# Supplementary material for: Comment on 'Valid molecular dynamics simulations of human hemoglobin require a surprisingly large box size'
Source: eLife. 2019 Jun 20;8:e44718. doi: 10.7554/eLife.44718 (PMC6586461; doi:10.7554/eLife.44718)
Supplement: Figure 3—source data 1. — The zip archive contains a README file describing which source files correspond to the different panels. [file elife-44718-fig3-data1.zip › figure3/panel_B/box4/phi1.dat]

-138.002380
-154.689377
-141.335754
-163.499023
-151.010590
-171.010193
-73.942017
-50.438057
-52.221336
-89.684891
-76.833626
-163.543030
-87.056686
-45.383415
-92.602646
-85.809189
-102.000168
-106.578560
-33.143440
-48.641331
-41.381908
-94.417419
-65.404785
-57.537468
-124.808487
-123.748024
-59.250256
-128.050461
-117.366264
-68.479553
-155.968460
-53.641014
-63.566437
-52.619980
-64.129974
-92.889359
-102.160515
-101.825386
-138.088501
-50.507183
-112.907089
-65.150970
-141.662582
-149.228241
-71.517860
-85.202721
-80.144226
-62.620190
-61.972237
-62.225849
-119.780693
-12.739237
-116.534401
-74.683563
-93.563171
-93.542809
-105.778786
-47.743172
-139.048431
-62.346508
-98.964157
-53.589931
-35.928093
-88.353210
-100.274437
-143.474731
-54.257553
-59.732761
-71.030273
-97.517723
-76.725029
-148.722824
-53.878681
-59.011597
-54.496956
-57.158455
-83.817429
-88.125046
-100.405441
-65.288200
-39.670635
-114.593781
-113.671318
-109.643845
-64.897095
-94.073799
-68.725960
-78.037582
-75.980812
-68.541237
-21.933935
-119.608215
-75.914116
-123.150368
-172.773102
-112.814278
-135.851791
-59.678482
-57.303879
-74.958908
-49.731941
-53.578648
-63.128551
-47.758327
-58.329773
-115.905724
-59.608295
-61.102474
-50.900772
-161.559357
-158.099152
-58.928349
-55.441433
-62.482964
-49.782604
-59.024311
-54.936882
-54.067581
-68.941040
-79.343521
-66.858711
-59.289726
-65.637672
-56.133545
-68.996605
-53.868317
-55.203308
-104.952110
-61.201279
-67.845795
-51.535114
-85.452881
-71.626190
-84.953773
-154.001389
-81.738014
-74.938423
-25.735476
-54.417004
-72.344078
-69.416756
-35.666656
-38.275288
-85.012604
-153.325760
-89.748566
-66.341881
-151.605408
-109.406487
-78.552177
-56.354523
-73.098473
-107.872177
-62.263592
-94.567024
-158.088043
-37.836292
-48.603603
-71.333618
-129.377060
-79.059151
-95.319519
-61.067482
-92.910194
-53.318119
-86.628151
-62.436478
-87.192566
-122.497223
-67.349167
-61.604191
-95.704575
-116.932053
-151.565094
-68.420639
-111.844383
-63.466682
-68.874489
-159.325043
-116.612732
-60.437641
-91.116684
-71.130814
-79.382332
-160.429153
-71.673950
-65.790237
-75.178116
-133.210678
-73.989250
-134.686813
-54.812267
-92.169205
-116.669350
-65.341377
-71.617416
-53.136002
-66.031654
-57.563293
-84.511192
-63.545521
-143.884232
-145.995758
-71.288284
-142.171005
-38.190483
-52.153278
-74.253838
-87.520447
-69.160187
-63.157333
-68.662003
-64.287552
-151.552338
-145.295471
-64.905579
-117.237923
-60.612720
-69.264740
-23.139320
-43.697308
-125.517326
-60.204304
-164.531586
-90.492355
-117.292358
-148.293228
-79.893654
-64.897568
-114.517151
-164.407944
-71.740341
-99.695183
-86.645409
-95.653740
-35.109833
-136.850266
-80.264061
-61.354240
-58.745960
83.827400
-46.382397
-48.221302
79.980499
53.320999
92.526794
56.405205
63.877033
-60.732483
-93.699203
-65.919449
-67.102470
-31.424892
-104.990265
-100.350555
-95.473778
-67.282158
-53.615662
-64.785828
-61.949642
-66.788841
-66.257309
-109.065056
-76.477966
-57.671913
-58.243382
-77.542145
-91.269150
-127.101166
-54.562263
-144.511993
-51.191265
-123.243736
-67.770897
-62.118217
-52.673412
148.563675
-94.886620
-74.395576
-50.528263
-149.536026
-103.098526
-52.115036
-153.234207
-125.476662
-58.141190
-53.243374
-54.106739
-65.613472
-155.161774
-86.611763
-59.767654
-57.923225
-56.895000
-52.745239
-100.549644
-101.654137
-69.584633
-73.795563
-42.893768
-66.993385
-54.450291
-137.924042
-60.795387
-65.058739
-64.265999
-91.027977
-58.609982
-66.035637
-58.782955
-60.986252
-96.401260
-64.825005
-119.812195
-54.381771
-85.855499
69.546379
53.469238
35.765083
56.214447
56.647106
56.879124
49.225426
57.369179
57.896034
71.101433
45.404442
52.549625
62.692432
48.158890
51.670177
80.129211
63.674072
63.794197
60.960857
77.403984
79.911438
40.676411
52.304783
78.861580
76.328415
51.845181
84.288528
-154.087967
-60.294106
-117.715752
-45.338341
-58.185703
-89.417702
-140.976715
-117.848038
-51.985081
-66.305008
-69.374443
-89.817741
-68.597755
-151.266220
-73.046944
-51.031155
-135.932037
-64.844543
-73.300423
-59.500877
-73.633934
-40.050011
-131.901703
-76.584175
-115.217072
-56.306984
-57.330547
-46.857426
-58.147205
-72.199539
-113.643867
-84.540741
-133.580536
-58.794189
-95.497063
-65.074402
-57.336975
-117.918282
-118.377174
-163.242157
-75.773872
-62.593967
-82.376289
-62.159122
-41.467976
-78.791779
-75.724693
-81.951813
-160.097214
-129.750580
-154.254593
-59.507759
-61.907963
-103.324593
-66.687637
-109.415337
-127.726006
-60.246185
-60.676624
-41.788399
-162.112839
-76.463776
-64.930832
-56.019485
-43.167786
-63.187359
-77.855400
-80.594566
-72.895508
-141.311356
-124.152954
-62.267715
-63.598885
-37.044376
-51.577896
-73.367859
-64.516586
-108.960518
-77.954582
-81.922272
-55.943493
-61.617714
-155.387421
-64.049370
-135.738419
-102.087570
-90.155449
-130.642990
-76.955437
-51.316776
-120.327858
-117.333260
-115.571114
-69.647820
55.897713
79.118172
45.580505
64.190979
52.369396
52.546364
41.399788
62.256912
-116.589386
-88.503868
-71.214966
-95.305977
-80.659157
-59.336014
-61.551258
-107.619080
-72.299507
-94.214249
-101.969810
-71.762787
-77.241814
-145.308929
-69.720856
-161.281525
-66.918243
-129.826355
-137.487137
-65.339363
-110.300613
-70.012718
-71.325691
-91.129059
-64.562057
-62.612354
-74.022118
77.701477
-175.394897
-61.980526
-100.724266
-58.570316
-92.963547
-66.440170
-81.224777
-69.767769
-61.307610
-140.470047
-91.108566
-61.542530
-164.344498
-71.241188
-84.117416
-120.924889
-96.745110
-84.947227
-119.890388
-160.780914
-62.564297
-68.207733
-73.034363
-52.864746
-57.493046
-161.142059
-56.192501
-81.962563
-121.366089
-73.505577
-164.509796
-95.160141
-58.113556
-72.560974
-61.401169
-88.299568
-69.850960
-73.049706
-73.267624
-156.505722
-86.255592
-67.570312
-64.342903
-125.309570
-51.900307
-156.518906
-56.011520
-57.982700
-84.691978
-60.146301
-96.272285
-77.673271
-60.841732
-61.540016
-71.062370
-52.312725
-83.559113
69.602753
44.836212
67.884621
52.933735
9.261301
78.838577
69.672173
39.529602
66.212479
-55.680038
-125.057480
-56.855427
5.659635
-100.215248
-70.047493
-71.869209
-85.877449
-71.632744
-126.769615
-130.845779
-42.758968
-88.286102
-48.001801
176.418533
-117.779800
-59.557621
-139.458176
-85.247704
-157.874603
-66.854561
-56.007347
-145.470596
-150.192322
-145.411057
-80.581787
-82.563904
-46.717342
-104.770638
-81.742455
-161.744308
-90.845184
-59.324436
-49.015644
-109.013939
-33.791542
-76.271255
-119.944122
-69.235649
-72.262848
-55.099007
-50.875980
-66.982712
-77.666580
-115.005516
-112.253944
-92.263214
-113.069176
-93.894707
-110.129776
-121.849037
-61.399498
-66.529915
-48.788731
-59.095654
-59.206966
-62.725578
-67.242882
-55.984940
-88.859848
-65.310783
-70.767860
-77.191467
-124.446999
-106.771080
-89.495743
-119.316269
-90.704514
-89.820732
-66.787231
-58.804546
-60.527691
-91.848488
-97.286331
-143.396484
115.589607
69.939690
46.687790
62.370285
-100.677872
-71.391037
-73.835114
-62.706516
-60.626656
-59.138226
-101.259094
-85.713165
-76.412476
-83.523560
-111.232742
-114.854622
-103.569153
-95.273300
-97.473396
-80.064285
167.037048
-160.255142
-51.424061
-67.726456
-72.692596
-35.619495
-66.659538
-131.271820
-61.049240
-150.551987
-162.049118
-137.523071
-81.647743
-129.159653
-101.811417
-135.057831
-153.527451
-76.988739
-118.393837
-103.638481
-99.486816
-77.078079
-62.175209
-73.324890
-67.653320
-140.573074
-99.968544
-69.456642
-69.266953
-44.260185
-117.057442
-99.614273
-59.636829
-145.407623
-60.415016
-14.877672
-81.803482
-59.866489
-97.253288
-120.300171
-78.703720
-169.087402
-68.263733
-58.555290
-65.714989
-54.301968
-67.259338
-133.634399
-73.375000
-62.509991
-57.591614
-153.622879
-70.176537
-64.337463
-59.215748
-43.818913
-55.898281
-75.633057
-60.076443
-53.735550
-57.673744
-65.248055
-68.700966
-94.739059
-165.774292
-63.702099
-81.634239
-53.382378
177.954056
-69.305641
-61.884182
-169.547211
-130.495026
-52.039215
-48.679104
-60.654522
-72.481049
-160.337509
-91.135971
-52.958755
-149.295853
-59.164673
-57.604828
-64.594696
-64.446693
-65.311874
-117.376274
-129.657867
-54.857208
-102.238419
-82.843559
-70.139687
-37.790836
-92.418434
-71.457718
-140.921234
-85.732452
-121.818550
-49.842949
-108.986290
-58.381550
-46.603161
-71.807304
-79.670914
-106.533875
-130.490738
-50.986259
-42.413586
-52.458309
-158.722687
-88.090790
-51.217342
-93.606750
-72.205864
-56.578613
-64.054672
-64.135353
-79.671219
-147.347656
-161.029404
-69.088921
-165.345520
-98.291428
-110.322044
-91.558189
-120.976280
-81.453392
-142.752975
-111.404366
61.225128
66.262878
79.766113
-56.488087
-150.702072
-81.610191
-68.638519
-136.060669
-110.244865
-61.870842
-41.821987
-95.053131
-66.107788
-60.437855
-119.142769
-160.058731
-103.835236
-94.630035
-105.399536
-59.532692
-56.779976
-82.763145
-66.111687
-105.743042
-78.170616
-62.289585
-131.661667
-56.596836
-74.939423
-153.451904
-120.138390
-73.013466
-40.590733
-65.740532
-160.222092
-137.869690
-81.920494
-65.619835
-38.601448
-44.211224
-70.478683
-107.774017
-134.535294
-54.884865
-63.488758
-151.160110
-59.870525
-71.708076
-75.175888
-69.514862
-72.046669
-62.648254
-136.702988
-147.950577
-54.804081
-88.059181
-64.447906
-64.789017
-87.055984
-61.769466
-86.602814
-110.170135
-52.315060
52.620567
75.859612
56.269966
40.182129
58.657703
54.967987
70.686707
75.716141
58.858612
68.413033
-118.048683
-45.262730
-141.346298
-71.851059
-123.517693
-15.061551
-62.754436
-149.683182
-53.859726
-70.787270
-62.695312
-81.486908
-108.132004
-59.942959
-121.821800
-69.029190
-121.911003
-31.617159
-65.306725
-57.447762
-134.503830
-40.001385
-89.406906
-89.820068
-149.067078
-91.267868
-61.185692
-123.527176
-60.145576
-58.194397
-77.625259
-38.067936
-64.215309
-70.570740
-58.239491
-52.256340
-87.828041
-42.841038
-66.912132
-57.820145
-157.711884
-69.937065
-76.839874
-155.544067
-75.927284
72.044762
59.563091
57.339481
81.234512
51.063450
56.852654
61.943447
57.104645
59.542217
67.829323
90.356911
-59.652958
-76.264977
-114.431053
-139.658020
-165.908112
-165.775726
-97.691833
-98.179443
-96.459129
-52.049679
-107.964592
-137.884186
-82.832970
-167.484451
-43.700840
-58.151134
-116.801231
-47.826439
-93.545364
-92.489639
-71.624268
-99.795425
-93.532745
-139.604050
-66.048157
-67.978569
-134.310806
-71.732491
-30.603184
-93.908302
-82.239342
-61.547050
-72.781792
-67.835251
-72.829842
-61.091423
-134.648727
-92.636627
-128.869034
-107.789474
-30.012451
-129.851395
-64.655388
-163.631302
-86.188599
-34.279964
-66.767853
-74.641411
-157.804306
-80.459473
-72.852890
-55.020538
-59.338207
-150.760574
-83.782562
-66.807205
-52.142147
-52.163609
-157.858856
-140.747223
-45.808674
-77.641891
-53.521278
-40.638821
-65.464638
-60.589497
-66.643120
-56.057156
-68.835922
-56.993702
-65.947838
-64.067436
-64.935417
-73.007690
-66.214401
-61.912617
-83.225853
-87.598389
-63.980217
-124.784081
-60.751225
-84.035934
-92.331917
-67.955063
-57.787018
-67.392792
-66.574371
-59.264858
-59.560051
-59.042530
-69.775330
-84.594276
-60.703686
-61.426319
72.158234
36.906803
66.777321
55.858482
56.605003
-82.329292
-147.749130
-159.564224
-165.446960
-64.841805
-118.935539
-70.847473
-57.074158
-97.976921
-57.280872
-125.155754
-84.272491
-71.069412
-59.465015
-146.053238
-56.718658
-67.769974
-71.155045
-144.797043
-60.400452
-60.268070
-156.493256
-111.719986
-113.712502
-165.528549
-103.114395
-92.217163
-58.856640
-134.307877
-59.813637
-42.048595
-62.895992
-118.311272
-61.980721
-70.994324
-155.150299
-141.521164
-52.759747
-61.726028
-74.912582
-60.131294
-71.778419
-72.821129
-56.520527
-64.897797
-55.604374
-47.331631
-138.906921
-74.863991
-62.306034
-73.588737
-89.886047
-75.564255
-72.412148
-74.663696
-47.070282
-121.849899
-47.419907
-65.948807
-152.516693
-62.669331
-170.101486
-78.795334
-67.426926
-75.536697
-73.232162
-58.161259
-54.392609
-61.030563
-63.897045
-147.032578
-155.189468
-107.698990
-141.202454
-56.399948
-66.003967
-67.435860
-158.026306
-56.538284
-78.946487
-82.994766
-75.401932
-68.345398
-163.486786
-68.381325
-108.553162
-41.307320
-95.184776
-144.593079
-130.677628
-129.475449
-60.113926
-95.992249
-101.287498
-108.164551
-68.109901
-93.825890
-61.521370
-52.349594
-59.972031
-25.229540
-23.642593
-77.561249
-95.345001
-64.292892
-72.395737
-60.779732
-131.938049
-147.538437
-56.597370
-76.485306
-56.594391
-47.361874
-68.421761
-81.897797
-98.675728
-78.996712
-61.388645
-85.559387
-68.068474
-72.934952
-59.763634
-138.719330
-91.126694
-51.290852
-154.820435
-68.040405
-58.861343
-64.220665
-67.808250
-53.957230
-41.301266
-94.993546
-77.578476
-59.550121
-52.704872
-67.070663
-133.058044
-93.891304
-118.545151
-92.379471
-118.441620
-90.628593
-72.731537
-112.478127
-98.051804
-101.174644
-62.507553
-100.539696
-86.089638
-122.823105
-62.618050
-108.120125
-80.036041
-58.856739
-93.206001
-107.483574
-120.133606
-127.888443
-66.216621
-135.019165
-136.075317
-136.791397
-53.858139
-54.136600
-81.742653
-132.319031
-143.098740
-86.245155
-90.277374
-100.291740
-78.196754
-101.281364
-153.367676
-53.615108
-71.890892
-61.115963
-142.739441
49.160801
71.454689
76.440125
96.339638
77.139618
72.180260
85.047165
-69.587395
-126.747688
-56.405788
-82.904373
-75.359589
-105.409950
-63.299183
-56.551968
-65.983559
-109.375526
-50.509224
-150.911972
-114.312614
-49.955235
-123.172783
-162.300491
-84.718948
-93.209969
-102.527687
-151.525574
-57.621090
-105.398849
-59.369331
-59.539062
-92.241669
-60.390480
-85.387962
-89.496254
-94.584877
-48.856472
-86.190514
-92.056618
-39.720825
-27.541368
-71.657166
-70.398590
-47.472416
-51.573643
-149.910217
-57.720360
-122.635468
-51.281574
-64.557945
-59.219601
-65.085052
-72.878700
-102.106667
-93.343193
-135.620590
-74.426453
-88.034744
-65.479736
-64.500717
-90.997269
-95.407944
-99.832214
-99.802216
-115.382408
-63.703503
-80.793495
-123.171898
-80.515457
-74.214424
-112.404770
-57.944687
-106.963409
-144.982498
-86.830734
-57.507771
-61.604568
-150.611801
-69.492264
-63.181404
-59.326233
-70.454597
-82.190750
-86.144592
-88.285576
-128.422073
-97.071732
-78.760117
-79.467918
-67.247894
-162.992828
-57.071545
-68.182045
-145.968628
-99.302055
-94.424370
-92.401932
-22.457808
-83.824089
-127.689987
-59.415813
-62.241474
-59.414001
-161.916138
-59.293663
-85.427170
-72.741104
-87.830612
-56.266727
-98.112160
-133.610092
-63.788952
-123.260933
-63.332394
-73.128922
-71.367279
-86.544762
-102.269539
-154.545410
-104.844849
-60.983219
-87.258247
-87.469284
-131.828537
-94.428268
-60.975540
-84.193611
-20.601999
-62.674610
-71.661217
-76.716438
-91.929871
-84.383270
-150.333481
-108.024055
-83.042572
-106.618088
-94.065598
-69.611465
-89.360603
-69.512222
-77.147224
-87.872307
-119.615784
-59.171604
-45.048248
-139.191849
-52.613594
-41.298923
-106.251015
-91.454483
-96.888664
-66.483246
-97.961670
-122.834305
-107.724754
-55.423355
-104.822479
-121.030373
-100.115837
-114.875740
-107.841423
-92.686745
-59.050716
-91.671776
-63.067039
-153.004318
-138.632263
-100.321968
-51.655785
-69.693626
-163.778076
-70.143692
-60.508137
-53.749695
-55.595848
-137.989136
-55.975800
-71.870987
-83.682762
-59.865730
-58.350571
-74.619919
-104.491577
-44.032272
-97.040810
-59.500351
-60.719929
-53.833149
-148.977203
-95.780472
-50.926090
-64.915634
-65.541534
-56.707146
-43.039951
-47.108292
-63.559696
-54.033745
-150.967331
32.604553
42.171928
51.416862
58.954582
-99.733253
-96.132286
-149.763748
-135.068390
-91.828552
-70.601028
-99.864548
-108.650818
-122.241089
-55.010731
-59.409077
-54.764709
-50.723461
-69.803925
-65.108421
-61.458920
-73.509537
-119.642380
-100.439606
-142.951828
-62.774464
-54.839626
-108.524353
-26.719713
-62.182735
-95.194031
-78.318878
-77.464447
-77.677452
-86.852707
-80.557396
-62.955101
-158.929184
-57.985203
-113.070427
-150.167725
-37.794426
-98.154915
-67.280350
-125.693558
-124.350716
-54.545357
-41.817402
-138.185074
-73.677261
-64.561058
-66.694855
-40.355320
-153.521805
-62.760769
-86.754272
-150.685684
-65.337463
-88.315063
-166.007050
-97.524422
-85.827682
-97.533440
-58.951546
-66.037437
-70.401466
-60.517063
-56.839954
-129.435104
-152.199905
-50.870937
-112.937332
-90.328278
-114.085876
-79.386070
-100.133743
-139.395294
-49.865265
-79.664268
-56.684082
-75.286194
-61.618092
-41.531303
-90.171532
-80.767578
-142.895370
-91.958954
-47.767181
-65.351219
-74.077164
-65.358856
-62.851540
-59.495884
-65.229095
-42.319183
-89.393936
-77.920418
-55.337894
-132.457977
-130.984421
-163.100708
-69.432724
-61.496342
-72.460648
-92.119942
-104.159393
-63.120159
-130.216064
-149.372391
-151.810867
-138.191574
-61.840904
-85.521011
-69.088440
-161.447342
-68.022209
-64.318359
-87.738190
-96.573006
-81.143417
-62.216839
-149.831299
-59.545895
-80.797813
-115.392830
-127.798431
-71.929115
-120.973274
-54.801529
-149.650253
-100.575684
-74.554665
-85.661308
-134.397446
-75.993469
-105.826096
-39.513199
-146.594452
-88.710663
-35.181946
-158.721634
-75.153091
-99.155464
-97.597939
-106.566246
-67.799530
-143.272842
-86.192329
-67.913399
-122.816208
-76.946999
-70.316940
-63.960655
-131.497421
-109.930374
-160.977295
-149.977951
-57.810963
-59.571335
-68.831490
94.821167
-108.066826
-67.633812
-89.483574
-114.935616
-65.782524
-71.555244
-79.247131
-94.780296
-75.792107
-72.655235
-84.128082
-111.962952
-150.763062
-47.197128
-62.150879
-117.286720
-60.450039
-59.566952
-111.014153
-105.974655
-63.585690
-92.980331
-106.846680
-101.027580
-42.014744
-75.059052
-82.168541
-63.079784
-111.404274
-69.294159
-99.329208
-59.349930
-99.884109
-80.773911
-64.857216
-60.976276
-62.876778
-139.628708
-34.191158
-104.579262
-65.875046
-140.155090
-112.922844
-55.105236
-64.046341
-105.721146
-147.666229
-31.208998
-65.294678
-86.216026
-137.896408
-60.997219
-143.596970
-136.182693
-82.310905
-69.663673
-119.112099
-150.975479
-162.835693
-57.177341
-86.630150
-55.927677
-74.588791
-160.432617
-96.198166
-74.428139
-53.167942
-66.696945
-87.920113
-61.662945
-44.088089
-70.013504
-61.300240
66.003387
72.081970
74.695740
70.517784
68.594467
74.218117
44.445034
55.703568
-157.050064
-70.187241
-67.769844
-71.197617
-160.921890
-144.811691
-70.330063
-126.278008
-150.533188
-71.989708
-57.943218
-112.979897
-71.453178
-59.842514
-80.178757
-82.271118
-78.265472
-71.466919
-84.090904
-74.624474
-81.893707
43.245098
97.669434
79.983849
43.414982
73.673286
72.134270
-111.191475
-126.467957
-51.466019
-100.547318
-64.566162
-81.900490
-64.029388
61.119179
54.515602
70.055580
65.518593
53.583332
70.123940
63.131859
40.764980
73.863449
79.023689
54.163078
-126.212669
-132.024628
-64.203705
-87.907928
-78.340477
-84.942329
-61.899441
-52.196613
-60.623989
-65.234222
-59.889656
-84.248055
-137.771408
-56.064758
-133.574661
-100.796913
-77.936607
-65.652702
-69.700348
-71.372643
-77.528847
-77.629242
-94.960304
-69.495766
-82.706924
-60.125305
-140.331421
-55.729305
-102.295303
-58.141403
-80.701523
-72.755196
-92.714333
-148.461761
-58.410267
-108.827881
-132.775269
-49.839329
-146.936890
-48.806126
-90.047249
-64.205093
-73.213219
-67.289177
-71.928726
-108.004150
-35.718739
-54.672352
-57.468594
-63.119408
-67.080162
-87.616768
-28.174950
-65.973991
-63.034985
-67.271584
-71.965988
-95.635788
-160.291565
-82.215126
-58.353115
-82.079926
-42.329369
-16.302099
-160.107605
-154.553558
-98.873131
-58.324841
-72.992111
-65.365288
-109.460022
-83.732765
-82.267029
-108.929527
-116.010307
-73.365028
-61.812977
-92.195595
-89.352806
-66.059418
-61.104290
-145.932693
-85.974663
-94.459839
-130.833450
-113.410797
168.682388
-112.901161
-60.793365
-140.594635
-64.697090
-80.025772
-89.497871
-104.512848
-69.515343
-64.878044
-130.935760
-62.361870
-92.065033
-58.611046
-68.959518
-73.283127
-155.118195
-90.700661
-105.202995
-61.025211
-50.905773
-100.162704
-57.865864
-63.033817
-142.217331
-54.094654
-57.496674
-118.711113
-105.648605
-77.215263
-53.319775
-88.677872
-71.830681
-121.118317
-90.535309
-75.077560
-97.579567
-77.459175
-58.894272
-136.684906
-124.592468
-75.436630
-81.533142
-89.243256
-134.904022
-147.682449
-159.898743
-92.862869
-102.899536
-96.634407
-71.542168
-59.321991
-105.109001
-108.576065
-45.284935
-133.054703
-148.032822
-85.910942
-62.385441
-149.016556
-104.101418
-77.896797
-141.235947
-51.629345
-117.046593
-57.727859
-93.455872
-94.918091
-115.378540
-72.071548
-64.480522
-78.302345
-87.613220
-62.799515
-50.523750
-116.728447
-103.223465
-118.408455
-99.049324
-82.395515
-101.782227
-96.670265
-127.486839
-119.668488
-107.836014
-77.823639
-96.789597
-110.013855
-163.818451
-106.648827
-68.435616
-95.327713
-59.379044
-96.827179
-163.321259
-87.505424
-80.221954
-113.491165
-100.859039
-105.984856
-95.068459
-108.304909
-80.688644
-123.225159
-81.117111
-73.324913
-151.970825
-94.671524
-110.051414
-142.864349
-58.369675
-69.095299
-62.022125
-140.380371
-31.931526
-89.471054
-93.301910
-88.992905
-86.150482
-81.702499
-26.370602
-131.603836
-97.813492
-58.147755
-54.562832
-78.149002
-44.016781
-59.857925
-148.472183
-41.479984
-51.105587
-70.507317
-118.512299
-60.902580
-160.365463
-45.380749
-58.585590
-94.405785
-30.627291
-60.949524
-57.813580
-69.417236
-46.201935
-63.718727
-59.617725
-157.247803
-67.086296
-149.484741
-98.029396
-156.238373
-142.068253
-135.945892
-78.505516
-74.638046
-89.688141
-107.732323
-90.699883
-107.963417
-171.491745
-103.216904
-113.111420
-97.766823
-144.013580
-118.616310
-146.517365
-69.122566
-60.629402
-65.050270
-138.791382
-75.115234
-157.219406
-91.220718
-135.528183
-54.813522
-68.706749
-126.007477
-62.118198
-88.627022
-59.230373
-111.296768
-51.138783
-65.098991
-118.427139
-114.262215
-101.647026
-65.673058
-69.258301
-82.290405
-139.971863
-76.102249
-66.877838
-164.906815
-75.421608
-99.484810
-62.900547
-76.971680
-127.741158
-66.809799
-94.178001
-45.398071
-63.210377
-61.537540
-46.566528
-132.820862
-72.054787
-62.772816
-60.383690
-53.081638
-127.718491
-69.576797
-104.347115
-110.369202
-57.534061
-56.700184
-60.335785
-68.301422
-61.502880
-60.217525
-68.216400
-70.481522
-38.373997
-86.967667
82.873756
-135.469666
-103.726028
-67.375488
-73.669350
-75.227448
-93.941231
-114.153542
-113.885529
-119.831673
-87.682861
-100.798912
-57.629261
-164.333420
-111.940201
-56.904053
-91.986176
-82.121071
-83.853691
-104.327782
-131.285767
-135.262863
-57.247402
-56.761711
-89.928055
-160.793808
-55.356075
-85.256653
-74.901199
-77.342476
-27.494150
-28.760443
-56.069878
-75.997810
-64.092186
-61.413143
-99.504883
-63.062191
-57.288456
-118.398178
-81.520912
-49.758263
-61.472206
-146.008682
-86.581940
-97.677155
-36.099148
-64.819847
-65.449348
-50.296101
-49.768658
-74.279861
-91.815971
-97.120384
-66.283447
-69.972099
-57.941666
-68.778099
-175.849503
-59.709511
-81.728210
-125.526466
-81.066795
-52.509388
-43.257507
-143.796143
-159.248993
-156.004517
-62.458778
-65.910522
-57.455814
-72.926277
-152.876312
-150.584518
-40.160755
-57.463650
-131.671631
-106.276756
-83.357201
-89.723953
-161.821304
-173.862198
-115.186218
-133.202026
-173.642563
-26.385921
-26.752985
-159.577332
-134.101227
-62.586319
-155.184433
-117.611824
-64.881447
-84.976021
-66.920853
-139.646545
-71.983879
-84.405907
-128.604416
-82.008392
-48.212250
-84.052109
-59.847851
-58.435665
-31.430590
-123.634323
-86.242470
-43.688225
-82.808060
-64.585724
-95.177414
-66.378578
-63.774441
-145.910736
-66.698547
-70.199356
-85.248550
-69.532852
-57.128147
-65.247963
-63.245327
-29.352835
-65.198509
-154.583679
-83.613503
-53.098408
-128.650177
-54.327450
-60.589451
-74.143593
-100.337967
-147.091431
-112.135162
-77.063354
-86.703262
-66.472717
-67.964645
-107.538124
-58.332550
-54.802559
-101.423088
-115.948235
-75.999939
-83.018845
-101.281471
-66.727097
-57.703846
-76.127518
-59.485130
-53.865707
-78.728333
-138.378174
-82.273438
-137.607910
-89.848022
-64.713501
-91.931984
-72.563736
-121.178917
-52.213085
-60.921028
-125.756958
-78.178246
-59.739063
-110.392601
-166.786957
-82.545738
-161.535629
-120.584061
-63.192238
-59.894356
-91.211868
-56.926712
-114.630920
-43.698048
-61.742733
-40.556999
-60.846375
-130.153625
-64.231064
-49.981720
-61.533630
-68.053787
-75.770615
-67.964745
-74.849304
-63.524963
-63.906067
-68.186020
-57.520798
-74.343910
-156.725922
-41.890785
-63.190578
-67.882744
-51.004181
-101.182755
-95.424957
-76.495743
-60.051224
-58.412041
-77.518532
-39.563225
-83.048927
-148.004486
-55.356548
-72.344940
-59.142292
-116.032448
-42.142540
-35.566463
-92.173180
-52.607883
-63.474079
-137.894333
-73.007889
-72.534149
-136.572159
-132.447906
-121.664734
-54.265553
-96.162491
-92.420387
-176.513428
-63.358936
-59.822235
-144.795303
-61.359070
-69.335983
-101.659538
-62.541756
-86.260315
-58.457142
-137.774033
-63.598648
-58.983803
-65.031631
-54.065975
-55.287498
-66.322418
-137.923309
-46.932449
-28.493790
-66.824501
-54.648762
-70.452454
-68.454567
-55.080086
74.491211
54.160625
51.985603
44.163437
56.122780
46.011711
81.989960
-82.260857
-161.764847
-65.078033
-54.887260
-89.211777
-76.619850
-67.893967
-33.730930
-76.185448
-61.602287
-77.347862
-63.544369
-101.624229
-55.310596
-77.490211
-41.820202
-60.963730
-100.104675
-88.533951
-58.991474
-108.141243
-97.014771
-133.653397
-64.680969
-47.760742
-98.375206
-42.843353
-57.988659
-111.959824
-107.315392
-87.986420
-59.658585
-64.705017
-104.113503
-89.552444
-109.538292
-150.378082
-143.642105
-64.941109
-60.022224
-59.375153
-104.272163
-159.224396
-47.330593
-132.194351
-75.399704
-119.146072
-59.495850
-55.463169
-79.900513
-65.036728
-69.356453
-148.065277
-70.399025
-52.674923
-155.350525
-135.708359
-146.780853
-86.906433
-62.383385
-60.933918
77.901375
50.750282
55.063122
49.729946
57.573479
43.581535
53.191578
38.238289
40.613506
33.364277
46.764507
59.178715
43.701561
78.628632
28.025162
72.392479
57.218224
79.998039
-55.937649
-81.555763
-101.669533
-71.693192
-98.377937
-137.804245
-52.653103
-63.879532
-145.630692
-62.511909
-52.991245
-67.270065
-68.429047
-66.161797
-69.441589
-59.359291
-48.481544
-51.357513
-73.932358
-82.992508
-77.718681
-65.538582
-40.693565
-62.314339
-72.309891
-161.142319
-53.002594
-62.155907
-77.719017
-82.919212
-64.167305
-116.095016
-89.759964
-149.180527
-59.280239
-62.852818
-106.088730
-45.590069
-66.780113
-137.883209
-130.434647
-158.157730
-76.526672
-166.276031
-86.733864
-53.484890
-68.431755
-43.828117
-58.312130
-146.574066
-56.921700
-69.529335
-127.046211
-74.557503
-37.855373
-63.614651
-64.998604
-70.935280
-61.929008
-92.699799
-33.170147
-52.874401
-107.717377
-70.486862
-139.404388
-79.888733
-146.937576
-62.731049
-89.778175
-60.659386
-58.855751
-55.869904
-71.810036
-62.557991
-89.631035
-59.128506
-63.640434
-70.356400
-75.934326
-64.900192
-65.137398
-152.435196
-58.419136
-61.221981
-112.400909
-137.422104
-59.738354
-55.280434
-88.800583
-103.615150
-73.183342
-66.369843
-47.905979
-61.023037
-145.320282
-111.153648
-52.438614
-97.016075
-50.688240
-60.363731
-61.258392
-143.953079
-109.557167
-59.445286
-65.075760
-42.847191
-59.247265
-76.041023
-163.572876
-16.436607
-115.734520
-154.299301
-85.840324
-105.303810
-103.128967
-118.645409
-89.864067
-56.444801
-102.592392
-156.527435
-55.919933
-102.691673
-65.088394
-92.281403
-69.332199
-58.974945
-76.305595
-156.375916
-48.938854
-129.229309
-54.881458
-59.662655
-145.665298
-65.056519
-78.004150
-142.429398
-166.051300
-76.826080
-89.164215
-68.358238
-77.547272
-75.216209
-67.733894
-63.313911
-53.713753
-101.984604
-99.880356
-71.848351
-98.768311
-57.957466
-141.348312
-141.771820
-65.543831
-110.348381
-108.176804
-61.380501
-54.438370
-61.932636
-124.934029
-155.905426
-59.266872
-113.552475
-103.890129
-82.356949
-51.301121
-86.429146
-24.368164
-132.087112
-60.764469
-72.757439
-59.880947
-57.437382
-71.961929
-127.803703
-45.482601
-52.765514
-59.037086
-112.037651
-71.913666
-93.997185
-75.350151
-126.684563
-68.351685
-66.113853
-159.849258
-58.623074
-101.717789
-42.895752
-155.731461
-73.029213
-107.790405
-90.317200
-63.748783
-152.661331
-55.953159
-105.838417
-63.587147
-52.168564
-74.402000
-122.664505
-163.128006
-58.938698
-130.963943
-88.028343
-111.511017
-55.261635
-100.449669
-129.711319
-99.358353
-59.839073
-120.569527
-113.765839
-96.002510
-142.199097
-72.065475
-113.478714
-62.664932
-49.991394
-60.105499
-112.630821
-64.390022
-100.427826
-93.326271
-166.911362
-56.625572
-50.029160
-62.297314
-66.534317
-89.517326
-55.484821
-153.005386
-71.089005
-80.192604
-57.883385
-62.313629
-80.576859
-57.013145
-41.106503
-76.845352
-115.063698
-127.358803
-66.252693
-64.218613
-144.462677
-99.614319
-59.240372
-39.323265
-126.908157
-72.156372
-81.344093
-60.006222
-141.258743
-65.552681
-54.223381
-65.856636
-84.137138
-80.145645
-72.674347
-105.863892
-76.832329
-92.850792
-131.644730
-50.964024
-80.416992
-61.803066
-83.948982
-152.029190
-63.487732
-55.615612
-71.794159
-66.990829
-49.641148
-147.191040
-91.212639
-55.010258
-101.659241
-49.336678
-105.988617
-90.413223
-128.285889
-84.880188
-97.362808
-87.251045
-53.018566
-91.553467
-66.398605
-50.686169
-57.999615
-79.698151
-60.928707
-75.470284
-138.286896
-45.984173
-82.410255
-100.848007
-43.549706
-53.773975
-171.507492
-148.768280
-61.782036
-137.203735
-130.452255
-113.536652
-44.757267
-55.218296
-72.024742
-53.483883
-62.328041
-58.911163
-58.919662
-56.362057
-61.600231
-57.123890
-56.686630
-58.596161
-70.299530
-70.867744
-141.577271
-65.247711
-57.547188
-62.377674
-53.283909
-151.420486
-76.964478
-21.262371
-153.824219
-138.654449
-86.022522
-123.218849
-72.155975
-93.244026
-139.630310
-72.309547
-62.274704
-60.311306
-60.949429
-131.865952
-66.003685
-71.094955
-68.078049
-95.274147
-149.209961
-48.157497
-54.849159
-83.565193
-152.845505
6.362391
36.369968
-55.984581
-75.092827
-61.106297
-63.203369
-63.058380
-55.925758
-72.512794
-69.028702
-57.711182
-59.583878
-63.023941
-90.764381
-88.808830
-58.024811
-109.828468
-115.813293
-59.379345
-101.983566
-65.098701
-90.640732
-116.066803
-113.445160
-130.781799
-177.626846
-112.594986
-112.270775
-94.625015
-99.397591
-111.300308
-140.445435
-93.063210
-89.073166
-50.911297
-59.598515
-60.296188
-62.282867
-87.347641
-161.166473
-81.166969
-63.313057
-60.373131
-123.735237
-108.529510
-85.241013
-39.434006
-70.803078
-71.745262
-98.853004
-103.633087
-109.307602
-87.182442
-177.289413
-64.642883
-89.957069
-76.374542
-62.444809
-80.526344
-52.945656
-80.628212
-60.564358
-156.405869
-66.438454
-51.833660
-62.078228
-54.562065
-62.958023
-61.517433
-122.351669
-105.321671
-55.563789
-82.825180
-77.485283
-159.544769
-54.549019
-93.848846
-59.821411
-77.004196
-63.659100
-69.860329
-67.777061
-57.389076
-103.022865
-57.998951
-104.955002
-149.934372
-58.336792
-152.314804
-108.443504
-102.045479
-95.389984
-102.281395
-112.641075
-45.641369
-63.878513
-57.529835
-69.568916
-56.695129
-70.702347
-58.371502
-159.124298
-80.849037
-118.393730
-168.123093
-68.860367
-140.561829
-141.963226
-49.894226
-64.919327
-58.988590
-85.568649
-67.881775
-53.219849
-123.038338
-85.773560
-48.712902
-54.993095
-59.223080
-67.793480
-66.140266
-60.262974
-63.803566
-79.580025
-58.596428
-45.041355
-58.272888
-79.884575
-155.430176
-49.697174
-61.608208
-55.015255
-87.798409
-155.726181
-126.605690
-103.979843
-104.460030
-56.048061
-85.764122
-53.092777
-153.374527
-54.110859
-50.033092
-58.571499
-50.993511
-164.952316
-92.353737
-72.750137
-57.110092
44.449482
54.402531
-114.156181
-135.835419
-78.673309
-61.893444
-99.125381
-64.838028
-70.016823
-145.190613
-144.771072
-59.454292
-68.029175
-53.283001
-50.593090
-68.386040
-56.207928
-84.380814
-60.914696
-53.429218
-175.423965
-115.786232
-74.057526
-144.431168
-105.632202
-151.714951
-73.801270
-133.581589
-81.988121
-81.883514
-56.140171
-119.225533
-123.096313
-92.205963
-137.564651
-87.947960
-84.273254
-57.670120
-64.675697
-51.887825
-75.821045
-76.170593
-59.991726
-67.178757
-53.926781
-70.849190
-63.360683
-89.677414
-81.960106
-82.262383
-95.556572
-96.315102
-98.117577
-64.942329
-70.533859
-61.802280
-67.145721
-59.990711
-66.537117
-72.232185
-98.710571
-60.954346
-65.749237
-101.918846
-76.300850
-97.605598
-58.366875
-56.951523
-64.266983
-140.006149
-153.669662
-54.695824
-59.245289
-83.848907
-70.682899
-163.120895
-65.333092
-156.977737
-61.695553
-53.845432
-80.295319
-139.098160
-54.848637
-78.018028
-148.934296
-143.299179
-142.463272
-71.366318
-70.838760
-70.928902
-61.594685
-95.263199
-94.897812
-92.143906
-107.918388
-64.126068
-64.176414
-74.613335
-59.316414
-64.542389
-66.651917
-36.804817
-64.979942
-126.203117
-54.213928
-45.716221
-56.040371
-136.145798
-109.058228
-126.582085
-58.265076
-50.395531
-37.600616
-67.030998
-53.611019
-43.666149
-155.080307
-70.098129
-79.420113
-51.016960
-44.270359
-75.277054
-80.944725
-63.367405
-129.686127
-59.091106
-82.350014
-131.715958
-64.300819
-66.518173
-109.130096
-69.384193
-69.082436
-94.410500
-104.906303
-55.181881
-92.549316
-134.634079
-75.010933
-98.458015
63.627449
90.066132
42.010895
86.140503
48.916748
31.797920
69.964455
50.480503
86.702057
50.187222
-70.749443
-122.098671
-92.915146
-158.326447
-65.588554
-144.720825
-101.421097
-56.400982
-93.924026
-60.404366
-49.480476
-133.026199
-72.238945
-27.227261
-27.020422
-58.584599
-153.176147
-110.919029
-160.639267
-90.971588
-55.110199
-65.538773
-124.897758
-62.535290
-97.733818
-58.059494
-56.011753
-48.642117
-125.051361
-33.885983
-64.403786
-55.902931
-64.111557
-69.985649
57.832184
61.583263
56.064758
42.504036
74.528114
57.548370
-88.479218
-88.890823
-101.446732
-115.195412
-126.522720
-66.261215
-68.078636
-148.050400
-82.669159
-84.435432
-108.824532
-53.890156
-95.406128
-99.581055
-153.017059
-164.676224
-68.393990
-57.886417
-70.276932
-57.500614
-73.486656
-65.660782
-78.294823
-161.257828
-64.845810
-49.353008
-131.932297
-66.867928
-112.392769
-78.986412
-57.156830
-60.238728
-77.243111
-96.621246
-116.694855
-127.075851
-65.491173
-82.329491
-57.805908
-61.607307
-65.360237
-62.496796
-162.495712
-98.835945
-58.017166
-72.984001
-78.395729
-138.420822
-67.452415
-69.755699
-148.920593
-105.646187
-127.657188
-74.865807
-47.348526
-81.766106
-101.702255
-158.214432
-158.519272
-78.467407
-59.782463
-100.287178
-135.506409
-99.825081
-48.498543
-103.004738
-105.551506
-52.838627
-52.063343
-60.643127
-74.650604
-100.226891
-121.698586
-56.445747
-148.626175
-63.651997
-56.708534
-145.804443
-46.513241
-60.326851
-142.725159
-72.942375
-57.747128
-54.681286
-143.164261
-73.014915
-61.103619
-112.840515
-70.045586
-125.641968
59.961723
78.738396
80.325958
-85.971733
-59.532951
-43.904507
-77.365288
-59.599640
-75.449463
-67.209915
-160.949112
-94.342194
79.267540
67.509064
76.429871
48.764313
55.781235
74.958511
71.801033
55.782917
48.530220
38.539764
60.816124
49.560104
55.824375
37.809334
67.532806
47.407265
-62.802158
-73.845970
-133.766632
-59.737972
-63.853878
-55.643269
-67.641083
-63.334846
-71.376236
-133.660889
-137.264313
-61.539078
-21.273273
151.114365
-120.502838
-99.832352
-60.290321
-68.585876
-63.263489
-163.503448
-96.162529
-87.656540
-169.765320
-95.678177
-65.196350
-69.170555
-55.031181
-53.402260
-65.893623
78.694305
76.025558
87.824333
159.262207
-85.626732
-78.313232
-61.282040
-60.495445
-48.864784
-157.848770
-46.673264
-73.970055
-74.949669
-67.862450
-77.163582
-127.651146
-152.749557
-61.408546
-73.569359
-161.418686
-81.385544
-57.040413
60.666698
78.511017
88.974030
-68.248863
-53.424793
-96.013527
-117.289474
-91.766754
-66.602974
-148.156464
-160.954376
-38.346466
-86.455421
122.282494
75.789825
-58.953018
-146.502472
-64.187996
-52.513500
-82.688644
-78.706871
-55.225441
-62.989162
-80.173195
-66.689934
-57.710773
-141.265900
-55.293125
-60.979713
-70.960060
-62.800907
-151.293442
-145.162582
-91.138016
-40.443184
-94.098663
-101.017174
-65.607483
-46.139210
-70.908531
-134.325745
-87.799324
-58.306671
-78.741592
-61.273540
-157.653625
-50.755299
-69.027626
-66.514977
-132.567291
-59.671131
-159.647324
-30.402800
-115.272491
-56.883606
-134.220581
-76.136559
-107.062157
-63.420319
-135.672150
-63.847958
-123.256004
-104.450150
-133.602036
-89.229828
-39.445450
-57.451736
-74.186012
-68.865280
-86.528831
-74.183678
-64.784149
-64.127670
-162.651031
-79.229233
-104.394020
-52.875084
-35.345695
-148.594894
-77.521332
-99.464203
-82.836075
-68.243767
-55.889198
-87.016518
-32.030178
-95.375107
-63.495613
-92.627373
-67.270157
-119.764984
-74.316521
-89.148926
-61.370960
-59.111778
-91.599022
-80.430367
-116.503761
-63.614140
-122.762985
-56.243843
-69.230148
-51.795776
-66.601639
-75.826904
-75.540222
-58.384548
-111.580040
-75.340691
-62.128811
-66.044235
-65.150627
-137.176086
-46.495106
-87.107430
-71.519806
-94.190506
-108.310043
-97.040314
-111.523300
-109.347336
-156.336792
-117.372208
-81.235504
-91.865822
-87.790833
-60.549774
-132.994766
-105.474884
-46.979782
-60.220409
-75.833023
-142.229004
-49.816673
-150.474075
-53.324459
-151.408905
-70.936050
-54.365173
-57.825996
-158.478958
-77.304138
-63.651375
-85.037575
-67.619881
-67.550415
-61.673004
-46.252659
-86.703415
-74.472702
-68.389381
-158.113892
-90.647179
-60.522305
-29.863375
-141.982254
-69.831383
-59.121021
-69.250946
-115.246552
-58.410259
-86.454773
-81.923073
-161.127625
-69.349167
-64.885773
-106.856667
-97.105980
-101.489212
-78.302589
-143.170746
-83.641068
-62.480183
-132.624237
-116.278091
-75.761070
-61.762749
-55.694252
-57.153271
-66.250664
-78.508766
-52.142410
-67.620583
-136.729889
-88.019897
-62.542038
-41.686085
-52.291367
-139.827484
-64.392807
-57.753613
-129.126984
-34.770824
-108.037796
-56.457909
-57.718933
-67.683708
-81.061569
-64.622627
-78.058296
-131.299820
-125.756577
-82.576805
-73.789139
-60.951725
-63.004612
-87.781693
-85.061600
-66.762627
-84.722847
-110.150139
-60.022846
-83.371048
-149.138504
-149.265564
-63.274876
-74.992508
-57.311111
-99.083359
-96.558235
-139.205444
-102.569962
-69.355896
-57.507900
-67.453918
-103.860367
-88.734230
-156.316483
-73.077911
-67.637283
-152.513626
-106.523087
-78.820488
-84.525032
-117.173416
-89.132317
-55.077099
-37.530121
-118.451637
-122.330826
-152.741608
-68.189087
-50.294743
-51.033638
-65.841454
-139.564972
-93.667511
-65.959312
-67.854103
-68.377708
-106.615547
-61.196251
-89.800797
-153.791565
-73.963936
-35.968563
-129.204605
-67.528923
-54.793743
-78.813492
-59.708431
-61.590710
-147.611038
-101.526062
-64.852859
-83.200989
-54.710823
-173.634323
-56.993187
-86.372345
-65.857925
-67.640938
-28.050720
-65.186302
-153.332108
-64.597816
-130.197754
-59.074158
-57.472645
-74.110397
-123.140190
-54.363384
-67.418625
-163.366867
-147.874039
-55.464390
-151.464951
-57.959621
-64.112869
-48.190308
-124.063225
-68.287025
-78.470924
-81.539368
-80.480515
-89.186081
-152.776077
-134.494614
-101.244164
-53.156281
-85.121773
-159.580673
-102.801796
-61.402081
-52.019829
-63.615395
-97.021988
-52.607784
-63.348553
-69.520432
-53.425114
-84.660141
-92.821930
-56.156719
-56.212456
-57.843174
-118.038719
-60.864475
-80.181664
-57.874416
62.916237
59.938629
43.082611
-78.022964
-86.109642
-168.879929
-58.736050
-65.950111
-70.809509
-73.149055
-117.296921
-131.368027
-76.116821
-53.105358
-71.658073
-55.752373
-67.342400
-63.113716
-81.076332
-59.366219
-156.165924
-54.988907
-46.979557
-66.807968
73.069885
76.456352
60.552429
-92.641182
-145.878342
-87.375252
-74.251846
-108.655052
-62.173637
-96.659882
-80.920876
-117.682648
-93.883514
-95.674896
-101.202522
-62.282585
-77.383072
-71.678566
-93.224136
-114.631416
-91.169289
-152.986526
-54.693775
-73.406433
-60.909122
-138.517349
-65.714775
-80.782913
-86.346977
177.087036
-57.776627
-154.790543
-86.752998
-68.706444
-117.672279
-138.302628
-145.056717
-88.453110
-67.469681
-103.683151
-100.399231
-25.653385
-143.246887
-96.037819
-56.827606
-116.388496
-86.666725
-61.579220
-156.558960
-57.838482
173.369888
-121.712189
-81.485985
-115.716652
-113.208206
-55.883411
-72.306351
-92.322075
-95.743889
-123.538528
64.446968
47.795681
85.834084
52.391247
71.250427
63.548801
79.254807
-159.725952
-85.482979
-172.153610
-88.193642
-93.256180
-61.066006
-97.946426
-100.828186
-79.670547
-77.644623
-57.608170
-109.969879
-120.592171
-93.045975
-128.205185
-101.840302
-79.086197
-54.450195
-118.160980
-98.134453
-71.001068
-71.979454
-147.385803
-157.965057
-57.011585
-90.094055
-57.059406
-147.422363
-78.771523
-103.169197
-141.695572
-58.675316
-136.250656
-113.712196
-93.934608
-54.212589
-81.206360
-50.197102
-60.684822
-141.721558
-71.144981
-76.291908
-107.831772
-112.434944
-60.284969
-83.704468
-77.258095
-93.992851
-103.119362
-110.886909
-83.382118
-70.660828
-51.072231
-98.987747
-131.345535
-101.768921
-101.391106
-51.036041
-55.314369
-66.675034
-58.240154
-142.429001
-49.784786
-141.521103
-66.058762
-66.878777
-49.462257
-145.162582
-80.559799
-81.092430
-58.387302
-147.633514
-62.343285
-73.155579
-78.381912
-91.031128
-63.503395
-78.865997
-164.110535
-64.469261
-147.619293
-45.160824
-53.757397
-124.991936
-155.029617
-64.541534
-103.409126
-110.372948
-62.890247
-35.960403
-72.461815
-47.467854
-71.444191
-31.353592
-66.128525
-67.778465
-70.873451
-62.929127
-103.430161
-106.378296
-88.622307
-70.544624
-111.682518
-71.543129
-72.141663
-116.426605
-59.374134
-141.332504
-113.448204
-72.079491
-81.420845
-67.601845
-63.804043
-53.336788
-90.895500
-102.638435
-66.319931
-72.389015
-91.269218
-121.821091
-58.508102
-67.456245
-45.183186
-60.209332
-56.925266
-99.886940
-52.353065
-68.733688
-60.978806
-70.990662
-55.205597
-65.080666
-58.174362
-95.445244
-74.743919
-69.520103
-155.267731
-92.829918
-85.222885
-116.061394
-76.176132
-90.070801
-84.517891
-87.973740
-150.056488
-114.068253
-178.208878
-60.541843
-97.671997
-110.278336
-61.808762
-103.611740
-97.032288
-62.434864
-146.069946
-64.044060
-29.851156
-73.697861
-65.645248
-64.759834
-63.973515
-137.948456
-57.175560
-121.824120
-116.499306
-49.116062
-68.170723
-124.481407
-67.323860
-80.192268
-72.385826
-59.105717
-52.118328
-93.821419
-104.201317
-84.254082
-62.086845
-60.247826
-74.831223
-38.227264
-173.730637
-63.174923
-93.845909
-113.156464
-108.699867
-68.731956
-153.115601
-63.853474
-60.638210
-81.145676
-152.611847
-39.056694
-67.617111
-57.376598
-84.556770
-66.490768
-142.732208
-54.440720
-68.211235
-50.386715
-143.381927
-64.117416
-91.074715
-114.438103
-166.574387
-165.920715
-112.167923
-74.098312
-64.755096
-79.751259
-144.154053
-56.853081
-60.920139
-68.081558
-85.918808
-50.312172
-110.651634
-108.918053
-118.020882
-130.174622
-93.818787
-55.732834
-53.702450
-72.733551
-68.994293
-158.869049
-90.295853
-70.802956
-51.889030
-73.964111
-59.405125
-85.535927
-108.984253
-70.796204
-118.257080
-135.049545
-48.925438
-73.413750
-128.313812
-122.893158
-115.110878
-73.286903
-64.668190
-60.573338
-60.418743
-77.217377
-57.155102
-159.685257
-143.088440
-57.442982
-49.294697
-58.676228
-64.592979
-132.395294
-72.149643
-71.900330
-71.347015
-63.858070
-65.395378
-75.871414
-63.635628
-104.219170
-74.726440
-65.536888
-48.289986
-59.098278
-106.378876
-83.199738
-108.562462
-116.295792
-110.695778
-150.017120
-41.840096
-68.430824
-59.933945
-93.224052
-155.546097
-55.656490
-151.598984
-78.293007
-154.859375
-112.832298
-86.694176
-91.452324
-53.136166
-93.240974
-65.158539
-52.653858
-87.768745
-53.237988
-63.039043
-69.367004
-74.504417
-70.823456
-126.036110
-56.960934
-59.565319
-51.476051
-98.410126
-60.554146
-131.374008
-145.385605
-73.143600
-149.619461
-96.770439
-49.658882
-46.402412
-151.531845
-82.493149
-104.049187
-67.454971
-74.023376
-86.730789
-112.218185
-58.031700
-146.465973
-96.089035
-114.571251
-61.062229
-76.335228
-67.755394
-62.125473
-62.947163
-34.147289
-121.189323
-43.585655
-60.598309
-141.107605
-123.071167
-85.727287
-156.806381
-28.217255
-86.312218
-85.340477
-129.397430
-149.768005
-159.645584
-62.845203
-64.384018
-73.104271
-58.207954
-69.853798
-69.881561
-69.325790
-84.913536
-158.295761
-56.687534
-113.486992
-78.567963
-57.563507
-102.672218
-75.714935
-133.983139
-134.872971
-79.330460
-59.374722
-70.751099
-77.768929
-81.817848
-70.893898
-103.690132
-56.449100
-105.307304
-67.463371
-61.548805
-123.177971
-61.053200
-139.234589
-53.009945
-143.272491
-66.352875
-52.915794
-131.387344
-62.587685
-99.893631
-56.952030
-51.751450
-146.623901
-38.476280
-131.199158
-66.352165
-93.194153
-65.431122
-60.147346
-163.128189
-133.372772
-149.317596
-70.812630
-62.390182
-156.444382
-95.994469
-155.290848
-62.968330
-62.550526
-86.830315
-64.524834
-119.085533
-156.239807
-111.182999
-56.932934
-59.119560
-105.411339
-53.621902
-57.680847
-111.217453
-139.298782
-92.434303
-122.457222
-152.250366
-67.970238
-116.241318
-75.903175
-145.586868
50.924362
45.386600
59.131348
40.403278
-86.321999
-85.778961
-47.533398
-152.801712
-74.897621
-69.806038
-68.848320
-99.940102
-129.083649
-97.899948
-61.146706
-56.232822
-74.663467
-61.626225
-95.579712
-72.429176
-100.295898
-66.228477
-79.942078
-115.574226
-102.043427
-117.226677
-53.214813
-58.208679
-127.408005
-79.741470
-115.806740
-172.170258
-57.320210
-115.560265
-122.691307
-51.077438
-66.740715
-63.071419
-63.060509
-75.349518
-91.837585
-57.041748
-64.117371
-70.672012
-162.543335
-66.548943
-104.033333
-67.833801
-89.589821
-142.366547
-133.391479
-78.340431
-159.967056
-63.793663
-63.059170
-49.943897
-145.585632
-69.360771
-156.712006
-141.506210
-61.515438
-87.669487
-56.131763
-31.753431
-97.270645
-152.863007
-95.513374
-75.519691
-63.992455
-48.132301
-154.627167
-84.911346
-88.667419
-73.486511
-64.587639
-57.899422
-154.982346
-150.681595
-102.188385
-152.445602
-70.529396
-70.471771
-103.642365
-96.571297
-72.302666
-99.378128
-83.616806
-58.830978
-62.065910
-33.165462
-50.501408
-131.596863
-94.771263
-144.670105
-139.119278
-80.185974
-49.225304
-82.950058
-69.008186
-70.892853
-61.055939
-75.270180
-73.818726
-78.665581
-161.097229
-123.094383
-86.129173
-112.466339
-64.257011
-80.557915
-67.332909
-64.200233
-68.823822
-54.738125
-55.145313
-70.640526
-105.040451
-64.240540
-53.261723
-69.319389
-62.167530
-89.794426
-60.969673
-64.766891
-80.663109
-60.815907
-74.066475
-57.950546
-166.171753
-80.045036
-43.002350
-101.683388
-121.763374
-60.210068
-67.393448
-61.544025
-107.186401
-53.359402
-130.870056
-59.947624
-145.144104
-129.278915
-54.348961
-72.167297
-128.035980
-161.830826
-148.483093
-59.556396
-127.125481
-79.660156
-166.838730
-63.370533
-69.740501
-60.605125
173.374741
-58.927338
-83.449753
-78.852623
-131.564743
-89.996063
-53.542580
-62.955112
-42.431484
-64.719406
-66.276711
-45.883015
-63.679955
-58.361839
-67.114120
-55.608334
-93.832764
-61.287106
-61.202003
-141.327591
-62.385395
-80.676727
-77.368088
-71.005394
-90.510506
-71.330147
-145.228333
-69.416901
-81.146492
-51.400837
-70.340660
-61.985725
-47.805569
-144.774368
-167.526703
-104.560234
-69.372536
-79.700966
-124.927322
-62.548889
-33.940861
-93.817764
-112.612396
-100.679665
-62.953617
-152.761200
-70.989365
-62.872292
-69.953484
-61.513023
-80.738350
-79.503403
-78.303833
-80.770622
-71.621597
-64.305702
-117.826973
-87.436119
-91.109123
-75.826210
-90.391846
-62.522011
-124.813370
-157.809494
-58.734085
-62.377380
-48.960762
-98.814178
-70.820900
-65.922752
-87.265106
-52.638184
-59.968475
-68.036346
-143.933670
-110.083160
-69.904594
-55.795795
-72.677330
-86.429604
-62.567207
-28.320059
-56.715115
-82.614983
-58.908485
-60.010483
-108.039902
-30.681358
-109.597809
-134.027542
-57.659546
-64.623680
-61.534721
-142.769562
-32.853851
-78.116760
-59.791718
-60.582161
-159.197784
-67.575516
-80.815521
-52.264057
-19.396896
-138.661896
-138.026169
-74.056770
-71.845284
52.859234
59.583630
74.602425
-81.263435
-75.083229
-47.487202
-119.840935
-142.550110
-119.982864
-94.846855
-92.033318
-82.426186
-61.332447
-80.798592
-81.442406
-56.262905
-53.778477
-112.106873
-123.918671
-49.874992
-121.366264
-63.876690
-44.841331
-61.929630
-119.705208
-127.125618
-125.797775
-76.302948
-65.559891
-81.790092
-61.172352
-108.769691
-85.894249
-82.286621
-55.151794
-142.077438
-153.647293
-100.178009
-164.769501
-100.858589
-89.050934
-74.683220
-128.360031
-145.859894
-72.317207
-55.794571
-112.098351
-76.107346
-160.996460
-130.719696
-127.083076
-114.127739
-33.935818
-31.622892
-61.311558
-91.020668
-88.133713
-72.956688
-74.952812
-57.528599
-163.890350
-63.331818
-85.161285
-99.289528
-94.001503
-116.194038
-66.764267
-53.911621
-74.673805
-59.192917
-118.937408
-57.729515
-71.202194
-60.647766
-66.686806
-117.717842
-70.978394
-143.417191
-70.876251
-60.242165
-63.497608
-60.425060
-62.013226
-88.566864
-132.797195
-80.408287
-58.561123
-84.424782
-93.535339
-83.801186
-103.471077
-69.624321
-153.888657
-151.642654
-35.690067
-65.397255
-68.623260
-71.926132
-60.227211
-59.212704
-88.608452
-140.732376
-28.210918
-41.530769
-156.165359
-68.138916
-52.531120
-57.241890
-71.157768
-97.859444
-122.279343
-115.598457
-70.065414
-53.383266
-88.290344
-128.088654
-127.856819
-65.464699
-122.618118
-67.681458
-128.844894
-65.376785
-101.853088
-73.829704
-53.468014
-74.853790
-121.316406
-143.371231
-89.838455
-71.051163
-38.531319
-79.376343
-65.288368
-53.460236
-68.528038
-75.417809
-139.282715
-80.996887
-63.278831
-76.026115
-79.794487
-153.691467
-86.981445
-59.566425
-66.914352
-120.453087
-42.079880
-66.929207
-70.431976
-81.217949
44.236881
44.315811
83.933388
23.409573
-66.438805
-109.786354
-71.406433
-77.483490
-59.029327
-34.343945
-106.173248
-68.722916
-67.382584
-63.162914
-128.865555
-61.873756
-142.439545
-92.914413
-165.891739
-63.610229
-66.397255
-38.849628
-65.380760
-161.575638
-62.441177
-60.026512
-59.668003
-59.554737
-66.266418
-144.333252
-152.627274
-81.000160
-94.772667
-104.422676
-163.678238
-115.508026
-89.517654
-147.089325
-136.465103
-67.169762
-112.006149
-122.820511
-87.522614
-52.773140
-75.782166
-97.664886
-60.145283
-112.716164
-41.669674
-48.079136
-158.636978
-37.633881
-141.542984
-65.521439
-51.345898
-97.033936
-60.654903
-110.680504
-140.914444
-58.712521
-76.570007
-106.312485
-75.744156
-160.763199
-108.854683
-95.363007
-113.117310
-146.449326
-53.383575
-107.778099
-66.799667
-145.494385
-62.711216
-63.590500
-65.662704
-61.164333
-59.732185
-172.935104
-63.089977
-74.414490
-67.739105
-58.840927
-64.940498
-155.448624
-90.623543
-129.021591
-63.784149
-143.678482
-154.207184
-81.039940
-66.355278
-41.277576
-60.731567
-68.166489
81.594009
-61.749176
-65.030380
-135.741745
-46.832214
-59.088360
-68.611694
-54.458572
-110.929619
-101.563469
-127.631477
-54.198490
-57.024364
-51.261509
-58.944031
-148.567505
-94.394875
-83.688553
-78.054810
-108.871933
-69.534607
-65.033020
-65.681915
-59.388813
-123.610489
-90.013206
-70.263268
-93.883553
-94.752357
-121.758308
-156.376923
-119.021599
-133.944016
-67.811516
-77.605461
-74.186455
-62.315002
-61.114658
-131.968048
-46.451073
-36.119946
-130.741531
-54.659698
-151.988235
-88.634361
-55.033157
-110.870934
-97.642006
-108.650940
-77.860596
-66.236771
-136.399323
-157.632568
-65.300713
-79.214569
-88.742905
-135.690079
169.049789
-64.588806
-64.697899
-119.748398
-48.683392
-62.720348
-144.293335
-62.782482
-65.627747
-147.596252
-98.633553
-73.596939
-56.151188
-125.985222
-66.171577
-68.344353
-63.082611
-71.465118
-109.853371
-69.802887
-120.244911
-78.637733
-153.404678
-45.615322
-60.261444
-146.788254
-66.793945
-109.052406
-59.665489
-72.575294
-68.653496
-52.179184
-58.214115
-69.944695
-103.915543
-63.468040
-69.991951
-119.227791
-59.908257
-62.196777
-42.895439
-50.631596
-60.757256
-125.630966
-134.189270
-149.721710
-47.740013
-36.307850
-57.771008
-58.757572
-78.948250
-97.329926
-64.165131
-118.474884
-60.587444
-101.129166
-52.849197
-63.043579
-143.026749
-140.609192
-104.940117
-59.012867
-84.376297
-56.406979
-118.822433
-93.754364
-118.687729
-128.697128
-115.844917
-113.846451
-98.289658
-53.944080
-76.133369
-75.146858
-76.658768
-61.056847
-103.552086
-68.340706
-65.571304
-70.740562
-58.161079
-66.264328
-52.296806
-78.995712
-96.694138
-51.498055
-178.142685
-58.795876
-114.042366
-73.907120
-113.084671
-63.259514
-104.925339
-93.902466
-113.860916
-124.024864
-112.539024
-89.914803
-57.489944
-64.798447
-73.379959
-67.842735
-67.876434
-85.713394
-113.761101
-128.122452
-64.318726
-65.021957
-63.076710
-56.270760
-34.813015
-68.596649
-70.481071
-153.935669
-58.740368
-62.164185
-80.319168
-124.349831
-122.276619
-78.642723
-119.999023
-74.404549
-151.303192
-63.488094
-65.454979
-54.576283
-59.535183
-61.294724
-27.766750
-103.930038
-101.135468
-145.089294
-66.377930
-64.232018
-61.267532
-68.738434
-85.595596
-90.516289
-106.051537
-140.335114
-69.711830
-79.455284
-75.354332
-66.417297
-39.458496
-163.231400
-122.578957
-55.497650
-52.798344
-88.505882
-109.199356
-101.990273
-62.047901
-102.443054
-70.705551
-36.150932
-41.787170
-155.820938
-54.349686
-69.337593
-127.812874
-80.693077
-102.463577
-54.639114
-82.384842
-124.854813
-98.760101
-111.134872
-24.579405
-108.218727
-60.889542
-156.514679
-118.346077
-74.466133
-135.567001
-121.332893
-47.044765
-94.548653
-40.938965
-71.306793
-120.612953
-61.482635
-107.817474
-86.788528
-84.672905
-59.527382
-62.093819
-57.347073
-58.685501
-61.934116
-70.797226
-49.610447
-59.410374
-54.439644
-97.932976
-28.028881
-60.553593
-47.069008
-65.717957
-94.773270
-69.499512
-61.596794
-78.261047
-54.877209
-74.832306
-64.836807
-62.623291
-82.538940
-75.974098
-53.429882
-32.857208
-73.602730
-147.027115
-65.071579
-86.980804
-130.972031
-112.859085
-92.060089
-52.274052
-95.907860
-74.964668
-86.128387
-103.783791
-170.392120
-70.399673
-121.691086
-62.787548
-127.313751
-81.689415
-4.487466
-143.311844
-115.895721
-67.500046
-64.632034
-55.970131
-74.744781
-146.371613
-50.212299
-83.495956
-65.195847
-124.234604
-110.534569
-66.535164
-99.856209
-72.219345
-65.034355
-76.674171
-66.453712
-32.511528
-71.867981
-109.935966
-127.253563
-68.235123
-54.160454
-96.356148
-55.379562
-37.235687
-94.938553
-63.080399
-62.651047
-58.285397
-99.532593
-94.179329
-131.126297
-78.067749
-76.695633
-128.135147
-63.126526
-140.970016
-73.711784
-43.225231
-68.936935
-101.046227
-39.693596
-86.790146
-94.421989
-68.992432
-91.578926
-154.623734
-53.772167
-84.805710
-84.654053
-66.707779
-164.947784
-71.051697
-89.271454
-64.256996
-59.502720
-69.946068
-58.101902
-46.168533
-96.930069
-71.197929
-62.196941
23.532076
68.518448
74.148834
57.723045
79.258514
58.423584
78.782967
-68.264992
-103.316879
-84.797646
-94.079826
-79.342682
-93.282578
-118.748627
-102.832535
-38.225597
-69.683807
-31.501711
-67.930611
-88.949287
-50.982349
-64.559906
-58.476048
-112.468864
-85.783432
-95.051590
-166.494278
-74.757874
-60.158745
-57.968987
-79.726784
-84.006485
-44.430408
-63.554264
-63.345070
-56.851295
-58.888828
-56.675163
-68.595398
-61.654644
-45.607231
-125.622604
-35.698349
-110.312538
-107.662277
-121.994675
-33.866364
-91.839111
-59.129177
-82.976463
-61.162701
-72.922104
-49.065357
-58.716934
-53.670731
-61.888458
-39.635830
-68.659103
-49.668053
-71.669373
-47.050137
-114.038452
-86.966972
-102.939445
-99.446907
-52.845383
-99.804245
-79.334312
-92.235199
-77.651810
-99.233612
-50.370152
-67.491554
-52.162823
-162.645599
-62.895535
-49.373470
-52.698360
-120.788994
-72.740524
-71.698158
-60.198257
-141.153534
-132.164825
-52.163136
-53.912640
-70.623230
-64.931908
-59.287403
-75.039627
-73.101349
-133.773941
-67.629982
-99.909477
-38.117294
-55.007099
-45.316551
-79.810814
-69.074997
-157.632950
-64.045036
-96.946877
-137.244659
-62.157013
-126.055435
-65.513710
-160.213135
-94.215179
-70.678207
-68.602448
-141.164886
-96.750214
-81.190063
68.564415
63.995392
45.816368
47.772488
62.091976
-146.776794
-55.753872
-159.396011
-59.130440
-79.843735
-93.358582
-63.058746
-90.590881
-51.847801
-64.423264
-129.389908
-81.539497
-64.556152
-103.752792
-57.457214
-61.237343
-96.829498
-84.749886
-59.023964
-60.218365
-48.772751
-68.167107
-65.068146
-71.960213
-142.699173
-73.161758
-68.898140
-145.772568
-58.595856
-79.985443
-118.107109
-137.072922
-55.406788
-150.463654
-66.076744
-82.429085
-57.738167
-89.352409
-61.052502
-60.938137
-88.654205
-84.002510
-138.525665
-130.222092
-139.600281
-148.392761
-58.361820
-43.702164
-64.099762
-83.564331
-112.245674
-58.646645
-87.547569
-55.749077
-63.494713
-114.517044
-140.405670
-70.593727
-112.241669
-58.279144
-71.931931
-124.616081
-115.955528
-138.748795
-100.743355
-61.845440
-158.928116
-95.584442
-99.962822
-50.134327
-132.497406
-80.314987
-65.149979
-61.380863
-59.289856
-128.246979
-81.181099
-59.325809
-119.566170
-60.189610
-85.507355
-53.064140
-82.842186
-62.213200
-51.381371
-48.607773
-44.576378
-64.396301
-69.664253
-154.751114
-57.686558
-129.725540
-153.494034
-68.936539
-68.261681
-62.549244
-56.394772
-74.094414
-130.198914
-97.363991
-79.796082
-58.785305
-57.322857
-66.204185
-111.414421
-72.394974
-41.596237
-77.788956
-153.482834
-53.969608
-108.712959
-99.013542
-50.055374
-74.889641
-67.530106
-103.029037
-122.440903
-152.876434
-95.781158
-121.816566
-94.181641
-163.134415
-141.342407
-53.206837
-105.862381
-58.722527
-138.858597
-136.354477
-93.606018
-94.465134
-58.923302
-106.778427
-93.282524
-93.935051
-109.084251
-88.563217
-77.705658
-96.275818
-166.418030
-57.426888
-95.300194
-75.111328
-70.082443
-69.851784
-57.697411
-145.688446
-99.697556
-162.542206
-52.123913
-81.507317
-56.791264
-76.324829
-87.409492
-143.820709
-137.048996
-83.534271
-70.116318
-71.304504
-134.523361
-54.588261
-125.883713
-58.574551
-62.697102
-99.779190
-104.227173
-152.519135
-57.075096
-68.324081
-163.043091
-86.651184
-110.544716
-118.639626
-51.721207
-105.691765
-57.891300
-124.148407
-98.017525
-95.227905
-73.089523
-79.860107
-70.708282
-92.085770
-70.317200
-137.201675
-69.350853
-54.186779
-103.859581
-78.291588
-56.993958
-57.012978
-87.267700
-54.352062
-143.669388
-145.258499
-65.760101
-144.455658
-81.065971
-52.424934
-55.976723
-73.113083
-81.237389
-67.304314
-125.232155
-91.741211
-59.813194
-76.272850
-128.557281
-112.408920
72.080528
84.618492
58.603867
69.510681
-68.395630
-120.104065
-57.119072
-123.073334
-62.187653
-175.934692
-145.127136
-82.521057
-103.561440
-81.137642
166.956131
-58.179085
-87.246819
-59.570152
-46.087425
-162.011429
-58.127728
-97.531860
-137.530151
-113.083519
-94.681198
-101.260162
-152.967758
-76.907196
-30.040020
-47.530895
-85.839180
-60.738602
-156.468124
-112.282143
-160.128830
-98.708633
-46.558475
-152.113312
-54.949173
-52.495167
-148.334885
-53.401409
-59.407822
-65.712219
-155.724167
-57.522961
-128.958740
-109.952103
-138.946869
-145.100525
-153.855759
-63.707890
-71.873940
-54.450680
-51.422810
-62.241241
-68.130051
-103.381187
-101.169655
-78.562851
-60.201729
-107.963196
-105.473595
-140.942291
-109.998795
-115.532784
-69.296555
-55.316235
-65.690765
-124.875916
-158.054138
-82.575638
-62.840401
-65.230309
-62.342369
-113.355179
-67.496788
-142.681717
-65.595253
-53.324696
-153.080734
-71.626106
-55.604630
-65.689629
-54.277824
-70.519768
-75.145393
-54.305561
-88.200157
-146.978149
-92.232948
-80.237770
-62.043446
-107.888229
-52.641602
-154.495697
-116.643234
-91.967430
-88.488304
-145.265610
-57.711857
-65.024712
-151.797241
-80.241455
-68.444107
-62.993423
-55.413246
-130.250565
-45.166924
-62.468662
-136.219681
-49.658665
-77.816246
-66.320694
-74.722565
-42.455208
-151.743866
-150.836258
-67.051010
-61.770302
-74.299240
-68.266373
-82.924858
-69.499077
-57.099731
-44.124954
-56.498463
-72.222420
-90.668343
-31.759445
-123.400230
-90.796913
-112.570724
-81.494736
-68.548492
-57.020870
-80.456474
-83.980156
-89.612633
-77.672852
-124.359093
-114.695168
-144.411057
-91.472343
-49.144287
-69.140282
-115.872238
-82.251610
-62.522522
-72.741318
-119.357552
-64.293266
-72.983765
-93.487900
-65.843498
-168.936249
-62.303829
179.512604
-132.860809
-86.474953
-85.446823
-109.280670
-153.447098
-97.136131
-53.560146
-118.127991
-68.417534
-60.693890
-56.719212
-52.358932
-73.081474
-78.325096
-63.297028
-80.651100
-72.800934
-71.762871
-63.697918
-62.164444
-145.582626
-67.251770
-64.457260
-71.672371
-64.269394
-132.624237
-119.626030
-73.190140
-53.710110
-64.771484
-89.581871
-100.890907
-62.559044
-67.058823
-62.824703
-87.552216
-151.348892
-62.399033
-123.984268
-87.723808
-55.184788
-90.316238
-93.116837
-66.324577
-56.126961
-62.792324
-99.774414
-47.931339
-107.935425
-80.005165
-61.774330
38.258434
51.975323
79.693985
75.331078
-134.444260
-74.817543
-146.384460
-15.165616
77.433868
61.548763
99.463234
75.844971
51.722153
39.654690
38.873447
57.739529
44.717552
67.909195
52.701866
68.236488
57.455738
-53.307724
-62.225964
-74.600304
-109.022644
-49.795376
-56.516193
-50.207272
-64.878014
-138.134109
-68.936028
-74.668617
-64.200806
-69.458351
-81.368919
-142.222366
-71.468506
-141.304245
-61.834335
-100.039635
-67.119011
-83.090836
-61.877735
-64.601044
130.497116
-148.185684
-60.390945
-131.738678
-66.020950
-57.054211
-122.787018
-123.364449
-83.981194
-60.706280
-108.911484
-147.476395
-53.236603
-54.676250
-103.041428
-66.175537
-157.278107
-63.812748
-150.942963
-51.710758
-59.215324
-64.202858
-113.498589
66.222229
-77.102715
123.132462
-96.240097
-54.911308
-70.097664
-70.534782
-104.342590
-48.626060
-57.967342
-139.734039
-134.858124
-76.760559
-48.434052
-33.845211
-59.544987
-147.003235
-68.757576
-163.842880
-69.732086
-118.051208
-147.305405
-59.917030
-84.808144
-63.822350
-87.700607
-86.789696
-79.055321
-73.728622
-83.320663
-103.596863
-67.500389
-90.708191
-102.711197
-79.524193
-100.169807
-87.587379
-60.357246
-78.717308
-69.335541
-69.541183
-56.271420
-54.666374
-106.788986
-119.878990
-64.977577
-76.321320
-86.201927
-96.116791
-49.620792
-77.812759
-94.813286
-73.929207
-110.125046
-149.578461
-61.991058
-83.785912
-117.938538
-75.672531
-88.275215
-74.215874
-105.587730
-68.246803
-136.218430
-64.622658
-31.621107
-51.559582
-82.807220
-81.419609
-99.481491
-58.756126
-101.439972
-65.977478
-129.234772
-63.158989
-75.165207
-64.937050
-70.913055
-72.368866
-99.280067
-81.737526
-66.818794
-83.596603
62.084095
78.455879
-53.092434
-60.178635
-104.022926
-60.687328
-37.465717
-60.640385
-62.971054
-59.738811
-98.953835
-70.911636
-59.539417
-102.582748
-72.573349
-75.680283
-71.707748
-145.655365
-131.051620
-70.787811
-59.539726
-68.030853
-57.543625
-80.843040
-117.385414
-60.750580
-58.954563
-132.408722
-62.062634
-73.793289
-63.124187
-58.211246
-85.168869
-45.249172
-55.065834
-59.658005
-142.380569
-102.096680
-143.341782
-65.429420
36.454521
44.558044
42.051563
63.217285
56.558090
88.397102
64.414635
-60.310108
-39.030972
-62.207863
-61.278622
-33.657967
-86.059647
-163.747421
-57.597923
-76.911514
-101.373192
-119.875130
-153.011322
-78.949181
-73.537033
-78.944710
-148.858551
-114.891426
-56.597603
-57.048641
-18.180027
-85.972290
-106.674889
-131.525833
-113.014313
-96.319885
-45.551003
-68.531960
-116.429771
-154.233810
-111.615852
-66.206779
-89.511734
-63.762230
-113.189865
-90.317192
-137.957794
-73.332184
-143.347656
-72.987961
-48.132557
-66.215500
-59.797073
-75.196182
-101.643105
-82.093376
-125.285309
-44.866341
53.169067
69.005226
-127.296646
-74.899773
-78.793678
-68.783539
-162.328537
-67.329048
-62.444359
-117.658951
-63.690426
-54.898392
-88.229424
-79.169975
-53.918182
-66.694611
-120.402786
-62.022472
-68.708145
-150.417999
-160.212128
-80.572807
-75.985870
-145.337021
-94.227814
-63.556511
-57.025173
-52.218826
-138.659027
-63.100151
-55.995304
-86.774658
-65.444214
-101.222099
-121.730247
-64.618256
-116.308472
-90.702888
-42.308262
-79.727905
-135.650299
-52.109070
-113.633568
-88.338181
-81.656242
-56.006622
-156.441528
-79.612694
-64.004234
-66.048439
-83.962601
-66.262337
-71.147156
-57.933189
-94.519196
-91.655342
-121.108383
-62.387356
-63.184731
-145.821320
-124.568207
-66.273140
-42.675499
-153.633698
-86.226280
-153.070404
-70.024864
-39.698696
-62.321060
-160.463394
-105.144119
-145.173157
-100.402702
-158.256760
-86.027184
-57.471523
-149.690247
-82.325417
-99.389519
-147.667252
-46.085541
-64.591309
-58.853619
-68.061630
-97.959824
-69.613907
-99.317703
-143.299286
-63.776634
-138.027237
45.546150
-71.552948
-73.791451
-73.779144
-63.567665
-68.625160
-56.098370
-98.276886
-42.046555
-63.335426
-54.234310
-119.740013
-84.059547
-79.101700
-69.149071
-69.724228
-67.905708
-68.218597
-32.304150
-108.677017
-54.255222
-45.577827
-66.843018
-45.777290
-57.559948
-80.525299
-68.817528
-164.670090
-70.408020
-96.224907
-64.786530
-103.046387
176.075027
-74.343353
-125.085213
-40.432247
-86.742828
-73.911400
-123.311531
-63.082409
-48.173084
-125.781342
-146.391281
-129.885025
-92.045692
-94.839020
-53.373013
-57.436726
-66.077309
-106.846207
-120.730911
-105.788528
-145.686295
-137.559708
-102.583427
-65.451981
-59.456703
-59.744114
-59.247967
-72.833115
-55.061356
-39.560455
-56.676357
-53.510567
-130.323532
-90.323303
-58.739834
-62.630852
-61.503761
-54.795872
-101.842995
-63.234688
-62.957851
-172.613541
-98.080063
-104.411034
-82.377678
-116.186058
-120.652855
-66.539383
-132.559692
-75.167938
-69.806686
-54.420380
-151.884628
-65.940689
-54.267887
-41.147308
-88.453857
-84.637192
-66.844612
-92.939552
-64.495010
-58.167706
-71.123016
-69.609047
-57.536583
-102.981804
-70.117393
72.740303
-74.315002
-119.742661
-79.681190
-118.892632
-127.154808
-56.259422
-111.181114
-41.410038
-66.035553
-52.024487
-111.673843
-83.146500
-78.553696
-73.397919
-61.894295
-66.383736
-145.182816
-62.678032
46.593761
58.415195
-81.007866
-146.062988
-112.850548
-53.872074
-114.649551
-57.292660
-163.746353
-155.565369
-64.006477
-37.097397
-124.770271
-62.255859
-65.058998
-88.738495
-66.019882
-71.555206
-71.693497
-136.300888
-128.810089
-40.974968
-72.774406
-72.579178
-63.013424
-74.222015
-67.527962
-99.998863
-78.305183
-123.409027
-66.190208
-74.667145
-96.633713
-111.056137
-55.668316
-98.434052
-87.975677
-150.755478
-54.180302
-141.249237
67.412827
46.427727
82.202866
31.429274
-94.618927
-71.848106
-45.500015
-70.387733
-125.637810
-103.412750
-124.999817
-83.771881
-123.570503
-95.700996
-75.277748
-61.868614
-148.381500
-58.688747
-97.893974
-55.618301
-62.394268
-130.836472
-87.343674
-61.486786
-57.360737
-90.197403
-139.883575
-65.659645
-61.036427
-96.852859
-72.085152
-77.090759
-65.330467
-86.320175
-70.802963
-104.874344
-84.630516
-109.891479
-67.599022
-159.361862
-100.087631
-82.169632
-61.930279
-85.091232
-90.206055
-121.219322
-71.610100
-119.828819
-113.035988
-111.279701
-108.284500
-116.989510
-79.613449
-51.615128
-106.046211
-81.529465
-118.147865
-63.920677
-56.837032
-89.301338
-60.338501
-147.463882
-86.450684
-155.369171
-106.603210
-76.841446
-73.085220
-57.511486
-70.217758
-103.429619
-90.120033
-74.382698
-61.531216
-17.042309
-68.894020
-75.335007
-58.776218
-60.183033
-45.991371
-66.362442
-106.156364
-98.093208
-144.980667
-87.090202
-95.245438
-110.819252
-133.239594
-103.193459
-116.201004
-57.661541
-101.054466
-147.634674
-58.803875
-19.889511
-163.551636
-66.354126
-65.956596
-70.288925
-62.678860
-60.813335
-53.984184
-71.589897
-65.334572
-42.396370
-134.091339
-67.864212
-47.553604
-61.884193
-99.575844
-142.516129
-58.516830
-63.564667
-65.244339
-61.917873
-70.617920
-50.966171
-110.692841
-88.212189
-99.825867
-64.397247
-63.783615
-52.746689
-60.564724
-66.578262
-117.686638
-101.168083
-77.119148
-118.498856
-54.827229
-156.291245
-75.407669
-58.328323
-146.421783
-137.430115
-63.162842
-86.289429
-147.429947
-54.905880
-53.491390
-66.653931
-88.367447
-141.216385
-91.715340
-126.593262
-61.143059
-60.041561
-66.164284
-62.913429
-44.593170
-117.236923
-155.372910
-85.661530
-143.562180
-63.306320
-145.567123
-74.826653
-88.025742
-80.560112
-94.731667
-142.284821
-45.263054
-148.635941
-87.367279
-62.772728
-51.646698
-70.814240
-94.080101
-57.567883
-65.148346
-53.913719
-63.093273
-98.490753
-146.984360
-51.704319
-94.603661
-58.436050
-50.905693
-65.076927
-112.312355
-91.232841
-75.291885
-57.951256
-59.484509
-67.937233
-176.574112
-150.805099
-76.657082
-67.372391
-44.445885
-66.759171
-83.755447
-66.312286
-62.503113
-69.007721
-64.294037
-143.324844
-54.289886
-69.010521
-81.672638
-60.351795
-164.311707
-60.867638
-65.937309
-96.360703
-73.464806
-58.786404
-149.885986
-129.054535
-52.602798
-164.036331
-98.699150
-53.407475
-122.799049
-69.168159
-87.935165
-157.315674
-62.141289
-47.851246
-63.204819
-58.029099
-57.814445
-149.861725
-58.511215
-144.317001
-50.600815
-70.939240
-64.434845
-51.665520
-77.182571
-62.582016
-112.323067
-72.722702
-69.349800
-48.539455
-69.819023
-48.618359
-92.314133
-58.363956
-143.384247
-153.253448
-58.988052
-71.763794
-63.075291
-64.047485
-108.104553
-107.888939
-129.805176
-159.078110
-49.732609
-61.425007
-73.789658
-56.025463
-65.705994
-131.412399
-67.854179
-82.730324
-72.932198
-120.478737
-76.595879
-63.175129
-139.055252
-58.574947
-104.906540
-64.808350
-51.139019
-128.851547
-73.833221
-68.116844
-49.421906
-53.758160
-60.634319
-135.273651
-116.253227
-95.767319
-80.563385
-99.088432
-51.702656
-69.188156
-59.231724
-107.644135
-51.603119
-114.974792
-62.560390
-114.609573
-73.234993
-50.040600
-67.883400
-55.109119
-143.903122
-42.480972
-84.311623
-92.704887
178.639420
-29.181261
-52.103306
-135.886490
-81.240059
-56.009354
-84.317314
-118.858711
-61.218491
-116.942833
-140.894928
-99.962761
-75.170357
-63.286411
-91.015320
-72.630196
-90.085014
-114.019913
-40.541382
-116.535339
-58.682217
-101.326881
-54.345821
-55.093239
-143.091278
-77.152130
-65.514130
-66.599327
-71.105347
-60.591110
-105.367180
-37.791374
-66.178970
-84.279533
-84.844315
-60.859447
-86.473969
-154.098312
-136.822540
-123.051712
-67.253693
-55.891102
-81.051010
-68.218994
-56.901417
-57.261375
-56.647377
-54.068363
-112.331596
-57.799324
-138.356430
-106.909294
-107.172134
-93.780113
-71.265961
-66.031837
-113.094948
-127.684891
-136.954819
-153.089462
-60.511681
-71.378983
-81.769455
-81.474998
-88.971130
-97.882912
172.832138
-100.243935
-33.516029
-115.832626
-47.132301
-70.609314
-60.787033
-63.304588
-52.177746
-113.002647
-75.589890
-94.124496
-93.735863
-71.174232
-57.260403
-63.649231
-61.941303
-83.718727
-56.358906
-59.707413
-128.433014
-121.114189
-67.367088
-42.336826
-85.055305
-63.617935
-42.075520
-158.510727
-108.873497
-56.849411
-83.820984
-78.098923
-119.788811
-151.144592
-55.221611
-94.367859
-66.848152
-151.799240
-97.065468
-139.093414
-77.637390
-156.621307
171.329773
-71.279640
-94.996902
-47.288219
-62.249645
-70.019188
-136.193344
-95.272049
-93.488365
-158.295578
-68.888649
-73.670433
-46.784733
-119.463257
-133.663651
-35.997326
-168.159088
-57.926502
-65.434219
-52.153893
-59.361343
-69.494247
-51.367519
-111.196579
-53.285141
-86.324295
-136.282593
-63.047371
-58.552975
-67.058441
-59.973736
-62.376911
-70.440437
-66.665268
-116.076065
-73.163773
-58.830723
-59.733784
-92.228569
-79.390991
-59.903332
-70.460983
-69.393250
-50.708519
-65.318565
-96.594322
-66.974693
-63.424641
-38.966740
-66.399651
-63.390465
-69.065384
-58.187828
-76.301422
-61.143284
-62.093498
-128.575333
-82.326523
-58.226589
-64.585869
-124.887054
-73.774178
-58.370228
-90.357773
-83.419930
-61.810444
-72.946754
-82.706161
-40.207958
-59.612473
-69.590836
-61.747822
-60.857712
-132.365631
-57.931202
-118.841309
-54.794746
-102.951668
-151.612823
-124.246941
-63.198788
-91.987381
-84.565308
-77.277313
-66.473007
-55.937103
-52.759232
-63.487972
-53.988136
-115.819733
-130.589417
-87.816956
-57.043327
-106.203316
-60.288616
-52.763878
-92.959419
-93.631401
-51.212914
-93.793549
-89.468712
-96.441383
-100.991928
-126.106865
-155.527206
-58.667393
-150.955582
-56.920479
-63.091526
-162.266678
-54.225021
-64.209129
-73.143013
-106.828102
-103.133064
-53.957535
-160.272446
-148.379395
-106.113533
-137.615051
-79.122536
-79.359848
-112.132912
-55.219910
-131.753220
-57.409431
-132.344879
-64.794014
-153.404297
-74.590843
-91.498070
-102.389496
-61.639416
-118.862740
-40.330620
-148.138824
-90.737724
-142.720673
-48.933689
-104.240578
-94.421280
-85.734329
-59.324726
-59.005852
-50.105675
-60.017437
-63.293282
-81.442390
-118.689598
-55.599350
-55.407383
-69.347359
-51.291206
-78.815941
-66.815643
-58.466301
-71.472641
-54.979279
-66.190079
-53.054920
-77.485153
-63.375225
-90.315186
-58.551922
-141.562088
-47.071774
-58.805164
-83.682869
-65.799225
-55.143745
-77.703072
-162.876572
-146.247040
-61.697540
-75.001114
-81.308167
-155.386307
-118.804688
-70.514641
-82.490959
-60.480686
-58.517231
-61.052216
-84.153336
-68.756790
-162.117203
-65.901680
-146.157272
-57.530457
-161.887283
-91.643623
-71.637749
90.362427
66.941658
71.597755
49.826580
41.370483
78.052818
71.182846
-65.419945
-61.136761
-36.832706
-153.697220
-60.603546
-56.030827
-63.678970
-105.622269
-38.042347
-72.446243
-98.024559
-90.958740
-101.708031
-93.154442
-92.389717
-159.119705
-80.998993
-143.546585
-101.652428
-60.585358
-135.939697
-58.768044
-79.641090
-64.074905
-55.758720
-63.904652
-94.386177
-63.706272
-149.919571
-80.898788
-90.091675
-57.995193
-123.249146
-90.167755
-60.099857
-98.751617
-97.672050
-127.360909
-162.365280
-76.451233
-110.971024
-74.243095
-74.224052
-102.607826
-59.080620
-97.417305
-75.890823
-90.746857
-176.016983
-78.276802
-76.246971
-104.344376
-72.288406
-89.375046
-61.888763
-83.593285
-88.199692
-57.590233
-66.163101
-68.155350
-93.393509
-55.488838
-60.047016
-85.383286
-122.334267
-65.554459
-47.669106
-83.211746
-56.012184
-65.423241
-110.654457
-114.856621
-163.409271
-91.296692
-81.260788
-77.363327
-57.514431
-73.059502
-111.732979
-56.263493
-112.306648
-90.522629
-67.064995
-109.991119
-68.444603
-59.926514
-54.758339
-129.221924
-55.649914
-149.451645
-98.243446
-45.100731
-131.158417
-129.873993
-76.431618
-133.200623
-81.354118
-72.191429
-60.456841
-68.291107
-39.744587
-64.233940
-73.712685
-158.086334
-37.826641
-151.938980
-62.064835
-59.507870
-60.013947
-119.081924
-58.278469
-47.025650
-84.165367
-72.139214
-113.643867
-69.870140
-146.876404
-66.014305
-149.386978
-137.042740
-50.634609
-83.441246
-88.769615
-63.592766
-90.669556
-69.913284
-53.040581
-98.154999
-93.730637
-130.205704
-60.079037
-53.345051
-72.341820
-113.801041
-61.279922
-80.375656
-87.139435
-85.331200
-57.527634
-52.868347
-75.248322
-114.889938
-103.041946
-49.869926
-62.615318
-160.962173
-75.972282
-81.283150
-123.064949
-74.935738
-62.133068
-80.276398
-89.996422
-68.546318
-78.687775
-95.468109
-76.948486
-58.913662
-71.119942
-156.338943
-87.187431
-155.712051
-62.232624
-69.711670
-143.954285
-47.274544
-144.955841
-63.144188
-65.277725
-103.832741
-61.275528
-65.115715
-66.700424
-76.755013
-52.576046
-128.492081
-149.054779
-115.892868
-89.734428
-80.903282
-63.288086
-67.341278
-124.262619
-72.364662
-71.635880
-117.562668
-102.348373
-73.815445
-62.398399
-158.876801
-57.764172
-139.138229
-35.231586
-52.170467
-165.043915
-58.057323
-95.717758
-56.200283
-59.874447
-46.441547
-65.114555
-63.290714
-52.851460
-45.411953
-105.245193
-108.319954
-58.292793
-71.921127
-138.152359
-117.211258
-66.787102
-73.568893
-62.891205
-62.821701
-65.387024
-161.866104
-139.567017
-65.027428
-54.672031
177.819229
-77.806641
-77.124573
-65.456703
-113.335716
-111.582558
-161.721146
-87.545525
-52.807709
-63.211056
-108.775146
-60.888367
-60.720036
-153.837341
-114.212639
-118.836708
-141.631378
-117.954819
-127.113747
-143.850830
-50.516262
-88.147217
-67.335922
-61.617092
-38.970379
-107.347382
-151.277618
-124.770309
-98.590370
-165.507874
-55.421043
-60.916664
-59.910374
-45.745132
-136.885773
-123.907715
-98.721405
-53.051460
-106.037476
-57.346264
-52.414436
-61.789486
-94.621346
-150.440598
-51.733643
-78.258995
-51.637993
-102.910576
-67.468376
-136.613251
-79.105446
-140.894333
-91.859360
-153.032196
-87.993103
-82.279282
-86.579620
-126.337959
-124.253426
-106.609474
-93.980309
-93.920044
-65.426514
-81.109215
-68.726631
-59.190937
-121.751205
-77.595772
-118.298409
-114.054840
-64.333321
-96.580658
-93.063370
-64.323891
-116.903664
-65.769531
-76.446045
-72.682724
-137.760483
-36.863224
-62.414619
-65.036774
-51.396313
-61.818954
-131.074432
-58.149734
-65.461853
-92.963211
-99.309563
-71.093681
-90.865677
-128.245163
-105.970055
-82.668304
-88.016220
-54.105736
-130.309143
-94.101341
-129.738785
-54.810234
-87.256706
-82.395042
-66.093849
-49.830276
-49.326805
-58.146423
-129.566498
-47.582527
-64.765625
-78.514214
-37.588661
-64.162491
-75.142075
-104.943336
-63.272854
-154.549698
-31.854553
-66.148560
-64.593079
-70.186203
-68.334259
-147.668839
-98.732407
-64.731468
-57.230526
-56.346092
-57.873569
-68.270050
-79.665535
-74.872711
-87.945221
-58.584747
-119.430687
-147.440399
-59.134949
-68.184181
-90.144897
-83.132339
-72.798798
-139.265823
-83.585846
-51.536877
-84.559547
-82.548668
-71.330315
-121.565994
-80.660995
-54.055393
-131.133621
-102.272743
-56.800190
-86.075371
-72.218292
-98.515854
-67.336342
-86.054916
-151.195679
-42.076149
-82.843651
-50.199329
-54.660744
-54.783188
-99.169571
-120.855385
-92.722260
-67.151848
-64.353775
-100.484962
-55.359268
-71.914772
-96.785950
-57.601604
-79.434731
-142.717194
-50.157730
-72.025330
-125.178932
-62.934357
-54.615734
-63.891403
-62.550297
-57.309937
-67.091682
-67.577080
-130.384247
-93.050171
-118.852112
-83.553619
-58.574566
-88.123932
-50.410141
-91.886436
-67.362808
-157.664124
-105.199799
-119.893417
-110.932602
-52.906967
-107.978363
-64.090324
-49.110909
-74.598679
-97.739243
-98.431541
-66.451462
-100.053688
-90.594215
-65.851944
-116.340408
-97.507408
-92.511772
-73.768044
-68.680939
-61.894085
-125.297997
-76.712524
-92.330475
-106.398315
-71.238205
-58.325645
-125.330948
-149.009613
-130.848846
-57.448799
-76.814819
-51.139595
-60.265133
-76.348007
-68.276268
-60.847107
-42.762489
-66.458862
-31.627453
-55.713776
-70.369186
-62.250408
-71.313316
-69.606773
-130.501297
-74.348862
-82.408897
-85.277573
-74.001907
-56.037647
-135.293213
-64.435677
-69.018883
-68.104233
-118.951523
-147.927109
-99.452774
-118.873383
-48.279152
-63.136543
-70.587502
-63.402431
-90.505180
-115.691269
-86.929657
-96.280060
-110.228294
-68.494987
-159.889359
-66.689941
-114.214584
-61.270111
-63.154007
-51.850060
-56.660618
-155.438370
-53.724274
-56.497955
-79.373253
-120.075485
-90.303856
-86.807823
-151.980530
-74.546577
-65.278549
-125.284203
-59.653156
-83.102325
-60.947525
-59.311543
-141.815460
-63.941208
-58.433510
-121.601265
-61.444698
-101.823235
-89.895103
-62.313637
-55.880585
-76.360291
-51.675579
-56.867664
-42.594299
-79.919189
-146.871643
-56.584660
-61.504478
-58.127934
-105.633072
-101.569046
-64.922134
-67.192337
-140.500610
-47.671482
-63.093781
-116.650734
-32.010353
-145.351105
-127.958466
-140.633713
-85.166428
-52.846176
-140.134079
-143.609848
-148.366898
-58.160061
-55.627285
-62.459965
-47.246265
-124.630562
-113.578987
-74.132599
-85.636604
-121.361267
-67.425270
-72.714630
-49.082115
-69.259422
-84.499557
-85.123100
-147.103760
-90.232719
-91.000610
-74.005875
-134.438354
-106.175858
-94.142677
-99.239922
-68.329643
-47.378841
-128.476624
-53.752628
-82.585899
-58.599113
-78.124680
-64.973557
-66.999504
-71.873665
-142.798019
-76.675110
-144.793289
-72.825714
-68.314072
-70.895233
-54.356644
-72.761002
-154.447891
-108.559181
-92.911476
-133.197220
-64.343864
-57.898869
-97.614006
-54.807808
-114.325241
-71.817879
-143.170395
-82.783562
-157.994385
-47.279644
-75.547699
-60.609184
-76.992111
-63.811184
-28.053762
-122.821465
-130.656845
-65.574425
-79.218765
-83.259613
-73.474678
-96.199524
-59.430752
-74.295967
-125.493584
-61.902847
-64.601624
-66.494385
-114.998634
-46.506844
-46.991028
-72.856010
57.972008
61.460796
59.737980
55.867241
52.555336
31.409664
46.330235
70.293922
78.367378
49.835922
55.168472
64.713745
64.748192
43.475830
68.845909
52.046154
85.372627
62.226551
33.706413
-121.905182
-71.768661
-33.016895
-111.801430
-84.198036
-45.699020
-51.195675
-127.377281
-73.886597
-103.783310
-59.601059
-64.304695
-52.039417
-64.135887
-58.469109
-76.648720
-92.058189
-84.533348
-60.968651
-56.664757
-73.783318
-71.454285
-54.768192
-40.385422
-67.782097
-105.748726
-65.928131
-120.239098
-151.060532
-72.405403
-71.870773
-121.785271
-31.678743
-64.793091
-54.852951
-131.221252
-69.671356
-63.480240
-138.250488
-113.523338
-150.769287
-102.914856
-91.907921
-79.005470
-97.833878
-48.447834
-107.487541
-68.737236
-133.146042
-61.563416
-99.050964
-128.925903
-101.747940
-76.389557
-82.093918
-109.065697
-107.401398
-67.316803
-107.104347
-104.135048
-66.723038
-143.464844
-89.734833
-122.150414
-81.501457
-62.636539
-68.850899
-97.936035
-75.047913
-63.474781
-81.928711
-33.563141
-78.156898
-88.893028
-52.682667
-104.053154
-81.881996
-59.644745
-90.114258
-59.735806
-62.878902
-66.594833
-66.141663
-52.642708
-102.703537
-100.041672
-89.680016
-90.807167
-81.587288
-143.338089
-64.694862
-61.378807
-99.258789
-57.864132
-52.682980
-137.675827
-58.345215
-58.830185
-52.822521
-156.160812
-79.073067
-134.887527
-145.203842
-141.856934
-48.345814
-54.757019
-57.743343
-62.034023
-147.832748
-62.871628
-64.208382
-161.633438
-56.757286
-65.864609
-86.269821
-84.877174
-67.391922
-67.781799
-164.666397
-86.991455
-115.108574
-76.811630
-64.173409
-89.727074
-92.987083
-82.699272
-93.055870
-138.860031
-68.575706
-33.226585
-86.716278
-74.162186
-63.168098
-82.607742
-83.649277
-154.127518
-53.926064
-69.684685
-123.438286
-68.857811
-142.523926
-95.164040
-39.274826
-74.760910
-84.299896
-56.534130
-63.388680
-66.217857
-135.197632
-78.246628
-151.622086
-108.195564
-42.549362
-49.680599
-80.059280
-81.587395
-79.049171
-105.860252
-122.081650
-93.151985
-67.532211
-53.683990
-61.553539
-60.956867
-78.754204
-68.294914
-118.863716
-92.861053
-74.359749
-68.688560
-60.472401
-63.771198
-52.091026
-77.503380
-42.776932
-60.715679
-68.438828
-68.671646
-57.157833
-79.743347
-74.321251
-59.825943
-84.147011
-78.839821
-131.793076
-90.420326
-58.826065
-64.147537
-103.720261
-93.053101
-66.433723
-99.245735
-55.905708
-126.103020
-87.285385
-55.987759
-80.829788
-50.815037
-67.100174
-47.916904
-74.416542
-133.130035
-131.138687
-73.723122
-82.477600
-64.281723
-61.206566
-71.337349
-135.751663
-81.181305
-140.644073
-53.232414
-130.320389
-76.629013
-52.807892
-47.785629
-69.919220
-73.013519
-58.622929
-60.922737
-90.992714
-67.980865
-60.880192
-83.135414
-58.598259
-95.135162
-139.239548
-68.157173
73.823906
38.095619
31.127939
67.726471
46.283253
47.334221
52.368999
53.922382
40.413132
74.394470
-59.145611
-114.974670
-45.083889
-55.128120
-60.868565
-61.312393
-56.737503
-72.173615
-68.330605
-58.094765
-55.313637
-132.720139
-59.249203
-120.627419
-73.369133
-64.024681
-69.863434
-53.737045
-102.381729
-95.481682
-60.323612
-53.488312
-113.397980
-58.669853
-70.592308
-102.579948
-72.628517
-91.650513
-109.725487
-59.485172
-107.399292
-65.691414
-47.571659
-59.655060
-94.233604
-96.640945
-83.233513
-148.226440
-145.927414
-73.010674
-60.576603
-76.725380
-94.387558
-179.533112
-119.300255
-48.839851
-72.708611
-66.712463
-150.430374
-98.987976
-54.601261
-113.297737
-108.171066
-147.763809
-101.480324
-64.178185
-54.692131
-102.581848
-78.400681
-108.396240
-98.670395
-82.728233
-62.527702
-62.058735
-57.395123
-104.404121
-53.773041
-38.617035
-73.855286
-73.523994
-54.891071
-60.138817
-57.061085
-73.465248
-79.079552
-76.345963
-140.989899
-58.455166
-64.948952
-65.438232
-64.470421
-71.620003
-72.045036
-77.151581
-87.207581
-91.507866
-71.994904
-101.576553
-58.463200
-83.053192
-114.718430
-50.749165
-66.168205
-63.335541
-52.662079
-66.238144
-42.361942
-63.168098
-67.989799
-63.000481
-58.251301
-67.378761
-25.024252
-76.441437
-72.130287
-163.417786
-144.917389
-64.119576
-40.457905
-110.525215
-78.232605
-56.110992
-84.144341
-126.658478
-54.422497
-77.788139
-53.458241
-148.166992
-65.389587
-63.526608
-54.452164
-108.900780
-62.039391
-61.207111
-145.919312
-42.207336
-60.236782
-62.916462
-76.052864
-63.870434
-72.862648
-57.689564
-61.917698
-47.593964
-94.706070
-88.608719
-54.869469
-69.003845
-75.978081
-79.553589
-72.901794
-64.849854
-46.999111
-73.903610
-89.335434
-92.616432
-56.106174
-159.529190
-70.905861
-64.017960
-44.099213
-88.447472
-63.828171
-74.073334
-62.375614
-71.726433
-60.944874
-129.653214
38.808903
51.499844
79.685555
-141.470078
-118.521286
-33.941463
-46.821556
-54.250038
-62.670937
-54.923038
-72.429909
-64.614922
-142.703323
-102.829506
-75.551743
-64.737984
-63.932137
-97.598099
-66.378265
-75.175674
-54.645451
-54.028900
-66.568123
-120.639084
-57.694195
-124.347824
-45.370827
-129.725891
-58.886124
-60.382771
-82.538895
-58.443855
-66.513634
-54.989338
-52.211037
-69.638039
-62.316238
-54.082043
-56.329914
-118.499825
-59.334541
-50.752872
-49.961674
-165.511398
-126.831772
-68.122253
-160.850174
-71.128716
-57.943954
-116.865265
-80.887711
-50.710926
-101.542648
-159.908539
-63.868671
-99.496750
-61.256027
-64.496696
-99.929337
-50.176247
-52.560955
-65.529190
-153.242874
-93.014244
-65.528923
-124.505875
-151.385727
-68.866310
-83.832001
-77.345299
-115.991852
-75.999435
-53.370472
-108.365448
-59.073196
-135.091797
-95.910057
-72.466965
-116.729897
-61.237286
-47.396896
-73.671967
-112.581116
-142.813889
-155.675690
-63.484234
-63.563511
-141.084915
-67.906265
-92.640579
-156.001892
-162.638763
-87.481499
-163.334030
-68.472298
-51.372208
-60.434589
-68.185623
-60.749947
-85.359741
-50.062126
-113.580254
-57.863316
-71.926086
-95.782738
-88.586914
-162.899857
-151.107742
-100.383003
-94.575821
-85.809456
-109.802444
-80.545403
-88.749748
-68.153854
-106.453743
-78.040901
-81.661797
-117.819626
-103.559128
-57.520599
-64.548920
-165.673676
-65.622986
-55.346043
-64.785164
-58.496857
-55.946560
-119.946144
-61.005684
-124.377304
-51.426529
-81.288071
-124.447090
-51.384220
-82.660538
-79.835930
-72.476677
-75.425987
-67.277359
-105.647972
-138.274216
-50.032139
-68.988144
-56.265945
-70.438545
-63.205345
-60.556694
-66.649208
-67.451164
-60.738350
-61.150818
-65.617996
-39.584427
-103.602730
-101.548843
-102.121559
-67.901749
-53.516903
-60.633148
-83.669540
-51.882828
-138.248672
-53.312210
-60.268097
-63.160492
-76.629539
-115.329185
-39.029854
-58.143101
-73.734909
-82.195625
-61.732925
-72.665924
-78.574196
-93.968140
-94.870880
-92.036743
-99.196861
-100.473419
-84.150360
-108.369804
-56.329060
-64.366501
-81.955391
-67.477791
-61.042847
-60.485630
-65.632767
-151.968613
-61.488262
-164.692337
-74.572014
-40.447899
-53.106903
-83.330902
-75.877357
-109.713577
-118.399574
-92.937973
-85.848328
-70.338860
-56.259300
-151.823059
-85.466675
-95.014267
-83.342484
-79.068115
-66.098755
-40.414921
-144.528503
-151.067245
-93.904778
-88.652977
-68.850967
-56.204922
-62.912876
-58.938370
-102.998779
-69.448051
-89.854500
-125.140755
-57.620758
-149.543930
-81.734055
-83.196358
-74.071304
-91.679764
-125.002014
-89.681465
-89.103699
-69.528587
45.334248
71.541939
71.124596
-46.397522
-52.657497
-95.112617
-111.271858
-114.358315
-81.544945
-117.485260
-116.263313
-95.999298
-77.104500
-65.590324
-47.195469
-69.550514
-94.705627
-79.497002
-95.767365
-88.470528
-142.277939
-70.068367
-144.980148
-46.011929
-127.929016
-71.019318
-72.699631
-64.284904
-40.941345
-156.718475
-144.559418
-106.762032
-143.495285
-69.512581
-140.174591
-95.730263
-63.683601
-77.921249
-149.833206
-61.548908
-100.683937
-60.476063
-143.783325
-86.574600
-93.761841
-80.157433
-83.767677
-162.276352
-67.106407
-49.088272
-51.627491
-63.579250
-83.551025
-60.246105
-66.782639
-96.379066
-54.220825
-132.925049
-60.187420
-44.433586
-39.281216
-112.757675
-79.085403
-87.734665
-61.336735
-55.238247
-42.765373
-147.792740
-107.214256
-58.166798
-109.141594
-135.109802
-101.446411
-93.417397
-160.060455
-110.413345
-86.979424
-105.655769
-60.274803
-106.272873
77.093903
29.839794
70.886398
56.277786
56.531677
62.094921
-159.542847
-121.678253
-86.890648
-58.025574
-95.415588
-82.952660
-63.341633
-139.953430
-59.095730
-67.466881
-101.185104
-83.619949
-56.120472
-114.698418
-103.360847
-135.086609
-102.749985
-60.167610
-124.132942
-63.124386
-139.697876
-146.368240
-65.554626
-70.484886
-119.096596
-118.881035
-72.965195
-49.307915
-35.692108
-61.703426
-60.475761
-34.283302
-75.950439
-61.632332
-73.211609
-66.288345
-111.817314
-63.472881
-103.432190
-61.265995
-67.670494
-104.209480
-99.984520
-80.432129
-93.098183
-49.145714
-105.847908
-113.181938
-105.102928
-60.250721
-77.631706
-92.457314
-100.570061
-100.655792
-55.805695
-67.457848
-85.598862
-143.375641
-145.144058
-33.327450
-45.839294
-61.776176
-64.579254
-60.686768
-158.491074
-66.733017
-124.137482
-128.130264
-80.330940
-57.050934
-63.401188
-73.363022
-101.742989
-128.984467
-146.170425
-84.178871
-62.687881
-60.017635
-69.687981
-66.067482
-83.905128
-117.788818
-65.660324
-110.875061
-82.500443
-100.257896
-63.144619
-77.096893
-40.821178
-59.372665
-62.130573
-99.428169
-56.969688
-44.892525
-51.943874
-110.600632
-130.194046
-64.166779
-147.269028
-168.882080
-62.859814
-109.704315
-93.563026
-60.878731
-79.310799
-76.155640
-57.890446
-51.459301
-60.995621
-73.868462
-90.775948
-99.723068
-119.909813
-71.121544
-58.293976
168.075729
-54.245815
-84.740196
-99.791214
-106.605492
-92.356102
-103.824844
-144.010223
-64.920731
-73.579216
-138.651764
-59.355030
-64.721489
-86.097336
-69.430542
-70.536751
-80.739624
-91.933670
-101.400040
-77.708870
-112.835594
-51.295162
-44.699924
-67.396111
-116.461617
-47.083241
-141.546082
-54.850563
-59.631298
-143.598434
-55.217480
-66.933228
-77.299934
-68.865929
-107.778000
-95.093765
-66.970810
-36.473835
-55.983997
-73.961975
-53.964596
-89.658142
-82.473541
-73.113281
-111.558456
-75.469185
-71.773506
-61.822247
-55.502895
-64.143112
-49.101727
-61.514797
-122.868973
-150.028809
-57.860737
-161.365891
-70.085739
-61.401798
-71.483932
-99.303314
-113.829201
-150.106018
-122.506264
-102.378899
-84.830589
-72.478973
-107.707603
-170.446838
-56.635292
-122.826073
-71.116982
-111.291901
-57.086857
-49.410927
-155.021362
-84.777351
-73.746002
-105.172394
-64.476730
-97.003517
-78.564850
-73.457840
-76.225578
-84.063316
-83.848312
-76.782455
-57.557415
-155.290100
-148.794678
-66.632042
-90.693367
-74.437805
-130.238480
-67.805344
-114.615265
-108.812737
-127.940216
-108.824493
-73.443367
-87.289688
-82.892044
-43.034801
-79.239944
-60.153187
-44.456024
-68.319199
-144.770218
-121.085556
-134.336334
-56.657837
-89.054535
-120.456009
-82.048149
-66.115547
-85.399330
-159.164993
-78.879234
-60.406216
-69.433014
-63.192410
-148.110504
-98.079269
-76.794769
-62.691559
-47.171448
-77.901596
-89.092590
-61.849792
-60.266422
-49.073658
-67.270508
-143.009552
-77.160995
-71.286964
-62.815445
-61.989803
-63.313473
-66.021698
-108.919807
-69.020699
-62.407913
-80.640259
-59.704182
-61.500645
66.345871
43.742760
75.848396
66.466606
69.763557
52.444221
44.816685
45.624126
41.089779
58.833847
103.922958
61.711056
49.725159
26.704214
56.226475
56.874748
57.004116
53.744846
42.611538
73.745384
-91.885277
-59.704483
-128.626144
-66.555115
-94.044891
-72.053818
-57.029602
-79.597794
-57.585136
-131.292633
-59.698471
-94.212280
-166.264587
-167.287613
-107.507133
-99.841675
-102.253708
-72.038635
-166.955795
-97.595619
-122.120064
-60.791508
-62.768696
-75.283226
-55.009727
-64.517921
-133.733231
-65.504097
-69.006645
-52.108997
-57.941154
-158.835800
-65.279213
-69.953049
-117.168526
-104.951035
-47.200546
-107.330414
-93.831398
-130.253983
-107.443024
-89.583580
-60.728806
-56.546894
-90.297523
-67.649513
-64.794609
-52.538857
2.152132
-60.163521
-80.102081
-60.063751
-105.031372
-107.692558
-105.094727
-53.653419
-52.959923
-114.904701
-67.444679
-98.695366
-116.791130
-67.666489
-77.649345
-161.934036
-73.338470
-125.835014
-106.966965
-142.054642
-58.336807
-77.781235
-100.180298
-57.581413
-102.380135
-58.231422
-74.970909
-102.381607
-112.278137
-115.180534
-41.107845
-69.050613
-146.873337
-125.403015
-24.890152
54.411938
-54.495178
-73.261055
-55.255924
-108.307480
-63.266304
-101.230614
60.779270
-117.771156
-66.514717
-78.953148
-61.546669
-58.826031
-101.105667
-135.740356
-123.483582
-112.689743
-127.895561
-114.381264
-54.071323
-42.706993
-71.917549
-60.653721
-123.587051
-66.412003
-69.008560
-70.812820
-67.716286
-78.597946
-70.766891
-97.744690
-79.875603
-157.244370
-49.715916
-40.371700
-71.626343
-73.386673
-80.079155
-55.365631
-120.063049
-58.270504
-52.692139
-68.086693
-120.520386
-138.254166
-43.751892
-80.945114
-55.059292
-133.174866
-52.026501
-60.401093
-94.635658
-60.760990
-93.322220
-102.507317
-87.399757
-179.960419
-133.405914
-90.291138
-138.868637
-77.522919
-87.978561
-110.516701
-152.245850
-109.219917
-85.312996
-49.729507
-113.007446
-59.015781
-109.445618
-80.238785
-95.632111
-72.791527
-79.722946
-62.434074
-88.573975
-69.864555
-127.348038
-94.675362
-75.435242
-96.986931
-83.036751
-147.032486
-162.363983
-66.610214
-62.204502
-68.634842
-70.104103
-54.618511
-156.660309
-67.479431
-38.331642
-58.584339
-99.795311
-57.635422
-59.354340
-43.428265
-90.715935
-72.218964
-157.816177
-110.417061
-94.850929
-152.601059
-112.747574
-81.319115
-54.016151
-69.483551
-64.253540
-62.233414
-48.574612
-125.994843
-45.343750
-60.791126
-64.903870
-59.710434
-56.314945
-71.342377
-65.995377
-161.702255
-118.726303
-112.089928
-75.696602
-83.718956
-98.872246
-111.553726
-41.048214
-121.474686
-150.672531
-88.829147
-84.923378
-130.737656
-50.820488
-35.407444
-69.461693
-67.825729
-136.819412
-52.348896
-77.164024
-60.962494
-76.193626
-96.303185
-128.455200
-59.802601
-58.884258
-71.186165
-116.264877
-102.989510
-64.945869
-67.801559
-98.536057
-105.208755
-161.571091
-121.570923
-90.302742
-62.976719
-82.763969
-30.483904
-66.668541
-78.314140
-68.407440
-50.652149
-63.222481
-60.688496
-159.966934
-159.460632
-60.627338
-96.348816
-76.420547
-112.089859
-75.136681
-68.262749
-65.533890
-88.508438
-71.512077
-102.127892
-111.966599
-101.913223
-58.823895
-69.686661
-106.752289
-128.764191
-46.502804
-57.643112
-65.883972
-54.919487
-67.692207
-61.654419
-28.647093
-70.550415
-127.307617
-75.367874
-75.282333
-128.395493
-62.761425
-59.191044
-68.882271
-54.109928
-53.528049
-61.940399
-103.494965
-105.699661
-70.107597
-157.822388
-132.306061
-43.810246
-55.418568
-71.748894
-106.370102
-86.631882
-115.508850
-59.511204
-105.303757
-153.228912
-104.678261
-131.600769
-84.064613
-114.232811
-84.545341
-65.789673
-48.518955
-55.462742
-57.479748
-69.210083
-175.982666
-46.157372
-107.968071
-152.190460
-51.939537
-65.327873
-79.513885
-65.158470
-74.387421
-96.431114
-144.094376
88.588326
68.481468
113.651237
58.194771
50.454201
81.764595
-71.107887
-129.828491
-130.595016
-60.461010
-58.347973
-56.576996
-88.224960
-64.607742
-66.023903
-69.007950
-157.393387
-62.241371
-39.382195
-135.550354
-59.686768
-59.076488
-64.322411
-67.698746
-54.139038
-151.270477
-77.475548
-53.102261
-21.879868
-103.244095
-75.757919
-67.487503
-137.316940
-110.853157
-97.817917
-126.765724
-115.730858
-58.152519
-60.350941
-94.380768
-119.368736
-119.602875
-83.466217
-70.054420
-148.449677
-39.965302
-20.356920
-32.070744
-64.301651
-36.465096
-93.672684
-95.059814
-149.338699
-127.257179
-163.997025
-111.526848
-72.983887
-56.248138
-125.176033
-74.943153
-60.333408
-74.312027
-73.947083
-114.554672
-144.545807
-43.561611
-135.672363
-94.878288
-53.045731
-97.868126
-92.748383
-68.822678
-53.662861
-57.812672
-89.206490
-162.648087
-107.141167
-97.009674
-85.480072
-64.632805
-96.675003
-142.679459
-73.312996
-135.538513
-68.017899
-119.705231
-62.238762
-87.898949
-67.704773
-84.715591
-137.679428
-139.472122
-52.091694
-88.905029
-47.095417
-153.362961
-96.052887
-66.605606
-53.482868
-67.831497
-87.683952
-65.457237
-72.346756
-59.210823
-108.304260
-69.350708
-100.229088
-102.597992
-152.450394
-71.535896
-68.318771
-52.826859
-96.831657
-113.242889
-70.427551
-120.207527
-63.011345
-127.045197
-107.648293
-145.649750
-127.340698
-61.146015
-133.572678
-79.290176
-60.100674
-69.770706
-138.303574
-70.023659
-74.472054
-80.101921
-51.290890
-67.622902
-54.297535
-40.019688
-54.804443
-87.919739
-58.490055
-69.899399
-110.647697
-100.491684
-79.961456
-52.687775
-44.761196
-94.452179
-59.647068
-63.148628
-86.618874
-89.118706
-157.244217
-86.396011
-61.267311
-60.097042
-56.281307
-66.267540
-170.245422
-148.994675
-62.822384
-54.444794
-54.837646
-66.212517
-71.019730
-62.467014
-75.658745
-128.152130
-141.033783
87.337990
71.755051
83.162407
-41.874249
-151.755432
-71.366974
-37.859486
-66.291870
-112.390289
-107.623009
-62.888634
-84.424896
-76.635582
-98.497520
-69.457436
-61.930279
-148.640884
-86.961395
-65.560799
-62.814236
-138.727020
-62.704330
-68.709320
-126.332077
-57.637875
-78.916451
-60.571255
-68.042892
-73.570091
-79.032684
-165.175583
-45.606407
-93.448906
-113.525391
-135.618042
-60.830589
-80.061249
-49.238613
-151.229202
-137.288834
-77.175446
-93.976883
-72.591629
-54.925915
-84.325249
-87.711723
-64.779121
-139.917633
-113.388077
-96.342346
-107.395294
-53.830181
-110.395874
-111.480415
-82.149765
-148.514343
-51.964336
-153.328476
-112.412842
-65.752617
-165.126450
-65.182640
-83.779411
-147.627823
-111.941696
-53.539680
-103.981171
-68.747818
-108.435356
-65.958916
-98.265404
-95.618958
-179.139740
-102.778008
-110.471634
-87.627907
-62.959301
-103.590279
-79.927818
-70.058189
-59.017303
-53.539932
-45.688526
-46.184006
-65.368202
-26.631510
-50.902744
-79.022942
-154.745605
-69.341949
-141.451630
-144.186935
-65.595108
-109.350891
-48.761753
-64.409157
-59.213345
-120.676376
-126.815216
-49.119827
-52.145725
-105.123077
-85.099632
-65.023422
-58.588451
-68.576164
-103.410042
-94.511932
-75.304375
-73.103249
-151.703354
-73.188354
-66.094505
-83.246292
-154.898819
-73.940575
-84.217255
-158.795700
-64.038330
-83.302963
-70.918724
-41.184418
-64.881569
-76.904999
-61.805088
-75.030647
-60.700966
-166.742218
-61.151897
-68.446594
-75.157784
-24.043224
-156.718124
-61.587238
-89.204720
-59.873516
-62.863567
-110.484932
-66.010658
-26.672014
-64.710846
-101.588860
-81.734268
-60.225437
-139.079407
-72.211060
-116.358879
-55.127228
-95.142403
-60.989719
-59.751911
-67.774254
-139.807495
-131.787857
-58.111675
53.901180
-59.160610
64.067490
87.950012
-58.567905
-54.979313
-54.605919
-60.496716
-52.687363
-59.432316
-63.280537
-62.707218
-63.125519
-127.336861
-102.466331
-79.988167
-143.048859
-70.879387
-57.496483
-59.168785
-115.798309
-96.453239
-82.663406
-88.893082
-62.424400
-77.063332
-65.100060
-126.708557
-68.467438
-66.437592
-60.662827
-108.790596
-150.260956
-54.326595
-54.604939
-82.379570
-85.345894
-83.972580
-64.037964
-164.897690
-143.063858
-67.822945
-95.342537
-111.083282
-56.671513
-97.340309
-65.998726
-61.167236
-61.084442
-47.334480
-150.891388
-58.392368
-167.896576
-59.723949
-18.149649
-86.926102
-76.965782
-63.993984
-49.015186
-68.037392
-60.307610
-142.526718
-23.923288
-57.597050
-125.893578
-109.331978
-104.126686
-104.011642
-113.820572
-92.922287
-65.747139
-58.270554
-100.571915
-105.119041
-65.009766
-142.207825
-136.801117
-62.612122
-120.306915
-69.198090
-83.714279
-42.709812
-51.009903
-51.105259
-102.190201
-61.976971
-71.920662
-92.431740
-58.212307
-143.732605
-145.058029
-70.192078
-92.084145
-137.724228
-116.092323
-58.862637
-67.183327
-62.191757
-68.715416
-92.808342
-79.783455
-57.257702
-60.623615
-72.422104
-64.195320
-74.246109
-55.955067
-50.738316
-57.545406
-89.114990
-85.323502
-84.032135
-62.788452
-122.856079
-99.715111
-161.471832
-99.929924
-55.823978
-163.638275
-129.228531
-87.862144
-131.730286
-77.377159
-124.970650
-61.576782
-93.666328
-62.724533
-145.736145
-59.247688
-76.585487
-68.001793
-56.219852
-108.607300
-64.581436
-144.526764
-63.494202
-71.635635
-159.578705
-105.516113
-53.432156
-67.741158
-128.118484
-85.482162
-71.966141
-66.424103
-62.294109
171.759247
-59.124546
-56.879585
-69.592949
-88.533989
-67.044037
42.900963
-64.786674
-68.392006
-85.187675
-111.290108
-58.038620
-62.532402
-102.877281
-94.857109
-64.634773
-89.796028
-133.453568
-82.856644
-25.671759
-65.224648
-69.180908
-101.398514
-127.526917
-104.457993
-147.093445
-53.434818
-61.215855
-64.008148
-58.510319
-59.959373
-82.380188
-70.072838
-61.452648
-65.768547
-60.129513
-85.257446
-125.735077
-162.591125
-72.785828
-71.350212
-59.897007
-68.048576
-119.693977
-154.156754
-47.955803
-65.996559
-67.445030
-153.600220
-53.428551
-160.100937
-147.221573
-100.340012
-56.101547
-114.047623
-68.715500
-110.973503
-38.883560
-54.825802
-167.052948
-53.941708
-61.840153
-92.319557
-143.136627
-74.399467
-96.905640
-61.562267
-98.920227
-123.147591
-108.497849
-65.951248
-96.689049
-106.101227
-105.204643
-66.512451
-59.528046
-64.153694
-80.245476
-80.858360
-78.919205
-115.977371
-157.733200
-84.744423
-120.823769
-55.250690
-118.727600
-128.086578
-121.676369
-59.914421
-55.104919
-158.449219
-99.168571
-36.073803
-94.216354
-92.035439
-73.661591
-64.889282
-60.724491
-98.155548
-98.815865
-67.270294
-64.114151
-69.666435
-131.726364
-103.259514
-60.775063
-143.239120
-112.894905
-118.567230
-120.125450
-153.619370
-68.838715
-71.560852
-61.663204
-76.628471
-55.309597
-87.535149
-63.805218
-72.197960
-57.952934
-65.281807
-144.731949
-133.679001
-111.456345
-56.199066
-50.642490
-136.509964
-149.854172
-88.492165
-67.671486
-62.378044
-115.238548
-141.867142
-51.118816
-72.840157
-67.004341
-84.710739
-87.368797
-68.182610
-63.366817
-42.317928
-113.432076
-112.093506
-59.951797
-100.515617
-58.228146
-64.562553
-73.346512
-92.952553
-92.075897
-96.721001
-139.631668
-83.818970
-145.988541
-113.686157
-116.273148
-74.324623
-97.034088
-72.380096
-58.221668
-65.977348
-81.628967
-63.612576
-142.036743
-73.103508
-70.667702
-73.943146
-57.460888
-143.173187
-66.208687
-71.307716
-66.740753
-70.743141
-83.752350
-64.236221
-78.417252
-70.534729
-25.348520
-129.682739
-94.870178
-75.675461
-100.704109
-83.409409
-64.082283
-77.406319
-106.220192
-50.530903
-96.230759
-145.386154
-28.432795
-97.680237
-138.010101
-78.870728
-55.276447
-156.486832
-146.711700
43.142101
69.430763
-82.467957
-57.242008
-52.289261
-96.901619
-96.081879
-101.483337
-155.477142
-106.545982
-54.076725
-96.179832
-58.798840
-67.186562
-67.483543
-99.226517
-42.433159
-61.857391
-69.378616
-106.016769
-106.594223
-136.848343
-96.420151
-22.576599
-150.677353
-91.803459
-124.531906
-98.528236
-91.051140
-108.077629
-104.407112
-54.668274
-104.495453
-141.574280
-112.694221
-86.631882
-115.066185
-120.680641
-77.618233
-142.465027
-103.575470
-99.275887
-70.263626
-62.004551
-90.244774
-64.323212
-87.057098
-32.135170
-39.602097
-87.792847
-58.865902
-71.595367
-51.182476
-57.933525
-50.782749
-66.127281
-59.996372
-149.618698
-48.858295
-60.870697
-118.677834
-56.569855
-50.102749
-108.644867
-56.019112
-69.788567
-100.848076
-114.842888
-93.696663
-72.958076
-125.104141
-54.912632
-150.264786
-83.287354
-75.786819
-61.809555
-149.810486
-82.513626
-80.286453
-143.331528
-127.935135
-142.677979
-173.341614
-84.052292
-58.344368
-69.930534
-34.590908
-57.724472
-62.633282
-66.007225
-65.324677
-69.182167
-73.905815
-57.370758
-66.342583
-76.080330
-89.900406
-133.509140
-162.530182
-57.635647
-45.933601
-74.383797
-65.033684
-59.506416
-78.596703
-116.752090
-56.836662
-76.750252
-153.339478
-71.050682
-71.161224
-98.891685
-158.146103
-37.900536
-141.120667
-43.921127
-40.251122
-56.337486
-51.059883
-60.157475
-53.587830
-61.082752
-49.438889
-78.256790
-65.437004
-64.226387
-66.650131
-52.979481
-84.290642
-65.880226
-54.619095
-58.167610
-82.878830
-50.550385
-60.473236
-93.762878
-132.919876
-56.774906
-50.463223
-119.236107
-127.111359
-123.168114
-71.555893
-71.191872
-150.713013
-87.635635
-157.825821
-147.552155
-120.253601
-151.020874
-46.413479
-62.586849
-65.912254
-62.169575
-145.352142
-70.993866
-62.118233
-94.995514
-101.734283
-67.895462
-94.033607
-148.564850
-109.335533
-57.505314
-51.561062
-72.997917
-19.638308
-105.046211
-166.131714
-83.594170
-43.004227
-49.741787
-154.540558
-110.402916
-156.016190
-68.255951
-104.214478
-32.383743
-115.822792
-98.396957
-68.690895
-86.007339
-101.909355
-96.911865
-91.935455
-128.056244
-127.862228
-93.068924
-88.661987
-61.918606
-117.581398
-54.863377
-73.553795
-82.810417
-101.627251
-89.242126
-59.631203
-130.808289
-66.882362
-78.773651
-98.356232
-109.522789
-77.342911
-75.667755
-97.713448
-87.365959
-98.531693
-111.954071
-78.293388
-65.388840
-60.584053
-110.631012
-59.237579
-124.906105
-60.598877
-69.112862
-153.831573
-59.091412
-98.497742
-36.955135
-132.340103
-127.705093
-100.824715
-57.881767
-49.033794
-116.954636
-114.927704
-87.681717
-64.153069
-83.464462
-48.205944
-148.324310
-78.128838
-97.870644
-56.275833
-118.709251
-128.830429
-87.754440
-73.205879
-51.510345
-58.846638
-73.409775
-39.124413
-91.603828
-72.022682
-74.342316
-71.828583
-70.956848
-144.684296
-59.964344
-147.804825
-78.316505
-117.165344
-103.362411
-101.292397
-111.456085
-100.884735
-71.135674
-78.558617
-112.768669
-82.739456
-70.833145
-66.229073
-129.346603
-79.214348
-75.025734
-96.096642
-147.594620
-147.986786
-77.774513
-106.112953
-101.325935
-55.544411
-80.923462
-80.706039
-75.912956
-121.416550
-77.370544
-40.811142
-96.965080
-67.997704
-116.063446
-85.792786
-51.947281
-64.897255
-66.691093
-54.418228
-129.695908
-160.355087
-43.542088
-70.584343
-91.273209
-49.446991
-164.814926
-78.497559
-39.167713
-63.627941
-93.422882
-54.256439
-52.196976
-131.889145
-87.270058
-75.862518
-99.928780
-118.300659
-109.458214
-108.756783
-87.841301
-107.903503
-106.429329
-63.272999
-91.828522
-79.157433
-63.599960
-57.177208
-93.831711
-83.452896
-49.241669
-122.427773
-152.457520
-141.481766
-81.226250
-70.222511
-53.429592
-131.694153
-148.804474
-111.048729
-62.662815
-50.592384
-54.829300
-78.343475
-130.112991
-62.417969
-62.907406
-68.159744
-61.901005
-118.751396
-115.606918
-59.800400
-70.099922
-72.062683
-55.625450
-81.428459
-118.410309
-65.124947
-157.242737
-107.413597
-101.910095
-48.569023
-66.007294
-128.458771
-72.877106
-85.775650
-66.574097
-53.922153
69.753731
56.122345
37.694107
88.701111
83.019241
83.091644
56.357262
39.036503
-58.938995
-60.006256
-65.645027
-100.238350
-76.589027
-115.292725
-87.723854
-89.626671
-60.409782
-122.025833
-75.816803
-42.882069
-109.626183
-72.898315
-59.627037
-63.908504
-89.854675
-49.235752
-85.165070
-91.987122
-151.341873
-57.469673
-51.967510
-60.927334
-157.759033
-51.730370
-131.591476
-145.823807
-143.383606
-52.436722
-106.827652
-112.145676
-65.118622
-125.098297
-89.647240
-79.296783
-89.903587
-91.079453
-140.616409
-71.185722
-160.500687
-179.147736
-65.368065
-57.962929
-51.692207
-111.462357
-70.850883
-85.714333
-58.605518
-50.687050
-92.940948
-60.167637
-66.579880
-67.405991
-45.631474
-176.887665
-63.786423
-76.311920
-62.106659
-72.084991
-68.820702
-148.173431
-112.846588
-61.113235
-60.785347
-45.124119
-87.274940
-72.391701
-91.736000
-37.557693
-63.010143
-113.185982
-103.195831
-120.449585
-112.739265
-150.382858
-59.206707
-83.905449
-131.054459
-66.578987
-63.221840
-138.761078
-105.865601
-69.710495
-47.464581
-36.022163
-66.484879
-110.386513
-66.760048
-141.088364
-91.343513
-68.823723
-61.365326
-114.380898
-78.327866
-97.966354
-73.351715
-134.469635
-109.115547
-68.777962
-157.347397
-62.686119
-66.681976
-128.552048
-45.819305
-77.760559
-30.880690
-46.423115
-130.573135
-70.624161
-95.188614
-151.319992
-51.425186
-127.326141
-87.878654
-71.234344
-52.757038
-83.929138
-56.820057
-70.146698
-56.719273
-46.909481
-118.521851
-70.316956
-153.461777
-92.135910
-67.574638
-65.922676
-102.665596
-92.014000
-115.732727
-70.703720
-62.982201
-130.796432
-138.544144
-63.695938
-62.584213
-61.057880
-72.902412
-64.706192
-141.082581
-172.140778
-64.243286
-54.847973
-76.819870
-91.279839
-143.998199
-137.114792
-111.863380
-79.181740
-115.687119
-147.503754
-129.344681
-68.155304
-114.628571
-71.690277
-107.400894
-111.953880
-60.938152
-157.593811
-99.189056
-51.059563
-75.022461
-64.668571
-51.447784
-159.027115
-85.216934
-57.007717
-162.010300
-154.802979
-56.826908
-62.166126
-20.550772
-58.406841
-108.149696
174.624329
-67.508179
-62.889080
-67.447601
-37.199017
-106.080956
-143.263016
-49.260601
-110.620338
-58.298264
-64.113213
-60.789001
-157.249176
-59.106617
-120.086983
-52.684212
-87.275742
-65.648239
-65.279472
-74.993523
-120.796646
-31.224646
-62.775028
-159.008423
179.557190
-83.212761
-58.108116
-64.791183
-131.747437
-158.560593
-105.202805
-66.892029
-70.203133
65.300697
-57.506760
-117.169991
-81.958496
-100.449524
-65.477211
-95.177498
-118.852455
-95.128334
-63.203823
-51.201225
-78.942390
-61.725304
-51.081566
-63.065975
-35.485428
-86.113548
-62.148647
-63.264393
-86.434608
-54.546570
-32.062851
-75.498077
-52.044853
-62.570568
-118.374084
-60.918434
-115.608376
-60.000271
-89.681000
-85.849327
-65.258659
-101.372322
-91.135178
-34.593151
-122.977798
-150.455032
-99.127792
-56.678497
-58.179615
-122.525757
-50.768543
-139.890839
-34.192516
-120.031677
-165.114685
-57.474686
-65.746918
-178.669525
-64.845146
-145.762589
-79.546455
-94.929863
-48.590313
-51.038166
-48.284435
-47.248005
-69.903252
-81.559029
-76.738930
-55.780876
64.252434
-91.082825
-59.772579
-51.116570
-150.308502
-64.717285
-100.801834
-104.244087
-68.858871
-113.908485
-61.958076
-124.873871
-64.646606
-57.866219
-73.142036
-67.251915
-63.762264
-145.644043
-70.209229
-80.906868
-129.909546
-49.287060
-110.830124
-77.356270
-60.620152
-96.916389
-72.132179
-123.557320
-64.628792
-56.038948
-60.843430
-65.280472
-64.576431
-127.697159
-116.536354
-94.812981
-63.640961
-62.413773
-62.159698
-111.734467
-73.012062
-53.465481
-62.606731
-78.651421
-65.638145
-59.383472
-78.513870
-95.043152
-77.654396
-62.317810
-63.679626
-80.236481
-86.596527
-67.829712
-144.232147
-114.167694
-104.170692
-164.080780
-113.197189
-92.821724
-122.609276
-104.902977
-61.664783
-62.932354
-130.035706
-56.636120
-141.080292
39.178036
-64.107239
-68.129402
-59.401283
-87.137779
-62.950054
-66.057365
-105.195503
-163.258514
-63.316246
-59.712811
-112.603241
-165.641510
-58.603104
-55.841732
-104.840813
-158.146179
-62.925026
-101.716347
-100.570816
-52.932533
-57.803425
-57.345898
-65.278366
-32.060246
-95.168648
-61.193096
-75.852577
-24.979502
-76.687531
-65.257820
-34.007339
-80.034416
-67.729416
-107.934425
-118.952629
-59.871674
-61.920879
-72.000793
-54.948177
-118.194092
-63.906704
-62.055038
-69.297455
-61.264034
-57.101196
-109.801613
-54.555481
-60.104065
-64.411194
-136.789856
-39.100353
-64.357994
-69.119286
-74.689148
-73.458305
-54.051842
-51.347340
-63.032478
-117.420372
-166.774887
-72.756325
-68.252190
-60.813049
-89.436279
-65.021065
-57.462502
-132.203598
-113.580795
-73.034225
-60.462032
-57.578320
-99.357155
-113.500839
-64.905876
-76.474854
-61.653088
-113.186996
-86.124420
-104.779984
-166.303650
-158.302261
-53.108917
-60.590084
-78.641930
-53.723148
62.312031
41.085121
76.766869
57.551456
63.556770
76.633171
92.339478
74.500481
51.304802
-80.703056
-63.752258
-66.332916
-143.836151
-43.344318
-115.527832
-159.219086
-67.233177
-72.349831
-76.541527
-152.014954
-86.001091
-73.778038
-153.759369
-93.016106
-69.186012
-63.464958
-94.341415
-65.732376
-78.315170
-69.496025
-55.501633
-60.298176
-62.076286
-59.341198
-72.337540
-67.883255
-41.700317
-99.746696
-97.860352
-52.735043
-83.953491
-86.355949
-90.566704
-60.150715
-111.363495
-63.579994
-55.896091
-41.815662
-85.931053
-99.060410
-55.712025
-77.996605
-134.120331
-67.386269
-132.758621
-66.605476
-79.979195
-62.230095
-58.167355
-63.291225
-64.861725
-85.487358
-49.968113
-85.321014
-97.058952
-66.335709
-108.955765
-23.574074
-57.666702
-141.318069
-127.675980
-99.060226
167.695221
-95.005653
-58.192600
-88.027054
-138.987885
-72.490776
-66.433563
-111.499710
-63.000793
-49.280251
-48.058411
-126.216339
-68.520470
-80.956833
-75.444603
-28.661764
-82.153610
-120.952263
-48.422703
-60.222130
-94.329247
-43.693573
-47.689529
-114.634552
-98.677429
-142.497482
-99.622536
-169.448059
-64.369125
-156.991791
-58.507351
-66.169365
-93.800735
-60.572697
-93.209686
-105.170502
-132.430496
-58.708668
-76.283440
-75.908142
-52.799503
-45.327812
-71.767159
-144.444519
-67.090332
-61.635849
-68.332199
-72.980064
-78.875717
-83.331787
-50.061268
-71.571251
-60.344254
-71.133804
-69.725357
-69.709122
-87.049545
-61.471336
-66.791512
-46.291119
-139.693863
-83.488380
-62.859840
-84.076363
-50.345589
-66.701965
-66.671051
-73.732460
-61.390610
-47.471493
-55.654675
-151.885269
-38.011581
-46.614285
71.553116
83.760071
58.325687
48.062996
35.165150
53.038460
49.598835
45.535046
49.151546
62.718285
49.770435
67.395317
58.883842
73.082268
72.560532
43.272308
48.342545
-158.819809
-98.852646
-164.521729
-57.624477
-77.390778
-39.912537
-155.320786
-60.875450
-89.413414
-73.108910
-67.585609
-119.059357
-61.135368
-146.763184
37.180561
45.288326
57.749763
47.512085
67.801308
54.709061
57.671513
54.802422
107.874901
-79.494232
-95.104126
-90.179672
-62.992851
-110.811577
-61.857803
-136.052994
-73.287651
-71.954437
-91.597641
-148.301987
-62.199482
-98.174889
-87.088951
-36.449337
-66.115486
-22.761404
-61.900089
-109.765770
-63.929268
75.151787
73.338867
69.299385
-42.825672
-146.295547
-88.369995
-53.616882
-59.167755
-66.622772
165.145660
-79.903664
-63.856220
-35.134731
-88.051018
-60.064709
-54.727989
-99.198685
-99.144287
-98.393204
-108.090126
-63.373680
-57.751007
-67.303436
-34.462505
-128.435318
-56.008015
-165.640030
-94.760201
-52.268696
-57.619972
-81.779083
-60.721268
-94.751900
-70.817291
-70.231117
-71.284988
-89.393547
-61.725258
-62.694889
-100.747894
-58.029251
-127.821625
-37.623657
-76.050949
-101.117386
-90.501389
-88.418167
-68.824501
-50.140320
-120.382133
-94.617661
-69.191727
-93.718979
-118.464653
-51.862114
-64.286812
-112.957214
-76.141785
-73.471634
-72.265556
-67.174164
-100.136101
-101.465996
-110.868469
-60.333668
-65.942970
-52.865414
-118.030472
-98.943916
-58.374065
-69.439194
-130.287735
-140.170563
-54.056446
-146.520523
-81.431503
-92.132072
-68.351379
-74.441521
-68.483818
-35.370495
-143.580780
-69.498276
-169.808380
-53.958694
-147.854538
-84.122345
-144.245453
-144.828156
-136.592606
-73.418739
-114.497536
-122.285637
-112.893036
-55.530846
-63.197853
-76.713760
-141.626648
-128.822189
-66.389969
-142.892624
-72.276718
-50.677059
-110.046776
-36.551785
-150.854630
-93.146049
-84.480995
-65.538643
-59.222210
-73.060486
-120.146904
-33.107220
-54.005871
-121.946877
-71.367249
-133.491028
-50.143871
-101.410530
-103.945305
-74.799286
-127.797531
-59.951824
-144.811188
-70.793663
-65.984840
-138.082092
-88.728195
-62.734779
-58.301208
-73.964302
-144.651245
-105.302773
-132.893372
-74.859009
-137.834839
-78.678261
-158.842621
-67.354385
-128.936630
-56.693832
-71.993576
-65.706512
-41.299103
-55.618980
-55.851608
-85.422531
-127.090294
-60.985615
-154.715942
-76.418777
-56.857368
-66.461586
-55.838875
-59.415035
-66.994545
-68.891907
-56.737679
-85.887688
-65.172455
-51.340790
-67.691071
-51.490768
-53.291039
-147.523438
-126.264198
-128.399750
-145.288025
-69.451187
-82.413597
-69.297081
-98.834679
-91.779266
-59.668331
-46.074638
-61.615250
-68.086151
-46.741879
-127.604568
-44.534157
-161.740509
-137.406097
-129.030884
-126.832565
-59.440922
-43.616241
-146.506790
-38.780407
-70.032761
-100.029808
-47.892944
-91.006096
-156.694611
-61.933155
-64.069901
-115.910110
-55.930744
-65.836617
-59.522610
-75.858429
-73.352470
-38.599510
-55.918697
-135.231155
-62.027035
-64.760460
-69.238029
-85.328102
-158.023544
-72.063591
-60.782307
-47.887249
-81.684868
-59.103630
-151.363693
-59.095825
-145.390930
-145.034576
-135.061554
-70.799171
-53.498665
-57.444489
37.778370
54.767746
67.961281
81.586830
43.132633
44.537296
52.061230
127.405945
71.019608
40.496487
57.619164
91.296677
37.093716
49.722378
56.132015
47.859928
51.457855
74.643730
69.014481
75.609711
53.803532
88.795944
60.760132
75.633278
75.953354
-120.731247
-64.993752
-35.281948
-58.570473
-145.927063
-156.740356
-71.930717
-110.502655
-72.674698
-94.123100
-90.282951
-153.322113
-85.006142
-119.215424
-112.349602
-102.567688
-93.392403
-134.420715
-98.038193
-66.695953
-61.435978
-80.874344
-54.789570
-61.042789
-72.885216
-63.028038
-111.816307
-90.571640
-70.991219
-121.177689
-92.463020
-94.840279
-49.829735
-60.255501
-66.923836
-113.206100
-67.966560
-65.837860
-132.798904
-48.957222
-122.754288
-97.624451
-115.789734
-132.806824
-48.421127
-54.887867
-57.554443
-62.748192
-81.046165
-56.246136
-105.116882
-84.035820
-76.348282
-51.035160
-133.526123
-116.331528
-95.808449
-106.669769
-98.517540
-89.935959
-64.759644
-104.659668
-79.787285
-105.724045
-82.779099
-72.575294
-56.396088
-93.067070
-83.904778
-43.543774
-41.128048
-83.832771
-64.072868
-120.217880
-65.319206
-158.159531
-65.862999
-62.850163
-157.064209
-74.387924
-133.146942
-65.409729
-98.401482
-80.092293
-112.064796
-60.953793
-148.895248
-71.258881
-147.493820
-60.174580
-62.173939
-57.102436
-65.070557
-62.262047
-95.123245
-137.572311
-106.184464
-56.878540
-88.220604
-66.608757
-105.226830
-108.483093
-95.251732
-90.528305
-116.636772
-130.242996
-70.463196
-50.312519
-76.527847
-50.464943
-61.106270
-142.924591
-76.519890
-65.763382
-61.176949
-62.897598
-137.278992
-74.496651
-73.370262
-75.588501
-63.516903
-65.132355
-37.209743
-59.464622
-66.298836
-63.248306
-131.647934
-67.349731
-50.819843
45.598549
90.397469
84.124641
43.692223
41.188023
54.684345
66.953499
59.752254
67.739220
68.062180
76.513527
63.368866
87.771965
36.502586
54.996731
49.007378
56.307014
-114.098915
-70.506012
-54.143913
-90.334564
-129.437820
-95.560707
-92.510880
-77.930244
-63.073700
-166.297348
-78.171677
-64.360344
-163.581085
-61.934002
-91.221054
-147.028961
-44.122150
-133.625519
-58.041058
-76.937210
-129.946793
-71.718063
-108.320114
-89.388931
-59.711540
50.138496
64.136513
79.420052
-66.339478
-75.975082
-72.802025
-111.679337
-78.226654
-79.129059
-68.323837
-72.092697
-83.089394
-57.813503
-150.364258
-58.580994
-153.525833
-77.584610
-66.445747
-61.376972
-61.119236
-154.420258
-75.697861
-52.387428
-61.539810
-119.029861
-157.949142
-86.303261
-67.250259
-155.392746
-79.879524
-150.546509
-147.697479
-76.213173
-69.241882
-76.052544
-63.265087
-99.144859
-74.343414
-64.257874
-74.170029
-73.013214
-110.881149
-72.045807
-81.046432
-83.167419
-123.746353
-68.739357
-59.741531
-60.348537
-93.993080
-74.331497
-53.329605
-66.777306
-60.375988
-55.665886
-85.935699
-148.224030
-63.301739
-65.691902
-54.478222
-91.329460
-80.314857
-136.149841
-56.595490
-110.887230
-47.461246
-158.586807
-87.062645
-86.848839
-80.185478
-21.122793
-73.738731
-75.525063
-68.616814
-105.367928
-87.896294
-100.053123
-63.126865
-62.245411
-89.649529
-61.412994
-72.737320
-81.527222
-95.588905
-80.201958
-61.218182
-78.538643
-35.758072
-83.721375
-57.607212
-131.182571
-65.246017
-66.741135
-50.477104
-125.557487
-84.780647
-67.181274
-91.018028
-46.554970
-107.489388
-80.216568
-39.121349
-138.673447
-54.599510
-79.788116
-87.117889
-67.920349
-60.764393
-89.026100
-48.907188
-68.209206
-58.376648
-59.071476
-94.791161
-68.150124
-130.388382
-53.806545
-101.189262
-115.193405
-141.901810
-53.786854
-66.184700
-47.829243
-35.583366
6.678055
-80.215866
-69.509148
-76.815926
-89.763657
-70.124290
-112.276810
-57.396168
-91.783920
-115.339706
-70.148796
-64.643936
-64.245026
-64.909454
-74.170441
-128.654007
-67.818146
-77.444267
-63.915501
-103.545555
-49.009098
-55.410557
-61.168179
-54.696411
-137.112549
-41.988556
-90.351868
-116.386337
-62.191887
-135.218811
-80.067505
-169.698425
-114.791267
-84.988342
-71.976784
-67.480324
-98.417862
-117.751610
-61.208328
-92.067749
-69.598122
-106.127815
-71.358231
-153.473587
-88.890053
-66.789917
-38.585281
-64.286621
-64.909515
-102.556587
-67.862526
-117.128708
-153.956802
-89.416878
-147.519135
-75.415367
-84.748260
-149.493866
-85.695442
-30.699331
-98.707870
-142.594757
-98.464859
-155.482849
-57.045017
-116.221840
-42.521168
-63.220718
-153.093277
-77.342705
-113.217514
-94.908058
-83.934875
-92.249886
-65.098785
-73.858055
-48.943321
-81.363289
-65.757401
-140.964111
-153.155182
-78.122627
-51.560932
-68.204514
-91.009071
-65.900673
-63.668091
-63.983215
-67.485100
-77.559372
-55.977863
-68.815613
-71.068008
-62.286980
-130.432037
-63.552078
-95.775627
-69.900726
-153.770782
-153.016815
-73.733116
-161.002335
-132.399033
-66.686707
-86.009285
-59.122723
-34.025684
-68.311012
-47.699162
-110.295830
-79.536575
-145.290817
-90.164581
-58.395813
-67.908493
-52.870560
-79.945221
-89.878151
-152.193634
-129.363373
-85.120567
-110.244354
-76.439240
-114.669838
-130.263809
-95.632362
-101.571693
-64.216339
-54.735523
-63.727329
-57.337097
-53.923748
-152.624466
-66.463005
-70.765961
-58.491573
-36.090893
-66.887978
-57.825787
-62.050381
-52.792679
-68.272629
-105.320183
-131.041412
-57.775372
-71.934067
-103.890068
-70.078514
-51.120365
-105.412788
-54.644073
-91.683746
-53.822639
-102.729141
-58.803581
-137.511703
-61.297241
-59.069939
-65.435410
-139.403168
-36.462601
-153.460587
-120.214081
-105.167458
-67.395943
-62.781647
-64.124718
-42.587349
-62.451321
-73.438927
-57.429909
-98.718369
-60.146820
-63.251160
-97.182396
-97.864227
-58.984840
-123.078979
-60.538872
-125.370163
-59.303730
-54.189041
-79.582390
-40.408566
-163.595016
-65.783546
-114.213654
-140.174683
-70.943359
-72.078110
-127.292206
-52.357750
-150.880722
-54.506649
-116.053352
-88.535080
-72.876793
-164.985153
-61.648384
-68.227463
170.893341
46.994396
53.200989
49.466675
-149.716614
-92.647415
-62.102432
-82.433113
-62.291607
-46.262234
-42.047272
-67.692947
-92.780342
-150.354950
-125.197922
-59.556656
-63.520252
-61.773941
-59.802067
-87.102180
-58.287910
-53.445824
-50.650921
-56.980480
-57.283375
-63.966721
-92.659660
-144.655060
-82.702698
-59.844067
-69.044113
-68.544243
-60.167400
-147.515747
-57.431835
-72.001633
-145.363449
-63.190262
-90.733887
-58.272568
-106.851936
-59.027058
-60.948273
-92.033455
-58.506004
-39.917969
-113.356255
-61.758007
-128.772461
-58.869965
-147.479446
-57.485355
-90.288857
-80.332626
-68.861595
-58.190731
-153.056259
-126.397606
-74.837013
-51.713352
-91.403107
-63.015896
-45.300152
-98.484352
-80.875153
-85.714378
-119.791443
-63.566273
-55.306683
-73.104073
-62.791134
-87.537041
-93.399498
-59.175224
-76.154457
-74.870514
-46.262764
-56.064690
-145.867645
-93.067314
-70.581833
-87.627350
-56.951534
-58.110065
-62.150284
-141.206757
-77.917763
-69.880547
-127.740593
-40.392437
-120.513466
-57.292862
-152.766953
-51.732708
-88.432915
73.279785
159.259079
-101.076996
-69.997559
-96.831970
-86.448769
-104.578499
-99.793152
-60.525635
-56.126431
-116.662918
-88.775009
-68.785873
-69.594185
-52.385044
-56.684975
-109.104095
-141.077362
-124.799164
-117.733398
-125.036438
-64.362808
-139.729858
-71.621414
-65.585876
-59.946926
-125.514664
-132.619980
-53.406956
-40.772747
-59.639637
-72.877800
-95.332306
-98.945206
-159.451797
-54.765156
-96.264145
-97.577690
-88.694763
-86.610710
-90.171471
-114.309128
-88.800407
-53.328766
-97.452255
-142.046722
-56.503025
-38.059990
-110.351425
-68.911751
-75.725868
-161.759201
-62.075428
-85.506241
-57.805706
-65.622498
-43.416531
-77.403603
-63.754902
-66.134232
-80.648682
-66.686577
-73.547668
-59.723152
-80.923294
-96.592278
-72.139412
-85.069046
-94.727997
-93.905571
-105.872742
-98.734474
-142.505463
-61.672699
-90.677742
-68.109879
-69.188774
-67.724030
-75.477516
-86.271240
-165.016312
-69.066650
-65.387947
-75.657883
-157.453629
-161.736282
-142.491684
-91.860039
-127.022171
-61.618950
-157.772446
-161.022797
-69.633377
-104.707512
-67.154541
-61.822067
-120.837624
-173.017715
-51.799366
-115.649796
-71.250580
-102.657249
-102.312050
-77.565437
-67.382233
-50.494305
-57.245110
-102.000549
-93.988678
-88.853905
-66.306519
-64.197433
-101.855125
-54.474483
-90.798592
-90.171028
-142.337875
-93.977615
-45.519222
-50.175739
-78.901772
-55.666275
-78.625885
-124.419167
-91.345673
-59.671440
-88.359398
-89.540367
-69.722260
-94.795074
-69.216843
-35.043938
-77.405006
-61.112423
-61.120464
-54.366016
-51.369755
-59.721428
-120.813362
-76.061668
-156.475006
-128.171753
-126.289017
-80.713417
-146.987244
-53.622398
-21.723131
-141.745895
-94.545471
-63.950348
-57.209366
-64.558983
-76.509888
-124.040733
-63.278004
-113.188957
-96.111710
-111.493401
-70.718063
-61.819042
-71.118088
-91.000618
-170.001999
-139.944000
-127.282234
-57.955120
-108.440216
-57.165981
-64.801086
-55.082985
-109.852821
-57.249603
-65.182617
-56.739758
-108.750351
-70.777451
-66.842964
-66.171211
-68.544250
-82.316010
-82.813820
-49.120018
-54.504578
-54.983910
-73.481888
-48.301311
-103.343353
-140.612686
-104.940376
-47.405025
-70.104774
-60.191860
-79.431190
-134.061829
-75.818871
-59.155296
-127.418869
-111.314049
-124.469917
-84.314812
-82.244957
-136.603119
-113.134048
-91.642685
-67.000336
-109.178223
-114.939400
-94.088974
-71.170319
-99.381668
-90.385056
-86.865807
-120.649094
-68.003189
-34.580322
-68.900932
-158.936218
-119.503891
-83.011284
-78.499016
-63.119865
-75.385399
-74.504539
-89.187859
-150.823441
-56.485279
-85.673721
-118.323814
-124.771294
-146.964127
-146.290710
-53.813007
-124.033508
-89.503128
-134.199234
-50.287979
-52.828423
-64.922104
-70.876816
-88.449928
-66.342659
-73.781502
-135.681488
-153.595154
-64.061981
-106.838562
-63.809975
-108.711563
-102.712410
-107.199707
-64.941872
-121.659256
-86.621696
-55.777847
-58.983913
-153.107071
-60.391998
-53.030441
-65.847176
-42.700165
-68.943459
-42.379250
-94.679359
-63.562878
-138.318939
-53.647087
-129.747864
-114.901016
-56.469669
-140.682281
-75.938828
-101.124344
-81.470116
-93.969276
-71.613251
-60.451290
-66.478699
-102.626587
-55.027473
-90.629227
-112.309425
-113.155602
-55.693264
-73.494469
-115.410782
-104.562462
-102.446381
-100.214195
-117.749954
-63.865215
-161.682373
-125.262314
-76.856743
-161.604721
-45.339531
-65.072861
-54.546497
-169.610809
-99.768936
-131.143661
-66.989037
-106.871414
-76.237312
-68.150658
-60.407803
-66.174629
-139.079102
-59.720085
-120.673279
-54.791771
-57.517422
-163.400085
-70.406776
-63.775223
-174.815018
-146.824219
-72.442039
-119.910278
-61.335903
-101.919380
-81.323105
-76.396950
-145.073486
-94.197136
-55.854752
-84.302521
-103.793335
-58.512112
-122.438972
-112.995239
-73.719597
-116.069115
-55.563690
-32.014633
-33.111202
-97.410271
-55.290451
-61.612633
-90.175156
-76.149841
-63.106293
-84.478317
-57.333405
-64.070412
-64.845535
-89.181969
-103.220200
-65.377800
-68.934784
-80.333511
-70.674049
-68.729103
-82.034119
-69.829597
-122.970024
-156.712540
-118.146378
-68.791466
-81.601967
-68.804634
-0.871555
-79.530067
-76.368530
-71.833969
-60.917908
-82.861626
-101.688194
-91.354019
-107.338463
-130.506668
-143.663712
-55.475307
-30.661114
-59.838997
-72.430222
-70.628441
-124.594185
-37.395638
-89.811035
-99.322533
-44.685371
-95.308449
-170.419540
-97.047417
-101.710144
-58.237713
-133.266357
-88.223152
-114.560394
-99.177124
-143.083542
-140.971649
-90.608932
-94.086342
-96.353157
-103.556389
-120.642159
-71.208305
-59.443077
-122.175301
92.349365
33.017941
41.890659
66.230377
50.277740
64.739265
55.928593
57.450321
61.883862
69.477119
59.753143
66.996956
50.619511
80.465027
51.378147
56.805912
62.919090
-164.937134
-75.724159
-128.481232
-68.969513
-105.122826
-90.061905
-120.976410
-55.666191
-66.270317
-58.570274
-65.373299
-47.896049
-91.430069
-95.846092
-62.240108
-148.608292
-49.449032
-98.434029
-46.367577
-56.710854
-82.966133
-98.377022
-71.950333
-72.064186
-162.583405
-120.976494
89.527443
76.720917
78.160858
-68.956886
-56.781139
-55.698483
-70.600891
-36.463078
-91.151970
-83.843361
-37.323738
-69.959930
-97.580254
-85.686012
-73.510849
-70.113228
-65.968193
-46.139904
-63.982086
-133.388977
-77.965210
-93.745529
-53.974819
-34.081993
-61.661449
-78.836693
-139.133163
-112.329697
96.917763
-61.321884
-160.357132
-84.656708
-50.745102
-125.075974
-121.960426
-59.365555
-65.756577
-159.692474
-83.345184
-64.472305
-99.549500
-125.710243
-80.932571
-112.364182
-93.815033
-123.599243
-48.207371
-53.499973
-40.332397
-143.106232
-77.505569
-81.197273
-147.857147
-53.817371
-73.785881
-70.363853
-85.713760
-79.226814
-60.694424
-84.807930
-65.227440
-59.630211
-66.230141
-149.578156
-45.869118
-89.181175
-63.584530
-62.132938
-62.626335
-46.815403
-127.600479
-49.307705
-90.319923
-57.927814
-45.033524
-74.861519
-69.130119
-67.418297
-167.960556
-65.252342
-76.533089
-67.134048
-46.114666
-69.511688
-60.098328
-132.044083
-101.865616
-72.934998
-112.487923
-60.607052
-58.601250
-62.770809
-63.193295
-118.618507
-109.563332
-81.655945
-60.572491
-55.347546
-101.627563
-97.766296
-59.050186
-106.687538
-71.057968
-72.900375
-85.535347
-142.646942
-125.722847
-57.847649
-63.853672
-117.070175
-91.168663
-100.592712
-59.296299
-54.883430
-122.097435
-53.610477
-63.048054
-111.854301
-63.635559
-92.263168
-72.011162
-43.232510
-63.173378
-122.721146
-139.769119
-134.519196
-63.322121
-61.636765
-64.565720
-160.027771
-63.588619
-69.094467
-87.645485
-75.706306
-76.345474
-76.305206
-151.233383
-127.341797
-82.913170
-54.562359
-58.794510
-55.905781
-38.899120
-52.069511
-65.068787
-79.297600
-35.831306
-141.827896
-75.453148
-52.415157
-92.885239
-68.446754
-52.395760
-90.427605
-73.433739
-152.787628
-58.250912
-119.248337
-70.498047
-110.643547
-132.465103
-167.065811
-98.625267
-89.678413
-67.659729
-54.459801
-148.366455
-74.291695
-81.866730
-147.466080
-132.236710
-101.517853
-55.490665
-28.433966
-143.692612
-72.868965
-63.095879
-57.093475
-72.874779
-65.073883
-122.755592
-68.283798
-174.219055
-87.570076
-29.650570
-39.017220
-159.302155
-55.009884
-35.428989
-68.197250
-84.909294
-93.429390
-144.659958
-57.478928
-114.027000
-94.188438
-166.557236
-80.606155
-68.903259
-100.542603
-58.667080
-107.696068
-129.479340
-66.141815
-56.927540
-66.938484
-61.608356
-73.411972
-74.494247
-67.170563
-93.240097
-90.337234
-54.365746
-121.294891
-82.721367
-95.545853
-77.964836
-79.099762
-67.501488
-68.562668
-99.027061
-83.196159
-65.658485
-120.494720
-88.470314
-74.493355
-114.384209
-70.900116
-153.161133
-83.264961
-89.886604
-131.085007
-116.675652
-51.199615
-56.256283
-164.318710
-60.695995
-151.531876
-68.436577
-68.275032
-128.493637
-97.201279
-106.503677
-74.253853
-116.712776
-61.396725
-64.090958
-63.297100
-50.604439
-50.625458
-53.828651
-56.088326
-147.276001
-57.411610
-67.296799
-61.246399
-97.935677
-67.689735
-58.506836
-97.170822
-54.672443
-92.895409
-72.257736
-61.753021
-51.671425
-53.591213
-53.540752
-93.451279
-105.492622
-67.358055
-107.828133
-113.087730
-109.587334
-107.616531
-119.289299
-103.707642
-64.391762
-107.252922
-174.533417
-69.051506
-105.903938
-79.544395
-74.960075
-55.794758
-109.677177
-160.986725
-52.919132
-111.550301
-150.059387
-152.665268
-149.681641
-64.392769
-83.754051
-62.113861
-58.622662
-99.383904
-158.148834
-112.492897
-51.584301
-62.760380
-83.831627
-68.639542
-84.795059
-58.505375
-156.678589
-144.643784
-56.306236
-89.864098
-81.889641
-162.303589
-58.908638
-73.138588
-66.818138
-117.112083
-76.260788
-153.345657
-82.046547
-65.352539
-67.302582
-57.618694
-141.954956
-65.057259
-135.978821
-159.982605
-133.263184
-147.653229
-70.790779
-155.513351
-111.761536
-58.894814
-112.063126
-61.508595
-75.842117
-65.618866
-97.833168
-68.362976
-82.350655
-55.221767
-65.057358
-59.051231
-74.386902
-82.847595
-122.423431
-97.023361
-137.141479
-149.931625
-147.530197
-87.173523
-92.922142
-112.912994
-95.394592
-106.561028
-148.265564
-63.483669
-103.927063
-115.720406
-70.702553
-59.992630
-78.589012
-82.472122
-74.739471
-105.835800
-111.272720
-100.817589
-56.190014
-53.888882
-124.172585
-121.854912
-105.368721
-104.556854
-68.288651
-73.689224
-125.506210
-113.464172
-53.416454
-128.105484
-62.591740
-99.466599
-140.067474
-58.733360
-66.120163
-53.876705
-74.016724
-85.016617
-115.573341
76.287079
-129.115173
-103.363052
-67.398048
-64.754799
-59.747925
-92.589508
-83.937874
-65.186119
-57.470829
-65.619057
-70.400711
-92.567123
-112.890907
-60.739914
-87.719078
-137.436203
-84.869080
-55.932213
-46.021271
-66.230995
-56.866573
-46.480576
-65.923836
-53.084229
-130.904755
-80.838028
-80.512321
-108.609779
-55.070251
-100.119080
-66.463669
-95.283432
-55.448006
-158.744705
-113.663116
-56.152256
-101.706215
-81.973114
-50.819916
-74.266014
-148.719894
-46.011803
-53.983932
-70.835670
-60.975822
-40.167126
-33.002094
-76.808022
-86.469757
-104.479263
-115.398445
-44.348770
-67.033005
-67.825081
-51.265152
-110.203598
-135.073944
-49.494759
-48.862415
-62.462868
-141.453201
-112.861824
-149.029663
-153.780914
-60.670341
-50.344223
-157.680161
-66.457947
-60.358639
-71.037346
-44.342861
-163.719086
-57.583630
-74.279907
-55.554688
-75.186325
-74.528625
-46.714840
-58.680679
-80.555992
-33.537930
-152.052780
-114.268913
-103.489952
-56.026405
-61.172932
-65.199249
-59.557793
-24.598419
-109.824394
-107.305702
-106.098816
-137.822937
-97.951111
-92.802773
-86.650650
-99.635620
-96.320023
-66.589203
-81.967216
-82.625435
-77.260452
-80.099304
-132.638260
-97.000160
-63.606789
-125.401474
-60.994705
-52.750038
-50.983444
-23.628256
-80.722557
-72.738708
-140.576248
75.410049
62.730469
77.434494
74.383095
69.742638
75.667557
42.681499
64.229126
58.149685
-39.858948
-53.388901
-136.252808
-58.993797
-68.100098
-60.757301
-63.698879
-75.203476
-151.916611
-149.103149
-91.217987
-62.031425
-62.296211
-57.714195
-71.156052
-68.482689
-60.985737
-70.187454
-123.778755
-60.786282
-53.854698
-84.348846
-79.255455
-52.380371
-83.169296
-54.089497
-66.600967
-60.064121
-59.902225
-163.351089
-52.544781
-68.292747
-148.643433
-119.576691
-70.936256
-102.396690
-53.826378
-123.206772
-57.923183
-150.585358
-54.361736
-132.427078
-109.186325
-64.664566
-108.632904
-58.665543
-81.693825
-60.984592
-77.486420
-152.547943
-64.124702
-68.718636
-60.134811
-157.077942
-82.981972
-131.237534
-85.255188
-87.391518
-67.233322
-158.579391
-72.815422
-150.253220
-73.221519
-158.290405
-62.008743
-30.355158
-56.807827
-57.317879
-31.978699
-61.147163
-150.599243
-58.733551
-117.914810
-109.288933
-130.852661
-104.887360
-76.970055
-129.046677
-73.785843
-139.972366
-106.307793
-80.552902
-60.042713
-60.911903
-25.614508
-74.084084
-48.573818
-67.680115
-142.973923
-80.681465
-77.010643
-68.296631
-66.206703
-87.202271
-63.270367
-71.276779
-104.783859
-82.096176
-158.965302
-96.949097
-159.603577
-90.810928
-75.858208
-87.750328
-29.928303
-100.042473
-83.297714
-161.440018
-163.937592
-153.381393
-53.799217
-58.684784
-84.663811
-83.279419
-151.382202
-85.867393
-157.120117
-154.854126
-139.391022
-64.866943
-112.298218
-108.663986
-112.134560
-69.651550
-54.656231
-68.177475
-62.796566
-90.428429
-57.115280
-165.094635
-67.707565
-69.246254
-82.877823
-52.958168
-55.741375
-78.613663
-36.409695
-64.059853
-133.241165
-144.278397
-62.681900
-57.745476
-126.655319
-99.118187
-62.678280
-77.124802
-62.432583
-137.976410
-130.659348
-82.959312
-78.269333
-58.536602
-116.884254
-146.549789
-54.565666
-78.878578
-159.365356
-86.698441
-93.927650
-82.851387
-96.781807
-71.858459
174.601044
-88.354240
-89.681526
-121.631538
-78.008171
-83.030945
-49.293095
-62.385956
-69.978470
-78.101089
-132.161865
-79.882469
-46.617081
-64.064674
-142.950699
-158.437347
-94.668839
-65.871803
-136.486206
-80.038834
-162.042206
-37.166737
-142.943588
-135.891327
-90.921310
-66.636292
-70.497910
-64.674713
-79.328362
-79.170052
-119.495148
-79.034027
-92.591766
-79.852737
-104.714211
-53.601128
-61.490112
-84.018593
-42.227718
-105.154869
-75.623703
-51.747005
-60.229698
-58.259979
-88.152611
-64.845215
-64.162628
-77.084557
-93.807571
-117.177788
-100.752022
-61.070057
-67.288704
-78.315720
-61.648109
-113.550591
-106.917824
-47.388775
-74.876396
-58.088612
-72.784584
-123.987381
-55.622749
-74.184128
-95.549248
-64.370445
-128.090744
-85.107635
-101.910164
-58.782326
-91.568520
-56.789421
-64.716789
-95.963821
-110.061531
-177.502899
-101.112625
-72.177254
-61.805546
-86.544189
-87.351418
-87.717583
-99.725578
-113.536743
-61.908470
-46.102570
-76.864578
-64.058891
-63.427628
-123.961449
-60.202103
-61.857262
-62.317802
-159.814270
-59.551979
-75.467682
-95.815483
-137.770401
-147.098755
-91.250999
-74.024673
-137.601074
-50.278038
-81.455627
-63.839096
-57.736824
-57.720028
-84.134430
-63.709461
-157.626709
-151.251907
-68.977272
-89.017754
-59.880402
-55.189163
-45.263737
-64.530136
-51.592266
-60.321262
-141.468613
-69.209671
-70.205215
62.444305
64.658585
63.185455
91.136986
-77.765182
-41.242786
-60.907131
-52.909145
-67.058968
-101.094940
-59.661774
-67.016632
-33.173637
-99.777824
-62.014263
-81.898315
-82.874741
-57.490574
-54.764618
-66.672325
-47.961746
-64.246330
-89.674278
-54.909340
-137.242416
-73.254097
-57.923321
-142.329086
-60.841457
-109.105309
-57.158813
-47.891510
-56.746479
-116.621651
-62.086361
-70.811111
-108.384636
-61.045319
-76.000015
-59.211220
-110.894493
-85.296959
82.567947
69.564888
67.032150
97.013412
-61.121933
-95.438667
-91.275085
-106.407433
-39.406872
-97.157906
-65.024734
-76.209412
-69.780846
-63.177074
-64.250755
-79.009430
-74.010033
-61.877098
-64.599548
-68.764992
-75.097359
-29.991673
70.962914
59.209778
60.061779
48.414246
67.072533
84.271233
77.651665
-140.424942
-50.996124
-83.786636
-54.573097
-155.429550
-105.459000
-59.462872
-61.823357
-154.617676
-136.564285
-128.303177
-66.692986
-83.050674
-58.597004
-73.988289
-155.538284
-99.079521
-97.453316
-113.083290
-81.819397
-62.405910
-70.582245
-97.093643
-140.468277
-56.678474
-110.833038
-117.681801
-124.237938
-57.115635
-129.978104
-55.279900
-53.002918
-160.919617
-55.007664
-66.718208
-121.101273
-71.046028
-82.350441
-38.230156
-72.738174
-116.852989
-60.562752
-58.006573
-70.219055
-92.844513
-74.892143
-75.462029
-86.261452
-176.902878
-69.502495
-84.290276
-60.231316
-75.632080
-59.933800
-59.695980
-141.039612
-61.990185
-62.197872
-74.109543
-160.494873
-60.790073
-50.233028
-150.544952
-159.627243
-59.749733
-106.678764
-68.757484
-44.367981
-112.419724
-62.754353
-58.600307
-127.093231
-79.740234
-164.314301
-47.736374
-61.653873
-48.366222
-60.506580
-59.362385
-52.482319
-106.895607
-57.869492
-82.416542
164.486954
-37.253273
-35.734894
-85.242516
-46.947025
-54.891159
-118.257072
-58.403652
-112.160965
-68.008316
-54.345802
-48.849007
-62.995670
-103.859985
-54.727337
-63.878426
-57.997437
-125.291122
-80.312286
-58.018185
-158.769455
-22.699333
-70.418671
-53.166180
-56.871040
-136.175735
-169.389664
-127.116318
-81.685188
-142.622330
-81.497803
-173.342255
-86.526672
-105.464485
-53.615429
-88.521004
-78.755638
-84.519600
-63.523125
-72.750542
-80.155281
-93.191498
-63.516342
-96.393242
-66.115944
-57.063744
-89.098717
-115.437050
-120.428429
-76.333961
-121.996941
-62.381786
-26.003805
-53.931469
-63.046413
-74.176003
-58.539520
-74.367981
-46.534966
-57.233841
-148.503250
-47.590046
-131.925308
-145.420853
-63.362595
-61.205013
-75.315849
-59.285450
-62.857597
-143.480057
-63.398094
-67.141884
-70.571564
-68.321365
-61.180897
-138.845245
-95.669106
-94.152084
-93.850357
-58.007175
-22.459381
-85.988579
-77.410309
-76.958847
-68.208572
-46.879601
-73.950798
-147.735611
-52.387119
-68.354561
-62.202557
-100.436714
-52.217785
-64.368645
-56.472984
-64.652916
-74.276230
-62.125744
-65.232330
-60.723595
-67.576424
-70.431213
-113.353516
-105.949135
-63.527462
-55.958847
-92.360931
-59.346348
-161.170563
-161.414261
-66.789398
-103.589417
-103.617371
-67.255615
-59.498123
-69.095818
-69.020874
-68.070717
-67.922218
-147.574203
-59.414288
-76.122002
-73.992867
-68.559471
-80.645882
-82.983505
-56.036152
-61.508781
-158.746353
-117.009674
-63.758694
49.399773
52.635315
58.199600
41.007717
44.453354
56.495956
-53.477863
-138.353622
-59.539261
-82.434723
-66.908775
-91.480370
-73.348976
-125.447670
-159.256104
-52.588726
-46.220921
-156.594803
-99.649109
-63.868153
-82.788750
-105.438713
-54.482777
-55.680271
-121.110802
-60.381027
-54.875328
-100.065910
-119.791977
-110.163338
-98.661446
-40.921688
-93.963280
-122.210823
-54.492001
-107.528358
-69.904854
-161.316788
-68.864754
-59.215408
-57.633617
-163.641357
-62.429169
-45.509094
-121.973679
-151.034607
-48.880123
-94.363312
-105.169792
-126.854446
-155.581451
-63.716316
-114.207680
-61.760616
-139.097702
-68.379845
-69.142792
-62.154430
-56.613216
-65.712952
171.411057
-64.443398
-57.950718
-66.146332
-74.294838
-54.743328
-51.837494
-81.725006
-45.884819
-123.345329
-63.544395
-66.496300
-56.523762
-150.741470
-94.724754
-59.510654
-87.307686
-87.352318
-60.247005
-67.442360
-67.117859
-63.571373
-67.986229
-84.111023
-61.504108
-104.830788
-104.791626
-89.402626
-59.228291
-61.134689
-55.564693
-83.597694
-143.431885
-74.121178
-54.736156
-81.934090
-114.372742
-132.262527
-149.460953
-154.875473
-112.708534
-101.596107
-122.892448
-62.047123
-114.732582
-83.860931
-81.251076
-63.528141
-104.023064
-146.481155
-98.217735
-118.288147
-70.756210
-115.969734
-157.494614
-45.519539
-24.590624
-67.042091
-82.574959
-128.915085
-85.102112
-72.498367
-63.549587
-45.133663
-65.135262
-58.259846
-68.406502
-165.641953
-64.590012
-85.056549
-67.786545
-58.574818
-60.355347
-83.673141
-69.549484
-57.450466
-101.482216
-60.738152
-82.823235
-102.389175
-104.911568
-82.204674
-55.398235
-64.239624
-44.229473
-110.299828
-39.025932
-65.930435
-65.589928
-115.994270
-79.317230
-88.794456
-60.986099
-74.388969
-68.097816
-83.538643
-59.580761
-98.445938
-101.461708
-46.236328
-52.558971
-62.532078
-66.702271
-67.754532
-37.628319
-75.251167
-146.726913
-85.018616
-65.980324
-48.397739
-66.403221
-114.373329
-75.955811
-124.822205
-100.520081
-126.235306
-72.788445
-151.950806
-64.655571
-55.569962
-85.092987
-64.127861
-66.080482
-141.918900
-68.275719
-85.149155
-116.340889
-85.107536
-61.772861
-69.627342
-85.470650
-164.384674
-32.939354
-47.854218
-88.252975
-101.502228
-84.356140
-75.667549
-72.448395
-67.142166
-65.787720
-42.292473
-62.522461
-81.177078
-59.266586
-45.227348
-71.726311
-70.033302
-70.803062
-85.578644
-64.693192
-77.895386
-92.615746
-143.050842
-60.383617
-145.601532
-108.583084
-107.208534
-98.426605
-74.577805
-64.958275
-110.821640
-100.157928
-65.262512
-129.358414
-87.913551
-40.215744
-150.266891
-107.912270
-67.208801
-58.304501
-130.425613
-62.659290
-82.033234
-59.379871
-120.595985
-136.781799
-60.011803
-65.724541
-42.342251
-80.071312
-73.732422
-59.037685
-57.917351
-166.076157
-52.094795
-69.812988
-50.611328
-60.189316
-65.297264
-63.385777
-112.472557
-58.682556
-74.330429
-82.719696
-101.210396
-142.942169
-122.533287
-81.774567
-120.523651
-140.204300
-66.668091
-77.976196
-147.151840
-38.973930
-54.826385
-157.894287
-55.944439
-87.237755
-61.279217
-131.471222
-81.435532
-80.539879
-52.864040
-105.713264
-26.935083
-90.845161
-152.101471
164.422302
-47.059845
-60.895927
-31.160116
-141.900467
-97.575256
-33.003956
-74.407127
-68.066261
-53.839558
-64.303314
-46.935734
-69.405350
-60.313553
-84.245667
-61.382988
-148.326874
-64.608215
-70.934082
-65.757851
-50.702045
-64.630203
-61.374710
-77.831169
-176.833984
-88.759972
-66.279778
-95.207886
-66.222748
-153.665451
-56.173378
-72.241730
-55.859119
-43.773808
-60.825947
-133.557877
-53.227749
-61.738876
-60.068546
-77.169540
-155.783890
-107.649895
-136.859726
-67.401627
-56.065014
-94.074997
-166.707657
-73.713623
-75.148567
-65.559151
-78.527542
-58.894020
-58.871078
-59.749168
-80.811546
-100.634880
-118.784958
-156.054672
-78.065590
-92.432236
-71.104797
-56.419788
-138.628693
-77.277718
-59.817654
-152.972076
-98.256897
-45.346634
-60.100689
-44.362087
-90.796326
-129.935104
-68.652237
-68.471893
-61.523170
-173.226837
-72.886444
-55.775909
-93.520706
-154.303070
-52.605370
-90.826195
-98.709396
-61.884167
-132.330673
-89.842957
-80.065361
-81.283157
-49.800865
-64.531525
-108.714775
-36.854576
-51.669861
-56.934418
-83.810722
-63.326138
-64.653748
-161.114075
-67.876480
-69.700317
-54.096249
-153.596390
-58.619064
-98.145744
-56.870682
-78.078812
-81.584076
-150.227463
-71.050285
-59.721523
-62.269234
-111.202301
-133.551437
-129.864120
-69.839134
-126.421593
-63.832417
-116.961967
-141.162170
-95.567413
-65.348801
-111.617020
-92.322990
-112.622520
-100.799049
-84.535721
-82.832520
-94.826210
-51.732674
-88.711327
-40.747604
-65.466568
-159.784836
-141.121994
-149.013382
-41.787735
-96.324646
-45.858807
-141.714951
-55.690647
-70.426979
-61.628696
-58.250324
-90.024231
-62.432617
-52.457714
-96.016708
-59.406693
-91.996956
-104.799049
-49.310623
-84.812370
-81.843346
-66.057243
-58.128773
-125.921440
-108.229752
-72.217781
-89.901749
-79.406036
-159.476685
-166.434845
-151.293442
-94.638901
-87.257515
-128.802582
-154.628067
-85.746597
-47.012344
-99.216644
-92.521545
-98.024513
-60.118763
-74.237457
-76.647575
-153.642990
-90.088722
-118.229286
-56.908092
-57.410995
-133.388779
-137.884048
-92.188118
-64.507332
-152.621719
-79.420700
-77.561493
-52.146736
-57.789448
-79.064598
-119.833366
-154.656723
-65.829918
-140.640396
-59.761295
-77.095093
-56.157349
-115.747299
-134.170303
-67.881981
-111.600967
-69.787697
-71.824295
-71.133202
-137.076797
-167.500656
-150.282028
-87.563583
-68.484840
-117.923241
-56.170887
-79.004837
-80.123337
-38.335094
-112.467491
-41.012081
-117.187881
-106.443726
-21.463158
-47.597214
-24.925419
-27.404188
-171.295105
-19.916027
-57.714207
-111.383881
-54.738541
-85.558563
-132.170975
-146.548981
-59.222069
-30.645212
-59.049393
-57.550411
-112.526337
-65.958633
-111.737816
-89.782143
-97.956902
-113.067039
-43.203041
-51.989620
-89.510666
-58.172451
-164.226181
-66.040466
-64.508263
-77.392326
-68.047501
-108.894066
-96.754524
-96.209534
-54.377655
-45.225243
-106.760124
-114.378960
-89.614304
-60.342834
-93.815636
-63.327774
-71.914978
-55.125820
-158.197983
-115.819305
-115.755173
-102.932991
101.568787
-60.624859
-87.969284
-125.966919
-61.387669
-63.680950
-91.528503
-111.930641
-65.125320
-105.043900
-73.244896
-55.978573
-37.976391
-47.416084
-144.937973
-33.983509
-69.641396
-52.514694
-57.831509
-67.649498
-160.724396
-132.989731
-75.131935
-77.460182
-87.353470
-61.653442
-52.035034
-160.134842
-160.902939
-99.258751
-108.693810
-81.146729
-100.003441
-72.507217
-78.184509
-104.329193
-61.772343
-61.675404
-73.898361
-52.296722
-157.239319
-80.378288
-89.863098
-79.885025
-64.784119
-69.677437
-116.949524
-67.091637
-61.491779
-66.383011
-138.826843
-154.850723
-148.290146
-53.116138
-59.882088
-77.228661
-50.712204
-62.500599
-157.743118
-74.626511
-129.221161
-137.190384
-124.468483
-60.181694
-60.560715
-137.225418
-80.443344
-56.468311
-65.440475
-57.418850
-156.848434
-107.867928
-61.243736
-71.611160
-69.126976
-150.518631
-72.676224
-102.194809
-102.692520
-102.619446
-85.164627
-69.238815
-58.594032
-99.607841
-145.162750
-54.512135
-130.126999
-142.576263
-85.470169
-67.260429
-58.259193
-104.564438
-100.654030
-58.318680
-65.281944
-61.635677
-42.203003
-58.995586
-167.252213
-56.689163
-70.247063
-98.910599
-167.711716
-69.133781
-64.439041
-87.716675
-47.609097
-59.365486
-65.928314
-154.078949
-57.988686
-65.668808
-69.770844
-142.984955
-66.692818
-36.082012
-31.697899
-76.789726
-67.835838
-71.285133
-146.037201
-72.162094
-58.377262
-42.937031
-127.990784
-76.224388
-133.363113
-123.157349
-58.163136
-26.912132
-91.568855
-63.102230
-94.050156
-63.543297
-60.640453
-79.078186
-67.598732
-42.610439
-166.641724
-63.277397
-133.432144
-154.124908
-47.130169
-58.779121
-132.991364
-66.240929
-59.570618
-61.274784
-126.320488
-173.744064
-149.916794
-76.094337
-113.910545
-84.896156
-60.071526
-65.709335
-131.051544
-163.628387
-58.247284
-52.439209
-77.687119
-117.810692
-56.377777
-70.089226
-66.384483
-68.651840
-58.130283
-53.514523
-52.021374
-62.936802
-130.326370
-40.204384
-161.352264
-127.487114
-50.242466
-95.637222
-56.319790
-72.631805
-86.611275
-76.615013
-29.311377
-56.688488
-57.642498
-101.577560
-74.416031
-65.942520
-121.627251
-57.318256
-62.986267
-64.019142
-115.605164
-104.942894
-108.639297
-114.074463
-141.000992
-111.010323
-64.851120
-103.020836
-166.258316
-124.667450
-77.878738
-64.421776
-60.211155
-65.511169
-79.120674
-92.485077
-45.018360
-67.256775
-55.603580
-51.731956
-74.640495
-58.824890
-61.992584
-137.784546
-51.301254
-159.531647
-68.841843
-74.454559
-90.416092
-120.746071
-53.531914
-161.011566
-73.682251
-50.854862
-62.447739
-64.856544
-81.906273
-42.350590
-60.989872
-77.813171
-103.095375
-64.809319
-111.741714
-69.507011
-60.619564
-71.687141
-102.140144
-98.211540
-124.026871
-151.657654
-103.279213
-70.998871
-71.327980
-148.544189
-62.885338
-52.630230
-61.159313
-134.028122
-56.203773
-67.099380
-68.085709
-70.995392
-76.228149
-69.865105
-65.956543
-68.760681
-45.239956
-67.720390
-69.578926
-61.486542
-80.060150
-54.857521
-95.184845
-63.268570
-42.095673
-147.243835
-142.374786
-53.688606
-81.501671
-67.729378
-59.232018
-60.218071
-69.455719
-75.122856
-48.613197
-55.107849
-69.840088
-83.173409
-56.302132
-130.838577
-93.972130
-98.824738
-75.449730
-57.887905
-55.620674
-144.697433
-115.602051
-36.191574
-63.262505
-68.142570
-88.860100
-151.546906
-98.318947
-95.612358
-64.808563
-138.830658
-59.518280
-55.085022
-67.822845
-74.830864
-100.108414
-109.431587
-32.380821
-61.531574
-60.472717
-45.985985
-58.104416
-42.626995
-93.241943
-112.155273
-121.772583
-55.180008
-90.417351
-101.295113
-97.674164
-94.783112
-65.842415
-91.049141
-101.534592
-74.612999
-73.556755
-152.481842
-155.711807
-72.567665
-83.952881
-141.110870
-55.157688
66.432236
76.632057
75.480942
84.482231
-66.676003
-158.438644
-123.487518
-66.551498
-55.146088
-62.733768
-65.766754
-92.043648
-84.198677
-68.530098
-63.806553
-61.766006
-94.463440
-69.674530
-156.426270
-56.078053
-140.141983
-53.940376
-111.573471
-101.804718
-54.705696
-65.511688
-53.744347
-62.542210
-93.143517
-66.887123
-81.512291
-51.351204
-55.489487
-87.136383
-30.168842
-123.485825
-54.701126
-67.015610
-56.718132
-51.366821
-107.329414
-134.698074
-67.680923
-56.321938
-64.168228
-55.813229
-118.975510
-92.073441
-152.067352
-77.458290
-68.510002
-53.346447
-119.258759
-100.265663
-53.912785
-141.743790
-106.710350
-57.837307
-152.325882
-104.174576
-50.502289
-62.388180
-85.307487
-53.335831
-68.712494
-75.645630
-71.729179
-79.501457
-66.858269
-96.450645
-56.288521
-72.482239
-78.150612
-58.333923
-55.343235
-113.286072
-66.666382
-64.758400
-79.012131
-107.154808
-146.671219
-54.009800
-90.726440
-81.202118
-61.394455
-70.111145
-54.282185
-36.821487
-37.304653
-124.037949
-61.166862
-59.052994
-39.030277
-58.395313
-68.409042
-60.082741
-71.147820
-150.407257
-124.108208
-72.071960
-64.234749
-65.627785
-66.210297
-83.151253
-64.380661
-52.614998
-128.863846
-61.534687
-147.721817
-79.455383
-59.510204
-60.568108
-81.441788
-49.422543
-97.338135
-93.445663
-79.167961
-106.878815
-76.737076
-118.173546
-54.386921
-106.685417
-106.311401
-112.128532
-82.226982
-85.434532
-61.833809
-54.054638
-61.796585
-62.726147
-81.101891
-116.523361
-80.368805
-50.086060
-92.744232
-160.976547
-149.501099
-120.539444
-165.834915
-117.866379
-56.202236
-57.066525
-84.070107
-62.607853
-69.827629
-68.285751
-59.294235
-68.325218
-80.332428
-79.907990
57.341373
76.896156
-59.561207
-90.943459
-64.019279
-70.642433
-110.322121
-81.911217
-64.443748
-59.264648
-87.429977
-148.877075
-54.176773
-115.182938
-53.174831
-97.410698
-122.454765
-132.932159
-69.354408
-74.775314
-88.981010
-70.748192
-71.174744
-76.513588
-55.280418
-67.902885
-97.863060
-58.426521
-67.106468
-59.583508
-65.206062
-70.585640
-148.469757
-63.279308
-71.683037
-64.953964
-20.427916
-126.969887
-154.911133
-76.033691
-76.822906
-77.850174
-133.195206
-64.527458
-62.886482
-75.785728
-130.304993
-139.000870
-52.389748
-79.424248
-61.010868
-136.865372
-158.143356
-58.346497
-84.500389
-84.820747
-49.144073
-73.984436
-107.312904
-164.787979
-34.983177
-56.780693
-88.093216
-67.041573
-140.617447
-123.949211
-89.828339
-71.897141
-92.541122
-69.941872
-103.372986
-61.471294
-116.518745
-64.749054
-59.911098
-69.748306
-158.967072
-149.715546
-59.008938
-79.810364
-79.405983
-95.953064
-77.718925
-57.097813
-122.324585
-77.976295
-61.368275
-70.803871
-81.840935
-94.222313
-64.666191
-75.491150
-70.608284
-173.110107
-55.253712
-78.480377
-108.943420
-63.489910
-122.266960
-90.915741
-147.934860
-66.452507
-79.647552
-171.836258
-67.525284
-59.271427
-72.104797
-127.033592
-31.332397
-58.051033
-66.977203
-69.136665
-89.334877
-57.877354
-89.706779
-132.877319
-113.439339
-78.831696
-77.899406
-39.209354
-154.043533
84.770233
71.997238
60.395657
48.715717
53.200089
39.814583
54.520451
70.957245
52.462883
37.200623
77.186417
67.706909
59.120953
55.917809
62.105881
72.077888
57.233406
62.581467
94.775368
54.076946
61.242794
55.880455
50.837032
64.937798
84.750435
45.214233
53.944992
52.884197
50.518093
88.592438
-54.591820
-87.595345
-85.240105
-97.440651
-75.083702
-50.003899
-107.190849
-62.825653
-73.403038
-91.525391
-53.763290
-109.472870
-40.115101
-136.090881
-92.959213
-99.070000
-150.082932
-75.821983
-59.859093
-57.419842
-106.114540
-53.992550
-117.119690
-67.095543
-70.065445
-71.863922
-79.799721
-51.032639
-66.777069
-48.150497
-130.935471
-135.813965
-84.389702
-51.379505
-85.676765
-110.035439
-156.982498
-66.113632
-83.567001
-77.942711
-147.450409
-92.813591
-83.820412
-96.540833
-75.183250
-72.168297
-75.924774
-45.442284
-54.274929
-84.391899
-65.512970
-126.939056
-76.491272
-96.985580
-59.219383
-61.702995
-72.176788
-117.486282
-123.293350
-170.368561
-68.408905
-69.932716
-72.939407
-166.147125
-80.629684
-66.627663
-70.967781
-57.406876
-55.024994
-64.383316
-29.441116
-60.952667
-62.409615
-41.793835
-77.281189
-50.253906
-55.918507
-69.054901
-75.416077
-101.764023
-60.848267
-24.857351
-71.067093
-106.532104
-66.056618
-50.793209
-67.741180
-47.390305
-42.352421
-165.326157
-40.425484
-132.153122
-37.249329
-133.572372
-47.660786
-44.322353
-52.958000
-144.763168
-69.277817
-51.305038
-72.108047
-60.968430
-49.773968
-65.537521
-35.791714
-77.967415
-93.355453
-53.283215
-55.179783
-53.927227
-84.188225
-136.801422
-61.527706
-54.105446
-97.385841
-76.223251
-93.823257
-73.248825
-84.954773
-86.315826
-96.784172
-50.715965
-60.787731
-87.242874
-52.810677
-88.774284
-54.628674
-66.781845
-65.201866
-79.588226
-86.930038
-138.441284
-83.239693
-74.787308
-78.212250
-52.122181
-148.824417
-60.222717
-67.999016
-145.981857
-155.271103
-89.825981
-40.477024
-66.532471
-107.186943
-53.417080
-57.887203
-74.189980
-170.115219
-88.614044
-63.370056
-120.645012
-53.835896
-67.187325
-130.590378
-135.011002
-84.055061
-71.805717
-113.895477
-163.304626
-102.350662
-65.870384
-105.686646
-57.700882
-54.112095
-153.295670
-103.280022
-72.460350
-56.074223
-50.350132
-80.745125
-69.616508
-53.700840
-75.954605
-108.654716
-106.520447
-92.287254
-61.135014
-113.081314
-114.345039
-88.262199
-59.099220
-62.829582
-63.271801
-41.954983
-61.904877
-83.931084
-50.726929
-72.741951
-62.913006
-69.184250
-117.597488
-80.174156
-108.975525
-58.184467
-86.078537
-60.216213
-62.632954
-61.551300
-119.827141
-153.289932
-53.040665
-78.138672
-81.125771
-164.983292
-36.778305
-80.125504
-143.978378
-103.303329
-69.862114
-97.154869
-171.445084
-174.136414
-103.864639
-134.628983
-77.212402
-78.985764
-54.731434
-55.316971
-85.698631
-151.722672
-48.306004
-63.609932
-100.724205
-88.758293
-59.442429
-91.691788
-75.016884
-83.488251
-129.512360
-126.751831
-84.406609
-71.221420
-82.617630
-128.346054
-75.673164
-41.820194
-60.011288
-42.774544
-149.771561
-65.710953
-144.354446
-65.563179
-28.707361
-51.475300
-87.347832
-54.363205
-69.574066
-29.666424
-62.453457
-163.497025
-73.050316
-63.597023
-46.060726
-93.137665
-135.075302
-39.312172
-121.840469
-73.720795
-80.940056
-61.632442
-148.646500
-63.233498
-96.809563
-59.767014
-126.967995
-66.654388
-162.018829
-52.780163
-159.443069
-55.288700
-59.699551
-52.355438
-56.355732
-140.463669
-85.134361
-88.119896
-66.914787
-49.937424
-80.906082
-57.214653
-77.169479
-125.079010
-52.656021
-82.462685
-65.731483
-66.412720
-87.610199
-76.256035
-143.400955
-78.095146
-48.419502
-60.738171
-154.581314
-109.897736
-83.704811
-142.603943
-87.924187
-70.747719
-56.041924
-159.263596
-97.715904
-103.849304
-97.082886
-100.176605
-105.455215
-66.316063
-67.479919
-104.967499
-85.286949
-61.714035
-52.506622
-60.197514
-96.797211
-39.197746
-50.894836
-54.526821
-134.716599
-120.529747
-78.218689
-159.905731
-104.649666
-116.843155
-66.123138
-100.449425
-56.407063
-129.367462
-140.897552
-59.456207
-103.267479
-95.370125
-61.896400
-61.989128
-92.577545
-100.134911
-75.160889
-108.376984
-60.895798
-76.507912
-155.454300
-163.960571
-155.451492
-59.988190
-56.393158
-104.964859
-63.122581
-147.847809
-141.458923
-92.100166
-58.107361
-119.392136
-63.733654
-147.486481
-112.363464
-139.890686
-124.360771
-97.842201
-93.330643
-168.182617
-97.298294
-63.432945
-58.398605
178.668198
-73.600998
-163.912170
-60.036777
-122.912498
-125.278122
-129.649063
-108.401779
-117.388382
-109.614006
-67.006256
-75.043144
-102.130539
-87.327393
-59.459137
-71.086540
-61.439632
-71.936157
-87.371826
-81.524368
-61.418205
-75.107605
-128.182343
-70.311928
-60.936977
-155.618942
-75.472847
-125.822433
47.014011
58.728260
49.174343
59.230522
55.070641
40.500004
58.927845
56.119198
80.652740
91.891579
65.734184
67.748032
48.118404
58.473801
55.825348
68.947952
-61.500591
-75.511513
-113.798470
-94.570351
-81.681763
-60.750198
-97.410378
-53.847591
-61.028706
-101.760033
-85.588554
-80.709618
-101.270447
-172.209671
-84.347603
-94.314201
-57.883739
-65.318321
-92.935654
-107.302528
-116.977478
-57.427853
-64.795433
-75.458870
-98.847420
170.912186
-60.076675
-42.044102
-52.437431
-60.873005
-62.896667
-24.125229
-68.382568
-56.608814
-60.399551
-54.986805
-102.704659
-111.917259
-155.601288
-166.794983
-89.380806
-116.371552
-165.595139
-82.904610
-131.771576
-153.936188
-162.947723
-140.605789
-144.889053
-50.178890
-69.863319
-66.488464
-73.474648
-151.713333
-60.899418
-67.382950
-79.640182
-75.131073
-46.681034
-95.538185
-58.973946
-55.400967
-53.474400
-57.378147
-134.388321
-141.592636
-130.031494
-72.988731
-60.181080
-66.398903
-61.153660
-161.309265
-70.388596
-99.551155
-52.379276
-148.983109
-58.166531
-38.748421
-62.184387
-86.470276
-92.824448
-37.528122
-57.116375
-161.085144
-69.906502
-60.838184
-75.204147
-52.644077
-112.515533
-56.883835
-80.921204
-125.464737
-62.910465
-75.392487
-59.758812
-140.670364
-97.521210
-169.203537
-65.745148
-69.129608
-99.304161
-98.182076
-90.009857
-29.681343
-94.374321
-60.728874
-147.550995
-99.419952
-45.958450
-85.873634
-74.789673
-75.403557
-70.140587
-114.274216
-106.644928
-68.285889
-74.743652
-71.947693
-33.406307
-103.223640
-115.381821
-108.349709
-110.125000
-110.768784
-127.720627
-96.360832
-68.546204
-84.315239
-156.114136
-67.911034
-59.246731
-64.139771
-66.090050
-68.107231
-65.574341
-147.419983
-116.372772
-65.994080
-77.941284
-123.883369
-150.173523
-94.048103
-81.210190
-160.090225
-114.900948
-77.555229
-51.968914
-67.478188
-137.740692
-75.548035
-106.262505
-43.503265
-137.088699
-172.076172
-70.284996
-88.674629
-62.814499
-84.474312
-143.654388
-60.832954
-57.978706
-54.852631
-68.272980
-58.924633
-60.117306
-81.732605
-72.466240
-119.945396
-124.084656
-83.382187
-80.220940
-115.464561
-93.745041
-123.890961
-62.078671
-66.556160
-66.121269
-72.147339
-72.345314
-131.438919
-62.646431
-61.055386
-49.043518
-60.064873
-128.676743
-120.720184
-159.081985
-70.778465
-132.068481
-59.362972
-58.149044
-58.094643
-123.876686
-67.014694
-58.529301
-74.360092
-72.366066
-63.627705
-120.223373
-140.848953
-57.402779
-65.146851
-70.931076
-65.758392
-68.489006
-105.947159
-57.502419
-51.603619
-78.793770
-76.533463
-85.377441
-131.059113
-73.405205
-51.984108
-75.020187
-59.134018
-69.201843
-158.470154
-99.064751
-66.900047
-90.299591
-81.625725
-57.990311
-156.189041
-66.033783
-64.246490
-113.869598
-58.983620
-65.868767
-62.949139
-33.329929
-74.636520
-31.049553
-77.977921
-89.334137
-37.225338
-77.761963
-73.015282
-146.885162
-98.135384
-140.291046
-62.610306
-101.432159
-64.728157
-79.747726
-56.787693
-71.791855
-114.221558
-106.712669
-62.263538
-85.780823
-52.981899
-78.116737
-54.876640
-86.510445
-162.325836
-138.250351
-30.757065
-148.885056
-76.044556
-76.126091
-139.191299
-69.578735
-63.334026
-60.490845
-63.610920
-79.374954
-88.911362
-60.091019
-153.225876
-73.101906
-70.289688
-69.317116
-57.535168
-95.055008
-98.770287
-54.360519
-79.418739
-59.699196
-95.179573
-134.603867
-39.021572
-58.704155
-70.181076
-68.839935
-49.066963
-46.478466
-74.692551
-140.103790
-112.248657
-71.146339
-63.462830
-47.341599
-63.629719
67.444984
65.462326
69.771393
60.761208
75.785034
-82.854378
-134.421997
-62.462322
-86.217171
-65.827034
-113.700516
-141.628494
-59.741837
-106.103386
-169.595718
-61.642673
-63.642765
-126.694252
-32.043369
-69.786896
69.587830
-54.273090
-39.928196
-81.722977
-60.487019
-90.955070
-68.170609
-75.380486
-131.363480
-80.610428
-132.566315
-58.166298
-93.343239
-53.839935
-51.077171
-115.949753
-62.951576
-60.355743
-106.615318
-50.910366
-74.962349
-64.142624
-57.641464
-67.168861
-149.842316
-73.569710
-59.100735
-157.639999
-135.252991
-147.130127
-62.602814
-60.704613
-146.244156
-59.434696
-68.169235
-79.111145
-92.548286
-150.211136
-95.543411
-72.021820
-139.511627
-62.319351
-66.488426
-57.767967
-60.744415
67.862091
-41.817139
-123.414803
-136.051392
-85.919312
-115.580124
-67.796219
-142.708420
-67.157944
-57.668335
-57.675884
-96.791824
-100.870331
-146.568512
-155.370972
-103.736259
-86.518341
-131.720459
-51.144264
-58.052425
-145.288177
-67.067535
-115.250572
-84.292023
-92.377235
-90.173889
-67.283905
-169.864868
-94.639915
-158.029999
-58.460262
-53.277061
-52.373322
-93.263062
-144.793915
-51.681885
-69.373955
-63.755291
-132.664642
-78.479286
-55.069237
-68.466568
-70.055527
-87.514381
-63.441162
-176.130203
-154.030624
-106.275620
-55.084736
-160.302994
-145.441360
-86.920189
-60.431107
-106.489624
-86.969719
-67.862793
-61.341324
-154.104919
-126.017654
-74.947144
-31.898590
-110.623634
-60.641068
-61.639381
-36.631462
-70.321053
-66.791138
-60.171642
-43.747654
-77.152153
-166.286621
42.212940
49.002106
78.033775
87.103531
67.206108
70.451538
84.020515
-31.898176
-40.749420
-36.392365
-74.184418
-135.888336
-144.124130
-91.318832
-79.177635
-74.442749
-142.374222
-68.557892
-116.376511
-147.880463
-112.555840
-149.406189
-68.138443
-79.625137
-78.892838
-71.812363
-63.214191
-91.851761
-63.963017
-66.212669
-70.520760
-61.825443
-80.216667
-93.016380
-136.387054
-109.547539
-101.507530
-93.755859
-75.225258
-67.367172
-78.304398
-112.639626
-60.179836
-35.162918
-151.788834
-85.553841
-62.731365
-50.431038
-60.445198
-116.635376
-115.589592
-99.786545
-97.545692
-112.758743
-78.924286
-66.221916
-67.862640
-65.519699
-86.113144
-133.988083
-57.689449
-80.447266
-71.507446
-65.131607
-89.996498
-59.840061
-90.630325
-87.322289
-59.701527
-54.033188
-126.137657
-36.151783
-94.743019
-61.737980
-110.074295
-61.040180
-62.137829
-74.442680
-140.385498
-67.951981
-66.692924
-126.485825
-165.440094
-89.850784
-75.409195
-75.247498
-70.005211
-69.428467
-59.271492
-137.650772
71.272118
41.761906
95.539978
75.625381
43.193035
79.232422
-47.679504
-48.549511
-82.333107
-118.983498
-97.372932
-96.507851
-87.817535
-102.678139
-106.140739
-120.882637
-63.441650
-84.261139
-66.427879
-70.427483
-96.326653
-65.020599
-57.596989
-95.274956
-143.568054
-64.105721
-31.530006
-150.857834
-91.032814
-117.097725
-85.705360
-54.850307
-56.024582
-51.822548
-63.552162
-106.206802
-155.159348
-60.292229
-80.227524
-103.346611
-143.808075
-64.051697
-122.020943
-83.377441
-69.180801
-120.413322
-94.881332
-92.857063
-66.837418
-62.437462
-56.250847
-73.835701
-151.257217
-50.665539
-33.798130
-67.423935
-66.384827
-80.374344
-83.428513
-164.944489
-66.703033
-99.130501
-65.392639
-115.388145
-79.178543
-99.655029
-60.962795
-150.054001
-132.163681
-117.532524
-151.929077
-151.239456
-77.566643
-82.426056
-6.140695
-137.378250
-68.317276
-111.656494
-62.090008
-134.161240
-120.433083
-56.513527
-58.953915
-56.607006
-115.868126
-142.638596
-40.297157
-89.119347
-60.766750
-61.961548
-65.862427
-129.849335
-158.488327
-53.189827
-139.556671
-66.360626
-57.480690
-62.634975
-76.005463
-62.761005
-64.839836
-58.674976
-51.664524
-31.857794
-135.631927
-62.721924
-78.768456
-58.427715
-46.970875
-65.893906
-93.453003
-94.651176
-145.725281
-58.056755
-53.262009
-93.135117
-80.247856
-98.477509
-66.564018
-151.278732
-71.488106
-54.460484
-56.068363
-65.903236
-95.543098
-124.306747
-61.819016
-81.600449
-116.928955
-114.910088
-66.313225
-59.540962
-63.276577
-88.564461
-98.546341
-118.786957
-107.160645
-94.776024
-101.562805
-113.604553
-91.534225
-75.393959
-61.590832
-69.023499
-71.280991
-57.281643
-75.406151
-39.316654
-60.529804
-58.856815
-49.795876
-78.323311
-56.279922
-97.935608
-69.903267
-145.690521
-94.429832
-99.075424
-67.471092
-56.908867
-131.807449
-66.303810
-88.659645
-97.431404
-53.831074
-103.027031
-143.127701
-92.154182
-72.084824
-92.502434
-55.584225
-108.994400
-66.201538
-71.187546
-73.581993
-61.966602
-79.096237
-154.613831
-65.905357
-60.850288
-84.359459
-97.326569
-83.867622
-122.786812
-99.581177
-106.486115
-89.002502
-112.002113
-103.507088
-65.062218
-106.362900
-117.674744
-110.537399
-100.392418
-86.429268
-45.376972
-64.636894
-59.951824
-150.878906
-58.533440
-60.271538
-62.874004
-75.325233
-155.876984
-125.965973
-134.921692
-167.764633
-45.535400
-81.380814
-65.786148
-50.136787
-33.460114
-131.339661
-92.115562
-51.878868
-104.397934
-92.580009
-59.921329
-69.932983
-49.763584
-52.322521
-55.692413
-69.921371
-56.387375
-54.968342
-55.488091
-78.582909
-126.647545
52.936699
41.805374
103.391907
35.907269
68.555161
49.289463
48.988773
64.777344
-52.744041
-56.068096
-54.404556
-61.168869
-79.651627
-113.375732
-103.644402
-59.337437
-77.995819
-65.846268
-134.090286
-42.077049
-61.306641
-147.341721
-74.493675
-57.171597
-77.314407
-79.974098
-63.946850
-47.737019
-58.607857
-79.491264
-59.376114
-39.818283
-154.068863
-82.258347
-87.772758
-132.239532
-67.983940
-58.853710
-55.011608
-66.295929
-88.694672
-78.297844
-146.131317
-163.530487
-61.370720
-43.593468
-58.622246
-172.738571
-34.214252
-64.292763
-161.982208
-59.987862
-63.679504
-98.469101
-117.674606
-113.561256
-76.695763
-51.171234
-155.834503
-65.535927
-52.428970
-59.533039
-67.188339
-75.334785
-51.417561
-152.320709
-104.404411
-36.066910
-94.570984
-116.998810
-99.491409
-87.799644
-130.953705
-59.694027
-73.501808
-71.746109
-157.202408
-80.061661
-81.819206
-66.093437
-64.926476
-78.434914
-57.196407
-56.656696
-55.493275
-116.898598
-139.646103
-62.164738
-58.456882
-132.954468
-134.190933
-75.076653
-124.013496
-65.287224
-69.484543
-73.082542
-143.275314
51.776188
-77.093544
-67.580704
-151.540634
-64.216042
-59.075668
-60.097015
-139.128586
-64.096703
-61.702354
-140.481308
-92.582275
-34.344265
-124.066376
-53.202114
-55.997658
-77.281013
-75.898643
-94.694832
-47.479816
-80.015297
-143.568558
-57.178230
-83.740669
-95.827217
-61.956417
-115.129524
-54.877659
-50.776974
-136.599640
-55.761768
-58.972076
-65.036926
-53.120010
-54.785358
-70.334183
-152.970551
-67.643402
-51.556396
-121.377014
-74.691391
-120.363457
-85.498894
-66.486122
-98.157974
-155.385818
-114.246353
-114.519691
-93.946663
-145.953232
-60.739105
-70.705475
-162.378677
-18.523144
-66.374367
-62.889961
-77.328217
-149.308273
-103.250656
-54.335686
-123.338112
-65.298401
-117.087646
-57.763939
-52.038376
-51.859985
-87.662491
-63.483639
-69.952553
-139.735641
-107.631348
-84.981049
-79.547539
-58.270466
-126.854721
-76.512352
67.643745
55.523430
54.803505
-114.390648
-88.300362
-68.142097
-40.498360
41.630554
75.656723
42.072186
50.482277
52.396065
97.139763
65.242126
54.753105
62.400665
56.579178
79.255440
60.977863
64.875618
70.133156
-76.241600
-129.577805
-64.699287
-55.315002
-51.352028
-87.626083
-133.250320
-128.945816
-94.093758
-63.263565
-69.138603
-79.725014
-59.098064
-104.477600
-154.946808
-86.425156
-74.036369
84.090538
61.095253
-161.454575
-76.186295
-143.726654
-55.955357
-147.141418
-48.472504
-83.544113
-134.795151
-159.446198
-58.567413
-155.289505
-63.065933
-58.970654
-53.750031
-56.034683
-141.442612
-60.903496
-153.652756
-85.454185
-75.784233
-120.865433
-57.690697
-108.911537
-55.314819
-75.317856
-117.818901
-143.950043
-60.465298
-88.443275
-104.968689
-58.083099
-116.855309
-71.994797
-87.789726
-63.252136
-90.095078
-95.753830
-69.394073
-58.882656
-64.587097
-35.926899
-65.567780
-105.494217
-72.494247
-76.497131
-142.936996
-79.164932
-44.968960
-83.598305
-155.543564
-95.240219
-79.746849
-81.213951
-100.381149
-123.508415
-67.033241
-83.117950
-96.988052
-96.925209
-66.702835
-51.182156
-103.550583
-120.396751
-94.207863
-85.130806
-59.397366
-57.915684
-55.954983
40.392349
64.586800
47.991913
49.034077
85.429108
41.692291
56.851112
87.933075
67.448959
52.875500
71.248825
56.118649
-94.041885
-60.609211
-113.215302
-56.007835
-44.592232
-53.971676
-120.603035
-150.175781
-53.586117
-142.373459
-63.497322
-87.486641
-156.127396
-66.203369
-156.632080
-81.242638
-50.224941
-59.292522
-105.312180
-122.812202
-99.600227
-167.948853
-124.131851
-85.894997
-104.783516
-120.774811
-77.844887
-99.795097
-138.642807
-64.567162
-109.690552
-110.595726
-111.799149
-37.118450
-147.492294
-152.644653
-64.171341
-64.657707
-59.876747
-60.919109
-87.360260
-62.094837
-38.278992
-66.940659
-78.581841
-61.597786
-107.611862
-100.809448
-117.306549
-55.812286
-57.299442
-57.343464
-156.945633
-66.415840
-56.838089
-104.496765
77.955185
-85.178421
-126.116127
-75.217812
-80.892006
-163.897583
-102.769707
-130.059494
-56.722885
-75.898285
-135.277435
-71.827919
-80.118210
-78.628845
-67.395538
-89.027031
-87.501221
-60.060009
-51.187813
-78.332672
-32.473289
-74.901939
-159.434341
-80.494133
-97.946518
-107.222610
-117.914452
-160.250961
-36.471096
-135.147385
-67.302048
-74.616096
-147.056870
-78.257179
-143.054977
-141.665695
-88.210350
-142.199005
-158.701752
-81.272453
-120.982368
-57.070400
-55.852058
-76.581322
-58.120998
-79.701180
-46.800724
-42.333710
-65.978241
-93.331360
-78.333977
-130.986984
-56.923306
-76.888977
-65.169205
-51.857712
-70.110352
-84.579361
-65.658966
-61.745537
-136.313538
-61.610836
-126.656166
-78.896301
-50.844864
-83.253517
-84.302544
-55.351875
-61.714695
-58.588840
-117.271362
-109.104813
-70.306900
-70.606445
-67.184044
-96.160339
-61.305363
-76.686745
-75.438728
-79.704689
-136.914734
56.637089
47.214050
44.596378
53.829357
73.803116
65.520508
67.148407
57.013969
76.292793
48.925335
46.986164
45.461658
-171.522552
-72.845528
-76.252617
-160.586472
-83.159790
-92.213913
-60.542130
-141.190903
-54.886013
-29.241100
-43.357994
-59.073799
-164.075775
-75.689301
-113.447243
-53.855316
-105.506470
-92.344841
-81.636856
-95.435730
-115.640503
-128.493912
-137.710831
-97.452988
-153.169952
-157.889984
-145.958405
-80.841049
-137.986832
-64.362549
-63.427551
-65.379639
-100.001427
-100.651421
-178.177689
-97.974266
-117.987099
-98.389114
-123.718025
-96.021393
-114.617599
-128.608841
-162.928055
-38.080677
-74.606789
-82.488747
-82.742821
-85.489906
-45.015453
-115.145424
-152.552307
-78.390182
-45.258957
-116.814972
-142.832825
-87.946793
-82.331207
-69.138062
-69.337509
-150.828293
-134.288773
-130.858658
-151.018723
-103.159447
-139.617432
-63.597225
-73.359703
-76.362122
-95.380363
-73.438110
-60.665520
-58.770435
-52.736633
-92.643440
-58.254242
-169.773331
-128.864792
-89.903023
-73.746201
-53.259979
-133.429276
-65.615196
-126.298630
-69.220001
-84.262497
-100.580612
-152.067825
-68.864830
-92.100067
-104.819046
-70.616745
-124.871536
-64.395035
-56.133537
-73.999481
-66.182625
-76.820892
-99.625092
-109.728714
-151.942062
-63.364891
-43.835636
-153.506332
-76.166534
-68.537766
-66.192101
-88.030663
-67.174286
-94.460838
-87.393250
-66.683205
-30.059996
-64.005585
-57.975525
-77.533546
-156.881104
-116.924141
-156.385391
-86.351799
-53.126831
-64.369789
-141.762451
-61.497604
-91.713684
-69.006439
-160.761429
-51.778557
-77.942741
-151.864822
-134.065109
-61.176647
-55.091148
-70.712013
-139.913223
-62.981930
-63.239346
-61.960350
-81.747559
-118.139511
-48.279633
-68.064590
-57.805431
-96.851219
-66.281364
-67.259933
52.347149
78.200974
-104.849220
-65.644638
-134.141266
-110.181236
-34.455536
-146.417007
-82.111160
-59.495377
-55.663647
-72.675560
-71.856430
-54.176701
-57.067211
-44.654919
-101.137901
-67.660118
-71.705971
-117.528343
-68.461998
-65.387993
-146.036621
-47.093204
-125.380119
-104.898659
-142.735535
-61.736629
-69.938751
-85.980553
-20.947987
-136.716553
-136.880539
-97.794327
-85.821068
-78.914230
-87.529068
-85.453514
-88.811729
-131.252975
-114.979752
-105.638405
-72.657745
-103.334869
-87.739899
-88.794273
-43.276287
-136.333527
-67.856026
-59.002312
-46.236885
-142.685059
-136.718765
-147.088898
-77.627838
-54.956829
-53.625687
-112.357491
-76.191383
-63.952084
-58.395771
-90.762024
-144.919189
-153.160873
-53.666302
-63.332237
-90.943504
-123.018417
-63.053154
-143.119370
-61.538517
-75.200417
-103.093254
-58.973263
-97.194885
-108.393921
-67.988632
-109.038689
-79.252563
-113.885895
-73.649994
-167.396820
-125.426033
-141.758331
-101.856018
-118.540047
-118.295822
-106.994904
-73.203842
-161.946487
-115.132568
-61.544392
-132.890961
-155.350357
-127.431885
-76.890457
-164.286469
-60.093204
-69.080154
-149.818832
-54.324768
-69.818993
-90.517105
-142.678238
-109.485840
-49.818977
-62.728645
-139.153198
-73.836899
-127.292984
-93.625465
-72.770576
-88.651749
-63.757641
-85.200020
-86.446861
-99.804123
-85.909241
-153.532272
-125.918625
-65.951500
-152.418701
-58.860909
-36.387310
-72.223152
-75.675644
-42.541199
-34.912537
-34.713100
-59.663319
-122.425682
-59.689354
-50.479511
-80.377800
-56.979252
-74.087311
-149.454544
-165.526245
-77.581657
-59.676815
-60.734859
-54.980457
-57.172153
-64.434631
-129.541275
-57.974869
-87.187904
-114.972885
-42.109921
-57.917076
-140.606598
-61.576385
-106.372742
-76.191856
-99.506302
-44.079647
-62.500908
-70.646759
-55.033237
-101.303459
-59.667500
-58.615360
-92.062813
-82.049751
-75.422424
-60.684383
-64.321701
-157.596054
-67.581802
-97.973633
-82.802094
-69.449806
-59.795208
-116.798370
-99.465889
-71.202499
-58.243378
-100.625008
-145.567963
-66.487816
-96.484192
-68.604660
-67.970596
-66.496124
-90.197319
-78.013008
-70.057449
-54.245960
-67.647667
-55.419884
-57.758438
-95.819893
-57.924644
-112.018692
-69.971092
-153.411896
-65.721153
-85.033165
-103.601578
-72.176643
-93.526161
-103.259193
-106.048233
-65.024574
-87.691025
-72.946281
-62.176697
-63.737545
-92.620308
-107.174446
-108.517601
-98.574013
-111.326492
-107.808372
-64.466667
-65.423988
-151.230240
-81.094612
-62.955040
-53.854870
-129.711884
-53.117798
-93.407211
-69.240120
-85.571236
-89.648300
-129.265564
-59.066879
-67.382675
-98.517815
-146.982559
-129.468719
-50.784885
-64.005722
-56.492661
-68.784744
-99.056938
-128.203415
-72.168304
-60.271580
-52.513100
-53.134617
-63.340965
-90.060127
-88.504631
-64.868690
-72.182701
-64.798820
-110.674309
-65.122650
177.324158
-87.273170
-61.313465
-64.300163
-59.402760
-59.128841
-36.194229
-64.859810
-118.285759
-88.601540
-99.866028
-80.100464
-73.240944
-139.082169
-132.969330
-77.691101
-74.988243
-137.724014
-75.433395
-61.998703
-46.993515
-71.172668
-60.994385
-62.439106
-84.333412
-65.101509
-73.219055
-157.549744
-62.567440
-122.465179
-58.724087
-151.628723
-164.028976
-134.236130
-151.020645
-61.997952
-65.754013
-144.591507
60.927334
46.296215
66.231041
47.744930
53.026585
84.191895
60.715092
69.548546
59.607132
58.919571
53.727032
71.469093
78.092407
89.040764
-37.623158
-86.056572
-120.245880
-95.492928
-132.790039
-116.262764
-75.347099
-54.930424
-81.634789
-70.201874
-64.595497
-46.162014
-56.666504
-52.521698
-100.999924
-84.215073
-66.625999
-116.837990
-74.376541
-77.406517
-56.004753
-120.427841
-51.500420
-57.012424
-119.817238
-68.549919
-51.534035
-155.160980
-59.708103
-65.313187
-70.348480
-59.444344
-165.171127
-70.021217
-82.199150
-59.801945
-133.220337
-72.021248
-61.373249
-88.866982
-82.036537
-65.455994
-166.511627
-64.198364
113.472809
69.273987
-126.212448
-160.326752
-168.245911
-70.906937
-52.498356
-66.002815
-113.619942
-60.794472
-73.904785
-49.026321
-65.076454
-70.248260
-59.077343
-163.533264
-113.955132
-73.927338
-61.452877
-136.811142
-49.185745
-131.902161
-120.709869
-145.826736
-90.270821
-58.567238
-71.431412
-83.236610
-66.815430
-95.983467
-106.922249
-123.077217
-135.446915
-153.078323
-70.898483
-88.309914
-84.594017
-151.148895
-86.147156
-72.141876
-77.904572
-46.697685
-94.213943
-149.134781
-159.826233
-61.173809
-84.462280
-134.906372
-70.365219
-48.866718
-70.123032
-117.838326
-74.399605
-121.093880
-55.601051
-59.780067
-57.586880
-113.018318
-76.413895
-137.619812
-84.529816
-71.257187
-148.719894
-88.018044
-41.775585
-71.604851
-64.052826
-66.612122
-124.207092
-79.455849
-157.611160
-56.515102
-68.507629
-64.518318
-76.117905
-93.425964
-61.078403
53.212166
45.121128
47.153336
51.814400
66.571938
-151.308395
-68.242859
-63.437408
-113.890373
-52.179520
-102.344757
-88.727905
-78.674461
-103.798920
-71.471107
-63.352528
-81.371376
-56.882896
-101.553314
-68.371803
-140.258469
-128.002533
-99.556374
-88.534447
-80.403046
-57.359135
-56.124332
-99.660446
-142.154266
-80.699875
-73.678459
-150.646118
-105.805573
-80.714409
-68.161011
-117.408844
-93.528725
-97.427551
-152.301346
-100.701111
-160.993958
-122.820236
-59.594387
-131.110367
-60.697510
-58.215824
-153.894012
-68.328049
-144.805115
-86.085632
-71.141396
-87.298157
-59.259052
-65.661743
-57.781452
-58.208065
-66.100624
-145.309448
-161.403046
-91.143921
-54.323048
-142.069962
-69.225021
-32.960808
-57.549129
-76.351952
-78.615623
-83.984718
-80.166176
-80.501114
-31.204506
70.585152
83.551224
-57.025047
-50.854729
-66.862602
-83.943085
-146.996628
-67.724380
-119.018578
-78.151054
-67.252815
-46.010513
-102.097733
-52.151203
-89.547539
-125.696289
-50.682293
-107.858452
-78.267471
-140.958191
-76.921829
-92.618225
-57.719761
-72.864929
-147.595337
-123.511162
-109.961487
-83.083031
-54.596619
-111.343460
-129.319077
-132.470367
-66.096939
-125.994331
-127.018669
-143.244461
-66.221619
-146.908188
-96.231659
-78.326355
-81.235657
-53.357483
-73.263000
-103.741447
-70.354294
-98.031403
-86.886215
-55.981415
-66.547340
-99.274017
-76.229485
-95.423943
-112.746323
-84.630394
-74.833427
-121.453735
-54.775650
-80.702271
-50.348412
-56.433681
-166.767532
-117.033424
-117.804802
-75.665184
-65.343849
-158.971420
-131.821899
-55.007053
-52.188332
-75.741371
-68.291969
-139.753708
-104.653816
-85.499870
-161.711197
-90.112152
-60.115604
-83.234825
-62.187523
-96.042717
-92.479660
-59.191147
-120.860748
-63.768734
-64.198593
-53.253693
-62.191132
-67.468575
-154.052216
-94.384674
-119.675346
-148.617752
-84.084724
-98.855026
-56.698353
-123.470345
-81.979134
-81.485336
-59.110245
62.122574
100.160789
-145.700729
-105.660469
-59.598705
-84.999695
-73.553726
-89.441231
-84.388077
-87.872398
-89.912048
-151.228882
-79.756004
-52.829029
-67.677856
-81.264397
-44.148567
-62.462631
-81.841942
-142.766006
-62.193253
-63.386692
-58.764534
-153.876312
-73.810570
-148.464966
-59.342949
-146.857407
-83.651146
-153.952744
-56.735264
-64.895576
-56.892944
-48.040897
-75.572617
-130.223450
-157.511688
-111.013130
-49.837570
-57.734062
-48.552395
-59.921799
-73.637085
-73.688637
-93.786980
-54.342865
-111.079048
-105.317390
-133.256699
-128.145081
-59.983887
-75.312424
-84.421837
-59.823082
-43.716671
-64.189461
-114.162086
-88.465187
-89.909859
-66.971642
-54.959274
-49.115517
-72.421516
-100.708321
-93.953362
-116.595924
-44.469898
-50.115185
-99.509956
-71.625389
-72.106384
-67.859703
-134.233643
-59.586922
-76.630608
-68.202255
-93.826500
-140.762207
-62.633713
-63.559921
-56.177956
-58.151608
-52.326187
-85.009750
-78.647621
-57.554279
-66.670540
-69.014847
-58.895439
-59.468288
-51.513744
-145.602478
-45.269291
-75.343269
-162.802414
-68.480927
-105.933586
-54.899437
-51.401012
-63.049076
-127.250320
-59.678753
-72.326447
-72.694778
-72.170792
46.076393
38.375114
69.212624
57.449989
47.852913
58.579666
59.965965
43.487083
64.632561
54.047577
40.749626
46.307503
82.485420
43.192638
-132.161774
-66.559753
-56.595901
-58.223461
-159.193604
-85.057762
-70.172707
-177.553986
-60.206394
-54.878605
-124.614311
-62.526840
-90.768723
-120.403290
-159.295685
-81.943909
-95.338608
-60.503315
-63.317722
-130.800613
-48.191647
-60.317902
-161.460922
-65.988678
-86.255798
-95.740433
-62.833427
-62.571201
-99.064102
-48.525883
-153.254410
-64.075356
-62.678196
-51.607151
-63.050034
-99.405678
-51.301773
-151.477386
-48.958099
-88.785088
-63.316463
-107.555649
-76.859886
-52.222149
-72.186432
-60.563805
-101.546257
-68.899666
-65.909439
-130.682190
-48.198647
-76.615356
-104.016350
-60.578667
-65.272484
-71.785461
-168.132126
-62.678127
-42.260208
-95.604340
-100.660492
-52.041496
-63.252823
-91.085564
-71.198311
-36.169968
-103.601181
-152.475952
-62.050667
-47.002834
-53.108330
-84.468697
-72.967278
-64.344673
-71.884628
-62.472603
-103.331879
-148.347214
-71.478554
-28.852671
-146.595322
-59.850868
-75.344589
-145.803955
-59.536083
-36.854694
-98.144806
-61.094139
-60.624401
-161.379227
-48.532505
-106.889351
-51.614986
-73.195801
-55.074894
-58.381565
-76.701050
-89.094330
-67.108063
-82.023956
-125.841301
-92.526604
-74.911568
-104.354080
-101.435417
-60.651203
-118.301094
-90.468346
-55.374474
-62.005287
-62.050133
-142.033279
-136.181610
-57.037788
-55.179321
-65.250214
-107.377953
-118.312614
-45.402027
-52.119503
-61.113728
71.702217
58.676903
82.806366
-89.736389
-53.025684
-150.645035
-61.258080
-30.151731
179.823059
-77.315025
-36.373920
-66.659645
-144.555450
-62.863956
-142.826462
-82.091721
-59.410709
-68.260178
-72.448967
-45.905857
76.722496
-57.547592
-58.165054
-61.235783
-58.165367
-71.709534
-97.607506
-48.855259
-107.876671
-31.760469
-108.222412
-79.399673
-77.145081
-63.110672
-76.790916
-64.257294
-151.600723
-85.712967
-88.575768
-66.733269
-58.995953
-65.744751
-123.206322
-63.097477
-82.272011
-153.724960
-80.023651
-60.152435
-33.169460
-63.143867
-125.610367
-101.385666
-63.436893
-59.862835
-68.061653
-154.396393
-110.504234
-62.091709
-110.227974
-111.943939
-62.877911
-115.192818
-90.199501
-100.000237
-149.457275
-65.743645
-70.573326
-123.414787
-62.074333
-78.265404
-60.721336
-62.455444
-21.811741
-62.824444
-117.005707
-96.695549
-130.852585
-112.552475
-136.878723
-57.373867
-80.615585
-113.230843
-109.169342
-96.586609
-164.312073
-126.360489
-71.851395
-134.787491
-80.998749
-64.568939
-72.010620
-63.383625
-68.618217
-66.356636
-70.141472
-157.757370
-56.083729
-60.543327
-58.265316
-33.403656
-56.696636
-156.026230
-114.370461
179.350174
-60.090961
-111.317772
-61.750500
-75.868805
-64.929588
-58.110725
-68.773094
-60.573196
-100.035416
-150.381958
-62.016323
-165.389847
-79.426254
-156.355148
-56.634052
-52.986763
-142.182449
-67.645683
-63.517838
-143.002243
-76.810112
-153.361786
-47.057240
-128.334595
-150.943863
-67.605904
-96.413063
-64.782852
-56.641869
-169.768707
-66.478882
-96.826813
-154.513840
-105.851181
-82.445671
-77.666595
-104.995209
-64.657753
-54.804459
-64.907806
-99.426933
-58.604836
-96.636665
-64.589043
-37.466400
-78.779991
-115.047783
-61.267353
-51.546616
-68.896065
-97.207397
-152.200928
-59.043545
-120.644218
-67.578964
-128.619827
-72.244301
-53.758419
-134.427155
-21.574379
-76.637436
-53.593342
-102.541985
-48.925514
-63.675747
-85.503311
-92.593071
-63.919407
-57.697788
-77.294128
-56.577869
-112.814323
-104.973610
-166.858826
-38.609291
-85.344772
-33.554054
-143.240341
-98.531120
-168.283142
-78.576843
-63.145027
-89.588135
-138.529984
-93.649765
-74.243629
-59.664391
-87.955688
-92.098946
-62.429558
-113.588120
-62.064957
-100.982056
-82.477730
-101.100517
-59.907249
-72.740425
-76.374481
-71.305351
-87.944893
-120.558990
-98.726547
-71.254585
-109.802307
-117.837173
-62.289738
-86.777176
-72.745392
-85.967690
-141.872803
-135.059418
-48.618771
-116.905319
-101.347107
-59.349766
-147.007339
-103.756233
-109.103218
-103.486610
-89.318100
-86.063675
-151.948090
-46.504063
-101.310135
-96.794968
-58.401688
-98.106377
-84.598221
-70.155243
-150.998596
-68.689423
-55.461926
-64.266838
-68.175179
-56.059574
-82.908966
-43.519672
-60.676281
-99.316109
-77.814438
-66.883766
-62.909966
-135.634583
-99.313362
68.337723
50.142078
80.478371
73.089073
-81.656044
-65.371780
-177.256546
-50.776947
-156.079025
-178.484436
-57.473293
-86.294342
-156.595901
-55.945114
-158.523209
-41.779514
-140.035904
-99.235092
-61.689316
-120.324020
-83.284645
-73.869499
-82.357193
-88.238350
-73.924545
-57.927799
-99.220421
-98.362976
-113.471809
-48.900734
-67.954582
-101.444878
-123.686142
-91.701965
-130.968674
-56.930656
-53.669098
-76.329590
-83.050491
-63.050400
-96.399765
-55.633121
-48.450340
-121.440018
-121.631660
-108.934616
-135.772003
-64.125214
-65.600739
-72.850983
-66.264671
-85.742134
-52.121101
-45.110924
-53.847828
-56.726376
-64.760201
-54.064392
-96.000069
-103.081268
-98.486153
-147.006378
-155.470062
-78.613922
-113.934570
-90.620407
-43.940063
-152.215698
-53.929214
-56.995457
-82.481407
-83.757332
-66.141853
-141.457642
-82.008293
-147.618500
-59.602234
-48.381855
-62.386738
-61.943386
-35.447048
-62.999939
-61.184387
-95.754997
-109.110764
-124.329872
-68.384644
-139.319534
-62.926434
-32.516243
-69.122932
-82.050888
-98.358292
-64.822525
-91.977669
-65.164879
-108.516960
-58.653522
-75.592636
-119.049889
-81.958275
-132.485840
-65.813614
-145.290298
-74.370590
-42.576237
69.821602
-154.901657
-143.421265
-52.338921
-91.450340
-59.185463
-61.071983
-100.413864
-141.118149
-114.079590
-82.003448
-84.568512
-100.223167
-71.134804
-109.905891
-139.823257
-73.407402
-43.915295
-75.922134
-50.176731
-68.669205
-71.264526
-55.398308
-63.689358
-74.453461
-62.243618
-74.520058
-60.590046
-81.247665
-64.082077
-40.433323
-64.565300
-56.610577
-159.377289
-78.774666
-100.730499
-69.713356
-132.764572
-138.481934
-81.778496
-58.297565
-126.284401
-59.064625
-37.429192
-73.197586
-72.959663
-100.862488
-74.738815
-128.343933
-125.703247
-67.442406
-60.130508
-41.060680
-55.545086
-98.176086
-69.990852
-113.364525
-68.699257
-117.435478
-56.600998
-152.553452
-140.138733
-58.990757
-62.617130
-86.388100
-140.600021
-74.435463
-145.571594
-47.266430
-37.603325
-63.238609
-74.976936
-74.510895
-109.973068
-157.723724
-58.700344
-75.289429
-75.323135
-123.646988
-99.716644
-95.572678
-98.618965
-89.838158
-102.682686
-119.820885
-59.441536
-65.646080
-61.922962
-153.112732
-90.486954
-139.164551
-62.775684
-123.959251
-64.057472
-131.766357
-116.244621
-54.088154
-51.038700
-139.213593
-63.540985
-144.878571
-110.689163
-95.763931
-90.798454
-131.211411
-55.086571
-97.647804
-70.290855
-51.602467
-147.891708
-62.935429
-65.892860
-57.440208
-83.096764
-100.094383
-73.427399
-54.692169
-74.581047
-64.434624
-56.407482
-39.853920
-118.066292
-141.928589
-74.530281
-64.660713
-100.370743
-60.848743
-50.065762
-68.552589
-58.790829
-152.829330
-142.532623
-58.532894
-70.102394
-101.962440
-64.975212
-79.858788
-136.639633
-129.166794
-66.695724
-80.681511
-66.991684
-93.423988
-92.713837
-77.841042
-100.678474
-101.198837
-58.393230
-152.528671
-104.225082
-134.420822
-113.611557
-65.189339
-80.434135
-154.612213
-87.749832
-84.580055
-105.079643
-132.447876
-113.741570
-99.511169
-88.541115
-101.249664
-95.053642
-53.771748
-114.736076
-102.990326
-50.817608
-55.709270
-74.624184
-73.342789
-70.344032
-63.454136
-151.641327
-56.790260
-83.343872
-60.476048
-68.274597
-60.367859
-68.044052
-111.773201
-78.376038
-113.787537
-69.587090
-60.527863
-59.266621
-85.329483
-27.306084
-75.987984
-86.985176
-150.635010
-61.194550
-145.726730
-56.530674
-151.424118
-105.329048
-113.367912
-63.474495
-86.811363
-129.358948
-94.702019
-67.689560
-50.545601
-86.552635
-70.537964
-48.920567
-59.958382
-118.366447
-134.433075
64.698662
-103.668686
-119.540131
-59.417294
-59.294254
-118.046013
-94.800217
-106.904976
-119.012054
-122.966896
-59.604271
-100.967850
-101.792854
-82.528648
-147.242416
-109.572906
-139.424255
-112.156548
-109.697670
-47.526836
-59.158268
-129.387360
-52.232037
-66.710205
-48.801525
-79.298393
-55.081070
-88.136673
-41.157063
-68.944633
-115.788422
-111.122063
-99.736435
-72.357513
-143.831161
-82.022324
-91.278656
-127.374130
-63.651211
-116.336731
-85.135010
-157.890121
-71.466545
-109.025986
-47.592136
-77.192917
-143.003464
-143.134064
-102.182144
-98.984520
-59.442383
-139.726746
-113.584038
-65.048256
-58.017235
-62.509266
-37.645336
-116.539139
-98.369102
-70.411667
-101.864143
-119.531128
-95.118668
-86.450905
-81.544846
-136.000275
-48.432903
-51.439613
-159.776093
-98.695335
-161.224197
-59.931328
-163.367722
-60.223419
-83.273880
-66.869202
-32.345055
-61.949375
-137.481049
-73.264000
-158.728821
-72.312668
-101.101822
-58.077362
-46.601200
-50.508961
-134.810898
-88.407814
-87.708023
-77.922516
-60.316975
-55.213303
-68.079987
-65.092964
-60.021683
-60.906910
-64.006401
-121.431465
-54.755802
-62.310616
-61.100670
-102.633018
-116.522430
-62.987373
-108.113968
-75.566124
-150.727615
-63.215759
-92.976013
-74.205948
-66.133118
-61.303963
-63.997749
-164.188248
-81.713692
-69.218727
-62.233074
-152.383118
-62.338608
-54.550846
-149.306961
-60.802368
-53.525852
-91.706970
-86.058701
-29.811647
-120.032616
-60.398281
-71.405396
-74.164925
-163.865311
-132.087006
-121.702682
-56.839928
-47.412022
-69.449776
-50.876965
-58.668133
-129.708969
-60.383717
-114.258194
-67.292709
-92.459686
-63.288994
-128.976715
-96.817688
-76.358330
-74.353539
-84.786827
-122.352043
-96.605484
-41.546356
-165.227112
-137.648392
-59.090916
-60.984585
-122.530525
-56.571575
-61.959984
-50.269070
-135.272156
-127.136604
-57.487949
-53.687290
-61.942730
-157.421616
-90.316566
-67.919518
-69.180145
-93.918747
-53.583160
-79.901665
-62.712582
-64.909698
-131.587280
-149.619827
-103.330872
-111.684692
-116.307732
-61.173492
-108.317795
-104.799667
-104.195045
-66.884163
170.737091
-121.306091
-83.568062
-90.099014
-86.789932
-96.736298
-105.130363
-111.212746
-66.589638
-73.912476
-54.777565
-57.494896
-112.652069
-66.301208
-48.976151
-26.564524
-62.653111
-52.803852
-57.343670
-60.453686
-67.502083
-59.012257
-77.495544
-67.559685
-52.660591
-72.059891
-67.170204
-65.066216
-150.635590
-64.414932
-67.532143
-148.872986
-58.596626
-90.392097
-106.175903
-108.055763
-95.293861
-79.446487
-64.504326
-134.541962
-84.977005
-38.358234
-50.065125
-127.673225
-159.050583
-89.209663
-50.991127
-74.300446
-98.094734
60.832039
74.474113
73.031548
-98.809830
-55.884933
-110.629944
-78.954514
-157.326660
-124.222832
-112.932724
-123.644363
-92.737244
-82.025841
-55.847385
-116.279823
-103.364418
-111.618126
-62.337112
-97.357552
-60.658031
-151.276825
-143.035095
-29.820362
-36.250385
-49.185982
-46.979572
-59.591171
-144.228500
-51.708569
-59.683605
-140.864624
-164.207230
-92.872795
-110.997078
-63.464298
-76.846436
-80.845779
-61.302898
-75.876228
-36.889076
-153.302032
-64.090065
-33.878796
-143.691635
-53.046196
-83.703735
-96.195351
-66.697395
-64.374695
-65.649452
-101.482903
-58.632000
-88.880669
-66.564423
-64.665802
-125.871132
-57.605190
-80.509651
-78.418556
-52.497669
-74.231560
-53.171307
-44.619743
-157.063766
-32.134071
-53.597954
-68.439857
-151.689514
-77.283615
-76.185158
-140.922470
-60.993916
-59.993149
-48.245388
-60.760895
-67.746437
-79.727951
-90.264351
-97.084129
-59.064911
-103.709084
-154.045868
-54.215946
-135.766891
-55.701416
-72.502563
-114.224792
-83.937988
-77.561340
-80.677628
-110.250351
-97.513878
-117.913307
-156.815399
-98.309677
-163.443024
-67.194603
-70.304688
-87.726074
-102.264008
-103.116661
-85.365837
-108.887321
-62.142426
-64.257332
-105.466438
-98.502190
-165.047714
-52.841599
-55.836426
-21.164118
-61.101620
-68.284195
-60.144688
-118.149261
-87.005226
-63.462589
-75.754555
-62.524506
-60.954155
-104.717247
-116.025757
-54.823353
-77.579056
-61.755535
-136.521271
-65.456337
-64.444557
-62.847607
-54.172798
-59.463959
-66.290154
-116.704308
-75.326027
-72.949913
-146.316986
-62.844635
-64.979454
173.427307
-67.289886
-72.145538
-96.370926
-67.762634
-76.255920
-116.430405
-79.284760
-135.695114
-98.987556
-120.195679
-63.664127
-77.639427
-70.543938
-68.468491
-61.758732
-124.873337
-144.651993
-68.949242
-80.169365
-133.643158
-121.693787
-70.292686
-134.259079
-64.223427
-127.766945
-72.354927
-68.829735
-71.502197
-121.758606
-142.549561
-82.683014
-66.392792
-45.109554
-145.777283
-137.417114
-119.546967
-65.263962
-116.509743
-47.591000
-72.547600
-60.243168
-78.506432
-140.991684
-95.953140
-83.070007
-109.337540
-81.319939
-54.228733
-68.529251
-48.735195
-71.207809
-81.897774
-119.920250
-99.880661
-59.679184
-60.284859
-150.941544
-83.366211
-111.626907
-112.673782
-53.830616
-99.799034
-39.879822
-68.735771
-63.011250
64.378716
-62.501301
-46.731804
-64.690216
-60.189415
-127.335358
-94.787010
-45.606266
-56.069984
-75.102791
-143.551788
-66.347221
-60.120102
-56.419537
-135.703400
-69.745201
-74.922241
-51.532413
-124.018539
56.616783
45.061722
72.490196
65.671623
58.530830
60.796383
91.922340
52.491444
-129.501236
-113.401047
-149.978622
-85.774864
-137.705460
-60.765785
-65.487930
-152.077698
-41.071880
-149.227310
-90.550713
-114.782631
-151.684799
-65.324089
-86.542778
-60.215298
-112.659492
-35.464279
-74.668404
-51.750462
-154.845917
-68.107864
-148.042267
-116.124413
-57.975128
-85.021553
-106.421089
-103.135155
-50.537094
-78.660347
-64.066887
-178.698380
-67.927399
-44.306061
-66.730354
-171.290970
-84.466949
-82.114075
-129.347855
155.176819
-60.459450
-58.746582
-43.734001
-61.766068
-91.636223
-68.927246
-106.567612
-62.002338
-73.761070
-62.008537
-108.347420
-148.307556
-64.657845
-145.766006
-90.276207
-58.357494
-71.889328
-72.209740
-65.596268
-60.228878
-33.530296
-55.334873
-71.411491
-137.154327
-62.181431
-61.631409
-73.413765
-165.713638
-56.757915
-87.901207
-60.025524
-97.436890
-88.025055
-109.734741
-121.500916
-79.476494
-66.323982
-153.810272
-88.037262
-78.564888
-70.664391
-64.203590
-37.641457
-65.607986
-65.904617
-152.036041
-57.916046
-147.798370
-80.611252
-84.639397
-111.847046
-146.933090
-129.953232
-62.809509
-35.322506
-60.187759
-141.597870
-94.991531
-162.151459
-117.770653
-147.234131
-97.528137
-64.139076
-58.954391
-68.735031
-147.337967
-76.836395
-37.623856
-65.978310
-69.453918
-161.405365
-144.966431
-51.891747
-145.483902
-132.846100
-110.361237
-61.875061
-65.157722
-24.989836
-126.794601
-64.929222
-108.285362
-114.834541
-87.940376
-103.948814
-77.504082
-75.898628
-45.387440
-80.028008
-66.308182
-58.557968
-71.706589
-81.614403
-138.777222
-70.459373
-87.906319
-80.998383
-59.366608
-58.262924
-163.706833
-115.692062
-78.223137
-120.591270
-55.232178
-119.729317
-81.725945
39.446365
-145.898514
-89.804848
-51.164715
-102.739029
-40.418293
-53.354282
-133.253281
-102.490593
-65.895302
-127.643440
-57.787251
-63.951756
-152.230515
-78.815781
-63.720619
-83.185814
-67.492889
-162.710007
-99.746834
-60.546284
-65.756866
168.021774
-46.164356
-75.257889
-120.379456
-104.942436
-130.878281
-104.003967
-56.500095
-65.277611
-52.307018
-86.386971
-85.592079
-64.451584
-77.711884
-68.011116
-166.294434
-112.439346
-147.952591
-121.151543
-52.623428
-122.747704
-111.238136
-138.783569
-68.196075
-57.178524
-151.535202
-90.554993
-118.849304
-157.963715
-119.798233
-91.563034
-52.285877
-120.315361
-75.747643
-126.178848
-89.861229
-84.152412
-76.221146
-51.733456
-135.268158
-58.546329
-148.813232
-60.292835
-51.638824
-103.776360
-121.961327
-74.799736
-156.682831
-94.990578
-48.463749
-54.642178
-71.545280
-94.207657
-77.321312
-141.108337
-76.495293
-120.879181
-132.854813
-76.335526
-56.015797
-93.002571
-69.663361
-62.846138
-92.973618
-74.588974
-101.484245
-127.036980
-149.505890
-105.943947
-81.731789
-83.280289
-151.586426
-22.200983
-83.497551
-91.092712
-43.867119
-125.636009
-65.840477
-107.321732
-83.033173
-116.622154
-99.294724
-97.977898
-107.081390
-170.493484
-60.108147
-50.896015
-52.410828
-63.942795
-133.716309
-103.563156
-143.297729
-169.438736
-168.783691
-62.614964
-38.876286
-66.757263
-113.321335
-152.915817
-48.131065
-165.806870
-123.473984
-137.267365
-53.965023
-94.374008
-54.826935
-117.855042
-161.326447
-130.079681
-36.003540
-67.281487
-139.883362
-89.260788
-142.785019
-51.534142
-105.797234
-100.664154
-71.188812
-119.624634
-55.061378
-106.806137
-56.848110
-64.011192
-104.717842
-134.252365
-51.851681
-54.247669
-55.196533
-64.064682
-124.739166
-103.866531
-58.347332
-34.043564
-139.855392
-178.739624
-102.325043
-65.462502
-55.986271
-102.615868
-99.090195
-115.528259
-98.473686
-83.484413
-68.148483
-41.926468
-128.682281
-79.456100
-59.230450
-81.991821
-31.202415
-65.104286
-72.894264
-63.904503
-56.122177
-105.919128
-70.200905
-72.386002
-64.753990
-149.242081
-144.953903
-62.881847
-100.280273
-93.297966
-60.758499
-88.381325
-76.929962
-71.623833
-125.182854
-48.359638
-135.289291
-61.702553
-75.551582
-73.484482
-70.777237
-73.389610
-83.054733
-64.082222
-66.237068
-61.806816
-69.467926
-96.792938
-83.980675
-109.078392
-119.577278
-75.548737
-65.961372
-63.393440
-58.130077
-94.265976
-72.370331
-68.058937
-58.866974
-74.478104
-143.093719
-62.051781
-60.922321
-113.723854
-155.679428
-95.495399
-127.636383
-79.974434
-151.512634
-78.631424
-158.835342
-52.841225
-50.575493
-58.811039
-107.746475
-57.965122
-100.685570
-30.936657
-70.403465
-100.131676
-60.532288
-58.928867
-70.607872
-117.992867
-74.298889
-88.234100
-63.860981
-45.090023
-80.163368
-159.924942
-63.119877
-165.348633
-108.074722
-60.840233
-82.848572
-104.269073
-70.252892
-64.790169
-57.618935
-58.027233
-146.921799
-59.984917
-73.380348
-60.967762
-52.660114
-118.242340
-32.535671
-124.102234
-67.284492
-137.649063
-107.252029
-96.265976
-105.593513
-98.664581
-54.712467
-60.322559
-127.091454
-66.283379
-38.426537
-102.130356
-153.462524
-58.021866
-70.150238
-62.863010
-66.479683
-61.912945
-63.848446
-62.745441
-88.479950
-133.383804
-92.927879
-63.780399
-84.287476
-71.347496
-87.836914
-85.581978
-110.634018
-90.454781
-106.951866
-130.054413
-104.807823
-58.425571
-114.088852
-101.762718
-97.007278
-108.569061
-78.319084
-106.568161
-109.077156
-60.931984
-116.234787
-94.906975
-62.564720
-39.950542
-70.459610
-106.351608
-75.047188
-49.373463
-58.492939
-62.469296
-90.119316
-86.847923
-78.622353
-64.663551
-145.665955
-141.255356
-58.169228
-55.112175
-52.551205
-59.400936
-107.407860
-74.248047
-158.790085
-65.950195
-95.507965
-112.060516
-73.817345
-25.212605
-89.027290
-60.030754
-46.010590
-150.324371
-152.602432
-105.455772
-82.099358
-100.737717
-132.369843
-105.900772
-63.342411
-69.277740
-113.354919
-91.543625
-60.930695
-59.821327
-81.042564
-68.687561
-82.482880
-66.465355
-88.486679
-73.483765
-64.401901
-100.884270
-96.343971
-120.296234
-159.052017
-60.208744
-51.476089
-107.251320
-84.253944
-126.920387
-84.637428
-120.074211
-107.552872
-114.539978
-144.780792
-82.742195
-63.312946
-141.284225
-157.987457
-68.024162
-72.092758
-109.317856
-93.603004
-106.094772
-104.692490
-101.618713
-84.637024
-119.957962
-95.471970
-61.989128
-69.893288
-75.964310
-117.942757
-66.205864
-118.969635
-167.059662
-149.736801
-87.931870
-80.278404
-176.440521
-114.940414
-72.958290
-70.060471
-158.273895
-62.909168
-72.980957
-43.657028
-61.750481
-53.229362
-158.330414
-81.116562
-61.354740
-33.975311
-76.393303
-89.765091
-74.069199
-77.272232
-92.999870
-85.668892
-76.474495
-127.659073
-140.973923
-89.788528
-67.664795
-135.891418
-78.158913
-121.077667
-128.819504
-61.477039
-63.160027
57.078003
56.220860
61.501457
85.730423
51.605057
46.655903
103.052101
51.437798
51.609291
-91.405869
-113.239380
-61.288799
-102.422653
-112.650528
-68.279549
-80.256187
-78.013908
-56.411419
-160.976273
-104.315643
-83.718376
-120.253967
59.523170
-67.274071
-96.464905
-79.228165
-79.249985
-150.510864
-112.989220
-89.365471
-66.599365
-69.036118
-157.033508
-72.088562
-76.729935
-61.435390
-146.026947
-94.566605
-76.126701
-151.417038
-39.608040
-66.437477
-94.901619
-71.009010
-140.453140
-80.439606
-102.816910
-63.825562
-77.221886
-80.371567
-138.377930
-79.698799
-127.309036
-62.234509
-133.748642
-125.025528
-64.418251
-69.473854
-72.258759
-86.146820
-56.526741
-59.628052
-147.087830
-92.911903
-97.170708
62.588669
44.853321
90.052650
65.894127
65.323746
71.436211
30.813734
28.499157
65.367676
91.083336
72.017349
63.454762
78.665176
69.830719
51.413578
57.855354
68.372162
44.808117
59.882477
53.132542
69.369118
54.799858
47.904945
88.672119
-71.254944
-61.937443
-135.607162
-123.255127
-75.701706
-128.889221
-58.829994
-78.703972
-88.004250
-42.477680
-80.756500
-63.557590
-67.745872
-33.360558
-118.793510
-57.152176
-139.791016
-143.250854
-95.748672
-83.235710
-65.888329
-66.787109
-60.458447
-53.863434
-60.323990
-62.077019
81.255127
81.134010
68.988640
106.169922
84.657448
-165.834244
-154.062668
64.270706
65.129234
39.899864
49.375801
45.872742
67.236557
57.528004
-68.120605
-59.162346
-117.335022
-55.976177
-51.390862
-61.370285
-151.672699
-148.137863
-81.881737
-44.414501
-27.594292
-64.851486
-74.093597
-98.540062
-61.049538
-104.225914
-18.485277
-80.485489
-64.227959
-71.216942
-115.043259
-105.350075
-96.103249
-123.704689
-111.986168
-103.370293
-55.068489
-65.720596
-57.275188
-19.374920
-112.504578
-68.760315
-61.347992
-87.604553
-100.125763
-78.148407
-97.021141
-88.785240
-150.161530
-66.724152
-61.531639
-73.109192
-133.809662
-128.679108
-76.139023
-104.243233
-84.068672
-64.392075
-54.804913
-71.554718
-58.123180
-140.881058
-72.757500
-68.468437
-110.576920
-104.967857
-106.124458
-53.731503
-98.896324
-58.592358
-97.604233
-54.486477
-73.585159
-79.226898
-95.382996
-43.512871
-120.766151
-111.528732
-101.150414
-90.820656
-97.441170
-113.450813
-61.192455
-78.530220
-126.000565
177.827408
-26.894764
-57.030548
-80.669090
-76.625877
-59.715290
-57.943264
-149.649780
-90.537178
-68.679665
-76.024986
-106.579407
-62.436420
-66.079727
-51.217575
-57.951843
-83.380791
-160.359146
-114.674721
-101.453850
-112.025856
-53.970394
-71.883301
-108.049110
-141.159698
-89.442154
-73.308937
-102.155800
-40.349094
-58.479019
-63.778240
-66.201248
-56.449829
-53.982750
-135.325790
-155.945709
-80.896286
-74.520615
-88.363457
-96.667000
-57.663998
-65.494835
-63.901157
-67.964867
-111.722641
-159.135941
-63.350334
-65.503479
-145.110687
-98.992317
-61.306789
-50.076351
-104.432594
-83.555161
-139.110748
-59.564861
-55.503254
-30.110064
-154.288269
-74.779900
-63.768345
-95.862297
-64.732101
-55.044529
-141.661194
-65.110168
-122.765282
-123.512199
-56.118416
-79.378723
-71.538399
-67.651489
-98.171135
-71.764786
-90.768578
-57.963863
-93.037682
-72.311455
-94.882904
-81.126282
-158.064713
-93.725090
-44.813416
-79.520744
-98.968285
-60.515957
-55.056427
-108.577637
-79.825172
-73.844147
-79.639824
-60.439106
-88.692818
-77.011459
-74.078148
-30.432890
-67.327942
-64.402824
-76.913284
-163.269852
-59.818439
-66.112823
-62.602921
-68.930077
-94.529373
-74.888321
100.643036
64.546440
48.526093
50.390461
70.648148
79.058075
73.501518
84.509300
65.734955
99.161079
73.148369
53.954922
55.595695
18.940207
57.135910
40.436253
-69.454582
-82.595284
-89.938728
-61.057682
-48.623898
-83.574677
-57.871807
-91.710091
-40.079903
-39.651222
-64.557983
-158.200623
-113.728386
-65.352638
-93.573380
-91.000694
-65.347763
-61.886360
-101.611153
-108.942345
-104.790131
-69.809082
-67.838615
-55.591911
-58.557720
-131.785065
-48.448318
-67.039017
-80.660095
-145.239700
-122.331253
-60.098873
-67.871284
-65.674759
-65.748009
-85.272415
-44.529099
-85.311577
-57.056759
-58.291626
-63.911823
-61.652851
-83.764549
-57.796417
-89.018456
-72.290390
-97.260750
-59.673626
-136.259567
-75.117668
46.160950
-139.043854
-78.405518
-96.005226
-55.257008
-63.082859
-159.265106
-78.137405
-63.846195
-63.966610
-64.093658
-72.876595
-66.926956
-144.347031
-65.553009
-163.229355
-49.502575
-52.615406
-135.918900
-65.314392
-59.523239
-65.129578
-73.180649
-91.554070
-73.457123
-69.886192
-118.007851
-89.727791
-120.328430
-61.363125
-83.184265
-62.848316
-65.325264
-112.953430
-34.689949
-99.910980
-67.232704
-93.523415
-137.905670
-58.180519
-56.879173
-128.899490
-44.402527
-52.199463
-46.002384
-130.182404
-72.979813
-156.491394
-58.249367
-71.111336
-86.662231
-178.705612
-59.669910
-48.315174
-68.741158
-73.087456
-103.863449
-83.153008
-122.046455
-89.135063
-97.989815
-105.070702
-62.076744
-54.393250
-79.916832
-68.255814
-131.127228
-153.413147
-65.944923
-67.182968
-67.910255
-72.199677
-47.808964
-86.232147
-60.425777
-136.118088
-73.127869
-65.127090
-59.105530
-54.824471
-67.809708
-58.784676
-80.914795
-123.620735
-72.917480
-67.310524
-98.686722
-57.857300
-76.504601
-120.621300
-41.897228
-91.818665
-79.289040
-52.902817
-132.999313
-72.289230
-41.915359
-105.836998
-71.289902
-60.292992
-69.946655
-139.518799
-148.896255
-164.991714
-60.741756
-87.095520
-73.431931
-79.269440
-78.255020
-62.022259
-61.475689
-79.038025
-91.536255
-56.732613
-49.168594
-76.775734
51.603817
-82.102684
-47.834087
-108.543068
-64.969780
-154.992828
-79.196381
-59.509426
-72.256805
-133.633102
-99.038048
-107.037956
-168.726379
-94.405663
-94.073311
-62.886703
-62.368557
-80.099815
-92.560242
-75.540115
-31.642614
-66.327187
-28.926605
-151.978745
-76.139626
-65.924362
-42.805580
-45.096001
-50.658577
-33.941387
-76.719490
-90.244888
-71.434578
-66.190926
-74.040993
-70.869438
159.248154
-61.870270
-59.139423
-104.486153
-68.404419
-61.412807
-88.113976
-98.486252
-53.827301
-57.282581
-93.763237
-52.221874
-55.014915
-34.749207
-116.142838
-62.374821
-108.041672
-77.205093
-77.385689
-73.058830
-137.765671
-93.349396
-161.299744
-48.802235
-114.604446
-58.689175
-72.814796
-32.185810
-63.590408
-57.662708
-137.016068
-68.980591
-61.521381
-30.507008
-57.593906
-142.465469
-79.788971
-129.252335
-105.894424
-108.699715
-94.410759
-52.914902
-65.507713
-119.426750
-103.781265
-86.506424
-85.625977
-174.651108
-56.379177
-66.983688
-64.604340
-65.012527
-51.617237
-56.418530
-33.657181
-71.241333
-62.859661
-37.488567
-56.701031
-60.430622
-146.598221
-73.790428
-75.177414
-38.559406
-35.290016
-136.953079
-63.036304
-149.536987
-82.138412
-152.828979
-44.154369
-63.227264
-65.663086
-87.301880
-64.758369
-87.310432
-18.228901
-62.566517
-58.745956
-117.636192
-57.516857
-150.647293
-62.564548
-134.400299
-63.507019
-162.102432
-118.247055
-54.570122
-62.412380
-156.172653
-58.834373
-143.662674
-76.770256
-53.967426
-112.839226
-47.648975
-54.095810
-138.268112
-63.199203
-149.242569
-160.886475
-77.660645
-46.537289
-76.052063
-75.082115
-74.385033
-40.033432
-123.490784
-76.095451
-132.698166
-107.405617
-120.905487
-69.398895
-128.788025
-64.962387
-151.432312
-61.339783
-50.679497
-80.232208
-65.918571
-139.408249
-74.368530
-140.738556
-57.642506
-69.490433
-146.417160
-62.388344
-152.174484
-92.673805
-69.343033
-56.631279
-60.341766
-69.212181
-73.494781
-96.182884
-69.703125
-54.646873
-61.971226
-128.186981
-57.589264
-107.622681
-101.650139
-77.744720
-57.713387
-43.490570
-72.591904
-54.993622
-81.736671
-58.137924
-87.961975
-119.768837
-151.952591
-61.113960
-64.453331
-102.282829
-116.460594
-97.553932
-90.910904
-61.161034
-104.523415
-67.663597
-61.255833
-145.688080
-41.780361
-68.459251
-135.181671
-58.601723
-124.294434
-93.007492
-93.088470
-61.173862
-67.452789
-49.875111
-105.379417
-73.383156
-46.750416
-56.893951
-44.924274
-91.977692
-102.766991
-91.616501
-82.688446
-70.972984
-113.419739
-157.504105
-168.230499
-92.032570
-85.350914
-124.170471
-58.538261
-64.695168
-80.715057
-77.881409
-90.870796
-134.012527
-145.175247
-113.741196
-98.188141
-121.213013
-146.090134
-91.627113
-81.381889
-25.691120
-51.177158
-78.812569
-56.540428
-52.405663
-37.771034
-101.090263
-66.993698
-56.846375
-63.039841
-66.580223
-57.444946
-157.797363
-67.410149
-138.625504
-48.836498
-126.719048
-100.878334
-67.863373
-135.804672
-156.104507
-124.931557
-77.823242
-72.911774
-64.276062
-116.935333
-61.746971
-149.876083
-76.814629
-66.147346
-56.782551
-83.229317
-78.882889
-138.758224
-72.127808
-82.471321
-102.587090
-60.999569
-114.122375
-54.801994
-92.088509
-99.998550
-63.428501
-91.950935
-90.597168
-62.755753
-113.155464
-153.896317
-58.570679
-102.150352
-59.009449
-79.810387
-66.449661
-68.313835
-59.758133
-123.776329
-154.310822
-109.842865
-134.344757
-55.278305
-82.296402
-43.941246
-125.074867
36.686760
64.457886
72.227005
25.559439
46.246708
46.694416
84.038673
-74.508339
-80.949188
-95.457092
-78.658173
-65.665520
-83.255791
-79.409302
-57.163506
-111.124489
-112.003227
-55.339310
-159.870239
-65.639229
-123.045166
-76.429924
-49.703880
-63.090904
-63.155025
-139.670319
-102.115799
-30.735207
-140.437393
-81.948776
-115.801590
-65.184799
-120.543556
-45.149017
-167.148041
-114.387878
-136.128540
-54.036617
-122.970718
-133.488831
-121.999382
-55.178699
-43.966579
41.650719
76.056831
66.622208
-44.815933
-69.621727
-77.263100
-92.752235
-62.651737
-61.123505
-132.512741
-102.210541
-115.933670
-95.769188
-72.721405
-127.848785
-105.679901
-73.149162
-108.636185
-78.662506
-158.417374
-55.749657
-53.007217
-111.017281
-75.585297
-145.347855
-72.242996
-61.044525
-62.142651
-68.253609
-72.308655
-128.911255
-99.824509
-55.649559
-55.939327
-86.677330
77.190460
-57.286766
-58.901623
-162.407150
-55.979771
-68.623169
-151.896057
-141.607880
-45.144188
-109.484291
-130.027649
-70.272919
-59.287399
-110.914925
-67.615974
-34.011089
-61.169033
-157.612549
-67.866562
-103.542206
-161.087555
-103.374062
-98.435577
-82.768036
-60.370522
-72.986641
-49.059639
-136.211777
-122.570786
-85.512939
-41.032776
-67.423515
-73.937378
-110.639519
-136.866760
-60.647560
-55.849590
-114.865578
-109.679260
-99.345810
-57.480820
-135.792191
-65.715401
-100.388039
-60.646996
-124.242256
-110.278984
-125.575562
-128.817368
-37.123661
-27.718426
-56.892128
-57.295914
-112.924034
-59.485291
-59.497494
-145.365128
-50.387333
-65.386909
-62.585396
-56.203918
-89.215370
-51.864719
-156.567444
-62.100590
-34.423378
-66.110542
-118.769035
-109.492630
-99.363609
-106.654449
-97.730942
-149.024582
-94.119194
-56.915661
-58.837864
-65.821350
-67.996147
-144.362427
-77.796867
-67.339333
-58.484043
-88.670372
-98.403954
-83.460945
-150.075256
-110.771957
-94.048698
-159.699783
-147.949341
-85.254990
-57.800198
-111.982376
-99.787338
-56.948620
-63.684734
-78.683075
-62.216236
-63.706924
-65.214424
-132.537537
-41.802116
-58.633781
-156.476547
-134.847885
-115.732880
-70.352478
-123.362961
-63.952457
-93.310745
-119.348755
-137.855438
-128.852570
-69.073341
-79.101677
-48.496349
-62.432598
-89.115105
-91.350960
-52.332733
-57.886108
-59.895920
-56.247936
-138.024994
-83.191315
-82.881134
-89.730003
-29.178795
-56.644005
-138.658157
-74.732193
-131.179626
-64.270393
-47.269886
-95.912003
-64.959831
-105.804680
-93.911430
-87.534607
-70.456421
-77.204346
-150.704758
-64.346863
-60.662308
-115.149223
-72.051399
-71.517715
-154.889832
-162.085922
-38.143623
-109.500183
-101.058220
-113.599327
-138.937561
-63.432590
-57.889442
-67.563469
-90.792542
-147.609512
-86.717110
-54.237282
-65.807419
-58.534698
-70.492668
-134.105972
-70.584686
-40.176517
-61.276711
-102.365990
-153.736938
-80.516006
-79.418358
-45.949844
-61.549866
-53.923862
-128.031815
-160.117035
-78.416603
-73.580200
-80.420311
-79.750809
-97.648071
-68.745224
-55.896641
-138.946121
-94.918518
-114.514236
-103.379684
-63.789440
-103.234474
-71.007362
-73.378990
-158.406387
-40.594616
-63.692371
-68.416977
-54.549088
-97.382767
-156.477463
-57.610100
-86.982765
-67.130867
-79.602104
-62.981731
-58.005630
-56.066555
-137.128082
-59.189175
-37.228989
-75.540588
-60.626190
-127.167297
-88.555840
-40.771183
-37.849056
-61.269539
-60.439575
-69.538788
-140.677536
-65.976036
-136.727844
-75.163704
-62.579926
-77.173866
-56.618336
-97.637962
-113.855324
-98.660629
-130.541229
-63.498211
-102.535164
-179.037735
-53.908173
-92.682076
-55.093208
-79.634285
-176.605850
-67.504860
-75.758507
-68.743782
-63.796284
-68.556786
-44.178638
-112.690994
-113.582245
-123.390282
-43.862030
-60.283642
-54.644768
-63.360210
-71.612289
-107.066948
-68.698044
-155.185043
-37.315662
-136.223053
-49.188469
-68.757561
-56.656651
-81.223129
-123.838005
-68.792992
-31.475094
-58.958225
-62.215984
-47.653439
-34.294254
-85.710831
-56.205853
-58.773815
-143.504227
-69.039879
-165.679092
-139.965210
-57.432365
-46.341099
-78.720093
-64.110321
-64.242310
-102.649666
-65.200371
-151.057297
-60.730972
-156.384201
-68.161049
-63.465656
-136.737320
-36.791500
-67.427551
-58.405949
-55.554138
-84.994087
-136.620056
-91.236443
-49.922668
-64.334656
-81.877480
-57.493778
-109.038536
-151.782730
-122.169495
-57.236996
-65.581932
-51.141136
-65.650742
-138.323883
-59.717815
-119.430580
-75.502037
-36.876781
-53.765148
-60.316715
-79.029556
-59.305859
-53.704605
-64.587532
-55.370857
-56.056595
-58.189621
-109.332481
-93.978180
-59.716061
-42.340054
-111.564072
-55.236271
-85.789459
-161.103561
-37.792324
-109.894363
-87.560463
-113.456131
-145.116119
-55.662308
-59.682819
-82.119713
-42.676674
-55.737022
-80.058907
-63.303734
-60.942680
-121.848816
-68.779442
-82.339691
-74.443703
-35.085236
-78.298737
-62.844006
-78.070938
-71.206596
-139.659592
-66.900017
-171.576645
-66.986839
-84.818588
-81.431503
-63.659000
-84.375702
-41.065426
-79.517502
-67.142479
-98.205612
-45.683643
-141.309937
-130.267822
-53.996220
-63.086067
-63.100323
-71.584404
-53.762131
-105.591850
-58.312408
-55.056431
-141.891632
-62.896641
-64.155556
-62.343929
-110.139336
-83.086761
-44.158920
-48.358490
-62.553505
-80.150078
-72.777489
-64.583115
-96.531799
-108.530510
-139.562119
-110.756058
-95.421463
-64.075920
-99.783966
-56.572639
-95.635139
-114.647919
-95.034393
-111.468254
-110.575722
-54.877842
-50.784927
-107.342171
-86.058670
-105.991837
-101.439110
-91.563362
-80.214142
-161.891800
-90.296944
-109.198830
-75.417107
-97.785690
-97.515770
-74.111351
-105.095390
-87.342987
-47.874390
-54.905384
-61.519283
-61.867714
-130.911514
-115.532303
-139.394318
-59.091358
-60.743832
-74.235107
-56.769592
-148.457169
-64.408615
-86.106201
-70.056931
-118.842155
-70.537125
-66.195160
-116.796463
-163.191605
-63.405113
-78.150314
-91.258324
-66.139687
-85.812225
-60.549854
-70.675545
-79.787682
-107.761650
-142.852173
-106.068672
-122.062904
-124.094856
-90.921501
-87.294037
-105.703156
-172.079681
-61.299416
-46.334137
-111.329727
-70.830444
-154.226257
-67.373436
-64.848671
-58.464188
-51.621582
-83.548721
-53.550072
-54.831894
-73.633430
-53.028748
-80.363060
-77.575668
-129.060242
-61.793148
-79.021202
-83.916840
-34.610237
-73.926125
-60.740669
-103.879066
-64.671440
-100.388596
-57.747116
-73.354439
-45.809681
-167.695007
-154.773178
-91.587990
-70.527069
-82.765419
-71.360542
-146.894836
-74.333549
-151.926437
-82.204597
-92.030678
-119.416206
-115.287277
-86.562012
-105.711472
-76.074417
-92.244911
-89.798233
-117.645996
-155.678299
-100.734062
-105.502678
-106.212219
-88.228874
-71.420685
-40.620575
-65.242676
-56.895321
-150.976990
174.497177
-116.156487
-147.565140
-76.253860
-72.376686
-107.295464
-163.001282
-62.599426
-153.405502
-63.077839
-56.663654
-45.536415
-77.170357
-59.508049
-81.332108
-64.759285
-172.034286
-62.021202
-82.372711
-62.686108
-70.854424
-63.261700
-139.470642
-41.070751
-133.786514
-75.578690
-66.013527
-143.655914
-72.297066
-107.992386
-67.387604
-61.916687
-66.684616
-67.308952
-66.017365
-62.311306
-147.119644
-79.560959
-96.254585
-67.423485
72.357109
54.182838
86.572258
73.628441
64.358742
88.595360
49.909981
70.174080
50.303623
64.360443
79.118195
45.089752
44.964916
29.940119
-58.756569
-88.680443
-63.187477
-125.588570
-45.008911
-29.277840
-55.081326
-69.347794
-57.864765
-98.529808
-108.212692
-140.710144
-54.227318
-63.114010
-75.397835
-96.687050
-136.561981
-113.469284
-76.142540
-48.862091
-104.226898
-156.363754
-62.830906
-71.586891
-56.380192
-81.890152
-55.706074
-68.680542
-103.891014
-63.108944
-123.740280
-66.931366
-61.638313
-130.911011
-64.708374
-58.527554
-132.017899
-75.291763
-72.594597
-132.839966
-108.292648
-60.722347
-148.931198
-82.812653
-103.545570
-65.774803
-178.643173
-69.567612
-124.111427
-145.732498
-104.282722
-69.345947
-143.105972
-58.560837
-62.951084
-107.950806
-71.919807
-122.800278
-125.266975
-96.776955
-65.299812
-61.711185
-76.234810
79.381012
52.315224
80.589973
86.725510
44.670708
63.802685
48.929573
75.812523
52.307629
76.550369
58.199936
-31.801004
-118.943558
-123.977516
-61.976974
-78.937553
-61.859455
-73.798714
-84.846245
-150.901016
-69.668053
-56.559120
-59.974342
-87.195427
-128.250946
-61.709354
-64.259369
-58.012760
-61.854080
-54.848648
-150.805817
-70.527534
-115.259819
-41.608204
-73.169647
-59.471088
-149.099686
-111.947052
-133.706711
-78.020241
-52.184559
-147.492279
-125.830109
-68.651413
-37.922989
-68.064842
-71.386635
-63.751030
-61.319523
-54.842724
-115.194824
-58.076298
-128.296402
-59.748913
-144.608765
-71.660866
-104.511711
-58.981892
-164.137802
-82.337036
-45.761124
-69.757393
-51.552467
-76.809280
-60.487129
-72.543312
-22.502171
-67.938553
-67.988701
-57.840363
-140.837494
-58.990784
-110.573189
-61.869717
-139.206436
-58.762299
-64.744385
-80.916893
-153.430984
-86.764580
-63.072750
-63.007290
-93.437500
-148.059906
-159.253906
-101.830116
-132.717041
-145.249710
-84.055550
-69.005325
-56.549515
-67.805214
-113.054695
-81.082367
-112.838097
-71.400093
-117.629814
-142.361069
-70.637878
-58.409378
-55.665993
-81.481697
-60.757397
-119.986961
-153.600311
-100.245628
-70.612335
-60.005688
-80.303352
-55.919952
-124.578041
-162.722916
-100.277016
-85.635185
-56.525803
-137.827988
-69.748268
-65.792862
-114.084564
-129.017868
-134.074326
54.605347
46.204395
-162.709198
-120.299500
-95.030540
-98.373772
-104.356552
-89.608971
-88.390007
-81.664154
-98.788017
-116.076202
-102.111893
-107.400398
-106.868286
-103.026237
-97.307991
-101.619690
-111.753845
-56.712334
-53.293491
-90.699158
-63.132774
-89.792076
-115.365738
-108.555786
-91.141617
-79.231346
-109.207779
-78.229347
-69.721626
-62.373707
-48.565830
-52.595474
-125.199791
-82.423714
-70.062271
-119.119026
-103.380539
-154.753296
-104.214424
-66.887749
-72.983940
-59.831478
-152.818298
-49.590099
-63.228786
-52.856976
-37.851295
-71.556160
-60.250481
-81.666405
-61.896271
-69.725555
-47.867538
-63.664871
-98.055847
-63.684040
-80.694611
-104.331726
-60.776005
-60.869507
-129.595963
-99.415642
-63.240143
-58.773987
-144.362366
-62.870644
-62.729485
-63.361107
-111.728806
-119.600853
-94.042198
-59.075027
-93.552307
-56.013649
-64.564201
-62.625317
-148.619583
-74.832916
-51.554840
-47.591728
-93.445984
-129.660492
-113.178391
-121.546654
-64.855972
-128.910461
-132.806870
-61.051212
-55.529678
-61.008804
-60.608437
-99.333206
-67.022118
-156.248917
-67.795494
-44.236275
-114.642235
-80.790482
-137.935654
-54.236465
-69.952263
-150.909409
-59.485672
-52.518364
-73.556427
-69.822685
-76.043571
-154.419128
-61.545963
-89.135857
-164.491989
-119.618759
-102.765739
-71.671669
57.942589
-147.758667
-159.300598
-52.258457
-106.777168
-80.992737
-61.592285
-89.112579
-71.772797
-79.215828
-61.608944
-68.148537
-152.014893
-69.020065
-33.170147
-81.074005
-57.963215
-68.629295
-63.878166
-70.032478
-67.000175
-121.118645
169.868179
-62.865829
-74.791603
-81.016945
-56.311554
-66.265930
-58.059807
-90.884705
-134.179596
-62.947739
-62.268986
-93.349586
-101.005554
-152.778275
-78.796463
-156.483429
-69.309013
-61.610661
-53.070744
-81.517868
-98.359612
-53.627716
-36.430759
-146.098434
-70.842049
-77.469917
-44.825592
-164.132172
-84.765762
-110.097588
-67.635971
-50.287132
-77.662308
-87.427750
-70.145554
-137.386993
-59.139053
-82.135628
-94.792854
-76.594887
-67.917572
-150.005615
-59.072201
-66.607758
-50.384789
-80.831047
-69.444672
-73.988670
-133.700714
-94.049423
-67.385643
-42.937912
-165.734863
-58.268101
-66.060165
-51.334946
-101.389580
-152.099258
-121.569550
-70.393143
-59.741661
-142.450714
-59.461132
-96.746490
-60.042995
-121.030006
-107.880913
-117.643639
-113.031555
-85.531715
-95.449089
-81.354713
-85.565041
-47.625214
-86.305298
-59.140255
-68.656311
-56.726505
-62.756561
-149.067017
-74.995232
-55.563915
-55.051125
-49.402618
-70.908852
-69.282295
-64.245995
-131.388733
-105.740280
-74.415833
-90.254288
-58.051277
-155.697220
-81.946671
-110.176598
-100.432022
-101.819321
-59.882320
-75.565865
-63.356285
-51.599876
-72.745430
-58.525421
-130.462250
-66.385223
-46.699978
-63.652687
-40.607807
-43.142265
-33.038494
-77.945351
-86.743927
-103.967819
-84.091354
-93.850945
-161.791504
-82.208961
-94.057892
-58.681717
-133.647537
-84.570862
-65.815269
-106.246033
-67.119743
-85.639732
-51.713154
-158.161880
-144.801361
-92.236320
-81.156921
-78.691338
-112.584732
-144.819183
-97.959084
-61.124657
-139.815048
-142.230087
-58.920296
-132.681000
-143.467041
-72.153053
-63.032833
-74.196167
-72.311951
-149.161011
-86.163109
-58.574516
-58.861794
146.411423
69.257103
41.144966
54.606010
49.186893
-73.143532
-66.149940
-160.241974
-153.800583
-66.041618
-79.394638
-68.466461
-65.925842
-65.563248
-114.382195
-60.902500
-95.246094
-68.020790
-138.124832
-118.135590
-56.239784
-151.409668
-57.225853
-75.319603
-68.055458
-76.878479
-80.331131
-59.944317
-36.654938
-66.518234
-98.871613
-73.296661
-91.817192
-61.148125
-136.857071
-67.958549
-64.740692
-66.419693
-86.310204
-87.197792
-146.862152
-93.712883
-129.531387
-63.158443
-75.814735
-162.179077
-63.619316
-160.372650
-82.800400
-139.271652
-134.495590
-72.398155
-162.966125
-45.877995
-107.908783
-118.300644
-145.316895
-66.828621
-64.011665
-71.697411
-49.303497
-59.297993
-149.933441
-81.844551
156.096680
-63.930130
-79.151726
-56.955372
-102.069901
-99.251221
-59.640888
-23.879591
-142.727127
-71.435127
-58.429859
-68.479950
-67.339851
-49.147018
-55.445354
-59.632187
-54.001434
-43.811264
-160.084808
-125.237480
-71.085518
-64.155136
-65.508171
-71.139206
-48.288116
-32.540668
-41.662479
-53.603157
-64.209602
-70.491325
-59.630840
-64.797157
-53.513863
-138.674957
-92.901451
-63.170586
-122.504105
-65.420494
-68.711166
-95.750809
-57.771439
-107.471214
-156.571045
-69.843376
-74.059937
-73.076500
-177.599701
-101.418808
-108.992340
-108.042564
-103.769562
-138.494965
-104.791008
-76.045097
-58.758545
-58.564068
-51.050354
-70.319519
-56.909565
-135.862625
-133.749222
-90.229332
-68.621742
-146.315872
-73.206375
-58.829613
171.194809
-66.204681
-87.730103
-51.428802
-74.966003
-55.645397
-127.651199
-66.478867
-134.037811
-148.043365
-59.058224
-72.830811
-109.550751
-92.173752
-85.170555
-57.147491
-69.567085
-122.988434
-133.705185
-65.412506
-147.557343
-148.874588
-65.669876
-128.083572
-53.145138
-59.243664
-62.597000
-60.541973
-101.290482
-64.621246
-48.093315
-55.459053
-67.286949
-55.002769
-109.098938
-107.070641
-65.038994
-107.048790
-65.650696
-84.670296
-117.043808
-67.924629
-51.447468
-56.262138
-52.554779
-73.357353
-67.697830
-73.060005
-58.770100
-75.736534
-94.078293
-51.388958
-66.007256
-58.515934
-56.967800
-44.538246
-47.678947
-84.425552
-63.820232
-60.906773
-124.849541
-47.233418
-95.124435
-94.205368
-60.285446
-53.618828
-146.403702
-156.115326
-60.278603
-61.886284
-136.767868
-75.528183
-65.502510
-113.301971
-84.114349
-65.690735
-53.599224
-122.317154
-73.753227
-80.777100
-161.843338
-77.570488
-64.206963
-70.559914
-72.863609
-151.604187
-147.247345
-70.140785
-59.373882
-97.635735
-124.027199
-96.145622
-148.988831
-50.902981
-61.475468
-73.240234
-138.042480
-125.075783
-72.611694
-43.939709
-78.125488
-66.285988
-65.006401
-151.114670
-73.695786
-68.032837
-15.006993
-69.461876
-54.308895
-70.314262
-31.761665
-69.490242
-63.099060
-71.094673
-158.630356
-59.054836
-67.363144
-110.874985
-98.710663
-68.122421
-140.818970
-28.840311
-48.868351
-41.847881
-60.518471
-59.565563
-55.516315
-65.944786
-110.664490
-78.079300
-99.694626
-151.084564
-117.273560
-57.059753
-56.588867
-60.162113
-63.258362
115.822479
45.065243
46.102867
63.889812
73.884224
73.581650
-71.896820
-107.514442
-49.365467
-98.706871
-57.008286
-58.956760
-52.168362
-50.231953
-80.683876
-91.470093
-71.755638
-163.316040
-101.551750
-90.361732
-110.327179
-67.410179
-58.418449
-132.635712
-74.624313
-75.619507
-62.020790
-51.067490
-68.226227
-84.397354
-85.533226
-146.577499
-63.214512
-75.407761
-109.258133
-137.127335
-122.177078
-39.363243
-66.150017
-53.999901
-91.316521
-113.988251
-67.710854
-52.936481
-72.709351
-63.169781
-126.284546
-145.426605
-158.308792
-30.378063
-79.870193
-53.899525
-152.939499
-155.333130
-154.190796
-71.966537
-44.906353
-50.307190
-61.885990
-70.697327
-102.824486
-53.163273
-78.903404
-78.400711
-55.843105
-86.607536
-91.410400
-63.960304
-67.333069
81.680626
67.262993
45.234600
43.073956
46.140877
75.238693
46.744614
-123.080605
-108.891487
-31.724874
-56.585995
-68.297104
-61.432671
-54.059963
-134.829391
-35.696304
-53.548347
-74.042282
-72.621849
-81.915253
-86.933495
-67.751358
-79.653297
-63.744484
-79.394623
-60.200668
-114.656654
-68.469055
-135.851303
-92.447418
-70.341522
-70.241928
-100.093933
-64.977829
-77.080582
-61.051998
-74.294281
-60.762054
-138.589310
-58.543999
-70.305641
-151.911179
-63.036892
-134.260727
-128.462845
-104.422409
-144.956161
-101.379158
-154.927551
-62.955776
-57.808411
-54.538406
-39.895847
-157.225220
-62.740337
-165.977249
-86.346977
-58.075874
-30.887743
-67.932686
-59.753189
-84.035233
-63.201572
-139.215286
-65.534012
-49.996471
-83.474472
-60.923672
-59.730782
-62.043762
-123.042038
-152.639236
-76.065140
-91.461472
-111.305809
-62.898479
-28.538971
-54.299763
-81.152031
-123.563782
-62.471176
-63.781246
-73.812630
-67.900986
-50.701694
-144.738083
-49.075893
-91.150314
-124.827995
-65.073135
-156.857651
-159.403595
-79.401146
-55.579044
-69.937714
-78.986755
-68.244019
-67.867699
-149.752213
-86.186531
-73.275307
-58.387547
-63.584316
-71.860153
-54.030521
-48.072506
-61.525467
-77.078735
-37.503658
-76.418991
-58.081837
-61.274750
-27.984241
-69.588196
-82.644127
-85.728920
-90.058060
-122.133545
-55.803951
-104.703888
-58.811417
-46.923904
-44.537842
-154.181534
-60.115898
-94.746742
-135.262634
-72.733932
-83.002411
-98.518692
-88.685143
-88.540756
-41.892868
-99.810493
-141.114502
-131.970154
-78.679359
-70.022705
-54.416462
-60.635860
-73.547089
-55.076149
-94.710159
-122.318245
-38.115967
-97.920959
-71.904488
-106.758499
-152.186417
-41.899067
-79.226273
-48.711655
-105.143829
-128.444656
-81.843399
-85.733978
-66.507370
-39.800003
-53.635414
-64.732735
-15.706249
-71.427765
-122.137924
-56.507057
-62.202808
-122.533249
-44.670570
-65.289558
-88.703583
-81.111450
-85.503822
-146.226349
-63.462254
-115.007332
-100.971214
-133.577835
-68.510155
-55.021217
-87.355598
-53.963737
-125.036331
-148.084702
-74.589531
-75.856773
-78.543510
-80.635391
-52.830563
-109.615746
-60.352840
-114.418396
-175.924454
-64.817741
-63.158497
-73.722786
-33.680103
-61.842880
-62.273350
-66.582184
-58.999363
-70.424049
-28.261059
-110.457016
-60.626724
-53.771961
-135.446274
-148.232605
-105.219444
-77.559433
-161.575287
-58.041039
-114.553757
175.205627
-101.699280
-51.243599
-105.349823
-68.860321
-115.263618
-116.461220
-105.639603
-104.323486
-73.818619
-68.901085
-62.311771
-117.442955
-90.276184
-98.547043
-73.325157
-56.363472
-83.172722
-85.506744
-72.101006
-98.804802
-67.857162
-164.921295
-130.903931
-66.109100
-75.265739
-97.397186
-81.032707
-74.057068
-64.221306
-84.375153
-58.468929
-57.574337
-82.158058
-66.196411
-68.179207
-126.801826
-74.108406
-64.828102
-43.768749
-93.607925
-75.561615
-74.683029
-67.357216
-64.995300
-105.098839
-115.463005
-112.335945
-79.796593
-56.350704
-52.559299
-109.838051
-40.861938
-58.879131
-163.726807
-52.253857
-139.662033
-51.716896
-22.551235
-73.433151
-121.243805
-140.775604
-98.102409
-134.377060
-63.679668
-63.952709
92.909157
65.094353
-100.121727
-82.706566
-30.454538
-46.089207
-78.468376
-74.351494
-75.315155
-92.084663
-71.566147
-166.436462
-126.398926
-65.953423
-56.740170
-115.303268
-114.574455
-98.153839
-103.693192
-93.727829
-108.269951
-95.880981
-97.451630
-70.388794
-100.837608
-82.321373
-168.132523
-66.245697
-81.885429
-41.950745
-70.326492
-75.016357
-56.978855
-71.584946
-126.457230
-66.177040
-66.424057
-133.249832
-66.002434
-118.166283
-58.506439
-80.790344
-60.923145
-77.289764
-86.343384
-24.941555
-37.149220
-57.220058
-127.189621
-75.345551
-69.550514
-68.283775
-64.320724
-67.900948
-81.257385
-104.692436
-148.347809
-88.560432
-69.413857
-59.859978
-53.900101
-83.321442
-51.467064
-126.431534
-60.747849
-56.324635
-59.878399
-92.848640
-148.189148
-129.803558
-151.975266
-98.695885
-96.936172
-107.525871
-106.958664
-94.364639
-140.535019
-87.391396
-126.187927
-128.999451
-159.779785
-86.154251
-136.803268
-73.313805
-52.570122
-122.906799
-121.365898
-63.418167
-74.495201
-169.162979
-69.891052
-75.754906
-99.200439
-81.493004
-52.036770
-95.441147
-127.209503
-94.464729
-98.136986
16.932476
-169.529556
-135.616287
-130.717545
-132.665939
-126.334244
-96.604385
-141.786606
-68.440247
-140.723846
-61.335274
-80.498917
-45.369644
-58.140945
-50.297462
-115.068588
-97.227135
-62.049397
-77.119942
-116.922707
-98.930664
-52.936680
-82.375145
-117.063316
-95.581734
-121.732147
-84.853653
-165.188126
-88.207062
-56.613033
-62.440990
-73.043259
-76.332375
-54.125572
-65.583801
-121.925018
-97.730713
-85.180824
-109.553909
-80.541344
-89.567947
-146.863632
-130.615143
-75.548759
-158.820511
-77.552162
-80.305519
-152.897217
-66.540245
-74.448486
-74.582947
-85.314911
-66.771370
-61.897438
-60.615215
-77.432350
-116.295601
-94.999763
-147.791107
-50.708939
-64.854607
-66.728439
-69.369354
-143.420853
-85.253517
-117.567101
-170.013443
-61.448051
-84.103004
-101.187859
-69.845367
-49.959110
-64.839935
-59.572010
-68.241585
-60.341835
-105.368614
-54.065456
-71.528458
-65.117516
-85.097725
-74.193230
-70.143875
-74.742455
-125.933098
-70.864059
-73.848961
-158.175735
-76.399139
-106.189659
-148.071442
-54.977150
-55.156467
-130.338394
-54.997856
-76.317612
-38.727200
-55.625721
-87.622910
-48.414749
-46.291969
-80.196945
155.896133
-91.280869
-94.614784
-78.978119
-28.836737
-72.364830
-136.671829
-64.476547
-78.367134
-101.011101
-82.746147
-165.112076
-140.257187
-118.258858
-21.483850
-66.586960
-94.698929
-98.717773
-58.567604
-85.573502
-55.820118
-68.280830
-100.909668
-59.199562
-66.827332
-58.721653
-74.813683
-74.809868
-66.079971
-72.601562
-141.629593
-149.005402
-46.995499
-74.457329
-67.085403
-77.916283
-71.087090
-95.165741
-68.976463
-82.371841
-91.223610
-131.793152
-131.479431
-97.855049
-80.971382
-58.156429
-109.467110
-151.329636
-59.072426
-71.252800
-69.321907
-118.220306
-58.186550
95.585022
85.680115
73.609604
46.920498
-52.094276
-102.750114
-70.233002
-149.555344
-78.153831
-46.663429
-139.485855
93.697624
77.838913
68.189819
50.527954
55.270599
56.818905
46.159515
34.574150
70.850014
73.458519
-156.788849
-76.846046
-45.711712
-67.362938
-132.942657
-62.186241
-56.637302
-113.990227
-92.529282
-122.546890
-60.679588
-56.128853
-64.696342
-62.533855
-73.059525
-66.576180
-80.631508
-103.966278
-91.420822
-101.623314
-60.745827
-136.389130
-155.768692
-60.870274
-61.417946
-111.259247
-87.281059
-71.113365
-74.840141
-134.798599
-124.551651
-145.812790
-160.762512
-61.895725
-59.167965
-135.647049
-38.127365
73.126854
-16.829985
-128.197922
-71.455788
-147.456284
-33.174091
-43.275536
-45.132263
-71.533249
-65.632713
-79.252960
-65.305244
-54.164543
-91.847435
-99.122253
-64.550133
-77.445297
-124.365677
-111.659897
-58.544975
-90.336372
-88.291702
-61.139492
-68.967308
-73.666138
-55.763641
-132.452087
-62.067299
-118.172035
-70.299683
-130.813416
-42.172363
-90.242889
-82.498413
-67.761017
-79.492104
-58.363903
-118.124084
-125.251785
-103.425293
-72.061996
-67.926323
-98.189346
-87.275734
-86.436424
-71.982079
-158.931656
-143.100204
-85.835266
-56.290993
-82.934479
-126.201935
-108.222549
-100.313667
-59.212387
-85.439514
-89.192207
-61.564972
-87.019012
-61.825798
-82.777481
-89.782059
-119.091499
-152.240265
-156.618423
-98.738045
-52.007236
-120.166901
-62.959553
-93.849792
-73.702606
-152.252060
-108.698296
-94.094872
-48.083740
-64.376480
-72.188774
-127.198334
-54.140099
-56.579826
-158.495377
-157.948547
-146.804214
-158.986145
-80.000473
-82.283684
-60.667347
-64.972046
-37.506298
-83.430672
-74.923927
-92.059242
-56.728947
-62.219044
-71.342247
-120.081139
-82.798653
-79.436722
-62.216496
-172.648026
-95.143463
-130.046692
-66.982552
-55.854992
-175.758957
-76.644775
-54.254189
-63.671421
-88.022255
-90.707535
-104.580429
-58.731483
-109.723892
-87.715660
-85.527962
-82.742928
-158.442947
-170.479111
-75.504311
-101.637146
-56.883705
-53.239494
-50.780689
-88.054283
-62.605427
-57.188313
-62.778191
-137.239075
-49.542606
-116.716888
-49.718830
-52.983612
-46.503181
-61.870529
-44.379917
-162.991318
-80.329498
-71.105637
-66.027863
-162.767792
-62.567139
-55.665997
-70.206413
-136.899033
-55.381783
-51.216339
-61.423676
-69.608414
-53.574104
-80.863449
-132.102173
-63.223793
-67.031448
-68.229103
-132.119415
-134.231949
-78.796036
-23.684370
-73.121666
-69.146049
-67.711380
-56.857300
-89.515732
-91.126343
-56.564754
-60.294571
-59.735138
-45.348209
-53.158691
-122.601044
-59.569199
-87.112022
136.069473
-55.532375
-68.701698
-57.046055
-109.920174
-77.638824
-121.388901
-85.817276
-121.709496
-112.065002
-63.919945
-138.186005
-73.749245
-105.179337
-56.401619
-52.552917
-82.548721
-115.451447
-69.758484
-91.011497
-71.633888
-168.134735
-58.701134
-49.561676
-62.771950
-167.324234
-66.736580
-126.764656
-74.322342
-67.896835
-70.228088
-35.065235
-110.147774
-63.818062
-49.196194
-72.507774
-63.191677
-67.230469
-62.982372
-61.208397
-65.341187
-53.371452
-73.856606
-51.208496
-78.595047
-73.295090
-149.296356
-45.699612
-73.045425
-78.815437
-59.260761
65.586632
33.701912
53.210751
-68.613411
-77.176147
-54.585938
-109.047310
-53.408974
-74.619347
-56.937664
-53.279587
-61.854572
-76.914017
-126.675385
-149.174240
-56.711475
-73.308487
-49.706799
-75.384537
-52.592102
-66.310982
-72.900093
-52.650036
-61.911823
-97.807251
-52.627205
-142.114136
-88.132393
-125.293793
-50.144840
-64.612053
-57.377281
-72.185089
-48.257965
-97.832191
-103.380608
-47.197906
-158.431427
-69.292191
-66.853165
-110.002663
-53.041821
-113.758896
-111.710922
-108.611862
-52.903755
-79.293839
-100.924576
-106.529556
-59.306850
-104.400223
-138.822876
-147.224808
-129.704468
-123.811150
-63.851311
-56.273266
-83.297279
-100.584999
-66.920097
-119.241653
-68.028511
-163.547073
-150.370132
-71.413116
-158.844177
-51.810894
-58.449322
-31.875097
-71.519592
-68.903381
-159.083588
-79.874580
-72.759315
-58.241463
-44.159294
-70.114937
-89.340912
-48.620754
-54.335236
-172.589890
-118.334015
-56.091339
-62.147022
-138.317596
-58.343884
-60.874420
-77.057838
-56.784340
-88.775932
-42.015793
-80.660706
-134.557175
-41.493858
-64.349792
-91.481804
-89.400749
-135.007248
-157.647217
-145.641479
-86.641045
-33.544800
-65.615952
-57.539192
-58.737095
-59.815186
-72.582634
-85.528458
-56.076290
-145.216583
-58.591103
-100.937042
-52.376232
-143.738892
-72.513535
-173.893829
-105.682899
-73.728447
-65.355782
-77.615906
-130.180252
-80.975060
-84.597939
-112.321960
-59.313808
-104.641212
-72.448593
-72.737251
-60.330879
-164.309067
-69.060272
-93.659508
-62.905750
-98.227791
-49.240360
-120.776237
-57.397190
-58.951019
-142.609314
-65.329697
-25.381851
-73.206764
-51.430340
-58.860489
-71.976669
-82.050781
-76.050797
-160.209381
-135.962479
-114.768234
-58.940990
-58.892899
-85.012665
-165.624634
-35.147266
-63.078297
-122.861298
-165.231705
-80.536545
-75.090004
-79.176132
-120.420738
-90.148125
-70.799652
-65.539742
-46.146175
-65.819427
-55.783562
-96.640381
-130.656525
-50.643978
-151.628693
-52.076797
-129.392624
-113.916023
-140.367584
-109.376350
-105.441383
-76.272163
-93.702530
-106.420135
-82.962799
-100.882530
-73.256042
-146.117279
-68.850594
-58.687843
-124.972893
-171.306946
-58.552990
-103.614616
-62.686707
-159.490799
-58.387802
-88.920258
-69.907570
-100.641327
-70.296082
-104.085373
-104.978645
-69.050308
-102.920273
-69.460167
-82.374153
-98.063492
-104.312668
-52.776524
-134.919388
-61.126732
-56.358051
-61.160351
-52.609962
-85.207298
-139.455414
-67.031120
-64.981224
-89.484833
-83.146370
-73.937447
-57.636311
-107.917076
-76.048920
-131.444107
-94.328957
-64.621735
-83.114647
-36.694904
-140.795486
-56.177502
-67.955505
-52.116688
-149.040359
-73.559647
-72.014557
-107.450638
-25.700903
-100.591545
-71.600037
-55.066063
-105.289246
-67.170921
-67.689957
-163.001434
-95.770653
-81.306877
-71.696014
-145.810593
-117.565010
-39.416245
-64.126816
-139.996353
-90.301712
-102.572289
-128.207245
-147.833252
-53.510738
-92.952179
-68.053825
-150.558167
-138.494263
-60.165028
-61.556038
-67.846725
-82.112366
-105.764717
-109.938255
-68.377716
-51.642204
-46.118858
-144.238632
-63.950989
-85.095657
-159.340164
-62.812214
-157.136505
-50.293247
-60.695831
-87.244286
-75.550720
-70.949524
-71.688225
-152.950119
-48.876617
-84.704094
-58.895828
-93.389465
-78.887451
-69.514236
-50.892891
-70.300674
-68.654266
-59.918221
-56.309387
-107.094910
-81.688484
-128.373749
-104.756912
-77.165794
-115.531151
-115.785904
-46.649952
-126.621315
-46.264198
-148.406845
-160.800415
-55.520302
-168.865417
-95.209320
-152.911255
-57.207821
-161.023270
-65.869347
-70.148064
-104.959778
-77.773964
-59.115982
-112.568054
-133.119919
-56.706203
-44.483601
-135.071182
-46.365505
-84.436523
-53.704014
-113.433907
-61.540054
-47.482254
-122.570633
-125.873138
-71.032867
-61.544838
-70.416046
-76.700592
-96.328079
-74.983437
-144.861481
-71.045380
-69.531837
-65.130905
-57.724400
-74.267387
-64.691406
-22.829927
-54.287594
-132.064468
-137.806839
-64.469948
-70.248413
-56.309006
-102.340096
-124.724304
-154.083191
-92.417892
-75.626373
-38.483501
-125.929611
-117.674423
-66.062874
-91.058289
-92.648170
-96.674232
110.011528
-62.014275
-66.147263
-31.660055
-132.849228
-70.245163
-66.482910
-73.610283
-29.009148
-54.920910
-65.147614
-130.199860
-78.584854
-63.058422
-84.728958
-64.465660
-53.723301
-59.716217
-91.471962
-57.779675
67.804504
69.414490
-172.425461
-61.823357
-69.750397
-71.338013
-73.281982
-125.449272
-57.180237
-69.215240
-71.995819
-128.425674
-138.858109
-63.330967
-69.798531
-96.740990
-50.530121
-103.384911
-82.594124
-73.278496
-158.062103
-145.079498
-73.479866
-84.788307
-127.025963
-64.517548
-49.769119
-133.232071
-106.061775
-92.876793
-65.666168
-80.796730
-123.081696
-76.605247
-65.038223
-66.743507
-51.333576
-104.744392
-103.998726
-97.800117
-96.991386
-88.887978
-126.545723
-95.424553
-42.603455
-49.102783
-47.775448
-64.427391
-64.214241
-68.020119
-118.881538
-105.277596
-97.762108
-107.455231
-85.063934
-85.213051
-108.674591
-61.958691
-69.628906
-106.186501
-112.381752
-67.975334
-54.691936
-114.354080
-116.646881
-120.782791
-102.972252
-61.638077
-83.709427
-58.580917
-56.280849
-79.911934
-79.915588
-62.386494
-95.386108
-80.435677
-70.072342
-54.461670
-97.419762
-127.062660
-72.982918
-84.451683
-68.655907
-46.375973
-59.587334
-66.459435
-119.255013
-157.840195
24.080950
91.356354
40.364033
-107.919106
-153.916534
-45.376942
-144.128510
-83.216995
-109.031441
-78.531998
-78.293617
-64.172287
-56.223919
-59.251595
-58.359127
-94.217178
-75.245735
-60.648178
-64.482094
-75.394928
-63.676334
-61.138988
-66.944977
-52.829815
-102.136009
-155.432480
-71.623604
-70.591133
-59.737888
-67.935677
-138.213638
-67.151405
-64.780273
-120.047531
-130.060364
-56.232536
-60.624249
-62.045135
-60.769611
-67.131165
-31.328875
-50.508606
-57.390305
-97.630241
-51.813457
-66.434982
-65.069199
-43.886906
-94.049698
-83.569206
-89.134033
-74.766891
-146.603027
-64.045448
-140.646591
-70.894943
-84.548378
-76.996170
-128.690872
-38.250244
-116.820274
-104.912781
-84.461250
-44.138859
-54.243336
-56.878139
-57.979958
-52.640125
-53.140739
-69.349144
-135.626617
-150.030212
-146.312836
-147.100555
-64.132751
-69.941170
-99.367455
-34.411331
-125.744171
-45.713264
-81.717728
-81.037430
-126.332527
-60.848091
-89.225792
-41.786663
-71.673981
-51.544483
-81.098717
-62.168789
-43.028900
-61.678005
-74.684456
-112.540314
-63.536533
-68.856407
-98.713409
-105.403580
-76.826027
-122.005173
-109.336464
-109.773399
-98.617226
-138.321655
-50.866474
-117.216011
-92.512001
-64.259315
-78.746597
-30.662426
-37.365211
-152.406769
-145.441772
-45.086098
-74.761284
-144.957565
-91.930565
-72.597633
-37.513165
-63.702492
-79.798393
-51.179955
-65.233215
-137.413818
-91.856056
-145.813461
-63.332024
-152.594223
-68.792244
-73.304863
-61.852757
-117.029114
-54.297401
-114.356705
-67.844482
-109.469872
-45.032875
-80.627411
-72.132545
-116.596512
-83.768639
71.981308
85.771881
76.729019
65.840370
-114.674225
-124.350906
-59.797642
-55.132698
-142.153564
-53.207466
-59.062489
-54.330429
-32.311977
-115.186188
-60.036827
-121.669006
-63.514774
-75.406906
-80.364670
-35.325253
-66.516907
-46.343895
-108.868416
-53.482639
-74.285309
-147.553772
-58.330845
-63.551376
-52.042473
-62.359741
-100.991142
-143.654922
-60.355648
-92.807129
-82.630325
-83.262047
-92.521301
-57.480656
-152.238647
-124.210617
-66.507423
-46.111706
-66.732513
-66.111511
-79.676643
-131.728638
-116.057693
-81.527374
-65.334198
-42.778946
-64.159325
-84.575417
-61.436756
-70.404968
-149.151764
-69.180397
-30.805971
-63.455875
-49.557335
-87.610947
-84.582588
-67.183960
-98.247353
-60.855618
-85.847572
-120.697456
-73.564232
-127.952225
-75.940620
-54.050079
-116.108849
-153.949921
-59.951107
-118.287476
-76.208839
-61.524792
-114.858818
-61.184311
-165.237869
-141.257751
-156.083633
-49.537933
-54.465725
-101.774513
-155.068802
-107.154793
-77.199356
-67.465508
-66.580193
-106.645081
-58.237392
-85.192284
-64.413788
-55.729031
54.188606
48.444233
51.897694
61.383400
61.213177
51.495930
67.933807
-89.277824
-49.566452
-125.212303
-95.875214
-94.573387
-64.675888
-90.453064
-68.979790
-172.450714
-74.519806
-140.260880
-59.713753
-95.238594
-135.947205
-118.419464
-111.359734
-79.208809
-125.774948
-107.577591
-63.610367
-83.665306
-96.354965
-129.738281
-144.277527
-154.562271
-138.970337
-91.057755
-60.312843
-49.638447
-142.037003
-62.168400
-66.293137
-101.334297
-43.179676
-137.584473
-56.181442
-137.502838
-70.077347
-55.438129
-51.398289
-142.039948
-86.678192
-85.200256
-85.124687
-66.989677
-61.119015
-89.646301
-161.148849
-99.442230
-143.475479
-58.457188
-63.025444
-73.376389
-106.117172
-116.346336
-64.832909
-80.244987
-125.791481
-64.148445
-58.380165
-69.701828
-111.416412
-101.629593
-80.055420
-99.089508
-134.705414
-78.638969
-117.627541
-108.048714
-52.612335
-66.257454
-63.630749
-114.101868
-36.624126
-54.123505
-57.136883
-156.151230
-69.950073
-67.968643
-89.704781
-151.681534
-71.760483
-56.541790
-83.687889
-65.626160
-146.309998
-65.852608
-48.331394
-69.841835
-121.388084
-120.567940
-83.188133
-58.308140
-67.514572
-70.345695
-130.377472
-44.533154
-35.475044
-74.440208
-68.349846
-72.628845
-152.161636
-57.571007
-79.845238
-147.148102
-14.232790
-65.058281
-57.978104
-109.536415
-85.802681
-124.398079
-107.945213
-97.295792
-77.332001
-157.535980
-79.625992
-61.464569
-69.545677
-96.145576
-32.704227
50.981564
-140.316284
-108.275536
-92.023636
-113.277702
-66.782837
-89.257629
-63.307625
-172.881271
-117.541542
-52.874332
-136.485504
-66.799751
-52.614578
-125.862076
-103.457634
-124.914902
-164.018753
-62.246017
-91.611557
-60.065430
-141.418091
-65.420502
-61.623390
-54.902985
-57.207325
-79.345375
-58.387390
-139.275894
-94.627113
-33.092648
-82.276840
-69.015236
-122.720665
-104.432121
-51.348675
-51.035267
-53.074898
-161.480270
-71.691193
-69.646126
-64.451859
-50.504848
-82.889572
-125.634628
-90.232788
-158.409698
-140.550034
-75.225052
-90.846771
-73.769196
-70.349915
79.604134
54.697884
52.722439
42.973503
33.897141
54.537727
64.013794
-55.275928
-59.892422
-85.986557
-66.608315
-106.967728
-56.079540
-61.124222
78.544998
-62.085106
-104.554337
-95.699051
-67.532310
-125.902977
-60.557430
-50.775757
-111.288048
-75.579880
-79.914085
-52.591942
-66.580757
-88.605988
-63.624657
-65.032654
-131.086777
-67.744705
-77.284843
-112.241417
-135.744537
-57.500526
-41.096416
-162.620758
-49.501904
-147.453400
-60.136536
-47.934860
-64.023468
-57.383633
-65.384743
-47.612209
-77.645592
-67.258698
59.302002
-72.572098
-52.663540
-54.801598
-87.314308
-82.446648
-160.258957
-72.401512
-80.488266
-143.621078
-152.784470
-132.488754
-48.581390
-135.794495
-69.904915
-142.302979
-164.968521
-130.640213
-108.191650
-102.397316
-148.856094
-89.872536
-77.258942
-77.716042
-58.952618
-77.496864
-142.428085
-67.925056
-172.313293
-90.661240
-88.465820
-159.962646
-158.093460
-99.825089
-144.492447
-74.036819
-106.899055
-66.176987
-110.135521
-129.908615
-118.017784
-60.442989
-92.099388
-148.145966
-67.685684
-92.151344
-88.785240
-69.200218
-59.913597
-71.615402
-72.206024
-69.640991
-135.436111
-160.123611
-144.609024
-39.797920
-161.427490
-121.465019
-86.321251
-58.249084
-59.536175
-92.792374
-117.843498
-72.075951
-55.141369
-137.626755
-149.637283
-60.107800
-105.724579
-155.810944
-80.728416
-126.950958
-121.776321
-75.907509
-156.091370
-76.880226
-80.899117
-75.737518
-152.789566
-76.534264
-85.090096
-67.107002
-40.726654
-61.177387
-44.158665
-26.421577
-155.523376
-62.190754
-89.910942
-155.341858
-43.474762
-54.275768
-29.781601
-54.316620
-145.151764
-72.833481
-63.700581
-74.958466
-96.933167
-50.967300
-117.509560
-143.139877
-79.764664
-119.943794
-123.509842
-66.696411
-127.882690
-67.808388
-64.024590
-65.819199
-70.914207
-64.722939
-64.986656
-75.858360
-63.863125
-72.283485
-68.775558
-61.159096
-151.742035
-102.875633
-92.422867
-102.569435
-143.287247
-163.710876
-100.539261
-58.733845
-68.277328
-56.755943
-104.504021
-61.839478
-99.693535
-87.475494
-79.736282
-120.711334
-38.994274
-58.300858
-109.596779
-58.052055
-140.009903
-57.749275
-126.235962
-98.156525
-73.156265
-25.705534
-60.126686
-55.957710
-140.476089
-67.311493
-144.245316
-67.461266
-101.734787
-61.216850
-65.721336
-148.018463
-77.172974
-61.056931
-55.914543
-62.014816
-95.219406
-62.035286
-111.422554
-37.028568
-78.265541
-59.833637
-90.767891
-79.668152
-65.140465
-67.264229
-129.526031
-58.950500
-116.014458
74.829414
-120.400108
-64.612457
-67.141304
-67.069778
-54.566711
-56.245918
-67.433746
-75.417213
176.455399
-102.150932
-96.148750
-110.034698
-161.662445
-58.760231
-54.980679
-118.193466
-28.103216
-32.772530
-111.025520
-55.585728
-119.596199
-145.870193
-95.082710
-89.318970
-45.251057
-68.560997
-68.715729
-72.332787
-66.375450
-87.331833
-65.315987
-66.199493
-68.408852
-63.137672
-70.339233
-99.664345
-59.129593
-84.068420
-113.164833
-142.101608
-59.892956
-155.525650
-117.395699
-59.828377
-62.953903
-77.522133
-95.472305
-78.409393
-157.126831
-63.085609
-59.241390
-98.083511
-53.330288
-108.908813
-126.266159
-142.965851
-56.752270
-111.419937
-71.225166
45.661812
49.989685
53.868034
37.558662
49.553753
69.434036
55.106468
66.648705
50.349941
46.754532
46.600216
45.069862
40.731396
51.472164
60.363834
49.637772
52.457027
40.860271
45.886814
77.351456
24.837381
-62.717690
-59.111828
-61.819019
-93.677071
-136.358459
-61.801147
78.992104
67.659302
68.672440
54.390400
-55.714146
-73.790848
-76.348763
-57.486694
-94.443626
-48.924091
-55.300499
-105.862183
-59.569008
-119.274521
-99.505089
-108.056656
-114.063850
-108.477371
-61.519981
-84.058189
-32.463017
-45.123142
-55.811459
-57.016968
-82.947678
-79.785316
-82.678078
-177.729431
-123.691399
-147.634186
-134.857758
-64.718086
-62.756260
-53.673927
-119.791222
-76.717743
-122.322479
-59.522324
-134.557510
-45.280228
-62.249386
-82.306900
-143.107407
-86.729805
-61.332611
-146.583420
-67.141861
-73.093651
-120.873718
-63.985577
-105.403908
-88.941605
-150.340378
-63.433002
-117.609077
-155.817764
-60.830616
-72.147118
-65.290405
-60.816521
-54.446995
176.040604
-151.279160
-71.619148
-82.542007
-87.566032
-138.341599
-67.107895
-56.220745
-93.240959
-83.951584
-64.025871
-117.306732
-160.613663
-67.715691
-73.737991
-56.506405
-74.696594
-62.761818
-59.178108
-157.546432
-41.978718
-70.633308
-89.104179
-66.903732
-98.281158
-91.975647
-66.817139
-67.090157
-72.473816
-97.610878
-68.732422
-54.847992
-51.363403
-67.992676
-70.140846
-97.564003
-145.643311
-65.910309
-138.040604
-56.150383
-65.213905
-48.226669
-64.241486
-83.455780
-62.019646
-155.930161
-148.382599
-60.979359
-68.578201
-67.337517
-67.219566
-79.488960
-78.799004
-75.345779
-151.000854
-75.247261
-63.275463
-127.416718
-108.397621
-96.769928
-150.541977
-85.368950
-67.286255
-152.664139
-53.077057
-72.303352
-62.728180
-59.199699
-62.343941
-16.733692
-76.400810
-160.966629
-131.782959
-78.449249
-130.305588
45.670956
61.948311
97.868538
-51.214123
-51.525333
-110.805862
-71.503365
-49.115051
-150.711411
-58.023170
-39.056225
-63.147663
-59.494987
-82.249458
-106.561447
-136.585785
-73.430786
-35.833366
-59.171040
-63.523380
-120.346420
-79.309998
-153.315231
-155.709488
-111.262413
-125.544754
-100.823662
-70.541634
-50.252499
-51.639641
-66.241852
-62.541107
-98.381058
-62.693695
-36.941814
-101.911140
-89.919678
-96.783913
-83.197586
-96.533455
-116.781937
-60.039101
-83.815605
-95.948990
-82.071404
-102.496078
-48.340946
-57.342522
-32.947906
-131.811142
-54.382092
-68.178192
-59.509857
-36.526867
-135.609970
-59.217934
-148.586975
-152.756363
-54.111599
-157.141663
-147.007401
-81.675842
-75.894478
-93.864807
-122.463890
-87.322807
-106.421432
-124.636345
-94.383514
-66.742241
-67.436722
-64.480949
-59.697926
-70.812393
-72.771965
-65.540565
-62.351959
-47.476124
-64.667404
-105.896034
-46.391281
-52.499203
-61.059284
-60.241432
-98.532753
-155.191910
-80.869461
-147.857803
-52.630978
-54.584183
-80.388298
-143.406616
-77.186737
-93.436897
-56.388885
-89.404251
-63.019524
-103.022469
-75.406013
-58.219833
-70.594078
-86.247108
-88.397049
-75.593643
-94.559929
-57.056351
-131.285812
-126.255737
-60.522659
74.371590
60.759407
64.780495
52.780670
-48.316162
-96.493202
-125.378059
-59.113770
-57.231010
-71.380035
-150.815521
-81.904190
-111.110886
-85.304970
-66.902328
-132.427979
-109.886124
-88.927505
-60.488014
-60.568256
-46.650833
-116.689606
-55.267532
-107.116676
-161.527939
-97.596390
-97.772797
-64.352402
-50.948364
-104.391418
-49.753906
-81.263840
-124.112289
-153.162476
-45.890453
-61.257694
-37.497192
-85.767990
-85.479828
-130.350632
-53.865150
-152.948746
-81.443619
-95.699806
-73.452332
-56.492134
-131.005737
-93.051300
-158.811646
-99.085548
-152.834457
-88.519936
-110.798615
-65.962234
-77.271828
-126.475861
-7.443973
-60.597080
-107.311371
-76.217407
-141.110382
-48.936127
-69.158752
-72.726631
-28.246212
-106.937378
-81.583145
-93.507675
-148.826202
-121.119492
-134.524796
-87.420090
-146.343445
-54.963173
-107.728973
-94.525063
-66.973358
-65.390984
-45.912243
78.489815
-66.360367
-62.503815
-59.690132
-153.596146
-157.467087
-63.121758
-106.728142
-134.581223
-123.445610
-55.173450
-55.012905
-69.763550
-121.692520
-64.132225
-67.325989
-94.643776
-99.228096
-48.792606
-60.198074
-61.170158
-65.160667
-80.229462
-72.264824
-73.103416
-145.803925
-77.542969
-80.469215
-45.812035
-104.135735
-97.474922
-98.946716
-72.334381
-53.518459
-146.271255
-71.234291
-153.290802
-159.184326
-61.357990
-56.842213
-101.201866
-63.136791
-110.096855
-104.053093
-59.020851
-56.647629
-72.673035
-77.486252
-58.059357
-27.437559
-108.957413
-115.983803
-63.181290
-56.994427
-60.085377
-55.300858
-60.699558
-64.444061
-136.295044
-59.332355
-77.536362
-83.000427
-61.905361
-75.740349
-93.531303
-150.400177
-48.941547
-53.985626
-56.933414
-63.056576
-71.237846
-79.177193
-67.900887
-60.236950
-144.350052
-73.704971
-155.290253
-58.067997
-142.426025
-68.498390
-104.916840
-85.749718
-145.534012
-63.169479
-132.225723
-68.132706
-104.577431
-76.463333
-139.169876
-52.761909
-48.495605
-82.681793
-71.765671
-90.271957
-94.709961
-107.682831
-122.981987
-91.354683
-74.230507
-64.839149
-61.415840
-164.492126
-67.917679
-83.626663
-68.593475
-146.830811
-91.217178
-112.197868
-57.609718
-133.887558
-70.014008
-147.837280
-60.454754
-93.935844
-58.349491
-55.509007
-52.239014
-171.999496
-52.658978
-136.240982
-51.123672
-109.625130
-53.228695
-62.450485
-152.631714
-77.083847
-87.289093
174.890701
-68.486839
-70.839882
-144.714935
-108.642212
-68.918747
-115.482689
-100.178635
-97.110977
-113.086182
-87.508614
-69.526962
-84.006012
-18.296055
-71.365189
-69.571342
-66.360588
-83.252579
-81.609367
-101.311790
-84.564659
-63.927338
-155.597366
-145.127655
-64.855309
-103.151405
-53.719776
-48.106255
-159.624374
-60.141029
-67.434380
-62.411491
-57.059425
-72.112068
-57.223785
-29.954124
-62.343491
-89.976372
-39.214687
-60.804703
-54.956619
-89.770355
-72.677498
-78.711739
-66.129707
-46.174061
-83.622551
-91.244759
-78.782196
-151.384079
-62.302681
-56.010941
-102.323097
-124.242447
-60.470783
-62.980564
-114.585754
-99.600067
-96.764572
-96.235298
-56.995754
-70.396393
-92.357407
-57.683853
-68.773010
-56.226357
-92.714668
-153.952271
-99.370064
-63.167828
-62.309750
-43.872078
-61.353333
-37.723976
-163.968918
-110.567108
-61.006180
-56.341236
-95.313492
-98.128738
-76.289955
-129.732941
-45.935150
-117.021240
-60.775841
-95.202942
-50.534328
-65.585907
-106.064606
-141.370453
-75.017403
-58.815861
-63.566654
-58.018951
-59.846012
-66.892799
-94.844971
-78.226135
-66.659813
-157.988007
-56.070847
-100.380852
-114.083916
-51.571712
-97.472771
-57.050468
-97.046326
-63.569748
-50.252598
-86.043152
-62.486965
-59.893803
-140.875519
-68.309761
-128.968628
-111.111092
-121.719307
-75.277191
-85.123459
-138.857300
-56.062824
-55.914753
-155.871933
-129.594589
-62.131134
-124.284317
-49.244057
-66.764122
-70.085526
-48.172020
-47.452915
-26.422407
-123.530670
-49.900864
-106.375694
-159.557526
-65.853889
-70.838104
-52.923801
-63.550495
-176.958176
-65.973045
-57.715443
-62.937950
-50.516045
-63.508503
-56.831799
-57.151897
-68.831406
-142.287552
-89.525177
-141.813904
-172.803986
-68.756569
-63.353893
-62.149178
-70.697968
-38.997849
-68.608986
-130.911499
-71.860420
175.932236
-68.775421
-108.801140
-139.124878
-57.862873
-56.722813
-123.931374
-143.391602
-49.162857
-69.661667
-94.487640
-37.597404
-148.321915
-105.780678
-63.326595
-108.042862
-169.911346
-164.802872
-85.357719
-161.308411
-137.882416
-53.374630
-64.541176
-83.967339
71.768288
59.410252
48.500935
91.663452
-102.168800
-58.459667
-75.242210
-35.762173
-64.565857
-71.377525
-38.920586
-94.590164
-115.439697
-53.534939
-59.493214
-60.616425
-65.824509
-89.097244
-151.378403
-57.584221
-78.577820
-56.694469
-148.214798
-96.800529
-90.560593
-63.636215
-63.412636
-58.635223
-85.023041
-55.175312
-157.239029
-96.034561
-56.154900
-116.229652
-57.650257
-63.142727
-60.954769
-66.441933
-117.433769
-104.317024
-40.756096
-119.470955
-121.916847
-75.952812
-124.991051
-62.800930
-121.560478
-57.861786
-67.976364
-42.813091
-167.239426
-62.559891
-72.933563
-60.643799
-61.706467
-53.627544
-79.311768
-142.859467
-95.976059
-77.769371
-52.265514
-75.938087
-54.469151
-76.334518
-79.368355
-65.518494
-65.689316
-110.628532
-55.901142
-120.744965
-89.321548
-112.881477
-162.269974
-132.199234
-156.056473
-53.328835
-132.651733
-122.569954
-146.107239
-64.066849
-133.233521
-72.710266
-50.365726
-148.339462
-62.960911
-60.988983
-99.060951
-65.673088
-62.579842
-59.207424
-32.372543
-66.128014
-54.588715
-120.397324
-77.807396
-67.183105
-78.678665
-65.979401
-62.045654
-79.743896
-113.543343
-81.854721
-104.724236
-108.236244
-158.042664
-60.587914
-111.722641
-120.075058
-101.533913
-61.380325
-132.058426
-105.754684
-113.314308
-158.897903
-108.066238
-57.804863
-165.209198
-81.567551
-71.038177
-74.273056
-116.991760
-99.086845
-103.217857
-71.766830
-55.729362
-127.037224
-64.596069
-45.516396
86.807747
6.965114
-85.309242
-62.962086
-55.849899
-56.544846
-152.064651
-97.282364
-70.569511
-67.536140
-118.247627
-135.436462
-160.457382
-97.187462
-46.973763
-36.063522
-150.485092
-59.057037
-50.704170
-44.537224
-39.099068
-30.412745
-61.532898
-87.255730
-61.239174
-32.246674
-96.747673
-114.766472
-72.512306
-158.759979
-101.568695
-96.673286
-63.309784
-92.211075
-62.576195
-60.614674
-157.444336
-70.132378
-80.136253
-62.810608
-49.161674
-67.676826
-36.508793
-31.659079
-75.845901
-113.139565
-70.686401
-58.297211
-47.582069
-107.778381
-87.798996
-150.906860
-97.989166
-54.328987
-142.774033
-159.662872
-75.046875
-52.320377
-103.055855
-150.916931
-108.339005
-93.726578
-66.571991
-59.631409
-142.422333
-58.863754
-60.240791
-60.980637
-56.469418
-155.146973
-50.790077
-60.670834
-70.784706
-62.720737
-52.927685
-52.308960
-47.879322
-94.308083
-111.996025
-65.518204
-75.061798
-26.541712
-55.248009
-80.076202
-79.671448
-74.877747
-140.932770
-64.725281
-44.795074
-35.871815
-49.203533
-54.519497
-74.735130
-59.067513
-149.457001
-65.103027
-165.423767
-65.703148
-139.452942
-77.936562
-60.426556
-92.320541
-112.725052
-62.288364
-71.593018
-68.256737
-48.865639
-84.724426
-67.201935
-136.890717
-75.579956
-162.052948
-42.154827
-72.133171
-56.840504
-46.121574
-107.060753
-138.209946
-159.785583
-62.085918
-55.890079
-65.730988
-68.993858
-65.352280
-78.224251
-82.429878
-56.903290
-38.921932
-66.415001
-108.957756
-129.645538
-106.677299
-64.940674
-63.052757
-55.847500
-91.383652
-76.809006
-160.221786
-136.669434
-69.076355
-102.528854
-64.977592
-55.384350
-149.799286
-119.572861
-71.729095
-61.350628
-79.565704
-50.233562
-136.883850
-63.970524
-75.635376
-108.405914
-83.126495
-111.042473
-120.558365
-136.317749
-71.581436
-63.972469
-52.982792
-55.354858
-73.694092
-68.492691
-58.682529
-66.125519
-43.091351
-85.176849
-53.447887
-16.346958
-147.458969
-63.617882
-61.951916
-123.567818
-28.988407
-150.085861
-109.827179
-161.414200
-68.462860
-107.489632
-81.369934
-62.309566
-60.328907
-93.997467
-100.418312
-104.385956
-94.667465
-125.845535
-74.329613
-55.764935
-140.655533
-71.156395
-85.084618
-83.507172
-114.458595
-63.259453
-41.490467
-75.414337
-41.097511
-101.349464
-64.135025
-47.937153
-140.468521
-113.551590
-108.922783
-67.825249
-61.787109
-58.902290
44.853313
54.108921
42.130062
56.547905
59.362686
23.065912
50.502148
65.291077
82.576996
50.858784
37.629734
89.391365
81.521561
52.730583
75.142082
-79.795486
-56.665058
-61.705101
-65.404579
-62.056274
-65.311867
-55.975388
-111.586983
-68.742210
-52.915096
-169.591232
-114.453377
-133.569153
-119.978630
-57.247608
-68.822960
-81.965889
-145.009369
-64.326973
-17.010771
-163.782074
-50.280788
-93.724861
-68.469910
-80.998642
-65.996674
-57.053654
-83.182838
-51.644749
-33.027679
-62.340267
-60.872669
-57.628105
-85.386246
-68.434654
-76.376579
-65.389633
-62.129951
-62.328510
-66.704857
-47.758858
-70.458549
-136.920837
-18.270145
-146.121628
-63.825764
-158.309906
-114.537529
-104.371681
-151.479279
-59.222088
-113.535698
-62.969299
-79.466942
-70.982025
-168.933670
-99.505661
-99.111694
-60.566467
-150.857620
-61.576790
-44.907288
167.925949
-67.886856
-137.811005
-101.968491
-102.113205
-57.059689
-77.242165
-39.322662
-99.841911
-154.364365
-55.650108
-139.342346
-67.643440
-80.380638
-65.858780
-160.388046
-70.737495
-64.093071
-86.690750
-61.586220
-142.912018
-90.875473
-95.825806
-143.032425
-67.054115
-135.350708
-117.452339
-57.074051
-163.521332
-88.382324
-85.195076
-68.700897
-165.205429
-158.172821
-56.387447
-66.138245
-124.536278
-43.995232
-158.956573
49.984837
80.531212
62.613720
44.172913
40.157978
73.753487
71.665352
66.326828
58.074406
59.938759
73.987923
72.369102
-158.095627
-70.534241
-102.738029
-60.072281
-59.425846
-58.600887
-57.039539
-144.064987
-67.144745
-130.428192
-72.591415
-128.751465
-98.917397
-117.987099
-66.100365
-46.471626
-73.093239
-51.972790
-59.376259
-50.846951
-57.159729
-148.151260
-70.421700
-65.905678
-69.624039
-130.269211
-77.389450
-65.591713
-46.096775
-107.344666
-66.160927
-55.682274
-153.564041
-71.902191
-36.894283
-53.248787
-66.131577
-157.818619
-56.054653
-87.300209
-69.316460
-53.569313
-155.894409
-57.109020
-58.497440
-115.511757
-112.805817
-147.364395
-121.848930
-47.191956
-58.121464
-65.114563
-67.661461
-78.138588
-148.953369
-77.200745
-75.056519
-53.021709
-63.778370
-68.246666
-108.673080
-110.415756
-59.126152
-94.386566
-63.608757
-59.818985
-94.754448
-58.171612
-135.863663
-57.730251
-58.968174
-72.966522
-63.910923
-72.002510
-60.530445
-121.962692
-120.540703
-68.150803
-98.539658
-67.655365
-105.924622
-91.415627
-130.250000
-74.465385
-115.508667
-106.028313
-90.950836
-135.695816
-88.299507
-87.094002
-116.830627
-118.934845
-82.722282
-55.099133
-149.025681
-143.299377
-59.631306
-82.494667
-89.496796
92.721764
73.448654
109.497894
37.292213
69.041115
69.455223
76.431305
54.685585
78.481560
41.201191
-67.935226
-86.633621
-49.470737
-55.136982
-56.659485
-48.339691
-101.588943
-120.786453
-144.184265
-56.263222
-59.065937
-32.748516
-62.157581
-49.207485
-91.561340
-157.021759
-158.254822
-81.524940
-101.905754
-153.040359
-66.768044
-139.354080
-59.374722
-126.598358
-113.284996
-68.888329
-103.588844
-94.740967
-55.569050
-109.585602
-87.842537
-137.561554
-46.773121
-78.832428
-65.437164
-131.417969
-60.666767
-60.581738
-106.084251
-60.373112
-64.646454
-157.619797
-135.902405
-87.614685
-63.338726
-50.615536
-75.755280
-55.261787
-46.455574
-47.733330
-51.977303
-71.801895
-83.536980
-67.793602
-120.869972
-97.578949
-81.034386
-68.851128
-114.989426
-84.060219
-70.485359
-108.296440
-73.329094
-60.670551
-44.439217
-89.362648
-58.954884
-125.710693
-89.395599
-97.644341
-54.120579
-60.641121
-61.694977
-74.337914
-81.580101
-148.979980
-117.924889
-135.876968
-60.588234
-66.650475
-79.308434
-154.219620
-120.754295
-70.692574
-55.683620
-56.990482
-74.546616
-58.699871
-72.071442
-59.396877
-70.227730
-75.149406
-96.890060
-111.239090
-64.864326
-56.935745
-57.228294
-63.561790
-45.795071
-132.788284
-64.345650
-158.135345
-49.696831
-61.245087
-60.343449
-52.869839
-62.553082
-91.171257
-115.214890
-60.653141
-45.701172
-126.033318
-103.801132
-129.492325
-132.981400
-55.089699
-53.045467
-72.148094
-83.703537
-97.091942
-83.035072
-67.063576
-148.188339
-108.125984
-90.394127
-78.903526
-68.403503
-67.290283
-146.000565
-88.238708
-73.754883
-139.363327
-88.628975
-102.715851
-36.934761
-140.311905
-64.846191
-76.782616
-86.390999
-63.802036
-67.499207
-63.015049
-97.874893
-60.354336
-83.247444
-75.711891
-129.568893
-54.594444
-65.529449
-65.444901
-62.365582
-71.037949
-51.751892
-157.871811
-54.354889
-145.793533
-139.250854
-101.488678
-61.760952
-78.789764
-58.341934
-92.922119
-102.178207
-121.966789
-78.760017
-117.484329
-109.910957
-59.720608
-93.235931
-69.903633
-165.864410
-54.382839
-92.930954
-88.703369
-78.491234
-124.235535
-78.228172
-76.299759
-73.358032
-65.149643
-134.097977
-130.227554
-63.936161
-42.998768
-136.689728
-71.836632
-63.910690
-131.735825
-57.092415
-71.772949
-149.966751
-97.264252
-151.837326
-48.769165
-64.872795
-39.813465
-68.323051
-59.426056
-67.239586
-70.461243
-65.135452
-52.409801
-58.736565
-69.468620
-68.148911
-65.986504
-94.773232
-76.954147
-102.147125
-55.245457
-44.279160
-72.632713
-63.267979
-137.122925
-56.259724
-128.231689
-83.827995
-114.322174
-49.876995
92.000961
52.617451
57.469749
75.886703
49.512970
45.788971
58.420086
61.093006
64.712120
58.943493
-59.478931
-159.049545
-135.099304
-68.093369
-44.502716
-133.132019
-59.645950
-63.727600
-65.458313
-78.375191
-76.730576
-110.962509
-142.724991
-66.118469
-108.148254
-122.355644
-99.978813
-153.822388
-33.311733
-63.227276
-69.278091
-96.618172
-86.893066
-56.086025
-71.502731
-68.303604
-54.894611
-59.120373
-53.755047
-53.808243
-54.515285
-77.055389
-63.715725
-113.863495
-55.855583
-68.088676
-86.439644
-53.521057
-116.893753
-69.185722
-67.235420
-83.034042
-106.987793
-54.455963
-156.457367
-64.097679
-111.031029
-89.675827
-64.452538
-161.843094
-70.242455
-113.351631
-122.954872
-95.432365
-94.009018
-116.048813
-50.317398
-60.048836
-38.831776
-56.456566
-166.158813
-57.818565
-59.964855
-130.141907
-71.204117
-126.891510
-42.393177
-62.283588
-59.001369
-67.347862
-47.869320
-67.303490
-101.964088
-68.092377
-106.951576
-78.607071
-63.228958
-152.750366
-139.450272
-75.765862
-90.075340
-43.767612
-127.811958
-84.584778
-60.337109
-68.776924
-116.353371
-96.664513
-71.836159
-150.306213
-64.553017
-35.490742
-57.818245
-56.340347
-109.845604
-118.278282
-100.195160
-55.785198
-47.247776
58.649670
-63.755066
-160.611801
-60.761681
-62.296013
-64.663757
-47.746262
-121.957092
-143.842194
-61.385979
-69.022881
-60.369251
-84.948898
-160.660324
-61.345028
-68.605560
-80.855873
-167.637985
-66.788170
-139.913269
-167.779556
-132.815155
-23.910830
-146.814041
-145.142807
-126.682419
-52.515984
-68.482796
-122.551758
-98.560081
-141.188904
-94.807076
-65.766464
-79.030739
-87.745125
-64.141327
-53.573215
-52.208576
-93.949867
-93.872559
-119.046585
-105.309700
-64.287254
-62.818222
-86.435478
-41.145634
-60.482727
-92.049431
-57.582912
-104.283951
-99.478157
-73.993225
-105.860321
-56.040657
-149.093903
-64.981476
-65.866119
-79.318504
-95.431404
-109.383736
-148.330963
-75.512016
-162.772079
-55.014336
-106.871864
-97.176208
-34.619637
-62.805046
-71.537727
-80.230339
-105.426697
-92.508873
-106.078423
-88.720490
-144.066406
-79.025490
-78.195145
-150.510498
-63.702232
-72.909706
-49.526264
-50.800739
-74.182182
-133.914917
-84.803398
-61.524967
-93.604492
-59.621700
-66.417603
-58.504028
-98.053284
-106.937027
-106.161354
-79.543388
-112.181305
-115.376427
-68.766121
-140.724518
-94.870239
-140.581329
-58.644043
-73.996468
-101.359169
-154.627197
-61.983356
-90.367233
-72.501640
-157.550537
-86.386627
-81.440094
-88.915581
-66.903709
-116.484879
-57.211185
-68.558556
-66.414513
-94.515457
-100.403641
-83.230537
-89.229698
-129.923981
-68.931969
-106.223320
-68.919334
-66.141266
-75.870972
-69.158104
-96.426430
-98.781792
-155.586899
-41.326767
-69.556557
-90.138512
-54.119862
-59.555660
-69.303474
-62.435753
-74.977882
-59.839539
-86.671227
-63.416527
-64.168526
-56.392448
-68.435013
-89.772079
-63.834240
-62.052505
-87.354958
-83.636429
-77.958847
-60.836033
-77.277031
-62.180939
-50.688419
-126.253662
-51.598740
-67.305183
-59.505451
-48.026024
-139.441299
-76.337097
-29.734346
-140.997635
-64.765617
-147.040573
-96.192307
-45.390804
-143.568298
-58.330528
-97.193756
-157.619797
-73.617249
-64.922554
-154.820251
-159.947815
-144.165451
-66.116844
-70.213539
-102.797585
-96.774971
-139.793594
-42.287399
-63.032047
-52.671066
-105.077301
-47.709343
-73.655296
-149.002701
-45.690884
-60.411709
-77.016357
-64.853363
-57.649223
-55.771946
-164.194962
-158.197083
-75.057213
-54.594707
-116.549232
-53.773380
-89.770767
-75.738075
-69.978683
-44.669846
-55.248356
-103.501007
-113.519333
-119.074776
-76.402489
-61.462982
-56.037895
-120.491196
-140.510712
-55.639927
-68.743431
-78.216377
-142.379410
-83.859695
-53.167103
-60.051456
-84.691658
-118.937767
-103.947617
-117.632133
-120.203362
-138.186188
-153.331451
-83.411011
-146.550903
-46.699657
-62.446880
167.520599
-146.982666
-54.263241
-74.125305
-151.202042
-60.702812
-63.337967
-61.889782
-111.214844
-53.503384
-152.658524
-139.684067
-102.405464
-71.438057
-135.652084
-79.637131
-49.428223
-49.902313
-151.511261
-55.604431
-178.544907
-55.072441
-55.004089
-67.122070
-137.182068
-149.561264
-66.660553
-73.084618
-70.530632
-99.224075
-55.377205
-64.515854
-114.260521
-71.281975
-69.926338
-56.873550
-73.974777
-76.921455
-60.353058
-65.134842
-159.847839
-159.972458
-109.028915
-154.636444
-62.926189
-58.998425
-113.878792
-78.587944
-67.847038
-72.731949
-148.500961
-61.378254
-63.063202
-108.907608
-67.653275
-86.654236
-68.763390
-92.575912
-102.666687
-148.933716
-63.106518
-110.464005
-63.464809
-59.595379
-60.895615
-109.751015
-66.125076
-136.979492
-53.424103
-117.783615
-56.306507
-86.538315
-117.318054
-47.210056
-63.238602
-75.230675
-38.101402
-48.212166
-70.632721
-103.833618
-32.663998
-127.209206
-66.799019
-95.889114
-60.045650
-96.347733
-78.844086
-107.295288
-80.263290
-113.296532
-58.861042
-73.915787
-69.008163
-151.872055
-55.549297
-113.465599
-105.650711
-128.856125
-21.147598
-43.142437
-70.939758
-139.821777
-50.239433
-84.850952
-64.067322
-150.352921
-118.316467
-116.307663
-109.492638
-104.320045
176.263763
-101.211517
-63.991280
-69.163841
-62.018238
-122.114212
-58.943825
-147.688599
-69.612335
-68.409515
-58.975353
-75.474640
-76.182053
-71.129913
-94.633095
-89.989998
-47.960491
-55.770252
-54.149540
-68.385841
-113.030983
-63.886753
-93.851273
-93.465073
-68.218010
-163.329361
-73.136421
-54.441574
-111.353363
-85.731453
73.265289
-113.238892
-60.245495
-60.198620
-65.555038
-67.017807
-157.751434
-80.135132
-76.518494
-62.464851
-101.110085
-93.583862
-69.019600
-77.019493
-71.757698
-73.469986
-43.294792
-113.549812
-137.635315
-63.791790
-34.998104
-49.822998
-86.652107
-152.267471
-58.263821
-60.559437
-101.978134
-56.466038
-62.299984
-58.264885
-88.931946
-81.604301
-169.925140
-66.766121
-57.019398
-68.868546
-31.969450
-72.148460
-81.802444
-46.229591
-118.528839
-61.517967
-68.664711
-56.957581
-57.095795
-51.656952
-90.766823
-54.116798
-89.515259
-91.552437
-62.078983
-112.610092
-128.945114
-60.954735
-66.966805
-69.503578
-124.282303
-129.600586
-57.951092
-67.295807
-69.032188
-53.544773
-134.140900
-63.046440
-107.394081
-100.513412
-65.379936
-59.550053
-75.228386
-149.484985
-114.445343
-60.793488
-91.730484
-76.020401
-65.725746
-74.462791
-154.930450
-61.739594
-150.855682
-131.739899
-60.097740
-55.008896
-73.712952
-157.557571
-34.633499
-29.898895
-85.264084
-66.442848
-41.071144
-64.825554
-111.855240
-55.287907
-71.798035
-68.308334
-146.990005
-51.141582
-107.762497
-154.614746
-68.841194
-159.787628
-68.151222
-102.986610
-57.137550
-62.746193
-160.955078
-69.596611
-55.758339
-98.736122
-136.540894
-43.597897
-97.379227
-112.345634
-92.913582
-115.002350
-120.946770
-60.111214
-82.385841
-118.228645
-55.995201
-101.294594
-108.758095
-140.896164
-113.269600
-97.736450
-67.081879
-77.298302
-46.800903
-72.757095
-125.796356
-142.824432
-61.381935
-152.516403
-151.783829
-84.538109
-78.757240
-81.726875
-126.470589
-112.502541
-104.668251
-84.856987
-116.259201
-121.920753
-79.964378
-117.405426
-101.530777
-72.327530
-101.988441
-70.135078
-142.835648
-62.575218
-63.907303
-68.647575
-66.646202
-56.020790
-129.516769
-70.311333
-114.966301
-84.779869
-73.456192
-56.622578
-99.439018
-96.618713
-93.635094
-110.382835
-116.364723
-65.067802
-98.907204
-109.264000
-122.687073
-97.153175
-79.442368
-172.017776
-65.186592
-74.720917
-132.174561
-66.303139
-66.729172
-41.919121
-59.589478
-139.737976
-86.819176
-94.600677
87.640129
54.094944
48.188820
73.028847
95.160278
56.743324
-101.380516
-96.214081
173.735703
-60.023952
-104.711548
-63.067505
-125.266182
-60.037304
-79.035889
-54.603569
-131.099960
-55.517235
-68.158745
-135.187332
-52.601097
-146.933014
-76.169975
-94.360771
-39.524773
-68.111366
-150.729279
-61.040535
-68.882088
-74.409927
-98.546928
-62.520664
-129.102295
-65.308609
-99.072151
-73.181839
-74.606384
-72.655563
-37.346401
-58.109047
-72.547546
-55.495975
-75.463753
-82.440231
-142.696243
-106.222977
-92.523628
-72.558884
-93.148361
-127.767357
-120.439804
-53.528099
-73.475716
-114.624229
-82.866608
-59.588234
-65.286903
-60.313709
-69.241570
-152.812958
-132.702530
-119.240425
-54.654301
173.374237
-68.125557
-75.362595
-55.907078
-98.495323
-96.034668
-98.612389
-130.855713
-82.570930
-121.786484
-75.807159
-134.260483
-63.172539
-66.538086
-78.936310
-57.816326
-58.651623
-102.561081
-54.593246
-58.770386
-52.613983
-104.816925
-158.185226
-116.604218
-70.678558
-74.161995
-93.175354
-61.131527
-93.865456
-114.008652
-84.057411
-73.607414
-77.928116
-59.193306
-93.472855
-96.045967
-125.241867
-124.978577
-112.796181
-76.332962
-89.054710
-149.815628
-94.917191
-73.672989
-75.443565
-60.886284
-60.006351
-61.932423
-65.900162
-146.135315
-61.068344
-75.824532
-67.098709
-66.395775
-49.416050
-177.374451
-142.150467
-72.657730
-67.626976
-142.604599
-42.343739
-58.484161
-43.389931
-110.385353
-135.269608
-107.305893
-92.570580
-77.725365
-145.956787
-66.542404
-133.086823
-85.990105
-124.832832
-74.775703
-60.604565
-132.304398
-61.167530
-147.358932
-72.073631
-69.422386
-72.732140
-82.316383
-57.031982
-142.858795
-143.533417
-72.871178
-67.649437
-54.718060
-75.275879
-102.505180
-87.253738
-130.411438
-52.017056
-62.169758
-164.412552
-90.620667
-68.340759
-100.018402
-109.197121
-91.590866
-103.455704
-101.206108
-108.996468
-77.066246
-134.068619
-51.852146
-110.777199
-59.297863
-149.258362
-90.271706
-69.496399
-60.846859
-101.840263
-74.386230
-55.640732
-57.342106
-83.131645
-63.083378
-66.054024
-64.490707
-61.803551
-101.084496
-140.164963
-48.991505
-75.805595
-45.852612
-65.474236
-70.989990
-68.508644
-57.152199
-73.294266
-65.798859
-72.327164
-65.583115
-67.753738
-65.526451
-63.450745
-67.328209
-107.170280
-65.367813
-123.247398
-75.453880
-82.673233
-65.710335
-60.767979
-89.907059
-75.445312
-52.302189
-82.439705
-69.128426
-62.939159
-130.494507
-142.887894
-103.318306
-79.986305
-160.330246
-63.837322
-56.112888
-67.840942
-133.170822
-55.982285
-44.213402
-77.670883
-61.370914
-158.989914
-65.032982
-118.159409
-71.166702
-46.752907
-92.128334
-91.697098
-109.970810
-136.643738
-55.182785
-107.601532
-109.933586
-97.014801
-84.441742
-95.766075
-71.376511
-97.873680
-166.991608
-62.409252
-68.043381
-101.776421
-105.645874
-87.126732
-67.351646
-46.862404
-58.264317
-91.583282
-162.490540
-103.160614
-77.118477
-65.239479
-60.328899
-68.094887
-86.219490
-58.965580
-109.107246
-65.391586
-56.084198
-52.982948
-94.911926
-101.544083
-88.366547
-86.810867
-73.854858
-61.224831
-59.394897
-64.398651
-59.747684
-86.877258
-72.042908
-119.459808
-104.121780
-61.327091
-55.406868
-70.321442
-138.619324
-58.955074
-82.381065
-153.771835
-62.299267
-76.994133
-76.807198
-129.245361
-80.401276
-78.673515
-69.401932
-54.066895
-67.322029
-160.695099
-109.120270
-94.569489
-90.439445
-68.687805
-64.794617
-61.675907
-103.662468
-108.551659
-160.747864
-89.017838
-59.257912
-64.301346
-70.220169
-45.509499
-47.715656
-112.458099
-62.506889
-156.998367
-90.969498
-66.024010
-74.342834
-73.489708
-52.061745
-73.029022
-63.742397
-90.795586
-140.117081
-107.003441
-141.028702
-56.533485
-131.523270
-151.700027
-91.603630
-106.559975
-53.527660
-114.436043
-53.568172
-98.648750
-41.672985
-136.781174
-85.676598
-84.752205
-58.664005
-71.048225
-109.789314
-94.107895
-99.716507
-82.522133
-58.692318
-63.435173
-80.004860
-79.768761
-132.787140
51.159340
65.624504
-69.523209
-57.094025
-49.218975
-61.075371
-80.491600
-58.306110
-101.564621
-144.884720
-89.162453
-70.281540
-61.151253
-68.185143
-61.313931
-132.793106
-67.040840
-135.691544
-62.118469
-109.324631
-148.581223
-51.463558
-53.956318
-57.781422
-60.029995
-62.975311
-170.678543
-68.669235
-66.183098
-76.008545
-71.737015
-162.643478
-53.720276
-86.361931
-102.241196
-103.816978
-64.041504
-62.384937
-60.404312
-65.397522
-70.474861
-117.802055
-58.411140
-114.262886
-64.470825
-119.879898
-48.887299
-40.707939
-97.015976
-144.550827
-73.631279
-104.366455
-80.402733
-28.474476
-123.290810
-67.750908
-96.362663
-124.545692
-158.959305
-57.403469
-44.434254
-58.696518
-69.601097
-55.101715
-80.730835
-60.398636
-78.749672
-107.252525
-60.470776
-61.609436
-108.177437
-46.758572
-80.718102
-58.649834
-48.579491
-55.671356
-66.799927
-155.331558
-61.592388
-71.156410
-94.836502
-115.601929
-37.810677
-42.184303
-152.844055
-94.349640
-43.262398
-91.205055
-120.546577
-50.603645
-62.613045
-136.199310
-162.580093
-132.645126
-155.088211
-119.148178
-97.304771
-156.688187
-90.287682
-89.913422
-62.851158
-78.842262
-77.073616
-66.927185
-32.191940
-101.611992
-102.141777
-116.739510
-149.056213
-78.177879
-98.318054
-69.704109
-102.958336
-71.557442
-153.089630
-111.124222
-113.724457
-149.360184
-59.497509
-59.569630
-52.050751
-53.682243
-69.087852
-81.143410
-71.582329
-103.179512
-71.383064
-150.202484
-112.148605
-45.062557
-91.413376
-96.941734
-161.708542
-81.625641
-74.479820
-112.370697
-80.054832
-54.681808
174.411102
-71.498169
-112.822639
-115.591522
-69.373192
-67.634964
81.994743
-165.201859
-155.524872
-64.322456
-106.685623
-65.231934
-71.728745
-70.020752
-84.290749
-110.025658
-102.472206
-71.102325
-67.218872
-150.608948
-70.874077
-62.369133
-129.021454
-103.560295
-97.237289
-90.046432
-70.855904
-95.588364
-83.594475
-148.886780
-43.905144
-164.131409
-64.771278
-67.334785
-61.389759
-75.882683
-67.929779
-125.396309
-134.312637
-67.361275
-69.909164
-62.781483
-67.908920
-65.040909
-38.259903
-58.024006
-72.290245
-46.806709
-100.047791
-83.469734
-137.790939
-60.249302
-64.710358
-152.191803
-81.206200
-48.601830
-150.591080
-163.941223
-58.945793
-61.531116
-75.994553
-72.944397
-65.106033
-89.873909
-119.778564
-89.525681
-108.558769
-65.838654
-140.030029
-137.503250
-149.582047
-47.672092
-70.697083
-65.662933
-66.717590
-45.472160
-60.182213
-130.748993
-75.994995
-57.927029
-58.006306
-138.523987
-57.618729
-67.199608
-95.484062
-57.050991
-85.728065
-55.974010
-59.708508
-61.816502
-141.927887
-55.013329
-48.281464
-138.321320
-74.691391
-58.336445
-156.621689
-64.851669
-85.382904
-50.700752
-154.949844
-42.634052
-61.100204
-106.242584
-64.726044
-84.723244
-71.880821
-123.480713
-81.373558
-86.302841
-134.872253
-61.318817
-55.944878
-75.407257
-78.006638
-54.735771
-46.951721
-70.463562
-106.834366
-57.602200
-76.827713
-45.203285
-65.855743
-62.560764
-61.733795
-113.538696
-76.586151
-110.273727
-112.447037
-55.360176
-97.698906
-132.445236
-71.335587
-91.386322
-90.808105
-69.408173
-68.839272
-155.201538
-103.812630
-84.829887
-131.323746
-62.249413
-147.848480
-97.530273
-57.119015
-85.405571
-108.673927
-100.427879
-97.745537
-91.600243
-144.490265
-101.143578
-128.099777
-111.370193
-153.041397
-81.112999
-87.506004
-138.177734
-157.711899
-92.910728
29.899820
36.744205
51.789471
44.825489
-74.070900
-81.035728
-156.885391
-80.286140
-113.288582
-116.841331
-61.306572
-52.738823
-46.595348
-63.620190
-61.967926
-98.282555
-55.058548
-25.830212
-66.778961
-95.888840
-90.635605
-62.226830
-97.968277
-70.162811
-67.081673
-64.409134
-98.103149
-61.787460
-63.636787
-62.966022
-93.004341
-103.955444
-58.270164
-55.977840
-71.736938
-105.950516
-52.102772
-128.959381
-62.641930
-55.002628
-96.416794
-75.995033
-58.448788
-67.266571
-30.664843
-40.538513
-75.962860
-41.553360
-55.853886
-48.920742
-161.322250
-61.089333
-55.525501
-115.740570
-89.498314
-111.929497
-110.679031
-64.988174
-47.646645
-71.912262
-110.027512
-116.819466
-83.041130
-65.849411
-96.443924
-78.307800
-143.987076
-122.917839
-122.956787
-136.525986
-65.521912
-120.549500
-54.958481
-58.796997
-136.674698
-56.505455
-72.879456
-59.481403
-39.380924
-62.328362
-67.039864
-55.886429
-64.160568
-82.991493
-105.891235
-86.542938
-91.275009
-94.209206
-112.895004
-90.640495
-152.447144
-128.391296
-71.937378
-107.280296
-55.800014
-79.329102
-131.376236
-115.379852
-144.910110
-113.180237
-124.469124
-62.404476
-58.135357
-110.653496
-52.699799
-124.947212
-136.141586
-63.222481
-81.869507
-159.247604
-61.092201
-142.670288
-75.840370
-38.578999
-76.269882
-124.848106
-53.629475
-72.438934
-145.487946
-107.119026
-128.933685
-32.569370
-72.327866
-110.668198
-67.223038
-53.057667
-98.254044
-36.123905
-54.092812
-70.251450
-55.642628
-27.571648
-115.860779
-107.379982
-104.290848
-102.346306
-74.636536
-116.659966
-164.561478
-110.128067
-99.497192
-98.619499
-71.353630
-94.167038
-61.901291
-85.875916
-118.621559
-66.774590
-70.962074
-111.034065
-70.934326
-58.076008
-59.193741
-71.346558
-56.700249
-67.537361
-50.064011
-97.555351
-66.046959
-86.281380
-88.290771
-126.007820
-80.398384
-96.588493
-95.704430
-117.053764
-118.075974
-92.573441
-57.074078
-145.724762
-67.622139
-140.136185
-18.323286
-57.679810
-119.007294
-59.437069
-137.899796
-133.819473
-94.724960
-119.782249
-82.274490
-106.450531
-78.673553
-60.484875
-111.463898
-122.309311
-169.857147
-55.276314
-64.733498
-107.319603
-57.467056
-68.955994
-107.193291
-87.454376
-77.752922
-102.631172
-76.846321
-150.716278
-67.746605
-40.155277
-97.971626
-70.655571
-63.131580
-39.745060
-34.471409
-161.136688
-71.641151
-61.895794
-59.755211
-161.170975
-71.170898
-66.226837
-64.830513
-67.335289
-86.124794
-110.478966
-159.305664
-53.971889
-73.777069
-127.633018
-118.847939
-146.833069
-94.861702
-99.522522
-55.354210
-91.406670
-63.652538
-160.001892
-64.877907
-58.165314
-52.141048
-89.720810
-146.821472
-68.804176
-163.962540
-105.310860
-62.864914
-45.416878
-150.538803
-73.559456
-69.249519
-63.343094
-113.262955
-133.431686
-71.601891
-94.072128
-76.602989
-101.489235
-109.547318
-56.017624
-81.430313
-72.512497
-142.186203
-55.049007
-64.069450
-63.978733
-53.166317
-61.957607
-66.354179
-61.956268
-94.605247
-145.473663
-90.735832
-60.084255
-64.785065
-58.947868
-141.343674
-79.050095
