# Supplementary material for: Comment on 'Valid molecular dynamics simulations of human hemoglobin require a surprisingly large box size'
Source: eLife. 2019 Jun 20;8:e44718. doi: 10.7554/eLife.44718 (PMC6586461; doi:10.7554/eLife.44718)
Supplement: Figure 3—source data 1. — The zip archive contains a README file describing which source files correspond to the different panels. [file elife-44718-fig3-data1.zip › figure3/panel_B/box4/phi6.dat]

-138.002380
-118.784798
-119.179527
-108.529037
-95.008408
-114.354408
-61.099186
-69.799927
-139.564331
-136.411819
-116.474213
-112.020027
-75.865753
-61.284634
-107.722511
-21.856350
-102.479248
-102.122940
-160.173569
-144.606262
-59.678284
-65.495064
-144.251724
-140.335495
-106.003723
-58.341888
-46.962280
-85.851112
-158.923813
-81.606354
-45.118618
-61.337337
-58.650654
-53.772053
-64.046410
-58.297855
-53.972660
-73.315697
65.316322
36.275814
25.359047
66.206047
61.349575
-58.648270
-90.095596
-87.961670
-152.645920
-60.851490
-24.112516
-60.159019
-124.539009
-60.494026
-61.154190
-72.000397
-33.969505
-98.331390
-91.299088
-55.773987
-87.370461
-89.032639
-89.794167
-71.643623
-112.072357
-161.874588
-78.141014
-56.697689
-146.397156
-72.450050
-152.779221
-82.553795
-89.467339
-147.310913
-102.660561
-143.156525
-109.242973
-67.714386
-79.363815
-75.691742
-61.392986
-65.143562
-83.160759
-50.196327
-63.398209
-66.254501
-61.450409
-105.226593
-47.791042
-116.104851
-140.602982
-60.144073
-72.968468
-158.092773
-136.514572
-66.439987
-104.736000
-104.830849
-114.495193
-108.587341
-64.364708
-118.686172
-116.680077
-83.995705
-64.614105
-61.294888
-72.415878
-115.335732
-130.213043
-93.269768
-98.510147
-118.672729
-135.827866
-78.689613
-72.526222
-77.328949
-63.074478
-61.119404
-68.049141
-94.770943
-89.610268
-76.244606
-89.583755
-65.414406
-96.776855
-58.310440
-143.580933
-98.645966
-94.849564
-79.844643
-44.353107
-63.582550
-55.679749
-142.666473
-75.005241
-26.826422
-60.739529
-76.703583
-78.229050
-132.539383
-62.944260
-89.617401
-91.295769
-79.556717
-103.778358
-74.642662
-86.789635
-89.901711
-70.170456
-39.156269
-66.313690
-63.500519
-101.860008
-97.935600
-90.519958
-68.162308
-82.496078
-76.708740
-61.036453
-103.429657
-53.825985
-147.233276
-61.992577
-52.798279
-109.171417
-65.753517
-58.718025
-119.851143
-62.564938
-27.684427
-129.925797
-55.611580
-67.950516
-66.134048
-64.314728
-119.184311
-152.021927
-61.364288
-55.953175
-78.233360
-44.474415
-68.681335
-96.395584
-61.811535
-111.409668
-110.501266
-73.676018
-103.179550
-54.008495
-57.250999
-110.292542
-113.089729
-110.585281
-60.618145
-68.349373
-102.453766
-103.611809
-126.252365
-95.424858
-115.872871
-103.745720
-97.996468
-48.488907
-76.136833
-55.099903
-165.456772
-134.548340
-64.597359
-139.241287
-82.154739
-122.511536
-40.123608
-56.976254
-57.535378
-124.951416
-72.584084
-90.175140
-49.628628
-102.895370
-66.113876
-123.134483
-88.488747
-74.702187
-140.534515
-60.152023
-76.218102
-85.008209
-64.191833
-95.446571
-77.156914
-76.399101
-104.852982
-120.410545
-63.714249
-61.401184
-63.085838
-76.352837
-63.096600
-80.598206
-156.165924
-157.664322
-52.578026
-144.069946
-68.890961
-100.704834
-83.653008
-147.549698
-116.937828
-83.881996
-72.447342
-82.463905
-61.054417
-134.166672
-75.608124
-49.753647
-64.636948
-70.798157
-71.723572
-71.422516
-147.341629
-56.130756
-102.202927
-88.868706
-72.438683
-70.570122
-157.920532
-140.879257
-130.130890
-118.884544
-95.913033
-83.835678
-60.283493
-29.980358
-63.872826
-84.593079
-142.691422
-65.262253
-106.991165
-153.800720
-69.358299
-44.467289
-36.273819
-138.111755
-118.998787
-133.758957
-66.798119
-95.601913
-85.116516
-71.755798
-68.011131
-99.459328
-62.035072
-48.285091
-96.287186
-157.291000
-58.696068
-47.765312
-160.792252
-61.265072
-150.504364
-68.554916
-135.867371
-44.347366
-122.307602
-130.186981
-57.879047
-89.183296
-81.715775
-126.041161
-140.707092
-95.044601
-62.237869
-106.690018
-99.011429
-74.968826
-96.073212
-98.235352
-59.205101
-89.500862
-93.566315
-61.622128
-89.549156
-178.205383
-145.668915
-62.871048
-117.140472
-89.969971
-116.024307
-87.941193
-132.679382
-42.918976
-50.677795
-61.236057
-123.367622
-59.625870
-108.149208
-56.500324
-83.284309
-84.609299
-78.998337
-144.195938
-41.532993
-68.261864
-83.965851
-54.214478
-108.977974
-119.674812
-97.875038
-57.078014
-148.223999
-58.441998
-75.742645
-87.816154
-90.080193
-65.389824
-163.829346
-99.656715
-98.155930
-93.293274
-142.597595
-120.745964
-75.570778
-151.017105
-70.636238
-69.225388
-34.151432
-69.438744
-59.869038
-54.788757
-90.762421
-113.757629
-92.566879
-65.370537
-63.325947
-80.937500
-88.356956
-111.218399
-45.865013
-122.710968
-67.938011
-41.975815
-57.097435
-59.918316
-59.810978
-69.901108
-73.208008
-167.294952
-160.634171
97.788124
46.750622
85.186249
40.951900
49.939762
66.986900
-133.330612
-66.383163
-152.859787
-63.770290
-107.086388
-60.503670
-115.306290
-70.134834
-69.635918
-83.442398
-71.564941
-99.381241
-66.437790
-63.485321
-135.694809
-119.050598
-57.910938
-112.413033
-72.215073
-60.369087
-57.292805
-146.406570
-75.064209
-126.459496
-47.087105
-59.218391
-62.382442
-74.183922
-67.368095
-72.846672
-59.362648
-74.719551
-94.208885
-130.891724
-56.450745
-50.891079
-81.037865
-56.620342
-147.102982
-123.810890
-118.905716
-54.134983
-52.469841
-130.505081
-43.947495
-58.060478
-143.428207
-44.085911
-64.638130
-148.876221
-73.705040
-132.882385
-123.690636
-41.474216
-129.215897
-146.777557
-61.579746
-112.420761
-66.071442
-160.294769
-71.647194
-104.051559
-89.085648
-112.714783
-123.363197
-58.656029
-152.510864
-33.764507
-42.364872
-136.363937
-76.457039
-102.843384
-98.722946
-59.615036
-68.026810
-51.912056
-88.710548
-117.241295
-79.298912
-92.059120
-74.030800
-60.570797
-99.301613
-104.863708
-65.157677
-55.428261
-71.336433
-120.620728
-77.141441
-66.014229
-113.647255
-103.748642
-70.535973
-115.739967
-31.525625
-60.436890
-56.705441
-138.264923
-52.978168
-61.843201
-81.975868
-78.772240
-65.357788
-71.785645
-74.033562
-63.895535
-164.835968
-51.982033
-57.984108
-66.827461
-79.239777
-61.565861
-65.445053
-32.942924
-75.104317
-135.280182
59.888809
52.022194
-33.376484
-59.468410
-51.826260
-124.470314
-65.779892
-58.121532
-99.589653
-138.163635
-56.990105
-57.457748
-64.704376
-60.520061
-66.533760
-118.942368
-57.357979
-105.321068
-88.569580
-173.201736
-60.973145
-154.483871
-55.746143
-41.041592
-60.052460
-63.268776
-155.993271
-103.129807
-94.013008
-72.978493
-63.336479
-50.771275
-61.231548
-61.943371
-78.215477
-63.203403
-68.462311
-58.114342
-112.511940
-37.801075
-127.764389
-90.134666
-69.968933
-69.196426
-155.611328
-69.819733
-85.671570
-75.970741
-62.411678
-158.906128
-85.152122
-82.616463
-49.067104
-66.525330
-60.284115
-147.590424
-158.978500
-74.880440
-138.718781
-63.687923
-59.560463
-150.490204
-140.626572
-56.810425
-58.546345
-52.642433
-169.615219
-55.940937
-150.948868
-118.807610
-63.387070
-55.318920
-38.814236
-62.987972
-138.664871
-139.020142
-52.136131
-70.649246
-113.606537
-54.046307
-125.738747
-61.407593
-63.982872
-66.050156
-106.570244
-61.886776
-55.352249
-48.741421
-78.848076
-130.213409
64.246078
49.516384
48.899723
-30.892466
-147.072479
-85.168274
-54.273571
-66.184151
-43.327312
-82.137100
-117.347153
-93.675301
-71.508163
-62.993641
-71.314453
-123.580261
-141.664993
-86.405663
-153.097260
-78.227364
-95.190498
-127.394005
-70.669228
-55.778156
-64.810669
-107.964966
-64.174927
-75.967430
-72.459328
-79.772415
-60.050056
-135.023865
-77.800621
-82.206802
-60.947811
-105.645546
-117.646561
-61.117336
-95.804138
-146.866867
-173.463181
-43.901024
-126.116852
-78.404312
-151.071777
-76.489120
-120.510735
-79.719513
-95.727608
-27.869190
-80.169296
-43.978119
-47.606251
-90.648094
-65.865387
-82.371689
-125.563187
-65.290810
-89.857857
-71.913940
-104.061623
-100.055626
-53.837513
-52.611633
-67.202339
-62.782692
-33.025688
-59.946190
-56.939709
-126.128258
-100.311272
-60.229321
-121.867668
-55.083683
-71.603905
-136.313690
-64.223526
-71.990974
-69.238083
-127.922302
-62.310760
-58.819771
-57.892899
-131.924454
-58.778904
-84.669052
-56.440685
-68.980461
-60.645641
-147.143082
-114.372849
-168.574646
-68.979424
-79.880585
-58.292328
-94.381165
-96.593727
-135.177994
-84.229462
-59.133911
-64.398804
-115.115402
-67.573677
-155.394241
-53.293716
-92.009079
-45.075439
-69.295609
-106.378098
-69.433319
-90.204384
-69.261047
-121.403244
-94.966805
-64.517540
-98.424644
-159.327316
-91.610100
-60.552792
-139.744125
-68.314568
-82.335396
-83.172485
-174.565948
-58.925888
-26.602354
-84.668861
-19.257719
-63.222851
-54.677666
-66.746300
-55.668610
-65.003967
-104.492828
-70.598587
-74.931076
-102.309120
-63.027874
-60.736752
-100.494164
-98.680092
-100.648422
-58.812305
-57.064697
-54.723644
-156.281631
-95.714348
-166.416733
-82.620300
-66.298866
-102.958557
-144.814301
-54.782204
-59.743164
-76.753548
-138.555008
-119.412712
-69.223938
-87.671684
-143.805313
-82.914101
-63.143055
-116.916084
-48.760723
-79.176331
-81.019081
-162.143204
-60.708290
-101.021011
-163.489441
-59.768955
-95.849426
-145.144165
-136.886032
-94.382942
-79.028702
-98.780617
-98.593666
-52.683060
-60.585182
-74.543968
-143.066467
-60.538914
-66.969398
-58.476559
-111.100906
-113.212006
-92.912865
-71.776649
-87.926735
-58.130611
-49.113487
-124.807274
-71.686874
-116.820610
-123.467659
-77.875694
-65.543709
-116.839508
-56.153519
-42.599678
-58.182285
-109.841866
-117.909088
-102.390274
-105.120979
-89.167000
-83.584618
-100.329880
-66.696167
-111.176323
-82.553345
-62.314457
-75.634834
-58.825344
-57.529949
-65.736473
-109.709160
-74.431984
-66.371651
-111.922348
-115.110603
-112.946671
-58.264912
-106.843445
-86.706367
-70.795204
-23.877710
-65.770706
-65.971199
-92.962349
-137.181625
-135.568771
-73.421234
-168.003647
-68.919899
-56.921909
-63.872128
-60.455776
-91.197777
-55.744148
-75.009979
-83.224586
-71.027458
-48.597385
-63.349194
-60.146069
-62.517422
-62.568512
-65.904060
-139.461853
-48.218918
-76.473213
-54.412109
-94.256653
-57.991245
-63.547714
-62.230801
-121.975670
-59.712612
-118.393044
-71.107460
-134.730652
-121.259140
-151.807785
-133.233948
-161.131165
-125.913300
-60.700966
-54.188034
-66.354706
-70.805618
-86.198044
-120.158829
-82.987534
-115.294334
-73.773750
-125.424477
-110.568161
-86.179398
-93.250870
-92.636261
-115.891556
-65.769325
-33.131756
-95.830498
55.336098
67.982071
60.948631
62.287251
55.637424
-69.339828
-94.345413
-94.130707
-87.228394
-83.237144
-110.594315
-67.574074
-74.002640
-69.900024
-98.109596
-52.410046
-69.239197
-78.519745
-57.867626
-81.808029
-54.451851
-68.612503
-33.945087
-54.164722
-55.118168
-64.523643
-129.733200
-33.737656
-148.037155
-56.461529
-61.834084
-81.486862
177.888443
-86.651901
-158.364090
-93.777649
-107.424454
-89.371666
-75.702827
-156.620132
-143.054596
-79.441933
-66.510086
51.654861
-64.843330
-74.693184
-20.093878
-49.297096
-69.828583
-155.220932
-66.725792
-69.861954
-66.318153
-101.202667
-56.693974
-61.388165
-54.291332
-148.165207
-63.160271
-154.815460
-44.624500
-38.801674
-63.821899
-148.985352
-71.887695
-56.404423
-76.621292
-69.999664
-66.502655
-57.814735
-52.184219
-152.059326
-30.486332
-71.002930
-64.605049
-96.242599
-139.605667
-134.986832
-136.975510
-65.738174
-119.462227
-132.157303
-63.086945
-150.585281
-149.588959
-169.531296
-73.848274
-81.472374
-162.910461
-57.590050
-64.692650
-60.639393
-86.502098
-91.736221
-69.642967
-165.460541
-69.350273
-106.650383
-75.843018
-102.373505
-69.876427
-81.819901
-61.858391
-107.500839
-154.176666
-60.641148
-66.556976
-55.629307
-73.683731
-77.076416
-123.466484
-61.920837
-75.110214
-154.398422
-60.137997
-112.385712
-81.037003
-59.393162
-147.954041
-66.359436
-63.456982
-61.997002
-48.578724
-59.253105
-69.593781
-73.735428
-163.570831
-78.937485
-133.237167
-78.356079
-52.354679
-59.896255
-68.506165
-127.119377
-55.929031
-145.422226
-89.078125
-71.075104
-83.894707
-97.853836
-105.207161
-56.775642
-60.285351
-154.377365
-79.376717
-49.109829
-95.221779
-63.555782
-76.271912
-109.868454
-89.556641
-95.114723
-127.240486
-102.236534
-128.771667
-78.719231
-113.881241
-56.559593
-68.829453
-97.580711
-133.682617
-64.633705
-92.883675
-63.520893
-23.043762
-34.908176
-102.539841
-108.989418
-147.667038
-101.019005
-142.224457
-60.256855
-75.759850
-53.460491
-87.590294
-146.980270
-62.989525
-63.198208
-57.783760
-69.397064
-146.929382
-73.858765
-39.193027
-61.624203
-46.806042
-93.596024
-103.061333
-102.791718
-56.029381
-84.053535
-90.182304
-67.507637
-56.256428
-67.017616
-78.724831
-143.570862
-82.936096
-63.679764
-162.821808
-67.980309
-74.802971
-158.554489
-83.419777
-57.495777
-82.306999
-165.842545
-71.153488
-109.800461
-58.477993
-69.771278
-62.726997
-59.855179
-152.363541
-116.697174
-56.666107
-63.373211
-77.469398
-177.618851
37.587540
-136.044678
-104.142570
-68.561958
-64.221657
-115.162720
-66.407616
-115.190407
-37.801716
-65.345596
-52.097271
-158.469666
-99.908768
-156.973404
-124.886406
-68.364510
-147.758347
-63.194962
-83.831490
-70.802162
-134.871063
-63.232277
-111.101181
-88.767624
-87.490555
-66.762169
-63.053467
-115.825920
-131.154678
-110.497429
-61.819309
-49.514439
-88.472725
-121.829628
-48.024071
-99.114677
-66.004448
-56.882767
-116.394569
-68.269646
-126.412491
-88.114670
-52.251373
-106.605301
-44.819542
-54.234135
-157.948441
-62.469917
-148.320007
-83.362434
75.234512
54.464043
41.528713
52.089317
51.964939
58.647243
82.788727
-64.214294
-69.596893
45.172024
72.873421
48.802746
49.497246
59.341187
64.373001
62.040455
47.392036
55.537315
55.419582
53.543999
57.687004
81.068329
73.683701
84.605896
43.131298
49.864418
75.138817
64.221214
72.829071
46.867535
-119.633888
-106.561935
-95.247055
-77.347137
-97.238739
-121.927666
-116.085121
-33.500202
-61.036808
-55.553062
-131.024704
-147.048676
-113.731018
-55.529373
-69.928696
-62.362732
-61.321796
-130.723190
-41.473160
-152.419342
47.306183
60.549267
57.909885
83.596924
-64.656860
-71.849762
-80.825897
-107.035614
-61.718945
-75.766762
-57.872021
-61.854942
-52.509037
-88.352631
-52.512543
-68.494095
-57.348881
-137.782455
-143.859268
-61.287132
-58.281647
-56.413456
-60.458275
-53.745094
-71.539749
-60.367790
-74.131813
-57.608505
-58.513149
-82.130699
-159.186096
-93.734100
-84.508842
-62.208424
-138.641296
-73.904778
-59.894642
-88.163177
-75.349213
-158.927094
-50.057117
-70.642952
-73.221886
-61.532188
28.210247
65.739525
82.442795
55.040943
44.340630
59.239212
-83.845612
-58.233139
-85.541878
-117.829391
-64.889732
-113.775391
-78.114456
-70.242462
-62.922417
-72.093796
-66.968689
-63.271713
-62.756207
-139.870132
-88.146637
-56.198521
-69.323250
-73.179070
-67.864998
-45.806816
-93.743790
-65.592422
-52.639431
-82.765831
-86.260742
-123.500412
-95.332550
-70.211174
-145.465668
-54.867867
-87.011055
-61.949169
-62.629402
-84.221298
-136.797531
-59.331768
-120.841911
-65.707779
-58.663383
-65.037956
-140.031143
-129.390579
-169.473480
-61.872292
-65.335220
-79.545059
-93.527985
-125.538147
-88.050110
-62.003670
-62.512188
-138.775192
-51.397129
-101.896584
-85.119362
-113.523109
-75.306374
-107.553864
-165.891632
-105.088326
-64.265244
-95.128685
-55.724033
-99.821877
-152.262100
-64.857384
-156.592377
-74.832748
-58.843674
-94.960579
-105.452499
-122.282700
-98.539658
-78.879204
-93.138824
-159.533157
-65.990173
-70.763527
-75.162743
-47.114365
-69.084595
-69.783768
-84.214325
-54.908772
-77.727226
-80.949715
-41.216190
-144.311615
-116.678734
-60.320320
56.702286
77.593712
-106.106407
-52.720669
-60.397919
-119.327881
-68.304291
-75.752876
-40.228481
-80.660828
-34.497192
-145.294525
-57.021961
-74.879288
-96.738373
-56.975117
-57.951012
-39.653633
-71.537346
-72.932739
-92.572830
105.155624
-57.174881
-98.177887
-60.798748
-53.922089
-98.441452
-85.461594
-61.073334
-99.759117
-140.295593
-156.111649
-151.671616
-56.842567
-82.326721
-88.358032
-90.745758
-159.005722
-78.012115
-81.361122
-120.254929
-42.373810
-94.517868
-56.996998
-66.113205
-101.531303
-100.017303
-52.583263
-99.954811
-150.353119
-64.192719
-150.880081
-72.852852
-69.715889
-50.122021
-76.359558
-46.481567
-90.003761
-60.749836
-50.039543
-67.021858
-66.213486
-154.638580
-70.388962
-104.859329
-60.380360
-83.996933
-58.835552
-89.785110
-94.636406
-178.671890
-95.155319
-74.518478
-74.484344
-93.137215
-61.290821
-91.294479
-102.031288
-61.784042
-31.340673
-37.435810
-142.504196
-33.371685
-150.423386
-123.024948
-55.491062
-73.003044
-105.278389
-61.515343
-65.609055
-142.179001
-121.847618
-58.156803
-140.008636
-78.534279
-105.102592
-40.745323
-77.025467
-47.875572
-64.730751
-52.721138
-66.713020
-162.783646
-70.796967
-49.073730
-111.421043
-73.784706
-19.445467
39.527630
71.935913
-77.921059
-57.229797
-59.981674
-78.338867
-77.820312
-105.366211
-137.374542
-144.342514
-74.111076
-51.498203
-108.684219
-90.574554
-93.268776
-111.047417
-52.279770
-77.412987
-56.729961
-59.163231
-66.290833
-155.886536
-47.421925
-80.492516
-156.966125
-51.276066
-152.139618
-144.034378
-62.787315
-59.662498
-65.228905
-64.859436
-64.348740
-61.585205
-125.400940
-62.610401
-114.286057
-67.218597
-61.909180
-54.357651
-96.637360
-116.776199
-130.234924
-27.473837
-165.527985
-79.783180
-56.808388
-61.324154
-42.606499
-33.211994
-151.641113
-67.490433
-94.161560
-71.842056
-48.437183
-133.736588
-63.095207
-76.094994
-58.213188
-46.200352
-67.217308
-107.074875
-66.210869
-145.107635
-86.131813
-63.318794
-124.117905
-69.412384
-71.333298
-102.970543
-92.704491
-64.479202
-87.924141
-118.146805
-64.538742
-69.973976
-44.477062
-134.947296
-78.274147
-73.623161
-61.761101
-129.338043
-57.981201
-81.381584
-149.481140
-152.095871
-55.065910
-52.881332
-66.261017
-103.762985
-73.797005
-23.298801
-73.941483
-145.393921
-79.109322
-115.463737
-67.593948
-97.929123
-115.804718
-82.266434
-64.212341
-52.502808
-64.756378
-44.332630
-136.884415
-121.827072
-57.263184
-57.570820
-85.317039
-65.067329
-68.253136
-78.026222
82.781357
38.059582
68.159576
58.193508
38.838032
54.726040
68.751694
50.861183
-86.268303
-116.680878
-148.018829
-69.206451
-102.416206
-92.996086
-79.080162
-96.428078
-117.751007
-61.679405
-95.469299
-128.005386
-158.562515
-58.266087
-106.443100
-56.680656
-45.513943
-57.285107
-60.124405
-104.076439
-62.088081
-65.141403
-84.055641
-59.572189
-79.221130
-100.629463
-80.822006
-59.220715
-146.589539
-64.803223
-111.153305
-65.812119
-139.527939
-57.719555
-162.171494
-52.895939
-57.322002
-66.238266
-71.577263
-74.607323
-57.186310
-95.399445
-40.424080
-140.254349
-106.455360
-78.038055
-63.066235
-157.350327
-64.832901
-107.661873
-38.551014
-93.477188
-67.212189
-60.200668
-55.028728
-62.956383
-79.194687
-68.745773
-60.937893
-60.664371
-87.985367
-85.795685
-58.555031
-92.363533
-65.427734
-110.003769
-26.669266
-61.161541
-75.935150
-52.746201
-72.253708
-147.558807
-39.984547
-65.251068
-58.287289
-68.165199
-114.620277
-63.436554
-89.440216
-70.003304
-62.782562
-57.920330
-87.730392
-110.286537
-141.427536
-62.303665
-155.534607
-89.938591
-63.345787
-57.923302
-56.824589
-88.051430
-67.020744
-77.904488
-107.124931
-61.020504
-92.358017
-137.247223
-76.434830
-67.228439
-150.070206
-55.968250
-75.320068
-78.323761
-91.040665
-75.417755
-58.018234
-54.928101
-111.843559
-67.919136
-138.352646
-100.141937
-68.122787
-147.629745
-131.556519
-56.325382
-65.212036
-147.175354
-106.734009
-88.527733
-99.874771
-72.959335
-113.021477
-61.482941
-60.635563
-51.220516
-81.337479
-59.960827
-48.122299
-66.542892
-73.343056
-68.991028
-96.773056
-70.479439
-67.356300
-107.412857
-84.048264
-79.430687
-73.622154
-92.105301
-70.232903
-97.423798
-99.835632
-76.537659
-108.862976
-47.465858
-58.082340
-61.726730
-47.647724
-66.606758
-114.485397
-62.584091
-61.974087
-92.411171
-70.655861
-62.144432
-69.470276
-76.742409
-70.246071
-110.408073
-70.548454
-56.294285
-142.580246
-149.616898
-65.446251
-73.942421
-152.563934
-85.340263
-72.331970
-105.855431
-67.736031
-95.335159
-53.373661
-70.193970
-92.598259
-71.952217
-63.936428
-60.244629
-68.163177
-55.193798
-147.747620
-154.731415
-160.009079
-76.176682
-70.766479
-84.837631
-56.275913
-130.557755
-119.682434
-38.167339
-83.279396
-154.733887
-59.965279
-130.651718
-115.409142
-54.679531
-52.712009
-49.551579
-86.933632
-56.441902
-88.797096
-150.621826
-156.940750
-130.821014
-140.278519
-52.285576
-147.932678
-73.474281
-109.453415
-47.810127
-57.548119
-62.852394
-62.488762
-159.503540
-52.208206
-64.664047
-65.652733
-111.297760
-115.224846
-47.478939
-70.480888
-54.297241
-65.139046
-162.489548
-62.606762
-118.513626
-61.285084
-57.845688
-89.275261
-122.502991
-59.496605
-128.468918
-65.286995
-140.551636
-97.616203
-72.571030
-149.958542
-108.350426
-56.875237
-145.996140
-59.996822
-137.686874
-32.465935
-56.626308
-56.637486
-109.873802
-53.272686
-89.808083
-59.070793
-65.961418
-74.848579
-99.943481
-43.377541
-82.040741
-64.536026
-76.365723
-63.389290
-106.720657
-123.392471
-129.142822
-107.427032
-59.500191
-57.546124
-72.623161
-117.217735
-100.613258
-64.556259
-93.333305
-61.757160
-59.112389
-83.093384
-126.840866
-152.650085
-62.833366
-89.021957
-60.394508
-160.062042
-75.576065
-57.400524
-65.639755
-105.853172
-110.678535
-69.886459
-89.128677
-73.697792
-63.015343
-127.515869
-60.576385
-57.720978
-38.571415
-141.112625
-96.765366
-79.329063
-92.902824
-80.350754
-166.420441
-66.716522
-55.043999
-62.007103
-55.902840
-133.742783
-131.811462
-42.359306
-48.874054
-145.066864
-57.499420
-137.577225
-126.444077
-66.636688
-56.525051
-39.994247
-45.031841
56.472305
99.667870
53.220325
43.872261
39.584232
53.183727
53.969063
51.493259
62.385414
-123.947166
-40.602512
-170.269913
-53.940102
-48.047871
-54.735508
-59.352749
-79.173721
-58.345577
-82.122017
-64.376595
-62.533607
-63.046291
-154.796936
-92.095901
-57.311771
-71.823235
-129.498337
-141.807220
-117.884674
-56.851826
-61.698174
-62.855122
-83.514610
-63.627827
-55.477039
-58.553158
-110.920525
-102.155472
-71.525841
-122.341820
-64.830566
-57.022118
-52.449619
-57.200802
-59.078094
-38.905090
-123.564224
-72.814804
-119.522064
-112.843536
-145.407745
-104.468491
-58.795967
-114.670219
-166.153748
-73.395515
-58.261093
-83.586380
-88.943855
-92.559731
-120.003456
-109.506935
-64.941139
-56.222561
-139.116776
-92.603088
-114.144852
-73.460869
-140.732300
-149.162262
-71.374008
-149.967957
-73.285767
-72.940353
-53.737686
-33.697090
-68.552391
-55.011707
-43.740986
-60.646011
-127.645126
-55.973454
-65.698479
-143.401764
-128.317719
-107.715187
-109.066559
-72.211365
-72.913536
-46.955669
46.834324
45.034245
60.105640
56.709743
77.608917
-67.081741
-140.326950
-37.013264
-80.400078
-60.843704
-171.817627
-66.510292
-82.812859
-57.874825
-63.562275
-36.992760
-64.002869
-148.154800
-68.010727
-113.821632
-61.375839
-169.423264
-58.677982
-69.128822
-49.969246
-64.528442
-42.622372
-125.874519
-56.235134
-62.797371
-57.994724
-130.219269
-58.351048
-137.707001
-102.502892
-105.748383
-74.685158
-85.572479
-73.225716
-56.860867
-70.427460
-62.294395
-58.205044
-117.733398
50.976170
83.722183
47.517563
70.254097
61.652985
-47.476280
-86.177231
-78.639610
-108.368019
-113.733131
-104.805359
-71.305931
-56.344227
-104.691498
-117.264565
-70.516617
-99.105469
-64.639908
-59.271919
-71.465355
-73.484848
-152.539810
-61.928528
-50.575977
-58.141258
-106.356613
-35.443481
-104.788460
-70.983116
-95.727417
-68.656456
-142.762619
-84.242088
-148.475708
-71.686127
-137.236694
-86.991554
-66.632408
-39.561306
-75.039421
-25.923084
-71.154022
-69.064476
-88.700012
-43.958851
-63.975811
-86.527107
-90.965500
-59.409420
-71.575447
-59.507317
-63.144993
-102.873199
-76.640633
-117.824852
-95.221184
-60.627556
-68.699738
-104.886780
-116.882454
-116.508156
-86.179909
-76.742607
-101.576859
-81.094101
-67.000786
-56.229172
-59.601334
-67.320892
-67.733841
-44.556259
-46.369308
-66.608795
-57.579613
-61.236687
-38.348125
-106.484352
-62.827629
-102.634491
-105.799461
-112.996643
-61.215561
169.646286
-63.646248
-57.143211
-50.407845
-54.787708
-81.571503
-43.452126
-51.359558
-161.017746
-59.199356
-62.344761
-71.202789
-65.238426
-140.266479
-72.763519
-138.679214
-143.094528
-134.357315
-72.423096
-40.975002
-59.057213
-97.026207
-66.930191
-37.201775
-83.782822
-102.825584
-107.393883
-157.647049
-104.813560
-153.021576
-67.320000
-44.138653
-51.483604
-73.153587
-61.595844
-108.133476
-73.764603
-54.683907
-75.416992
-59.256798
-66.080795
-102.456558
-87.839394
-143.793564
-58.831627
67.084724
-83.121078
-125.371513
-66.446907
-105.591057
-63.755646
-29.658316
-154.078491
-52.629612
-69.100395
-163.810669
-63.740456
-89.637199
-87.187958
-63.200405
-141.092545
-40.882683
-56.462479
-77.545822
-149.991989
-72.120934
-62.670574
-54.512913
-49.829723
-87.190300
-59.175480
-130.558151
-77.450386
-97.765945
-132.766937
-113.088203
-101.598015
-62.618446
-85.634254
-67.265823
-86.161766
-122.576210
-55.857796
-68.317940
-61.198273
-105.515984
-152.015656
-104.732079
-142.054214
-120.677773
-88.021317
-126.912407
-106.226471
-65.896278
-108.093628
-103.662498
-113.117722
-58.716320
-56.180462
-99.443016
-129.307816
-17.348684
-63.797256
-71.458656
-66.869690
-96.416512
-69.874229
-55.725586
-65.848076
-92.166847
-115.393349
-76.323631
-158.504318
-65.982414
-81.145782
-49.531559
-140.559036
-67.774796
-56.928970
-109.067337
-104.298859
-62.139194
-145.239548
-134.389252
-147.334183
-77.518135
-39.823017
-141.665482
-77.771866
-44.897106
-68.088646
-73.067970
-72.630409
-32.567558
-120.136353
77.616997
55.128006
49.786301
-94.378288
-90.798676
-18.393419
-63.939548
-151.783127
-60.602325
-54.964024
-155.847580
-87.665146
-154.728424
-57.580727
-122.927361
-55.377163
-114.874763
-139.684082
-107.538277
-63.869061
-45.745914
-67.406433
-56.484669
-61.259022
-74.235100
-149.532410
-90.257019
-108.015678
-75.303871
-137.921570
-60.692238
-81.995735
-144.315292
-159.282974
-71.651047
-74.546539
-70.951950
-103.731384
-61.393116
-70.955841
-68.580070
-78.200706
-68.998329
-78.355690
-132.233551
-152.081100
-57.255215
-160.774246
-59.172943
-37.847092
-59.931473
-32.836094
-100.022659
-49.379868
-54.841911
-92.066307
-82.768227
-72.508690
-53.225929
-52.894127
-142.740234
-57.704208
-75.235214
-58.368259
-62.939739
-96.261238
-148.594528
-130.925674
-64.278175
-43.360340
-75.980110
-41.993618
-78.957031
-153.261322
-50.189472
-82.420067
-105.285362
-66.041985
-70.788544
-66.640648
-52.215931
-67.681473
-73.541924
-54.704712
-78.643478
-57.454586
-58.472954
171.702286
-73.787949
-68.050529
-79.752899
-52.469490
-58.039917
-57.169975
-52.140121
-61.552601
-80.220421
-70.336197
-19.774487
-64.004814
-64.096802
-132.379257
-79.516197
-74.788261
-144.313812
-61.640316
-72.161385
-65.540138
-96.890175
-150.744370
-81.685059
-75.402237
-80.802887
-75.790527
-119.737129
-85.940758
-87.289970
-70.977119
-101.120781
-54.949280
-137.868149
-50.566811
-145.439697
-40.810699
-64.394485
-63.742867
-88.976562
-73.777298
-78.848717
-79.820755
-99.689133
-66.691231
-157.629822
-63.459831
-66.477585
-50.222755
-133.192413
-61.176212
-75.626007
-65.594772
-70.654427
-67.566101
-83.963928
-68.321419
-79.388657
-86.501534
-136.641556
-152.562515
-86.973473
-65.909920
-149.820480
-125.025047
-63.204300
-64.156540
-79.103905
-104.997765
-54.492935
-89.210358
-99.260979
-43.825787
-54.413010
-96.665070
-84.230118
-66.988396
-54.526596
-54.775593
-151.143143
-43.233025
-56.195442
-51.282612
-64.438431
-126.757538
-129.124741
-20.996792
-81.041069
-57.733299
-61.252716
-58.267605
-161.473267
-145.631348
-161.976944
-74.804436
-70.604004
-68.642609
-55.545822
-20.452707
-82.128868
-107.691925
-137.526886
-70.317459
-95.911705
-149.249344
-68.949089
-80.076477
-58.381134
-63.626072
-93.516907
-69.735725
78.200768
50.091904
82.168930
47.437862
47.740829
52.591846
96.191490
51.690731
66.451546
48.265007
-49.028511
-62.261433
-128.517212
-50.260380
-65.069000
-97.997704
-79.339264
-43.085365
-101.777184
-93.653145
-61.301083
-83.226654
-118.184113
-98.325645
-99.420135
-46.855415
-95.195267
-59.086582
-127.092072
-81.524117
-100.171318
-126.576210
-86.725151
-114.727364
-65.619209
-82.078125
-59.161694
-105.887245
-74.238663
-138.211807
-55.572166
-53.873455
-96.073013
-98.865753
-108.066986
-63.757557
-160.187515
-103.901733
-155.850449
-15.272579
-50.925186
-64.864189
-141.363129
-105.071075
-136.607468
-151.792999
-130.142960
-141.575592
-54.280167
-162.181351
-53.560032
-157.158707
-119.936340
-74.781425
-107.199448
-78.757210
-86.936142
-114.338478
-75.264786
-145.634018
-132.664886
-58.699688
-94.795654
-58.768974
-122.605881
-140.941788
-55.870453
-57.148586
-148.983337
-61.568211
-63.751396
-58.633408
-56.936558
-50.247406
-68.211792
-66.787331
-72.291061
-57.295689
-54.309254
-57.451927
-56.522484
-66.433418
-116.827347
-94.624229
-63.941776
-75.778778
-129.220825
-58.050674
-135.736557
-122.728600
-76.638588
-46.063137
-53.616173
-117.959480
-59.612228
-61.283802
72.175575
-74.475281
-114.789986
-69.768311
-58.883003
-71.225410
-49.217960
-84.032463
-68.088554
-58.696274
-85.897636
-135.222076
-33.322010
-59.611462
-57.809017
-144.172638
-88.630760
-136.845917
-162.083282
-58.495644
-72.788017
-47.103905
-60.899502
-153.236267
-34.883186
-152.822189
-86.624344
-60.324924
-57.208290
-96.578941
-91.670242
-62.981361
-54.054081
-86.213966
-93.103981
-101.174362
-61.263931
-86.650246
-105.937187
-136.163986
-56.026131
-54.939587
-133.005508
-136.860123
-66.353989
-157.444183
-58.113956
-67.112961
44.862865
51.668907
47.534550
73.901260
-97.908226
-59.858284
-57.031925
-101.612076
-67.880722
-110.730103
-52.907532
-130.863388
-69.032967
-161.459473
-156.923035
-172.436554
-124.500381
-78.299484
-114.184677
-98.506981
-101.145432
-62.239120
-68.869705
-116.970505
-76.526718
-65.405418
-55.896378
-96.024704
-105.344528
-100.446930
-62.814568
-85.193275
-71.502739
-64.678276
-66.695755
-106.460571
-73.446922
-86.118767
-62.963612
-64.195755
-66.173256
-71.506828
-85.212959
-38.133945
-57.997551
-92.966003
-134.910233
-69.184067
-71.775627
-68.311066
-99.659309
-100.717903
-79.866722
-128.156433
-60.358624
-59.305984
-99.820671
-56.020538
-174.433868
-61.957378
-148.508331
-58.231903
-112.000381
-66.418083
-56.366756
-130.722351
-149.612427
-58.220783
-143.279144
-75.789230
-123.008339
-62.073605
-68.903694
-40.824966
-60.966415
-62.975857
-124.963043
-61.632153
-70.896530
-66.072166
-88.336494
-64.412674
-82.837616
-88.411545
-82.929832
-139.957413
-133.067139
-71.399010
-108.101181
-79.631477
-90.068619
-81.711601
-112.723145
-98.155937
-78.443680
-66.679237
-52.658337
-58.924374
-43.551701
-70.575737
-136.355484
-98.406235
-80.016617
-109.438148
-58.762955
-107.779892
-111.339066
-64.918480
-92.119102
-50.813232
-66.799400
-75.834099
-87.748901
-33.857281
-68.919662
-65.811020
-64.244087
-100.118614
-39.810215
-108.208656
-106.720695
-114.969414
-102.506744
-104.091675
-114.774277
-75.444008
-118.263229
-123.956955
-69.403831
-61.520275
-100.025223
-59.134926
-65.273048
-62.579037
-93.759415
-59.192860
-133.587418
-54.720600
-76.863602
-44.509975
-61.008640
-99.843475
-143.140167
-141.035263
-68.107864
-119.786552
-100.690201
-67.469017
-61.246181
-55.566715
-95.915932
-113.897781
-130.816803
-149.390182
-55.330959
-72.795448
-84.102898
-96.584808
-61.845844
-100.306831
-58.488026
-142.890274
-99.712624
-91.630203
-74.093277
-62.033859
-85.558617
-83.550728
-32.106140
-152.961578
-129.445663
-95.747330
-101.723740
-136.939148
-156.748062
-55.871521
-94.131737
-111.439911
-26.916803
-95.329727
-68.483696
-77.798866
-72.144356
-74.164566
-73.357605
-113.628044
-62.935123
-84.353836
-149.709351
-57.954609
-77.215271
-97.786362
-72.347618
-106.935646
-88.684578
-54.565056
-92.510452
-50.491261
-105.715584
-94.295799
-169.759842
-62.681126
-68.876305
-107.378189
-45.240986
-137.695145
-96.418152
-83.991600
-67.375717
-71.372665
-92.390747
-86.567421
-27.947197
-110.258812
-63.776356
-76.194809
-123.334579
-63.881466
-58.104321
-85.608299
-95.191406
-56.023663
-70.059868
-56.573078
-85.363197
-65.636093
-52.873154
-99.524689
-98.763008
-58.633442
-83.184738
-94.086449
-103.600533
-63.649055
-163.728210
-58.082600
-158.815674
-39.591469
-79.200523
-57.538502
-78.495094
-133.857254
-68.951454
-87.517723
-76.199471
-152.200317
-82.027496
-66.332993
-138.567734
-62.670238
-59.493382
-123.810310
-151.570831
-63.925827
-151.863770
-53.618855
-67.452530
-74.941635
-69.976738
-63.593449
-57.925171
-61.435951
-153.608261
-57.050896
-63.088448
-54.435127
-124.316734
-150.971237
-56.127190
-49.155178
-120.117500
-96.049500
-104.592232
-116.394859
-109.686241
-70.288055
-56.076004
-91.668655
-27.469484
-71.948967
-107.954384
-55.594448
-113.734818
-105.409355
-68.813530
-72.378448
-66.503990
-121.232285
-58.329472
-92.515038
-67.318375
-160.075821
-142.161316
-61.773827
-152.733124
-70.810493
-56.908169
-63.767277
-137.924957
-67.087967
-52.521503
-136.797607
-59.801819
-65.799553
-63.489624
-88.803932
-161.689896
-67.538353
-58.989048
-38.030254
-56.592373
-65.769814
-60.141903
-96.579758
-96.070175
-67.714836
-53.851868
-58.060757
-93.524155
-76.069191
-61.943611
-121.603333
-92.553421
-107.440369
-74.759056
-127.443840
-36.647903
-95.197723
-154.111557
-142.101624
-47.826077
-69.127831
-107.365868
-50.145741
-61.709743
-58.851864
-103.308868
-63.723804
-65.314751
-65.362465
-165.944672
-55.395359
-56.596474
-70.215828
-113.846283
-64.047241
-82.673477
-71.469582
-86.963379
-54.082581
-144.110474
-59.482811
-92.352402
-63.334095
-78.868706
-129.926636
-120.324760
-101.855843
-76.572350
-105.214752
-93.465485
-53.402500
-168.977798
-32.255257
-110.826759
-45.346764
-35.702114
-52.963730
-63.523426
-80.739906
-129.609680
-78.100967
-61.874496
-109.138947
-117.851776
-63.201191
-117.006104
-52.382305
-134.386047
-66.170326
-54.184975
-63.154755
-62.305542
-60.996891
-90.029518
-65.338020
-83.653473
-127.195572
-152.356537
-61.548252
-150.340927
-69.095833
-143.359756
-53.435497
-59.932564
-64.049400
-76.644753
-137.512009
-136.080139
-164.551300
-85.808990
-116.267929
-154.242813
-64.370735
-61.531414
-93.452690
-116.295456
-92.665047
-126.115242
-77.600937
-109.146820
-81.009575
-66.882401
-53.608742
-143.462631
-64.373474
-64.274300
-126.987267
-140.495255
-60.545307
-67.934120
-63.093693
-129.747513
-102.091988
-36.423443
-46.777088
-64.674255
-118.449806
-85.463409
-54.418835
-131.252228
-60.415520
-66.536789
-66.307869
-126.744835
-79.346077
-131.608841
-136.027328
-63.226273
-105.759201
-72.979637
-100.506126
-93.939026
-94.661339
-50.551090
-39.550140
-123.446892
-94.025124
-98.966980
-65.290550
-80.917381
-140.338516
-159.408768
-65.583305
-132.764526
-47.370602
-123.965469
-121.172928
-102.368332
-110.449028
-62.529530
-112.427437
-50.856152
-67.229576
-130.712997
-118.849876
-114.375809
-73.551445
-110.684746
-65.659760
-70.775894
-62.311279
-91.577415
-162.851669
-69.108620
-79.728661
-60.595890
-135.185471
-113.534515
-105.749947
-129.310135
-101.257591
-55.106403
-58.222305
-47.505085
-102.401039
-62.837257
-55.359020
-57.139839
-71.888657
-121.695412
-132.492081
-61.600067
-43.358803
-76.469597
-108.809845
-51.980026
-55.206837
-86.732986
-30.656033
-53.134727
-72.868507
-65.156616
-68.878929
-56.083897
-57.260357
-51.054783
-81.489357
-65.936417
-69.571877
-73.619980
-135.640747
71.382347
-73.942986
-55.554688
-72.613556
-68.980759
-97.177177
-50.196781
-107.675095
-75.360222
-50.385845
-59.071442
-153.266861
-58.392273
-50.346066
-83.748070
-83.262772
-64.411697
-67.848366
-66.902985
-65.898094
-61.858013
-63.774040
-39.437031
-41.852703
-99.792305
-35.807213
-23.120132
-61.081387
-58.546520
-66.179596
-70.387718
-160.722977
-64.986214
-68.236908
-105.550934
-95.049751
-159.560989
-102.811256
-59.021423
-75.804146
-163.773010
-112.273788
-67.180786
-59.530483
-76.168831
-71.912544
-72.539993
-65.187271
-64.819656
-39.239922
-156.850342
-58.843430
-65.304832
-60.718662
-162.538589
-71.271751
-89.064720
-62.250858
-125.079155
-61.843487
-99.633156
-124.405334
-70.913139
-125.345245
-143.069519
-55.805527
-71.428734
-162.244064
-92.880455
-104.632507
-99.654999
-59.916477
-60.364799
-63.237652
-71.508087
-51.523746
-84.928818
-53.701084
-114.394936
-99.736565
-94.561798
-61.277409
-37.124153
-59.702339
-21.649242
-144.920029
-109.488228
-78.205444
-129.749893
-119.156578
-39.971500
-51.771252
-127.218140
-91.108665
-68.687057
-103.589905
-90.178078
-62.870815
-77.226814
-137.339493
-85.980194
-48.679634
-63.316231
-60.457375
-121.950127
-57.658096
-58.792210
-65.255104
-137.654800
-57.760147
-82.891281
-67.920479
-83.480690
-63.752674
-56.519268
-71.888298
-77.340096
-114.868858
-54.336708
-134.569321
-47.281353
-54.552723
-58.223454
-99.414871
-82.479073
-60.221024
-77.355453
-57.870804
-78.414246
-29.439013
-132.082626
-65.196747
-114.611008
-28.931976
-114.828506
-164.072037
-93.941437
-160.638107
-104.073128
-139.026688
-108.153198
-127.481773
-40.245716
-67.959091
-66.941032
-57.653687
-54.883675
-150.815567
-105.083282
-26.547949
-74.641930
-54.526154
-42.150707
-41.671906
-66.895866
-98.857300
-110.578789
-59.540134
-76.253510
-81.799240
-60.358112
-63.316963
-91.034348
-41.765968
-72.575783
-68.979515
-83.236633
-58.719059
-147.517700
-135.998596
-61.793831
-70.565170
-58.713238
-61.480202
-68.388519
-158.574722
-101.369034
-44.928715
-132.453735
-141.731552
-48.622444
-60.246201
-105.775589
-91.098404
-64.468857
-132.885849
-142.979462
-92.157753
-164.168503
-66.924660
-83.217461
-69.378418
-60.736053
-78.747383
-35.334614
-54.301155
-62.999065
-60.318134
-62.803928
-71.860245
-83.821419
-33.105713
-57.510284
-149.779739
-147.512436
-63.227303
-160.177902
-75.510429
-72.777847
-54.013100
-144.926010
-63.640453
-69.357246
-147.845047
-90.183060
-156.372635
-126.461494
-121.491875
-82.937714
-83.427437
-150.944427
-81.716576
-54.862461
-86.560364
-60.770432
-85.209549
-146.094971
-115.871719
-95.603935
-55.568108
-53.194679
-165.743225
-119.094658
-63.937164
-91.031975
-88.992188
-96.490227
-90.388641
-67.154846
-82.652618
-52.808109
-58.121971
-21.722523
-83.813858
-64.370010
-65.556999
-104.027405
-54.317963
-84.495239
72.818558
49.581181
44.554302
42.862160
45.061226
82.176163
-111.178139
-56.147690
-137.014862
-87.849892
-59.338398
-54.761375
-162.071182
-65.991875
-59.407207
-60.529053
-125.199463
-106.962036
-90.778664
-99.935188
-140.483368
-53.154968
-61.942497
-96.477646
-43.267860
-150.427078
-58.887291
-59.785877
-117.729652
-152.873291
-148.255417
-101.587753
-54.304111
-59.317787
-141.506744
-147.265518
-85.282028
-157.034912
-98.137138
-149.876297
-64.109322
-55.594772
-93.819191
-87.075966
-56.368248
-57.603619
-133.469208
-59.068012
-98.172913
-55.921181
-83.050484
-64.119560
-71.752022
-136.640015
-60.376709
-49.625660
-50.384930
-73.205872
-157.970505
-138.760483
-43.729786
-59.881359
-66.659203
-48.480156
-62.283691
-125.657646
-51.818729
-64.401695
-78.434044
-91.957901
-98.916229
-122.163078
-39.463726
-70.752373
-73.538979
-49.633060
-117.334198
-119.418449
-100.081070
-53.916439
-69.629623
-92.535637
-99.354340
-98.148926
-83.781967
-138.634628
-54.840511
-50.415237
-83.297058
-54.816238
-160.634796
-67.890930
-77.464500
-70.948395
-118.094894
-80.558731
-120.250908
-79.707886
-63.139507
-137.813034
-78.845329
-111.960953
-61.978184
-65.213440
-148.615234
-70.641747
-52.981781
-69.914070
-65.759323
-71.158028
-93.171005
-145.987930
-77.848228
-151.708649
-60.019779
-61.252735
-108.991158
-42.246105
-58.192436
-84.955620
-90.640373
-63.802849
-94.381233
-90.016876
-72.020721
-151.843964
-56.591862
-64.656876
-97.230072
-88.538170
-58.275600
-117.023949
-70.179260
-104.719879
-82.230446
-83.228516
-85.650032
-144.486511
-51.577366
-78.989120
-106.826515
-64.182938
-92.510933
-52.697529
-65.814400
-71.051132
-61.152962
-72.526070
-72.349632
-74.840378
-66.305801
64.395058
78.102882
68.353813
75.514114
71.517441
74.535873
77.530228
-57.544518
-21.254044
-79.433678
-73.302643
-94.801468
-78.587914
-54.693645
-131.046677
-68.911697
-153.408829
-79.353706
-90.589500
-65.591858
-73.457016
-73.951393
-103.255653
-93.402954
-123.282883
-176.934830
-108.047203
-162.563248
-50.436249
-143.877167
-99.823959
-62.970379
-59.646439
-64.557663
-156.316772
-63.957752
-52.715260
-130.708145
-99.047668
-104.444092
-99.980789
-71.131615
-95.530212
-121.643547
-154.940506
-119.464973
-80.628311
-72.090057
-101.921112
-65.252342
-87.878632
-58.272057
-86.316406
-112.629852
-68.192947
-83.954079
-45.697834
-86.641518
-76.909790
-56.357365
-158.758499
-90.360901
-131.149490
-90.098396
-59.512630
-56.315807
-142.439987
-55.218136
-157.740616
-29.107164
-107.480675
-65.749596
-76.360336
-112.374542
-133.684540
-60.377884
-137.873291
-52.471756
-116.951889
-67.098419
-59.026142
-47.442379
-86.294548
-126.388382
-73.439293
-73.936531
-102.087639
-119.930710
-75.601830
-110.506516
-87.237114
-60.546345
-101.717102
-82.144798
-140.934143
-135.372192
-125.939079
-49.460308
-31.275499
-93.962196
-129.643219
-109.309998
-55.530109
-98.027733
-66.267365
-162.801575
-136.628540
-85.531242
-63.209072
-160.955872
-66.176910
-54.642220
-73.025467
-33.733681
-37.972149
-67.789757
-66.040138
-66.548004
-68.606224
-137.683563
-57.672810
-91.120064
-123.616913
-105.090012
-84.116684
-145.539581
-116.489799
-61.040947
-136.394531
-60.972713
-85.214241
-80.620804
-86.096794
-55.913010
-147.368179
-64.103096
-77.761063
-63.121239
-65.044609
-64.915222
-104.986900
-84.460159
-100.734451
-70.634636
-61.615387
-73.138069
-139.283783
-64.248055
-45.436600
-66.123596
-103.811005
-90.342453
-95.191444
-45.478535
-69.164467
-108.078232
-92.701317
-56.198524
-86.581543
-81.460770
-70.531914
-147.910583
-93.781937
-54.878716
-74.255989
-60.222778
-74.154228
-60.414059
-119.288116
-54.349522
-88.189705
-69.580772
-130.856644
-64.193474
-93.421074
-95.990402
-46.168079
-72.000320
-63.691246
-128.570404
-151.243591
-93.089668
79.125839
52.257446
61.166866
59.123951
51.192123
59.884773
55.755424
29.367428
47.367313
66.152855
66.145081
74.477455
49.228420
49.912228
62.300434
50.781097
66.292198
69.830704
112.470360
59.403210
-61.201763
-72.735558
-97.799866
-86.996529
-86.637970
-61.653061
-47.602337
-64.857796
-57.064388
-60.818802
-108.072922
-142.107986
-74.315727
-87.989914
-92.704147
-148.868484
-79.255028
-62.297550
-51.720524
-59.408409
-67.337410
-105.121094
-57.196510
-56.934910
-89.740967
-112.101212
-70.356674
-53.589043
-52.149464
-68.128204
-131.034698
-104.136597
-62.243782
-76.309982
-63.278160
-67.710228
-90.110878
-175.766159
-97.974182
-93.479286
-135.353485
-150.160660
-55.585747
-94.629028
-155.322998
-68.783463
-60.316727
-52.809498
-62.057716
-89.514618
-104.937111
-74.383102
-125.843002
-65.360649
-127.057442
-71.697212
-57.276344
-60.989452
-66.236511
-98.273712
-56.882133
-50.890224
-54.236034
-94.142075
-52.627331
-47.289543
-51.588989
-115.942848
-60.548450
-88.538918
-103.322716
-71.569695
-59.245262
-77.223763
-65.881737
-107.845406
-148.039322
-70.635010
-35.824188
-95.435951
-65.738831
-111.060699
-58.879097
-58.042427
-136.836090
-161.369858
-142.447830
-76.109856
-129.766861
-58.448441
-38.857327
-57.311234
-160.515259
-140.356201
-112.924057
-67.407623
-79.434052
-108.711632
-58.132446
-82.813591
-68.709114
-148.193619
-64.250824
-59.442997
-53.416862
-119.546127
-53.774731
-58.834339
-142.647842
-135.152176
-92.846962
-88.507782
-116.108429
-99.808632
-60.440353
-65.026894
-59.955173
-87.308540
-82.013580
-107.083839
-131.360596
-150.449387
-57.490429
-78.610008
-149.433212
-143.873505
-92.466881
-80.917030
-57.362350
-91.603203
-46.829403
-71.025291
-110.152641
-60.315498
-165.399307
-64.434578
-71.697121
-33.860714
-77.785454
-67.013069
-108.533882
-103.297234
-114.954643
-69.670799
-74.762604
-55.535194
-48.396599
-61.408047
-80.238739
-55.852318
-107.189224
-141.188889
-124.365173
-45.371422
-64.030693
-131.968658
-100.976578
-163.835724
-58.888264
-43.080002
-88.751129
-96.819557
-56.023640
-70.968727
-60.314869
-57.152786
-62.831535
-62.269424
-46.254498
-34.073765
-95.184631
-75.112694
-78.254112
-137.766663
-82.649597
-99.214508
-107.713898
-83.974991
-75.097214
-60.255543
-106.240936
-85.705177
-72.879684
-71.215378
-83.578934
-122.442024
-58.433739
-59.920586
-84.478073
-58.850090
-61.384026
-50.500698
-63.414703
-64.132027
-120.915924
-67.654572
-61.832645
-61.854427
-47.041000
-60.090786
-122.034111
-163.869125
-62.102585
-48.400154
-88.885696
-124.651642
-76.522873
-67.413910
-63.863453
-72.505241
-151.262558
-67.665955
-12.312395
-64.234428
-60.717197
-161.944916
-60.583794
-41.459728
-68.338478
-130.850388
-53.697163
-78.986107
-141.119705
-101.375816
-155.350021
-135.028290
-58.065834
-148.406342
-86.953239
-68.687416
-58.116901
68.024216
57.853954
78.602997
102.363403
47.995541
69.523483
57.613197
-108.324066
-54.185535
-34.970100
-63.592800
-75.988022
-58.669067
-67.665649
-72.816788
-138.095200
-87.834267
-85.816376
-53.185314
-96.436783
-91.002380
-137.400894
-123.397179
-92.660698
-68.472450
-140.225098
-56.847904
-65.627998
-62.103451
-73.742104
-53.851315
-79.461876
-133.290359
-136.236740
-68.499214
-46.364548
-61.646587
-91.620880
-65.943039
75.054474
69.830696
77.434364
61.947033
74.727882
98.769096
73.233459
58.892292
43.821175
-148.631638
-59.768433
-69.771019
-93.711586
-105.704941
-86.172043
-89.363556
-66.846298
-121.911217
-94.653450
-120.311340
-90.352219
-125.142525
-64.977249
-112.739120
-55.337116
-94.053406
-106.058372
-73.037445
-71.082939
-105.769958
-118.737587
-67.982765
-120.883881
-76.206818
-79.298286
-106.666229
-113.638084
-114.025551
-133.748932
-59.550461
-59.038307
-170.226532
-143.175079
-55.984077
-138.449234
-61.288582
-53.672409
-60.863361
-53.758743
-39.124405
-30.146790
-166.621628
-131.647415
-60.492004
-109.002670
-71.673950
-51.542233
-104.717163
-81.055069
-126.032883
-63.117455
-67.377350
-114.851799
-77.047890
-56.730942
-94.573570
-87.734428
-116.562500
-126.488106
-102.487457
-65.745964
-64.673828
-142.559235
-66.610634
-67.805847
-82.966225
-71.258209
-64.789940
-107.175041
-60.509266
-121.217850
-123.708298
-57.540024
-104.705307
-133.844955
-145.352692
-74.873665
-153.586166
-44.154655
-85.921463
-56.529659
-104.648926
-86.132782
-115.931664
-58.134552
-168.314529
-76.892952
-102.323021
-78.388687
-85.423233
-117.274803
-72.645149
-85.514389
-100.754776
-63.955273
-125.739243
-103.231041
-123.832802
-62.704514
-54.291531
-140.557251
-150.404770
-58.891331
-69.758263
-70.131119
-78.042793
-89.934143
-101.639900
-113.066208
-61.120190
-36.977772
-61.848438
-101.028290
-64.543266
-44.026009
-77.280373
-58.812946
-68.178810
-57.739464
-59.108398
-127.536469
-74.896194
-51.205555
-57.017422
-54.435932
-62.290955
-68.967255
-71.293549
-144.600937
-110.354706
-99.523895
-70.926964
-46.815308
-144.414597
-124.436897
-174.631134
-103.185547
-71.798340
-126.694237
-78.360710
-99.723869
-71.364944
-79.412651
-123.997353
-96.516960
-72.541641
-65.729362
-93.394402
-113.827812
-61.510494
-73.284424
-118.843689
-152.487549
-92.862770
-67.371201
-147.305511
-73.401894
-54.216377
-65.534538
-53.192905
-153.466217
-72.196678
-23.931263
-77.332405
-64.511665
-57.943287
-94.435623
-53.512974
-73.546463
-130.914688
-70.293571
-55.352436
-95.111137
-107.078957
-54.839714
-73.802467
-55.741776
-156.803970
-92.211731
-98.502739
-65.043808
-96.436356
-46.297207
-81.798492
-68.115082
-155.655121
-71.882149
-143.594391
-62.868301
-101.999748
-61.237518
-138.296631
-100.189156
-100.069382
-65.325043
-69.715111
-83.254822
-72.177948
-150.512039
-46.978111
-137.423538
-132.262497
-44.456177
-71.657715
-51.208588
-75.239777
-66.936150
-71.028214
-52.328892
-74.357727
-100.323318
-117.122810
-46.880543
-58.457474
-62.124760
-68.244942
85.570053
65.150551
63.076069
57.043819
-42.514309
-117.447212
-95.105858
-59.598412
-102.649704
-54.360954
-74.882545
-107.316635
-55.272709
-40.815506
-46.069084
-83.333771
-58.927582
-64.104774
-67.972542
-60.673386
-134.153793
-84.065819
-48.583393
-55.393002
-63.952969
-112.958183
-88.758224
-119.828560
-144.838211
-101.443909
-153.224731
-81.152069
-56.103439
-54.044441
-147.396210
-64.100937
-91.230385
-68.387398
-60.407104
-53.012661
-143.214828
47.794971
60.994953
76.113838
54.101868
55.191063
43.450287
45.746311
60.034245
60.973507
56.144257
88.535088
44.033424
75.716125
54.147163
55.418415
54.696507
47.227821
62.358845
53.034996
78.263229
82.069061
-64.018692
-68.384262
-61.207111
-135.224243
-43.987465
-71.783005
-70.748672
-56.346478
-61.596249
-90.932228
-77.036568
-144.612335
-58.069153
-61.599743
-54.796787
-55.504616
-34.695560
-62.057259
-57.575214
-61.029102
-145.663086
-59.111000
-25.140779
-141.566833
-83.763351
-50.480976
-116.440239
-137.836273
-40.481415
-72.059860
-61.829220
-64.455170
-50.648029
-50.597649
-162.896332
-103.034134
-66.105385
-66.589836
-83.576653
-97.891289
-126.438965
74.423309
29.552073
-79.263847
-141.666672
-157.495117
-63.573082
-47.332268
-69.461159
-91.062515
-41.140591
-145.890060
-54.564686
-106.638916
-72.879639
-104.080414
-115.424484
-67.091934
-55.469990
-66.711815
-80.062302
-77.972778
-77.088203
-145.198059
-61.685513
-54.306717
-125.676376
-116.387070
-95.363350
-158.385590
-63.496838
-54.428741
-88.432526
-74.613853
-70.724609
-58.310246
-61.550713
-78.614410
-55.260738
-68.643929
-134.911911
-61.919788
-70.882317
-59.908215
-146.378784
-130.209686
-83.908806
-82.878136
-67.517632
-67.319962
-122.723824
-133.882690
-131.178574
-27.657291
-107.116013
-152.696686
-74.889740
-109.612946
-59.038876
-91.424294
-161.906845
-124.768288
-128.786087
-136.267212
-82.865356
-66.948647
-87.690903
-107.342506
-146.372421
-13.284940
-93.468620
-54.953651
-82.407326
-54.991798
-154.966141
-76.447777
-71.484550
-71.794434
-57.661247
-118.129662
-111.802612
-66.344627
-155.270294
-143.990845
-87.027946
-66.164436
-58.559383
-50.723339
-84.005096
-50.929676
-129.002274
-65.956718
-149.358032
-72.381714
-81.024940
-71.382912
-93.816116
-67.987122
-146.572662
-57.098335
-90.478706
-150.128830
-88.285492
-117.066910
-101.832611
-149.715393
-132.674881
-100.562775
-73.651299
-139.714691
-117.160591
-65.777672
-73.933403
-92.096535
-67.428032
-63.509678
-63.597610
-160.253586
-76.343697
-58.293217
-39.566727
-141.700470
-87.697739
-142.509644
-78.964699
-60.081112
74.768990
-167.355103
-121.220856
-61.521969
-57.392288
-128.330414
-58.275593
-68.890022
-157.691879
-58.579525
-57.260628
-68.638237
-69.906517
-88.524521
-59.200626
-146.524948
-137.586761
-85.932304
-112.774986
-51.485939
-93.267242
-124.342140
-75.638847
-54.354088
-70.309135
-63.288483
-64.833954
-50.172455
-65.002502
-90.656044
-59.734516
-91.205803
-108.536865
-154.359238
-142.273758
-85.559235
-95.118729
-125.565536
-139.413956
-65.683464
-133.986313
-150.000671
-153.016312
-165.952011
-100.501793
-76.129738
-56.949074
-152.524048
-121.820976
-118.488869
-116.694283
-65.087166
-116.271301
-109.523483
-112.750252
-70.296906
-74.983475
-60.479286
-110.924469
-57.028374
-82.646812
-147.682251
-74.913719
-85.403877
-62.940308
-52.766750
-59.292549
-104.865128
-54.747417
-63.067005
-55.641769
-156.016617
-57.747471
-71.912315
-72.426056
-98.262917
-91.776817
-155.095596
-63.521713
-90.061295
-120.130730
-146.127869
-56.461273
-94.283134
-60.752438
-63.447701
-101.139359
-138.604660
-53.253723
-56.854740
-60.363731
-61.305126
-58.124599
-67.990761
-60.311729
-69.430000
-35.811413
-105.485222
-73.862907
-168.219803
-68.446541
152.942322
-132.781677
-149.276428
-41.812553
-69.829514
-66.316933
-78.014442
-89.302368
-138.616150
-82.723091
-57.546627
-62.221523
-62.982483
-102.362083
-175.740463
-52.212879
-153.309647
-72.197380
-52.784737
-67.763519
-77.027184
-111.641815
-127.919952
-68.718292
-30.142614
-85.096588
-70.580688
-77.967026
-53.283665
-55.886879
-52.096527
-55.411690
-63.505642
-46.793808
-154.019440
-67.276733
-58.297691
-58.317722
-65.804108
-99.824944
-100.655037
-41.778286
-80.185005
-137.767670
-62.155544
-53.430485
-60.937195
-55.405045
-80.498711
-138.481750
-100.813347
-66.994965
-116.986023
-79.198021
-61.542255
-54.824104
-86.531906
-64.643341
-93.650452
-80.109573
-86.692940
-53.047249
-104.045074
-76.829163
-115.541290
-91.054718
-98.701904
-86.082230
-60.896763
-56.677490
-83.086876
-72.707581
-152.304413
-85.970322
-87.374557
-76.684624
-59.207199
-167.244751
-70.840958
-78.238075
-121.836609
-152.725830
-64.351868
-153.054947
-95.509239
-120.817055
-55.003326
-145.644608
-63.713100
-72.490227
-107.625679
-100.072487
-35.563217
75.437302
84.421082
51.170387
60.643524
76.141815
48.562782
79.590561
-81.551071
-62.763840
-79.188980
-61.193821
-68.563698
-67.906090
-85.231438
-53.733963
-57.978790
-56.576740
-66.112907
-93.573624
-90.240929
-47.436699
-137.734451
-153.497162
-114.499298
-67.716278
-177.993469
-57.569939
-124.360023
-92.635155
-72.187355
-160.552002
-31.530849
-59.282761
-116.034554
-73.047859
-59.284378
-65.062752
-153.943405
-72.061928
-80.368111
-53.791824
-72.065681
-65.229523
-126.637367
-71.168915
-93.764282
-127.356491
-95.905525
-122.881775
-66.867760
-79.282623
-162.702225
-70.319702
-165.648285
-50.183411
-141.363739
-159.312622
-63.932507
-165.882141
-76.073326
-114.871399
-51.391483
-68.271667
-34.077545
-97.762611
-58.475903
-48.935226
-38.523838
-52.639977
-53.123356
-73.052856
-49.423260
-72.973015
-39.520081
-83.389572
-111.239182
-146.500916
-77.993561
-124.806923
-99.272415
-70.400383
-111.443993
-80.831879
-74.681519
-48.654743
-75.805092
-80.252449
-163.843872
-44.875950
-58.855923
-107.072632
-79.249161
-110.063057
-82.339096
-106.583870
-104.131447
-108.378922
-63.458389
-41.809772
-65.195618
67.900024
-148.102402
-67.480949
-113.238342
-88.195496
-108.221802
-68.745949
-102.909698
-103.476357
-94.613289
-124.729851
-90.472725
-101.676666
-68.163803
-114.808395
-121.197754
-62.838604
-106.131027
-74.376709
-61.713379
179.035706
-123.678421
-57.893520
-61.799301
-65.617271
-63.759480
-58.277718
-57.300072
-89.213943
-160.554886
-62.092945
-149.040039
-164.881149
-80.413567
-65.136391
-75.654442
-111.682053
-150.420486
-85.308563
-161.329788
-60.639530
-62.755394
-82.799294
-52.823502
-71.896080
-57.395115
-59.047688
-103.458488
-112.492493
-129.442673
-71.458626
-152.685410
-128.292755
-67.960854
-64.169083
-120.351151
-78.531952
-96.336784
-98.120857
-155.288712
-77.490784
-72.038597
-51.298050
-73.042801
-151.078674
-83.747482
-70.703728
-86.795982
-127.197830
-77.503944
-62.746719
-92.821930
-98.232803
-11.707165
-53.053967
-52.205795
-74.467789
-68.165749
-92.279701
-45.875175
-46.569771
-86.461662
-62.779816
-66.457680
-49.456905
-83.974770
-36.387630
-40.302601
-145.054306
-67.468964
-113.758682
-104.059937
-88.509003
-139.568604
-62.499157
-56.516331
-127.651642
-168.454422
-71.141869
-119.128914
-74.802589
-81.545731
-141.963776
-67.427376
-57.046665
-91.999229
-135.010437
-99.727531
86.209717
-55.224613
-114.951271
-81.324554
-117.580582
-112.631493
-136.470474
-93.108887
-90.392357
-98.436089
-73.208176
-118.355927
-94.967796
-101.098358
-72.019196
-58.025665
-63.473846
-64.520859
-121.687897
-154.809021
-75.009659
-134.892944
-170.298355
-46.363255
-72.206299
-66.980423
-58.830601
-58.792168
-51.136494
-99.508286
-65.592323
-53.625351
-42.538773
-75.324417
-66.779335
-49.074535
-108.176445
-78.494720
-120.853172
-68.622032
-92.985085
-59.664398
-78.119278
-62.836514
-122.786575
-40.799210
-137.427902
-92.939384
-73.434212
-90.462181
-112.746506
-98.000679
-113.127792
-78.782074
-107.885773
-63.232548
-58.622799
-61.512272
-72.264938
-76.736832
-65.149582
-35.408058
-77.476768
-37.007053
-39.784122
-68.113602
-107.953011
-129.050430
-55.995605
-62.768970
-26.056469
-58.292000
-63.026638
-62.677460
-122.515106
-102.635010
-123.114632
-128.874985
-121.639435
-74.095573
-134.360138
40.456474
52.891357
47.432045
90.807091
64.680824
49.572186
-126.212952
-88.682442
-101.764427
-106.718643
-50.402290
-62.640667
-45.894756
-101.311310
-142.352356
-114.013557
-57.439907
-58.969261
-55.283489
-101.711571
-70.830215
-92.230324
-66.402878
-99.321640
-60.135258
-89.697250
-84.448494
-94.626312
-87.553909
-125.740402
-69.589249
-76.126915
-55.279015
-74.871841
-59.205154
-77.499519
-50.706230
-35.280766
-76.083801
-65.435204
-71.000465
-79.601555
-87.816109
-57.948593
-57.875835
-109.832375
-55.186752
-140.996597
-147.881805
-84.636543
-96.529892
-144.119019
-128.044693
-66.041122
-38.451511
-42.827873
-140.963348
-66.365532
-108.448624
-128.315170
-96.999596
-163.138016
-97.214851
-71.212173
-84.769386
-64.096107
-59.168751
-55.132977
-55.569435
-93.846176
-51.982895
-128.436722
-44.985577
-48.295113
-72.509132
-133.406815
-79.251472
-48.723919
-71.111267
-51.677471
-65.626793
-81.087402
-67.593582
157.289093
-74.296288
-67.904388
-58.812481
-157.447357
-149.635834
-48.946529
-36.227001
-68.941811
-70.984497
-71.759438
-58.983562
-76.270813
-57.051353
-89.992790
-55.489571
-123.070221
-60.363644
-50.959637
-59.912994
-48.630646
-46.518700
-75.225441
-61.248394
-120.421204
-57.586292
-46.448738
-150.811188
-54.001019
-72.877838
-150.597717
-92.744034
-106.855988
-132.253525
-60.133938
-65.093132
-128.659775
-104.776131
-108.844307
-66.198410
-64.637733
-107.737007
-112.398270
-68.650940
-59.615185
-53.192207
-51.345829
-132.477921
-128.576889
-146.551849
-149.057755
-167.345398
-69.113739
-53.933540
-68.130196
-38.519882
-61.703236
-75.297897
-116.824753
82.955269
-52.053940
-145.810593
-134.089859
-64.568886
-58.503407
-58.205456
-64.375023
-57.943710
-55.706318
-27.937336
-59.780033
-55.984459
-62.896790
-66.461670
-61.459049
-118.818512
-52.024136
-130.084061
-54.856777
-107.586746
-79.972778
-67.409088
-57.762871
-166.585587
-84.563194
-69.509995
-95.223732
-70.076385
-170.269897
-79.505249
-33.670712
-58.188332
-89.199921
-74.777000
-61.593864
-151.282822
-78.348961
-42.351578
-147.850479
-59.219494
-139.165741
-57.616890
-59.807655
-85.312775
-102.155380
-81.083923
-57.598530
-106.312508
-89.028435
-87.587097
-58.562611
-112.112785
-95.130264
-116.531982
-66.749046
-60.547535
-121.098808
-122.827705
-128.945557
-68.086929
-63.626011
-60.233421
-58.664265
-45.278824
-92.028809
-92.536011
-128.317947
-54.191380
-103.038925
-80.959320
-135.787491
-52.440239
-137.960175
-150.202942
-127.071739
-56.377842
-60.152721
-70.940666
-103.588631
-81.520775
-98.592178
-63.145641
-96.663658
-81.823532
-58.542484
-65.438370
-127.992195
-64.452011
-56.286491
-61.653240
-124.819992
-107.683990
-103.763260
-95.341164
-67.203522
-81.030815
-68.175896
-83.098915
-70.171394
-37.032509
-150.556244
-56.815308
-59.821804
-56.837791
-45.363747
-63.337250
-72.915520
-68.544998
-76.614136
-58.699593
-66.690033
-98.017624
-66.822388
-62.656670
-114.189720
-38.170326
-60.507660
-64.148346
-86.624710
-154.888840
-134.237228
-76.645218
-81.078484
-84.248314
-64.729103
-64.228271
-106.191566
-57.211681
-87.062996
-49.692936
-90.244026
-67.426758
-149.305649
-60.876217
-47.560680
-77.636917
-149.335007
-158.613205
-162.308899
-72.772423
-102.026741
-79.711357
-52.507149
-97.356155
-146.583481
-145.866440
-63.515701
-105.430374
-72.313583
-54.778515
-64.476517
-86.712372
-64.482910
-115.830879
-55.458012
-94.261795
176.055374
-100.113808
-75.515411
-81.785400
-49.097546
-54.610607
-51.111629
-56.932468
-128.142929
-99.326004
-64.917953
-78.261635
-75.425743
-45.200108
-147.301208
-72.065735
-46.383949
-58.350735
-114.907860
-144.587540
-104.081833
-38.114075
-125.668098
-66.007858
-134.177429
-117.037415
-149.684952
-160.266479
-156.520081
-61.104118
-48.368835
-69.810654
-93.788124
-61.924923
-121.270683
79.995163
46.105373
41.233700
65.032967
50.436001
58.574478
69.398682
-122.863213
-149.207794
-82.558731
-29.878555
-58.535122
-82.411034
-124.907158
-92.969208
-66.247711
-106.023682
-65.363853
-62.799175
-62.510010
-120.088531
-82.904610
-66.762611
-81.027985
-51.764759
-60.869934
-61.042168
-75.599617
-151.944931
-116.180161
-31.643370
-54.717522
-56.603664
-54.949726
-148.467316
-53.133720
-70.798241
-76.266144
-74.759712
-68.975548
-89.817551
-23.020039
-60.126690
-56.816460
-77.139748
-101.480186
-62.476200
-103.347069
-125.529335
-97.794258
-63.098820
-64.576088
-46.176308
-53.988689
-66.377068
-93.823875
-85.592697
-57.619007
-53.786575
-70.992065
-129.745361
-85.419662
-103.042183
-162.761169
-92.805099
-91.453156
-101.767494
-71.987701
-38.417496
-175.446487
-112.535782
-54.999615
-66.825127
-52.962421
-37.804317
-50.324047
-87.828568
-55.208813
-85.567001
-74.181465
-139.109558
-56.368187
-76.720627
-57.149502
-92.521271
-167.329956
-92.858345
-64.487442
-70.094101
-144.750305
-150.202896
-143.959564
-76.813141
-110.017532
-103.888359
-110.487518
-57.689968
82.330658
53.459530
48.911976
79.888374
86.002899
-77.442245
-72.334663
-81.862434
-124.742554
-65.911049
-134.361465
-77.105286
-63.021858
-32.953419
-61.499840
-154.431610
-148.130142
-71.686920
-62.564106
-90.806580
-60.931129
-61.818146
-58.509460
-106.524345
-59.376865
-33.998108
-121.284576
-66.268951
-133.809814
-50.518032
-75.322311
-61.832920
-148.654541
-142.756592
-72.635094
-50.227768
-116.554184
-97.093262
-75.822350
-66.952820
-82.689178
-67.627762
-59.813221
-65.222939
-46.543865
-98.172302
-68.089104
-50.658501
-50.538471
-142.223389
-163.230652
-92.657860
-83.431541
-49.891434
-139.885239
-151.752426
-161.870209
-67.270058
-76.196182
-163.673508
-63.277607
-100.696953
-113.868851
-156.231476
-165.591644
-58.216351
-119.888313
-67.770905
-59.336693
-66.927544
-67.040848
-61.006050
-176.747421
-60.856762
160.735611
-131.116989
-38.141918
-76.621155
-36.027782
-65.204834
-33.870003
-59.191788
-64.750984
-52.496189
-47.097588
-97.602928
-55.914707
-66.682205
-163.424530
-60.986546
-68.890961
-32.056744
-68.838196
-112.356499
-111.640121
-110.430077
-61.734333
-153.336182
-73.661224
-60.285091
-78.951569
-40.191353
-107.816528
-51.470360
-68.584259
-122.423225
-59.607693
-65.184807
-72.329063
-77.010040
-104.203506
-110.453575
-130.284805
-102.805161
-140.638367
-95.044472
-102.077332
-65.182617
-46.874825
-121.681152
-67.435127
-149.540146
-153.546249
-57.378387
-61.646088
-62.082989
-72.950943
-89.150261
-158.139145
-49.931889
-112.238869
-84.259422
-66.756042
-69.758934
-36.246952
-77.270264
-156.053986
-76.344002
-160.366623
-129.421646
-95.277794
-69.103210
49.093361
61.654320
50.217968
58.682468
58.470253
63.232418
47.603622
59.961544
81.653275
-57.936543
-106.154266
-62.727757
-143.993896
-71.038002
-73.771652
-60.943192
-61.079754
-87.458992
-68.191879
-63.619957
-127.812752
-65.923523
-39.364017
-138.817184
-58.562939
-60.787613
-140.136307
-81.644478
-150.387558
-57.004833
-53.293388
-52.657898
-50.794559
-79.840515
-66.009430
-56.943462
-46.428291
-45.062355
-54.039780
-154.873428
-106.960075
-129.226028
-60.850014
-52.069584
-79.231758
-68.769859
-97.501427
-61.032410
-59.209778
-102.974953
-50.834270
-56.428257
-100.484833
-88.591537
-155.109756
-91.970383
-84.906456
-159.134277
179.539017
-98.766930
-83.656235
-113.153534
-108.087959
-108.876816
-109.740845
-115.631111
-57.436565
-131.620544
-63.895679
-67.571327
-128.443848
-54.229511
-49.739449
-75.014328
-68.435730
-133.507599
-155.452454
-81.891037
-151.387329
-81.662285
-67.204315
-99.567543
-63.041481
-71.388252
-128.904221
-61.160572
-73.842865
-56.410725
-69.257072
-117.269135
-96.958519
-33.860481
-93.190239
-88.273819
-70.203041
-58.898029
-150.256958
-68.024429
-66.604820
-144.668350
-112.206535
-62.350040
-46.567814
-60.871693
-65.947128
-53.217968
-115.377899
-90.894928
-63.565575
-78.101318
-143.029724
-61.933010
-62.912884
-77.796013
-40.163971
-82.487900
-52.173847
-32.497589
-58.576382
-67.895790
-86.824188
-42.431488
-63.376461
-87.239471
-57.340820
-63.479271
-79.398636
-53.725388
-53.319923
-84.264435
-104.437096
-62.955441
-142.287964
-128.691895
-67.921936
-55.907108
-72.935120
-86.760033
-71.444008
-112.666740
-74.850693
-88.751968
-120.520935
-89.218369
-95.995232
-172.062820
-82.842812
-61.653568
-83.280342
-84.202560
-123.797394
-75.746994
-140.452942
-67.214661
-153.396698
-48.317703
-85.660362
-56.229298
-72.466957
-57.180004
-84.926994
-141.073044
-61.422630
-67.579742
-58.340618
-121.733604
-88.244987
-67.359711
-70.996788
-63.050838
-155.009689
-69.716637
-69.136566
-142.438141
-49.172329
-121.249802
-68.322746
-63.372978
-83.413002
-59.786903
-108.820366
-123.004570
-147.578613
-61.986881
-57.501701
-74.371803
-88.667290
-55.458805
-103.900070
-67.101578
-68.377914
-81.994141
-112.675034
-65.295029
-83.502686
-119.377945
-62.388992
-93.586807
-78.844406
-87.981865
-142.782898
-103.295929
-86.235367
-95.314682
-99.009270
-54.087040
-76.597916
-163.706238
-64.890984
-79.728935
-73.347229
-94.542015
-69.698959
-57.085579
-69.259903
-81.857773
-40.096844
-59.228596
-61.016495
-57.849678
-74.792770
-87.352074
-62.185059
-46.701626
-41.383057
-141.879562
-55.659691
-148.824005
-92.088226
-165.769714
-100.448975
75.244133
-70.222221
-97.494057
-133.325668
-61.208492
-61.866390
-108.826881
-80.776031
-72.621765
-79.636620
-58.160950
-105.522224
-59.342327
-134.952652
-83.762367
-99.500557
-62.242088
-67.399834
-55.761459
-50.942978
-82.609138
-68.439133
-154.263046
-99.691872
-86.351982
-73.250282
-127.994102
-55.588261
-132.716034
-48.093090
-43.631664
-66.764778
-66.307732
-145.848221
-65.786453
-146.760178
-117.338654
-49.546638
-42.594513
-79.291649
-155.403885
-62.183659
-70.933105
-58.799129
-54.720394
-103.644211
-54.153557
-146.226303
-58.382309
-133.084320
-115.607285
-50.941898
-61.356152
-65.000488
-59.756023
-157.039886
-62.322521
-62.620872
-78.621910
-83.070602
-130.850266
-93.998581
-65.586792
-102.888992
-16.948593
-59.890648
-140.926086
-106.818344
-82.026329
-56.201103
-48.230137
-77.615349
-95.769241
-89.502838
-133.871841
-131.166656
-151.821854
-52.024490
-63.418240
-117.949440
-158.820145
-54.020473
-158.153458
-96.018539
-65.773277
-70.312401
-56.800282
-74.098976
-110.972588
-72.630653
-61.753944
-42.284035
-120.704079
-75.035950
-67.963768
-63.181419
-51.468060
-73.752899
-83.135437
-72.610588
-55.224373
-94.044640
-88.346733
-159.886566
-150.242905
-151.430817
-97.716965
-66.558815
-98.327637
-73.160667
-104.251549
-77.259247
-141.424194
-78.507561
-50.920944
-137.225327
-52.882626
-65.672409
-52.025761
-63.946220
-115.161095
-53.409706
-115.954063
-82.051758
-55.347973
-64.159081
-58.087601
-114.340515
-158.725540
-103.394234
-78.039101
-60.745895
-62.181221
-65.585739
-66.703072
-130.808182
-61.398273
-99.440277
-154.736191
-60.948696
-149.452347
-81.522125
-78.667946
-65.255653
-140.332809
-53.802601
-78.445114
-68.040565
-59.074345
-73.674675
-55.605675
-95.742310
-65.601219
87.659393
96.295448
53.674446
66.891884
36.568100
83.109024
-160.048615
-124.671654
-60.133324
-61.717663
-96.122765
-101.875465
-83.590752
-53.242603
86.464081
87.924561
78.339401
-56.134945
-93.851448
-77.351837
-106.799316
-56.987484
-104.548027
-113.542931
-60.740841
-61.706917
-64.185379
-60.151424
-106.665527
-50.437321
-93.815071
-73.273476
-55.821236
-70.626221
-82.360703
-62.004551
-63.389420
-56.728992
-57.586899
-79.994934
-69.930214
-60.498180
-60.793537
-61.914639
-147.096283
-52.390293
-51.706520
-46.366207
-162.851776
-73.215385
-56.236538
-105.196808
-50.104446
-75.741852
-70.657303
-63.308281
-140.984131
-61.189804
-43.187019
-91.593437
-120.487648
-123.645447
-121.514877
-119.020302
-57.057129
-63.810513
-64.859055
-47.256302
-69.314789
-65.243080
-156.341431
-47.311787
-81.174461
-56.812103
-68.404099
64.542427
-73.721519
-96.951897
-57.446102
-60.059734
-113.441292
-75.389114
-126.069572
-145.535995
-67.088463
-59.222427
-74.152763
-60.524284
-125.186623
-50.676025
-86.642113
-66.954941
-161.538773
-67.488686
-61.552746
-41.017830
-146.092194
-47.557056
-145.393768
-57.355316
-67.832367
-53.282410
-43.124733
-66.761787
-57.984901
-64.335854
-80.685539
-82.404945
-64.601486
-59.808540
-59.527889
-92.400055
-28.431482
-72.071716
-77.248581
-67.965935
-67.333466
-66.640106
-40.120007
-170.611801
-68.295509
-72.191071
-76.896904
-53.899036
-64.857018
-55.139194
-91.522850
-57.828270
-113.139771
-64.184845
-84.912727
-92.320061
-100.528183
-74.232658
-66.162727
-41.696270
-119.210564
-59.666836
-157.042038
-90.634636
-61.957905
-29.895496
-79.006317
-69.595390
-161.106354
-92.972816
-64.188240
-163.161591
-76.496109
-96.120300
-175.437119
-54.435715
-68.895172
-110.234016
-129.505539
-113.822731
-70.861763
-50.602551
-65.344383
-58.766411
-92.657341
-71.648109
-76.377670
-80.210938
-142.604858
-151.517242
-81.431519
-75.159317
-72.564537
-75.514824
-64.699013
-37.574005
-99.895378
-114.301628
-63.686485
-58.580379
-49.834492
-52.570141
-159.970337
-82.965912
-105.701210
-101.365646
-88.457619
-115.272141
-103.600273
-68.721695
-56.320892
-90.288513
-130.812027
-94.191635
-52.739548
-79.161720
-121.133278
-154.847443
-154.329315
-129.762573
-42.470963
-48.539791
-136.241074
-61.793449
-65.295959
-46.715855
-78.805603
-75.193962
-153.436279
-53.039883
-55.588490
-56.277111
-102.084724
-83.906830
-78.364204
-58.834763
-58.539333
-52.349655
-75.026772
-96.084259
-51.085091
-108.300003
-88.062492
-58.867027
-52.661854
-66.500572
-159.730743
-35.792923
-99.219597
-123.886551
-75.095779
-53.799038
-130.634964
-138.501083
-65.804337
-76.044640
-93.399422
-58.314507
-83.875282
-86.253693
-63.005924
-75.086105
-64.315208
-100.773453
-69.426216
-95.966721
-87.756538
-119.167755
-65.565231
-59.256165
-58.682579
-162.383957
-64.800209
-48.548862
-57.964581
-134.023056
-50.858650
-69.368820
59.903194
93.505783
76.656502
-82.764542
-81.395157
-30.939386
-54.226746
-54.139069
-134.744064
-63.088787
-89.735077
-132.952469
-138.548645
-72.795433
-68.881760
-45.662991
-61.249664
-40.316757
-56.888897
-71.960297
-151.532318
-51.288460
-140.591415
-120.774948
-154.992218
-84.485092
-59.601280
-75.845810
-157.492920
-147.437988
-114.438553
-108.741508
-129.908066
-71.871262
-118.684532
-66.720604
-47.161762
-121.086464
-61.601868
-74.510620
-41.468552
-37.171040
-64.673447
-62.001106
-84.220657
-63.342667
-78.921066
-32.425442
-70.323441
-50.459023
-79.499710
-66.308121
-70.390831
-93.311264
-71.871338
-133.560104
-62.361275
-78.474976
-59.011082
-73.993225
-138.012619
-119.548073
-78.131371
-90.407555
-78.540474
-59.733593
-161.096146
-40.839664
-70.674858
-81.443398
-63.914627
-116.021370
-152.500809
-48.632931
-62.618870
-57.464447
159.113113
-121.750954
-156.509369
-51.843105
-58.477718
-57.227188
-83.648964
-129.017929
-122.529953
-70.027985
-90.104790
-59.430901
-54.260956
-74.892578
-101.810280
-90.546928
-60.970089
-52.502129
-60.475906
-81.695099
-55.834759
-53.201199
-85.252617
-72.303024
-97.676437
-154.995468
-61.126377
-71.520988
-66.282570
-87.597290
-86.800392
-134.285706
-69.842529
-77.541389
-95.358040
-114.962364
-93.789566
-113.725716
-160.783432
-63.420330
-74.515282
-139.076843
-46.972809
-145.227005
-58.406441
-77.803658
-97.888138
-77.113052
-57.226589
-101.334488
-140.116867
-124.897430
54.684498
49.293709
46.964420
69.608795
-134.941971
-157.561447
-127.318314
-86.787498
-104.408417
-65.148041
-147.106140
-95.214699
-92.591232
-83.560364
-73.780434
-61.304604
-92.152931
-59.165035
-66.307159
-123.797501
-63.371769
-57.523838
-40.037479
-63.098164
-95.583542
-61.908142
-66.057220
-66.659424
-133.373260
-111.941689
-75.470444
-54.938019
-73.624382
-151.136963
-139.945221
-107.626869
-58.187656
-57.936928
-65.619736
-60.128639
-80.676407
-142.419739
-58.414104
-91.364731
-48.652306
-60.033577
-78.868317
-41.339485
-68.694260
-57.867817
-42.553905
-76.192207
-53.619316
-77.092941
-80.780876
-121.395729
-113.586700
-128.323746
-98.172356
-95.870491
-97.416237
-101.123962
-100.259132
-64.840378
-62.460941
-73.880417
-104.399460
-67.639137
-156.861450
-83.964302
-68.757408
-157.754944
-59.120487
-66.310959
-51.252132
-77.279900
-63.394466
-135.417679
-58.421555
-100.987282
-65.201790
-42.790455
-55.916103
-55.655891
-141.800797
-66.482651
-122.677933
-159.712311
-78.894394
-53.838451
-99.390976
-93.828636
-100.860359
173.632309
-74.487556
-74.436050
-58.313408
-58.550354
-51.439400
-61.861786
-128.059189
-70.674065
-55.231239
-66.262146
-159.129959
-71.497902
-63.108826
-142.283096
-59.862652
-55.073853
-58.161755
-57.633377
-51.235004
-149.700882
-69.881317
-150.945709
-68.926170
-69.648163
-72.421089
-68.694664
-59.783707
-138.486923
-67.497986
-64.863182
-60.536781
-116.879204
-40.102612
-123.219368
-61.122364
-88.581337
-47.865635
-146.675369
-34.009281
-49.587688
-117.620605
-52.790073
-60.492962
-86.728401
-101.017418
-78.257324
-55.621944
-96.397675
-45.278397
-64.181297
-70.119102
-115.030678
-63.669598
-89.867371
-65.970078
-65.755386
-44.752632
-62.966187
-82.055542
-53.934994
-49.357441
-57.292282
-62.659481
-69.774117
-75.736168
-86.471893
-145.173828
-62.203552
-36.172825
-54.992451
-73.806381
-67.565132
-43.856682
-94.117661
-69.306564
-66.032852
-61.425983
-100.347343
-48.213558
-82.243149
-81.482903
-90.052238
-65.511520
-102.963959
-60.030968
-134.430832
-84.539261
-80.216637
-106.011772
-109.743950
-138.722595
-62.457024
-75.849609
-123.199860
-70.501579
-102.114708
-101.566566
-149.078522
-122.483833
-67.625542
-95.477280
-112.282425
-123.901413
-146.035004
-74.783577
-57.298031
-59.031738
-156.471222
-47.207382
-63.192127
-65.063873
-145.146057
-71.220085
-140.056595
-71.684036
-60.250298
-91.646606
-91.858139
-106.631721
-54.613098
-56.985889
-59.988518
-70.196342
-57.698383
-39.006065
-66.523132
-164.914124
-62.932186
-92.282242
-63.934788
-147.853134
-52.629093
-60.374142
-143.803406
-62.698872
-104.042961
-175.773605
-84.204521
-57.198887
-58.357632
-81.034882
-67.647278
-113.092957
-164.560333
-152.196304
-79.415245
-164.636810
-55.557510
-60.615414
-60.745979
-66.047218
-138.440292
-65.215393
-136.414581
-142.010468
-93.170998
-60.640129
-83.419838
-60.188881
-54.968456
-53.404213
-118.568947
-164.015396
-60.200546
-77.983780
-71.081573
-46.859928
-75.208328
-155.916824
-135.281418
-122.597351
-118.761345
-106.171509
-171.966995
-91.469742
-85.320732
-124.116768
-92.458900
-149.213043
-158.035522
-52.522076
-56.805096
-56.887592
-64.769882
-60.248058
-45.008327
-73.408470
-54.235523
-87.384644
-75.514801
-60.982113
-128.855423
-58.698719
-80.909058
-74.305908
-61.455387
-60.760361
-39.821724
-70.905617
-62.094032
-123.493553
-81.586899
-87.114357
-60.342308
-97.691216
-53.868427
-163.220047
-85.613876
-157.206787
-129.849045
-56.836979
-40.865791
-95.523315
-106.136406
-58.228615
-86.829178
-72.915489
-65.798569
-77.789825
-30.863550
-110.909615
-117.657036
-58.570885
-170.995987
-84.503036
-63.418980
-42.360615
-100.780289
-86.808144
-66.412354
-69.690987
-64.856972
-49.814770
-83.693108
-76.714127
-104.886017
-55.825287
-88.004143
-151.476440
-113.660851
-85.045502
-62.680744
-70.155144
-59.983765
-83.682396
-89.458473
-66.034195
-62.226463
-102.135445
-61.889351
-69.330185
-58.386051
-59.058880
-72.176773
-84.162498
-97.856560
-67.901123
-83.743019
-143.345749
-67.848007
-136.035690
-125.583321
-122.249725
-56.724545
-108.145370
-101.917023
-110.687347
-89.621445
-99.776657
-54.542397
-109.395569
-82.125366
-81.054672
-83.538712
-81.227493
-66.277107
-49.231651
-51.712749
-89.680229
-74.972710
-61.227600
-165.297409
-105.955055
-61.614040
-33.318356
-65.077560
-58.179482
-74.672035
-66.849083
-54.722050
-44.304447
-84.512001
-54.747387
-59.390049
-153.544922
-63.732483
-93.684654
-71.643341
-58.490082
-65.188599
-49.043110
-62.755924
-58.303757
-60.911522
-75.690941
73.560066
94.537842
53.628300
-58.399391
-134.693161
-124.853119
-78.695541
-61.856934
-61.783909
-57.536091
-67.341827
-78.322166
-51.600285
-61.103607
-136.047516
-57.631424
-113.892807
-76.784431
-66.633850
-111.505272
-81.241768
-49.343967
-99.427971
-67.428261
-53.892517
-75.475891
-68.346161
-82.802673
-132.220032
-60.788147
-45.718346
-56.913330
-109.358536
-68.601662
-61.760117
-46.724693
-70.343575
-28.195745
-63.908806
-64.540733
-47.725449
-118.301399
-77.432915
-53.803379
-45.479862
-69.318176
-103.256241
-102.739700
-119.130653
-118.506340
-76.681343
-87.764183
-80.690468
-78.961792
-102.135918
-75.959053
-100.516960
-99.545609
-79.750702
-68.499550
-59.135242
-146.302536
-160.372467
-154.076874
-101.361374
-61.529953
-72.109032
-55.622379
-137.320587
-133.578461
-69.392570
-76.060989
-122.842896
-47.036541
-53.495911
-83.508919
-58.631733
-30.591227
-72.886658
-64.113403
-53.706299
-96.183746
-120.270638
-112.833427
-59.793556
-106.970146
-124.875633
-54.841705
-120.690529
-104.955711
-102.082016
-65.006805
-103.465042
-115.840248
-72.747429
-69.277649
-56.392982
-94.715714
-90.871246
-71.364922
-146.604324
-126.632782
-136.199783
-63.256592
61.441181
78.196243
-81.345924
-83.383347
-112.977760
-148.412842
-77.402229
-60.581150
-148.507385
-119.832245
-63.209995
-53.046936
-74.729942
-69.154640
-77.048500
-70.974159
-68.467926
-63.232277
-69.946297
-66.780739
-62.169662
-80.407578
-55.008129
-155.064423
-117.566673
-50.933674
-119.173203
-84.790916
-64.084892
-60.793350
-86.836388
-70.835144
-145.769516
-69.427269
-136.205597
-104.959045
-54.152634
-87.151283
-53.490128
-61.540672
-50.487373
-24.936913
-56.759743
-92.609367
-62.292919
-97.052361
-55.470852
-72.486816
-107.561226
-92.509216
-63.893806
-64.919930
-101.222893
-79.060921
-31.001642
-63.650490
-108.830978
-114.691177
-110.932022
-121.789612
-55.971512
-64.829582
-77.490639
-114.687561
-95.231140
-69.868050
-68.396309
-128.638763
-63.998672
-118.109207
-74.363434
-60.200859
-74.558083
-58.188446
-59.536808
-67.124489
-81.288612
-124.165634
-97.854660
-61.063915
-80.787140
-65.700630
-69.967125
-37.340061
-81.538025
-63.666565
-89.842987
-55.936222
-63.652039
-63.407619
-49.977463
-75.224052
-63.670807
-54.594368
-136.132675
-145.116867
-55.610817
-36.039703
-146.692215
-91.909073
-163.835541
-131.995819
-121.750000
-165.610138
-59.417828
-93.078934
-106.124519
-65.438972
-107.492119
-156.916702
-87.363983
-74.175346
-63.105453
-92.716408
-80.114021
-61.935913
-111.862534
-81.870705
-170.146225
-100.598999
-70.807846
-52.776085
-107.331367
-82.302559
-106.874161
-77.269737
-96.602600
-177.938049
-114.518784
-71.883240
-109.093674
-101.539650
-126.397209
-98.821762
-63.910595
-63.165844
-97.893555
-105.716850
-48.258369
-97.385017
-121.447105
-117.640320
-125.087296
-86.438072
-78.441299
-105.259247
-73.494904
-78.309570
-49.858307
-72.234222
-77.659912
-69.740578
-66.387825
-119.771843
-140.474548
-63.246552
-115.599800
-120.746223
-62.190571
-44.939049
-100.801392
-91.519539
-133.516647
-73.652657
-75.793381
-151.439636
-64.575378
-100.310677
-95.314041
-39.323116
-67.310005
-120.565781
-155.184616
-71.426666
-84.919952
-71.659340
-83.489098
-158.921356
-61.027996
-47.721313
-67.598640
-97.560432
-137.462021
-91.417625
-122.492882
-117.958794
-74.826172
-152.423752
-87.063217
-66.533714
-133.682037
-47.695751
-65.060600
-64.910385
-74.852554
-70.673782
-125.977478
-132.401764
-75.630325
-69.255135
-20.852438
-31.790413
-73.526741
-77.251709
-97.591400
-85.418739
-65.804237
-69.479866
-52.942833
-60.826603
-64.468597
-82.511726
-132.620773
-68.893059
-34.979195
-76.290756
-153.608109
-72.983765
-152.119217
179.596512
-129.459076
-69.177399
-93.703918
-144.801285
-79.353134
-125.304115
-165.814774
-57.631420
-69.370544
-64.696404
-132.173599
-52.744705
-65.545685
-51.049686
-35.744804
-63.525570
-60.052197
-69.555374
-77.103149
-136.015289
-107.209435
-60.154305
-82.172371
-133.269257
-109.387703
-91.942696
-64.484566
-161.291199
-68.828125
-72.793831
-59.329670
-156.518845
-90.309990
-58.913857
-77.154404
-61.098682
-153.818481
-57.921928
167.581497
39.046238
54.095123
51.511848
85.178902
-56.072880
-60.286102
-118.290253
-150.130951
-135.215042
-51.217297
-49.890324
-74.000496
-129.730820
-55.665527
80.024956
73.509224
63.880974
77.874077
-60.650780
-159.290924
-113.287506
-118.849373
-68.728333
-164.184677
-79.437416
-58.601524
-42.133942
-68.313858
-48.889847
-73.128746
-60.497299
-79.841942
-70.762398
-59.521366
-63.485985
-64.670616
-96.066055
-112.788193
-64.700592
-53.586250
-64.250992
-63.038933
44.392002
68.841705
53.862259
43.119087
53.707546
-69.305473
-51.747276
-87.070244
-36.312946
-73.669785
-102.543495
-65.644089
-70.608482
-141.192657
-61.107922
-72.119736
-81.235062
-104.493675
-133.512512
-83.710220
-81.066856
-137.748367
-69.514580
-134.598679
-67.713142
-59.526558
-66.012436
-139.162933
-39.509964
-72.623154
-94.148628
-61.269737
-79.191025
-103.722443
-59.460796
-68.043129
-107.098045
-60.111561
-120.349251
-134.212006
-77.857483
-71.396194
-67.807892
-93.034088
-81.351547
-61.885460
-69.926643
-93.450714
-103.823326
-105.872101
-77.943848
-77.338371
-70.794815
-139.534515
-97.514206
-97.255287
-90.566696
-71.768051
-61.619572
-84.898247
-88.012924
-115.284012
-90.467659
-97.907166
-101.714935
-95.992233
-130.250412
-98.661636
-111.867622
-78.042801
-63.163933
-110.549553
-64.346741
-70.937874
-48.966705
-63.095589
-156.053085
-151.757965
-82.763123
-148.904831
-48.977913
-30.555611
-102.009689
-63.277374
-95.779587
-86.495049
-86.675285
-92.962593
-142.248764
-70.539833
-67.706726
-146.587463
-153.513458
-52.636837
-90.692688
-90.717537
-75.353760
-55.768120
-78.469864
-106.873375
-61.585976
-109.641708
49.231327
57.794960
50.205967
89.341278
73.241081
57.442886
51.054878
46.690868
53.085114
81.669312
55.228619
61.544426
-150.680542
-82.223175
-137.397583
-73.407944
-152.712891
-104.872475
-26.079596
-59.888817
-97.295212
-69.469917
-155.031937
-64.271362
-103.777817
-98.912331
-100.879295
-75.399330
-63.930595
-95.505905
-63.207230
-145.166946
-139.884964
-86.146027
-106.003365
-77.869736
-119.068184
-60.816029
-29.891352
-63.136864
-112.473267
-85.506287
-85.761322
-150.208420
-120.977287
-62.822990
-58.630260
-51.734722
-55.872791
-138.537048
-57.189278
-24.835171
-32.141251
-57.064770
-147.128281
-104.455086
-63.696072
-84.407051
-69.569397
-80.504631
-51.436512
-51.414005
-115.919739
-60.433414
-148.187912
-98.816299
-19.997562
-67.916008
-68.933067
-113.516602
-58.361820
-106.650642
-109.341644
-91.892029
-104.381401
-101.643074
-63.787262
-136.530182
-97.908943
-100.155006
-76.828217
-72.170029
-64.388214
-59.001282
-58.247387
-56.302139
-109.176445
-47.508141
-61.923244
-77.946861
-69.368538
-66.808891
-55.370483
-65.409996
-89.476273
-126.790718
-74.343994
-78.257759
-86.676353
-107.496414
-69.729996
-62.839733
-127.725731
-92.626770
-111.960312
-139.670410
-56.251026
-145.100784
-157.042725
-67.226509
-87.256981
-145.673615
-60.982494
-34.170502
-85.674583
-62.843555
-67.575676
-63.084278
-60.629700
-159.990555
-117.309830
-59.161232
-76.029289
-64.014526
-104.190636
-79.108002
-127.326317
-60.966171
-52.039654
-61.645302
-139.436890
-46.379410
-64.553177
-92.045074
-62.431107
-59.501553
-71.045998
-57.749702
-65.598907
-57.600647
-54.213417
-134.193100
-98.691826
-134.060425
-147.559219
-78.125153
-67.081474
-82.909340
-63.251720
-58.097496
-113.904419
-56.112988
-96.508286
-65.644012
-60.127941
-159.462845
-146.458023
-67.144493
-69.581657
-65.891129
160.455124
-35.482029
-127.656570
-133.554535
-41.276688
-98.105331
-69.101357
-70.818733
-58.178905
-74.740829
-152.050842
-62.631683
-60.192513
-88.854355
-58.297470
-65.393631
-147.222458
-69.070473
-63.540195
-73.338516
-43.067474
-57.467529
-92.898453
-88.126312
-99.410553
-120.609192
-91.962379
-141.096680
-70.384056
-142.776047
-56.396118
-66.036140
-72.407257
-69.200798
-91.554260
-70.488411
-71.878036
-62.503052
-57.089615
-64.821938
76.952873
66.327919
69.370995
69.817047
46.315620
-129.441284
-119.412613
-74.027031
-76.816650
-104.384003
-57.061111
-142.716446
-59.081917
-72.524437
-50.092159
-73.094955
-64.140831
56.983849
61.996552
66.373978
48.466854
-51.325878
-93.320404
-74.363235
-57.293865
-148.011078
-110.998604
-57.499649
-65.403801
-86.331871
-65.277122
-152.620941
-89.587410
-63.134712
-139.117401
-91.180702
-57.149460
-54.728477
-68.031982
-61.172928
-50.051468
-107.519089
-64.733963
-55.246017
-62.091640
-59.637909
-74.136436
-16.045235
-158.219589
-112.208481
-164.359634
-56.948940
-36.630947
-106.741333
-60.740665
-59.301716
-70.473953
-42.597767
-91.522896
-42.126194
-145.546951
-107.392471
-102.090614
-101.353996
-93.418800
-81.200333
-63.640556
-78.693085
-147.797943
-126.429283
-70.193825
-130.883057
-56.905651
-143.783066
-55.299320
-95.483856
-66.842628
-102.337280
-74.865067
-44.103268
-55.536060
-57.413254
-25.395128
-72.146713
-129.161743
-50.379921
-107.954742
-96.242622
-132.690109
-98.163795
-74.015869
-82.414680
-71.224541
-140.177017
-147.991623
-60.319393
-71.677254
-55.874798
-92.553642
-61.822121
-51.797890
75.865562
79.496330
51.206982
51.096832
70.060936
-64.959534
-70.102463
-75.758316
-177.076172
-72.638680
-74.267509
-56.278652
-160.323822
-84.745247
-64.436913
-63.732136
-155.043777
-79.119576
-71.887093
-46.559875
-59.255535
-125.352882
-64.246071
-91.804649
-154.845718
-107.402878
-35.699921
-88.444916
-61.200882
-70.080223
-67.874046
-59.550961
-96.378868
-61.693352
-65.273201
-64.125717
-59.684055
-81.394699
-27.539825
-112.054047
-119.535515
-33.841370
-61.480141
-102.465813
-62.109039
-98.232857
-134.420715
-115.682266
-121.055862
-112.398628
-80.663857
-155.235535
-145.649902
-72.512932
-61.970467
-13.901948
-97.564148
-61.800491
-106.023346
-61.921692
-86.995285
-67.119537
-143.793564
-55.955242
-130.591263
-94.691711
-76.091675
-157.019775
-82.204147
-92.806847
-150.560638
-139.248169
-112.588921
-53.603176
-29.121979
-76.730408
-66.890472
-60.880493
-160.427124
-46.461010
-69.467728
-65.837555
-102.770172
-56.269424
-64.803192
-73.774567
-86.767441
-87.179886
-90.195717
-80.452324
-82.933815
-56.658638
-72.334114
-68.023712
-157.878677
-34.414135
-64.728676
-109.197105
-150.785202
152.941101
-90.024216
-102.225998
-154.132797
-65.685555
-31.122192
-57.227112
-119.131401
-82.243980
-54.385502
-94.651703
-74.240822
-103.784256
-101.079720
-113.578011
-85.331726
-116.003418
-66.754890
-63.695492
-43.307217
38.837296
84.063766
44.242939
61.244324
88.041519
83.280571
69.236603
83.537384
-151.643387
-143.741959
-109.786362
-64.688438
-65.560448
-99.405861
-58.854488
-59.694839
-146.922699
-114.016853
-98.489311
-68.142433
-116.794823
-103.228104
-160.471802
-132.438751
-74.535164
-56.427399
-75.151825
-74.585182
-91.413910
-64.019936
-148.754379
-78.863602
-40.514725
-138.355362
-145.867691
-60.993298
-98.427757
-107.059166
-120.542877
-91.960709
-87.302620
-53.513165
-84.162033
-121.722626
-49.129448
-54.067284
-57.171577
-106.734970
-69.539207
-87.187904
-80.801704
-55.075691
-57.355991
-59.331268
66.314659
-166.627548
-70.898323
-48.580666
-44.693138
-93.947578
-109.589767
-68.111763
-69.385254
-142.246582
-40.194191
-52.393646
-74.606354
-148.055298
-69.429787
-70.386276
-72.638962
-57.917358
-65.536690
-65.243996
-154.639603
-58.388798
-138.833725
-77.094925
-114.656998
-62.174438
-59.988140
-70.019646
-77.644165
-96.297592
-93.498810
-56.081493
-106.718498
-57.556866
-58.590111
-65.841721
-61.488346
-45.891582
-45.979771
-71.896667
-70.346199
-88.535034
-97.284370
-59.617283
-55.325558
-131.713745
-98.813744
-97.757820
-93.318535
-50.566116
-144.377655
-160.493256
-62.196178
-62.978165
-104.410843
-70.434586
-98.736687
-112.872765
-131.401245
-169.655869
-61.210827
-108.893089
-144.171646
-96.129707
-88.830704
-115.349213
-166.910172
-59.607872
-105.451218
-90.408676
-101.685036
-91.345818
-60.095020
-90.301208
-50.356857
-64.071724
-64.339592
-65.911362
-92.863052
-61.245136
-140.341690
-107.944687
-65.409454
-110.989113
-79.561974
-114.176155
-75.750031
-38.665199
-58.610081
-69.456871
-52.867630
-77.627060
-55.382442
-68.839226
-53.497265
-50.695518
-76.736244
-74.358788
-137.082062
-75.573784
-37.899452
75.081261
87.226494
69.185822
66.680679
52.003483
71.318138
57.411781
81.350128
45.287628
55.486332
55.666595
-66.549973
-134.312057
-123.427223
-61.895184
-135.384186
-78.486687
-58.653118
-56.188324
-65.243874
-95.588951
-58.498375
-119.611130
-138.354706
-89.718910
-138.457291
-109.156418
-91.377922
-96.736595
-117.640396
-90.686882
-90.749985
-82.695625
-58.964516
-107.544777
-117.421394
-82.964523
-171.801178
-123.879189
-92.215378
-72.026497
-62.282284
-65.630844
-53.727055
-106.919289
-71.215523
-118.439079
-58.392262
-97.611893
-121.640854
-133.710312
-59.253445
-114.266846
-64.588287
-146.661972
-78.817307
-47.121334
-56.034401
-34.496212
-89.940552
-90.618896
-35.262646
-60.305347
-60.447170
-76.056259
-58.237453
-123.695160
-60.073711
-53.366951
-57.325008
-70.767815
-155.454285
-38.179508
-46.372356
-87.999855
-107.341286
-51.642784
-93.741730
-67.758240
-42.031139
-111.012741
-54.846458
-164.517990
-80.928909
-73.245552
-97.005424
-53.434227
-66.750214
-115.959801
-107.464958
-168.035889
-42.106308
-84.453102
-165.438599
-89.695610
-158.208694
-79.310219
-82.483696
-141.948349
-64.311157
-144.932388
-96.907997
-170.550934
-75.100388
-65.606476
-52.925034
-145.098511
-158.737381
-97.829933
-70.841820
-82.758682
-69.324303
-86.723976
-66.991158
-78.563583
-109.995148
-91.203140
-142.999298
-65.771172
-79.824036
-73.388062
-119.175468
-119.297127
-33.767349
-53.721954
-39.340706
-74.947426
-81.610474
-61.266098
-162.659607
-139.046936
-150.273499
-43.085529
-61.024288
-77.411942
-50.041206
-95.884201
-92.547905
-91.673172
-81.817162
-128.963608
-70.983650
-100.383972
-95.664703
-99.903587
-82.896118
-157.919327
-65.503868
-141.175842
-26.633795
-67.113869
-121.377731
-59.684265
-57.502514
-75.602310
-78.155190
-92.959320
-57.180260
-65.838577
-67.064812
-30.448257
-55.204811
-158.764481
-59.182487
-37.307095
-156.103943
-113.719994
-50.944801
-143.519791
-54.139145
-107.279854
-52.944309
-68.661331
-54.536869
-55.454411
-30.337069
-65.719322
-60.265377
-87.699028
-40.339088
-78.610252
-58.891949
-118.840218
-68.278870
-48.598423
-53.347618
-148.211578
-67.210762
-87.222511
-65.564560
-45.891678
-69.125229
-82.291641
-60.475433
-136.811142
-67.026665
-62.852867
-64.786781
-132.864243
-70.569588
-94.349297
-108.377281
-56.923820
-53.067184
-56.721272
-72.491959
-96.521103
-164.059494
-87.650124
-78.311554
-115.700996
-111.927040
-62.042892
-160.908691
-89.943848
-69.144600
-57.424797
-69.928879
-71.448273
-126.281281
-93.473389
-116.334930
-161.661301
-58.279926
-63.651501
-96.172897
-82.104019
-116.544670
-76.037186
-154.941116
-44.656883
-81.948189
-117.270760
-98.543625
-87.077843
-66.206917
-72.355484
-68.213303
-139.291626
-58.566711
-48.162819
-59.201118
-79.157433
-82.347649
-119.656754
-55.487881
-161.735764
-127.150520
-86.635155
-165.579544
-159.112274
-66.848366
-151.155655
-157.003860
-123.058815
-57.441998
-62.737225
-60.879345
-81.726967
-53.037170
-127.901665
-157.593079
-66.619614
-68.836548
-144.160782
-74.884575
-58.094505
-57.138641
-76.802223
-99.072884
-146.997131
-66.098816
-137.621490
-53.958267
-44.971901
-128.517639
-119.657120
-90.046898
-145.969391
-120.529976
-58.945118
-63.335072
-66.731148
-111.907806
-67.886368
-142.294174
-59.094814
-66.493477
-67.862885
-71.444618
-64.839035
-47.072823
-73.172676
-116.427742
-117.692093
-56.058464
-69.576744
-87.348419
-75.658318
58.771637
-61.449905
-63.473339
-126.748795
-109.672424
-63.858311
-105.145767
-57.359188
-108.343719
-70.423325
-143.812897
-92.787781
-78.334900
-123.988350
-104.733597
-90.836052
-55.559464
-78.508850
-175.219223
-111.187263
-32.979778
-67.687759
-115.157913
-94.990120
-158.734894
-63.862232
-70.542435
-59.500126
-61.708515
-160.952118
-146.953186
-75.612190
-44.878689
-82.756882
-67.381874
-52.262707
-62.319298
-110.608368
-134.386932
-66.885803
-77.145981
-134.473434
-68.470222
-88.838562
-60.070847
-82.659042
-96.137253
-85.397873
-147.155685
-57.517807
-114.741066
-64.844040
-70.060043
-67.412453
-55.714184
-88.951363
-72.428787
-94.443436
-75.788925
-146.994522
-54.704880
-55.680141
-78.633026
-96.617401
-86.347496
-158.291229
-60.135796
-114.947037
-65.509872
-81.963211
-62.829391
-61.524345
-50.952175
-121.605202
-69.104355
-61.983177
-63.790554
-63.619629
-89.556358
-81.748932
-63.598934
-80.805344
-75.910645
-55.519646
-102.285133
-46.157722
-55.448639
-71.762962
-124.804092
-118.881210
-119.686699
-48.519890
-68.783447
-95.319046
-82.620094
-142.429169
-45.459892
-76.530678
-58.096371
-70.452415
-57.217831
-150.716064
-169.224426
-64.635002
-73.808830
-48.716717
-61.440620
-119.674362
-42.026085
-130.333862
-62.294914
-68.450226
-82.904137
-64.836082
-83.089752
-75.042885
-84.184937
-69.589050
-61.409222
-96.562843
-60.039982
-77.344872
-161.258774
-74.905792
-137.958603
-132.995255
-60.448933
-114.414299
-93.149139
-121.761284
-128.102661
-60.919773
-56.673096
-58.917210
-64.874825
-151.801941
-53.183594
-64.039925
-66.152855
-84.399170
-43.457298
-154.041992
-68.859985
-105.061142
-85.710670
-93.999451
-63.556778
-103.738258
-127.524185
-117.425415
-104.073624
-56.140003
-131.764374
-52.070675
-91.936272
-58.849003
-93.444908
-57.956112
-97.319183
-134.094528
-59.634071
-63.112705
-61.985191
-157.867477
-85.799927
-54.082451
-81.315491
-56.555969
-82.457268
-61.195549
-125.444519
-83.926956
-97.076950
-112.596657
-116.181541
-102.753235
-117.872055
-116.144119
-103.292389
-67.965736
-69.766830
-65.961380
-63.908321
-59.136391
-58.195736
-59.368069
-99.224220
-151.287323
-35.838722
-91.851196
-107.374458
-58.629215
-174.659760
-66.456619
-70.374840
-120.889946
-144.469986
-84.713272
-99.785927
-96.087860
-60.490494
-42.359406
-100.765823
-99.368111
-84.334763
-105.886955
-80.340988
-85.497559
-126.297401
-86.821388
-154.688019
-112.235367
-63.529922
-151.039032
-53.336895
-135.028122
-76.034035
-128.570953
-117.186386
-81.099586
-102.775322
-119.914986
-95.576958
-135.558502
-117.049217
-112.786079
-55.892418
-49.155651
-134.510284
-117.826027
-75.203285
-79.587204
-68.452324
-82.307419
-33.708958
-63.484848
-55.855316
-97.350777
-59.433865
-43.429504
-108.006210
-54.597492
-142.136795
-159.688599
-69.991196
-72.831535
-69.248665
-59.441288
-87.631020
-93.663834
-60.462811
-106.585503
-58.532635
-82.113686
-89.908203
-94.763313
-79.977425
-68.441376
-113.510910
-91.846825
-149.467896
-64.002731
-71.291832
-90.398361
-70.552750
-70.034874
-83.328720
-74.776390
-97.188454
-115.697838
-74.305428
-102.581619
-100.928040
-127.369774
-177.781937
-163.158279
-80.941109
-64.437218
-87.431694
-66.961861
-49.790173
-41.085621
-50.578548
-106.088531
-62.253922
-95.167030
-50.411434
-75.546379
-83.054817
-60.914627
-121.254921
-131.152954
-112.333504
-125.203415
-86.465744
-137.287308
-62.123253
-64.472084
-61.897800
-67.370567
-64.578270
-107.958412
-52.644920
-119.788124
-63.159534
-72.232269
-77.757332
-50.992634
-65.553932
-148.424286
-71.729729
-109.686546
-31.470764
-80.194336
-62.222256
-109.223572
-91.995895
-142.838699
-85.851608
-58.648674
-109.802727
-51.279682
-151.487320
-85.055511
-90.435997
-78.540535
-64.331169
-35.777760
-84.163994
-122.081703
-73.650482
-163.704193
-66.580902
-91.747429
-69.262459
-63.512978
-96.858200
-127.302742
-141.446701
-140.688156
-65.127449
-79.671997
-125.916809
-93.012474
-111.918839
-89.930061
-74.846138
-97.052505
-54.513733
-70.340935
-53.582577
-62.914059
-132.156799
-140.438690
-128.691910
-162.076508
-73.493050
-137.625366
-152.938538
-71.390923
-33.344215
-28.157051
-55.353088
-56.590313
-57.944851
-100.624283
-120.116714
-123.800194
-142.096634
-153.514099
-161.420151
-52.981617
-65.278069
-159.721069
-58.266804
-138.649368
-62.830826
-72.668480
-57.444824
-65.072029
-86.571518
-99.599480
-58.684559
-76.298424
-88.088264
-92.135933
-67.361984
-55.315639
-156.449341
-57.628590
-110.627174
-112.956757
-89.504227
-152.093277
-130.068237
-158.500961
-71.552254
-63.954876
-58.610294
-106.601753
-60.932034
-70.983284
-50.799126
-63.007439
-124.329765
-118.076988
-137.942032
-72.197639
-43.835304
-109.376236
-105.441475
-95.373055
-90.966850
-124.671631
-64.352768
-56.200932
-93.174896
-67.724098
-90.721886
-114.383385
-98.864937
-137.421356
-97.609879
-104.985664
-93.023590
-62.933304
-63.927242
-58.968750
-157.524872
-63.796833
-58.828606
-54.648186
-76.646667
-88.722496
-72.957756
-54.752056
-95.770012
-122.069847
-121.597183
-43.203918
-161.558838
-145.965683
-61.462593
-56.613991
-102.449623
-65.842056
-88.905525
-147.810135
-56.049213
-55.656021
-63.781616
-64.765312
-64.847694
-82.766159
-65.762856
-130.450424
-166.368134
-88.972610
-44.799797
-120.432091
-44.415920
-61.466003
-101.848228
-159.597366
-69.725388
-156.223389
-59.415627
-60.996235
-128.536575
-105.626007
-80.641815
-92.161659
-74.982933
-106.431755
-146.577850
-51.006718
-75.953110
-57.118019
-79.198647
-140.188049
-67.257004
-53.630711
-70.694267
-65.083893
-59.473721
-62.777454
-45.790840
-68.029037
-70.092667
-77.623672
-65.493591
-100.968147
-67.714661
-90.904839
-134.748962
-77.957100
-56.987839
-52.902317
-133.153046
-83.099030
-46.785042
-70.820160
-69.339966
-85.008064
-79.159554
-73.325684
-75.108871
-77.901901
-130.565903
-61.863247
-68.313812
-56.988140
49.857887
61.663414
53.031937
46.859840
63.820984
60.241848
55.524342
68.073227
48.373360
57.604931
79.733490
-75.413193
-146.150360
-48.690399
-67.066910
-87.698975
-56.706615
-59.942802
-126.738091
-65.466331
-58.517998
-71.712212
-129.077652
-65.764091
-69.598282
-51.982792
-63.265137
-80.083931
-66.599091
-65.083939
-68.250633
-59.821766
-52.913239
-91.368935
52.271015
66.348015
89.363937
58.338760
39.143990
-95.767067
-66.326286
58.897961
53.965534
51.967163
75.962128
87.029984
69.708214
64.532539
88.557693
60.520123
76.447578
47.838444
60.837006
67.284584
-61.030537
-54.879086
-88.471519
-87.005043
-62.877018
-125.305908
-83.008331
-69.921829
-113.715134
-96.296593
-85.549179
-105.336166
-58.166065
-54.401596
-49.633186
-63.483246
-149.693863
-77.876564
-71.622925
-41.335117
-78.168686
-133.158417
-90.768227
-148.531723
-50.867573
-67.070999
-49.548351
-68.970665
-131.583893
-89.868935
-53.207794
-135.834473
-90.357155
-63.577991
-56.844231
-96.875862
-55.868778
-63.074764
-155.782944
-108.762733
-63.914215
-64.874237
-88.060371
-109.289505
-66.353088
-51.359581
-93.779793
-57.239746
-65.626343
-59.466743
-75.612679
-67.199211
-45.853065
-103.426506
-64.009781
-71.243370
-73.459518
-104.522202
-68.562187
-115.252663
-178.275803
-78.915245
-147.584381
-117.550339
-68.112816
-64.697418
-49.186012
-57.278942
-58.916855
-67.063812
-84.219017
-64.728996
-60.895996
-52.982582
-93.431175
-121.209953
-58.558064
-87.654930
-30.543945
-68.579948
-155.317352
-122.936188
-150.009964
-148.695877
-52.805721
-123.620132
-62.406109
-120.361465
-101.972244
-68.439613
-59.420654
-133.820480
-75.752060
-75.024498
-60.177036
-155.928589
-44.593662
-102.228340
-149.973114
-161.240112
-99.994507
-57.100239
-119.467690
-96.562958
-119.199448
-138.331818
-82.504616
-36.627342
-56.966347
-62.266209
-118.678749
-60.774677
-59.129810
-141.401184
-61.696529
-65.500641
-121.240196
-53.238297
-61.951889
-51.810661
-69.958466
-44.618057
-78.446472
-72.277618
-52.454414
-63.851856
-22.332083
-79.584961
-79.040466
-101.287758
-69.406586
-33.479343
-65.975960
-72.515816
-116.737335
-84.082397
-64.029205
-53.293892
-46.219471
-74.764160
-80.991890
-73.220703
-130.313095
-95.051575
-82.977898
-65.480370
-64.914993
-40.901669
-72.665291
-75.747986
-59.451775
-109.091965
-100.657211
-97.501198
-57.651302
-157.964890
-100.819778
-111.135582
-69.477135
-163.227921
-63.532776
-57.609501
-68.421814
-85.186302
-104.280602
-116.631119
-110.592720
-71.511360
-62.550957
-59.046196
-67.685135
-103.253159
-80.506256
-133.482437
-103.312279
-69.910599
-68.041138
-97.509377
-110.989258
-97.149200
-65.615280
-94.469574
-56.134430
-84.993721
-106.408165
-118.118774
-114.881027
-168.453384
-57.346287
-64.452026
-91.509003
-72.104065
-128.851318
-62.980045
-31.010096
-61.409176
-60.564133
-90.472687
-98.280075
-55.454060
-78.635094
-39.515949
-129.175217
-57.951664
-62.537521
-67.718964
-80.189339
-62.132862
-59.590309
-68.639374
-90.890564
-159.400970
-152.048447
-153.316544
-64.430573
-112.234329
-145.245499
-97.922653
-80.197029
-68.681137
-95.067757
-63.537647
-165.620773
-101.854561
-143.838120
-103.563446
-105.857002
-108.482178
-70.719131
-67.714577
-98.422081
-143.948929
-89.074219
-108.690979
-58.053223
-133.615784
-72.724052
-73.811783
-150.281754
-67.898338
-108.984734
-79.899605
-106.888718
-125.895706
-151.329880
-61.123928
-113.797333
-104.505417
-74.022682
-157.273911
-65.673935
179.647217
-103.981171
-61.958950
-64.570580
-85.997108
-165.140381
-51.484684
-65.095329
-149.507477
-66.133652
-33.961582
-38.703991
-86.427742
-59.725262
-61.074249
-54.035145
-57.085171
-82.190109
-146.157532
-43.537968
-63.184731
-67.885582
-73.790688
-116.110832
-98.243279
-105.462959
-78.493988
-59.791077
-58.106293
-54.497639
-61.064728
-81.070450
-115.812302
-83.493629
-68.759384
-48.871098
-84.250443
-84.061844
-42.465290
-75.233200
-95.203735
-59.262104
-124.735733
-57.707718
-71.051476
-58.144188
-39.225819
-148.512451
-79.333313
-67.987038
-70.719917
-141.623535
-64.735741
-64.527489
-55.418983
-79.641319
-67.923714
-65.546204
-154.568069
-58.026455
-56.219116
-128.197784
-38.244068
-70.462929
-119.772812
-80.490936
-66.101021
-74.673096
-70.509712
-58.472282
-62.976559
-76.046074
-150.460815
-43.285812
-100.583092
-62.299519
-114.908638
-122.484207
-154.723312
-60.349293
-104.350548
-59.148525
-147.192780
-122.426628
-112.855453
-100.711838
-147.857712
-127.826027
-76.198608
-59.983387
-43.026371
-107.176903
-79.280777
-59.184570
-63.405491
-73.985870
-63.495552
-58.565460
-56.037548
-91.899155
-45.771671
-109.543945
-98.099922
-95.258003
174.391693
-93.779625
-82.616867
-98.479721
68.787682
-65.439552
-50.479549
-83.696342
-62.133648
-68.998024
-155.472992
175.616470
-112.138702
-56.460335
-81.052757
-102.681190
-49.929821
-168.789719
-55.049923
-135.135452
-81.235878
-155.716522
-55.709724
-49.015022
-86.139755
-63.141476
-124.350975
-60.994240
-62.921715
-69.244484
-47.848637
-84.215286
-45.367409
-55.327991
-79.373482
-53.161152
-104.460724
-40.868649
-97.870979
-70.925224
-140.766144
173.862625
79.650078
63.874485
69.577675
83.297470
41.360004
53.209110
78.839943
-93.021362
-86.574127
-105.686729
-81.060791
-107.938362
-97.232887
-61.805695
-62.084908
-37.788052
-160.583694
-64.709267
-62.275993
-47.224827
-57.513031
-45.948196
-104.117836
-62.954655
-117.949249
-64.546730
-176.286957
-69.261658
-102.531448
-61.759346
-96.290894
-106.492310
-148.840698
-104.539360
-114.304237
-153.279587
-55.309216
-70.312584
-148.217285
-51.582527
-55.426571
-32.127747
-65.844452
-80.827042
-83.698265
-50.862942
-67.306442
-61.831814
-83.161911
-82.464928
-131.442535
-97.883354
-105.845482
-107.477921
-83.560272
-107.882256
-109.206650
-98.550499
-68.435265
-49.887444
-110.784668
-62.163296
-97.333984
-66.789383
-60.440178
-87.308090
-70.028572
-101.403374
-94.741249
-84.399193
-61.375736
-147.548538
-106.559326
-79.255157
-66.337341
-44.318172
-62.557236
-110.921288
-98.128281
-157.984787
-52.625118
-159.614212
-50.270264
-95.653580
-50.777306
-70.577003
-49.268936
-53.822548
-53.802971
-57.776588
-58.539581
-60.341732
-58.495888
-73.733978
-134.075668
-63.038776
-112.997017
-58.025150
-91.456696
-97.277916
-105.206741
-78.002647
-62.244465
-97.417549
-53.317505
-66.194008
-47.872631
-59.360748
-111.826256
-103.792305
-68.759178
-74.523201
-137.738785
-115.880043
-78.198502
80.852577
55.938011
52.181175
53.682884
47.020588
79.246513
57.749630
-88.072754
-68.212166
-108.213005
-63.883919
-72.225624
-146.990768
-89.669785
-67.296852
-45.411720
-59.553524
-146.661911
-87.157837
-132.987518
-136.987488
-64.341866
-61.446693
-64.819893
-65.489494
-123.698792
-65.106140
-96.570206
-81.292320
-67.996651
-72.989021
-151.605621
-79.505524
-73.253761
-71.757240
-107.932732
-109.161568
-52.579414
-68.100281
-179.166077
-163.378204
-67.486526
-75.746437
-115.693207
-68.236511
-42.265339
-75.158348
-153.820312
-126.655663
-54.279354
-56.853947
-149.163025
-52.236927
-51.579556
-85.765869
-53.483173
61.500080
59.230125
-43.991470
-55.558842
-80.686958
-113.616776
-92.485527
-89.123619
-107.521812
-78.573700
-52.577023
-63.964733
-157.984070
-58.512157
-58.695534
-69.328903
-75.318497
-63.377792
-56.119926
-149.384308
-66.338425
-162.810242
-69.821922
-50.678440
-64.928787
-115.611549
-72.065216
-68.730545
-55.768471
-153.642715
-47.657169
-76.427628
-40.686451
-64.693077
-150.383408
-81.711861
-161.525421
-101.550697
-87.452675
-129.624115
-83.841057
-126.556717
-119.776146
-65.435440
-106.285522
-116.006683
-108.571831
-116.058975
-72.848740
-50.838181
-142.718994
-65.061508
-85.179192
-82.778336
-98.806648
-66.358170
-81.415115
-72.732414
-98.947372
-95.421776
-157.556656
-138.834106
-162.744614
-160.826828
-69.627609
-109.966698
-102.548561
-132.883789
-121.413788
-152.993317
-84.767181
-112.982758
-131.237671
-101.036537
-82.711838
-102.723488
-64.808289
-66.287148
-56.431396
-85.324211
-155.688583
-66.607796
-97.162407
-63.297184
-55.928471
-97.574669
-72.900757
-79.717300
-88.292671
-115.176514
-61.304386
-65.172134
-63.770016
-69.138260
-60.248493
-80.022018
-57.558765
-114.910713
-85.619164
-110.540390
-91.742691
-70.244202
-66.956062
-58.259701
-91.341125
-63.787590
-70.583855
-89.817726
-57.781757
-83.826431
-64.650970
-116.045685
-74.189621
-82.409157
-96.958633
-92.958107
-146.246399
-85.522987
-72.287956
-70.894852
-146.742294
-75.575874
-63.722580
-75.812241
-128.055191
-72.366791
-65.080330
-140.484558
-68.865242
-64.530579
-52.166779
-49.223873
-129.610596
-52.422623
-63.763466
-79.191719
-62.703682
-113.729996
-69.185715
-70.133667
-61.702698
-90.102608
-131.753036
-107.900810
-169.912567
-112.489159
-109.373268
-104.508965
-100.511383
-120.924149
-94.252899
-106.889030
-108.950066
-96.523254
-56.008892
-94.155136
-134.737366
-52.588177
-90.478073
-46.401142
-38.608059
-72.167587
-50.783279
-86.483574
-90.200005
-77.950157
-75.514435
-58.503757
-87.306396
-66.547569
-72.656250
-127.058830
-53.239269
-121.912781
158.565475
-116.315712
-100.575417
-72.634171
-159.877289
-60.518055
-68.860130
-127.392517
-71.222900
-104.703804
-95.349342
-66.119904
-80.625519
-162.167557
-54.731541
-47.671272
-157.233658
-73.159683
-94.684616
-96.930405
-80.144577
-80.461632
-69.669220
-83.767975
-35.729385
-122.990311
-66.666191
-61.889652
-70.717712
-131.196167
-101.330040
-94.712219
-63.588402
-119.237366
-107.729515
-85.805191
-141.101120
-105.111946
-62.597080
-83.798744
-72.953026
-106.176208
-95.948738
-95.261101
-81.346397
-68.555107
-159.192780
-119.659050
-93.684860
-49.082546
-153.171692
-54.468578
-72.604034
-54.872932
-59.435143
-55.566948
-95.708992
-108.464890
-101.410454
-143.574219
-123.971291
-62.733974
-90.882904
-117.587082
-69.540184
-75.961540
-78.110390
-64.612068
-93.560654
-52.537022
-131.287918
-65.150230
-58.701900
-80.077621
-58.923710
-53.819641
-69.681206
-60.873505
-65.575615
-77.252876
-59.928261
-65.228783
-73.324364
-48.224926
-38.628120
-79.246346
-72.184563
-50.372787
-145.153778
-59.542198
-61.353947
-63.437721
-148.461395
-150.214111
-64.478699
-48.863663
-54.186581
-72.891624
-153.352615
-62.224113
-50.073219
-36.671440
-51.567722
-89.603638
-62.495560
-155.027069
-78.310310
-70.169930
-97.947502
-54.432674
-71.101051
-66.117706
-165.699814
-65.692535
-52.041660
-152.678238
-58.516090
-89.843422
-140.107300
-69.788162
-83.980957
-71.179092
-63.453751
-56.513939
-63.678917
-84.401474
-68.463043
-39.520588
-67.908134
-53.668251
-53.418247
-127.044487
-80.779289
-70.148399
-105.587929
-59.383595
-76.603218
-63.556934
-118.351875
-63.610615
-74.314201
-81.625656
-92.848557
-74.223122
-72.975677
-58.381756
-81.522980
-58.760612
-144.077698
-92.871971
-58.560345
-107.830750
-126.496910
-86.278870
-154.680588
-78.376610
-151.537186
-53.097729
-76.344597
-91.178879
-43.855907
-160.694321
-138.092819
-45.710087
-155.632828
-74.393051
-87.075500
-76.624733
-59.823841
-56.249001
-141.771362
-83.896523
-75.062408
-66.650337
-66.220276
-56.137993
-63.114258
-54.344158
-88.392830
-62.420944
-59.418694
-54.542442
-100.494003
-66.187828
-99.516426
-115.492020
-83.355789
-138.916077
-65.285393
-54.515682
-145.726013
-76.760201
-77.689507
-152.670807
-50.674686
-59.672634
-58.990211
-65.001396
-51.906078
-115.714188
-67.041748
-60.984940
-61.967312
-60.464123
-150.431625
-69.970314
-59.374516
-49.561142
-64.351410
-74.166725
-122.021431
-112.569763
-120.797806
-106.354179
-106.838799
-88.370598
-87.905022
-72.102432
-143.223541
-55.211716
-66.466286
-41.259529
-82.356186
-70.483681
-59.545639
-67.972977
-41.418789
-84.081802
-146.428741
-51.945011
-60.874207
-149.006531
-155.567780
-44.685787
-82.689835
-110.870193
-98.562210
-60.869217
-79.476715
-69.922417
-90.417824
-65.600395
-66.517502
-42.300949
-64.168022
-86.022865
-100.097771
-36.534691
-146.702164
-102.121933
-68.480019
-66.882195
-102.095810
-156.917526
-70.795120
-54.741348
-146.142090
-144.110703
-83.169708
-64.100929
-69.935570
-55.761833
-73.011345
-135.931854
-37.238110
-68.085464
-70.169846
-46.650478
-64.174866
-141.104263
-75.166496
-34.233025
-67.476410
-105.754616
-64.717232
-143.854706
-50.093792
-74.372726
-81.134407
-117.633324
-64.659355
-99.753052
-81.569817
-73.531525
-80.836273
-71.195595
-141.655533
-70.186760
-54.851025
-63.293606
-59.600452
-128.553497
-114.705467
-58.794094
-44.287872
-82.476143
-59.996529
-67.799660
-65.390022
-94.442589
-102.740517
-58.691902
-80.985153
-77.876320
-124.886696
-57.253323
-92.835564
-75.748535
-73.132797
-83.524452
-100.902061
-104.693588
-76.041786
-163.795502
-104.304001
-76.214058
-44.756020
-61.119160
-118.183723
-85.309715
-64.976128
-104.207603
-136.002670
-105.072067
-49.347931
-121.899979
-127.084648
-56.837791
-67.650696
-118.826775
-165.147141
-61.987209
-62.886040
-93.372231
-33.515144
-60.358139
-89.031708
-60.758595
-53.429382
-77.058235
-75.739487
-59.421913
-73.623535
-55.828461
-26.909838
-94.735161
-101.920914
-55.195736
-57.748234
-52.537228
-57.703770
-143.382019
-75.668282
-55.729389
-58.107578
-161.742493
-84.727921
-42.062893
-60.128063
-135.853012
-95.899300
-115.623878
-142.889633
-58.852600
-99.965881
-79.077385
-57.111320
-80.700653
-79.106636
-50.595875
-142.163055
-86.466911
-65.561897
-103.234764
-59.193058
-82.038612
-91.293892
-58.249107
-51.990070
-136.786423
-83.634018
-117.067657
-113.911888
-75.969482
-61.263981
-61.226753
-54.259026
-65.478279
-153.519623
-55.728939
-127.113914
-63.308208
-48.798119
-113.811195
-53.068947
-114.047340
-58.055492
-75.539856
-140.082886
-63.254959
-70.043221
-137.104462
-106.603912
-52.189007
-33.685581
-60.080227
-71.218781
-105.816650
-155.209366
-109.663292
-92.105202
-72.338783
-133.561844
-73.444588
-59.681343
-50.549606
-51.882874
-70.193718
-75.225716
-69.117538
-54.662140
-50.261173
-52.134319
-70.186569
-74.618477
-74.874863
-165.631363
-162.851837
-68.621147
-89.021927
-71.420921
-69.319084
-64.739975
-159.526489
-151.097794
-104.569839
-122.826561
-65.680489
-58.939350
-58.635345
-78.761269
-150.842468
-158.005661
-121.264801
-31.810362
-84.131615
-61.035004
-76.605240
-62.007500
-88.286736
-61.573727
-56.338284
-69.717560
-63.955963
-62.853741
-55.496239
-63.626923
-66.308098
-117.842369
-120.986206
-90.820190
-68.845787
-61.009628
-105.013008
-137.611099
-56.429050
-94.113289
-111.678230
-82.727066
-87.621941
-55.545784
-97.636978
-104.034149
173.239426
64.522209
47.220528
48.364704
62.431175
99.599686
78.894585
-59.971474
-59.452190
-53.440422
-117.579407
-90.896675
-168.905731
-118.061218
-126.232025
-118.084648
-52.180641
-66.431259
-146.316986
-52.767223
-141.978638
-41.628605
-58.680679
-46.369862
-55.513027
-67.229332
-123.418396
-59.290787
-67.684395
-80.277298
-67.543114
-58.355324
-56.840496
-98.206078
-60.520649
-179.668961
-162.461670
-116.246155
-102.682983
-163.005508
-60.846504
-33.454506
-87.987839
-64.139679
-108.919479
-54.963371
-96.251373
-100.150391
-115.846329
-107.418373
-94.778969
-68.017242
-97.925949
-54.880184
-55.652401
-64.381035
-48.118122
-136.388916
-90.751984
-50.128239
-45.700745
-149.032410
-84.016899
-62.954956
-68.353554
-93.833488
-59.570229
-86.581154
-87.047768
-67.065292
-106.728767
-49.129051
-88.135948
-120.762276
-62.725502
-58.249153
-112.358276
-124.178093
-100.422462
-87.732986
-48.930035
-73.138466
-70.836174
-56.271233
-152.300522
-66.237701
-53.284012
77.816338
62.155666
46.531700
39.974819
-49.580898
-64.763710
-71.633507
-66.065407
-139.498901
-98.323029
-155.283051
-104.637703
-64.471725
-75.572884
-120.524361
-106.477455
-84.152107
-76.987518
-56.344574
-64.151794
-63.818729
15.291963
-46.658871
-140.813782
-94.265961
-139.685303
-148.702271
-32.460796
-124.263016
-64.268303
-100.570229
-88.090538
-71.907753
-82.788422
-81.227455
-31.437826
-63.505695
-144.955841
-54.879482
-72.898430
-120.219574
-96.333374
-62.357437
-47.857197
-165.397568
-76.150536
-50.726894
-40.823479
-52.930748
-75.428040
-69.494438
-132.157974
-140.955399
-78.852974
-41.969444
-63.862434
-79.453621
-70.981682
-55.940617
-69.457497
-53.071709
-136.752182
-89.278900
-154.438644
-74.205650
-65.436279
-42.378223
-71.489601
-92.696022
-168.188980
-56.473347
-106.110207
-147.212891
-88.397102
-60.550156
-68.840279
-102.854408
-114.727882
-83.631584
-51.784374
-93.304138
-152.254333
-103.376984
-70.342995
-93.812637
-90.608017
-76.950577
-127.133690
-78.948639
-81.286873
-107.930336
-86.390678
-140.378036
-146.693451
-153.389816
-152.342194
-59.747444
-79.477715
-120.127533
-134.475510
-80.510635
-48.954182
-128.343445
-84.718315
-52.799084
-47.046547
-94.556969
-66.317619
-116.565094
-60.483356
-90.459557
-69.603783
-83.082947
-61.068760
-161.203857
-153.592636
-88.313217
-141.183624
-165.090942
-63.460453
-78.611771
-51.603226
-60.707291
-70.907784
-96.879448
-63.180210
-70.023010
-58.330482
83.403503
-58.852467
-60.056587
-61.091614
-153.967834
-137.489639
-64.691208
-100.117561
-54.154346
-53.203491
-104.046005
-130.012787
-159.783691
-67.826408
-73.964943
-135.981216
-60.448250
-88.945343
-37.994553
-102.942596
-42.909943
-68.094780
-64.443047
-98.829964
-70.380737
-149.973434
-79.355705
-127.437744
-90.294853
-118.564636
-124.186890
-66.226540
-82.520691
-158.100891
39.215748
82.471321
57.154549
56.563725
85.312256
46.969395
76.510178
71.751503
63.544601
77.476013
77.626945
74.090149
75.457169
72.469406
44.573265
59.718594
-70.138420
-51.101398
-91.306427
-59.773746
-74.089638
-152.779800
-27.878241
-155.842987
-33.240582
-147.410309
-167.371170
-71.225929
-95.679527
-37.479805
-43.550377
-57.239338
-58.953831
-88.986923
-47.596581
-76.413788
-31.726887
-66.958755
-62.949013
-140.017212
-156.343185
-97.041489
-144.715546
-59.598110
-64.688339
-58.854454
-70.208145
-135.679626
-59.563816
-134.618958
-69.646156
-87.538857
-42.901905
-89.541634
-142.371735
-66.912262
-76.858963
-74.777626
-67.571487
-91.442039
-133.871017
-54.722645
-57.758774
-64.266212
-66.588432
-77.812790
-66.450806
-50.101643
-129.814835
-66.090271
-54.692001
-53.797646
-64.475067
-63.959255
-77.041512
-48.723999
-89.278244
-64.234901
-76.808975
-141.226196
-103.062050
-30.967606
-70.027565
-79.250366
-98.888977
-160.629150
-55.823563
-84.886055
-63.947411
-129.403214
-69.134460
-67.977684
-64.891533
-44.836960
-105.496254
-74.982201
-52.428490
-61.875877
-68.343811
-88.060928
-150.379578
-34.116859
-70.321053
-123.239830
-96.081116
-54.965969
-64.522041
-74.456436
-84.280045
-108.777901
-105.746117
-106.389961
-159.009583
-59.053471
-56.538441
-60.596832
-65.597824
-69.869316
-58.729462
-121.443008
-96.313759
-71.082245
-119.372017
-146.968872
-53.199242
-115.819977
-78.001099
-56.417412
-55.724472
-72.653648
-51.841457
-147.976822
-124.470276
-120.823936
-97.817650
-114.310051
-105.120270
-66.040154
-62.473591
-158.013199
-143.993713
-57.926544
-54.094936
-86.144173
-76.348099
-69.522087
-95.541756
-59.912525
-104.429337
-81.116821
-60.935051
-65.726959
-61.876198
-65.786346
-53.741943
-114.595787
-142.847961
-90.848267
-69.011864
-60.052387
-61.238880
23.025156
-69.079590
-45.850441
-52.028042
-79.484207
-90.499069
-57.674511
-55.005249
-51.913891
-86.561470
-70.488174
-52.995728
-60.698284
-57.929619
-169.609192
-62.830906
-92.205475
-79.085503
-61.129227
-173.193924
-73.998138
-141.681717
-64.278038
-61.816002
-83.383263
-54.380032
-175.038391
-62.394329
-67.431252
-59.101181
-65.917389
-94.110596
-47.283833
-113.087456
-127.339989
-61.502094
-80.350883
-42.405018
-62.145332
-68.308365
-48.871338
-81.383133
-44.776264
-59.426056
-48.460300
-53.275822
-74.076714
-128.794067
-46.390537
-60.832947
-95.951828
-164.323044
-58.382351
-51.344162
-153.105453
-67.568573
-153.141632
-58.644356
-58.445801
-128.432709
-83.286758
-60.973145
-61.660309
-72.383614
-159.875015
-76.579391
-93.387199
-74.034477
-62.231934
-73.169510
-71.942505
-61.610912
-113.497795
-73.546616
-56.217243
-86.686295
-67.805107
-61.244938
-141.270645
-56.131290
-80.381081
-57.904572
-147.002441
-121.592506
-105.241493
-81.967392
-65.999695
-95.573074
-60.322056
-40.010826
-69.227417
-70.261986
-65.276527
-80.288116
-32.156555
-62.749779
-56.185776
-92.663300
-52.140846
-116.570480
-109.959648
-49.273956
-62.185993
-70.849068
-50.206375
-79.184059
-118.663544
-65.719276
-54.199181
-58.885597
-62.928722
-137.269943
-55.375103
-64.543716
-76.147888
-91.253204
-94.634995
-74.482399
-64.472580
-76.619377
-141.647232
-73.656265
-74.944626
-78.050476
-61.141048
-56.273949
-76.835274
-89.259636
-102.037735
-71.192505
-105.557953
-100.091850
-55.362305
-103.308678
-59.614555
-132.436752
-59.777531
-58.756912
-75.713997
-110.033508
-63.790638
-102.797585
-112.257233
-102.078018
-63.047028
-111.916306
-92.820847
-145.212479
-82.736496
-63.466087
-115.516479
-73.901741
-53.690556
-81.316429
-124.371346
-76.168205
-57.232609
-65.342285
-44.607765
-91.136780
-102.839363
-83.819221
-66.357552
-110.860985
-85.228218
-137.368484
-155.939590
-77.563713
-138.307068
-89.814758
-75.991699
-90.183403
-140.966080
-125.315331
-105.252556
-67.157753
-133.730347
-84.741714
-64.613930
-127.225517
-90.913971
-75.812424
-113.909492
-114.504555
-59.225529
-112.964615
-63.970135
-68.482109
-75.725456
-86.863945
-46.411877
-52.954403
-57.062424
-83.569550
-52.988480
-72.572090
-68.935455
-102.336662
-125.109634
-63.757141
-124.566986
-68.159470
-48.993309
-71.181915
-156.675125
-157.266449
-74.425041
-122.326935
-69.371574
-70.120880
-64.817574
-136.498154
-112.370422
-61.357601
-138.850082
-52.934204
-105.895699
-98.068550
-100.098633
-115.017334
-74.889137
-70.015747
-159.162735
-26.643118
-65.442184
-155.296768
-57.286125
-67.719582
-65.824486
-49.792416
-103.371803
-142.200943
-93.505295
-65.587440
-67.000778
-52.705582
-56.265221
-37.096924
-57.081573
-142.137314
-114.129829
-76.832397
-69.995392
-51.446640
-126.015259
-80.729019
-32.469032
-154.612610
-58.885727
-118.895721
-90.894913
-57.211094
-40.859600
-169.464951
-49.999218
-53.857635
-48.227676
-74.505188
-72.501152
-64.346809
-145.891296
-83.792938
-154.994003
-48.658665
70.057739
53.902267
60.704025
50.085342
65.056076
59.958668
74.067451
45.732742
-62.377804
-116.827705
-95.181343
-75.314240
-58.701424
-119.519508
-66.945061
-83.032600
45.058102
58.493641
81.787773
52.807415
55.712883
74.171440
78.479950
60.960106
65.774841
51.574627
58.590015
54.197517
61.996967
51.299870
66.329170
54.362690
69.559776
-43.919647
-126.621155
-98.642494
-95.936096
-137.625336
-64.361755
-61.378754
-52.650539
-127.033531
-93.522125
-70.847015
-66.651115
-118.202042
-64.151772
-160.768204
-57.514362
-66.753494
-140.384171
-62.041595
-150.658112
-76.298401
-73.817009
-90.094688
-153.866089
-61.512051
-98.637840
-68.867882
-96.301941
-134.640488
-111.090630
-70.218819
-63.234844
-154.208588
-53.029293
-89.355682
-105.632042
-58.933647
-64.773819
-59.800564
-62.822956
-54.256016
-61.153400
-54.540245
-155.697647
-53.807636
-78.997177
-59.795967
-164.327728
-48.768665
-75.723068
-70.006256
-67.516861
-59.056648
-56.850983
-43.742325
-119.475517
-104.258156
-100.717903
-68.944527
-97.013382
-107.450859
-103.762054
-110.865341
-96.541847
-108.425865
-72.003265
-153.599792
-94.146957
-87.614014
-128.386047
-118.950958
-63.816761
-119.763428
-52.818829
-46.605278
-148.368134
-147.914948
-70.009613
-107.375145
-55.420063
-116.553185
-61.920189
-65.531731
-106.201645
-99.129601
-54.698483
-71.493530
-62.471619
-131.582428
-63.781689
-36.515648
-112.204399
-160.483444
-139.088623
-51.149544
-81.834312
-48.144791
-110.707062
-139.724136
-100.406219
-146.320068
-115.274887
-65.644905
-74.997574
-65.902473
-122.471436
-101.105766
-57.183453
-166.038971
-90.365364
-56.023743
-81.586739
-48.763901
-70.121887
-57.166828
-91.978882
-65.021751
-105.857750
-115.159386
-58.476334
-63.620537
-54.129627
-44.685127
-65.937683
-86.037430
-63.050278
-55.763645
-67.048874
-50.579327
-104.256294
-47.341148
-127.720840
-53.379753
-71.538116
-59.600452
-73.759796
-66.142006
-60.097977
-87.135704
-137.375610
-120.820709
-120.706459
-79.670067
-56.633076
-62.290596
-35.956078
-97.211273
-62.918785
-69.606857
149.512512
-60.964222
-77.569710
-64.053406
-111.124054
-74.111664
-106.911819
-59.324097
-88.718033
-142.083359
-83.559349
-113.025192
-107.504860
-149.627304
-113.335617
-30.667343
-101.700661
-147.828995
-160.035065
-89.310684
-62.045101
-161.528030
-67.670662
-118.858536
-60.169754
-91.432030
-55.890255
-121.777489
-54.419003
-61.747982
-154.987396
-74.436623
-55.107059
-58.717083
-114.433098
-107.544136
-69.131325
-121.054932
-116.971519
-91.912811
-114.510345
-106.407433
-114.089760
-103.395607
-90.483124
-147.143524
-63.982853
-57.764717
-94.330826
-81.829712
-69.580048
-67.478935
-76.766342
-39.876530
-81.409416
-66.293320
-68.234825
-56.973770
-64.457527
-62.150223
-145.522278
-73.676025
-80.860977
-110.243263
-101.316109
-149.412170
-166.382767
-152.353394
-89.512009
-33.952026
-108.824471
-82.139824
-156.533188
-63.999226
-74.466461
-104.110878
-65.819962
-152.593079
-68.452614
-115.677223
-103.370071
-152.121292
-74.073532
-77.572777
-64.648552
-76.408478
-66.559113
-66.590012
-56.733986
-44.141228
-87.469498
-54.581688
-102.239159
-121.789108
-105.131645
-114.178665
-130.830673
-67.033714
-82.202522
-62.787720
-64.302788
-68.414574
-67.065636
-61.527653
-72.366325
-53.610680
-66.319725
-142.243607
-62.899338
-56.299667
-84.349007
-55.759827
-112.282585
-155.523651
-68.887489
-81.658730
-55.390316
-79.783493
-114.167114
-83.485886
-54.575771
-93.926346
-58.823410
-114.509041
-161.135666
-144.642990
-92.278740
-133.678284
-64.007446
-69.721375
-72.856285
-94.510628
-80.958443
-105.188484
-141.586319
-62.676060
-81.387192
-116.964211
-46.864510
-89.551689
-68.345757
-61.292065
-66.302658
-96.864380
-48.580017
-60.321579
-92.164116
-103.017746
-73.925682
-67.599930
-59.534836
-96.200958
-71.279266
-150.518097
-50.313389
-57.446930
-61.039581
-86.858025
-62.248222
-61.137745
-109.145912
-87.760780
-116.970589
-31.222464
-73.958435
-33.518753
-67.443886
-88.124748
-151.774109
-58.910072
-87.898239
-114.338058
-85.845284
-54.805546
-141.776230
-54.402496
-97.843307
-69.367775
-57.175724
-62.317066
-116.818169
-60.810619
-63.511925
-42.229374
-74.075119
-42.966862
75.798950
73.236519
60.365135
52.834023
41.006031
46.947037
17.636406
97.754745
78.248795
64.282745
64.929398
100.007942
66.761055
76.845619
75.463051
47.851223
40.809700
51.495609
85.751648
-60.060822
-120.243973
-147.047058
-66.922173
-63.287285
-162.735138
-65.591599
-57.680389
-70.671448
-146.629333
-82.462448
-39.392979
-80.685471
-63.657379
-58.380070
-37.797096
-58.697906
-58.941162
-62.825581
-86.885963
-76.666496
-152.610016
-167.106522
-71.937424
-63.935165
-54.540234
-137.083344
-48.278507
-48.423000
-60.055733
-120.411446
-102.048813
-77.742195
-146.995880
-55.403797
-132.006897
-157.129349
-112.001274
-64.526077
-51.556255
-60.465878
-71.118401
-77.141373
-66.693138
-52.756733
-144.634857
-47.538605
-61.782925
-140.505173
-77.284698
-62.795158
-83.084549
-68.325005
-78.928825
-59.174797
-71.533493
-99.121902
-94.177437
-74.136398
-153.923004
-58.830528
-96.546539
-69.749809
-49.208401
-74.796974
-91.266586
-35.355976
-65.206871
-63.257519
-90.474518
-73.934517
-82.630043
-52.499134
-158.449860
-119.913239
-114.941803
-142.788223
-64.502968
-67.731598
-54.279778
-150.941086
-113.912926
-77.171722
-154.287796
-90.491982
-81.149628
-75.364716
-77.474228
-63.864254
74.893280
73.525452
87.141533
51.318253
59.416599
45.708733
53.096386
64.151344
-72.577118
-106.700836
-91.446442
-99.442940
-121.547142
-72.209450
-99.724243
-147.971039
-54.521790
-118.272095
-82.767357
-91.033714
-80.153534
-70.758202
-125.876976
-95.642654
-56.469357
-57.493435
-84.588646
-108.852570
-91.057037
-76.283821
-103.071655
-115.860298
-101.210846
-63.401146
-63.101585
-78.089828
-58.313202
-54.477566
-95.006516
-69.734947
-82.976913
-75.102737
-63.238205
-53.391491
-170.713806
-58.520069
-159.285095
-123.768486
-78.699516
-58.760994
-56.358334
-70.811028
-111.181465
-45.553295
-68.762062
-59.740765
-86.168167
52.281639
67.910805
54.891800
49.363453
47.176105
59.610542
87.665306
65.057907
74.672462
-93.936661
-99.369545
-80.485100
-53.392799
-69.229950
-83.093918
-61.051914
-64.799957
-41.247276
-62.084587
-80.876030
-113.866859
-136.821487
-71.349472
-119.928528
-70.646309
-100.411613
-88.187859
-66.772522
-34.617607
-56.436443
-101.370705
-65.709160
-72.333000
-59.128014
-70.247177
-59.553101
55.041416
56.279545
55.608505
56.873837
-68.546486
-85.020027
-54.537804
-136.784821
-67.847969
-45.074760
-59.259365
-101.821945
176.383224
-73.340904
-61.404640
-58.830814
-102.338921
-60.364376
-59.084938
-151.772720
-45.692909
-58.867676
-66.697617
-147.767761
-64.332016
-131.950821
-55.116562
-106.622520
-124.591385
-71.248634
-61.369759
-66.286179
-64.797256
-97.586800
-147.142273
-121.116760
-96.030754
-67.040161
-102.301140
-55.799847
-78.084953
-135.414810
-105.922188
-65.905403
-81.665367
-55.611794
-127.068695
-68.120262
-43.895123
-85.896515
-62.380116
-110.173759
-64.332329
-93.448303
-107.336906
-69.718338
-158.897293
-43.233562
-42.924408
-65.174187
-63.261044
-70.585831
-70.104446
-83.810120
-91.464134
-58.676552
-75.281174
-157.520935
-55.969421
-71.204041
-116.710236
-126.615074
-161.425812
-111.459564
-75.657028
-84.340439
-49.564178
-74.964607
-58.176521
-89.558784
-155.887177
-30.129213
-58.897461
-108.691750
-59.411961
-56.896301
-157.986145
-162.109070
-66.438438
-138.274811
-61.002914
-59.517773
-80.056763
-77.140503
-120.206352
-96.458321
-93.420532
-64.679863
-40.249016
-65.193756
-57.515751
-53.974667
-86.912430
-58.225674
-57.431355
-122.380821
-110.378448
-103.997765
-57.818748
-97.633591
-68.259018
-62.395611
-69.158752
-49.570988
-157.862183
-68.813568
-99.977242
-113.808746
-56.706596
-76.647751
-86.447845
-103.134438
-90.013062
-87.241493
-88.792107
-161.872650
-151.297791
-125.662445
-90.084587
-114.273605
-55.621284
-73.460510
-73.133400
-67.366783
-138.232452
-66.820053
-57.939632
-138.921402
-60.507427
-72.944366
-93.491058
-119.237091
-107.287193
-122.688469
-62.733562
-104.004051
-70.335571
-65.010696
-62.292976
-66.134270
-89.393707
-70.807594
-61.327663
-60.876812
-160.734344
-55.981209
-129.466766
-52.388313
-53.587456
-59.793667
-146.169037
-131.720795
-161.278122
-56.539604
-99.500374
-71.793976
-70.239365
-89.737297
-147.741638
-122.257294
-122.074982
-153.800217
-135.568878
-106.412445
-118.857086
-102.297913
-135.682632
-140.761520
-100.550308
-107.132492
-99.045761
-65.670486
-55.423595
-141.105820
-100.294312
-59.454525
-78.187439
-76.019646
-60.089035
-65.262825
-88.408989
-61.467449
-82.397049
-141.912476
-85.149353
-67.590881
-80.623344
-26.215029
-85.430199
-61.094986
-144.707047
-124.143219
-70.364426
-99.317505
-54.930073
-117.026337
-121.437126
-60.998230
-61.838459
-108.804977
-88.560478
-77.062096
-109.391754
-88.612053
-161.022034
-83.383041
-105.375786
-58.063004
-108.978760
-93.248367
-98.488625
-64.228867
-102.566971
-163.302475
-113.841270
-74.186485
-66.192368
-62.517906
-76.576355
-118.588211
-126.991776
-118.417236
-66.495895
-105.045135
-145.514389
-80.321518
-52.561459
-64.138092
-108.970100
-87.559479
-128.346298
-71.653122
-49.421860
-127.029121
-62.957184
-71.427452
-90.605217
-99.843277
-150.637711
-85.360527
-57.085579
170.122467
-153.916992
-160.123016
-88.693855
-77.602631
-60.680695
-89.159897
-43.726749
-117.274193
-113.282364
-136.632675
-115.440002
-82.295303
-131.394226
-101.854355
-102.306732
-53.505444
-70.043053
-117.721062
-61.037491
-73.998474
-56.972450
-72.439026
-88.955978
-84.755203
-102.561333
-86.297112
-64.625893
-90.428101
-67.218704
-128.309006
-64.176430
-55.033501
-118.139015
-59.311836
-81.111282
-72.785461
-84.754646
-79.969734
-127.853294
-77.465363
-77.401924
-98.407967
-147.766129
-36.541763
-72.286263
-151.453674
-73.776520
-61.393822
-56.757030
-149.806107
-149.126099
-59.297508
-69.828835
-159.496933
-67.329857
-162.953568
-69.823586
-65.021027
-145.297318
-91.706108
-58.521194
-152.542007
-36.575619
-97.440063
-160.574371
-75.148804
-125.000679
-83.997864
-40.914940
-142.571030
-165.732590
-75.596367
-143.998718
-58.530830
-72.678314
-93.342995
-102.116760
-78.778267
-98.868881
-106.292717
-114.083237
-104.036926
-56.769211
-126.292976
-78.198059
-132.115829
-80.173996
-122.221199
-121.093315
-108.410110
-59.576908
-63.160950
-93.096169
-80.910873
-59.802811
-50.786724
-62.187668
-113.244247
-76.147476
-54.333775
-69.918297
-66.626854
-146.277664
-39.894543
-134.106674
-70.043793
-61.844612
-82.390976
-50.642788
-145.865250
-74.357697
-101.592911
-67.825455
-87.498650
-41.725471
-92.133301
-50.794727
-96.253448
-106.722130
-129.242493
-120.136604
-159.800323
-61.247368
-61.270515
-43.718418
-113.225983
-119.108192
-108.669083
-76.140076
-65.698349
-114.614021
-92.246353
-32.036747
-74.887573
-98.881439
-63.137337
-136.304626
-61.948746
-84.399918
-24.149866
-57.861412
-81.362381
-60.961197
-76.924530
-103.473373
-65.033585
-149.595444
-159.315979
-35.073288
-149.737579
-73.268959
-40.618340
-127.885712
-102.534111
-71.330734
-91.437477
-84.805893
-66.566299
-138.475708
-64.448586
-75.747993
-109.880791
-165.141739
-99.993950
-111.455177
-72.245911
-98.337479
-97.227257
-74.099998
-98.264374
-98.173965
-60.648403
-67.336670
-71.495003
-43.294773
-160.010376
-169.230118
-66.435875
-61.273113
-57.197411
-87.953308
-88.092117
-157.444519
-136.248627
-67.367256
-62.648849
-51.971775
-90.618118
-45.034630
-113.567719
-60.494217
-30.166382
-48.480850
-57.551418
-57.383244
-95.273209
-50.189552
-57.162361
-118.950905
-100.833229
-59.305824
-74.120651
-149.522552
-79.218842
-59.364559
-59.419090
-42.408596
-61.898422
-119.736786
-159.545288
-77.675072
-163.527924
-102.526131
-100.907585
-85.733025
-50.151691
-70.641418
-58.881458
-71.776154
-169.925018
-64.746956
-149.802490
-51.569473
-57.573170
-93.462914
-140.342087
-23.437262
-40.157188
-65.468002
-61.086533
-68.203209
-127.125031
-76.708809
-84.628700
-97.862953
-96.976067
-94.349838
-104.487190
-159.125290
-137.429031
-99.927696
-87.839455
-58.245636
-63.197533
-69.738243
-140.516220
-66.080948
-66.072655
-54.128735
-155.766144
-63.416553
-137.003830
-137.324905
-57.327297
-49.957493
-51.314003
-34.479794
-99.732178
-57.579155
-70.193001
-140.449753
-65.201431
-82.049347
-71.894470
-81.940926
-165.698502
-158.874146
-128.517212
-33.362789
-157.300293
-104.080872
-146.839706
-63.183708
-81.789818
-60.633595
-156.386719
-109.471992
-39.612373
-54.933979
-60.735291
-69.699341
-32.685795
-64.743317
-136.568634
-85.421295
-118.319977
-117.793671
-122.662567
-65.157257
-61.933392
-72.748177
-83.041664
-96.430634
-61.750973
-109.102356
-66.338799
-143.768753
-64.481735
-54.518166
-55.015434
-148.995972
-63.932819
-61.723557
-108.459412
-98.075447
-91.733757
-93.704948
-101.230354
-108.002930
-74.578270
-97.875816
-125.160515
-81.578720
-153.317001
-158.111038
-143.374649
-73.849258
-66.664215
-59.010754
-54.894444
-82.180702
-159.407135
-49.468048
-150.948273
-67.628319
-54.986904
-77.815262
-71.631004
-122.992767
-72.532707
-102.595787
-123.577988
-99.646523
-98.527496
-112.012016
-46.350906
-64.069435
-146.606064
-97.545761
-69.771477
-78.252594
-92.929657
-106.915192
-57.812042
-157.152542
-139.809113
-41.749374
-67.750343
-74.471054
56.580643
-151.752960
-49.523857
-120.192879
-71.841095
-54.597347
-52.355030
-59.946701
-108.733398
-63.365757
-49.436047
-95.315445
-50.884735
-67.887115
-75.443230
-65.023033
-109.044197
-89.125832
-72.249458
-98.733986
-42.891075
-73.583580
-91.695297
-48.874836
-87.789948
-86.532524
-64.057892
-66.571861
-84.188965
-33.903896
-62.215069
-45.241798
-69.547661
-94.575005
-66.210190
-74.358772
-102.762680
-60.529869
-71.281273
-84.991966
-53.667645
-65.092804
-71.489609
-52.755943
-70.513840
-57.640911
-44.591621
-67.975418
-53.488785
-136.159134
-67.417938
-69.014336
94.997726
89.432098
-56.559769
-81.745445
-61.422161
-162.733353
-35.469879
-132.262543
-99.861702
-104.764137
-111.770592
-91.472816
-129.220474
-117.388649
-59.347908
-76.352203
-84.258278
-53.440163
-84.582314
-63.689018
-143.181793
-75.189835
-68.069267
-63.215363
-119.152794
-32.689678
-151.483963
-57.332344
-133.274109
-78.638367
-84.157707
-40.831512
-118.455147
-166.439987
-58.972950
-63.612083
-50.638435
-111.398254
-68.899933
-132.390015
-108.104233
-73.931114
-61.972359
-61.286293
-90.504936
-125.195572
-141.340790
-106.830856
-60.088844
-72.598602
-63.929863
-63.237480
-79.951645
-86.223412
-67.162041
-62.187313
-75.423729
-63.314831
-50.219952
-46.493279
-101.789528
-67.032295
-57.497887
-70.599640
-72.138809
-57.240856
-64.233200
-67.639015
-80.113663
-68.356918
-52.415321
-86.414017
-82.178467
-64.096001
-105.399094
-116.791420
-83.332901
-113.279350
-61.419331
-116.978622
-60.937454
-79.190613
-147.484177
-81.477089
-153.420746
-65.281937
-100.487640
-48.717873
-152.329208
-64.484077
-60.423901
-77.328453
-142.158310
-45.512691
-64.090683
-71.975914
-58.043724
-158.590515
-55.992409
-161.778793
-146.491440
-155.965225
-61.744850
-155.940033
-88.277008
-55.297977
-64.204468
-68.310684
-74.401100
-128.899048
-64.238258
-66.225883
-77.761017
-93.060997
-63.632000
-95.547760
-64.624527
-68.698257
-67.167725
-67.245712
-75.450722
-64.367508
-56.742313
-72.649963
-70.082054
-40.295338
-40.149204
-63.703812
-57.065918
-92.502823
-120.669167
-82.285294
-71.257622
-59.233944
-67.375702
-82.821541
-114.052933
-96.170166
-85.233345
-72.715851
-162.550751
-63.512623
-154.287140
-65.491158
-123.502136
-94.613228
-87.358971
-133.511597
-56.753693
-54.803070
-100.336845
-71.343819
-131.028763
-106.233566
-81.286674
-78.042763
-56.201382
-109.422264
-72.529282
-56.750793
-106.911415
-43.295101
-116.134018
-116.777962
-67.546219
-151.732025
-34.137951
-77.089447
-56.335979
-84.461342
-56.401295
-63.683670
-147.766159
-117.315353
-65.398117
-67.626633
-77.207520
-167.821304
-59.250507
-128.380493
-75.688065
-94.025520
84.365807
60.657410
44.204071
65.313187
56.673500
71.691681
27.610102
-107.837379
-92.920181
-61.339924
-54.000187
-145.131302
-86.392746
-60.277176
-31.234545
-59.066551
-52.184578
-104.123970
-28.469812
-94.913025
-64.773750
-59.841286
-85.906700
-67.544640
-156.947159
-83.597954
-77.075546
-81.748009
-79.746185
-87.531090
-77.274391
-113.408592
-162.278336
-58.496853
-70.525551
-61.784248
-40.717770
-77.555046
-47.888828
-60.102055
-80.038742
-138.972260
-92.194008
-56.889336
-118.155121
-71.185585
-85.302757
-72.987648
-62.511307
-52.140377
-101.697731
-116.340996
-72.142296
-129.748886
-112.305969
-112.001999
-59.851627
-128.011658
-100.978096
-65.354446
-68.240082
-158.104843
-30.987816
-65.933983
-64.637489
-54.458080
-108.687195
-45.722282
-128.614639
-149.087555
-166.285172
-58.533871
-75.327751
-66.923241
-113.660110
-77.624573
-50.666126
-72.271042
-133.256638
-73.482262
-91.795837
-67.921112
-61.967476
-79.376251
-117.180252
-72.511421
-142.118210
-155.034653
-55.400757
-56.567303
-129.172592
-56.226974
-59.269928
-58.767429
-66.814171
-70.640694
-64.346252
-77.043251
-66.444534
-107.291428
-108.916718
-41.360226
-69.470741
-46.665504
-58.556873
-127.432907
-66.451141
-57.068665
-65.363556
-73.903275
-60.949799
-101.261909
-53.508320
-71.101433
-68.549210
-90.002182
-57.036415
-61.775642
-90.615028
-65.093269
-80.416153
-79.980515
-86.629913
-135.252167
-72.457390
-84.688911
-91.789330
-140.548599
-151.446320
-62.211014
-162.409637
-101.973335
-62.911556
-46.292641
-57.461311
-47.741047
-96.838181
-67.596107
-77.321083
-149.236038
-59.457729
-111.735367
-107.337837
-74.363708
-52.954338
-57.477978
-81.747200
-135.533707
-148.010239
-54.430359
-53.959240
-40.301369
-123.480141
-32.376366
-54.373104
-58.755867
-65.319305
-53.422806
-66.672867
-77.770470
-112.279449
-83.811104
-166.596085
-77.059891
-59.402977
-62.171047
-60.985893
-156.412140
-60.550732
-68.263054
-67.358154
-25.715719
-31.434963
-79.681023
-163.781418
-80.517151
-114.805870
-133.857208
-75.734802
-38.128376
-148.628967
-134.238037
-75.850876
-78.817375
-161.268707
-114.984138
-42.818249
-71.646057
-64.192535
-39.265259
-55.212128
-61.807076
-49.787170
-85.425308
-69.632233
-67.054329
-127.686607
-56.278008
-77.740662
-60.265911
75.200531
54.787323
61.658272
45.687576
-84.951103
-28.578060
-115.358047
-69.281250
-122.886452
-60.540710
-172.076218
-62.783497
-94.825813
-93.691170
-109.291023
-54.305218
-162.854828
-100.793861
-153.589325
-55.580673
-71.310493
-102.929329
-109.637154
-157.925537
-91.422729
-37.057117
-69.855499
-115.216118
-64.841469
-52.348911
-84.825058
-66.529755
-44.505096
-110.951782
-114.935944
-70.360382
-58.504917
-147.699280
-55.688305
-48.958569
-69.523994
-100.774788
-71.279099
-95.180717
-66.377472
-56.875439
-60.888660
-56.798153
-54.988842
-61.796284
-60.619259
-130.371841
-162.142395
-117.488792
-81.535500
-91.837807
-36.132229
-59.012592
-104.063126
-46.653278
-63.942467
-128.326340
-64.010124
-80.982063
-66.147621
-127.553230
-48.315914
-53.374157
-65.867691
-84.258972
-63.699066
-76.609787
-130.250519
-131.181885
-151.777344
-64.296860
-68.631042
-81.614975
-118.624138
-80.779961
-71.644516
-133.921783
-86.056664
-62.321068
-61.993088
-70.257416
-138.496918
-89.579109
-123.097542
-78.498367
-25.576998
-53.907890
-60.866669
-84.756256
-63.250088
-63.006920
-95.396667
-74.474251
-143.318314
-60.225861
-40.136375
-67.334877
-125.812256
-83.483459
-55.295429
-140.970566
-82.672928
-136.582001
-99.406151
-54.329205
-68.121788
-67.078819
-90.259140
-150.418671
-71.254044
-90.920692
-128.045624
-147.692261
-82.440208
-64.728645
-50.236519
-95.043243
-64.124962
-81.133705
-108.468414
-138.203156
-100.999352
-62.352703
-64.392944
-85.167877
-100.406105
-60.191216
-63.978569
-133.387207
-130.642761
-74.362274
-97.637779
-86.810951
-57.682407
-73.259323
-65.194046
-71.221497
-80.386917
-88.657997
-57.635170
-109.867935
-80.743927
-122.998192
-61.053841
-67.789207
-57.632328
-97.235565
-156.568115
-57.499214
-64.646217
-162.050812
-137.323944
-107.206139
-65.800003
-95.249290
-143.191818
-61.976643
-155.546082
-74.878159
-20.191492
-41.209267
-93.862900
-68.437935
-90.019768
-155.164856
-57.969727
-90.213432
-149.609543
-74.449493
-82.415993
-63.077858
-60.066223
-73.849785
-61.205124
-51.789497
-97.908707
-78.478119
-149.468842
-37.136856
-101.591034
-53.322990
-56.850166
-147.696884
-85.652344
-81.416153
-135.103577
-64.230354
-105.820610
-123.442413
-57.205082
-140.458023
-87.573051
-62.720722
-68.160683
-140.780930
-60.788258
-59.719959
-80.896973
-62.333122
-67.447128
-66.092941
-70.115074
-150.816635
-67.944771
-83.337410
-27.046923
-169.275085
-58.599487
-156.026764
-57.333801
-65.943077
-84.025246
-54.943451
-54.722260
-117.017334
-93.144722
-42.159649
-59.511505
-64.978111
-45.244598
-49.406471
-88.303833
-58.011971
-67.867401
-68.480644
-66.261093
-40.427711
-64.718460
-42.137337
-69.905853
-72.489059
-157.787689
-158.336411
-91.674019
-46.106159
-59.447048
-58.546425
-64.585037
-81.685890
-64.188255
-69.167107
-106.599655
-136.296875
-104.564651
-65.040047
-105.330513
-167.104034
-113.773766
-60.332451
-89.208916
-82.157143
-73.899521
-80.615860
-114.253815
-91.868095
-85.225594
-120.339417
-151.459824
-66.256584
-82.852318
-129.317154
-102.824692
-60.795578
-152.157867
-134.967575
-60.601532
-70.097412
-91.793640
-72.864685
-101.061562
-100.627747
-66.471809
-64.812378
-71.346664
-51.675583
-92.898140
-67.114494
-65.558060
-98.995071
-95.075996
-67.138603
-52.981319
-54.404053
-77.838295
-117.233498
-100.266602
-63.233505
-86.184181
-81.534676
-64.552452
-34.680206
-136.827728
-64.752281
-110.626007
-68.549629
-96.497940
-93.560280
-38.820873
-165.665909
-58.696777
-55.795815
-49.273506
-81.399078
-63.350658
-130.531052
-103.134865
-70.605354
-115.261673
-85.680534
-119.058495
-57.038944
-63.653214
-64.346352
-85.550629
-58.471592
-56.313190
-63.665398
-117.068810
60.925133
80.471313
-88.199837
-80.432198
-55.425915
-75.572090
-115.779907
-61.563278
-121.312569
-65.836510
-66.670364
-64.474846
-80.503555
-66.939034
-87.868362
-52.843899
-111.197487
-116.010139
-112.910355
-90.492844
-66.086296
-53.595009
-85.413795
-89.066345
-63.209667
-71.899155
-63.254257
-64.738670
-126.747803
-74.181732
-50.156120
-72.270187
-60.512974
-94.010063
-59.017818
-71.086899
-47.334091
-77.747482
-62.279778
-36.432404
-59.716434
-57.911663
-66.262611
-51.314240
-38.350685
-43.059544
-63.087429
-58.606796
-100.603714
-70.469017
-150.346283
-109.583313
-79.060783
-77.868797
-79.866821
-84.782738
-49.399147
-73.149307
-85.384140
-152.608505
-46.729946
-67.726761
-68.592926
-67.411720
-117.107414
-73.542122
-100.635941
-74.714951
-92.297272
-54.461102
-122.048996
-64.786789
-85.048912
-72.248306
-81.459457
-62.628834
-110.983902
-142.350967
-53.211651
-61.171886
-70.646118
-145.012970
-102.800659
-148.385193
-50.366791
-167.244064
-54.635769
-62.261391
-44.825359
-86.027672
-101.221138
107.870644
70.308281
113.322395
88.271622
36.349049
42.043919
59.684643
-147.951401
-58.665310
-38.082153
-68.043037
-64.882744
-95.811768
-62.313274
-72.990570
-148.341370
-68.794189
-36.536102
-57.762619
-66.144737
-164.226868
-95.647064
-99.407478
-120.547150
-55.733673
-59.276550
-149.633530
-59.876106
-125.861626
-61.027565
-161.562759
-61.628201
-58.934856
-29.271799
66.234375
67.269150
-143.165527
50.433521
70.233330
51.814129
48.627739
43.811497
62.022293
49.154449
97.543068
68.341553
41.160946
68.533211
36.428604
65.781387
66.335182
73.740517
71.810020
61.942833
71.338654
78.433189
50.831276
-59.581703
-44.946369
-61.161621
-50.390316
-68.832825
-158.591003
-116.414268
-65.673141
-70.217216
-150.196045
-68.337486
-61.476234
-72.530342
-62.301491
-136.561325
-165.245193
-32.603779
51.047821
-73.510216
-98.662209
-175.619324
-82.066338
-102.186371
-109.335030
-87.261238
-88.263069
-90.894241
-100.706688
-53.145840
-145.930786
-116.043251
-93.417435
-112.627357
-57.497910
-38.164772
-74.705597
-78.673347
164.231873
-33.300972
-30.044720
-63.670918
-120.314293
-123.067261
-65.570946
-41.576607
-84.487282
-91.333611
-124.569199
-60.525951
-63.333088
-134.167419
-67.582451
-37.118347
-31.426287
-76.032288
-79.061882
-74.842651
-130.097015
-152.104782
-132.571960
-58.424412
-50.544907
-53.316483
-146.560364
-84.346947
-104.247467
-77.984909
-96.727821
-105.398621
-118.476234
-164.056076
-82.216530
-137.085236
-77.398323
-87.759277
-70.436760
-56.353531
-70.447235
-142.874039
-113.904289
-107.413139
-92.183411
-57.636997
-124.650864
-94.508377
-63.530781
-57.560261
-57.796715
-102.923851
-62.185181
-124.143555
-83.548676
-110.054733
-92.377686
-136.743622
-125.240311
-83.237701
-58.672249
-115.326820
-117.949341
-63.144905
-156.463715
-33.746723
-140.124649
-69.719460
-59.436085
-83.622047
-63.800560
-61.538826
-116.812057
-104.936356
-150.106415
-66.520592
-65.618477
-136.639816
-111.415443
-165.755569
-92.964508
-145.116547
-95.632263
-60.602566
-108.871895
-91.400566
-67.415558
-68.140793
-112.503487
-61.964184
-149.171432
-59.345982
-84.527405
-89.430672
-109.537506
-90.695015
-141.199417
-95.733978
-59.389679
-140.066223
-70.651176
-66.822021
-58.129757
-60.309132
-66.948509
-59.931854
-141.719940
-151.671448
-139.206085
-55.948349
-66.348999
-114.881058
-29.114861
-78.940369
-24.131653
-144.406479
-62.166916
-76.899185
-63.257870
-64.455437
-118.952858
-80.530785
-60.264519
-38.067219
-61.075008
-57.624752
-82.696945
-55.635590
-119.234222
-155.125656
-147.841888
-79.193504
-52.714046
-104.821381
-62.718105
-74.153885
-84.423515
-145.131165
-53.456924
-65.403419
-110.696152
-90.532722
-58.511337
-142.929520
-100.082962
-68.603424
-146.589645
-105.239159
-46.910534
-58.568649
-148.247589
-75.789917
-77.799210
-56.961498
-155.098328
-72.499153
-132.519531
-57.367527
-99.234695
-122.985733
-158.499603
-57.467876
-101.042511
-74.684845
-79.251053
-84.384331
-76.256462
-103.129150
-156.578613
-106.805138
-60.336479
-68.836662
-121.101730
-126.748688
-151.733597
-47.805222
-128.081024
-54.807796
-42.898563
-69.295494
-53.587982
62.445889
61.948521
85.344879
60.433170
55.006542
79.825867
71.332954
58.229225
54.946678
-163.252960
-47.417519
-53.632950
-160.796738
-73.648285
-61.987175
-56.794067
-78.157700
-64.314674
-50.691563
-33.011806
-154.151321
-104.969444
-136.515457
-158.215729
-106.580086
-71.139816
-86.962494
-77.730484
-61.150776
-90.868057
-90.391075
-132.669434
-126.135895
-82.752762
-135.839706
-103.389824
-100.120201
-94.391464
-75.649803
-91.956261
-145.356171
-60.776169
-60.521942
-62.420769
-57.643345
-139.564926
-73.156181
-63.243122
-165.011124
-113.284340
-88.049774
-104.354744
-107.888268
-81.505013
-84.032379
-127.458778
-109.232109
-61.982555
-81.880341
-121.905403
-108.947075
-69.939667
-49.233376
-52.349018
-56.093739
-87.608032
-64.563904
-69.448639
-110.230904
-150.146072
-75.333649
-60.369595
-88.393410
-88.845367
-60.526714
-101.259964
-64.211136
-51.853916
-58.929695
-101.560234
-97.636108
-115.910736
-69.546265
-61.251740
-143.493240
-68.829422
-71.184357
-93.751221
-64.065178
-88.706779
-78.219223
-56.429123
-54.231613
-67.658638
-125.647224
-48.244110
-64.986649
-149.070557
-149.706375
-129.162155
-78.701561
-51.581539
-86.031555
-60.417820
-142.277359
-146.747925
-73.901634
-54.711651
-68.104149
-121.191185
-105.011414
-68.105339
-75.110382
-54.647522
-92.786240
-87.526649
-68.699791
-135.042221
-85.319725
-147.567291
-70.975471
-151.260162
-90.966202
-74.149666
-75.467674
-101.439285
-110.740326
-162.711487
-49.132977
-101.732483
-81.565117
-158.974182
-65.203476
-69.511650
-121.847702
-91.256790
-80.099480
-73.103722
-92.403137
-66.024826
-63.832260
-66.094498
-77.614471
-66.513115
-143.666489
-121.655281
-104.934654
-67.499245
-50.185883
-71.307037
-50.781662
-119.522911
-72.060211
-59.996510
-52.447399
-111.402115
-41.954922
-48.021652
-86.870041
-27.784662
-84.842499
-114.496597
-60.178757
-67.733414
-61.740372
-63.539497
-60.316536
-59.065094
-60.599880
-98.971474
-151.576691
-42.658630
-63.553020
-106.315147
-74.507637
-114.200310
-106.150917
-98.023842
-94.945885
-135.648499
-129.129944
-157.125687
-154.089142
-142.246826
-84.020905
-155.318436
-57.571011
-40.624683
-60.982986
-64.940033
-77.695694
-79.295578
-137.682388
-115.224571
-59.083805
-67.349609
-63.347980
-74.456238
-72.769814
-155.980087
-32.964542
-147.923279
-84.678001
-152.772858
-76.411850
-41.077614
-114.429543
-122.591042
-76.088943
-61.048431
-158.648972
-61.246864
-168.129776
-115.097038
-53.963943
70.000435
43.534698
78.324333
78.619080
55.148960
44.975876
45.382240
47.619743
8.452707
87.528313
-88.665565
-74.095520
-97.341652
-116.589981
-71.929848
-90.293091
-62.694740
-148.103226
-54.256035
-105.064468
-120.827446
-157.899963
-88.976929
-68.028488
-69.389244
-88.370537
-90.170990
-85.181656
-43.646599
-72.461517
-62.554668
-79.042923
-103.810966
-140.811066
-80.771187
-69.799660
-58.717400
-59.554882
-61.335835
57.897079
-67.556816
-75.443245
72.196709
70.836937
92.931480
55.001980
53.670872
45.727303
-89.841309
-111.727676
-69.012825
-93.974594
-34.875252
-106.662704
-93.559204
-100.074272
-74.563705
-56.807796
-59.739548
-31.062998
-55.424969
-59.740074
-60.566658
-65.792877
-152.626266
-134.676880
-54.599518
-111.617500
-85.900154
-139.221207
-80.224632
-144.376663
-69.410645
-63.485409
-55.699471
-50.898808
-106.893356
-68.453323
-52.838722
-73.007751
-60.054928
-105.295296
-125.429176
-62.129978
-105.468140
-66.104637
-112.692596
-56.378185
-94.336113
-66.237762
-89.516953
-65.648544
-81.166924
-75.615540
-53.399593
-80.634727
-131.928528
-33.602055
-150.418625
-61.921741
-83.566841
-82.328369
-33.418240
-93.325928
-60.049751
-71.753639
-62.058056
-64.248634
-41.277821
-30.313181
-65.413414
-115.198471
-102.777985
-98.997116
-113.004486
-117.939606
-68.148872
-76.154167
-75.938705
-72.495514
-55.354076
-155.710617
-57.664040
-145.585236
-71.763268
-62.989300
-146.688080
-81.446434
-100.945847
-127.887321
-52.674664
-111.383453
-118.596260
-130.915573
-152.652496
-62.855576
-54.635590
-82.042030
-97.937759
-56.387783
-160.964630
-89.746613
-79.642265
-126.383698
-56.853264
-154.953735
-131.772537
-152.945160
-63.577065
-95.173523
-77.805267
-62.870590
-69.974976
-77.409920
-70.303673
-66.636414
-91.279610
-54.615650
-54.572357
-68.884155
-45.033966
-62.031487
-55.820621
-51.663670
-41.672264
-68.054604
-76.905083
-53.516430
-85.568985
-137.026413
-83.947556
-46.204006
-129.403275
-125.183044
-160.292130
-136.887619
-78.650124
-74.314247
-84.152473
-95.421669
-91.634804
-54.086727
-55.339645
-155.024551
-51.387917
-159.506149
-59.415600
-86.436188
-72.567177
-90.308548
-112.861046
-86.867958
-66.205879
-106.518341
-116.474525
-99.436539
-104.920822
-92.318146
-60.880470
-138.580124
-81.832222
-90.086494
-145.078018
-143.443176
-145.739594
-60.536469
-71.529198
-49.085342
-74.400612
-58.683685
-90.474327
-99.375748
-58.386448
-77.237144
-37.971664
-57.801579
-107.009628
-127.806999
-98.342041
-139.101761
-92.469116
-108.918304
179.086349
-156.567932
-69.953888
-64.571159
-35.339367
-124.752960
-45.420803
-54.841965
-104.853058
-144.330627
-51.703671
-61.617306
-143.036972
-123.353798
-147.057587
-144.262161
-118.916168
-54.991730
-64.907738
-87.567177
-94.377190
-150.087982
-50.338459
-62.529171
-65.801018
-62.340179
-80.739212
-77.050552
-59.120579
-61.841049
-69.572456
-47.990677
-65.750977
-126.852272
-76.631958
-104.223312
-96.466019
-133.138580
-65.356720
-47.647903
-142.170959
-61.851963
-67.423157
-66.622658
-78.119514
-88.849556
-43.994102
-115.395943
-48.153065
-85.331184
-76.305527
-70.107056
-46.413837
-62.041092
-63.675781
-73.872688
-99.951324
-110.898994
-62.417381
-69.349365
-63.175079
-115.016006
-57.704769
-67.524391
-61.142757
-66.853317
-84.747734
-95.862869
-59.745712
-73.215919
-64.777466
-81.132431
-64.756714
-80.568909
-75.718025
-48.089760
-62.809097
-86.454773
-60.269928
-97.934692
-57.821960
-64.344414
-154.549042
-55.743698
-58.288776
-78.581871
-142.144638
-152.862305
-138.832825
-90.232491
-63.485115
-75.831558
-147.774170
-35.645893
-82.261696
-99.507278
-60.110428
-149.463409
-65.550652
-90.626328
-113.676842
-60.267563
-53.325329
-55.765903
-61.008244
-127.232140
-58.691418
-148.664612
-63.292770
-65.392487
-98.060982
-123.763214
-73.208130
-68.604919
-67.971664
-30.920336
-97.943321
-84.175644
-55.554546
-21.976393
-129.275009
-44.760849
-65.058777
-145.468231
-69.485741
-62.408165
-61.854229
-156.884430
-76.281731
-154.215332
-39.978615
-65.523392
-65.527267
-79.861923
-55.284489
-53.600643
-74.754272
-61.439011
-86.235680
-79.175270
-67.590645
-79.027260
-135.879791
-133.104691
-28.953642
-100.434196
-114.154602
-117.460899
-102.248734
-112.417213
-81.387413
-139.357346
-105.389488
-64.723816
-93.436028
-124.695343
-61.708107
-57.811974
-121.044807
-169.619965
-68.891129
-88.593903
-63.488243
-102.943382
-85.138206
-129.784821
-60.201572
-97.314224
-103.430443
-78.049896
-113.292725
-110.295822
-94.363487
-58.151318
-57.662209
-83.932968
-87.523796
-118.796173
-87.041679
-103.262810
-100.818253
-77.320923
-88.049110
-82.884171
-72.031876
-97.393181
-146.036179
-62.000412
-83.573975
-38.445232
-146.825134
-77.814835
178.694321
-105.145279
-60.556740
-80.072670
-80.076607
-50.719730
-138.996506
-66.787270
-67.164658
-63.822105
-130.083542
-61.577034
-62.938557
-60.110519
-69.172050
-55.779217
-65.953979
-68.030235
-64.177071
-82.623260
-81.506721
-53.753620
-146.937439
-76.420486
-88.089394
-153.815735
-116.587868
-68.304596
-57.969307
-59.253929
-38.690189
-95.286575
-129.909912
-54.282021
-141.028854
-70.106064
-47.593792
-121.303360
-47.362484
-51.320969
-117.413994
-66.583252
-99.187500
-139.939011
-88.325455
-101.705681
-84.506584
-92.905693
-70.872154
-110.662033
-60.645996
-61.988041
-65.305824
-74.126053
-139.919724
-43.349079
-53.037857
-85.791214
-113.446922
-65.129921
-58.348042
-83.121269
-167.861557
-78.776482
-67.526604
62.618275
69.033340
73.784988
50.077740
51.639587
35.048237
76.001228
45.102222
56.968620
66.029839
49.351440
73.758186
55.193100
61.540112
70.314072
68.732140
52.893776
61.900982
52.500023
79.785736
43.145069
76.779198
-32.075722
-140.810074
-71.312668
-81.451141
-61.135242
-61.920578
-46.684002
-78.885345
-56.030743
-121.791374
-89.610184
-50.347248
-61.447548
-39.112442
-44.755089
-89.392540
-82.768860
-126.179543
-74.071037
-101.595619
-57.169140
-69.738457
-114.119354
-70.330521
-48.819065
-64.212097
-144.421173
-141.376465
-93.258858
-116.604973
-67.541405
-110.668999
-91.350945
-91.569695
-84.808998
-60.033386
-60.462963
-76.019707
-63.843102
-65.542831
-70.832855
-54.002125
-113.836845
-61.489548
-151.787170
-69.424522
-70.575562
-75.913872
-60.924034
-56.766964
-55.718239
-60.088551
-137.852737
-79.542450
-98.777008
-75.267265
-119.476364
-144.974243
-87.199516
-81.818924
-91.543419
-44.504799
-59.311024
-72.698463
-144.886566
-72.401207
-59.993675
-142.514969
-95.401337
-132.987869
-114.887817
-60.990688
-116.325874
-116.930153
-144.505478
-107.262939
-81.710396
-89.321693
-108.976669
-121.141647
-88.246002
-64.884796
-123.724716
-54.992973
-77.760551
-72.390053
-158.492432
-72.856766
-112.326866
-95.786667
-115.028793
-110.554611
-143.641190
-104.871689
-91.915817
-96.161896
-94.694756
-115.774185
-96.283096
-58.622208
-73.127686
-111.798302
-106.616196
-54.842484
-66.004898
-103.769661
-110.229866
-136.940369
-66.335381
-72.564606
-82.441277
-148.093536
-29.273472
-96.900452
-68.611626
-65.139145
-83.064613
-72.223152
-135.691208
-121.599030
-149.623596
-77.800690
-67.715744
-52.404465
-65.661659
-55.940411
-146.986755
-145.103928
-73.415955
-149.996185
-68.072044
-48.459183
-77.449089
-75.253044
-75.094185
-96.301132
-76.372971
-111.756973
-85.230980
-56.481197
-160.552063
-151.491592
-98.897934
-63.014427
77.878151
88.724648
-131.900726
-60.810448
168.060959
-156.397507
-88.668282
-52.942101
-157.679520
-51.525658
-147.464874
-129.637741
-50.444630
-77.776642
-145.990356
-49.675812
-56.193264
-133.890808
-167.997879
-82.161949
169.762573
-128.886505
-38.661526
42.317722
62.864414
77.590477
70.867752
56.557190
88.042557
39.831306
78.356766
65.260574
-98.695992
-58.662308
-67.914345
-117.801071
-56.310246
-65.994637
-54.452309
-140.309082
-75.117729
-60.126984
-68.833992
-69.702316
-139.136795
-174.889282
-49.108017
-163.875946
-82.708763
-64.683128
-59.989113
-57.235470
-128.595596
-83.543594
-92.251106
-72.152039
-117.996758
-70.449379
-67.163292
-53.439262
-75.116165
-63.200558
-156.249634
-151.588135
-53.407330
-88.449692
-56.437569
-151.592606
-55.916042
-121.828606
-65.073730
-135.954498
-65.490295
-77.643295
-76.236259
-69.977432
-56.263828
-60.962837
-58.049568
-52.779591
-102.029266
-50.005451
-60.030079
-58.094196
-139.622940
-169.162445
-56.486454
-65.848610
-106.423874
-93.868553
-93.312737
-96.849266
62.877941
63.843666
57.242023
34.206352
60.470665
86.604515
42.106388
46.570564
53.291897
79.163078
52.420021
54.082317
87.621651
45.022083
49.658031
93.317055
-63.635033
-141.515472
-57.723270
-26.812283
-40.210503
-63.723133
-105.839966
-137.063889
-147.530334
-60.918507
-153.042435
-76.332153
-100.032227
-62.539326
-45.586029
-73.130753
-66.429352
-82.796806
-69.351784
-53.898140
-115.806793
-115.625168
-88.926643
-64.756775
-68.718811
-76.393517
-95.531898
-56.438152
-102.611763
-64.420769
-55.554077
-24.631912
-108.356895
-61.596966
-160.154282
64.931793
75.969742
-53.590763
-69.053452
-86.616081
-93.718483
-142.860275
-113.460312
-84.939133
-156.912292
-60.585236
-60.686554
-95.344955
-63.158989
-113.714691
-164.751328
-63.062614
-69.178780
-73.486542
-60.488411
-48.146591
-74.951202
-72.814095
-63.335991
-52.891964
-58.656116
-141.554062
-67.233124
-67.409431
-65.261810
-53.945068
-65.027718
-40.876316
-125.020622
-155.787659
-67.995705
-70.780113
-101.834167
-73.399879
-64.905647
-65.398254
-138.889893
-70.958191
-62.683319
-43.885529
-60.378532
-75.646156
-144.998215
-137.131393
-103.877708
-67.007645
-118.963036
-155.806244
-74.497864
-59.771214
-111.991722
-75.078117
-63.300980
-131.405563
-156.214783
-120.299774
-159.163895
-118.248215
-71.654633
-70.520714
-58.246902
-69.108070
-128.282013
-58.155117
-144.801773
-100.872978
-69.126923
-69.719551
-55.398445
-59.981625
-48.980747
-66.806961
-49.970345
-82.424553
-75.336288
-51.789474
-66.521111
-79.632851
-54.827003
-143.176056
1.812617
-136.123093
-50.164429
-51.567993
-35.965302
-135.916245
-48.105949
-67.026596
-74.539314
-49.334915
-66.966873
-41.676754
-80.165436
-59.168533
-60.285542
-156.974625
-71.580360
-64.381836
-59.849934
-104.141991
-113.525986
-36.227936
-68.708244
-123.096725
-116.085381
-99.201454
-73.258171
-68.003220
-72.494980
-141.156693
-76.315186
-32.831680
-141.735748
-65.661095
-70.085754
-81.837967
-43.099781
-73.447670
50.666687
-52.826717
-66.316643
-113.369186
-116.836868
-65.365990
-68.773720
-62.054985
-67.444817
-112.744225
-90.219688
-150.610840
-86.822769
-132.487579
-126.303894
-39.304955
-83.872810
-105.258415
-110.174774
-107.558746
-56.567520
-137.614914
-102.501381
-54.616955
-62.004604
-110.245255
-78.123398
-141.132065
-101.226959
-96.065468
-96.131111
-60.745159
-109.898651
-85.793663
-61.132053
-49.451378
-103.739937
-45.758434
-76.854950
-57.734699
-65.963646
-116.810997
-58.963974
50.839306
48.512505
53.462635
74.786003
58.675686
46.085751
61.374649
46.700008
43.650944
59.350250
55.935253
61.071449
65.521530
-101.131065
74.539291
58.732662
59.787949
38.915524
50.554920
55.832340
46.320572
57.183056
53.914555
82.443146
52.016357
80.449448
56.418377
43.900723
59.911896
70.351639
33.764645
-55.833973
-64.558327
-153.565933
-74.322159
-158.569016
-116.435074
-55.967945
-60.680450
-77.276451
-60.408375
-88.096153
-147.784637
-95.487854
-100.011536
-113.223618
-103.641251
-99.081146
-90.005760
-53.495995
-52.217926
-65.181381
-91.868233
-69.202896
-55.920017
-66.772400
-155.259964
-77.986633
-103.853874
-72.330223
-81.753395
-66.567032
-66.461769
-61.271809
-144.413956
-73.521759
-57.479488
-66.982201
-82.031616
-72.454887
-156.937805
-110.287636
-92.195457
-158.188919
-81.110703
-56.788990
-47.499184
-57.026871
-59.523144
-69.361504
-109.281639
-97.797096
-137.205490
-84.114311
-74.476517
-119.465164
-113.365898
-66.810982
-118.682304
-100.559380
-102.332512
-55.007832
-53.820168
-72.439941
-68.515594
-96.977837
-85.576530
-96.435883
-75.573753
-60.206955
-83.686295
-66.234291
-86.730331
-138.495850
-139.229279
-60.668701
-117.688499
-77.407646
-86.841103
-67.380821
-106.796791
-55.513412
-160.313828
-91.785744
-113.345291
-71.652382
-88.805588
-88.626511
-73.907509
-76.751846
-78.031548
-53.183556
-65.568573
-66.258949
-79.041908
-66.646866
-47.003437
-118.635147
-47.197395
-73.739578
-113.060867
-54.507603
-62.460922
-58.819092
-101.844231
-153.265915
-69.095261
-146.290817
-92.764839
-149.672546
-90.799553
-86.568535
-138.950134
-59.278328
-144.736069
-53.227180
-61.394745
-62.079342
-125.327324
-58.556362
-91.187965
-163.647522
-148.184128
-45.826851
-67.680603
-85.686615
-44.050976
-82.521896
-117.930344
-104.494171
-101.711365
-127.485886
-64.263023
-52.107677
-62.585052
-76.063713
-44.412636
-85.249107
-56.119099
-60.450218
-83.395027
-52.293140
-63.189152
-56.863640
-113.091560
-106.878494
-138.780106
-53.491711
-131.871887
-62.029369
-77.156334
-152.328751
-58.020725
-79.388512
-62.020615
-129.460190
-110.152870
-114.139214
-55.290482
-55.831379
-60.991920
-53.953884
-64.325211
-173.019989
-100.593590
-77.257233
-69.660347
-84.285110
-97.508438
27.464746
-154.978317
-85.451187
-77.053558
-85.058548
-40.333977
-93.272903
-66.520821
-54.084114
-41.267845
-64.382278
-59.072964
-79.596481
-59.113605
-56.886208
-93.351524
-66.490852
-76.201859
51.700687
77.361679
-105.318642
-58.309322
-55.466702
-63.095947
-64.384232
-62.204666
-142.215515
-74.427307
-56.186726
-139.128082
-60.109760
-51.434147
-95.104355
-96.855011
-78.788506
-64.012733
-146.299362
-61.201210
-108.657806
-57.486229
-61.382942
-65.654037
-54.291584
-80.931038
-74.703598
-36.480015
-154.550171
-54.787125
-151.346405
-78.772163
-109.516937
-66.252419
-111.441750
-94.471451
-136.985519
-104.501625
-62.502483
-57.314983
-113.478439
-156.356079
-62.288322
-72.924767
-87.185593
-144.560089
-46.530964
-56.398167
-115.685684
-40.286175
-48.762779
-46.257542
-41.442822
-60.770786
-87.840378
-76.722046
-144.288696
-59.772224
-54.546021
-161.534927
-61.041656
-71.555405
-63.638592
-71.440750
-70.471169
-121.517380
-100.944191
-122.063835
-168.642746
-145.591354
-64.223106
-96.028397
-53.504784
-62.747440
-87.480583
-55.979649
-70.199577
-51.564857
-64.504288
-78.473122
-131.948914
38.942932
72.773514
89.845627
68.200012
81.171165
67.113678
63.584507
64.408020
-58.888222
-77.906647
-48.009064
-167.459671
-52.103817
-90.656906
-46.702690
-149.659332
-151.997635
-150.315536
-47.809280
-58.397198
-67.320396
-88.129707
-64.342239
57.075089
-85.908890
-60.153576
-139.431290
-65.401848
-59.962479
-68.483513
-37.981873
-116.569427
-82.970520
-39.856182
-75.184196
-67.196213
-69.158356
-67.260727
-63.096172
-51.945389
-95.523506
-60.203087
-63.048676
-76.452644
-152.077667
-70.692505
-47.234512
-147.095978
-152.069733
-70.392448
-65.861458
-65.020500
-65.065598
-107.548332
-157.389328
-54.768795
-165.981873
-52.060356
-87.027184
-45.472496
-127.320976
-64.522583
-62.873337
-29.067881
-82.790062
-53.311661
-155.367996
-104.552162
-56.001850
-83.650200
-32.674000
-62.302174
-70.162735
-66.310768
-88.451248
-58.194382
-53.445587
-62.178837
-51.887188
-79.324196
-98.187248
-58.384514
-61.200130
-65.439194
-51.765854
-67.750999
-85.310036
-57.939754
-87.369797
-46.932419
-70.956902
-61.064400
-51.909115
-65.773613
-76.922905
-54.943306
-58.168865
-76.198349
-73.954575
178.245865
-71.878075
-92.790672
-67.844734
-52.960888
-113.731903
-69.894974
-90.474358
-64.617432
-123.499580
-65.210434
-59.756359
-55.789516
-85.658890
-63.122780
-137.273865
-115.978516
-98.924614
-128.180145
-77.588242
-68.936340
-57.235207
-126.764519
-59.177212
-72.469177
-74.267494
-132.717148
-109.392281
-93.863579
-43.471481
-54.220100
-66.000931
-62.927498
-43.540600
-48.657623
-67.378586
-45.667263
-54.993145
-158.175201
-136.347473
-113.316605
-53.840660
-70.027924
-68.130302
-91.858917
-60.658142
-42.454388
-74.438393
-131.459503
-69.482147
-23.647182
-142.007095
-82.817368
-75.745583
-28.245750
-68.117966
-72.857246
-90.239456
-49.054390
-124.389854
-85.698990
-63.600090
-78.139862
-121.251808
-103.047440
-88.531425
-152.385986
-66.195473
-159.338089
-70.761101
-138.249054
-87.684952
-65.174759
-68.119095
-157.560486
-140.039825
-69.646858
-119.307991
-125.713257
-65.657272
-80.406364
-140.549774
-111.590393
-150.215408
-61.237328
-65.005791
-140.564651
-81.248375
-117.635689
-128.341522
-81.903961
-55.385025
-55.063526
-149.582794
-131.180527
-71.417892
-68.648712
-63.853134
-71.994225
-86.598839
-113.596596
-62.823372
-129.582611
-130.020096
-85.020439
147.862106
-66.133774
-59.270283
-83.287949
-77.244125
-101.880089
-162.026962
-93.659561
-52.129833
-73.134926
-58.787605
-93.453156
-152.496719
-123.233109
-68.484665
-63.929298
-150.348633
-102.562210
-58.423920
-89.164444
-130.831924
-65.957062
-61.178928
-68.867180
-66.018074
-99.004593
-49.661301
-73.534569
176.247971
-57.088905
-61.729294
-115.403992
-61.281040
-116.228691
-65.051399
-57.524349
-64.925171
-66.980240
-87.794182
-67.167320
-67.158791
-76.969749
-91.055153
-145.383469
-72.785706
-80.290062
-166.694992
-118.317581
-61.797356
-70.000595
-126.896454
-64.170296
-62.355648
-93.747833
-61.483295
-146.925720
-58.375916
-62.645428
-70.143295
-119.154991
-148.931686
-34.088440
-145.899857
-54.591621
-72.153214
-55.589802
-73.189598
-53.342804
-64.262764
-168.369614
-61.552670
-161.323288
-114.583824
-50.555290
-107.427574
-52.448685
-104.975502
-65.708771
-51.121494
-84.658287
-70.613663
-157.241699
-49.158913
-48.690105
-84.040009
-79.464592
-82.554459
-75.584686
-94.708214
-75.121124
-61.702633
-38.855793
-26.298021
-64.699455
-141.668304
-62.735947
-93.920601
-60.515076
-59.892681
-80.503532
-49.110500
-105.928391
-64.192657
-158.474457
-69.716850
-44.382919
-68.905769
-59.713207
-155.759811
-67.471207
-118.849548
-56.038296
-55.654633
-86.987541
-68.294891
-70.286987
-145.445724
-56.201519
-99.843590
-68.173561
-82.840370
-134.306885
-61.968418
-52.625916
-94.184410
-27.785065
-53.938732
-55.039639
-64.315941
-56.977352
-49.184956
-161.116364
-116.968483
-90.924820
-98.885155
-110.541664
-105.527390
-73.173042
-49.104889
-61.549152
-60.131897
-98.678009
-59.318386
-119.231331
-95.570625
-76.059090
-106.911377
-57.317047
-145.432907
-160.683823
-73.151939
-62.030380
-153.953201
-148.228409
-83.676651
-61.163563
-49.407532
-58.786068
-88.457336
-66.424522
-136.077698
-41.533169
-57.870098
-167.508408
-77.608238
-37.161499
-63.242493
-105.562996
-72.938988
-61.020348
-117.898514
-142.065552
-58.467781
-63.380123
-76.937836
-63.529690
-122.330566
-59.258644
-96.414780
-76.724442
-70.961975
-147.273849
-80.925064
-66.383095
-125.127068
-121.574249
-163.560303
-79.351898
-77.292152
-66.393440
-102.508469
-61.120476
-147.792999
-54.535374
-149.368637
-51.814781
-49.306274
-69.656387
-110.836060
-66.608032
-64.789391
-89.222282
-99.485275
-41.310448
-79.265984
-129.725830
-118.174301
-60.921803
-56.917313
-118.078484
-103.205421
-69.484131
-60.485325
-128.589081
-110.797928
-92.867943
-127.395821
-84.805969
-128.077545
-99.901093
-67.347916
-125.874397
-74.318161
-65.135689
-59.498726
-68.059402
-150.345627
-101.175224
-92.663338
-130.934708
-96.866417
-68.093109
-86.248314
-34.566563
-60.966103
-85.580307
-120.636299
-137.490799
-104.603485
-32.125122
-58.970375
-119.735207
-59.956661
-66.700340
-70.223648
-87.362656
-28.615383
-59.323906
-89.101944
-124.708672
-59.399693
-138.206589
-101.768936
-40.419167
-68.540405
-56.681152
-59.939804
-51.117554
-65.546471
-76.628891
-64.213928
-58.741058
-57.720943
-95.568741
-32.660545
-62.388626
-64.158966
-83.392815
-56.240097
-81.764038
-51.129074
-89.472359
-131.388428
-122.895889
-121.726639
-104.202568
-62.456257
-68.591835
-58.233459
-80.161552
-57.411652
-68.052032
-55.641983
-60.712414
-107.377098
-54.685589
-63.946045
-151.834885
-148.379166
-65.717026
-62.936768
-74.171440
-73.270813
-92.126991
-59.877792
-87.384727
-56.415485
-49.657581
-165.626465
-84.253296
-51.581837
-69.734489
-108.141075
-97.966522
-70.030029
-85.255478
-53.982399
-46.722950
-72.994667
-144.034592
-50.894077
-150.563599
-77.864746
-55.675644
-73.519691
-62.898750
-62.139904
-89.963448
-78.161209
-44.578697
-60.225101
-59.070000
-60.942429
-58.103130
-72.981537
-129.927536
-62.124268
-66.714073
-36.297127
-55.322361
-71.616234
-52.060551
-136.309662
-89.025948
-79.765648
-92.309204
-161.608292
-87.527725
-58.026203
-81.788666
-77.684326
-157.210831
-82.435020
-49.268772
-53.428288
-116.685440
-140.406937
-71.486206
-116.532539
-80.108269
-67.164711
-24.606459
-72.919731
-62.779652
-158.839874
-152.933151
-93.662766
-148.383408
-147.630783
-40.519505
-140.583511
-86.194115
-137.836624
-108.602608
-103.035294
-107.990837
-53.903687
-156.866150
-74.788589
-59.957180
-81.507561
-49.403717
-57.154400
-53.972397
-111.140701
-136.795700
-75.473999
-98.937248
-108.488205
-133.171600
-101.486076
-71.949661
-40.337830
-91.255440
-149.603897
-84.925781
-114.449272
-62.900349
-129.807816
-64.731987
-89.301620
-117.164062
-124.800743
-164.165359
-59.208221
-65.084724
-118.974541
-58.302750
-58.374454
-67.989426
-118.528076
-74.715439
-103.439430
-61.106777
-122.759476
-107.848145
-57.381958
-113.908859
-79.899414
-107.273277
-57.608318
-106.994263
-92.214340
-110.751472
-107.399612
-103.701752
-99.554787
-68.496811
-58.860485
-88.188515
-87.683815
-65.091682
-96.424553
-55.463844
-64.648430
-62.904808
-63.697201
-57.112152
-88.758331
-65.182213
-146.847305
-67.564720
-62.709473
-131.326035
170.580185
-56.779495
-74.111389
-142.333252
-57.287918
-150.127350
-75.642509
-56.516434
-82.056709
-85.476997
-21.833241
-63.868713
-73.672234
-71.074821
-49.096523
-57.790398
-145.849838
-109.649055
-76.422249
-79.016754
-96.420219
-66.151123
-152.928131
-95.720291
-94.689880
-93.669548
-59.283157
-70.185577
-93.472099
-82.616676
-61.093906
-72.036720
-137.376022
-62.690807
-99.630295
-90.712410
-76.899559
-108.538658
-94.803970
-113.654533
-60.263847
-70.192070
-69.494415
-64.347481
-161.158798
-113.834152
-119.758949
-89.571617
-101.925247
-96.631523
-117.380783
-52.170414
-22.383453
-97.868500
-166.557785
-102.151718
-53.380310
-123.659615
-63.894100
-83.855392
-98.227417
-60.423485
-69.431725
-148.740814
-62.702282
-74.959824
-134.222580
-73.034332
-60.254505
-58.106781
-68.362259
-113.605988
-55.386021
-46.281956
-58.820370
-54.394047
-70.715759
-123.502327
-70.996811
-55.565578
-89.373940
-163.894455
-62.851273
-103.463181
-56.365429
-96.928505
-62.284061
-69.762802
-59.894218
-65.948982
-70.015648
-112.503784
-55.493877
-93.235809
-97.932411
-98.617256
-46.015224
-85.134285
-71.066475
80.912415
69.071083
86.756706
81.861313
-74.767700
-135.206665
-44.776695
-73.648666
-80.614822
-62.627785
-94.401344
-98.739395
-90.698219
-149.882751
-59.502373
-65.080200
-61.090656
-105.175438
-40.964161
-75.565369
-75.743126
-112.813316
-63.555302
-70.522461
-60.167999
-146.299606
-99.083511
-123.457031
-66.718155
-66.450729
-96.772430
-140.618362
-83.181335
-83.898956
-58.544254
-56.613823
-86.028770
-142.102158
-58.720909
-52.493336
-73.230057
-105.061760
-69.242821
-62.630379
-61.862175
-60.791351
-60.303383
-39.069187
-58.733421
-73.464951
-146.686401
-72.778297
-123.894791
-85.624367
-100.359657
-151.855667
-79.494064
-74.130821
-63.397568
-118.437660
-62.659634
-51.514561
-60.339146
-70.485413
-61.849560
-77.941071
-73.061584
-118.507820
-151.642029
-36.154434
-72.026947
-60.287632
-82.135216
-93.963547
-130.958405
-84.670189
-65.147285
-43.367050
-151.492676
-57.024712
-49.370926
-68.676514
-92.772652
-119.336197
-53.969627
-79.993668
-60.520676
-80.509369
-96.337654
-80.532822
-51.856602
-96.834808
-61.111202
-79.505798
-70.568405
-28.505039
-82.373413
-52.348362
-82.022003
-132.491196
-60.369545
-78.709145
-70.127068
-66.874321
-65.498413
-66.537361
-65.352745
-61.512489
-122.751389
-60.289585
-79.898727
-113.493431
-66.495964
-32.101696
-55.685383
-61.284908
-117.439507
-68.448502
-60.612980
-55.038517
-67.222336
-148.702698
-61.893066
-59.558746
-86.400375
-61.610413
-140.595398
-63.352474
-57.526890
-57.577316
-140.881516
-65.655556
-75.758980
-35.057896
-62.162033
-122.609444
-63.485008
-78.043045
-68.878822
-74.734467
-84.627846
85.234245
60.793121
90.960991
64.839149
-63.042725
-50.854145
-153.049057
-142.067551
-77.772911
-114.359970
-100.769424
-65.436440
-115.684807
-145.542923
-87.588257
-155.539703
-69.712303
-87.961151
-126.011055
-51.047874
-60.902485
-26.435160
-67.913002
-39.576397
-49.840199
-128.539215
-26.959581
-64.137314
-109.982552
-88.524590
-168.671173
-60.497700
-50.642006
-84.085007
-85.400177
-56.199577
-97.586319
-93.275841
-86.345833
-110.632332
-148.278366
-71.427208
-66.651482
-63.559956
-98.257294
-75.985023
-61.603195
-84.094757
-72.922752
-63.849274
-65.985687
-144.210022
-177.434845
-124.046844
-129.776306
-51.475819
-105.304611
-108.057411
-152.567764
-64.150658
-79.598145
-57.326546
-34.596455
-73.188293
-53.335232
-69.868690
-143.823563
-165.737854
-62.370796
-58.768562
-73.338112
-159.546631
-56.614334
-123.695541
-137.953278
-99.859299
-104.908386
-138.970459
-101.524734
-117.725967
-133.517227
-64.354340
-63.997913
-99.761795
-84.739731
-101.422661
-91.035820
-103.019630
-94.133255
-66.717079
-59.087418
-67.814186
-64.936378
-34.760532
-75.916924
-50.313484
-69.124001
-96.771095
-100.580566
-51.564938
-110.537987
-114.550636
-84.794243
-121.454498
-118.923637
-64.492928
-72.428619
-137.251053
-57.743099
-93.367912
-64.243111
-57.928902
-54.111217
-61.637230
-93.417191
-64.034683
-99.283165
-93.658882
-60.215183
-110.559532
-96.090302
-52.342583
-78.587135
-62.496609
-87.768845
-99.979248
-69.597275
-58.831306
-140.794998
-73.740013
-91.953239
-58.582733
-52.263466
-49.207214
-55.126904
-64.699936
-71.262840
-77.413628
-89.501045
-45.434490
-63.107727
-97.042824
-55.958195
-152.771332
-119.872246
-83.665298
-127.952087
-52.485683
-150.651932
-39.389961
-80.817596
-115.362587
-64.884819
-107.843147
-87.212769
-70.505203
-76.841721
-99.409370
-80.849548
-104.271820
-157.337982
-62.367943
-119.252640
-74.823486
-62.534355
-69.832092
-160.858475
-71.566147
-146.297806
-62.141434
-64.156685
-50.487392
-132.768890
-61.697109
-123.175011
-127.689987
-111.181786
-83.226913
-141.723526
-59.188198
-122.771828
-62.946201
-60.221855
-81.379913
-111.057365
-92.981262
-97.706894
-98.964500
-172.372757
-68.253815
-92.172928
-147.324982
-115.174057
-99.075066
-107.471909
-97.979652
-56.322353
-134.832184
-51.122704
-79.966858
-66.365654
-53.589855
-60.222527
-67.542877
-117.052017
-71.029808
-57.703743
-111.604805
-71.095436
-67.176346
-47.757957
-87.872932
-80.922600
-57.175755
-73.197906
-118.796272
-126.968224
-91.227982
-85.632828
-63.578449
-109.930008
-98.446625
-63.066685
-30.922642
-134.863312
-59.386021
-84.431786
-59.820782
-141.600296
-76.258949
-60.500134
-100.988892
-54.262543
-52.752651
-61.031178
-80.182503
-97.740646
-60.973019
-154.896896
-116.339996
-72.687187
-65.696663
-142.530777
-68.149170
-122.841980
-82.068459
-77.312584
-114.970970
-106.466057
-85.737854
-41.360912
-66.967575
-158.965698
-81.866226
-57.903854
56.971367
-141.096420
-84.777466
-70.707642
-67.346069
-35.317009
-91.558258
-61.722366
-136.430511
-164.564438
-65.768875
-152.908401
-62.156494
-66.866280
-44.974453
-35.214539
-84.433151
-60.654083
65.063530
57.746357
75.559113
71.853058
28.210812
40.884583
69.136772
60.662186
-54.197193
-64.156242
-48.597095
-61.088444
-110.885658
-130.363190
-64.778465
-83.893799
-51.819427
-62.662556
-98.184158
-133.360016
-80.810844
-129.038788
-93.316063
-90.213692
-124.604034
-66.281921
-99.123672
-123.847183
-109.478394
-98.118866
-90.796715
-136.726685
-55.922382
-126.110580
-160.594269
-147.294937
-22.725647
-60.825825
-86.673843
-72.420906
-62.409428
-72.994370
-65.104172
-153.816666
-73.043716
-81.151276
-61.397305
-66.810051
-64.842690
95.855782
-117.330170
-68.228310
-74.364555
-168.667572
-70.307938
-54.029938
-71.180984
-143.805069
-70.270340
-136.991394
-68.516716
-114.158363
-50.998257
-74.821465
-62.437817
-74.092583
-151.661453
-67.785027
-83.414879
-90.219589
-149.605957
-131.276733
-56.101219
-25.321463
-52.440575
-94.591919
-90.285515
-132.596237
-70.911331
-20.600193
-64.805893
-63.683067
-70.607948
-122.470284
-68.111282
-68.815559
-78.469215
-68.134918
-41.153641
-53.854733
-70.827454
-60.519299
-95.247002
-151.556091
-99.603455
-119.916519
-70.271072
-96.781265
-151.718140
-94.738823
-75.827812
-122.643440
-71.697556
-69.049690
-57.685528
-141.377533
-66.897255
-123.918037
-56.503914
-106.023193
-79.520752
-162.879929
-125.186584
-88.675163
-69.173042
-44.220833
-56.926094
-83.285339
-156.027802
-115.151741
-71.326126
-82.658371
-106.470985
-105.511673
-140.718964
-87.572266
-127.782013
-160.482254
-90.646584
-94.228622
-110.761658
-88.793892
-104.448677
-108.041161
-69.999550
-69.840309
-142.533417
-66.162117
-65.390091
-62.090794
-58.344315
-122.715187
-137.586655
-49.825130
-63.703926
-135.321243
-61.562130
-93.995560
-95.428093
-102.131821
-58.774342
-79.623947
-93.017662
-80.922195
-50.267811
-87.598595
-85.950607
-98.422150
-61.390789
-62.554878
-88.400955
-134.140625
-47.826694
165.673126
-91.396889
-100.222443
-121.755959
-109.190331
-60.734783
-64.452446
-39.182152
-98.736099
-53.995724
-77.181473
-65.194962
-98.817215
-121.502899
-72.728912
-117.978058
-76.486908
-72.709419
-84.191246
-129.042679
-99.851402
-104.030090
-101.649330
-141.560059
-59.811909
-100.878265
-57.532444
-75.738480
-88.939262
-69.422104
-34.857147
-31.431303
-64.391479
-67.390709
-70.414780
-59.756134
-56.997169
-87.487137
-147.234695
-64.770973
-97.387581
-65.130440
-44.752968
-57.659428
-55.687687
-59.683781
85.478279
78.438293
84.638527
43.126907
43.190506
52.876171
49.325687
58.879677
43.491005
47.759499
69.962311
62.316895
41.374855
50.346706
60.097546
43.911293
-43.079132
-148.680588
-74.992935
-152.173019
-173.504044
-63.356586
-126.281883
-93.817360
-51.420067
-52.266823
-72.220856
-63.832554
-54.888813
-153.013855
-73.787323
-55.076561
-125.225914
-68.808159
-54.564209
-159.231903
-171.363022
-102.165810
-107.730316
-118.166924
-129.238831
-144.787430
-83.180984
-72.657654
-143.529785
-68.844124
-54.100819
-107.909241
-64.204529
-67.010292
-57.632805
-60.043247
-93.871902
176.679031
-125.578171
-81.356308
-85.259766
-166.816544
-147.202515
-47.229485
-116.189964
-61.262325
-95.560425
-110.923248
-134.433548
60.403770
66.287430
66.024231
90.386612
76.581856
67.967583
54.102207
-113.715981
-92.782227
-65.938873
-63.790451
-63.001564
-57.594303
-69.833145
-76.264969
-76.651604
-31.616489
-58.338249
-115.863037
-148.160172
-123.836380
-92.289070
-113.777222
-55.344170
-77.663879
-58.880482
-122.708252
-68.352661
-72.351135
-114.339890
-126.851440
-121.456657
-105.991379
-101.772263
-61.284332
-63.788998
-69.717979
-46.312843
-60.663483
-60.507057
-101.314575
-85.860291
-75.449013
-59.634972
-62.064285
-63.009975
-104.419853
-47.620331
-86.352455
-62.620457
-60.636353
-62.606529
-67.318359
-64.460983
-32.128178
-77.834076
-83.653610
-66.079292
-49.086685
-86.177780
-78.288139
-59.910755
-54.110748
-85.870880
-73.616272
-58.512043
-94.931900
-131.410934
-66.363327
-58.074944
-56.848927
-65.405373
-81.476479
-82.814590
-90.976303
-66.690323
-57.807938
-60.278370
-79.958153
-85.067711
-68.945976
-63.570713
-84.326218
-60.083588
-104.374794
-74.436737
-143.972565
-57.713730
-58.973270
-89.284172
-99.763626
-162.680679
-121.975700
-155.788208
-49.292381
-128.368088
-144.772415
-82.471207
-72.225769
-50.203636
-109.273148
-92.090034
-56.747078
-90.531021
-58.408237
-43.157356
-53.870983
-55.473286
-55.334568
-58.413647
-51.308071
-86.430176
-94.762413
-134.798157
-64.076027
-74.153282
-79.713852
-120.422241
-62.216694
-49.124847
-108.950569
-67.042152
-71.784805
-105.483871
-134.715317
-61.254574
-66.473610
-75.543060
-103.202896
-26.571693
-64.400978
-111.367119
-69.434647
-56.275909
-116.491821
-81.146164
-76.144325
-64.413925
-69.698677
-56.558838
-32.967766
-63.331947
-42.171455
-62.743690
-66.874535
-157.464005
-60.760429
-69.039627
-123.786201
-64.387085
-108.354752
-159.693130
-121.508484
-97.399910
-82.384918
-85.560318
-116.062752
-76.806091
-72.535530
-82.844543
-75.690155
-149.137512
-75.897568
-60.321674
-135.555130
-75.615051
-48.729889
-49.637718
-72.269508
-64.113281
-68.166107
-95.918365
-64.477821
-128.690247
-66.303238
-67.526321
-98.847031
-65.419044
-76.212105
-55.491028
-142.625626
-72.666954
-139.032562
-125.036278
-98.089989
-63.388954
-150.449585
-61.263802
-67.340668
-104.780693
-158.723999
-50.872646
-78.242912
-67.348969
-73.951469
-63.367630
-67.991096
-147.512375
-67.090439
-62.366783
-93.418602
-72.826584
-108.014160
-162.856720
-159.157562
-114.022430
-33.368813
-75.632385
-91.976326
-155.698639
-137.575500
-62.708771
-71.437874
-57.295189
-129.444366
-60.467403
-63.508816
-109.542252
-158.046875
-59.188038
-79.795807
-102.895111
-155.384003
-38.093792
-61.486889
-95.013420
-53.290382
-65.055168
-140.762924
-72.377930
-60.979050
-29.810673
-134.785858
-67.610306
-118.737366
-72.866287
-83.475601
-58.054958
-84.981049
-73.224121
-94.817734
-84.099754
-110.953293
-104.293327
175.090714
-53.057873
-67.498711
-60.049900
-75.050453
-93.998901
-133.151505
-100.250038
-84.017891
-134.513245
-94.625244
-55.877419
-121.207123
-63.410202
-54.159550
-141.396164
-82.962860
-132.234070
-111.220222
-63.014038
-73.363220
-87.113892
-113.798790
-64.101646
-140.019409
-78.873466
-66.690117
-95.670456
-76.172249
-104.615997
-59.067528
-64.947571
-105.144646
-75.567574
-89.156044
-60.316879
-66.438210
-66.666283
-68.531235
-73.196854
-112.499168
-112.287743
-95.278000
-83.074593
-145.828201
-53.611332
-62.387325
-71.369987
-59.938610
-69.867943
-67.764854
-63.315235
-147.337402
-92.801620
-68.710335
-140.159821
-57.476830
-145.586090
-61.055073
-103.372375
-54.498642
-92.318008
-45.508286
-67.250580
-55.198742
-50.964497
-123.420593
-43.441933
-154.354416
-75.701393
-68.189026
-163.327377
-35.845741
-97.881042
-130.554474
-67.325264
170.526733
-63.644657
-154.126312
-50.456345
-65.233940
-60.966408
-74.692169
-109.189896
-54.994541
-114.573822
-77.244667
-58.728619
72.060120
41.084564
46.033691
71.538589
58.345139
44.641949
75.239021
-94.738914
-145.881897
-67.568092
-54.237671
-60.008675
-100.454407
-29.235714
-60.050255
-98.108055
-118.978859
-67.512711
-69.749420
-86.207039
-120.418739
-49.792332
-78.399849
-132.179611
-68.245346
-73.350082
-117.784950
-52.945911
-57.800568
-92.625755
-71.961029
-122.570580
-50.598640
-57.684639
-61.124249
-77.498299
71.553696
60.357601
60.327152
77.681351
47.221115
104.688118
73.101349
69.239250
32.200443
85.198761
65.670448
47.778934
-120.580505
-52.526310
-64.600494
-67.186234
-122.395042
-88.269508
-89.068558
-67.372147
-99.988037
-70.179596
-89.365685
-101.666756
-89.417610
-50.185020
-68.047081
-71.040886
-124.356781
-87.082428
-49.109634
-79.397148
-69.771988
-147.558548
-114.800789
-69.243317
-52.342461
-64.997620
-83.654274
-36.182152
-94.467438
-77.371544
-138.082642
-53.171490
-71.986320
-75.103363
-104.900047
-67.198509
-57.854855
-113.505882
-131.650681
-154.866913
-127.007385
-70.253448
-137.186981
-65.893822
-59.713280
-157.338104
-68.869240
-78.876076
-68.789055
-152.313446
-81.352501
-119.016968
-64.330238
-67.229546
-60.681541
-83.661568
-80.722488
-162.747086
-109.542175
-57.002151
-59.835255
-83.137375
-152.053360
-35.992836
-89.244705
-61.396648
-68.370789
-115.252151
-74.978317
-57.875893
-57.489864
-55.860901
-135.979736
-86.352844
-75.732864
-108.821068
-154.824036
-52.411304
-115.426506
-119.157234
-151.791382
-57.121490
-75.293175
-56.385059
-54.990940
-62.238983
-54.645313
-52.877537
-160.036469
-144.315353
-68.088982
-94.321175
-70.810654
-66.454247
-81.804115
-18.877914
-79.044106
69.945831
36.352558
37.300293
71.649094
78.638039
64.209358
-155.034851
-24.454615
-73.862633
-54.202156
-67.303261
-162.385559
-91.647606
-152.539810
-58.379284
-48.148960
-66.556145
-39.090240
-51.413391
-75.637222
-54.129322
-58.886978
-68.963089
-48.330532
-147.718140
-111.703575
-64.017036
-72.666466
-146.702286
-75.046455
-55.153103
-58.073223
-150.542984
-53.638050
-35.770859
-59.241890
-80.031021
-97.716125
-144.680176
-56.653309
-63.483532
-88.547119
-72.266609
-91.334839
-35.615433
-63.486610
-63.456581
-40.213703
-94.487854
-51.792488
-164.313354
-59.332512
-67.568214
-64.909737
92.019318
162.846054
-53.559910
-54.100086
-75.319458
-66.616394
-103.366333
-108.612991
-53.357140
-68.260292
-67.422493
-64.952408
-58.793629
-146.874695
-60.957638
-57.132725
-66.406288
-74.253265
-87.692299
-116.268936
-57.005783
-54.059631
-67.477112
-102.458481
-64.161644
-108.956200
-57.591625
-43.405506
-153.251572
-100.382034
-69.315514
-77.568611
-99.209137
-54.929562
-58.202293
-114.095261
-89.289001
-89.925644
-100.153008
-155.590088
-55.001839
-55.060226
-59.943493
-63.335468
-152.801514
-114.366898
-73.494278
-76.772064
-121.337852
-93.056831
-49.823814
-155.700287
-62.835129
83.883896
45.295509
-91.593079
-95.050140
-62.358463
-144.366028
-83.906998
-163.018875
-88.827827
-77.075241
-65.541779
-71.298058
-84.603813
-93.798935
-65.623688
-55.144508
-56.817986
-59.360973
-50.106380
-42.774933
-97.157539
-57.308899
-64.072960
-58.392567
-52.834763
-71.097099
-148.173126
-84.827499
-98.519173
-63.342148
-73.964668
-52.214207
-68.596207
-82.436714
-114.484978
-75.729454
-141.760834
-105.490028
-56.646275
-83.521149
-65.037903
-74.967422
-108.499046
-65.217117
-58.495110
-95.004662
-59.030720
-76.136086
-65.887718
-68.576767
-154.802444
-67.284042
-92.912636
-93.988998
-104.011459
-98.424835
-133.149658
-47.705814
-160.783783
-133.119431
-58.509895
165.043350
-43.779381
-29.308586
-151.582779
-28.176388
-87.279564
-154.144119
-66.088097
-69.494827
-88.684906
-69.933929
-69.441406
-27.152140
-68.344826
-159.137177
-58.231213
-69.263138
-142.491302
-76.224091
-71.572479
-60.985077
-94.682861
-121.649284
-68.648697
-42.357166
-69.127151
-55.002754
-88.827873
-52.234779
-61.694706
-57.921291
-78.324989
-128.812256
-88.070709
-62.077133
-82.225815
-74.736923
-57.079960
-73.742722
-104.489334
-95.550438
-171.355927
-131.212646
-161.055222
-117.562263
-72.306595
-115.085510
-48.470470
-69.908752
-51.826439
-39.213928
-46.957226
-25.956175
-57.898041
-104.796951
-59.422321
-127.479111
48.356873
69.112480
49.633671
51.625725
75.460732
55.247169
55.512115
59.467373
54.242920
-43.457760
-135.729218
-100.453957
-76.850563
-60.899364
-75.162903
-33.591545
-161.763046
-54.884106
-81.800011
-101.514435
-100.429619
-62.600655
-47.128822
-155.575272
-48.251854
-77.501869
-95.395592
-82.333549
-137.192734
-63.964474
-61.905006
-66.324097
-47.076607
-84.570892
-74.684715
-54.538845
-89.526329
-51.901367
-68.346634
-65.808426
-146.120316
80.523476
-71.953590
-80.958076
-51.785385
-51.487492
-59.649521
-142.984970
-149.355423
-114.353065
-54.198093
-168.284302
-150.343536
-97.134415
-142.251602
-61.122688
-54.037346
-128.710541
-55.939438
-94.491020
-113.784348
-161.473648
-79.063782
-59.542397
-116.278694
-97.455307
-56.378002
-69.719025
-72.572754
-76.404907
-41.162121
-52.811790
-102.414314
-106.275566
-60.355927
-55.347328
-71.536537
-69.542427
-101.668594
-72.821770
-105.140335
-91.659996
-102.839020
-109.690521
-79.958031
-70.381912
-55.390083
-125.204597
-149.835541
-88.718147
-97.432457
-92.015305
-79.937988
-59.195400
-27.635035
-62.670410
-48.396362
-96.107483
-95.070114
-60.344097
-71.842133
-142.825653
-58.257618
-78.828827
-56.624466
-75.292938
-51.093422
-59.839245
-78.394966
-155.115067
-113.850349
-70.842773
-170.827560
-81.932838
-61.113033
-70.881157
-64.984032
-79.961601
-57.366222
-96.768204
-66.900818
-104.902550
-108.945946
-116.292130
-65.109978
-44.671188
-110.688240
-130.820145
-148.832443
-85.117081
-125.362556
55.851292
-72.116402
-77.989120
-62.572044
-63.041344
-69.748116
-52.363819
-33.504852
-133.069351
-57.320728
-61.587513
-126.334175
-64.054100
-50.331013
-53.500679
-51.856396
-117.896301
-74.920944
-162.789825
-142.475128
-85.254440
-39.780064
-65.731293
-69.111740
-122.275841
-79.512169
-63.656334
-66.878700
-62.153530
-67.165634
-158.152985
-79.286461
-153.382019
-70.454552
-82.184570
-49.491695
-86.791679
-88.925964
-159.044327
-164.925644
-65.636795
-52.705486
-79.700951
-62.566265
-128.640198
-74.874924
-125.845505
-59.433128
-126.635361
-55.007740
-71.950958
-139.228897
-70.288422
-59.127129
-68.552559
-137.841660
-62.900013
-65.477821
-145.581192
-63.186966
-57.964390
-109.348160
-141.081833
-148.871292
-70.787628
-53.162964
-55.982567
-62.400948
-91.660759
-83.469856
-95.902275
-84.082741
-71.530258
-55.332325
-102.810143
-62.621262
-66.810898
-65.868004
-45.799812
-80.780098
-138.853714
-77.214424
-67.322701
-95.248817
-101.214554
-128.976318
-119.525078
-58.895668
-57.285252
-66.088562
-81.010735
-51.932579
-61.942810
-60.605659
-82.027878
-59.380848
-132.228500
-65.178986
-145.628616
-50.462029
-117.178009
-62.910862
-106.513550
-150.530716
-138.671936
-79.804405
-62.970303
-57.502110
-81.851006
-67.433029
-159.453415
-41.012981
-94.160316
-51.755917
-55.532913
-128.559769
-149.519455
-41.506977
-66.634926
-61.029007
-178.956558
-83.113327
-138.375793
-72.977425
-100.803032
-54.403404
-126.205399
-48.864708
-69.433983
-77.093636
-59.458492
-117.649582
-56.078770
-166.887421
-60.000557
-62.145702
74.449539
60.303246
36.658504
64.371696
84.235779
43.784351
42.659092
75.582336
-51.042156
-141.431259
-33.487980
-99.248924
-68.418709
-68.238144
-57.479530
-41.750202
-62.302757
-115.873344
-84.878624
-61.376785
-100.829491
-166.546051
-150.640778
-55.066387
-64.068092
-96.493568
-56.720829
-64.961792
-110.888077
-117.591415
-86.515663
-88.748184
-143.199005
-95.606186
-133.814789
-119.356003
-109.448792
-55.743744
-120.989883
-60.568817
-87.086502
-61.672123
-58.869534
-90.104332
-79.434570
-87.982841
-105.001740
-90.261200
-61.596241
-99.527153
-71.177902
-81.516319
-79.321480
-66.670303
-113.939285
-127.527191
-70.194847
-33.476318
-97.949379
-62.565075
-123.089577
-83.788193
-106.544563
-67.074356
-28.038212
-57.495449
-64.105553
-108.715469
-108.556702
-109.113029
-103.841888
-62.131542
-120.182228
-120.384262
-81.230469
-92.981133
-70.196129
-158.073639
-96.125237
-79.576729
-78.945251
-78.722237
-61.932888
-153.167664
-88.516090
-74.094276
-145.174759
-62.520939
-63.144939
-61.389900
-75.567101
-117.669785
56.535259
-46.033459
-114.941055
-126.933350
-69.782608
-71.707664
-68.462372
-66.521805
-53.566185
-143.278946
-78.600891
-108.575775
-36.151100
-68.051819
-134.394470
-75.147469
-65.271652
-118.482109
-51.167084
-73.593689
-119.512291
-77.678673
-50.679859
-149.053879
-54.993813
-83.075485
-71.259308
-63.252064
-123.501915
-83.161400
-68.479797
-83.231163
-61.200642
-144.758591
-55.649216
-116.348083
-88.584579
-72.446457
-145.447388
-129.656769
-59.314384
-72.260712
-65.656425
-122.937019
-81.322189
-40.430958
-80.664482
-148.791122
-72.020638
-57.141640
-73.719391
-109.912315
-61.759483
-58.506298
-42.584846
-58.266304
-45.799583
-92.941452
-154.301117
-80.182610
-67.604256
-69.807838
-79.383591
-33.452229
-105.402313
-105.898041
-52.059807
-99.973228
-94.227798
-96.348274
-106.253197
-65.065300
-138.299545
-57.004677
-140.720627
-112.378586
-59.784184
-80.890091
-122.072601
-74.876648
-163.708237
-164.102814
-120.817352
-158.348999
-55.780487
-58.509502
-89.563705
-55.249020
-63.967342
-74.936852
-71.006630
-62.304039
-61.238064
-44.552673
-61.094032
-44.296764
-76.570717
-84.669823
-91.515823
-76.568672
-83.330643
-76.232895
-91.337181
-88.554459
-161.118713
-63.844028
-163.495346
-111.293724
-116.166809
-84.941689
-57.938107
-63.687965
-122.251579
-53.780312
-74.194893
-57.013573
-78.584557
-113.664299
-114.361786
-94.492439
-149.889908
-47.520813
-71.038086
-60.814156
-58.805973
-76.660172
-52.709873
-63.292702
-68.860336
-58.519638
-115.156433
-53.313419
-95.978920
-63.698170
-71.717392
-35.327049
-52.449997
-59.239342
-75.663582
-111.239258
-60.735596
-70.601212
-145.937546
-73.545937
-148.372467
-80.851227
-69.702690
-74.781960
-80.934578
-75.742645
-84.380890
-86.665359
-163.022278
-85.548592
-59.150173
-62.623837
-80.146652
-63.477249
-139.779449
-63.629150
-67.935356
-57.991219
-118.893875
-82.650505
-67.515259
-43.879524
-60.990540
-91.875450
-88.958633
-97.708099
-69.968613
-65.450241
-72.716713
-95.490128
-60.973068
-27.767910
-112.285378
-60.918575
-65.639153
-68.857178
-93.846718
-66.855011
-156.189163
-62.249577
-58.164509
-59.176537
-51.323257
-60.954361
-84.513054
-152.034668
-50.525879
-56.325260
-63.888775
-63.992283
-74.514771
-70.331360
-67.133301
-109.499054
-72.037857
-54.602020
-66.710724
-64.816483
-76.074524
-74.804276
-95.777512
-75.500687
-70.632088
-151.589233
-55.987999
-67.409264
-74.995216
-154.436172
-54.765671
-141.160721
-69.132111
-62.438839
-121.636398
-122.688576
-98.605270
-105.471649
-62.928101
-107.262604
-126.442924
-128.220306
-117.570473
-107.272881
-97.782173
-98.597275
-87.985497
-71.650673
-115.944298
-127.136208
-115.380074
-90.160759
-104.520081
-44.341640
-51.028923
-149.532654
-165.825516
-85.634857
-92.810371
-36.312183
-64.282257
-46.612808
-73.927048
-59.982235
-87.944504
-91.137909
-60.153160
-102.365021
-113.903305
-72.795486
-98.816147
-110.926308
-88.559441
-175.546265
-74.792694
-127.943207
-105.831490
-72.315392
-112.881683
-95.896996
-131.361084
-167.866974
-61.256268
-76.481049
-103.299812
-90.857567
-130.108627
-65.547249
-111.094429
-73.363655
-109.164703
-60.433620
-75.742332
-51.923161
-145.614838
-57.511822
-76.788368
-58.415470
-65.022179
-58.576000
-72.962273
-62.739845
-158.962906
-72.318123
-65.379807
-62.748165
-77.452309
-158.885559
-43.386532
-79.680801
-54.417908
-72.365807
-96.600189
-112.288620
-70.665642
-51.506710
-62.371155
-64.229904
-54.852020
-55.105736
-65.988953
-58.231335
-66.352760
-115.140579
-97.321785
-108.785690
-93.570763
-63.933804
-157.635941
-152.768280
-172.402634
-92.653862
-82.200485
-98.420319
-85.598961
-109.753250
-80.731880
-57.279934
-105.435371
-67.107430
-98.459206
-54.431095
-44.750347
-103.117119
-41.313320
-96.142891
-60.305363
-57.960251
-54.986320
-61.373112
-160.170364
-75.000114
-124.784683
-79.137131
-63.748699
-36.653698
-159.797546
-58.830158
-50.452057
-70.993874
-58.784641
-33.381611
-115.632462
-86.605095
-68.435280
-163.181656
-63.616817
-74.574203
-79.579849
-85.566597
-41.469166
-95.274963
-54.310055
-84.003166
-62.145489
-57.501556
-95.790268
-57.317471
-60.366493
-54.675476
-94.953056
-96.860420
-99.571014
-89.073456
-139.702850
-55.087124
-60.060131
-64.973335
-107.582962
-66.734909
-95.495186
-133.588455
-126.578918
-144.225281
-143.475800
-73.870750
-83.607018
-94.382133
-75.614182
-86.121147
-126.095612
-152.240128
-52.854698
-146.223999
-60.481964
-80.648621
-46.316082
-54.339554
-103.381775
-95.819160
-67.768120
-55.479481
-60.307919
-138.882019
-79.410194
-61.316353
-127.076347
-78.915459
-116.316322
-131.913055
-50.953983
-66.168724
-66.225288
-112.850189
-155.636795
-157.928070
-123.838730
-104.382729
-88.016701
-81.081734
-130.153534
-65.179962
-143.432404
-59.738922
-127.868248
81.001968
82.793205
49.491219
77.317825
-72.271828
-88.044662
-58.732780
-103.832779
-94.361946
-71.521111
-33.496368
-68.680801
-102.968246
-105.570061
-177.604675
-59.739002
-54.858822
-62.273510
-69.341591
-61.114246
-108.306023
-75.783257
-99.963226
-68.035660
-48.983875
-47.143421
-102.276619
-86.651909
-39.051109
-57.010174
-144.741608
-80.684860
-28.867096
-144.924667
-61.153671
-102.855324
-146.235687
-101.345818
-57.185207
-121.053619
-66.225548
-34.970390
-56.605164
-124.653870
-62.493607
-66.798157
-152.860947
-65.011391
-107.075890
-108.453407
-102.396431
-86.944962
-63.741673
-62.926647
-80.604111
-56.845535
-70.732018
-105.885292
-75.135887
-62.114059
-63.242260
-140.878784
-61.308498
-96.171600
-139.608810
-41.827225
-93.064400
-119.633308
-142.113525
-68.002808
-148.180939
-71.178986
-37.042385
-141.601349
-130.027710
78.169205
70.367531
-61.774693
-96.608597
-67.371613
-101.871254
-160.638565
-65.962898
-121.103157
-164.530075
-112.565170
-70.333038
-61.339718
-71.651833
-58.987286
-28.860044
-62.471024
-59.695705
-60.583946
-169.240463
-49.923706
-110.278885
-42.938225
-56.546326
-95.912857
-65.966125
-58.498219
-70.456078
-57.910194
-102.527878
-67.512024
-77.203506
-60.234184
-115.026184
-70.073441
-74.401031
-153.243271
-61.536518
-66.333138
-94.895233
-63.987198
-41.793556
-74.772713
-155.148300
-86.082718
-122.966003
-53.512379
-153.243027
-58.974316
-59.393360
-61.553223
-163.220032
-138.534927
-65.285622
-72.989235
-74.063942
-144.689346
-157.720200
-103.020485
-152.897430
-66.022896
-85.067879
-161.898117
-51.690773
-83.025543
-81.115761
-60.816677
-70.276344
-85.041237
-99.127640
-150.677399
-37.212090
-60.204521
-92.030968
-60.843575
-107.038895
-101.387924
-63.242390
-145.446091
-77.681702
-148.022354
-144.261810
-64.698120
-72.927910
-57.110317
-55.864681
-58.885319
-47.621693
-62.753815
-127.382980
-151.488373
-53.543976
-82.887161
-38.729492
-54.876209
-84.457733
-100.507019
-61.900074
-64.793694
-90.244987
-52.880703
-64.330368
-87.152359
-63.271236
-53.589474
-48.815681
-55.438763
-51.417137
-140.237305
-73.953926
-44.012764
-124.346336
-86.243729
-57.574932
-73.326691
-106.724800
-89.756836
-102.392807
-102.236732
-56.706394
-106.265823
-56.705814
-59.327171
-51.931988
-67.869080
-66.855942
-60.073418
-58.003426
-63.613018
-132.863098
-64.901642
-65.285118
-71.087830
-62.838127
-61.227657
-141.244980
-88.988319
-66.173553
-80.801514
-81.304657
-135.402283
-59.601055
-61.886948
-49.439121
-60.977814
-62.354698
-35.595989
158.360535
-62.331947
-55.328682
-48.203819
-61.394711
-51.934444
-66.321175
-59.951427
-145.725708
-79.943756
-91.629097
-70.986565
-58.692051
-113.252197
-154.104385
-55.885529
-71.195770
-103.628830
-87.725792
-72.127815
-97.640053
-103.393402
-93.184196
-72.376083
-93.100754
-130.600601
-54.181377
-140.959824
-62.191689
-96.949875
-69.210869
-61.205185
-156.537537
-113.965698
-59.428604
-113.072250
-89.688454
-73.219414
-54.996227
-82.421715
-59.184856
-108.969284
-59.113029
-80.661514
-70.045090
-96.353256
-95.538284
-144.906738
-134.771576
-82.030251
-50.603279
-65.350578
-49.925598
-79.928253
-65.807922
-53.483078
-95.851051
-67.284096
-68.353577
-73.995209
-109.978638
-66.364548
-57.303234
-49.823093
-78.942528
-87.439583
-75.018806
-64.934685
-54.388813
-69.691406
-56.470200
-134.763657
-68.404564
-151.695343
-35.887753
-46.731815
-69.440102
-62.255116
-37.970089
-90.949974
-70.084488
-111.209221
-67.381721
-102.320915
-154.991425
-50.483894
-92.316605
-100.040825
-85.998428
-89.118683
-71.263786
-144.635620
-129.654709
-62.338020
-50.304146
-94.396873
-109.648628
-95.552338
-98.405067
-46.306858
-136.192947
-65.089172
-88.068810
-115.686188
-66.065384
-72.059082
-82.443230
-48.915638
-22.585947
-67.670441
-64.753471
-46.717739
-80.605782
-118.738869
-50.054661
-56.159950
-68.764275
-75.753090
-99.639023
-75.827843
-100.203148
-102.066193
-78.526817
-7.604703
-70.854729
-88.782562
-70.421051
-142.123108
-148.529221
-72.811378
-132.141251
-83.493027
-68.320946
-76.043358
-134.306274
-61.770054
-57.117897
-61.949238
-51.183693
-86.633163
-74.262665
-67.953682
-56.404701
-58.440285
-84.799149
-63.973339
-93.280525
-147.474579
-135.983353
-81.750366
-118.831802
-95.542610
-30.756184
-87.270988
-71.583618
-63.156387
-56.342987
-93.423012
-76.789406
-77.981216
-151.173508
-63.055996
-84.899635
-104.413528
-88.054436
-67.614418
-59.947350
-59.692127
-70.878296
-159.662796
-50.019306
-92.133163
-141.831665
-67.115051
-127.717003
-81.148750
-59.030506
-126.051353
-122.198715
-63.843880
-66.214638
-66.746468
-71.546257
-36.673595
-73.663750
-84.687660
-73.487961
-85.142616
-97.442932
-73.226616
-133.621780
-100.636322
-111.024467
-97.136055
-115.989983
-73.522835
-70.330238
-105.550430
-60.973309
-77.712708
-138.213684
-116.725647
-52.452217
-73.097557
-71.918434
-68.597351
-55.781940
-60.764011
-72.812218
-56.948570
-67.290672
-119.977386
-71.119308
-68.316956
-75.595779
-66.935448
-60.545067
-122.930725
-148.031372
-80.527435
-70.325401
-60.924767
-105.345673
-78.409477
-140.605972
-164.210922
-150.982391
-64.105232
-70.579773
-62.656574
-99.230019
-85.924606
-132.282257
-129.487183
-56.992340
-83.446564
-119.391113
-63.714161
-50.643223
-139.154572
-114.228622
-141.740768
-62.195065
-64.781967
-74.593285
-125.754677
-58.995457
-163.086121
-61.503452
-77.875313
-66.884682
-143.953232
-71.720581
-68.689774
-65.762665
-83.467033
-145.881470
-62.611492
-81.612015
-58.458336
-71.165810
-71.351875
-82.141441
-65.998329
-57.128326
-81.537003
-46.590336
-58.912743
-69.155647
-76.850204
-53.015579
-135.857590
-89.964928
-94.608475
-53.151711
-76.336594
-68.463341
-162.731537
-84.838058
-160.533112
-50.931351
-78.108879
-89.460831
-45.340069
-152.580246
-66.813805
-82.822853
-112.230835
-140.588623
-65.775902
-99.754906
-91.343140
-104.263557
-65.448235
-50.816452
-75.950577
-79.177956
-98.916580
-110.063530
-120.098785
-76.045746
-83.557243
-65.401001
-32.040794
-143.785095
-46.544987
-59.525532
-63.932369
-73.029327
-80.886002
-67.166451
-73.506149
-49.232426
-60.828110
-55.449623
-149.757889
-132.659714
-123.470390
-75.301559
-84.344765
-81.177414
-139.561691
-65.219765
-114.607315
-109.234627
-73.879341
-113.053650
-86.367035
-36.404427
-65.365135
-117.291237
-53.611614
-66.277023
-62.494682
-70.329208
-118.268951
-64.920341
-79.283852
-150.197815
-133.375290
-21.888269
178.128418
-65.527710
-116.513039
-106.421303
-88.305229
-130.505798
-144.293015
-60.356628
-62.144310
-100.282295
-27.547836
-80.293739
-68.654724
-71.590431
-72.547798
-62.527168
-110.614281
-137.200012
-57.653896
-68.029457
-68.967194
-62.116844
-157.678574
-62.074921
-71.565163
-63.832077
-55.242935
-70.957359
-60.187119
-60.558285
-86.278236
-54.341671
-61.365372
-153.070236
-76.564934
-160.436844
-79.148003
-64.367691
-117.286652
-91.179161
-121.235306
-50.145622
-83.240074
-161.055771
-69.196152
-62.853535
-151.585068
-109.627151
-62.515450
-129.954391
-64.591782
-78.495277
-55.429264
-35.927914
-138.148499
-151.104019
-42.640614
-75.780838
-51.731659
-59.010960
-117.775734
-90.845749
-81.084923
-50.066471
-25.737583
-50.895203
-147.936401
-72.624893
-71.593361
-86.510933
-66.298927
-68.265251
-56.676758
-60.736443
-59.653503
-143.644287
-150.147461
-50.427483
-54.486675
-65.903381
-58.895092
-65.637611
-58.120049
-58.181713
-70.273842
-88.315033
-60.640930
-127.953316
-163.808838
-74.478195
-60.275208
-75.704376
-59.502392
-51.546921
-132.810486
-120.842255
-69.792892
-82.695084
-62.625011
-58.474682
-60.435738
-55.914669
-68.307335
-121.726067
-105.656120
-65.318459
-84.508820
-50.549507
-62.022533
-75.672928
-53.635506
-122.061050
-112.463310
-112.633148
-108.237419
-70.028030
-98.491684
-64.779015
-126.364136
-74.329422
-101.833847
-152.726303
-69.198799
-98.239281
-98.854240
-83.206490
-135.302536
-45.858093
-60.588242
-132.562302
-125.302071
-104.986870
-121.594788
-109.963287
-66.012215
-95.207664
-61.140553
-112.057350
-105.596039
-95.122269
-125.740822
-104.767883
-152.252274
-131.789597
-96.385422
-74.488998
-66.138695
-77.282936
-71.466972
-62.265026
-165.286713
73.900673
66.059044
80.589462
74.693329
-99.723854
-70.458961
-64.282791
-59.525574
-65.386436
-148.157669
-51.228165
-57.929516
-93.222710
-141.732132
-51.523590
-127.618034
-140.901138
-64.368858
-147.632080
-88.897102
-140.081543
-84.888542
-84.182053
-61.642311
-56.057922
-65.976738
-137.296783
-147.613113
-80.913467
-82.877220
-71.309509
-72.032494
-76.702995
-61.927876
-100.930939
-130.443130
-66.296883
-76.963081
-65.383705
-72.692551
-52.081768
-36.780743
-135.577911
-44.737114
-49.693520
-57.992973
-49.392159
-50.952766
-119.076256
-58.630547
-60.975842
-84.624191
-76.552696
-114.671875
-96.727592
-90.395676
173.708481
-85.017235
-30.520975
-61.860008
-98.412132
-85.236916
-62.483536
-89.329651
-153.619675
-59.105461
-87.055580
-59.003311
-59.189541
-150.048187
-124.820061
-61.366070
-58.799763
-72.405479
-142.075653
-82.595192
-49.090603
-83.169098
-103.332726
-75.977623
-112.774101
-135.698975
-93.227371
-153.906891
-124.436287
-119.421822
-75.877563
-77.801834
-57.005306
-53.197296
-169.004822
-92.158760
-59.047718
-76.815292
-74.044014
-65.308083
-60.009750
-59.129055
-120.396065
-159.562683
-68.410591
-61.442631
-58.716652
-63.144619
-78.000359
-80.742752
-115.703972
-116.411385
-159.497391
-72.263626
-82.367218
-96.912743
-63.171188
-57.497238
-57.042843
-91.275093
-55.592812
-110.867813
-103.043762
-77.548416
-174.645172
-97.875443
-63.053501
-58.562744
-129.856445
-64.308914
-38.249531
-60.529175
-53.967590
-85.790146
-97.320557
-55.679489
-64.528725
-51.140369
-57.955532
-153.455872
-63.989483
-89.837349
-107.286171
-57.211578
-116.809807
-136.015854
-125.228889
-46.345173
-108.748642
-65.490074
-74.698700
-54.176594
-75.587318
-57.109657
-176.845627
-139.746933
-152.605209
-110.593521
-56.244503
-65.476242
-100.240829
-67.560402
-104.181549
-58.107155
-55.703983
-67.680061
-62.463619
-69.861465
-82.670296
-131.321655
-62.194912
-97.892220
-80.415970
-113.501450
-111.277466
-64.950974
-106.577805
-64.879265
-100.841278
-99.085663
-82.758560
-72.983078
-52.595982
-58.282166
-137.682831
-121.690567
-58.750072
-69.542374
-52.054466
-61.473927
-41.730919
-63.663002
-69.126480
-83.163956
-48.748882
-74.363289
-54.844147
-61.010784
-128.353821
-82.776100
-149.096924
-65.790588
-63.095589
-115.094337
-57.825504
-60.457321
-127.438034
-66.441071
-60.622490
-71.515388
-66.983017
-78.765343
-58.736019
-111.595085
-77.260986
-115.549568
-75.474983
-89.629662
-96.257240
-67.481133
-59.218708
-44.671810
-162.657410
-59.340939
-51.221561
-60.633698
-76.471283
-66.095352
-65.199654
-59.697258
-67.399429
-43.214489
-119.273499
-46.301331
-94.330902
-51.092358
-70.412529
-51.503139
-86.707092
-62.065571
-98.799286
-74.385384
-66.513535
-128.781891
-64.589226
-42.601509
-153.030228
-59.722672
-136.481400
-82.535080
-92.424973
-75.385132
-130.565796
-65.265251
-57.154697
-68.673210
-51.394867
-113.309601
-89.534004
-63.401726
-81.209206
-53.535919
-91.232857
-80.819939
-150.743546
-147.735733
-61.758812
-143.109970
-44.567135
-49.089802
-75.434952
-61.530167
-68.828041
-65.722336
-59.444248
-53.224117
-129.254669
-56.081955
-77.239418
-85.422760
-108.293358
-83.369827
-135.048050
-79.677696
-120.104744
-127.923195
-161.573624
-66.125427
-67.080551
-67.971382
-60.977417
-171.475266
-47.045197
-77.879883
-73.922607
-62.111832
-63.244114
-155.947205
-111.368965
-96.988358
-59.980450
-78.837730
-87.126862
-130.019409
-89.233215
-57.066555
-123.285156
-161.632462
-59.245903
-62.720695
-146.907074
-71.800858
-76.699837
-79.187027
-57.065765
-123.211525
-141.291260
-44.651108
-148.304184
-120.617554
-65.019829
-51.478554
-149.105759
-154.387146
-114.943512
-43.927925
-82.733971
-93.782501
-64.678146
-57.251102
-60.133461
-83.338638
-157.319199
-69.646675
-74.865417
-64.661812
-51.453941
-48.145428
-149.954971
-133.230377
-44.806107
-51.423107
-50.901157
-118.621681
-110.512062
-64.801651
-62.217659
-49.705879
-64.146385
-93.150246
-72.218643
-59.701874
-144.072128
-111.768921
-70.181839
-64.744766
-65.048805
-74.488205
-69.198730
-70.284531
-162.362823
-87.433159
-69.809799
-99.565468
-52.789207
-144.065872
-81.314278
-130.603790
-124.384995
-160.506714
-75.578461
-51.171192
-72.881638
-44.436089
-63.786777
-95.092262
-121.885460
-52.961006
-69.217506
-47.692276
-61.127670
-64.416908
-74.141266
-55.827576
-130.900925
-86.485802
-57.509514
-84.277504
-86.848755
-74.759079
-148.388687
-48.231125
-89.074913
-78.269936
-108.447090
-77.901642
-104.988716
-110.946709
-99.099579
-70.662636
-64.945656
-71.542374
-124.561317
-56.284866
-72.398499
-64.834801
-74.826447
-75.884193
-116.988365
-50.287678
-57.631977
-116.443352
-50.149502
-149.789246
-60.195061
-39.678806
-80.545586
-98.305283
-131.702454
-67.586716
-149.165863
-64.613914
-45.480209
-68.095779
-67.528671
-134.506470
-124.978355
-79.733948
-56.915825
-74.152359
-138.938232
-51.003025
-134.278595
-152.557526
-89.797668
-58.002960
-59.673004
-46.614719
-51.329369
-56.007526
-160.430923
-114.002548
-63.887558
-110.368378
-100.661530
-88.887985
-116.838715
-117.171509
-108.072350
-102.525795
-63.149315
-169.314590
-97.767570
-105.458694
-56.418766
-103.114708
-62.814270
-73.248741
-83.725311
-56.147999
-78.562210
-148.108688
-68.848862
-68.234657
-99.508316
-123.835953
-108.820419
-64.040237
-97.178329
-153.039429
-66.622833
-50.215656
-118.541313
-105.129730
-71.703575
-144.726486
-146.624329
-54.620083
-103.174461
-124.552536
-70.664871
-43.328926
-60.335129
-68.136543
-65.497505
-52.551888
-73.387520
-33.417767
-124.613968
-74.383461
-64.613853
-63.702785
-52.404858
-63.911121
-58.519474
-90.812271
-58.724236
-50.147251
-75.405060
-57.063934
-76.161568
-64.910950
-85.666672
-64.263672
-167.422302
-53.611435
-169.437088
-70.436096
-62.149609
-67.031738
-24.769009
-52.922264
-51.525108
-76.458664
-120.369759
-147.586914
-53.215290
-70.509766
-69.194092
-153.569260
-159.554871
-86.556473
-105.312973
-64.234886
-111.411102
-68.022308
-133.284775
-60.855179
-51.300659
-60.591084
-136.243149
-79.350838
-112.456139
-58.861767
-135.805191
-68.105278
-148.145035
-54.498055
-73.927353
-58.880634
-61.501888
-56.131027
-60.450504
-99.467369
-48.601013
-133.550583
-75.399879
-78.959763
-61.498222
-161.584045
-78.496574
-54.968616
-103.246002
-156.235794
-96.804672
-135.743912
-67.111443
-60.935066
-64.222595
-73.956871
-122.765076
-105.966599
-59.142769
-60.869652
-36.347988
-34.260571
-32.065010
-93.185051
-74.544258
-54.043037
-54.023315
-90.685295
-49.326847
-63.478600
-87.148956
-52.375896
-123.371704
-55.821835
-69.084465
-70.383400
-124.310555
-107.562813
-60.628540
-75.357162
-111.524162
-59.553993
-56.948296
-78.111176
-94.960739
-58.322628
-57.028259
-92.067757
-120.166733
-104.198616
-62.013245
-95.222977
-151.206787
-61.058239
-58.815685
-79.552696
-46.136192
-52.477455
-93.906685
-51.548759
-82.052307
-52.930565
-54.383209
-126.728333
-43.687729
-144.667847
-84.496429
-63.460629
-60.659889
-115.911873
-124.948662
-90.996590
-104.239105
-107.105736
-111.780830
-74.649712
-165.513199
-122.117599
-100.738335
-47.581791
-155.794952
-162.373337
-85.136322
-59.066101
-63.743523
-67.101654
-87.716438
-72.080185
-52.066483
-68.798546
-96.206116
-121.387970
-67.122581
-61.450798
-63.841496
-83.645210
-73.022461
-131.131821
-24.275078
-60.396027
-84.305458
-92.989296
-64.098320
-124.741524
-119.663651
-100.096153
-94.215378
-43.681103
-144.193420
-78.084908
-133.721268
-142.975998
-96.660179
-75.142441
-92.628258
-80.688766
-57.660549
-74.767052
-76.061218
-61.356113
-120.864479
-22.395620
-112.228500
-58.136021
-77.132492
-53.110100
-137.583878
-50.028141
-82.151909
-114.770668
-131.764709
-48.861298
-117.752472
-62.876579
-58.022186
-65.839928
-65.918236
-79.901169
-148.858444
-57.231030
-50.058765
-140.708267
-112.533714
-144.989151
-157.304871
-71.035942
-47.494781
-134.373688
-60.546776
-59.861771
-45.249752
-57.439598
-69.692436
-153.773087
-63.331650
-77.373611
-67.124496
-53.269623
-64.712616
-79.805367
-60.748833
-69.701088
-80.158997
-131.847504
-111.856361
-95.960205
-117.719887
-75.415527
-103.946533
-62.235794
-103.741486
-74.779282
-116.508011
-76.895424
-91.294006
-77.953018
-108.949860
-57.422832
-76.324394
-59.778038
-67.740715
-67.114265
-86.087975
-124.662094
-157.940948
-64.085449
-73.824303
-131.637100
-110.335571
-112.898621
-56.614140
-64.644714
-40.010799
-66.915497
-76.447510
-117.710739
-52.983940
-61.904045
-146.671234
-99.522331
-114.231476
-92.211113
-67.113327
-90.581749
-117.098709
-87.975731
-164.863647
-69.422302
-117.764160
-97.599815
-47.731098
-117.438347
-62.548862
-113.855026
-155.911331
-100.759377
-63.746246
-68.103775
-73.995735
-64.505081
-64.011696
-84.700401
-70.032318
-63.106792
-81.280891
-67.105751
-64.738647
-159.218018
-66.741821
-102.540466
-110.774879
-71.567268
-114.765778
-63.116436
-64.220375
-68.296875
-71.186180
-61.721172
-168.158371
-65.103088
-64.177330
-80.068962
-85.439758
-57.342159
-107.698860
-53.283348
-41.211773
-43.362091
-160.247452
-60.853157
-91.305222
58.188339
71.585350
-86.826324
-86.305984
-135.951691
-101.826202
-52.775791
-99.276436
-92.518951
-71.546883
-149.181213
-124.155167
-92.784378
-68.156593
-64.755203
-53.183338
-76.703606
-66.019363
-56.450649
-80.930527
-147.734009
-83.218040
-56.331707
-37.708942
-158.819717
-54.957561
-107.244263
-67.887794
-34.185162
-67.873810
-61.893272
-60.863182
-61.490654
-136.328217
-85.120712
-83.575020
-99.999870
-79.138084
-101.878555
-60.575195
-117.669044
-115.075157
-66.654022
-96.036758
-64.460472
-68.017113
-103.495049
-74.017281
-60.292946
-117.832588
-121.294510
-105.523453
-79.202423
-89.903214
-92.070312
-65.376862
-105.084457
-159.738892
-54.260586
-76.368149
-117.367859
-67.409729
-91.148575
-146.179657
-75.061081
-160.589600
-78.268730
-163.043045
-64.011299
-142.345261
-52.412510
-118.600533
-72.656281
-24.523474
-118.235420
-129.210922
-110.937744
-120.077721
-57.549751
-133.651352
-63.825588
-101.481392
-49.952984
-71.447693
-125.804916
-143.081299
-129.232025
-52.578438
-130.305420
-135.268021
-60.041927
-79.055679
-62.438240
-69.514656
-33.663349
-53.965481
-69.561623
-87.202454
-131.840134
-60.648075
-111.886589
-65.273125
-63.325974
-66.258675
-154.931778
-7.349002
-81.632652
-115.013962
-57.410320
-65.495445
-47.554516
-56.931332
-56.563091
-62.961697
-60.190567
-72.857109
-81.034340
-59.284367
-49.709595
-52.005554
-49.038109
-47.070164
-40.204754
-158.156891
-42.423946
-153.538727
43.965107
29.736732
79.524673
54.161873
52.447807
57.430782
48.977280
48.993156
56.065136
70.216515
66.018265
66.797523
77.758064
-110.078461
-145.510773
-59.969952
-99.824104
-66.210426
-79.843285
-41.337940
-55.914165
-164.188278
-92.435143
-57.872025
-68.907738
-62.324776
-29.304762
-155.375534
62.535324
67.339676
-68.835602
-66.377739
-154.336075
-88.023071
-145.896881
-155.129456
-73.132469
-84.885422
-67.470200
-116.775475
-137.500473
-65.033379
-35.570724
-38.819469
-68.632729
-141.757355
-62.554749
-160.378296
-70.207710
43.443531
-29.451149
-54.262802
-73.744637
-81.328773
-91.680923
-84.983528
-81.822678
-67.430336
-56.000401
-50.546474
-92.208595
-129.896286
-132.261765
-98.841309
-73.628319
-74.474281
-119.546227
-129.401245
-94.571983
-121.136269
-131.091263
-61.716690
-95.542770
-66.636551
-178.927887
-113.517052
-164.343704
-55.105999
-95.614975
-62.886055
-59.931602
-82.121353
-85.658562
-132.046585
-95.929108
-111.427078
-79.638229
-110.120018
-89.296738
-139.613907
-86.961296
-35.740379
-150.213699
-65.875000
-64.444199
-72.524338
-59.998825
-45.949535
-126.633133
-95.286064
-59.782887
-78.632751
-43.197968
-95.950340
-68.732323
-52.566807
-157.768280
-32.331318
-62.257675
-54.599918
-59.399277
-97.508392
-97.107216
-49.593121
-153.960983
-61.191292
-62.918251
-53.820007
-126.249100
-149.991928
-60.615379
-101.317184
-61.775040
-105.113441
-62.587296
-137.435257
-115.641777
-102.565895
-83.256706
-110.927696
-75.398979
-139.559555
-71.941620
-146.076340
-73.244141
-86.067139
-81.003914
-84.933411
-73.746658
-63.497627
-80.109940
-71.772156
-23.746084
-69.881111
-61.107895
-60.988995
-69.011650
-80.643021
-145.408325
-95.610886
-122.124390
-63.097088
-152.595108
-74.819038
-51.913582
-114.045303
-57.589523
-73.246712
-20.617329
-69.554176
-85.799957
-70.229050
-61.520378
-88.677444
-66.133347
-148.031525
-82.554863
-139.086868
-131.787735
-83.555862
-161.256500
-117.326866
60.167393
-56.628590
-122.229729
-90.569344
-58.802166
-54.450714
-71.899750
-74.054840
-68.613770
-50.104862
-156.106339
-46.439983
-86.628761
-163.243393
-66.951187
-110.915779
-136.860474
-57.846664
-53.831524
-57.518810
-82.059052
-72.145218
-59.244785
-75.568703
-78.899811
-58.609127
-63.489330
-53.159569
-46.938801
-72.492386
-43.675335
-65.996338
-85.109756
-60.952530
-64.658203
-34.804813
-63.676224
-96.437462
-91.245277
-62.444019
-59.789261
-166.400604
-65.660217
-159.340469
-54.845890
-85.135506
-150.753525
-95.315941
-107.382431
-45.573872
-122.319122
-136.782211
-43.677731
-54.722252
-64.758904
-65.918518
-80.958862
-70.382439
-63.869743
-135.091141
-57.509098
-131.294296
-60.359062
-72.522896
-56.070679
-29.516254
-78.471382
-129.716217
-148.011505
-129.521301
-51.963581
-143.434692
-37.586227
66.036919
60.223907
47.606888
53.315865
76.797256
57.422695
40.486397
55.744633
-74.361206
-68.895760
-111.010872
-73.572571
-69.125885
-57.841702
-90.591583
-67.086266
-67.287392
-106.012947
-81.214211
-144.982864
-63.980251
-72.640274
-62.231319
-61.539776
-39.797520
-49.538624
-90.477295
-75.970612
-61.032711
-70.133858
-129.517975
-125.738914
-123.123604
-137.177811
-70.715569
-124.978127
-109.129265
-151.744049
-135.603912
-64.678047
-62.003738
-67.574104
-82.241173
-67.312256
-82.917259
-48.185093
-115.000191
-65.821518
-69.768669
-71.338470
-100.510307
-161.554733
-113.045319
-67.838875
-159.503967
-72.849007
-66.508911
-110.120140
-59.393452
-85.088264
-69.864174
-61.552502
-125.973000
-51.307564
-75.112968
-114.358803
-145.940308
-102.683540
-70.572227
-111.208290
-73.998283
-58.351635
-54.619328
-147.113861
-134.730713
-71.336296
-57.918285
-59.683228
-31.523489
-66.307838
-66.921585
-54.849854
-102.495300
-66.376167
-77.374634
-104.261230
-61.417141
-76.076118
-61.805260
-64.875031
-162.654068
-82.485970
-56.483543
-123.983803
-83.567574
-60.361507
-60.382545
-112.743706
-59.092812
-156.335510
109.905258
50.916271
57.717617
42.603729
56.277802
50.974598
78.758591
49.853912
58.676975
68.264465
64.143936
-56.306137
-85.702164
-84.296028
-126.410896
-100.267250
-78.736481
-137.848419
-139.541412
-131.293365
-110.113693
-99.999596
-96.591545
-143.404602
-87.887711
-145.183334
-53.917908
-59.925011
-67.068542
-123.623688
-62.669743
-57.296665
-120.531990
-68.794296
-89.073875
-143.823624
46.333897
-68.667099
-77.547966
-116.630661
-127.481346
-103.628609
-103.277443
-69.785736
-141.775040
-158.710770
-82.282684
-114.962639
-60.606285
-154.503510
-59.833805
-115.851341
-58.952938
-122.292686
-76.868202
-58.301151
-98.411720
-69.907227
-43.579895
-98.831688
-84.462570
-92.905067
-44.942692
-143.724197
-75.873024
-29.115627
-64.113998
-79.708206
-103.883369
-31.397606
-65.041275
-67.198303
-93.992340
-62.728958
-90.113983
-36.525433
-79.991920
-62.651943
-79.445961
-84.816948
-77.794533
-66.635605
-74.316269
-49.105255
-75.180298
-81.047272
-129.394348
-64.509506
-63.974533
-61.511368
-61.507053
-61.928009
-59.240391
-112.961815
-60.376602
-48.785755
-141.386246
-68.344719
-73.155083
-150.497421
-67.973175
-114.355942
-55.770451
-127.438210
-102.404198
-74.558517
-60.645138
-65.507492
-74.428307
-61.897629
-117.713821
-127.306061
-149.472656
-65.550735
-99.193840
-148.451797
-77.660675
-60.690407
-102.800453
-69.131363
-81.112061
-74.461731
-63.658779
-114.648979
-65.657150
-68.336052
-74.338219
-59.138630
-51.782177
-133.875458
-80.318336
-63.661213
-82.354225
-162.650757
-97.997139
-78.665077
-73.664207
-48.662136
-71.418488
-67.386559
-57.037148
-139.566360
-77.993843
-81.763283
-75.271469
-93.024391
-147.377396
-130.549469
-29.170383
-62.882435
-81.987206
-47.195206
-80.515244
-68.159927
-54.273197
-64.685104
-62.926529
-78.892426
-97.735130
-50.070572
-103.144592
-40.960506
-49.680244
-67.578873
-148.547256
-64.454277
-143.982880
-95.198990
-76.397217
-159.443649
-112.912529
-59.814457
-117.220695
-62.152935
-98.729057
-141.561066
-61.591377
-50.853363
-57.926727
-73.305565
-59.161465
-81.332932
-93.890198
-73.058693
-58.088699
-55.022499
-58.855927
-44.591732
-82.294312
-129.559631
-71.534851
-70.073036
-141.748199
-108.412033
-60.326534
-54.203171
-96.619156
-133.594742
-60.853012
-53.015087
-82.106644
-83.093277
-148.473877
-138.684219
-91.246712
-98.880165
-84.591217
-73.173897
-53.297832
-57.486835
-137.584625
-86.936028
-71.816025
-120.600060
-74.066132
-88.780594
-133.621841
-50.859970
-45.818165
-102.135284
-59.006027
-167.702560
-94.070709
-103.449379
-84.110023
-142.871368
-62.905422
-99.609749
-53.089584
-67.465027
-51.247849
-60.779118
-52.415974
-66.102592
-36.226055
-154.696716
-32.910961
54.290035
71.692650
57.588982
64.025238
47.444660
52.142742
-89.125343
-54.453049
-59.977303
-38.673721
-63.558178
-66.892509
21.105017
39.369480
81.167336
44.744236
68.486320
82.131592
100.031128
98.801888
41.168991
49.519615
57.802189
78.791580
42.316769
68.612808
84.801483
60.612572
62.878109
-37.425652
-69.719505
-43.953278
-52.265888
-137.137466
-131.623260
-71.205376
-68.046646
-61.865925
-92.424644
-47.406471
-125.025291
-147.898224
-75.181007
-49.662472
-84.672050
-148.795273
-85.545807
-79.923592
-58.197533
-136.392151
-68.698738
-76.927628
-118.539619
-62.140949
-33.106152
-64.205093
-156.109924
-126.126213
-171.924072
-51.323174
-152.342300
-118.152390
-156.243530
-77.089874
-68.289772
-160.938080
-57.066753
-51.286018
104.957397
53.862648
45.129871
41.930935
76.758232
49.708424
-60.009232
-42.134609
-113.053329
-98.155678
-103.429108
-74.761147
-53.091415
-73.100258
-100.449165
-61.051041
-149.503769
-95.465546
-108.465340
-158.081497
-126.889320
-71.407181
-69.317017
-111.341110
-112.313408
-137.594437
-91.239182
-44.604595
-32.841259
-57.449100
-51.174675
-162.267822
-44.555977
-55.542110
-72.476051
-50.619320
-53.782257
-60.881516
-52.840500
-95.547775
-57.415058
-88.946861
-82.533691
-60.179878
-34.151356
-155.785767
-72.191429
-59.595844
-78.735428
-90.502533
-87.619957
-119.825455
-178.845963
-98.641754
-90.186707
-69.659698
-150.169510
-58.010242
-75.145699
-121.571541
-87.643097
-78.733871
-167.321045
-134.715973
-63.300194
-100.240639
-51.068661
-92.072189
-142.162857
-140.970840
-54.336124
-72.067307
-51.969292
-125.842018
-75.098160
-61.234959
-124.065956
-57.150475
-75.153389
-59.088734
-55.809605
-69.330795
-119.468063
-88.401146
-49.700939
-131.342957
-53.562859
-59.342957
-21.507410
-39.279732
-126.346581
-67.258224
-66.859116
-71.961548
-83.246727
-72.726433
-71.943497
-66.243553
-59.624569
-55.606548
-64.790833
-62.250702
-56.971588
-147.414001
-96.647781
-93.221901
-100.786041
-102.543533
-93.131004
-83.066048
-61.300987
-102.302155
-68.464172
-49.471519
-63.190681
-38.467251
-79.816147
-92.569389
-74.638542
-74.915237
-100.158958
-134.806229
-57.114407
-39.309048
-58.201000
-44.218029
-58.444759
-63.470501
-132.900391
-64.073837
-148.844986
-150.538681
-161.188843
-48.304371
-55.558018
-60.041950
-152.828156
-43.132904
-50.737152
-72.862167
-41.517166
-66.645378
-101.655022
-86.580566
-39.066620
-69.751053
-104.820351
-70.526344
-57.243202
-118.811760
-103.036835
-115.826561
-52.126793
-150.985031
-111.843170
-100.343636
-59.198681
-100.895706
47.961269
47.405914
56.011177
51.276310
69.135559
86.129097
-111.922745
-66.218597
-87.315392
-62.137737
-63.101357
-94.807785
-73.679947
-52.652657
-80.932411
-144.894287
-56.476215
-130.139008
-64.627663
-66.927940
-58.230911
-112.113518
-122.870697
-59.240318
-54.327824
-67.700668
-163.911301
-159.365219
-136.505814
-64.748878
-96.868454
-72.524956
-44.164326
-138.668152
-126.464607
-35.371948
-59.006512
-31.737614
-47.226250
-58.134682
-44.886364
-73.982430
-67.779526
-55.570080
-94.142288
-38.196381
-58.833996
-51.502621
-54.993141
-59.762806
-165.987411
-159.319260
-64.757530
-90.529549
-94.256950
-69.012283
-74.101151
-79.241341
-51.962662
-57.431164
-71.709877
-87.687569
-155.848038
-55.940018
-60.981052
-66.319565
-60.289299
-87.665817
-41.545792
-119.216370
-86.929848
-123.520416
-60.262894
-57.753933
-82.747650
-70.279839
-54.748039
-138.895462
-81.068497
-35.682026
-59.318039
-80.046539
-62.330704
-125.424477
-92.947678
-60.789597
-53.299786
-122.035294
-57.558487
-133.575668
-97.400337
-91.128525
-78.393196
-138.659149
-101.164589
-165.518204
-116.320274
-91.920830
-77.286644
-55.876209
-75.737633
-50.842651
-57.877865
-99.960518
-67.093094
-156.930679
-80.264702
-168.963989
-76.773605
-58.180321
-100.157715
-123.510712
-159.716125
-140.854797
-55.412930
-75.727310
-152.604919
-63.921379
-78.847481
-69.475334
-149.610550
-64.113052
-52.178688
-145.740387
-68.730782
-147.320724
-106.621025
-82.174156
-100.705315
-81.103088
-69.901817
-142.546204
-63.923069
-82.249847
-106.365829
-108.806931
-156.020523
-81.703079
-145.109314
-150.593643
-56.958935
-63.937191
-31.863087
-62.700459
-110.419891
-130.732620
-71.390526
-66.922768
-157.373123
-76.039978
-128.672623
-57.865665
-33.685101
-57.445793
-40.023762
-78.170219
-50.618622
-55.022221
-65.349060
-64.534569
-51.024811
-123.094894
-89.019844
-80.796585
-115.726608
-20.790237
-75.720863
-62.998409
-125.487640
-119.244141
-59.944599
-54.922928
-156.133347
-62.589664
-69.569283
-87.271950
-95.398361
-93.399826
-93.098633
-70.254318
-52.047821
-51.531364
-66.327141
-88.882439
-102.649353
-76.427078
-76.414803
-82.559410
-59.569778
-64.807831
-73.875496
-64.841934
-70.327965
-50.009480
-122.430222
-122.600601
-64.592278
-62.399746
-129.336075
-79.363136
-160.550079
-124.643814
-100.916916
-101.010620
-86.468208
-90.175751
-105.358322
-98.889221
-115.812531
-73.124443
-89.580826
-53.557545
-42.611931
-109.101799
-39.799725
-53.765942
-58.986488
-62.446560
-10.256874
-167.861649
-92.044144
-90.427437
-92.596428
-30.974367
-45.024845
-110.709778
-81.344513
-94.728455
-72.089523
-72.252655
-42.038437
-71.702187
-164.476379
-160.432495
-74.185272
-61.888824
-46.284840
-63.232849
-54.231682
-78.318367
-51.805531
-75.161613
-59.379925
-40.057720
-150.638565
-113.699783
-160.557343
-69.096222
-63.687851
-70.843140
-80.548569
-17.617607
-60.066360
-149.847504
-134.346069
-93.683495
-116.441811
-150.338104
-49.097923
-77.660942
-66.943993
-118.514870
-62.638802
-76.871147
-106.499535
-19.285625
-110.891640
-68.378395
-142.620575
-45.191483
-151.787918
-164.187576
-121.212875
-115.971725
-165.807648
-87.115585
-66.328865
-107.714005
-165.253540
-61.960312
-63.699898
-58.298351
-51.362263
-54.376122
-62.373966
-152.062973
-79.724625
-71.143166
-66.271454
-61.037285
-110.466461
-51.478622
-91.203690
-60.362053
-75.771004
-99.837135
-85.777832
-58.518532
-63.141674
-147.032013
-68.193138
-100.967979
-152.318771
-83.382599
-61.889011
-68.621536
-51.486073
-56.586422
-158.032654
-72.854973
-90.899803
-60.090382
-71.270195
-61.702217
-153.438019
-103.688873
-60.082645
-77.115234
-64.813301
-70.818466
-80.575401
-74.452492
-55.608696
-36.733395
-153.615997
-68.477631
-56.180962
-55.479404
-90.589386
-40.699680
-63.735088
-49.591728
-58.726078
-54.257965
-60.408363
-101.630966
-107.915932
-109.089409
-45.049301
-67.717850
-148.656281
-59.719223
-69.366905
-93.696922
-55.000446
-67.488846
-75.315346
-65.014847
-95.915794
-85.612747
-128.169098
-63.689503
-67.286758
-57.747189
-20.991386
-159.244858
-63.284725
-65.075218
-117.098396
-162.278488
-75.074799
-62.562328
-159.627136
-63.240295
-116.700523
-59.493736
-93.812614
-104.783783
-84.005997
-101.972496
-99.519958
-97.315613
-74.496246
-117.790787
-60.798542
-159.888474
-59.058533
-64.951988
-143.695038
-122.798218
-95.084465
-77.902733
-67.539093
-66.837631
-51.342609
-44.323925
-85.065788
-61.030788
-77.168091
-114.828644
-110.420059
-49.804604
-70.322243
-98.102196
-97.299301
-151.053970
-81.188873
-94.305412
-52.212818
-64.701607
-46.285568
-106.231750
-74.483124
-121.667572
-69.492828
-61.472176
-147.886459
77.700661
67.994446
53.459484
61.891891
48.690933
56.443333
73.926361
52.699291
-115.208946
-82.826599
-64.625961
-144.500580
-109.171425
-119.519180
-62.205288
-59.925739
-163.575577
-65.018585
-97.507095
-68.336098
-59.477627
-122.487732
-105.000359
-66.488579
-121.330002
-53.044388
-44.664017
-147.134445
-130.290649
-141.982666
-89.808769
-54.681232
-114.655472
-60.937004
-71.815353
-116.836472
-113.352524
-93.570694
-112.314880
-121.355759
-71.710442
-57.063034
-92.260376
-69.960022
-138.431732
-144.594650
-103.174110
-144.270935
-67.636993
-62.650433
-64.754623
-65.702301
-59.362141
-74.377533
-52.234715
-151.291595
-61.041382
-91.427391
-73.671082
-86.460609
-151.496307
-168.649216
-90.145409
-110.653923
-64.762375
-57.072533
-39.599201
-126.017570
-65.590050
-60.167522
-101.049828
-146.147675
-48.973820
171.628677
-101.232475
-76.586662
-71.642151
-86.834846
-65.134621
-20.400101
-38.242287
-62.485226
-75.637863
-71.940613
-59.659431
-54.068745
-53.946598
-162.539154
-62.043713
-88.176384
-157.700272
-85.374306
-76.013306
-122.279274
-92.256981
-85.009933
-67.538559
-100.493820
-93.241058
-68.787598
-122.874222
-77.768585
-61.710098
-64.582527
-48.640831
-63.345276
-69.123604
-58.010460
-149.171112
-84.486481
-61.235580
-90.766853
-57.010731
-62.149990
-118.881432
-125.396065
-107.426178
-75.868385
-57.120094
-79.372581
-163.894119
-129.505463
-61.052517
-83.089813
-85.793083
-111.775101
-62.670303
-97.006340
-124.948349
-102.783531
-80.784340
-127.802666
-66.619720
-51.291908
-53.598156
-55.037903
-89.458656
-76.584618
-80.017685
-54.865681
-90.113602
-49.666122
-58.289391
-59.716743
-125.793770
-59.842117
-73.328697
-60.688904
-155.054459
-109.454674
-55.787846
-139.662003
-72.625450
-63.252430
-60.769733
-139.849182
-120.060486
-124.766891
-117.745201
-71.677086
-57.292347
-71.466515
-73.661057
-65.762245
-164.408524
-35.902988
-71.561661
-87.036423
-94.731781
-66.198738
-63.635181
-55.845764
-126.847122
-70.115822
-51.819031
-78.896965
-68.116165
-84.374405
-91.704742
-96.659714
-53.088882
-143.431030
-126.321526
-79.761391
-77.659065
-59.485718
-59.389347
-153.004868
-112.386063
-39.663494
-158.590897
-56.545727
-161.591003
-56.877243
-44.297211
-99.077370
-121.404472
-124.282799
-75.735962
-64.133659
-112.370201
-59.298393
-54.389614
-138.308273
-94.177498
-75.084808
-58.083687
-56.223751
-59.128082
-86.368813
-72.457901
-63.545959
-60.481361
-94.523773
-74.882217
-97.542465
-83.909477
-81.979431
-47.539932
-152.466492
-78.910805
-90.114365
-59.480404
-119.883354
-67.273643
-81.022789
-37.098930
-116.402206
-106.905579
-175.861938
-134.952316
-64.041786
-77.390533
-65.366585
-156.604660
-150.809113
-44.648018
-40.653183
-45.395847
-73.905037
-79.943504
-89.121796
-58.425018
-126.406525
79.573380
71.714439
-116.507858
-66.022041
-90.562737
-87.292740
-83.867767
-57.299438
-74.722710
-49.254913
-55.214050
-133.675369
-109.116272
-75.464523
-153.875275
-41.418854
-53.700638
-109.388710
-113.568787
-58.207970
-153.703339
-121.665962
-102.352676
-55.356388
-137.087952
-70.088799
-152.137665
-51.696701
-97.645180
-65.082878
-152.509216
-116.637245
-85.148941
-77.724274
-48.660236
-144.710800
-65.126381
-105.061455
-145.706131
-52.609039
-54.239765
-67.087189
-73.130310
-65.258087
-168.172104
-83.679634
-56.080585
-60.933029
-63.360451
-95.567932
-94.718254
-117.893837
-149.647308
-73.293938
-51.711884
-77.006180
-158.975204
-71.804405
-88.035828
-62.031521
-75.566917
-109.509033
-69.424591
-125.437180
-129.228134
-61.711159
-79.673782
-125.316521
-66.237671
-62.725269
-50.111004
-44.761719
-155.655380
-73.863327
-167.945770
-56.941452
-74.212852
-71.695496
-41.543728
-61.385906
-80.045029
-147.997467
-79.507050
-72.793922
-73.368340
-80.580338
-72.015625
-61.672672
-81.125793
-63.960106
-67.498924
-156.723633
-44.355640
-96.556854
-70.847427
-96.681129
-73.134277
-74.416382
-94.438194
-55.699471
-73.468102
-134.275253
-78.637039
-54.500542
-63.859726
-93.075768
-58.704708
-101.113609
-109.245247
-148.027145
-144.217361
-63.873802
-66.933945
-66.147957
-58.276421
-92.052261
-96.755119
-94.491371
-49.209831
-82.092155
-62.831482
-78.159988
-85.378311
-88.070053
-99.047379
-65.089439
-62.111427
-66.517876
-62.890820
-32.450554
-128.399673
-73.893913
-55.604450
-115.696182
-161.977386
-150.848724
-125.042564
-57.106953
-157.083939
-56.044704
-75.456223
-75.344742
-36.899612
-76.613953
-59.600735
-85.108032
-101.936104
58.048615
66.272842
77.761108
-94.558243
-65.276825
-123.418999
-50.646645
-71.897224
-137.396149
-61.570683
-135.824554
-62.946815
-62.427612
-53.873913
-46.606350
-121.806252
-119.652847
-76.719307
-62.237617
-101.872276
-69.868240
-50.928192
-66.395088
-108.187256
-81.264946
-108.294388
-74.641876
-63.304070
-57.584919
-68.615356
-71.326393
-94.168861
-78.893440
-79.505821
-27.167486
-71.284447
-70.055656
-117.910667
-62.606480
-62.932022
-51.822556
-69.452438
-74.644615
-122.153664
-25.426302
-70.855217
70.108032
59.837406
48.264374
46.609550
54.937584
32.997742
91.354881
80.824577
35.352207
63.424751
76.967178
51.202690
51.783791
74.928726
61.024963
-58.880947
-78.205521
-45.724335
-54.730556
-58.658310
-41.920109
-138.976273
-68.903145
-115.091110
-95.849785
-104.554672
-82.109352
-50.972816
-67.128746
-64.589912
-54.346851
-52.650402
-117.777588
-61.245171
-137.982925
-49.637299
-98.760033
-64.190758
-60.942863
-136.571640
-65.174088
-58.011272
-74.464294
-63.393673
-57.035381
-58.235752
-86.319847
-70.675484
-79.515198
-77.658150
-55.077137
-104.029022
-64.794006
-93.702110
-94.036812
-46.512676
-74.486977
-65.882668
-61.187084
-64.327003
-36.475170
-59.423153
-109.176453
-72.506058
-50.716709
-77.686798
-62.442890
-49.002739
-137.560226
-147.164291
-121.332352
-133.842865
-59.772751
-113.832298
-138.246429
-75.115906
-78.608063
-56.772663
-61.719654
-27.834146
-79.331230
-117.424896
-33.301266
-48.062340
-62.704582
-58.921799
-115.826996
-118.152771
-164.455536
-96.863068
-59.326855
-61.326447
-63.883923
-92.619217
-77.856804
-143.009232
-71.357231
-170.506042
-124.529724
-64.902908
-44.563835
-66.028992
-156.946243
-66.452995
-145.823029
-54.800743
-43.654789
-24.420109
-60.357231
-92.141464
-66.211792
-78.020752
-103.750824
-115.070251
-106.015747
-139.942917
-61.617928
-66.626167
-115.936157
-68.606583
-74.352394
-129.034622
-51.009872
-65.182343
-61.251057
-58.893261
-133.989853
-69.476044
-55.540840
-47.730465
-153.964447
-67.961983
-53.625687
-73.870567
-71.063713
-59.519726
-144.944626
-124.255310
-43.351452
-118.605507
-58.678181
-62.146194
-153.260910
-56.280720
-50.207500
-136.438370
-161.070847
-143.343063
-57.325371
-67.274734
-72.362572
-43.455311
-87.773560
-61.488480
-71.474274
-139.201172
-117.718307
-69.827293
-44.330379
-70.000183
-63.498764
-61.308041
-75.149361
-103.668396
-69.453728
-166.976166
-88.657097
-76.719688
-105.628914
-75.683899
-49.306374
-150.345184
-61.726807
-59.042065
-60.109665
-75.629204
-59.889847
-156.305832
-68.197998
-143.579620
-151.865677
-42.352589
-67.081467
-59.199444
-53.197491
-109.898705
-59.409405
-89.823868
-72.997581
-118.526741
-102.417763
-62.453293
-117.391289
-130.494827
-73.447540
-137.673645
-61.494499
-145.008911
-126.112991
85.498688
46.476871
74.250114
60.034668
68.339180
20.940018
61.077072
58.245167
43.374115
54.619492
80.884338
42.812508
44.696526
67.316841
82.828987
46.500412
61.306580
63.423317
89.512939
78.295639
74.418907
-63.047764
-67.580261
-48.579655
-161.589355
-94.426720
-86.594650
-62.115143
-52.991642
-57.149914
-56.556755
-80.298431
-142.384171
-142.889313
-59.631931
-34.826202
-60.535965
-67.554031
-74.922050
-69.524246
-59.004158
-144.867477
-62.708633
-75.486069
-132.792908
-57.625565
-62.225029
-45.860569
-157.904907
-129.754395
-116.657013
-71.589996
-62.589344
-88.924751
-103.767082
-152.963089
-64.887299
-61.974102
-60.093304
-73.610390
-164.146271
-68.725769
-100.053192
-130.700546
-164.545151
-128.972198
-63.660728
-97.627983
-95.915245
-70.979752
-125.959312
-75.220993
-93.463165
-84.788963
-115.575371
-122.489723
-92.189957
-98.965050
-97.756142
-65.384506
-77.504318
-69.974525
-61.236195
-62.521275
-147.164307
-63.747574
-113.624466
-48.618507
-65.467575
-59.986046
-104.197945
-51.494644
-64.282310
-136.582230
-163.380188
73.319389
-64.343109
-67.734360
-63.614471
-52.191746
-102.735687
-76.651337
-44.253208
-67.356552
-83.799706
-55.593460
-98.267136
-62.263962
-63.078754
-107.837631
-101.593170
-63.749199
-85.730270
-60.616615
-102.761559
-116.651497
-125.816422
-58.108604
-62.425987
-89.807289
-101.026505
-86.407509
-135.135330
-127.569679
-112.688042
-57.688183
-113.467415
-79.415604
-85.603676
-80.104111
-50.501019
-74.930786
-53.172226
-56.187202
-57.566525
-119.046478
-87.292458
-75.863815
-129.985504
-132.559570
-78.577141
-91.202827
-96.153725
-100.334198
-107.716469
-89.950562
-172.840576
-77.246986
-98.503685
-82.175629
-91.487823
-163.603119
-70.213646
-98.324417
-49.872219
-64.805222
-122.660439
-50.859837
-74.421349
-133.400192
-82.241333
-136.297287
-84.712059
-66.776100
-104.630577
-45.623142
-109.673965
-62.316704
-83.748856
-84.739540
-71.111664
-62.155369
-68.753952
-56.491154
-164.076309
-57.446362
-52.859413
-78.415092
-121.584465
-69.348312
-91.490662
-77.952530
-90.701591
-110.612732
-58.470009
-69.250877
-55.058659
-72.496620
-82.182686
-141.203522
-145.211594
-50.530010
-87.791321
-144.326538
-65.390732
-71.759216
-80.049034
-139.238037
-162.044815
-64.047050
-55.554592
-64.359001
-118.266922
-52.498486
-75.911827
-114.171028
-63.821262
-51.302910
-112.017433
-67.569939
-143.138519
-111.252373
-167.655807
-94.853447
-68.249474
-56.459930
-100.607864
-55.879856
-55.640030
-92.194855
-79.184128
-151.667191
-143.323914
-73.847198
-86.629013
-76.471100
-65.871529
-96.779686
-78.593307
-45.016144
-99.659233
-83.084793
-141.895691
-65.787827
-95.609901
-72.398674
-80.904541
-78.308441
-85.057198
-74.308998
-113.328026
-44.858402
-128.859085
-104.392670
-50.282772
-61.181374
-168.747803
-109.124138
-161.383011
-81.341896
179.972015
-41.374737
-78.989952
-57.332134
-57.984787
-76.236748
-55.998299
-62.965740
-79.899315
-133.791565
-142.275879
-88.675583
-65.901970
-57.817028
-58.792278
-65.346001
74.022903
51.934402
70.297089
45.773365
50.684296
67.895531
56.682922
-151.576309
-52.580879
-84.533134
-65.837013
-64.511925
-97.254105
-85.918579
-50.518902
-42.439293
-45.975254
-84.336197
-66.055984
-66.003563
-64.933174
-29.006180
-69.489128
-63.623402
-73.931480
-59.237293
-78.593285
-77.315506
-61.998341
-155.671402
-152.531647
-65.584076
-62.641514
84.447601
103.955879
-75.101707
-158.961868
-63.246708
-65.640785
-142.001022
-131.333740
-57.163708
-73.423752
-67.446991
-65.960976
-39.866081
-88.313934
-60.836411
-55.583687
-65.434196
-82.113510
-65.625496
-62.796333
-63.732807
-149.427353
-163.977890
-128.241196
-63.161720
-78.873566
-137.158142
-62.096046
-30.115225
-156.068161
-65.422966
-82.997101
-83.965195
-49.652359
-64.971489
-123.223846
-139.855545
-55.314018
-138.356430
-62.265667
-39.512043
-66.361694
-58.652020
-54.014484
-92.880127
-51.435265
-58.045151
-57.106998
-53.120762
-55.853176
-41.419399
-163.096100
-53.441673
-60.122627
-49.777740
-63.422756
-75.470306
-78.215279
-64.006424
-162.458939
-60.862720
-143.750351
-73.070183
-86.146042
-127.141464
-78.560555
-55.922302
-52.745888
-67.394836
-60.233959
-52.875866
-60.292557
-45.669155
-54.978523
-65.059746
-64.306419
-44.620560
-49.664524
-33.420944
-96.810661
-146.031052
-62.244473
-68.519554
68.824738
63.259541
71.331657
-82.364166
-67.336945
-61.706493
-109.898193
-81.371979
-88.511353
-103.344864
-58.882763
-98.146439
-109.667465
-109.135902
-132.195831
-112.478462
-158.119873
-86.393692
-102.855270
-122.723274
-90.565521
-77.601761
-116.088348
-80.176468
-95.040031
-59.711880
-96.907326
-111.024376
-102.404846
-96.825424
-125.700363
-43.739918
-74.836914
-82.418983
-140.115524
-78.886185
-111.845123
-102.627884
-50.411880
-58.531372
-68.856758
-35.435268
-128.215347
-119.640564
-50.877483
-42.088058
-50.885086
-92.346161
-62.041611
-60.670250
-69.295158
-59.276287
-113.480392
-83.083664
-137.755722
-57.893684
-66.638397
-58.128792
-74.287849
-63.668938
-121.223312
-62.424881
-116.462517
-64.523567
-57.320824
-62.930313
-77.042976
-72.034576
-113.758965
-60.968971
-61.221378
-145.833450
-54.102554
-71.391350
-35.137394
-64.817642
-76.332848
-68.617592
-95.547348
-73.672836
-94.119514
-117.756783
-52.980034
-117.020012
-48.534260
-58.697571
-55.195675
-96.477287
-96.626427
-62.726364
-168.205338
-60.092876
-127.754417
-49.722034
-139.327469
-89.150887
-54.624119
-93.189064
-48.061890
-59.685169
-90.991180
-80.783836
-60.349747
-57.346783
-123.867226
-39.092644
-70.612648
-63.938435
-60.647575
-62.464394
-63.443909
-57.194031
-56.612015
-142.248169
-77.092773
-135.838425
-132.367508
-83.558052
-104.730301
-94.218681
-127.305679
-73.914635
-103.891205
-49.016499
-129.984238
-44.411434
-55.275589
-83.641319
-73.171577
-100.367928
-147.658783
-74.355988
-60.016270
-59.854221
-63.436512
-159.058624
-64.177780
-89.276421
-96.354492
-113.817703
-96.375504
-102.319824
-91.850960
-68.488861
-115.085266
-62.588818
-79.760796
-63.678822
-62.129276
-67.473175
-99.013054
-144.439240
-46.200470
-71.142899
-63.711906
-68.204498
-127.080666
-61.451221
-66.487144
-126.986923
-151.311798
-126.023155
-107.528931
-85.086609
-102.145203
-68.467606
-106.457573
-143.629211
-73.838203
-142.300323
-55.261200
-57.218845
-71.172890
-104.075462
-93.853973
-124.861832
-163.748032
-54.369064
-62.747005
-133.423386
-117.082565
-151.893295
-79.727486
-55.562378
-62.369137
-146.776169
-56.883648
-61.760956
-61.455585
-155.478882
-66.914627
-91.015091
-79.653725
-155.501938
-96.889786
-113.061424
-103.022469
-71.087875
-61.300720
-83.586754
-87.383751
-115.684288
-102.136101
-61.932667
-80.923500
-112.356720
-60.005047
-86.137627
-127.984352
-64.754753
-83.863586
-65.016647
82.542244
84.306198
-136.639496
-99.393364
-76.525757
-73.458321
-82.022667
-95.995659
-61.506355
-64.717873
-67.979469
-71.350136
-62.373180
-94.853363
-140.971680
-62.802177
-64.586098
-64.289948
-96.385986
-99.021744
-54.754299
-60.515091
-77.936630
-64.609283
-139.058167
-88.533783
-35.242718
-105.449799
-104.416527
-81.452377
-55.771561
-90.621948
-49.187405
-157.695496
71.279022
65.899727
57.037613
68.640038
51.997009
79.590584
-97.727455
-118.996216
-115.266113
-135.591492
-145.560501
-111.831421
-166.659668
-62.245510
-86.292236
-79.751572
-77.028999
-58.830753
-98.769043
-95.590813
-107.372627
-145.102997
-114.408905
-50.018784
-53.022160
-103.233971
-96.908928
-62.781879
-45.722023
-135.649048
-74.253258
-82.395050
-79.301674
-61.872215
-56.748390
-125.990425
-76.533752
-123.838631
-106.947845
-48.539047
-127.317886
-65.927910
-49.568420
-71.379906
-73.478149
-61.599041
-108.517250
-88.912865
-61.232246
-71.913162
-69.640022
-59.046150
-72.870995
-66.308403
-102.935875
-156.134094
-57.832787
-60.226898
-68.816689
-101.588196
-55.816151
-64.737900
-139.153793
-55.521725
-70.405273
-55.349251
-97.993332
-68.500244
-125.337326
-61.002533
-47.996883
-70.583374
-27.396646
-63.733856
-78.347450
-69.464127
-61.321529
-47.805008
-56.128342
-126.622551
-69.133827
-59.582680
-89.000534
-53.019047
-77.245621
-48.655499
-48.102493
-59.432247
-58.354290
-80.937027
-59.181305
-73.884903
-138.081482
-86.678024
-91.455009
-87.399834
-69.351379
-95.979599
-26.407063
-126.535637
-54.361984
-72.430023
-58.378716
-96.261505
-80.413116
-60.898319
-78.539574
-87.317482
-114.409744
-58.684120
-77.520523
-104.950020
-104.251282
-61.797832
-61.201031
-68.561119
-89.851120
-55.776196
-77.060577
-122.085144
89.088562
-99.342255
-36.759510
-56.718479
-156.350708
-60.634686
-25.149179
-143.142639
-64.498665
-84.490906
-63.697296
-59.681656
-77.980568
-57.278416
-135.241638
-54.852646
-106.892097
-60.027107
-60.956989
-72.609772
-47.277962
-57.413944
-126.379379
-162.933197
-101.337288
-86.172852
-59.640114
-67.395607
-99.577461
-110.887985
-66.351082
-71.512329
-139.202759
-119.912697
-61.998428
-149.572891
-104.026413
-67.662827
-124.513306
-107.087502
-75.485184
-92.084381
-101.563545
-77.454674
-92.533897
-101.754318
-79.439102
-110.685425
-42.704468
-76.697777
-72.522263
-72.862251
-75.070099
-47.808388
-147.399933
-70.353348
-72.548515
-104.138939
-73.231415
-82.880150
-62.741867
-150.558151
-92.646393
-73.585052
-96.615089
-88.050865
-69.013817
-116.518433
-143.085922
-104.777763
-157.865967
-94.436996
-58.538658
-72.685692
-52.113548
-75.031097
-69.756485
-92.206245
-155.858322
-104.931496
-84.280830
-62.856392
-59.125896
-93.053024
-130.871994
-102.271584
-56.438679
-72.385284
-60.811508
-86.726501
-92.041496
-85.099754
-64.156609
-80.760948
-78.410416
-143.674973
-83.702171
-143.918762
-56.126556
-58.254559
-110.117455
-112.359573
-109.082893
-63.735374
-108.068115
-115.485580
-103.244583
-101.839859
-60.183121
-77.853088
-55.783325
-114.959152
-163.683090
-125.645149
-66.361977
-164.650772
-84.529648
-86.965652
-36.688610
-55.433197
-46.238678
-59.223427
-141.746338
-65.605759
-60.253590
-141.871826
-94.513687
-89.625801
-113.049339
-49.724518
-117.647652
-65.806984
-127.059151
-56.695259
-91.435699
-105.855797
-101.483765
-60.951511
-125.787529
58.096836
62.774757
48.281052
-130.290833
-29.595795
-62.243477
-68.044052
-144.732162
-70.635681
-42.978249
-56.137886
-57.250847
-56.646534
-75.534569
-64.849380
-70.456932
-46.289383
-69.483978
-77.972565
-86.504387
-151.189590
-155.267822
-81.808418
-120.763664
-99.292107
-80.507294
-71.586273
-66.241547
-63.735634
-96.163345
-70.970337
-159.629944
-65.777901
-128.559204
-62.837299
-67.198761
-55.936401
-81.848289
-112.389336
-151.625580
-81.078316
-148.343002
-124.774063
-71.804276
-106.916267
-103.418449
-92.588326
-90.382095
-123.482819
-69.538841
-59.360298
-80.342072
-61.690567
-57.369930
-70.330307
-66.104729
-61.912895
-72.780602
-111.373489
-51.434685
-93.977219
-55.190304
-62.349762
-121.633011
-54.929928
-60.071812
-63.918308
-58.026920
-103.464867
-99.920074
-155.761902
-75.338203
-62.072071
-49.655170
-52.546619
-66.054413
-161.637955
-62.968243
-101.629929
-74.113815
-87.992783
-63.857552
-140.173859
-58.398499
-62.241333
-65.241898
-62.579441
-100.877960
-67.569458
-82.356247
-65.731544
-119.383766
-69.115303
-110.367126
-154.852829
-110.447922
-64.944893
-55.141338
-103.748444
-103.974976
-106.168747
-121.320488
-61.741623
-62.300720
-46.590401
-57.384953
-158.106262
-61.627285
-84.456253
-79.781021
-62.373524
-54.199951
-73.805443
-57.860313
-138.600250
96.479233
80.998032
-153.890671
-108.853752
-75.655495
-71.750420
-31.219137
-117.403870
-91.332108
-151.541428
-117.202095
-55.087902
-59.399426
-47.629425
-67.077934
-65.558403
-80.274994
-57.499214
-87.869324
-151.358337
-82.086372
-128.973618
-61.957775
-96.376320
-50.030613
-62.948719
-71.224304
-124.678978
-67.943764
-74.395279
-141.531845
-130.054306
-84.426453
-167.914444
-148.878159
-62.145073
-54.064232
-145.847122
-95.030342
-77.475525
-149.782837
-53.653263
-151.189667
-69.599518
-145.898605
-103.240952
-59.584553
-119.923279
-65.320259
-99.389320
-71.480347
-144.485657
-80.090622
-74.993713
-47.073887
-141.835571
-53.021927
-62.446217
-81.136154
-61.991386
-76.666611
-124.094803
-73.979424
-85.655594
-72.869942
-65.113808
-66.307213
-144.251907
-125.318092
-84.534836
-102.323654
-82.053200
-152.665054
-60.722961
-99.619514
-149.083237
-80.864075
-159.757156
-94.933060
-97.156815
-59.716278
-60.932907
-59.102757
-155.800140
-62.254848
-71.080200
-162.604935
-135.310226
-65.059120
-55.521133
-118.127243
-55.551453
-38.882664
-134.020416
-56.429871
-44.099060
-124.104965
-107.532158
-93.360840
-54.205841
-128.632996
-62.988712
-61.946083
-94.288567
-98.607712
-142.688385
-152.084808
-80.293709
-149.688690
-140.557312
-147.708237
-71.870773
-100.509964
-118.585236
-100.781540
-145.725296
-73.680641
-60.273861
-113.987106
-50.385139
-75.289322
-56.557152
-142.167572
-70.934998
-141.455399
-81.353592
-139.409424
-122.206131
-62.665806
-78.281448
-108.566177
-60.648811
-76.966743
-102.703499
-146.255310
-51.539616
-95.898460
-106.019150
-67.783569
-65.429855
-55.226692
-71.796234
-70.960487
-105.641174
-122.915337
-69.171440
-57.095226
-154.614471
-160.451569
-73.248238
-55.194035
-144.419540
-58.773220
-142.737335
-59.090755
-89.981270
-76.461952
-58.293694
-83.742668
-95.507072
-109.316605
-160.344147
-66.960014
-132.054733
-88.499100
-165.383148
-101.237457
-109.724388
-87.690918
-110.250374
-96.779472
-64.116402
-86.241219
-57.454197
-86.848541
-71.449303
-38.517193
-64.121811
-28.957190
-78.609352
-98.504318
-61.632263
-120.742821
-109.334587
-141.295654
-54.998795
-56.562618
-75.773247
-75.468948
-129.446442
-28.084595
-73.030106
-45.067944
-76.727310
-91.289978
-123.198219
-140.187775
-85.827141
-72.998268
-65.128799
-104.341705
-95.848030
-60.351234
-144.174759
-114.653488
-70.556641
-88.323090
-87.147797
-145.621323
-99.477486
-83.262978
-61.852108
-72.600159
-41.624725
-57.754555
-49.857834
-75.352013
-76.153847
-94.514053
-58.264343
-47.513165
-41.454468
-123.852303
-133.700974
-106.444664
-155.410446
-101.320908
-55.202408
-83.125168
-101.037178
-115.413277
-62.671730
-64.498268
-80.940361
-149.645508
-115.526909
-132.146149
-160.087006
-63.765999
-69.049629
-132.135269
-63.370197
-156.023438
-139.519348
-150.005051
-101.117554
-90.842972
-101.315445
-113.321579
-157.483673
-98.257530
-55.845058
-92.937027
-72.969620
-122.094513
-97.936981
-140.139526
-124.344299
-100.823967
-128.405594
-61.524368
-89.928581
-96.632698
-127.930595
-104.058395
-56.177052
-68.286789
-55.972256
-124.156029
-85.932625
-71.059204
-73.403000
-100.489861
-84.338570
-75.179245
-123.473732
-27.949425
-37.983700
-56.953030
-49.404713
-118.526329
-60.487518
-54.708256
-89.950531
-75.399017
-144.031326
-156.244614
-129.534912
-67.438057
-60.327068
-59.622768
-77.605904
-77.152260
-36.434231
-77.650299
-130.712601
-64.686401
-156.253296
-62.813736
-57.916462
-60.706787
-54.444267
-143.304153
-117.279518
-144.585693
-72.346115
-68.998032
-56.515881
-147.026291
-69.201355
-156.937820
-98.136276
-34.633011
-141.470795
-107.751945
-67.437553
-92.591217
-68.331879
-58.474197
-54.416256
-56.854019
-46.270958
-80.509933
-80.191444
-102.751022
-71.646347
-52.590466
-73.255318
-29.812128
-115.058708
-162.646622
-91.601540
-97.857002
-104.034355
-159.810471
-87.033508
-144.071350
-156.002213
-109.289978
-148.057938
-96.304115
-104.379822
-63.121243
-65.774689
-106.973625
-105.616165
-172.615143
-103.306274
-52.892136
-36.948963
-76.093513
-70.429939
-52.345112
-63.148792
-110.808868
-67.195366
-103.640686
-120.934067
-54.954620
-66.309319
-165.141281
-67.000183
-55.648697
-59.036198
-103.140427
-91.406433
-128.454483
-98.323402
-51.722961
-130.603790
-55.836521
-156.511597
-62.558716
-65.907059
-81.125710
-149.710388
-73.156494
-69.728989
-74.409676
-152.774414
-65.514244
-126.894745
-154.496338
-53.352299
-58.922256
-63.125259
-168.854065
-74.489563
-66.932358
-140.519043
-55.369564
-64.519630
-125.919609
-153.094360
-43.715931
-46.624657
-131.044510
-119.605774
-158.281662
-112.453018
-60.452820
-150.622467
-47.925026
-160.048477
-79.203537
-89.528290
-76.370186
179.366638
-71.088348
-58.520027
-82.457352
-63.863537
-87.349411
-95.115044
-59.878319
-72.308243
-152.656265
-157.200317
-31.337248
-49.138824
-128.828979
-94.786064
-156.456665
-76.846603
-65.980240
-66.490959
-76.287170
-72.546234
-146.658875
-135.157547
-112.706779
-122.199112
-35.579807
-65.427834
-83.421738
-70.573433
-77.406860
-80.128212
-52.237812
-70.075317
-97.407547
-145.820175
-36.940975
-53.323372
-47.823303
-59.667892
-73.572327
-44.213604
-56.871578
-61.282516
-63.479336
-57.543686
-42.721210
-50.922405
-76.636276
-60.122219
-65.410706
-94.629448
-50.836178
-62.842976
-98.838196
-85.113632
-58.062218
-88.455750
-167.175079
-78.844994
-106.522568
-116.411072
-85.783463
-113.791145
-72.078407
-135.777710
-57.681587
-59.519146
-127.145546
-61.841309
-133.529495
-60.997192
-71.991669
-128.173126
-59.018738
-44.779213
-147.036102
-84.877815
-166.112137
-88.288834
-93.197411
-109.959602
-76.280968
-92.677696
-111.577797
-88.457985
-134.123352
-166.745499
-55.287132
-97.352242
-141.926605
-78.844444
-124.779259
-56.432308
-119.055870
-71.060974
-73.316093
-139.641479
-62.290009
-59.849918
-109.063530
-147.376587
-68.866646
-142.971024
-132.960678
-71.280640
42.698246
-67.814735
-61.991970
-88.909859
-58.551281
-64.832970
-85.727135
-30.033676
-103.597466
-49.032322
-55.028717
-139.719696
-72.493454
-126.519264
-153.273575
-138.594147
-71.442078
-80.623413
-72.888550
-58.014503
-152.573151
-71.482040
-100.925476
-70.432358
-53.620785
-162.800613
-28.499773
-68.264351
-65.392906
-61.012367
-141.750427
-126.567909
-46.977917
-74.525871
-69.546402
-153.633072
-46.702652
-78.306976
-137.938828
-52.057194
-50.779121
-154.701706
-27.998924
-39.124798
-52.205864
-68.094383
-71.820076
-76.181870
-61.470646
-146.279099
-65.722282
-70.651840
-83.789368
-59.597401
-77.778526
-99.230316
-101.817200
-57.425884
-101.939529
-96.701241
-60.605495
-92.699852
-121.352486
-136.220932
-71.435226
-94.941025
-113.076546
-90.172005
-154.160736
-123.504761
-84.622292
-86.685326
-57.238316
-78.307213
-69.587303
-56.482552
-112.848610
-114.793808
-80.753227
-147.399429
-116.964043
-44.937042
-119.509094
-75.639496
-64.266548
-72.309074
-84.415657
-57.354961
-57.094193
-58.669506
-157.322769
-64.130608
-44.731632
-91.805031
-108.185066
-89.683403
-80.464767
-69.488113
-63.632141
-52.065655
-82.861626
-81.206284
-52.584721
-86.169273
-64.094208
-69.257538
-66.267967
-72.799591
-64.960388
-60.681973
-103.991714
-91.304604
-63.979145
-109.074753
-112.892387
-61.894917
-97.540016
-67.803909
-129.860291
-58.661991
-97.450768
-120.002701
-73.190201
-48.528252
-75.751663
-70.544083
-119.937431
-122.506485
-58.885078
-81.276489
-52.229671
-60.633511
-69.988083
-114.820541
-72.934456
-70.982002
-111.108482
-61.146233
-67.562462
64.816940
61.658615
44.335651
51.752377
59.657921
82.156738
68.590271
43.190388
51.860596
-71.899063
-55.140339
-66.532295
-63.147655
-73.749123
-98.557121
-120.114090
-111.621674
-58.071152
-71.881821
-84.694382
-26.370226
-37.445004
-55.663158
-103.585945
-68.597946
-70.461571
-70.917679
-62.362057
-74.551323
-65.763733
-63.409664
-58.800991
-113.100418
-60.659782
-56.746880
-58.807968
-74.879211
-120.194946
-118.395309
-87.424736
-67.824959
-98.435822
-72.772133
-62.156017
-64.187790
-101.508598
-62.347527
-116.800667
-160.476898
-70.301964
-62.614719
-98.171638
-110.311401
-128.060516
-100.231995
-103.465889
-64.550888
-69.637909
-139.417435
-82.512764
-61.596458
-93.447044
-102.264183
-89.851845
-108.922752
-101.718323
-139.056366
-63.302258
-66.500519
-71.229012
-90.337494
-62.978977
-132.488373
-128.798569
-112.983459
-43.781582
-43.726437
-75.804840
-63.374256
-167.333496
-94.396744
-49.238449
-67.694427
-69.820709
-58.814297
-104.224907
-60.370564
-55.385265
-72.669449
-89.740952
-52.654884
-56.426865
-143.141846
-67.513565
-152.727753
-58.657246
-83.519005
-76.915306
-98.006889
-103.187996
-70.446991
-80.192116
-121.000404
-67.925110
-162.091187
-90.717072
-145.012360
-47.232639
-156.674225
-123.858192
-129.046906
-153.108673
-71.731583
-74.511703
-54.666077
-57.262726
-58.079159
-59.435852
-145.969772
-54.187092
-104.258560
-160.909409
-98.220322
-151.411819
-64.832687
-62.323360
-68.564644
-108.164513
-85.875267
-107.831322
-61.266438
-69.452499
-62.176609
-60.571918
-76.030998
-134.970917
-133.752243
-103.192574
-148.655106
-59.122723
-126.756050
-107.264481
-99.790558
-83.567711
-71.063316
-92.904930
-152.988998
-141.690109
-73.359085
-128.165924
-88.440620
-85.417252
-74.604019
-122.888496
-71.435783
-44.762306
-63.730034
-65.263817
-109.477516
-140.890152
-137.610825
-72.165260
-130.739838
-56.906372
-73.687973
-98.507385
-70.550499
-69.605110
-32.799686
-70.980377
-148.592178
-52.462486
-150.876480
-138.877060
-60.797424
-119.400391
-84.559105
-146.850815
-144.851028
-64.896790
-47.818401
-66.446663
-100.303246
-96.182137
-91.810890
-74.798897
-115.767632
-59.663494
-121.852737
-136.187637
-158.084152
-146.619080
-56.654064
62.645332
-144.755859
-54.850914
-95.907669
-56.328136
-83.840103
-122.659752
-59.777798
-124.340775
-69.704033
-120.543488
-62.312134
-66.735100
-43.974041
-70.804420
-93.753700
-61.202957
-60.452991
-99.969597
-118.921875
-48.274548
-67.792366
-99.681152
-65.914474
-108.441612
-92.460251
-116.141121
-100.661781
-99.902122
-115.805862
-113.288284
-124.601357
-108.485954
-118.545631
-81.627373
-114.217293
-62.321976
-117.451462
-166.544952
-116.935158
-152.170120
-58.161484
-83.056183
-122.025246
-163.465927
-126.364487
-81.460693
-175.722122
-66.371277
-150.363007
-107.265137
-52.496597
-67.312027
-92.589035
-56.065117
-93.989594
-96.950096
-96.575531
-107.057503
-119.873314
-67.998207
-79.475014
-112.962868
-118.270485
-68.297394
-178.989716
-79.984016
-54.418121
-115.156067
-107.107811
-108.763054
-80.220009
-143.724762
-78.323502
-82.757927
-99.256149
-64.289932
-146.332169
-59.409725
-61.978329
-151.865677
-142.820007
-110.869263
-97.237251
-72.827171
-81.610031
-34.408878
-76.602066
-48.574661
-52.207047
-51.260155
-112.506012
-60.217678
-45.062542
-61.550583
-155.890182
-159.336563
-108.926674
-61.276821
-126.498444
-111.926178
-79.767029
-101.878334
-62.154327
-92.066147
-65.983574
-77.304489
-46.143505
-92.695007
-99.140884
-39.533417
-65.204872
-70.120522
-67.719490
-65.987259
-39.777412
-75.868721
-13.560507
-67.483826
-72.037148
-53.646992
-21.959448
-151.357391
-66.760567
-83.250710
-32.938793
-65.908920
-137.882339
-161.339844
-47.025429
-152.796890
-144.075623
-70.724167
-59.116821
-53.974747
-71.196518
-74.380104
-112.861183
-60.598022
-116.451767
-145.655640
-71.344482
-121.866356
-66.837540
-56.450306
-115.663582
-64.035858
-59.870640
-75.957481
-74.822281
-55.601410
-72.998505
-116.258186
-92.022942
-68.421844
-82.453796
-89.885757
-83.206161
-65.638901
-69.317505
-152.497894
-71.897125
-53.413887
-91.949104
-59.170185
-72.850990
-74.492035
-73.634926
-74.033226
-33.123646
-55.421551
-102.433388
-50.321827
-71.009293
-135.433075
-119.794487
-87.192596
-64.135628
-68.417213
-153.849274
-159.871979
-120.597092
-134.786240
-90.358498
-100.930359
-58.561417
-57.661839
-115.358253
-108.117172
-127.813911
-106.163734
-96.754204
-61.447220
-71.014496
-64.733147
-151.186798
-51.393734
-65.896149
-94.295715
-86.215912
-86.743050
-147.820343
-71.933228
-142.447433
-60.163582
-62.109756
-75.563332
-147.917618
-61.964512
-55.947731
-168.143692
-101.170547
-150.410751
-66.041267
-104.104607
-102.722435
-61.630718
-53.453026
-162.765442
-142.387573
-121.796417
-67.398811
-59.380234
-57.434792
-71.804657
-98.203773
-91.568581
-100.266747
-66.852478
-90.983788
-86.273026
-154.759766
-75.547462
-85.002235
-71.434181
-52.225262
-60.620438
-54.223572
-48.185452
-72.755898
-61.601570
-52.479698
-72.359680
-65.384438
-143.831894
-82.384407
-149.169861
-63.923813
-63.050533
-112.834785
-61.828030
-86.175888
-78.419594
-98.914917
-100.165314
-147.049728
-110.952118
-81.518059
-88.556152
-137.509109
-94.962654
-97.278824
-62.017986
-110.883095
-111.209167
-56.765789
-70.838501
-71.478378
-91.153618
-35.058159
-112.322182
167.732651
-112.217789
-94.875031
-81.298737
-137.487366
-159.312180
-131.736572
-76.101295
-50.168495
-121.005905
-75.023911
-139.889862
-111.160202
-48.996559
-108.911682
70.499573
68.809067
66.426437
33.609497
44.932911
58.764465
45.041252
74.434250
69.696396
66.296951
50.148716
61.434898
54.669724
70.184975
138.039612
-65.857521
-61.297585
-52.600788
-163.407211
-65.395920
-53.416428
-52.960548
-62.060577
-62.051144
-42.944656
-144.326019
-141.066757
-89.372223
-25.007055
-129.816452
-100.512001
-86.564880
-62.452721
-85.478920
-33.737545
-51.945557
-63.773140
-48.296341
-59.751133
-158.108246
-77.727249
-50.018185
-24.126875
-65.009979
-66.722267
-87.169174
-56.898132
-112.098244
-75.437698
-109.728027
-79.346252
-47.285385
-79.309761
-54.368454
-62.144829
-78.063423
-60.087063
-84.503525
-72.875542
-74.426559
-84.678032
-57.632858
-55.785244
-56.597992
-46.655201
-59.384586
-120.715858
-143.508194
-157.388046
-57.217789
-116.524017
-94.558350
-57.492924
-122.966019
-108.005417
-100.589401
-59.114029
-88.579185
-45.772953
-43.205109
-60.745201
-122.542442
-54.023884
-158.598022
-150.706635
-59.443535
-60.756443
-170.805908
-89.602470
-63.042534
-112.098274
-74.250099
-102.895828
-100.752434
-56.320389
-94.224998
-70.804062
-92.732254
-102.130394
-56.265530
-97.220673
-108.420212
-96.931335
-135.941803
156.172562
-62.623413
-56.018925
-63.745087
-75.456879
-62.599266
-107.425644
-66.670364
-63.607410
-136.082199
-143.745987
-66.898064
-80.985985
-71.546432
-83.427116
-96.526031
-66.819565
-120.935829
-62.479031
-74.557167
-88.022797
-88.290657
-52.494194
-67.702713
-60.514454
-143.801941
-124.213715
-40.872761
-154.852722
-104.177719
-55.929760
-32.571987
-130.517975
-87.157875
-64.878647
-54.727798
-158.768890
-41.474865
-120.688210
-164.999878
-90.297112
-103.934357
-87.392159
-65.907906
-120.297318
-64.780663
-56.633205
-57.792618
-100.066864
-125.710609
-115.479958
-156.289352
-116.625145
-83.800484
-156.398422
-141.240265
-61.362526
-64.385391
-98.371544
-67.301262
-86.788185
-84.671181
-61.270782
-45.289806
-59.836517
-109.412872
-51.345200
-158.863632
-53.360943
-79.857353
-77.038261
-56.121639
-109.285812
-50.954727
-135.365921
-71.040733
-155.090317
-121.928024
-157.336670
-70.204018
-66.445030
-52.020164
-65.638405
-127.446899
-52.536095
-121.667053
-81.364410
-61.573086
-58.223827
-139.332672
-65.422813
-106.256744
-138.388718
-100.907082
-176.966537
-87.626831
-131.672714
-73.200928
-86.118538
-106.814537
-76.041275
-52.448318
-75.106277
179.424255
-36.656986
-75.411797
-55.217297
-150.128143
-96.442520
-75.417374
-88.225197
-70.846245
-36.743099
-86.697220
-109.944626
-110.340256
-79.045708
-59.041401
-61.553005
-59.833492
-108.612808
-105.564499
-90.364655
-52.324593
-58.242619
-67.554573
-120.805031
-78.456696
-53.444828
-60.318581
-62.807999
-56.578201
-76.723175
-63.233826
-48.851032
-101.480148
-66.602440
-62.302216
-66.712067
-62.483402
-97.577332
-158.772156
-105.722595
-56.262604
-70.841431
-94.239555
-98.319931
-58.410095
-149.139069
-66.878395
-69.237518
-112.338509
-67.684814
-64.335846
-61.562820
-52.500523
-56.155922
-45.357334
-72.090919
-58.584553
-24.278551
-55.640869
-73.289207
-73.898750
-77.743431
-76.908279
-71.147583
-80.745880
-64.766190
-96.870575
-121.980804
-161.508148
-64.948212
-119.166809
-96.574249
-149.734482
-91.700203
-119.038155
-69.502129
-136.329956
-58.421829
-55.952946
-65.848022
-151.216904
-64.512749
-114.298241
-157.291565
-35.923752
-72.660461
-142.731796
-135.572372
-61.180359
-58.832302
-163.010269
-77.152069
-65.988213
-90.846275
-105.568893
-76.911865
-55.685684
-67.409996
-98.742409
-69.808266
-50.002735
-63.748932
-172.161301
-122.431679
-68.320045
-74.402298
-64.956978
-38.519882
-103.350967
-89.303513
-43.323734
-58.768646
-104.188889
69.593796
-62.472301
-81.571091
-52.805981
-91.669548
-107.816391
-104.260147
-96.162621
-61.994850
-51.841446
-168.380234
-91.470505
-68.860016
-43.955288
-57.983131
-144.057037
-157.918930
-151.620331
-125.150734
-105.911842
-65.156189
-60.489635
-58.451794
-91.065849
-59.522308
-143.687897
-49.743809
-111.720978
-91.280487
-153.372620
-142.028259
-41.389095
-113.956459
-52.036629
-83.545502
-57.120914
-57.571819
-99.323570
-60.854454
-44.783161
-99.621178
-59.440044
-45.079620
-86.180740
-81.654137
-62.879223
-70.233833
-150.192352
-71.092484
-64.484734
-64.660454
-57.409630
-127.573074
-119.807457
-67.484741
-62.377731
-77.158966
-75.614906
-64.824341
-88.592422
-163.411865
-98.438232
-46.680759
-76.859718
-76.332855
-64.028374
-59.052933
-70.800720
-119.010437
-109.817009
-53.834949
-79.780685
-61.756660
-81.923851
-51.451427
-58.474174
-78.228645
-68.593811
-77.920677
-69.952827
-123.761848
-152.989334
-57.211029
-113.867317
-46.073940
-145.431061
-53.457150
-78.546799
-60.815018
-71.794342
-55.216057
-55.737003
-91.520294
-56.317528
-52.718647
-141.706131
-43.423782
-51.142776
-102.166214
-172.796890
-36.892525
-73.321236
-95.085335
-65.947540
-63.241974
-111.341423
-132.025528
-59.171238
-140.226974
-67.480087
-50.167816
-63.071358
-138.756622
-66.594833
-100.777199
-100.974487
-140.558411
-56.882229
-63.243107
-47.630466
-65.687042
-64.639046
-48.932137
-79.086868
-69.270798
-88.449791
-107.648827
-82.638084
-51.132038
-153.205643
-95.419479
-142.488281
-64.071259
-130.077591
-99.151154
-116.157143
-104.639999
-76.987923
-77.788101
-49.794262
-82.958847
-62.190838
-77.431404
-153.283859
-135.084824
-59.410080
-152.985519
-53.659012
-126.067497
-49.505894
-55.312832
-149.785309
-96.281158
-103.800293
-81.800255
