# Supplementary material for: Comment on 'Valid molecular dynamics simulations of human hemoglobin require a surprisingly large box size'
Source: eLife. 2019 Jun 20;8:e44718. doi: 10.7554/eLife.44718 (PMC6586461; doi:10.7554/eLife.44718)
Supplement: Figure 3—source data 1. — The zip archive contains a README file describing which source files correspond to the different panels. [file elife-44718-fig3-data1.zip › figure3/panel_B/box4/psi6.dat]

129.237640
141.569916
139.172272
131.248245
135.194809
137.295212
142.394989
104.224907
168.593567
173.589005
17.388393
-0.271962
59.568119
-45.128044
151.208252
134.037613
171.237671
162.105545
168.635452
156.173523
142.259689
160.223969
161.613235
143.052872
152.657608
132.092026
166.530319
147.310486
151.033447
138.082733
141.521744
143.805084
152.330887
131.109848
152.735733
157.168716
146.386688
153.008118
-154.029449
-140.942184
-119.156631
-168.193024
162.320953
142.310471
154.082367
141.318192
147.348373
134.813080
127.368202
163.417328
131.785919
135.417725
145.819809
173.242722
121.647926
121.908867
126.055229
129.285141
161.233688
0.623696
-9.824151
-19.255388
26.973694
18.243055
116.656876
142.866943
132.274475
144.116608
145.549454
169.057785
171.065750
158.469437
152.718750
163.140305
144.281158
140.640915
111.823975
157.187500
141.424957
148.418213
150.538437
164.604752
145.679779
145.107086
140.533493
141.516846
151.533264
154.348450
134.180145
149.219528
125.775604
170.031723
165.470886
141.658951
3.157651
-12.593239
17.152510
10.407262
-32.777885
8.277516
-8.073507
-10.293481
-48.072540
151.234573
158.146057
170.853622
173.024155
153.823471
162.170547
137.087799
155.617416
129.769302
142.682419
148.734299
153.343262
145.314529
148.128235
0.186626
-6.787089
-23.452360
-17.183376
-33.018318
-10.651703
-41.426712
20.343357
-4.396187
-2.352185
142.037827
135.716568
141.549667
132.396072
172.435867
137.025848
124.148788
111.781624
119.415375
157.180191
148.598846
147.287155
160.700211
179.733109
156.251495
144.173203
114.361160
136.843796
132.025085
150.089325
160.250763
148.077698
162.135498
140.033981
151.245178
138.223679
134.138000
153.080017
154.196976
124.269409
157.371582
132.593246
138.641739
156.926819
122.636765
139.987793
151.262756
158.507431
124.335434
157.283798
119.414719
159.929825
120.844498
150.966873
152.238037
146.744812
153.265045
128.452484
139.472397
141.085663
156.892273
158.537506
146.048645
128.287964
130.711243
18.025562
14.491992
-43.257961
-5.647849
-47.581711
-43.251377
25.068335
-0.104678
5.633568
-46.885799
-38.278133
16.009699
14.809179
-12.866197
-6.869869
6.255170
-24.566010
1.361856
150.707809
122.830383
141.021576
44.290470
165.474747
144.743698
9.421121
164.578979
135.443466
133.825150
147.981750
135.653107
145.277679
146.314468
165.210190
140.451965
134.779922
170.875702
167.221893
152.925797
160.861435
137.118607
145.094391
121.714745
152.689102
129.505341
160.405472
-179.147278
126.919304
-108.948639
137.083603
162.812134
133.353424
162.585266
144.347427
137.665710
139.813797
164.371368
154.693283
122.405647
148.881485
149.720001
155.058411
134.397919
144.232666
126.837067
138.647827
134.644562
168.823059
141.455963
160.021454
154.023499
146.042953
131.239319
142.188904
159.912033
148.889923
170.928345
147.016998
141.421677
139.365372
145.639099
122.128723
169.743484
165.626892
-0.722534
-27.956608
4.442590
140.672958
147.183319
133.379562
139.723190
145.834534
154.801239
135.996414
111.232178
147.760147
150.577393
155.557159
132.519028
143.317581
148.637650
137.243195
137.365738
117.136948
96.941864
153.084290
151.862625
147.654846
144.793167
135.845078
131.346176
154.343582
139.350250
131.125488
160.714661
152.000458
158.064590
130.869812
160.425903
130.373459
139.305008
130.332458
152.096008
162.650284
152.327118
135.814987
24.533146
-8.033798
146.317352
-7.019733
-2.420669
-30.123451
-5.080951
8.929773
-65.918289
-5.487766
-11.907841
-38.147179
127.924721
138.290497
169.496552
139.322708
17.644880
9.765372
11.678923
-5.841034
3.393787
-49.835918
170.519440
145.330017
137.443085
141.560623
140.165161
133.451340
148.235886
166.085999
145.159027
153.055511
137.768753
158.143356
164.110626
111.488335
143.751343
125.671570
165.142960
150.844482
166.255936
123.782951
134.088943
133.167526
147.109375
144.224472
159.870987
-7.598456
0.978588
165.283340
161.186752
170.961990
144.560730
162.478271
117.357025
116.894432
136.959656
154.365921
142.308105
129.432297
157.434784
138.140701
146.924408
132.683273
-43.417889
-20.415869
4.200624
10.898581
138.389359
137.816513
169.000168
156.258102
154.573242
143.373840
137.161774
131.995941
155.097763
165.607880
160.001953
34.058842
37.203346
23.481337
-153.411926
-164.886292
33.326912
156.050461
143.273621
137.245712
136.352234
23.317575
-53.753620
-12.292617
-12.890957
-18.317810
138.889099
154.421143
5.131791
142.625519
150.537308
160.530319
148.056595
133.288361
131.072357
129.600494
153.525909
138.825455
141.501816
143.327057
157.408951
149.521271
144.138474
146.408234
154.728394
119.200302
153.692230
133.267029
132.788986
126.999725
158.846909
156.234695
153.035294
146.614380
151.244949
152.599609
148.435059
150.912491
134.739807
144.410965
123.891129
102.205193
123.306381
163.367310
140.458847
150.570847
148.663223
146.919724
119.228401
173.273102
131.051193
150.566589
153.673203
131.912888
168.697266
154.150467
159.056808
133.275574
130.074066
-4.680651
23.288637
2.622565
-34.542660
165.532364
133.562500
171.272964
152.413284
156.626205
13.167484
-3.682063
-33.910366
152.082504
140.784897
150.391174
131.118256
151.428528
176.614975
147.869232
135.553101
114.489616
158.606583
142.085052
111.730560
144.492889
18.982361
-20.678719
143.947250
131.517578
136.274048
-38.911446
156.028687
140.069611
157.785812
165.407684
160.203827
155.270706
148.877975
142.772278
118.944504
144.440216
156.507980
150.423187
147.553772
171.927963
149.276459
141.164078
145.472748
143.225296
142.479080
137.311371
141.851105
140.623871
155.573608
-150.338516
154.482773
141.040497
159.747086
142.033005
128.697296
148.247559
149.126709
173.987305
131.590134
157.605469
152.499634
148.187180
127.433388
83.942535
160.765076
140.583801
150.228378
143.135956
158.074127
158.059525
-179.261917
133.066559
168.177063
136.374451
149.535721
156.932800
119.048386
128.520569
155.270004
132.383484
141.110062
134.591522
150.077576
175.732147
153.389053
154.920288
122.734467
122.077164
134.437958
7.630826
-96.353020
138.970108
130.180542
162.751450
-22.172213
-27.051758
-38.629982
-40.737984
2.130654
-14.763776
30.413204
-35.663822
155.821182
144.767929
157.635544
158.924484
127.543732
146.339035
144.578629
133.362000
154.347992
137.419800
134.023132
130.663284
-40.787052
165.164032
145.218277
9.548884
9.135445
-34.490635
144.771408
131.589035
138.831375
157.498962
135.462479
134.058456
-46.724056
141.475204
135.081375
140.091736
139.032898
147.623138
137.410843
160.280243
150.697021
141.541901
167.900497
149.715500
160.152161
-173.219116
-147.671036
46.722469
136.528519
149.172470
163.900299
124.674576
158.522919
136.501816
161.119034
3.604403
-20.388948
168.423325
150.084900
127.450256
119.850044
163.530792
179.045288
124.245003
159.501144
142.478729
164.582306
129.425491
137.143723
142.925186
146.428040
147.053284
144.664871
146.656479
142.828842
143.560333
137.483582
161.086212
157.101059
142.040329
163.779633
135.534653
139.676636
146.005035
159.175232
168.761307
132.948639
115.997726
156.842178
154.521790
145.203064
155.497543
129.853180
108.500488
133.831223
140.229218
153.768494
146.569260
152.427643
150.760681
144.535538
149.609024
145.267456
150.759995
-39.406807
32.278400
20.665089
141.685974
152.282166
125.051781
131.604340
124.247681
144.155319
162.015350
156.316162
156.234665
144.230423
135.896362
149.764877
172.159561
162.193802
172.114410
168.295471
131.494034
128.344193
142.472198
145.235367
140.921768
126.707748
134.452682
163.049408
153.156372
122.805389
162.771698
165.938660
23.710388
61.268215
-36.628418
-0.536683
-25.580147
6.266037
-14.655820
107.261520
-15.060382
-42.284412
-38.694256
12.503328
138.118469
144.459167
129.124924
150.396362
152.691025
142.969360
154.025742
128.079788
-15.696470
-29.312803
8.835489
-11.970620
-28.331142
7.940304
6.071119
-4.806197
141.411621
159.634109
145.099274
151.218658
20.459713
79.486313
143.418625
128.485687
151.740982
131.792099
140.411285
146.298813
149.541153
145.551086
138.916412
-5.862873
-29.928432
-31.298725
-9.642123
151.967484
149.712753
140.956161
148.064270
100.365501
150.307541
140.677979
156.359619
152.175171
-22.108829
0.647101
-17.504147
165.653519
165.278900
162.916061
143.166336
144.244415
147.013382
150.464355
159.033630
140.884964
-178.681213
163.919830
-36.955521
-24.231207
6.478171
150.163040
146.567719
139.638397
-160.817078
-23.218727
-5.545810
68.002686
156.950195
101.352058
158.191589
142.029419
156.367111
138.511185
150.947418
132.786972
150.727509
141.415741
146.241791
134.710373
143.023636
148.243149
-37.101391
10.048527
19.452829
20.453966
-58.509796
-16.865969
-49.434261
-48.897190
135.221878
126.745491
110.064705
20.468718
-39.936981
137.389923
142.989731
147.675323
131.526215
132.296524
28.453310
7.041496
-13.403020
5.605109
-141.400269
138.158905
-13.014809
-39.276241
141.906433
147.222992
155.409973
-44.922607
-38.338009
-38.641449
-21.763638
6.951781
-26.739599
-36.027679
23.737041
-3.570509
-27.197336
-47.425278
11.592313
-177.469421
151.256668
121.349998
149.264908
156.336075
148.357605
146.418091
138.767075
159.629898
116.932861
164.080475
144.136475
148.137238
141.244415
7.481284
-39.016823
-26.323885
76.618706
129.004959
151.660370
152.499619
131.430847
149.324203
166.170410
128.428757
140.588486
136.711868
-21.277924
-25.028690
122.527443
137.048401
141.355011
152.189865
135.104309
140.736130
126.558456
126.674675
155.529678
108.957405
148.493790
152.297440
154.346832
150.319794
121.032417
119.315147
158.743027
138.887863
-14.272185
5.041932
-2.173218
18.994129
-3.473840
-12.295263
2.741240
-31.586744
-9.529698
4.407978
16.264782
-16.721317
132.564102
154.447403
-164.339417
122.854126
-178.970535
21.417873
39.752800
134.722488
148.061890
148.001953
171.553238
147.155685
136.510193
146.449280
145.212021
164.009277
135.058624
141.926300
138.794647
-18.766878
-42.558624
-108.173439
-35.770760
158.296585
144.362427
146.785248
122.481155
111.699738
105.509804
148.717834
169.257492
146.038452
150.402344
38.057240
41.647366
13.622865
54.089890
8.115515
-1.968117
125.309113
147.116119
160.878006
154.585526
174.372650
161.393082
-158.874832
121.640678
110.611443
113.550064
163.818069
152.814194
151.913849
158.101608
150.032562
123.727165
165.217590
145.315674
136.636688
169.066513
153.589920
133.019791
178.839020
132.759995
158.660202
146.428146
162.621613
149.297714
144.337296
150.538589
147.726273
145.060410
136.912155
136.083527
140.349304
110.264153
138.861755
140.193314
-10.621822
-19.015667
-86.384224
137.961288
101.968460
161.432495
166.650833
149.841263
173.953949
163.949265
31.565157
-19.890375
-20.635389
57.362602
-38.017216
-42.136662
-30.309618
-22.707916
3.297762
-44.680309
-6.317082
-27.613005
-2.741454
-10.006653
2.428015
-43.433258
-16.280249
-49.016678
-23.779350
31.599770
141.767075
146.131714
121.193069
162.278748
138.666245
168.643295
155.578552
155.975861
144.608368
143.010880
142.678314
124.371826
127.000145
171.903427
144.360397
142.277985
137.664413
159.545349
136.781479
155.382904
149.764893
148.980820
126.742226
161.845184
117.298470
161.659561
141.859756
129.351639
159.939209
146.842361
137.809235
129.937759
142.259995
153.357330
7.188727
160.010590
123.527718
159.744614
175.052460
161.356216
157.271790
160.378265
160.577682
-11.329555
0.757698
1.139008
149.526199
139.207855
120.368362
-2.930310
-19.302296
23.296402
145.482651
131.578171
123.855858
161.574966
126.799995
177.460159
118.641899
132.375488
147.024979
5.498825
-15.772421
28.723478
5.917483
56.276737
-52.448719
166.222336
168.058823
139.062698
124.899635
138.506027
112.346054
143.184723
158.541656
143.310577
151.632355
157.655212
-38.514503
-40.081581
12.749857
8.692964
10.076419
-48.943092
135.984497
133.486313
131.218033
159.595459
145.294067
161.369492
173.626236
169.313141
151.538589
155.379028
149.181961
111.446083
152.152298
148.230499
132.140701
129.632065
147.619934
141.688370
149.931747
141.477127
145.607697
146.107651
147.722336
150.805191
2.071126
-41.550835
154.085159
159.573288
126.612946
-155.809433
132.584671
105.810402
145.330292
125.432785
129.460907
141.935837
122.593353
139.597778
141.986603
146.122986
154.300858
131.153214
164.095612
66.394287
146.431702
44.621933
154.769089
146.907578
147.514954
135.447449
140.871185
138.891571
163.115326
142.674103
154.032059
-42.907951
2.422447
2.512091
101.287727
152.395370
165.759918
152.884644
11.319658
130.306702
141.073151
143.783493
127.108009
148.301285
141.818741
4.075685
2.044496
-41.100449
140.709778
145.068100
154.455627
157.674942
146.002502
157.801086
130.619751
28.213634
24.909977
44.654243
-163.043228
144.229874
-165.410782
144.324402
149.981796
151.231964
-141.249664
124.995872
71.416389
-152.710785
-157.298630
59.882431
-141.987152
-125.539719
84.803490
-141.954208
-153.694794
-161.349518
5.919669
98.478470
40.603825
-153.460236
-152.400192
-178.261093
21.351582
174.941452
-136.183060
0.541402
32.322559
-18.935471
-19.964453
4.833713
17.757683
2.839866
141.764008
178.620987
139.275146
132.926544
167.598419
141.391006
150.368164
122.931046
165.147736
123.696617
129.023315
140.766586
162.887543
-142.780777
-135.861069
-176.189606
-14.096189
-34.500824
-16.175520
-23.756573
113.974632
144.377823
129.879120
127.177238
145.623428
136.470154
125.239761
143.326477
141.300552
152.804581
151.031815
157.063828
147.872330
162.159409
142.774094
147.649078
156.081131
164.374466
127.602409
169.215149
145.680557
126.110435
147.053513
157.375290
152.795074
133.484619
147.456192
157.597214
122.775322
150.638168
124.755219
146.082581
125.899094
148.106354
144.449188
152.074631
-178.640015
49.355530
20.584190
-35.745651
65.933037
-141.706497
171.255844
160.529099
150.063538
150.519470
120.690041
144.541794
154.403107
141.588287
145.450256
134.729538
125.378418
128.849960
148.469940
141.648987
157.140274
119.832603
141.287720
143.828064
152.033234
150.836639
136.190033
134.757385
137.919449
138.829391
146.969482
150.194763
161.424942
121.258965
139.328812
167.712311
150.132401
126.432625
138.957962
149.685730
144.262741
172.634216
147.850616
132.454132
149.201736
157.315216
150.645370
162.637878
104.791893
157.336456
128.873230
142.250015
160.727097
174.300537
2.523364
146.002533
139.668503
146.194794
175.341660
162.164825
126.363564
147.934036
102.366837
-4.056082
-4.467693
10.311851
-1.447668
160.314880
-8.940196
-40.716267
6.101043
44.260365
-30.243813
-1.591393
-33.872890
-41.579887
-4.826575
4.961674
19.976461
2.172498
-33.413574
-23.576080
3.327196
153.295059
135.384415
152.145355
144.519653
134.523758
146.767746
157.399551
130.158051
131.083939
142.132828
142.508118
136.028214
120.163155
133.972076
52.918686
-20.610052
111.192017
110.943558
136.669189
139.098724
147.906876
105.728073
147.242508
130.521698
150.338364
158.615997
124.553223
147.030640
142.276337
129.348343
145.629120
165.420364
-23.726154
134.621140
152.809357
-2.760595
124.446411
170.932877
149.489502
146.405457
141.766861
131.570145
131.084198
156.443924
159.912491
156.903427
157.770645
135.318634
175.124588
130.510193
112.564613
148.511383
136.407303
137.101105
137.150162
126.584885
146.105957
146.726273
139.531143
118.607033
153.501602
143.507294
120.752960
164.625854
122.254791
172.522141
112.104645
134.308456
137.417145
151.945862
148.676819
149.661423
132.774399
152.861664
139.168045
150.647186
149.453064
162.954346
-151.861237
149.000656
169.513611
-48.521271
7.911526
16.158396
18.258703
-1.423953
140.224518
159.194473
117.701485
116.479675
162.478577
173.619751
141.635468
134.966248
146.354187
162.779938
158.947311
156.146255
134.138596
139.850952
114.722420
3.921263
160.548889
153.876053
171.135818
173.489288
152.437943
164.970078
150.400726
-170.677719
136.121292
145.446609
159.265198
148.971954
147.303711
146.710495
12.270671
125.446419
162.005630
144.574600
163.598038
119.838364
-123.707764
29.960648
172.889206
145.003632
140.860703
162.476562
-34.196636
-5.869523
7.145561
161.777527
-30.442616
-55.612873
1.592376
-13.468865
-14.716476
24.490269
141.094803
152.872192
152.070145
136.327591
139.820221
163.177170
129.317108
147.753342
158.231903
148.070816
160.695328
157.602936
144.824448
156.915024
141.506210
144.942947
132.390823
-34.418846
30.413483
-43.282166
29.402979
151.735306
151.487885
138.915848
148.481125
10.493063
20.420420
128.346970
168.376907
129.939392
122.860016
130.016449
119.476326
151.787766
145.878067
139.394058
168.050995
141.927109
155.507599
-172.924149
146.772781
148.919037
153.746033
127.810593
170.669052
162.966904
148.211594
149.408524
147.698929
152.668808
126.478912
149.767471
147.539261
30.623446
-67.056625
-29.032995
-26.139154
34.899498
152.304825
141.166656
137.160141
179.709915
172.305603
139.954742
141.507797
137.754456
136.980453
160.790741
162.467590
167.223480
145.763870
143.575455
133.449997
138.942749
148.546326
125.618210
-19.794573
-25.039223
-19.318171
2.897932
-33.573692
3.815672
159.744965
151.942169
128.299881
141.850342
150.123703
161.340775
168.639923
148.229019
131.514587
146.372498
149.185684
158.421173
134.336441
146.468353
43.273846
-158.588623
148.229523
177.975311
-146.447388
-168.690643
141.217758
38.734650
-155.835724
119.307030
155.024719
-23.681633
-11.908850
12.693828
-31.205187
4.888562
16.975235
-41.463299
-5.633429
-19.824251
15.518368
-46.137726
-1.942090
145.631012
133.505432
145.158096
132.983795
141.192001
151.373642
149.248535
163.360687
147.433884
119.868942
162.369446
135.653763
145.894608
163.323074
141.826645
123.680595
138.083344
163.896088
138.241806
150.894333
129.687042
137.172516
155.574142
159.449768
150.977737
139.511261
132.243195
154.006882
160.904312
153.926743
162.717682
140.772064
175.288635
132.936661
163.369537
145.220810
122.548508
152.754425
143.032410
175.257843
149.808365
148.906860
146.748520
165.250061
146.566589
20.969450
11.560744
-38.911430
128.669128
151.133682
142.117889
137.453674
157.013535
138.928284
141.626785
116.047432
154.308823
136.966217
166.302414
133.822403
-39.059998
2.817375
-39.639954
-8.872455
-32.231335
146.161453
149.339218
6.583383
3.916867
17.925468
-46.484276
158.562881
146.034088
144.390747
139.877625
155.333328
144.463593
137.009979
121.911194
2.996893
-42.872513
-16.454519
71.213326
156.602600
145.166611
152.551453
156.405457
138.960266
149.694946
6.821879
153.934204
135.892624
131.713257
151.423950
139.694733
171.287735
111.128334
148.040527
152.312592
158.458542
133.766373
159.846451
147.448837
6.947039
-30.884314
-5.539693
-15.841513
18.026951
-52.494312
-36.584309
147.649887
123.926193
150.115509
142.287231
142.472321
139.975723
143.462234
160.256119
142.741013
145.130600
135.797333
158.974457
176.207901
117.905533
151.782166
129.504318
143.159668
175.862686
158.604034
112.772820
111.609428
150.489380
143.804993
146.775986
144.035248
161.578064
132.094543
121.206535
166.711243
110.445580
133.119705
153.769836
151.797913
149.444168
117.266457
138.067749
155.858459
158.138000
168.876221
144.873535
153.262894
150.850983
106.618584
-19.215801
7.242183
-37.871948
-11.561050
148.063309
139.947678
164.707611
148.817352
128.754700
150.014572
140.278793
143.090820
168.833344
172.856522
158.078445
147.274109
154.015701
150.073700
154.830978
168.380325
158.814896
135.954956
168.247009
141.105988
128.558258
150.292114
114.319099
152.882797
142.806824
126.994598
131.892563
147.298264
140.957458
154.593567
159.092316
-171.571136
158.479477
147.831772
143.923096
158.993500
110.047676
161.538986
127.684448
141.145355
151.882080
156.335373
106.775429
145.548126
175.850403
154.021164
133.550354
149.134079
161.462250
145.012909
143.115829
144.518585
149.335159
162.579422
149.098663
151.800858
128.404190
164.480835
150.131973
152.432953
154.043243
170.426224
151.250671
159.083267
177.575928
140.064987
143.496597
145.092926
141.113342
113.096252
123.731316
132.766373
149.959839
130.317230
145.004730
148.228821
150.618225
129.549088
145.387451
129.273941
130.469070
165.525070
130.088104
163.951233
120.592751
157.027481
21.197891
57.445465
10.347579
-46.258053
-43.370552
-32.809570
-4.420225
4.745325
-26.902578
-13.465184
146.975876
146.132843
123.421677
158.786194
171.589005
119.377701
138.699219
130.085434
148.058990
135.239273
141.429764
147.054352
10.375131
16.748014
141.009598
140.740707
147.002335
113.712357
138.426834
160.875290
140.985672
122.635353
132.550339
-1.413331
127.273666
126.500626
123.894501
167.257416
149.257538
147.174667
138.260315
147.823151
163.322266
150.851898
146.542801
163.726303
115.919395
149.921387
148.423813
137.455078
145.441132
144.748001
153.250717
157.480240
69.114220
39.823063
-128.894089
-153.519363
-152.824661
-152.134064
-174.332489
-179.645004
50.131264
138.636063
140.763336
148.090256
118.221664
146.371246
119.771309
155.613831
171.898056
144.185577
121.823769
137.205338
161.692200
147.624420
169.099869
146.333130
154.334290
157.891251
132.261215
163.086441
142.727539
139.675095
138.424530
134.182724
101.219612
-41.401836
141.973221
149.311920
148.380554
147.491028
130.424377
116.922356
146.270370
135.990540
147.686722
141.788559
136.042831
131.648804
154.113297
148.490021
14.419814
-2.127989
29.258791
5.899270
-49.384636
153.586075
7.845777
-19.372759
-42.528854
-12.442134
38.133465
-3.342284
9.104484
72.321182
154.103256
-39.771103
4.523203
179.013840
132.411728
140.272125
138.750977
141.344193
139.483841
156.635971
131.262085
148.347336
145.939438
132.039200
153.928146
148.289932
139.045563
148.315811
154.843979
147.841324
141.411102
140.817184
123.288475
8.272794
2.566435
-22.721087
105.444740
142.207047
38.521301
-136.022552
-170.245163
-160.903168
14.712430
154.508713
162.455002
133.579254
146.995255
156.216171
139.519241
150.913864
169.201218
134.437408
144.723984
135.779205
159.889114
162.275009
147.641174
145.147446
141.596527
136.632172
153.723373
155.798676
147.862259
146.009659
112.557518
140.787933
141.446976
137.016708
124.066551
146.473358
166.986160
-4.125213
0.841397
20.729239
-24.774168
4.830266
-42.665283
-42.108799
-41.842659
-37.608261
-40.214199
10.486160
-161.822678
163.929169
67.069389
72.476540
-178.635269
156.092407
165.971191
-19.997583
-17.443983
11.324129
-5.573482
-28.866304
-33.943436
27.838022
8.662905
147.405548
61.784836
135.557220
137.928467
153.069443
140.205368
132.094238
150.057800
122.612724
147.048325
146.573013
147.129959
144.706116
176.615967
133.217392
139.509048
142.243134
123.606552
156.710678
130.446823
115.858078
165.706848
132.464859
149.167908
143.315506
136.752548
156.282394
138.009872
139.264343
145.107117
151.238022
155.376129
138.266464
142.686111
155.085892
134.912674
133.933136
1.976551
-21.884439
3.776261
-15.798846
-37.449429
-35.527256
12.776615
10.463317
-3.558810
-7.481494
-39.307438
8.654262
-20.411942
-22.158066
-40.088535
125.966484
148.244110
140.805740
134.668839
127.813866
141.258057
153.968369
156.167511
148.306183
-76.738800
-43.979782
10.653920
22.320009
25.580288
-38.869671
52.909168
134.588715
140.202606
141.382950
135.859451
148.314362
126.537498
162.222824
168.755096
142.103806
138.223236
134.230865
165.177872
145.501404
167.065155
157.689758
137.689636
-67.423126
143.441727
143.311172
158.260040
107.870850
-35.094597
173.152710
144.250748
119.483879
-7.766625
7.757775
-118.720375
173.568268
155.025269
135.876770
154.562164
114.739891
154.275314
148.414322
146.992661
130.136963
124.031418
149.302216
149.999329
138.458313
148.140427
148.334625
154.806839
81.206352
146.450806
165.344528
142.653854
143.022736
170.310577
144.129959
165.990417
140.151428
107.493317
172.266449
132.704727
153.898636
127.769211
139.514832
160.409485
129.588531
118.555588
150.768631
158.424240
109.215111
165.252487
117.120621
150.565033
158.808456
138.336807
12.393728
-45.382206
7.422882
6.038873
-8.664900
-3.301797
-31.475767
-19.312626
-36.169262
-7.343233
38.475719
135.348083
-16.586973
-48.637051
40.309380
-72.066582
17.518641
57.375935
19.084995
3.399263
6.935085
26.731438
-44.617428
6.096993
-5.738629
8.410131
-39.791313
-38.078457
-1.131769
163.783081
122.650604
133.531052
144.555466
174.878220
162.701172
134.045044
152.414108
128.431763
152.230515
19.745949
-21.141329
9.140950
131.693970
-6.614942
121.311096
166.596405
142.878036
-49.729305
-12.777866
172.879318
137.705490
167.481659
171.273621
152.848862
129.103622
151.124557
139.052979
163.866043
95.984428
138.895767
123.215591
147.658997
128.485107
118.831818
29.704615
-169.207840
173.385223
154.821228
126.867096
122.145523
121.500847
169.791397
144.408737
143.678833
159.241394
149.496460
168.885101
153.707047
126.144844
145.123459
160.503708
147.469666
12.680221
128.278473
165.347961
137.308731
125.584793
150.272995
159.983002
-163.451767
139.346649
130.227402
148.372635
136.345734
153.545166
176.937897
130.645645
157.775299
155.554291
122.426575
113.752953
136.665543
126.410378
152.994308
139.532730
144.008514
147.665543
138.702866
166.876846
177.722977
135.703583
160.048798
149.819702
153.001633
146.911102
151.125168
170.485168
136.953598
139.024445
117.305077
175.790756
155.701324
146.556808
110.784218
159.878632
135.329788
148.034363
95.080620
140.448334
79.228798
154.881973
173.202591
163.426712
147.856293
149.876190
145.074570
131.836746
179.207703
165.960281
146.520248
-2.586643
-30.046734
13.131125
-53.001091
-52.319672
149.009933
118.611504
141.337265
137.286041
144.783859
-179.358658
128.829178
137.280853
151.048752
142.484467
135.264328
139.810150
145.774490
142.533493
132.270233
162.602112
151.950012
127.100616
140.697128
130.666321
159.312866
154.016281
137.198685
174.883804
145.691528
146.181717
153.034317
116.004555
148.792709
157.726364
128.711792
163.987183
162.834793
133.836807
-4.772287
-14.220159
127.425339
142.434875
151.697357
136.588272
155.781006
136.436310
125.752792
150.645416
145.915207
142.557602
145.197739
143.858902
165.068710
149.683044
140.652618
149.563843
139.416016
152.780533
121.097755
144.596786
127.237152
121.183502
149.509857
141.470856
156.288284
162.240784
151.390182
165.942764
119.282677
121.391144
154.675781
156.012299
168.414459
161.447952
132.834351
135.281876
130.758987
151.710068
124.758987
138.229080
121.173149
152.983521
153.251740
147.129410
113.117996
164.982010
140.496826
150.748611
141.350708
165.965805
165.551102
141.932220
146.882721
177.679138
123.113487
119.392357
139.974792
141.954987
141.539078
115.228973
150.216125
153.699448
145.536606
174.077545
141.318558
160.582855
-19.538980
144.325500
133.997192
170.249313
155.398148
145.934357
152.114700
139.972397
150.553146
141.596802
152.955139
155.619156
149.789230
173.203262
149.111099
54.019249
-138.138931
146.953781
175.834381
-157.447266
-157.189178
143.778564
-174.312653
-157.334564
-156.658707
157.878510
140.509628
171.071274
150.037750
178.624985
113.150909
163.920837
144.179749
1.016063
11.788063
-41.652546
-16.387629
15.536381
3.624608
109.579834
153.276245
-5.727347
-40.463379
18.123175
6.988562
-2.833863
150.670212
137.226410
136.035873
149.444916
144.176361
135.094467
-0.126669
134.540207
150.559006
143.259491
155.556519
0.532658
11.821867
-3.750767
-41.970940
24.866173
-99.485146
148.024261
119.556213
146.315353
151.864487
165.527344
-20.642334
162.069336
157.162506
130.139526
165.011566
140.563095
163.845291
145.436035
34.845299
20.194788
-26.387190
6.230203
-14.848422
-3.313753
17.391296
-26.048645
7.885606
150.237579
172.324951
138.360580
129.574615
164.423965
171.990417
125.244774
132.121719
153.871109
142.969589
150.478775
142.547546
135.646011
145.019775
116.520889
129.659515
156.725510
142.547272
148.484039
141.921738
138.870285
160.498169
114.141235
153.059540
141.589386
155.194366
144.083847
151.211777
139.582275
165.288284
137.034134
135.643021
165.205246
150.506744
140.924622
111.996124
26.169107
148.758041
140.342148
141.837997
152.966675
149.284439
128.957352
158.559067
143.865280
136.620148
127.628372
151.273956
141.510910
140.863541
147.123474
157.240051
150.096451
171.161179
168.986938
142.918304
135.710449
118.297569
127.478806
165.771454
137.983582
157.485397
137.546478
160.904968
159.224457
153.749908
157.961334
144.213562
138.869812
138.044830
-2.068573
-5.624934
-37.252930
-31.975771
-27.608414
155.709122
144.793259
147.171921
151.320236
164.218964
141.083527
153.376205
126.064957
169.925705
-150.161865
-168.763290
-152.113129
29.897072
155.900787
148.547424
127.134209
129.778976
138.197754
15.189942
159.727585
161.387238
128.692444
145.303391
-135.890717
52.082378
1.327954
-30.289761
1.433541
-6.686126
18.393990
-43.225834
143.717361
24.876598
130.321198
127.204155
-41.543686
-10.408377
-8.952385
7.595615
146.081024
-44.723686
-13.203177
-22.212494
-38.772907
9.843506
-24.143513
-18.418737
145.874191
131.862152
132.105103
152.232803
178.889160
150.863968
168.052277
158.723038
157.298065
128.027954
-41.617626
-30.225910
-12.256811
-6.414354
160.063370
159.882675
127.463318
127.231995
153.680374
153.000320
125.844749
-43.317139
36.884155
-42.199429
-1.970005
160.412048
124.008102
151.600540
142.286133
136.256348
127.555717
129.147247
144.709213
150.505722
135.229904
141.431122
148.339294
133.991013
-177.174423
155.075821
143.926407
147.837479
151.139404
127.706024
126.000015
138.674835
155.753220
109.711441
-11.499561
133.187943
131.294922
151.020340
164.057877
-24.611872
0.344350
94.760979
142.378067
131.736023
140.049637
164.985641
120.763748
129.526932
145.320221
164.135361
173.288483
-1.290133
-43.131432
5.542876
19.982208
141.197510
171.386810
142.237244
156.415192
149.123795
169.571396
135.429138
131.274002
147.406113
-38.431225
3.470118
-65.375526
-7.472729
10.751181
19.672806
-6.170028
1.235747
10.371375
-36.323902
1.924273
21.048094
-19.449888
148.296661
112.844513
150.219299
143.094696
135.133423
144.309158
118.468300
140.403351
142.473450
143.053024
118.321968
131.032654
136.759445
158.571930
174.719345
145.165909
115.327339
109.544060
141.755508
146.229034
137.907303
162.270340
129.575638
148.083450
10.955601
-45.171650
-35.366005
-38.732170
-0.322034
-43.755974
0.134170
-44.422504
27.558372
-0.547155
2.317395
167.691162
116.820419
146.196350
158.420120
149.739471
158.123337
129.667862
104.774109
-150.063324
154.357529
165.338974
176.650513
-21.699766
9.446998
119.001778
118.017464
170.537277
134.943146
168.943451
133.866211
169.896149
124.474724
138.366837
153.601410
154.600647
122.365944
143.258987
159.303650
121.288528
112.891251
150.334610
135.139297
152.943665
136.461472
7.140453
2.564680
26.676281
-42.973705
-49.183090
11.076365
-26.997622
30.596825
23.099058
161.108719
122.904701
145.188477
147.936722
143.054657
123.900803
129.647064
132.300476
138.959351
159.915482
157.312286
157.114182
150.857498
149.008789
146.133850
130.710190
147.469345
135.480042
145.742264
-41.616123
-15.866790
-6.992575
-37.012749
-17.934675
-9.285036
-5.461742
-50.182610
73.877357
150.951401
164.023758
142.691544
165.919067
119.579315
153.194962
127.295120
144.390106
136.251236
144.829926
158.770676
161.144760
136.576950
161.735382
141.926468
136.298370
138.409622
151.876556
149.196152
165.426987
139.175095
144.648865
157.785004
136.919235
150.632095
135.543457
150.207733
147.151749
130.820160
152.144821
129.934296
127.399361
149.922318
155.862747
146.882370
2.558950
19.451405
3.012659
17.788795
-8.070638
136.900208
160.755646
166.771469
129.596176
-34.219025
-1.797003
-37.148788
9.480687
-1.741250
-15.501561
-10.527380
-34.577877
12.483610
-40.034325
22.226654
174.881760
-18.208288
21.546406
134.754822
162.642044
131.859085
122.918373
119.040710
152.114761
137.151306
122.056473
159.145920
133.614090
151.566116
150.745056
154.039001
127.825211
143.142715
145.490753
128.133774
132.427719
152.017731
153.649002
147.013672
113.595345
142.399124
141.946320
124.960022
170.438370
106.550110
134.590607
27.944134
-15.971492
19.919525
-17.517836
11.433474
-47.506191
68.139847
177.898666
130.921280
139.487198
120.499939
179.109116
136.761795
160.685471
142.910919
102.775200
135.062973
142.997253
141.969879
157.439178
135.723007
142.789337
148.448334
147.501266
153.115738
143.105698
176.516586
146.965256
143.600922
111.200516
128.027374
131.813034
152.671448
-29.815157
2.388271
0.971967
-4.753244
-28.491047
12.402826
10.548406
143.965866
177.135895
138.991425
160.875000
151.257401
134.474564
148.875244
127.978981
173.725266
153.867706
141.527527
143.507675
-12.593850
17.878885
-34.084476
-2.834692
133.407608
147.716553
126.801308
141.819107
-39.678940
-34.946140
-37.491405
27.215115
-40.168434
-18.344381
12.231755
161.199173
136.746246
168.959274
146.291443
6.172156
-49.421043
-40.734406
-33.520363
128.538513
114.202782
148.263885
158.158707
127.078079
136.797409
166.455795
140.776962
154.394592
146.597427
159.612961
152.226822
135.621765
120.134186
-2.908114
-23.219307
-27.472881
148.177246
152.492401
144.178360
138.115082
159.963028
167.351791
153.028687
146.653595
143.366165
100.407158
125.656815
137.958908
130.487869
138.685928
161.443649
149.735825
148.511398
160.125916
139.134659
144.001633
113.217392
121.730659
-5.390197
10.086076
4.758598
-43.641960
-27.008986
-9.478115
4.542950
-1.026410
-4.457818
-57.470173
157.026703
142.556686
122.355881
141.683853
-44.675087
10.613222
156.520721
-170.327774
144.768372
145.555420
177.508163
133.937729
28.784027
90.827003
154.003265
142.386353
163.327866
132.250015
143.561935
-122.589020
-0.847653
11.247084
-38.302513
160.484894
118.895584
151.205872
-42.853111
-21.908936
169.904037
131.396347
166.617203
143.652664
171.384552
138.026596
67.877876
29.922216
1.365874
147.765320
143.261154
146.211594
140.642685
130.363266
122.801521
-42.883888
-27.338247
-16.579830
6.935933
154.948853
123.740479
139.596741
141.080673
155.646332
143.830307
151.270981
152.106018
138.105560
155.802063
145.003647
121.543030
159.000870
138.717545
128.148224
150.859970
126.012642
-42.714687
73.550903
126.423241
13.542333
146.857910
154.289886
146.275269
137.023987
127.262047
148.935852
142.533234
148.652908
161.973709
113.613663
134.481293
145.278778
145.066101
149.582916
145.634415
146.628830
130.169769
161.144455
137.705154
103.844109
147.522263
143.125671
158.234650
155.531311
143.906433
126.408035
134.082550
131.846161
136.891617
154.715027
160.760330
134.675552
146.036407
-1.990266
-4.010343
-1.967719
3.471077
-31.237944
-27.152649
-6.013336
-9.648238
142.019073
155.388031
153.013092
136.998093
144.057144
131.610535
137.430786
121.245209
158.145538
141.276505
153.733780
148.195267
160.294296
149.910950
120.476501
150.384460
137.948975
135.220245
154.632385
135.892105
144.915726
145.625061
174.800003
115.735252
122.581833
148.253296
6.178950
-15.598023
1.920913
147.972717
142.352615
143.677795
146.759277
140.466446
143.164719
149.000015
7.412380
25.771646
13.170273
-44.115967
128.981506
151.403076
143.886444
153.684921
144.497849
153.530090
167.260071
170.931137
140.266327
153.870575
157.783569
-16.281477
-57.730953
3.755514
6.120516
-34.681080
-28.904871
167.113388
152.054062
137.416092
141.742065
-39.800987
3.246486
-52.372288
-44.900902
139.921112
153.941788
132.514557
166.652115
157.624985
150.223480
126.137466
131.088150
155.383530
154.075241
126.576515
133.582977
152.043350
130.772949
161.381165
124.483604
4.607852
-45.732784
-40.718822
130.881851
145.868927
154.797836
131.566895
132.518707
140.905884
136.892395
129.921326
167.589600
156.014084
-8.015158
19.724974
-2.388435
-165.367874
148.856949
157.533035
133.092880
157.370590
146.045609
154.982651
143.588791
144.774063
158.763290
121.628693
148.153229
163.290009
114.675499
149.731766
139.420639
141.309311
156.673798
127.878471
132.404037
161.524094
115.952019
108.627998
143.329849
122.271469
151.915375
141.320236
109.340187
157.388184
139.085449
160.481842
136.070511
160.755417
161.637390
161.160172
156.592804
152.655197
144.240784
127.637802
162.013809
160.216354
162.661057
124.257812
0.455854
-99.791100
-33.340275
162.867844
159.210556
147.937408
163.253647
140.129028
148.462219
139.792191
151.911743
131.087402
138.971817
128.538849
139.303879
148.799240
141.577225
134.131973
178.532440
132.480057
140.123932
158.220718
142.823486
143.497711
150.569092
159.801590
141.684906
145.276123
159.507278
150.679688
136.458542
144.536209
149.406250
174.641434
165.365265
2.186148
-18.596619
-79.973137
145.662506
128.399017
139.260971
126.023201
142.680450
167.960419
155.937042
144.295883
108.448479
149.473389
137.267090
25.765659
7.768419
-28.567678
-10.752408
-4.047818
159.371948
107.737610
127.030472
159.399857
155.558472
133.839951
126.333000
135.532227
143.232666
164.609436
162.414780
149.253128
173.105667
63.866867
176.612900
-161.405136
-173.879028
154.464096
24.386135
138.030853
139.716568
147.835297
144.146927
143.015137
171.954941
162.365997
145.567322
142.345047
120.669632
16.751783
14.865404
-6.075477
36.141453
41.312584
-39.961433
-43.073624
-19.300335
120.381821
125.754318
125.723930
161.947861
157.952301
140.565994
166.066528
164.012268
156.432663
143.480759
162.959549
148.064758
116.975632
-175.914612
119.954834
157.878677
150.463943
142.909851
151.780121
175.245926
144.403412
142.475296
159.496704
125.951141
127.053108
128.370178
106.142548
144.305984
141.119598
143.927399
162.934906
149.991852
138.194519
139.663467
163.452576
150.665054
159.059723
110.956810
145.529495
145.092087
145.332260
126.959457
130.782028
148.410156
149.735123
22.576199
-15.183945
45.655895
134.278931
130.110001
145.446136
153.272614
36.739239
163.561386
169.536087
152.233414
-22.581127
-6.213755
-15.663515
14.975362
-20.635349
-6.020373
-41.637413
-42.490623
124.339355
141.047714
154.044342
132.803070
123.675377
146.854523
104.980309
131.845703
121.047066
151.458389
-48.534111
-2.972165
-31.939045
25.253157
-34.417412
153.868881
151.222107
141.600311
144.380249
148.958435
119.394653
112.038193
101.594917
151.070343
117.955925
153.522842
126.285027
136.734421
172.169113
139.408401
129.762604
8.282804
12.986193
-43.196274
7.463612
-1.458844
131.396133
166.254166
140.880463
138.643051
-5.968082
146.115082
116.761475
24.594622
-22.207281
-5.111784
-17.615294
-92.208626
122.288834
156.082657
160.024490
-21.872625
2.468548
150.278168
162.336411
126.747032
153.987976
151.555740
146.841934
142.019058
154.381607
170.256042
126.491493
9.895826
25.846846
26.686344
27.435431
29.188118
22.285084
35.896263
144.820908
136.670959
146.894104
137.555374
158.217361
115.286591
141.261978
138.536758
140.578430
162.456772
143.123871
163.582321
144.195358
138.324493
128.710938
-18.318092
6.232500
2.398167
16.170235
10.242269
153.254456
156.797226
164.031082
135.687500
132.194763
123.012901
143.325226
150.997269
132.426422
156.531219
159.294022
135.211212
164.067307
162.384262
158.374969
162.776550
143.078888
-178.618011
134.460388
131.518005
116.921753
167.499115
144.544418
165.217056
165.629517
-8.135690
14.102022
-31.821699
137.497971
131.109863
-143.823120
-14.314968
-41.457291
14.102203
-1.244112
-4.509976
13.150398
-41.217007
138.066513
157.088028
140.834946
139.188461
124.590454
126.791023
143.764908
147.048767
119.869377
157.647339
129.481506
142.571274
147.549011
142.060867
140.003601
139.322083
133.202103
124.536018
138.962326
148.064529
134.872726
121.818810
150.698471
145.670258
166.749924
156.023819
136.573303
166.670761
171.360825
157.485260
159.073807
165.129028
132.910568
132.669998
175.726517
41.567192
-14.291801
-34.916668
-2.026034
153.800171
164.257263
173.633316
158.322311
132.812805
162.077271
154.102112
162.262177
-178.653595
154.363007
131.827896
164.813446
135.046188
150.813568
139.674728
168.130524
135.561005
146.920532
4.924816
6.577780
-14.242080
16.748631
11.225194
-24.688620
156.341461
151.441437
158.460571
140.338211
145.154877
150.272476
145.208359
114.341843
123.615417
136.090118
127.884674
134.929260
-163.419647
132.339935
138.062500
150.689590
131.877426
130.744461
163.748352
132.987625
122.122139
-32.846436
-7.803359
0.441462
147.612656
141.555359
139.710205
122.474892
167.416290
112.641899
135.259155
158.293457
137.831070
159.090881
172.050323
152.673386
142.895691
149.038635
157.757217
145.406097
161.594406
163.333054
165.396088
147.207001
17.053373
-45.581379
-13.321302
131.462082
144.898758
149.943100
155.432800
128.767227
163.512131
143.874954
81.944893
-144.638687
168.647888
41.041729
50.118637
-172.599457
-154.939697
-135.865097
-142.663483
173.494385
147.133606
160.703506
-137.819901
-166.711319
-147.640182
-178.678238
169.849762
145.614838
16.440180
16.566158
150.105469
144.060394
141.661530
159.955185
131.985031
156.659866
135.144379
141.585907
140.681519
173.967346
141.339661
-178.793243
138.179337
11.975987
-19.704128
144.750229
142.132492
141.368958
128.977615
139.772232
147.843460
141.765198
136.262863
151.708679
140.710846
162.074020
143.120407
127.488846
145.360077
110.315598
151.300629
143.521912
140.521179
140.322220
151.821640
148.795029
153.636032
166.503723
162.094696
151.270691
169.136627
163.181702
156.063522
133.512375
157.231934
129.524155
139.071793
132.011139
134.128265
120.661407
135.504333
149.032227
149.115997
158.331207
153.434814
129.501770
126.814598
137.023102
120.756546
96.713547
142.599152
156.662323
121.003654
127.640709
148.335312
173.439514
148.594086
125.111015
145.273087
138.986938
131.920517
140.562302
155.977646
139.055923
111.371193
124.620262
164.587646
136.676086
150.634903
-11.149770
-41.474796
139.397583
134.920761
121.257423
155.894958
175.495743
150.715576
165.819901
137.496262
137.632980
131.650009
140.446274
153.415710
143.177994
153.251816
150.685272
172.005966
-8.305886
-42.053677
-16.108793
131.958603
140.880219
-41.958725
-30.764837
-42.613144
12.389925
140.270355
138.687088
16.408594
11.876966
10.787186
11.962055
9.059743
134.845596
132.666565
139.223938
146.909714
166.924973
139.872040
126.477913
119.114639
143.719788
148.969315
156.851135
165.201859
139.868973
161.576614
149.843414
139.073318
140.988434
141.443436
126.687042
119.740028
139.242386
147.720749
144.240936
143.303329
136.473206
146.179230
138.157410
-13.663086
1.497763
12.811960
133.217133
140.674149
141.381104
164.385849
138.349716
123.768242
121.387779
158.102539
175.450104
168.703400
134.413849
145.213425
91.886139
156.089905
162.051392
143.645126
126.772621
151.006943
148.867889
120.482277
144.895248
130.313904
144.031631
-46.843891
123.552689
151.570847
136.735031
138.569183
141.026398
-22.550825
26.635410
-27.774242
4.560207
-11.797522
-9.253446
-24.324873
-42.948181
11.290094
-29.159288
-34.977287
129.286697
92.481644
121.671974
158.597229
-44.555260
17.196203
-46.298470
127.509636
148.434677
145.747986
139.893295
136.764114
143.262726
140.699432
162.738144
149.796661
137.108063
148.687698
154.702057
140.654236
149.251633
143.306000
125.861336
171.190842
149.037460
145.788818
145.848419
149.432037
138.290390
128.201889
135.161789
173.460205
170.585068
137.249741
134.452118
130.211395
111.094193
145.305817
154.557541
151.826279
135.344543
143.048721
173.821198
155.235947
159.559616
103.061653
156.540161
146.761124
18.333168
-124.686775
-12.740630
38.000046
30.484676
0.675796
26.446442
160.412140
145.041870
123.042740
141.435745
155.915527
151.983185
142.225479
155.908051
145.565231
130.283432
141.602768
108.314430
124.417557
101.763573
145.679398
150.372131
157.117752
154.651459
147.705460
146.087341
146.451172
157.275162
136.512054
134.279297
136.852798
120.523682
119.670837
149.569504
165.099075
151.586304
4.380074
140.110840
-169.023804
40.092705
27.834118
20.945084
30.960270
15.454724
25.696445
41.064144
70.093697
142.601547
145.382324
164.959900
-3.916617
9.806501
13.532163
-14.016632
-41.040066
16.754959
-15.197578
5.916025
-8.723909
39.669010
-29.179127
9.167654
-48.464123
-3.731348
1.831307
141.791412
121.087639
141.063965
139.659515
134.805786
10.666732
-38.868805
-11.724555
-12.532383
12.805768
0.714364
1.753793
-42.003494
-38.081657
-179.016617
126.240318
146.112457
126.700356
151.302582
141.053467
150.972504
151.888245
129.090225
141.498749
167.697327
146.101105
-46.501617
-2.443765
-18.884594
-46.587391
-0.727124
-19.728930
27.564468
-23.910105
-39.329700
3.602229
-14.153119
-40.788769
45.351223
-50.974094
9.183824
14.118678
15.080623
145.972946
151.052628
148.938461
146.667068
139.996902
146.166199
153.597366
152.002014
133.628983
136.033356
149.148361
134.054642
143.788406
129.293716
146.446213
152.279587
166.413116
151.288452
-54.384602
-5.419673
-45.601799
21.925222
-2.580506
9.424438
-39.896275
25.351614
-17.962603
5.365602
-20.362240
18.965157
138.274200
133.554321
108.397583
141.314697
119.483665
152.977570
11.232420
11.743044
-19.193792
-51.140972
149.758911
160.247833
138.588715
149.019318
134.273560
157.300568
-0.886911
0.907629
17.829775
146.563187
145.259033
124.859543
122.543419
149.620972
129.845230
146.321213
139.816147
160.791519
132.130859
155.419586
11.633928
115.434616
147.206360
139.837357
144.995926
128.444763
138.526794
122.550140
147.761932
9.127849
139.865677
148.642685
165.113373
140.880478
119.042786
0.019782
-1.115573
-30.090958
14.296325
-25.969763
-3.601413
-37.752575
-23.643997
0.254878
123.723000
165.718521
146.001175
7.438145
1.563604
-30.539980
-11.206794
4.732510
148.350830
166.983261
155.359741
145.244476
146.159134
149.356644
160.865387
143.598251
161.799240
147.453644
123.860245
152.480637
135.805191
138.767288
158.210480
152.911896
130.255600
58.109550
-31.216776
-45.358326
3.755827
123.513405
145.744186
149.628830
136.071869
137.080154
178.969772
129.559753
141.578018
136.952362
153.875595
132.094666
160.223358
170.328537
153.258408
135.010559
137.759430
171.168167
149.741577
117.359558
6.799504
-0.414959
-37.050800
-42.872150
-31.350878
-27.913445
145.163467
131.584030
165.539032
138.267929
134.972885
142.185410
145.519791
148.662354
154.411697
150.504898
136.922104
128.734894
144.756012
138.354126
153.693024
152.561722
145.208130
148.538849
43.461056
15.585012
34.207211
27.604353
104.248322
140.231888
4.267464
-42.932106
-2.933048
-42.380814
159.037903
152.405228
153.722183
169.397903
147.292374
112.119888
145.635895
144.555893
178.458817
142.656021
160.295990
141.166122
140.206482
144.404755
-32.701023
4.192738
4.549973
-1.705939
6.184056
14.668879
19.558680
-25.093004
138.692810
152.562057
174.935684
133.682343
160.943619
136.257065
143.500107
157.540253
2.234408
-150.071976
-166.521942
25.171036
-152.891739
-168.303345
-157.368103
-157.500824
178.784363
-133.024628
29.767923
33.674915
61.200500
37.740898
-154.551483
-179.299454
-165.627762
-158.274078
-149.736740
62.204388
32.466320
34.155663
118.932030
147.853210
133.534805
152.666214
130.373642
152.948730
137.209396
148.558258
147.902161
152.849197
103.538193
171.204330
136.767746
144.711914
156.760788
133.515198
138.132294
143.730743
134.201111
143.445526
131.526978
142.470184
127.082291
148.864914
150.901840
130.521713
137.330887
162.234497
137.033737
150.736206
141.539673
121.621811
150.940857
155.176651
157.591751
129.941360
138.214859
132.521164
163.036942
5.793594
134.931717
20.139463
76.673447
161.636017
149.682968
169.421219
142.690048
162.360443
165.874939
174.248749
132.526825
158.146622
150.528625
5.160537
34.414078
8.509116
7.815272
-23.568975
-41.591007
-36.891552
113.051048
139.971466
152.905029
153.932587
160.087814
140.410629
140.330307
1.782789
157.787720
157.127655
144.033936
163.584106
141.200363
147.354645
156.300781
130.655914
137.276566
154.599487
175.480301
108.720886
167.397995
143.227341
119.786064
137.934875
156.667938
141.665436
144.901993
168.788101
149.420578
134.725983
146.982193
166.575134
17.862970
-71.249130
14.876276
-7.587782
-39.629173
-7.925730
-46.380409
22.306526
33.836765
123.273758
150.814331
153.918793
148.484512
150.954773
155.088196
4.904206
112.179733
115.376297
173.432419
145.735718
141.159973
145.043808
167.266663
139.640182
146.527390
154.293381
145.626648
152.974503
129.308319
-32.318348
154.536560
145.235443
145.492706
144.390121
138.809357
143.782089
158.647476
131.293167
153.686615
135.172241
160.268799
139.334885
160.650528
139.304764
178.160583
137.066299
130.277512
-43.690449
-3.746379
42.797489
167.443893
124.046585
9.126321
-6.299242
154.653900
122.499275
162.454178
129.650238
133.882385
123.006714
141.354630
103.810036
-40.052547
-45.428783
-26.535284
147.594376
169.031982
125.050621
141.264801
157.393494
120.588936
133.139114
151.907394
149.647537
29.489271
166.346878
137.845398
141.258133
135.636673
158.204819
139.668320
146.890976
160.984360
131.632156
152.834839
141.860367
153.435593
143.289551
146.550446
134.647034
162.393082
142.211304
131.938019
150.876831
122.481133
10.758813
146.349792
141.947861
111.723076
144.704041
133.500214
114.619514
147.654755
138.411316
116.710999
123.454567
105.766777
160.765656
167.851349
140.193970
103.341896
142.354279
152.854523
135.127625
159.039246
158.440460
166.728455
-172.658249
133.689575
148.917267
127.522797
164.622009
-3.436383
8.574117
20.967646
-26.383585
39.939899
4.942526
13.359031
-30.758793
-23.368080
-34.606174
143.942123
134.945740
153.368805
138.759583
142.776352
136.694458
158.084381
149.986984
143.946304
5.466513
152.411774
151.250000
163.920685
157.919754
146.743881
155.420898
145.063919
132.741928
159.976593
155.148727
-46.184311
-15.429393
10.107018
18.925323
161.579926
153.682312
146.111832
153.221283
132.059647
157.767746
131.069458
166.480576
142.081528
138.077332
136.439972
144.396118
130.516876
148.093765
131.162064
152.473099
152.015045
140.563919
150.549103
89.947609
142.211090
165.846771
144.825653
135.002808
146.643768
-45.375847
157.747955
157.968643
101.532104
148.473526
147.899521
157.426910
158.967712
140.840332
132.061584
154.003357
132.929932
157.775101
146.157959
146.881165
122.544586
166.561737
126.975945
130.039154
151.587158
164.302765
130.098221
148.741760
148.868546
146.403625
137.965057
145.033600
143.983917
158.884048
135.252625
143.685898
124.793480
169.615570
125.464828
175.928497
143.900543
158.313446
154.683456
145.248062
148.593628
122.611572
136.140411
101.566216
28.793282
-6.184912
-20.485294
5.977731
-26.684471
-29.769938
-42.032776
-14.487460
122.188446
8.274598
-177.461548
143.562317
146.717834
162.971252
159.957077
113.436073
-7.656835
5.588616
-24.932978
150.041382
143.775391
-179.698669
153.470551
153.358414
145.512634
122.050339
129.595612
134.573288
-179.032669
146.361847
141.773712
-15.602188
-23.726400
-39.835716
34.784256
-9.804877
3.158085
-33.565868
22.879879
-28.547947
-24.258427
-0.803326
1.656940
-77.866234
-173.680603
167.985580
-167.955368
166.438538
131.969986
-161.690598
52.407669
156.302124
157.952103
175.226517
125.592651
141.914642
143.090363
139.883148
140.887939
151.959534
152.482788
154.958069
153.226547
127.314827
143.749924
149.959961
155.510880
139.739090
134.279922
131.070358
141.493240
148.499435
152.910080
134.223953
128.461884
151.268936
143.033081
149.802734
143.300415
138.032135
143.381485
156.766907
142.092941
150.708344
150.016144
134.190964
-35.656193
12.124016
149.455215
116.149727
168.214401
-176.871231
127.669640
133.016769
140.266617
159.547592
120.773666
167.474472
144.343323
147.613220
144.071655
135.400909
32.923038
-36.390797
-25.911179
132.710922
151.853149
150.635818
152.535919
143.967407
135.468414
136.270935
146.514862
123.738846
154.924942
166.876587
135.149963
148.509659
151.082718
147.743317
140.675537
147.195190
165.694611
141.328705
119.618843
151.362671
106.116631
139.013336
144.644928
158.632812
-177.881485
161.841614
138.339523
153.348511
149.018280
-29.172983
-1.819944
-12.468546
14.773006
-0.239031
15.867927
158.347183
152.329330
158.774368
72.226624
140.936371
142.787964
143.733948
175.897675
-1.675146
-47.792576
15.547419
-14.453334
23.635523
17.609886
-40.358105
146.398178
153.223740
132.382904
13.800895
-37.485157
12.924210
-39.179882
-39.738510
124.474754
-3.649641
-45.229160
133.414597
140.828171
124.219620
161.591095
146.868759
138.955048
-171.609879
146.638367
148.032791
173.463623
156.467148
133.656555
147.365326
105.568581
159.534302
170.276627
159.099060
146.123871
130.449753
155.125305
156.531143
-15.128786
153.142822
155.761185
26.505358
22.492908
-4.982203
-36.456425
11.534097
-11.601198
-20.490738
-40.953125
-1.873879
-15.231828
8.448966
-1.534549
149.488724
161.554581
158.369034
154.991852
153.890656
159.724152
142.028503
141.653381
6.291736
-54.065380
144.418884
114.381332
160.556900
164.384811
153.698837
117.759109
143.728485
138.555496
150.722076
167.082108
138.130569
159.116440
144.814545
147.151550
145.607590
150.309769
149.903534
145.955978
128.233154
-173.688187
130.581619
21.615847
2.740883
13.538568
15.493764
-42.254311
-37.293873
34.921379
25.998329
141.660324
131.059509
165.234253
172.111038
139.713120
138.168533
121.219543
168.654648
160.489578
131.681473
26.054834
147.345642
7.440387
-27.148952
-1.305363
-3.350767
13.339447
-2.811602
-18.806263
6.007074
-34.490284
-7.890184
-3.298059
134.340820
155.689850
144.938583
141.873734
133.361328
146.406006
158.029541
126.811768
156.047775
162.274658
154.702423
156.991547
146.575851
159.568405
142.158585
163.861984
130.461014
139.769455
153.423737
115.923111
143.120529
134.318237
126.156593
152.763779
143.997818
123.038078
137.596710
128.884216
153.457047
113.563629
150.447250
147.277161
123.073502
-4.767195
20.420206
-20.678381
-2.352351
-7.436457
-7.356421
14.740118
-18.795156
18.844278
-32.897652
152.430832
134.052109
173.028046
150.643478
138.723419
140.716003
142.536743
136.555115
148.144943
157.304489
171.689697
120.028687
156.106293
143.763748
130.788040
143.600983
162.151443
136.262436
141.476242
128.707260
132.329758
164.323135
148.030441
133.539337
153.616028
-153.033691
-150.450714
-165.881592
108.329430
28.360785
-148.836411
148.393158
-10.727485
-66.088455
19.462364
141.427582
132.665039
120.861763
-1.948931
-71.326416
1.182667
-36.715446
-52.292187
-46.993839
75.362373
-33.635242
-6.070183
-42.833618
14.313656
-46.643700
2.663519
-90.259293
157.120758
145.222717
133.962265
156.355087
172.903381
109.852638
142.048935
152.908676
148.285873
131.651428
138.823456
156.922852
139.001755
149.424500
95.647125
144.438339
144.371582
143.835922
-178.896240
144.058243
154.116806
145.132080
163.882233
118.997719
142.434845
123.863258
140.406937
162.395523
126.743591
163.392731
-26.058847
11.446836
-4.645532
5.493476
21.044775
-80.287506
-38.993343
142.300674
136.586075
141.127075
139.228394
150.280487
125.231773
140.047287
131.549820
138.844238
138.921448
177.971725
119.844322
176.904587
138.547318
147.553116
133.200867
175.132767
127.156189
142.604370
151.889130
132.690323
153.879654
155.399643
160.244171
164.345551
155.835358
139.098389
53.712349
133.046234
146.524109
147.921509
164.644455
140.031540
167.809357
146.682785
144.951340
132.994156
153.360062
149.223450
140.940643
137.326691
135.729126
153.477081
130.647537
173.394547
142.559586
146.259674
137.912476
142.345535
150.658020
167.113632
111.737556
152.589279
148.118652
151.208054
106.135345
147.259995
12.520589
148.477814
-38.132423
-12.162962
-11.476653
67.448296
151.163162
147.972733
137.342422
163.125946
132.291077
159.555038
161.483917
160.707779
139.323761
148.747498
143.826477
141.975327
143.997726
131.563828
143.498886
15.913789
143.049759
157.328720
159.318726
140.287918
171.021973
146.106018
135.579346
139.496033
140.397308
122.793037
145.615891
143.204987
139.123657
132.862320
150.074875
123.103783
144.347549
155.478058
118.188766
161.566330
125.541237
157.507568
149.744934
0.557429
-21.574379
144.493042
9.904843
128.919601
172.917236
145.557693
146.586700
152.045624
114.388336
154.378616
136.201355
155.577774
124.870697
130.521439
146.925629
155.205551
-177.542648
138.500076
140.760712
140.886093
-19.246252
-17.455301
-58.642006
4.970944
7.307074
-3.288905
-47.262711
-0.271962
-13.165880
-20.445122
-26.930468
-37.081577
134.671860
137.743652
169.279770
159.822464
149.324081
131.394394
150.276306
151.419174
138.710022
173.680176
118.333771
134.963776
134.995514
166.255981
160.701630
144.263779
152.928970
15.303210
7.764831
-38.378262
-42.674137
-29.215433
-4.480739
-35.064243
-0.145370
-35.633713
-4.280158
-32.314487
133.600204
137.929031
120.134483
133.855606
131.268845
129.512192
9.613639
-16.358458
23.634109
-2.293199
117.328423
173.466629
144.225388
166.238251
123.111801
131.191589
132.473923
142.500854
162.326141
142.944077
164.480362
135.234787
131.064713
146.829651
151.612823
134.007416
158.728622
145.289261
144.221451
141.300842
153.248642
152.320312
137.687286
153.673706
157.590134
156.830322
136.258011
140.990799
163.234238
151.361908
146.071533
132.302780
135.371750
133.672638
146.625763
162.938095
122.407280
146.697586
150.703339
151.948120
157.727066
135.533218
159.636765
161.209839
161.424316
158.446548
146.760117
162.498093
152.284393
160.520508
165.977478
145.996277
150.405731
139.262939
139.706970
134.139038
131.820404
-27.564173
137.891434
152.230225
124.149994
-7.659448
30.549376
8.408519
-14.828473
43.523937
158.472244
130.647385
155.149887
133.867111
-21.620945
3.330431
-46.178608
-26.691681
167.234787
163.179688
147.665741
140.012192
155.468430
151.950439
147.314514
146.510193
152.961090
137.318466
122.653130
164.616638
133.230911
140.988556
156.075912
168.682281
167.405869
128.221542
156.742188
150.727341
160.600708
159.469940
147.898483
157.846497
-140.009369
-144.417099
165.015091
-150.405655
-174.394592
25.134703
142.898193
178.504318
145.754730
166.779236
135.580170
149.841522
5.808798
4.081063
115.751839
155.722092
129.984497
142.040909
145.587708
115.001251
130.155319
153.815765
148.716583
161.574463
167.395645
135.085464
146.026001
175.176010
-177.762344
136.875671
131.362549
155.870529
133.254272
158.206375
126.485954
153.876587
152.157990
145.062744
159.588806
144.507111
120.866463
141.673981
149.219971
143.483200
-54.144836
-39.709431
16.507643
11.790186
12.562580
152.574265
155.677185
137.674850
150.826294
132.750290
156.076660
142.327271
133.126526
93.243828
-23.435930
15.875482
13.010607
15.004593
21.620575
-19.229525
5.444133
-8.754769
161.783142
144.136978
4.354331
140.490082
153.782761
133.788315
139.594391
151.244095
157.267471
142.722717
134.193100
112.992310
127.315002
171.054382
140.915390
149.654739
148.840607
130.300873
166.566071
140.715683
117.911583
163.426132
146.853851
153.419113
130.188538
150.960953
159.354752
-5.652774
5.964731
142.943893
17.662100
-143.085434
-140.149353
32.052452
24.965210
139.512054
119.113289
174.389709
128.910141
152.840271
120.087822
-23.894653
141.250687
163.548706
146.851898
174.057785
149.532211
116.679489
152.604050
129.632782
141.167404
127.468315
138.104416
140.663589
121.507484
144.968979
132.379379
144.955322
122.903183
126.283661
130.590973
134.147339
139.797272
166.647751
120.067154
146.918091
14.243968
-21.759697
-26.083395
143.774658
157.381271
141.911377
153.260254
143.450272
134.511353
158.464691
124.774132
133.494614
152.267136
143.796234
145.645004
138.444458
137.451981
136.414383
158.609863
-9.954593
-10.975205
-27.631567
-22.909523
13.420732
-39.295532
2.926768
27.058584
10.269218
51.244099
-50.063164
-0.094873
-55.504059
139.642288
-41.211315
-44.197857
-49.827847
88.786697
141.641983
171.448456
131.954544
150.730270
149.519562
130.076279
164.757538
147.605820
139.926193
139.656372
141.444260
134.912842
146.158829
86.606941
153.154465
164.141586
144.640045
132.012955
138.506287
145.209137
135.646820
156.126556
122.642471
141.698090
136.754837
117.258987
143.285507
146.596588
121.537277
-6.852316
-51.748623
146.283249
131.079712
135.537140
133.764145
143.459076
-47.326996
-5.083535
-1.519040
24.099405
-4.817515
115.572205
165.964371
147.997543
155.036850
140.268967
177.333969
141.712753
140.502930
159.566956
146.293655
153.970978
146.968628
160.323212
152.666992
166.017807
136.220871
-1.216275
172.203354
161.375839
140.468155
153.168793
146.549927
157.281601
170.691132
164.040054
157.620422
134.911972
139.788147
60.405506
166.778702
-140.592743
-150.258926
-171.059769
-146.060593
-169.599792
144.969818
25.770931
132.670410
120.394783
157.308304
157.942215
126.856041
163.865692
140.889862
147.656113
155.271530
142.725342
143.584869
171.205032
148.745987
142.349930
152.351288
147.515793
157.107819
166.474808
168.666779
153.114304
153.519226
139.820221
121.253830
141.450607
-175.127563
146.191589
144.792923
171.738907
147.342361
170.688782
169.159836
142.093796
86.449310
151.847137
145.890533
-40.751091
-37.521313
-13.651833
-42.098591
-45.728844
9.453113
163.449997
136.555832
110.350891
128.868530
166.825851
-7.193447
-14.246187
18.591885
-10.251177
-8.670044
-12.181767
-8.521546
19.911272
6.386476
1.788050
17.516087
-42.723896
-10.111084
150.539276
143.073105
114.263718
147.820938
143.752396
140.861572
151.997772
168.131332
159.174271
160.843399
166.209854
151.696304
136.681854
-174.960785
152.073639
163.225266
158.965820
160.966873
152.276001
154.232697
146.087036
158.083466
140.580994
130.506943
162.221497
152.359894
153.705856
146.783112
162.332291
139.973160
148.926422
150.793045
101.127518
144.916397
143.105103
88.106209
145.280045
128.460541
121.186523
132.550751
134.875992
166.069458
129.257889
132.822479
146.273285
110.724388
134.522980
163.714981
127.774200
150.218597
172.590363
143.106323
144.418015
157.642578
147.956635
175.501617
124.227760
148.367584
142.608719
153.018478
132.727692
153.709320
172.556473
145.240356
144.249313
170.214218
151.974319
156.118866
135.794281
159.069138
120.154221
6.366889
-27.691629
-12.440010
24.743979
7.730505
-10.564921
88.157837
-8.331049
-40.220940
-17.072845
-17.408142
45.680092
-41.725643
134.241821
157.708069
162.791550
130.233917
163.759537
152.989670
140.413971
150.410751
155.315582
159.759293
146.979126
119.438416
103.221581
142.826447
147.884766
150.758224
149.261719
138.353485
150.203735
141.806076
142.904480
153.856964
124.833916
130.045486
119.195015
168.546051
139.347961
-47.616005
-2.763217
5.707087
179.078247
139.334351
127.731583
150.082443
164.867828
127.400833
-140.632416
155.100403
151.796616
149.845413
154.197021
105.362244
128.997360
140.124435
138.971222
164.374451
145.389252
123.221786
152.867950
145.123917
152.278000
139.386887
163.143631
111.381157
147.336548
170.937408
162.138718
136.745163
154.931778
126.413696
145.549896
132.760941
172.843628
139.284348
137.693954
136.922668
142.763351
160.532761
138.981659
164.941727
147.174515
144.803238
129.631058
53.478886
142.931427
152.737167
128.034195
165.877289
134.378754
11.606682
146.898544
165.510666
137.385422
140.178589
131.905838
-36.719807
-11.567967
125.777779
175.640182
159.662018
-1.067895
-54.399498
11.434817
-19.268278
-10.995833
156.989914
157.407990
130.814774
129.457932
123.377922
138.275024
165.657944
142.704849
100.058975
140.335281
149.055862
137.324707
131.640244
140.904633
153.766281
-29.776340
148.956329
157.210342
149.702118
162.925537
143.411484
123.980545
132.862640
154.878891
120.498726
147.048111
129.244614
144.344345
136.881348
168.701767
141.429642
155.263901
140.194092
161.645355
96.498161
140.791794
137.647949
151.393494
152.653534
153.893173
144.894730
140.942032
155.826859
149.127838
173.381790
148.095383
153.733505
132.851837
124.175430
144.093552
159.866165
156.112946
147.523422
137.781418
125.875404
162.251129
156.368164
141.724304
144.994003
128.578506
173.242386
126.676407
146.395401
131.934769
135.598663
147.957611
147.316879
165.780457
-176.519394
150.783005
145.358719
152.299606
129.307373
161.019775
145.708328
146.033478
148.196335
130.325912
113.579506
152.346054
146.917374
136.093781
135.161545
165.768875
-42.795139
-15.277932
157.110611
165.841705
-176.653137
165.056076
138.929489
143.254852
168.336975
157.207626
137.475769
169.574799
104.742554
125.419533
142.231613
173.627151
129.628098
127.828552
137.877655
137.936691
133.387268
147.338913
118.501587
129.237000
133.779358
129.159866
141.657593
-26.040766
-6.734874
-13.294314
-15.993681
160.241440
153.681946
156.212875
141.181503
171.356400
133.010651
163.247986
142.809799
144.402069
160.528152
141.606339
141.192093
148.805054
134.651245
139.714432
143.558609
124.626312
134.745880
149.767349
138.351837
129.641052
141.267075
36.062412
112.131851
-160.206772
-163.905502
54.142117
15.750055
162.892136
-179.807175
141.941711
145.298004
127.105057
112.259430
141.186554
150.679504
40.339390
38.201275
23.118071
125.052727
132.937515
125.876595
-9.860291
-37.996979
13.067129
15.226810
153.932739
128.206650
152.391678
146.089172
164.270630
137.206635
166.423019
156.650177
128.774445
153.175613
145.095139
142.987762
145.924149
135.854874
150.481079
155.815659
149.996613
144.951721
136.027283
125.361984
137.184555
144.731796
170.544205
135.310257
168.365799
143.602234
128.121063
145.932556
145.296585
174.437668
148.616562
157.756516
158.255432
145.403351
157.220337
-27.277624
4.692813
10.495538
16.763781
106.614487
128.671967
133.989639
153.208054
114.373093
149.368927
140.067139
171.348755
141.702362
153.017136
140.213745
149.877884
18.604200
148.533768
140.943726
163.869797
150.749756
102.494301
150.765625
152.552017
146.362442
145.429199
161.687897
150.870911
124.490845
158.846909
142.230606
160.644760
116.914391
164.035324
125.603279
139.925140
155.895584
147.087952
141.080643
152.209991
-39.072811
171.689026
119.894524
129.825684
146.501740
135.934006
123.700676
138.900757
128.977631
122.380264
128.272659
145.218277
151.531281
121.089851
140.965759
-159.747421
158.982773
159.244919
127.973900
125.486603
157.881119
136.146515
151.644150
155.951492
151.969498
146.167480
145.716553
130.662994
142.587463
148.628983
146.552795
-6.736185
-30.727343
21.918745
169.951187
139.803680
147.238525
101.220886
132.293106
164.837082
160.792664
159.128799
138.611511
84.973373
141.747864
157.272858
179.097107
134.399872
157.186615
154.557571
-5.921192
-5.144490
-32.041111
-25.013170
-2.013534
18.083391
11.912722
149.254623
146.266022
126.725182
138.755585
139.537354
160.551025
154.374786
146.541824
162.029266
-174.116531
106.196373
146.437637
132.792236
116.905403
133.834473
149.353394
120.823692
110.805962
137.965820
151.031982
150.556671
145.960892
175.091797
-22.756460
-68.521950
30.781738
-9.944908
4.356849
28.675478
-51.428383
133.188797
154.708176
136.054123
156.774658
139.040222
131.661102
140.848877
178.904236
141.234482
135.880707
143.566177
125.724869
142.463028
138.195053
135.701691
151.287704
149.005997
142.671417
165.770691
133.703629
138.326370
148.225937
132.911652
154.253510
149.250992
144.071762
154.682510
133.709991
153.702682
151.348816
133.101700
165.621964
122.054405
142.436600
143.715363
151.010483
152.529739
143.459183
19.760145
-9.383974
-23.304731
141.948837
136.392365
158.734009
139.131775
141.733887
174.527573
149.357590
150.349533
155.285522
143.543640
122.959091
143.576492
157.499207
144.296158
152.114212
165.194336
154.546692
146.620773
140.712982
148.456314
163.580795
142.433990
103.596161
138.066467
116.314674
138.099792
145.104797
32.755737
28.880125
36.289471
139.372787
132.492722
150.055908
126.997787
139.333008
164.850281
140.922699
133.043716
168.969818
144.296875
126.595734
136.313675
158.151733
134.513763
170.675644
148.180832
140.898758
146.280441
131.595383
160.800827
121.205322
161.375198
138.964615
145.042831
147.024994
160.050873
46.963459
13.789495
-0.320206
5.061402
139.054031
139.447067
145.516510
141.610977
122.652405
148.931778
152.493057
139.315887
134.502426
151.568405
137.927460
162.883011
169.777298
175.357040
135.741714
142.304153
140.508026
96.547943
141.338165
154.986038
168.449921
154.902557
148.345810
163.927460
163.001312
129.668655
-36.683910
141.969925
111.315399
161.129944
162.191299
175.844025
149.499527
165.696152
140.558426
136.379303
171.571014
150.628479
142.092194
166.009995
113.542534
135.783600
143.153412
158.347931
156.092834
154.153793
151.284729
155.345352
152.845322
118.347298
178.480423
119.588051
158.163391
163.297089
136.848221
139.606003
163.968506
157.048096
141.827576
140.122177
135.736191
146.370926
139.877975
150.618256
138.533188
149.023392
122.439819
124.742416
156.296570
178.420685
167.540848
-36.005287
-16.101543
-8.486698
164.751389
-29.515131
-35.016678
5.650104
16.711332
-1.963736
9.711202
7.117613
-27.694576
-21.422625
8.695199
-45.112503
-21.728760
-48.498077
-18.364563
0.804542
-31.541676
-38.117611
13.100364
51.500660
25.382933
-134.988907
-155.067764
-165.342621
27.127562
19.871576
-15.145825
2.720093
-3.854883
9.030177
-35.200851
17.263548
-1.044365
-9.644569
-16.249508
153.395660
144.361008
120.526192
150.732971
124.709846
113.953644
135.189606
167.391174
154.390091
-34.690983
-6.710690
134.832367
-51.099274
-45.297813
16.373159
-0.000000
-35.787174
152.745819
145.306839
162.316727
156.008942
159.266220
147.981308
145.825958
147.867340
135.625031
162.989670
154.734222
137.126450
153.492081
146.268845
157.769073
140.091309
140.420410
113.735771
153.735168
156.723389
140.631622
141.181091
153.492783
151.029236
1.394093
-2.233619
-2.519249
-0.612617
5.280826
17.523836
-10.223487
47.945862
148.181351
138.137634
145.618607
157.171967
138.255951
139.489563
-10.102756
-30.643564
173.882675
139.440933
125.163635
131.814240
163.555161
160.806961
131.316040
148.887573
162.846024
139.354279
145.934540
138.961700
149.736649
154.481537
134.692520
153.971771
-178.255142
148.757141
129.830719
159.521881
154.941101
142.098740
150.431824
127.208649
147.047989
144.397308
143.125702
143.212479
126.872177
160.494888
153.038269
143.131668
137.024796
158.351364
115.726212
138.379974
135.707001
145.456299
118.655914
136.643280
119.105011
128.569717
140.930298
129.361038
151.430115
141.253662
143.141144
138.595367
156.176987
145.485214
144.221832
147.694824
161.653336
127.546600
144.060318
157.427963
126.132645
142.000351
133.579956
160.135101
142.183731
141.684753
149.160904
139.620483
140.988098
142.616638
120.333336
174.768066
158.425644
137.654144
118.180298
132.085068
165.924820
147.803757
120.694656
150.207214
170.693558
148.956696
158.033951
152.228348
136.419662
151.978317
142.952744
144.524338
142.447876
139.341751
136.843948
-18.266430
-15.411157
88.355385
144.710907
138.445511
152.400848
172.875351
-46.596897
-27.985413
152.245926
157.536682
153.686111
155.717331
146.197052
147.939606
118.483597
160.188629
-16.586998
-35.107353
135.320908
113.472595
154.994720
141.882446
134.951141
154.931961
-173.388779
159.196838
139.308182
-25.254717
6.351379
-41.337040
155.502747
6.584336
9.828773
5.706503
-35.749107
3.767176
18.993246
23.141659
26.567312
-18.221344
-51.517971
150.217010
158.445923
130.598221
153.082520
142.959702
139.722809
155.401337
160.306458
162.919403
-39.256416
-10.972318
-5.886929
-13.105411
141.684036
137.384552
143.678894
111.637947
142.586533
157.513382
147.539627
164.266861
151.675766
173.127502
130.785309
165.823624
121.145203
156.202576
153.383072
137.054001
-95.315544
31.944824
-16.256683
-50.433640
-39.014805
-41.099255
-32.773594
23.920593
65.451988
165.459610
146.566132
157.714157
141.518860
139.063889
139.872452
144.536880
-166.548141
146.537598
132.516541
166.227203
172.631973
164.335144
133.476288
151.224869
149.886673
143.166092
143.431396
160.088165
146.103149
156.064621
124.461082
134.455551
141.342941
34.907452
3.279546
-11.178168
5.070452
-7.044977
4.825925
-28.804594
-4.884111
31.873123
155.765686
156.933029
177.012650
-44.384098
154.808990
117.143745
149.483612
145.366760
144.975128
150.980606
143.287964
126.823967
158.571686
147.316101
145.733780
142.817368
168.352249
140.570923
159.094925
125.282326
145.498978
152.083054
134.326874
129.773727
63.642319
171.065933
151.668610
117.457390
154.173645
175.769348
123.262383
169.029892
168.068726
127.887100
154.756927
-167.881882
164.277496
158.409363
140.007294
121.340233
107.971291
97.579536
146.451523
136.434875
135.977585
147.904816
157.663055
129.575378
148.096832
73.996048
128.358292
153.811295
135.905563
167.928284
150.493744
140.322800
165.848846
140.680038
133.791809
132.912323
-19.943018
61.412529
3.213636
-43.377724
-31.735580
-38.382423
140.912827
138.890198
142.563187
128.624634
142.730515
-14.724917
-40.642006
35.039589
-38.300579
-42.130371
-32.304424
-9.349226
-8.254403
-33.696903
-15.210523
9.220554
-21.234232
-0.700813
5.124494
-1.732123
-24.082867
2.368603
-5.111478
-0.741249
11.418303
4.051251
-47.447807
8.679236
118.017975
146.551605
134.910629
125.555321
144.640533
171.564301
175.162827
146.617188
141.073807
161.599411
-4.922428
0.187672
158.011505
132.290314
153.104797
159.637909
156.372528
157.122894
131.460114
151.307938
132.410049
146.164764
134.457123
176.609024
130.372513
-10.246052
-16.021830
112.777397
117.967903
153.582870
149.091187
134.188370
141.721436
141.257355
34.526455
39.910530
64.196579
131.283722
168.567291
144.757370
161.625793
110.086731
140.326019
128.380310
137.080933
139.897614
139.166641
141.526581
129.335007
141.840347
132.919540
159.359863
148.524612
129.997757
120.925545
141.713501
171.383118
169.457916
141.113510
162.110001
160.104843
154.029770
160.151718
160.353928
138.508286
145.530441
155.747894
135.812042
137.121094
158.844620
146.248199
128.918503
160.240921
153.056793
142.432556
142.142609
156.683365
141.419388
116.640770
147.536987
168.300735
-101.118507
169.801193
133.644043
-20.570015
-18.364389
-35.695061
-6.626612
57.895489
-21.562906
3.501404
-1.301760
-14.794621
148.399460
154.207840
144.483307
81.047119
150.245850
137.259857
147.668076
151.997208
160.332581
149.467651
-176.415085
127.782845
145.989227
144.196259
135.698364
120.694733
150.507950
139.203186
151.496277
162.319565
148.894562
167.944931
-30.388815
-10.557673
19.798223
-45.650383
9.971884
-5.421300
-56.530682
16.080153
33.271465
0.701929
-45.708031
25.898067
-26.909122
-8.580734
128.580002
145.133209
-19.257553
-20.207031
-29.145788
27.641808
118.824440
168.936356
127.961716
170.953552
46.531464
116.937889
-17.483686
158.491119
144.769669
148.335938
140.661331
163.942749
160.725571
144.235855
153.557037
124.396820
151.520355
159.755264
170.430466
117.167816
141.750381
118.792282
144.366486
146.459686
132.410202
145.944229
153.916229
128.213013
132.975082
133.542175
140.326233
156.943222
139.988525
165.844681
141.201645
126.609299
158.741623
159.110397
160.517822
152.591232
170.537460
144.207047
137.159653
150.266495
137.182587
144.216537
153.549179
158.705841
145.740433
132.044846
158.499252
150.068756
170.929550
136.707230
109.899155
156.542709
152.741333
127.945717
140.134460
159.013885
8.286715
17.652046
3.734496
-43.524277
-34.737396
-23.500418
13.027647
-5.876665
151.310974
139.162796
163.157227
153.330170
132.360809
166.746521
140.478104
153.983109
145.065262
151.368591
133.980225
154.463409
129.721436
141.905472
141.832703
146.498962
150.420700
139.111450
144.504044
139.520493
150.005020
139.976990
144.187637
157.143936
150.700500
124.330940
149.433304
144.218719
135.447342
162.294708
159.745773
154.554733
138.312576
140.579651
-178.517456
151.033371
-31.202139
11.165036
9.020794
-46.689091
-4.469972
-33.576508
161.229660
-2.417189
17.256733
133.716705
128.235901
148.906891
123.175964
121.306213
-171.158371
127.690765
101.617004
62.075550
-12.773449
-43.050217
-38.774994
-3.286761
-18.477037
5.644551
-10.615948
-0.332202
55.241695
-2.330618
-19.974073
-18.418997
3.075298
5.719059
11.089795
-40.813091
-43.370827
11.643441
11.427529
-25.971674
-3.271058
-11.677303
-6.731816
-3.606303
-16.659651
135.489700
140.551468
152.540176
134.377060
131.491302
146.470367
133.291428
139.504532
128.870804
154.429779
150.515778
149.698181
159.508347
148.932159
130.348022
133.530197
156.463486
159.921127
149.657120
130.994965
170.160233
159.060394
135.988495
111.980179
137.586334
130.571198
141.530731
175.292038
170.780106
144.943787
122.971344
156.066757
155.007339
145.909775
139.718399
140.035477
141.822220
156.750641
136.676102
128.909409
147.146149
113.366203
150.953613
156.305801
146.020935
154.903839
149.966843
127.938919
156.259399
139.279373
116.985123
127.157463
161.972885
138.703064
149.673584
145.965027
118.945877
127.899300
156.281769
132.707382
161.955093
143.026581
126.358810
153.739120
147.816284
143.621613
148.516083
158.168320
152.322006
139.784821
126.807602
131.493683
172.744659
154.230789
156.220932
41.909927
123.547081
150.108459
4.107228
23.455870
-19.669540
19.621962
126.917351
141.838028
125.016579
141.374023
123.458176
123.480141
146.856537
143.895737
122.192284
144.600449
133.950867
141.689529
140.343948
154.354401
11.223912
155.938217
143.414078
123.673965
124.294044
159.729553
146.811035
154.540878
129.439896
153.353195
133.871979
123.312721
158.695358
144.846405
143.411392
148.096558
-16.102627
-41.239491
101.730019
-129.905441
-155.895767
-151.460281
133.541946
145.972534
155.632416
137.852936
55.748962
169.507904
140.267578
144.003479
111.214920
167.125153
143.233032
30.485708
138.510559
30.848841
22.043161
121.522087
154.021072
116.010429
124.479095
151.734100
161.832031
123.747353
148.444366
150.592453
140.685516
142.770065
140.391739
139.105591
158.815750
140.867828
-48.089294
-26.642540
-41.987621
4.499061
-14.997944
-31.789888
147.223877
147.190079
136.920410
75.627045
28.412195
-157.198074
-141.524719
64.664497
120.893768
144.005478
145.427475
146.171906
138.802231
114.362320
141.019791
142.690353
-164.819580
137.446671
156.904556
152.511826
171.001266
26.612061
-39.584988
153.683456
132.240631
140.734711
160.992844
134.805893
147.957611
136.569550
142.862793
123.315193
155.316025
129.976456
-56.702610
-46.028927
29.014666
-48.625458
-38.021969
28.645666
-37.694523
14.032796
153.110931
126.360954
155.093201
148.406418
154.545914
133.966995
133.610413
151.009079
-3.120293
-25.647358
142.273621
175.055008
158.145798
144.543564
137.782333
120.095261
137.677124
159.384262
147.562836
160.772583
-5.604620
6.953389
-45.960381
1.572714
7.055439
-3.444010
2.939115
4.581847
7.878483
1.841219
159.455643
130.921417
156.720779
106.396889
153.014145
167.514130
149.927979
168.123215
151.902435
143.727859
142.839706
159.699585
137.810760
140.196991
142.971924
158.585587
174.819824
98.344490
165.941345
165.569199
-16.997108
-30.583597
18.372929
13.569913
-45.956844
-21.728132
-38.680733
-26.751856
-30.029526
-10.958529
3.392576
151.684402
147.563354
39.186043
41.271591
51.695484
39.261623
25.350649
-140.093735
-171.897110
-138.534866
-125.329155
116.896538
-159.379974
147.175552
163.285416
165.500671
143.093033
148.590469
165.787537
122.024162
147.293686
140.530258
169.646683
137.606659
-2.226071
-28.562201
13.742867
-19.666607
11.541643
134.127991
-33.811523
13.117785
149.810181
162.278564
149.651077
107.589561
153.984406
154.517822
161.810867
158.904663
130.469406
143.580124
17.607901
-20.006748
-5.407076
16.529732
2.029122
-49.019321
138.314194
136.597855
141.327713
155.468842
154.400620
133.887039
149.780045
125.506004
143.060211
22.037554
-49.270679
-16.046396
55.119186
165.661682
168.768707
130.466675
106.543198
159.966476
157.955399
160.717789
126.282265
129.315094
151.274033
138.682632
145.673615
-2.864573
-1.970899
-13.342229
-2.827916
6.666474
-34.238590
151.508072
167.122314
150.481995
153.720612
147.153580
140.121979
140.321564
155.085251
134.346054
110.545731
142.933640
144.352386
-33.483326
-32.296772
-27.476925
-47.453304
137.069351
160.733383
156.236923
160.855789
122.911530
135.862335
141.498367
146.130386
-33.359013
7.543947
6.031272
1.013363
113.739899
138.446884
164.544846
171.198593
135.841507
160.159912
152.252808
137.734070
141.075974
117.852753
165.948547
156.959045
134.357758
133.734634
153.202454
118.126144
136.238327
129.803482
117.812393
154.236160
153.362122
117.193680
136.578125
146.881424
145.720566
149.696503
141.611679
161.906479
-7.941763
154.039459
143.437378
139.876160
139.203217
133.493622
144.863358
143.630096
107.962143
144.501312
155.876495
156.059372
178.629105
155.301147
134.724091
147.190643
155.805206
139.617935
135.354050
148.634995
146.867111
153.003601
147.717682
159.134048
148.389099
149.793427
153.906784
155.029678
143.019745
142.160843
151.638504
-61.835857
-6.892188
154.722656
150.647446
121.106621
148.808060
121.306450
134.707764
144.099213
130.610443
137.206589
133.572693
156.621536
148.068268
142.909317
164.183197
158.773026
-179.272873
142.160004
149.002090
127.760910
13.994294
-0.509373
105.677696
146.092575
137.323822
163.501312
143.632812
158.722000
147.599686
142.806183
121.944794
139.044586
121.209595
140.642761
140.019455
38.266769
32.548416
163.766327
29.174664
-148.963135
166.008286
115.382202
143.680527
156.829483
125.982834
165.908035
158.625320
156.045151
144.855164
117.652908
151.015884
142.709610
177.262405
-168.293884
173.580231
-138.719925
142.203400
132.649078
165.813446
144.070023
150.660721
163.924850
132.522614
148.572235
112.480522
144.762268
46.573997
137.621658
146.079025
168.724838
164.419998
145.090790
113.717964
135.061844
129.874084
137.024460
136.803131
145.935394
147.444763
155.483444
147.833038
122.161095
129.449570
154.185837
139.752808
70.397919
-43.316257
132.698853
116.539566
163.998001
107.772522
125.939804
149.181030
155.545044
111.719559
139.875076
139.612778
115.182640
141.371185
127.084190
170.058304
142.802643
169.647415
151.749039
144.468109
103.014847
166.574310
158.879883
164.862534
139.832809
147.526489
156.168243
132.871735
143.078110
152.635178
152.215759
117.818245
133.353043
157.257629
155.381805
141.122086
4.829739
-18.632000
15.908359
-32.217232
142.152786
150.371292
136.881851
139.457428
162.883240
125.558037
142.299393
-43.844437
-8.299146
-35.780010
124.953743
25.754101
8.075258
-147.893250
56.317108
11.889670
-56.940823
140.529617
169.269958
177.787323
154.500854
142.124832
142.480667
161.099716
130.875854
154.187195
137.249191
128.805771
146.605026
136.980988
142.886292
142.368973
17.606432
-51.601364
-4.274801
34.707180
22.127195
136.031708
154.632965
152.298920
168.136429
122.830292
170.179901
124.427147
134.109833
121.877548
146.775238
147.986328
168.495438
131.193604
117.118179
152.027664
119.412437
145.153290
118.139931
143.240814
168.268387
157.559174
159.653442
18.215916
101.807922
122.620575
145.579712
141.025665
108.724762
144.668732
128.535202
-83.868690
-37.638512
-3.953987
78.834602
152.866302
121.957123
152.029846
-42.762280
38.701153
-3.902893
-25.802599
-14.705328
-14.735031
0.918345
9.017374
10.233814
-3.081530
-40.768623
134.072144
139.660339
139.236679
146.795059
151.623306
125.941330
144.719025
-45.906563
-13.005631
-38.978149
-44.509037
-18.261494
1.344648
158.485306
165.031021
170.014954
156.591003
128.861221
142.721298
157.619308
152.702103
127.837013
164.332870
2.576254
161.636551
156.901672
127.857010
167.885788
149.251053
148.333664
127.578239
103.068291
154.071777
142.218735
-47.326694
-8.009865
-19.416218
0.954291
8.581627
-15.108661
10.473073
2.963656
148.220932
149.357758
168.942886
85.772285
59.572388
-135.429550
-167.048355
45.355511
15.728727
37.148754
29.014553
129.570190
157.171875
149.472839
164.662857
147.549622
161.283310
146.947571
164.939072
166.170502
-7.908274
-10.600421
-44.245266
148.473801
170.887070
-21.473301
9.239822
146.730133
136.402847
154.830429
144.185196
143.669800
132.165543
142.850708
135.175018
133.175919
168.926468
166.690964
143.161163
163.794266
134.116791
136.935257
-165.882507
124.689644
144.147644
172.046875
156.355698
146.742584
155.078644
132.465378
150.401276
149.568115
129.207825
153.273911
147.554733
147.050262
143.427414
47.964218
174.787323
136.503372
127.520691
147.465393
-178.301178
153.904358
140.197189
151.502365
149.374802
150.887436
134.007751
155.717911
135.645386
113.394341
156.617081
139.749466
138.011902
125.210068
119.328804
161.852203
146.350861
147.143692
154.408676
147.238190
134.719498
162.314026
113.014816
134.278854
122.067574
130.222229
151.060303
109.710159
137.202560
148.991425
145.804047
128.601440
134.957916
149.544250
127.985718
145.948288
173.379807
106.521400
132.095139
155.940689
9.549461
1.118201
5.435884
1.044927
122.296349
154.147171
143.607544
140.022858
151.196777
131.544586
153.863632
23.536388
6.435137
-26.803438
48.996929
-44.172424
-5.040494
-29.885300
7.042499
25.287786
9.126471
-7.921989
-46.561390
-11.045301
-23.427711
-7.015484
-12.925950
-50.881874
161.260254
-52.258545
-37.730293
-38.386158
-34.243763
17.721537
-39.558163
-9.715493
14.052655
-47.495544
-3.263928
-7.404328
11.753677
147.809021
148.735062
146.946136
142.657639
147.712311
134.368439
157.703445
156.011551
144.115128
165.974319
160.596558
150.302246
124.357193
152.605713
129.043991
23.305405
-15.272878
27.050137
20.590048
72.184647
-146.884888
-151.049850
148.192581
-172.372452
-167.798706
38.294739
135.392822
174.844345
121.343369
145.499252
141.309875
161.702377
143.743668
132.864166
145.605927
141.192581
134.220810
117.624786
158.121628
145.616196
153.067749
14.547119
-2.904342
2.122186
7.908647
-9.236206
-8.879250
7.605761
-39.878742
5.448164
24.360870
-29.165506
28.146389
-2.414110
-22.953619
-35.426765
-47.626656
-37.111313
-39.341179
-21.927462
159.223373
152.871353
138.832825
8.409476
0.104678
-12.446191
142.212997
159.920563
144.877060
156.960831
135.658707
143.857880
127.151627
140.381149
148.215622
171.211380
152.846786
129.001205
148.643097
122.380768
145.989944
122.723465
140.526566
130.685272
157.046188
145.135101
170.511383
145.230301
129.041824
169.446823
160.246201
145.559937
163.511810
128.102234
110.999565
159.910446
156.120239
170.327881
132.212570
160.736603
139.402069
-54.309433
-22.353283
10.927731
146.571869
174.369003
157.724457
165.645370
161.762131
131.578018
170.002716
148.853806
149.684891
139.206833
120.833115
157.087662
4.923304
-12.450437
-14.033487
123.524208
151.641769
147.400452
167.075317
166.063721
134.849976
139.494781
153.511185
-15.448803
-45.773602
-28.156956
17.429955
148.328079
159.427490
122.467392
157.604202
152.879517
137.144638
138.866241
125.654602
141.631485
153.576324
161.376266
8.710141
142.062180
162.856369
141.412399
114.370941
152.211029
145.175171
147.926285
142.940475
-17.746819
-4.371211
6.478928
50.218975
18.363165
-38.629936
20.617075
-8.510846
-18.921499
-8.305744
5.748321
151.914032
-173.919998
145.839005
134.185562
170.655533
138.899841
141.751358
156.922226
143.281754
140.306168
131.007141
161.875061
150.342346
133.880127
149.738480
149.714569
144.805145
137.949615
145.860886
145.252655
120.107529
175.096741
145.157715
143.564011
137.976028
141.464905
143.007736
139.903137
140.347427
144.586151
138.993988
168.526215
151.543625
140.618973
119.339462
162.791153
151.818130
156.801544
161.845535
179.279083
139.832413
146.321991
129.907333
120.706474
145.229813
144.442657
160.609131
140.743820
139.408539
110.573212
141.592224
162.810272
155.147751
60.051250
37.170364
166.442612
133.059219
136.786392
147.490662
157.334061
171.115036
166.406021
162.706085
-7.551565
-0.928306
131.179596
123.386292
145.378372
155.327835
148.166183
126.021713
147.871231
161.727631
32.264816
118.852623
177.037262
122.492554
168.840332
158.070786
-31.592075
21.514656
-29.131872
-7.999099
146.792831
150.952362
132.565353
-14.557069
-23.841854
-38.546360
144.301422
134.277298
130.002655
150.546463
146.906784
148.026672
158.480743
139.888855
149.607666
142.329666
152.964874
134.361404
136.118134
-168.155045
161.053436
174.905640
155.223389
155.711105
-161.657562
134.148285
140.695267
158.050537
128.075089
158.763702
146.660828
149.384857
134.959015
139.908752
158.782822
158.222076
131.846420
139.988037
152.628174
102.556343
16.364313
-38.407444
-26.805929
143.751511
151.746170
162.424759
130.569946
132.031250
158.244293
133.915665
145.199860
134.314484
149.391022
131.719864
171.824142
151.505569
142.710205
161.728592
152.173447
131.064316
153.299438
158.542892
162.293976
131.374039
176.035416
147.847229
136.665878
159.446030
129.627136
68.661079
120.367462
143.631699
3.073197
18.803804
-36.210506
-1.887200
-48.741539
3.277635
-34.964455
1.318786
-22.847780
-29.670628
23.358116
107.938789
155.727036
-41.991238
-26.409979
34.300091
154.487198
138.519363
134.614029
136.258652
148.970139
158.738464
137.350906
125.554047
137.589722
137.414352
173.542191
179.745102
129.695786
136.969650
132.182892
173.560318
143.540359
153.217957
119.288986
152.986313
148.366104
142.257690
164.111404
144.500031
150.386383
138.422333
145.932419
139.225143
130.693832
145.254791
-48.307816
30.917652
-41.291553
-18.089054
-34.244190
129.947266
127.953354
161.423141
129.679733
134.137863
154.687836
146.556458
127.286743
132.109985
160.133026
152.307861
178.372360
141.172272
177.924622
142.490067
140.511032
130.699371
149.510818
139.831207
154.692444
141.998260
136.658356
137.095078
138.600449
147.898590
158.722443
140.494537
169.569763
154.823715
126.406548
161.883240
164.221207
138.392700
144.989029
20.935507
14.809058
-24.693991
145.033798
122.184837
124.753700
142.710739
157.488846
163.229843
175.865723
129.580185
143.463028
135.975128
146.135284
158.385056
121.802895
151.442657
140.095657
163.240860
126.330338
158.881973
151.621262
139.406616
174.859116
128.178848
134.864487
118.868988
152.007492
155.744537
148.927612
142.332642
-18.343359
-10.173028
150.410995
167.038025
157.361099
124.086555
162.069199
154.378098
161.903915
165.968704
140.461624
-177.047394
152.733704
157.228531
156.226990
136.071213
167.662018
143.567047
147.846680
156.660950
106.075851
143.478760
5.002962
-38.033211
26.026115
-15.202919
9.782512
-35.631840
19.164238
-79.413017
-14.941769
4.198619
-32.540321
4.854863
-44.951717
166.455246
149.668869
-13.250998
151.518646
152.258835
163.783005
155.778656
152.398895
149.106476
7.055995
-21.955685
-46.768780
-40.661781
-29.017948
-14.727564
-34.582336
-7.775566
-20.593145
4.495010
-10.252501
-20.531569
11.986779
10.359702
-3.461022
140.765335
155.222763
140.097916
138.945953
146.939087
141.377670
143.070984
149.338196
160.986740
148.409729
119.828529
130.117233
155.110809
152.159882
107.350571
132.347168
141.095749
131.928589
3.603968
-46.219616
-20.325510
14.601215
-49.045219
-52.228222
-7.620043
15.057595
0.363695
-33.260792
-30.175177
-91.740753
127.616737
154.637543
137.796738
155.737442
123.845573
14.654293
-46.983963
2.188206
-26.609604
-28.136547
-8.199224
-17.470621
1.923255
8.978024
-0.710243
152.575943
153.851212
145.178635
156.943695
144.448837
130.071396
146.149399
157.324173
137.515457
154.439346
159.932175
121.808716
145.809189
129.891144
10.828255
140.647202
131.236938
10.771831
-29.140499
137.361206
162.254044
145.247223
145.544724
144.324677
151.665771
48.345219
7.138914
-40.192024
10.307652
-47.677116
-20.036293
0.209357
-12.936220
153.586365
144.739975
136.748856
120.744461
167.023895
142.035751
142.050491
145.407562
144.444458
146.717270
162.643219
151.333755
-22.690445
-0.220287
-40.240074
-4.099926
-1.138492
0.308377
-0.753035
19.861898
-14.067079
-35.936363
-23.424492
139.292419
153.220963
150.597672
114.564369
112.570282
127.540741
155.713959
159.412720
141.975357
110.087677
138.292801
16.184612
50.891399
163.223160
155.428543
138.547409
160.485992
144.415817
-27.472460
-27.372948
-30.196924
-41.549656
12.512095
137.876297
141.349411
151.721085
166.801758
162.783173
160.387177
151.860687
156.595108
165.195801
145.277603
139.754959
165.111877
-25.281847
9.795628
-9.767627
150.622589
165.815155
139.799484
107.696144
148.416870
142.718948
106.659409
155.630585
131.870544
135.695038
139.002197
165.697205
132.444839
148.505173
159.245361
131.784409
1.219007
-21.807035
-31.530811
175.297241
133.521637
170.428604
164.905777
140.378250
154.655472
137.693542
146.817947
169.485077
160.007904
132.999481
158.682205
138.999603
144.664215
140.402130
139.333344
127.632080
160.676315
108.107201
160.779297
127.395851
135.290161
10.151253
154.812103
144.495453
143.164719
-42.892269
156.434448
155.939468
109.339912
137.258331
157.385971
142.628143
155.364166
157.128036
157.432709
140.130539
167.923172
160.209991
136.431213
148.427017
149.217545
154.130539
127.068474
149.117554
132.797394
147.047638
154.258942
120.105835
165.187973
131.467377
133.847473
171.659409
134.352158
16.811728
4.161513
-117.327713
150.082458
126.467422
163.009796
145.468048
114.178856
151.038940
136.344543
137.606018
106.377647
132.800049
148.473801
21.054340
-5.379171
6.690759
-34.019550
-37.189194
-1.639247
2.472668
9.114040
52.047276
-25.678364
-32.311317
-46.665211
5.296795
-30.725771
15.095684
24.944412
7.494335
40.620972
-12.281592
-5.938481
25.646387
153.433563
136.972107
133.373825
163.445099
148.124695
148.289902
139.657196
146.985779
162.141449
174.158127
147.078445
-2.700231
137.410492
151.369278
155.551010
151.698914
145.192078
144.414642
141.911911
-141.960602
134.335571
100.291908
149.766281
117.549255
122.478935
128.728378
146.991028
131.879898
69.060020
141.426651
126.476898
68.149124
145.073517
156.001877
16.899202
-52.046478
-48.154125
-60.185574
139.930054
141.942123
160.060165
140.432587
146.946594
127.917801
148.851578
-22.593237
-0.243893
-31.501404
10.949687
135.743805
135.976776
143.626984
148.346756
146.087814
133.906815
153.403061
137.766144
145.870300
152.583282
130.510315
146.170883
155.710571
147.799515
149.422653
119.924294
135.939728
172.205078
149.316559
135.295258
158.772095
168.404633
150.273499
149.869858
155.826981
148.799103
125.423126
160.890991
134.097778
129.530777
135.270065
120.645683
161.893890
154.865097
165.568100
133.429016
125.309700
146.188904
-174.749832
-152.789062
-151.102707
-143.078354
168.954071
-147.134323
171.622986
-166.626633
-150.438843
-139.655975
47.186932
137.967117
145.723312
160.613770
143.710129
149.047485
132.251266
142.670700
134.074768
155.713776
133.417191
146.985077
159.852615
147.243774
148.057617
147.862259
142.752625
170.049988
143.827469
151.461014
137.225571
156.145035
142.867874
146.164154
79.535690
-176.654083
149.974930
-153.009186
-127.987206
-6.373876
-39.753284
-147.587265
-169.512100
58.896385
40.371593
23.180244
30.494833
26.865353
20.589903
104.079315
18.113775
-133.043823
-165.539078
26.745565
159.244431
148.278961
166.938751
163.886780
155.581223
121.540588
131.609787
162.606461
24.202484
13.519723
44.167648
10.662303
-38.328682
142.523209
129.266418
148.498413
158.036301
163.005463
156.970261
156.577393
144.649323
155.317810
99.761086
153.573715
140.568161
142.854050
132.270538
149.108246
137.201035
165.623581
138.490158
156.885300
-102.766235
137.495621
154.404205
133.038940
139.472183
146.429733
142.627838
121.959824
123.808807
126.209389
156.309219
159.993408
143.792099
127.274185
126.839638
140.730377
144.300140
147.385040
127.044830
150.055374
157.331207
-164.212570
-42.780903
-38.080631
-26.404772
138.405182
145.503647
123.253349
156.042297
149.413651
156.455444
143.789810
137.207245
151.512009
152.742035
149.349640
154.190170
148.734787
127.073204
151.974838
157.502380
148.614670
165.862335
161.470245
143.659790
136.974197
136.372040
148.965271
148.690811
123.742477
173.823288
173.146133
154.682175
139.486984
155.505554
156.737991
-19.249962
163.041519
143.633575
160.963425
141.317474
155.377045
135.136185
157.961060
131.050308
161.354904
161.977737
33.831959
-14.929167
-41.495556
7.172772
116.300575
148.779266
164.188217
136.006195
129.604492
166.982697
119.365646
125.883026
149.383636
149.036789
137.008804
135.453857
156.719742
141.521378
148.383881
154.574310
153.863083
146.018967
139.019165
141.941681
147.488770
134.735931
139.411331
138.207016
149.026581
129.495453
-145.287552
144.054031
147.311386
159.170029
147.676025
126.476479
163.060928
141.021027
136.036667
137.587433
147.071167
131.631317
119.044632
160.575027
157.427704
115.045036
147.759964
155.038727
140.809982
159.623199
143.565521
137.259628
-11.926116
-4.768920
-14.073526
-43.203968
19.680759
-11.834395
-14.272463
-44.130569
5.920431
162.524597
138.057419
117.480423
177.233597
107.002556
146.316528
138.208344
150.300323
140.744034
127.970268
145.760056
106.376831
138.368362
9.998040
13.847660
7.585816
-33.265362
-15.773326
20.831829
25.422014
-39.659817
8.257804
144.951508
176.855637
-8.145530
-2.161026
-10.864389
50.905655
-40.575104
-27.484835
7.086815
136.369934
124.534492
122.983696
145.120071
-34.680359
-44.273399
10.709949
16.071829
-28.630552
-13.573929
131.487152
114.601593
143.041153
139.899536
146.719666
160.314865
137.706116
144.148224
170.228149
166.531586
-116.778152
155.450104
165.610214
143.661957
168.985886
154.862122
148.920059
147.670609
144.613174
129.940903
146.659500
3.556553
-2.506709
-27.992363
1.049971
1.489640
18.919014
-26.336237
-14.847663
11.501857
137.302231
-22.013813
6.544126
-43.095844
9.093751
-26.000294
-25.166851
-6.613074
-19.528471
11.931667
-39.305725
11.107376
-40.984653
-17.804115
-50.032066
-0.588839
4.485807
-17.778822
-13.191211
-23.050428
12.986497
36.503162
140.233475
126.313126
134.980942
175.915421
159.202469
124.520233
162.374039
138.538879
121.465973
129.946503
158.206863
147.407211
139.850220
147.405746
137.338623
133.606491
167.619232
130.469070
144.144730
151.964859
-23.757166
25.826920
11.237976
-0.352770
156.554642
150.117065
142.442291
134.650650
142.343353
150.618530
89.494568
-4.560421
137.542084
140.045074
132.055252
152.244247
159.541153
141.365845
112.011246
149.056442
160.377335
145.983963
151.864960
144.902344
134.430679
136.408646
153.884567
148.749573
145.675858
-92.495117
167.343079
143.844818
147.807205
120.353363
124.843269
137.415924
168.206802
138.514572
127.628693
164.093475
137.399261
157.653610
147.233810
118.826271
159.713165
148.984009
144.517746
128.304047
146.152405
147.737106
164.669281
153.924164
113.657448
-45.134270
8.993636
16.555746
159.221756
141.115723
137.028778
149.031281
116.139671
121.211739
23.008579
2.244371
-15.077853
23.997492
-39.003311
116.673447
148.543045
127.604767
145.647629
140.365952
140.916733
149.138992
148.905457
143.390488
150.640793
163.690338
164.223892
16.258537
10.086720
-0.370623
-2.236859
9.235781
-24.903214
12.470507
31.220072
146.273041
151.902817
155.254669
151.289139
128.486099
148.899918
109.928856
-7.294899
-43.109818
-18.475636
-5.178995
-37.413109
29.338551
-32.677139
-4.676841
-29.268387
153.501648
148.365463
102.027382
147.823990
144.965668
135.432159
140.094299
152.236832
134.918793
154.647263
155.744537
150.284134
125.099991
147.071091
153.165436
158.851974
133.753204
137.524948
141.175537
157.374573
140.574463
148.426315
171.326660
62.480217
151.653137
-151.050674
-150.330826
-43.977947
173.738525
-18.992060
7.299094
-10.911559
3.226646
-2.980058
138.935364
125.470871
122.285896
153.942184
143.742645
142.121170
165.118729
149.997849
130.327377
120.872734
122.677185
14.181082
-32.093754
4.002620
-38.918091
4.768099
-47.825966
6.349310
22.258881
5.929462
3.813310
-4.252476
11.184209
141.076874
119.350716
143.511093
149.265198
145.153458
135.778290
133.860291
142.196640
137.979874
145.714859
150.694885
156.017456
140.461411
154.174026
127.047005
-16.269548
21.883854
-14.732707
-23.473957
1.083540
26.261768
12.383780
-38.227352
-45.071579
18.424520
-45.118172
129.719788
171.795227
148.512589
142.128281
149.243942
-11.059464
-25.424042
-26.123941
-34.000137
29.869812
3.331841
-34.402882
155.574936
148.282166
-45.293350
26.294790
-1.297997
156.031448
126.681274
163.324707
126.775581
157.803360
139.508057
123.550301
113.345245
136.399460
144.917358
149.240601
134.596390
156.970795
149.154205
137.858780
118.759155
144.523758
144.976578
159.108215
151.947662
169.772385
166.071426
152.219315
137.251785
169.011642
140.938507
167.008636
168.750229
149.590576
9.037376
8.528112
-20.230549
-146.913376
128.336029
144.983719
168.722916
40.346935
-173.793243
153.808823
-162.261505
-144.452759
29.566145
42.785606
104.449860
129.720520
-12.744145
-34.969917
-40.398251
26.271824
-13.194398
162.383820
134.838287
141.977325
157.681488
144.245544
19.692640
-8.442966
128.728104
149.531006
139.943237
144.006012
147.878006
137.381912
157.343597
128.281525
155.520676
159.088531
159.666443
159.445831
141.739700
128.446014
134.056442
151.117188
-53.961060
-31.132980
5.231094
4.970707
-26.899687
-21.010778
21.621243
-35.120251
120.003029
136.728317
179.317566
162.960449
-32.892979
135.918564
169.842255
155.281097
134.271927
-6.002536
154.298203
133.412521
-133.992859
121.808655
121.840691
-36.319435
17.249294
13.308980
-15.566010
148.363113
149.712814
143.852783
144.370850
-169.999435
148.856644
131.522659
147.617218
139.096832
135.554947
166.637238
133.439438
147.930847
162.648911
149.009567
163.052200
128.491867
150.834473
174.210022
150.160095
136.011276
159.827652
156.396271
153.615311
130.755966
125.639030
144.693787
-6.872239
10.779118
-20.597506
38.401760
127.647636
-8.987167
2.228971
-1.601322
-36.201385
2.961013
13.109356
7.718538
13.648273
-18.112556
-40.191315
146.032150
145.411514
154.711670
147.363083
-8.799643
152.409653
138.463684
-36.181881
3.134690
-15.464309
171.022385
151.157700
169.936295
151.475143
153.319687
11.697955
5.587599
25.261824
15.111937
37.351009
-16.341230
14.885386
23.490841
10.879617
-12.832212
29.294788
-38.128929
129.398193
143.897568
164.151154
155.292938
134.640213
159.242508
140.403809
149.430222
133.815872
146.276291
153.879898
134.519165
161.632874
146.546188
146.600494
143.656830
136.672989
135.235168
149.132889
141.580902
146.306076
168.439529
148.846619
144.603287
147.115707
118.637238
137.614487
150.675690
154.963821
142.188690
-3.983789
-46.597630
4.346543
-49.915695
2.866145
-25.928827
-3.995716
12.572343
110.486244
147.352859
139.893036
-172.274078
177.048569
160.401489
140.039185
130.929840
165.064316
131.823822
114.744576
-44.097569
16.522167
-24.961115
-29.735004
-49.778011
162.712158
143.372070
129.311935
152.631516
145.202103
144.369247
164.638977
124.734604
136.446655
147.421921
150.404999
11.356433
4.641862
18.086063
9.707010
-51.619965
12.075595
-7.256987
-33.014763
-10.940964
-1.132978
17.146742
2.207087
130.738983
162.696075
154.926147
151.231232
142.541626
160.007004
162.936722
148.406891
135.874496
169.504868
167.209198
142.892502
151.156250
148.564606
159.212479
153.435501
142.599197
127.338829
139.790756
119.501205
-33.131687
29.458830
25.064741
-36.227783
6.669327
144.807587
113.240784
-143.757507
-32.715855
-6.511623
10.821363
-10.749442
-23.894613
168.211853
139.810806
124.847466
162.838089
151.168350
154.097443
118.478531
127.891762
125.165558
150.543701
160.331497
148.203110
135.833817
136.538681
131.108093
139.280884
124.947784
109.311760
144.246017
166.948593
-173.963348
13.494882
-23.169014
17.389719
-6.180220
-39.102829
-9.141831
-25.306480
-9.674285
-0.788823
0.372728
-25.062670
-34.986942
0.062557
20.410797
-0.654916
161.538818
156.179276
128.811646
176.511078
157.634033
139.711685
143.800476
168.815475
-15.246199
5.238393
-0.110143
12.331999
148.487732
141.875748
125.612869
153.239014
106.313271
105.901474
129.935303
177.921234
152.316437
-170.437546
139.204712
139.936279
156.224670
143.706955
141.909042
166.080139
148.931778
150.636444
151.117004
167.334106
146.845566
147.034073
153.543686
146.265747
149.934036
154.078079
158.300064
156.926285
143.617844
132.126968
138.434097
145.859207
151.221512
152.808548
151.528702
149.977097
128.534775
152.159851
140.797546
139.373871
166.552216
149.079529
131.629532
147.456711
162.563675
124.748550
152.464584
122.222404
136.295914
157.885056
138.001678
162.752136
149.884445
136.727737
-21.138271
155.164215
149.136932
126.584816
147.633865
175.719284
108.397064
161.108185
148.941132
131.038788
153.817352
144.673782
147.163879
144.451447
155.792755
137.945419
157.562698
157.795013
162.994873
148.514099
124.970970
136.370773
133.384735
132.176590
164.621017
147.460846
169.631485
162.049011
151.198746
155.101791
136.347366
115.203308
170.428467
136.653122
-31.924614
-35.174316
-13.449658
149.810715
151.152145
154.613434
165.176132
137.239838
133.992462
167.498230
154.273849
124.059601
179.221649
150.987915
145.617493
166.683228
154.689590
160.165375
130.788086
155.878128
134.148651
106.650513
157.436844
145.952515
134.830627
139.972641
147.365799
150.029922
145.014526
170.465302
153.880951
141.865433
138.312332
105.695068
-29.995369
7.299873
14.289657
-18.576647
-30.751440
-32.864429
121.898216
150.903366
152.094788
154.808731
134.077438
122.454681
151.760681
112.063644
138.888123
145.784836
160.248978
146.342758
144.158401
150.351746
28.096140
167.233673
150.830841
132.861740
141.468399
150.572876
-12.925537
-88.366562
10.984207
16.795025
-2.294905
-6.060292
153.098511
141.020370
155.131668
169.758331
124.329643
136.501129
126.855019
132.301010
143.552261
139.707870
142.836990
146.652100
128.316681
175.731796
152.059448
141.922531
144.207779
171.271255
137.530029
119.239525
144.360352
159.026215
150.524445
159.353485
126.153831
126.240097
-170.991333
147.616486
138.360565
146.425827
145.909622
115.906830
122.815971
157.856781
138.034912
109.180664
-31.700159
14.094016
15.565896
-30.232454
-34.583321
139.446915
126.580444
111.989349
146.295776
156.365921
134.597733
150.347046
164.668427
147.669479
153.706436
133.435104
175.269714
144.470001
161.973312
141.843872
122.645996
146.188538
124.662888
141.396866
147.307236
144.881958
170.640701
-25.872747
32.525822
-44.793842
3.974339
154.601044
163.049911
164.510727
133.326050
131.603729
143.951630
179.212402
164.829544
144.586548
147.912903
147.322906
156.591934
145.825180
147.715836
155.628586
138.456375
111.721657
-2.470054
142.860794
148.906555
145.677994
151.589676
108.737892
128.829346
137.320267
-72.703484
-19.660812
-0.441905
17.440517
21.537663
-18.662750
161.559799
126.630592
122.052551
145.134201
136.694366
110.645065
143.423645
152.363403
17.299656
-27.796396
9.244841
140.997757
178.501709
142.160751
147.563141
166.420685
133.948425
170.967438
127.670746
149.683121
131.848511
137.162888
150.510635
156.849014
156.069977
151.162430
136.366150
147.153381
137.627213
118.493172
136.427979
134.667801
157.938156
178.617462
147.815887
153.124847
151.656693
146.061371
175.822754
159.546417
139.394379
146.109238
170.519562
168.704605
135.490143
137.821625
163.250885
136.502487
151.534363
170.641876
147.572159
146.313766
148.563538
145.179153
153.543533
154.279999
154.099365
166.273743
140.034683
148.082153
135.873154
147.173599
177.778839
118.090042
139.831863
143.259933
163.011749
140.131012
126.700859
128.101318
146.757812
126.948296
120.559196
147.970963
126.859093
167.019745
141.119202
160.602814
137.798294
152.264633
116.586075
166.613327
137.425919
138.858414
153.411179
175.132599
130.558380
149.006348
139.616714
10.315036
-49.606758
-50.627029
102.742027
151.161194
30.361727
5.341297
-6.168535
67.446815
152.567993
159.040161
154.688522
156.704376
144.806229
142.704422
129.991791
148.797150
136.231522
118.513992
142.559753
148.593674
148.281235
152.491837
146.543808
152.687607
158.393509
141.568573
173.503922
149.073792
124.371483
147.059875
160.210815
177.052292
6.315561
-3.541216
-34.337128
138.147888
144.562103
158.805908
172.988724
159.958206
155.822739
133.179413
154.103745
143.457550
146.944839
145.416382
154.602707
153.316849
151.768463
144.709396
146.655899
145.132492
126.388229
145.514267
152.332504
148.697174
132.708542
157.267319
164.414505
149.004166
146.915146
133.769516
152.608978
128.720474
-2.484513
-23.099651
-27.130873
144.199936
120.684410
106.662796
145.848450
-151.280106
174.197266
-146.401047
143.783890
8.462366
30.784300
139.277573
140.999390
144.203583
42.172386
-21.409344
60.237061
16.471294
4.791215
18.402388
146.482910
146.106750
156.729553
149.193893
144.340790
124.697281
131.770218
159.540619
144.838364
152.844421
115.476418
140.164993
153.947311
146.266663
-34.690136
-47.938095
-42.216763
-17.493925
-45.903332
30.346676
23.462870
2.891643
-1.827884
-15.687631
-37.339878
134.935791
138.852112
145.265015
120.123444
138.109955
134.055084
8.049594
-0.410693
132.826324
112.515633
160.847870
135.059311
134.953323
137.631363
154.751526
146.792984
156.341415
167.763840
148.782242
160.484528
135.787323
148.777954
146.888229
139.297577
154.914383
155.640594
145.367615
137.223633
154.720490
157.925247
105.805550
32.556602
26.727360
-47.164654
-49.731728
-0.297394
3.119540
11.459304
-25.838730
132.055969
141.189056
155.360947
120.672058
145.718460
129.112762
136.085510
38.110188
-161.264633
-174.721542
-137.987900
153.071823
149.961914
152.507294
161.156403
121.607178
136.793365
170.417480
143.914078
149.848129
122.275681
121.755028
140.734680
175.041092
120.808090
125.559059
139.905029
137.292648
119.626328
136.405014
142.659424
132.630249
157.094162
136.952118
131.074936
128.862885
138.959869
132.871048
126.121651
176.136841
150.447784
166.099350
131.341980
141.070221
161.374908
146.654419
145.710815
7.224716
-29.134680
138.232727
116.394478
158.873962
153.445023
137.980911
145.899368
137.617310
152.552124
149.557053
124.195984
173.784653
169.466171
128.130737
135.674850
-20.801926
148.775055
128.171280
143.340118
134.724228
158.819458
161.326157
156.230637
152.886734
128.210068
159.396103
144.673370
102.120407
2.746519
-49.070564
6.640684
116.758171
168.067856
141.442535
147.861618
165.685623
166.756042
136.658066
157.795212
125.910133
149.138901
137.188492
151.294937
-18.382839
-11.364235
-42.046032
12.909910
8.662994
-14.632247
24.253897
164.140335
133.052063
140.768051
152.461014
158.360672
149.379913
141.149399
-178.833817
163.988251
120.016579
144.737869
137.976395
135.855911
125.149590
139.533920
54.962326
-40.872456
1.581029
-44.937435
27.870024
-36.923985
87.313736
141.182648
174.850098
154.561722
150.095856
139.529419
159.755814
135.660751
178.898010
139.232941
126.795326
141.098984
153.513535
132.079971
154.614471
138.367783
36.917355
146.553223
146.727448
154.629532
158.624832
131.134735
151.603943
127.997818
144.058487
128.877579
-0.915785
26.632601
164.967316
143.266647
142.329727
131.075470
156.197235
128.246323
127.437897
136.673355
154.911575
150.437057
149.045181
131.368607
-48.299358
167.930023
163.347397
167.764023
141.567581
156.585663
137.076889
145.811996
125.674843
159.460510
-167.082626
19.365829
-159.751266
-175.994232
136.879410
-158.473938
34.393913
172.394775
-144.699432
172.712082
134.762192
22.187340
25.534304
32.736492
-129.415024
-166.423401
126.276993
136.534500
-179.805161
135.464920
149.770477
126.414886
119.976555
154.471527
148.600510
171.239807
174.093811
125.728218
168.982132
146.621307
134.858749
134.686157
144.720612
164.288757
138.695969
175.335434
145.395447
148.028229
143.585953
15.949720
41.535187
8.215372
7.597061
143.821686
139.513168
129.202362
94.130890
153.765671
149.886887
154.490967
137.311447
142.170349
133.698517
157.623169
151.707916
149.510788
143.809952
136.784714
146.765656
133.650635
128.147156
148.925171
149.068939
130.554047
160.432159
168.786591
114.698174
136.864563
146.041245
148.841370
156.055008
137.255829
142.830460
139.234619
145.657303
154.618683
156.051773
107.104919
114.140915
140.657837
129.333389
136.179581
132.631317
93.216652
167.098740
-172.677765
147.929962
126.288063
147.811035
-179.236115
117.083504
162.722244
-173.374008
137.407928
143.692886
141.580887
151.105896
148.848022
146.378784
137.888184
153.973190
135.484039
151.371841
135.901489
106.156517
141.494797
168.071411
78.870392
156.061569
17.115345
-10.644014
-7.816603
141.000259
144.448502
133.362106
127.950340
143.632584
147.312881
147.885056
0.088469
-2.284562
-27.359457
19.019001
18.156137
148.173645
149.070358
164.425323
159.840317
136.831329
143.484070
156.730789
58.275261
14.491200
53.874893
22.242231
3.511232
-15.557953
-37.334187
-39.950253
-3.472713
155.956085
179.913757
132.902283
162.196625
157.677277
-37.940140
1.616647
132.318573
154.867615
130.345352
146.163773
152.800766
143.806152
134.437439
139.080215
151.065826
160.462173
26.409182
152.886673
139.796524
131.546021
76.113525
136.715805
164.449066
153.281250
154.103241
142.263214
142.037689
129.122986
-46.487865
159.709000
178.154099
145.618530
162.338211
144.088989
162.903564
143.344482
160.036209
99.338638
145.034454
152.844711
128.896698
160.683121
156.228348
154.800476
155.963913
131.633636
174.292252
143.728073
168.404968
155.268005
139.661133
156.920563
141.128693
128.502640
136.821777
158.355484
152.560074
107.217903
152.540848
150.010376
153.443100
138.195587
120.736015
152.431961
126.466248
151.758423
138.729233
162.784714
139.785278
142.106506
171.737686
155.588791
140.636810
139.937057
145.439606
139.992462
159.903610
150.677353
150.046051
142.367279
142.457870
149.749130
-40.657810
-13.819994
27.239702
-18.787247
-2.470926
-30.512594
126.562851
153.790039
160.883972
139.687256
127.595070
151.196045
147.688156
116.432098
134.939133
134.304276
-168.955582
142.124420
136.652649
150.342758
123.288429
125.026329
128.332932
109.547218
132.927246
153.804932
143.800201
125.631157
155.617447
145.015656
-39.366920
-24.380287
154.420090
146.598633
167.555618
171.662476
159.439850
141.456467
146.532562
155.279160
153.564285
131.411026
140.679764
116.301338
129.252274
136.975449
140.981079
138.502594
140.659821
158.016861
170.947952
130.656097
160.017899
137.431671
140.016357
158.841507
136.385086
150.985413
173.711029
170.752518
124.733604
121.566216
146.057907
154.105026
148.697006
-0.624950
15.344123
-43.442776
5.839390
21.214544
-49.079918
22.348803
-48.215347
17.799791
-39.009190
147.167847
151.415100
11.393851
-28.929716
0.300014
18.730879
5.198970
-34.604370
130.129608
149.396164
150.513062
156.650665
142.664124
134.587433
135.377228
153.118317
155.604462
164.648224
173.744064
146.794632
151.524551
147.766846
158.941071
15.783034
-12.698582
-40.385746
0.138476
-26.293280
15.873135
-1.314624
-9.718043
-14.404283
-27.161777
-33.734600
-23.034767
-14.670712
167.220200
169.963791
137.293823
168.927994
123.000610
148.898376
17.510628
0.242283
-18.750830
21.486443
17.124857
142.327881
147.866409
141.298584
143.892883
178.612091
149.816940
164.320816
160.873627
145.036346
144.892365
131.365021
147.238846
140.986481
137.825150
137.545624
150.482544
157.614288
158.417862
134.807892
126.968361
-152.090836
162.336945
141.075836
112.931854
146.155411
136.575531
-42.904461
13.421939
-5.363300
138.655731
126.976433
147.042831
164.285187
148.955627
162.004303
132.181183
141.361023
166.960526
166.027908
140.466003
143.808212
118.612061
138.609436
138.937393
163.959808
137.250534
118.987991
134.899536
152.668716
135.085876
162.247559
-43.799564
-32.735332
124.934807
161.035690
172.615143
163.671844
142.344345
157.995071
135.120590
126.478539
108.265701
146.031601
149.648132
145.879883
144.361862
171.790894
143.440063
120.053627
146.254318
143.257980
133.038376
130.173187
140.495728
132.714996
137.998245
162.160873
143.712692
151.270523
156.800934
27.106194
-173.357620
-150.199036
-158.123642
-175.335815
-142.036041
151.856293
-147.490585
-37.470551
4.151005
0.391671
150.678268
160.889557
138.574249
155.832901
130.859131
-148.384827
37.868759
26.986055
34.284760
147.679779
10.784814
152.615753
169.111359
133.602737
-160.959503
164.009506
-166.993774
172.448975
-157.607498
-171.605774
-160.832397
35.539856
134.485291
136.741776
162.910049
150.815842
172.755173
140.816849
132.807053
136.238525
132.854706
146.433212
144.718018
147.451981
164.877441
131.443680
1.275642
126.988853
164.707901
159.813400
154.432953
158.251541
133.365768
146.168961
157.536880
166.213760
139.349106
140.652054
141.382523
158.382523
139.975815
24.134619
150.847672
153.352905
41.578098
-48.273369
-1.563730
14.208031
-47.767754
146.158081
165.232178
150.160965
148.003311
143.738480
142.638840
128.619125
145.040024
158.433273
153.286819
172.140747
148.229767
129.240814
154.326324
139.636887
138.034698
141.633041
129.457382
138.339249
-1.715091
3.031703
-30.707302
0.769994
-1.618220
-2.828332
11.318840
-18.161684
7.024705
-24.618521
-10.986985
-5.443881
133.654800
140.661148
157.913513
128.826904
-178.154205
150.779388
134.343475
177.357941
165.025726
140.806198
-21.191383
-48.995872
13.468484
-42.866474
-35.271175
-16.465500
141.932968
139.534866
155.434158
-31.746096
124.782372
156.391495
120.409409
145.987961
168.032684
138.522354
134.814301
157.706116
143.413559
111.396355
119.176300
145.561447
164.957947
146.383163
162.959747
146.296982
147.685272
153.396454
152.606339
131.303436
156.078934
149.258224
142.021637
149.155869
156.432877
-19.235838
-36.746746
3.943225
-33.778397
29.555435
131.742233
178.176605
140.364075
133.677948
147.868484
152.307175
175.195343
165.206619
151.565887
159.304794
158.999023
146.065338
153.804123
157.537674
124.129349
148.559494
132.706299
145.346848
150.924637
144.501556
133.188171
176.980850
158.604294
150.857330
145.945236
138.492874
152.984177
146.049576
156.169937
132.481552
140.489807
130.789215
135.608643
121.477531
141.188202
138.449890
152.719421
151.645798
148.015762
168.264359
158.801910
161.146484
5.189426
-4.975868
1.279472
8.618647
133.313339
137.236954
170.481415
-15.676880
17.550856
-39.392326
-23.631264
-37.284546
16.048780
-32.331650
112.797836
149.000580
142.748581
149.298996
143.124893
160.667496
166.465088
127.547462
127.875229
5.003158
13.291002
-39.642628
31.273689
132.128876
16.770720
11.101010
10.065598
4.490084
-7.053882
164.192566
124.545982
115.211777
150.589935
68.011185
142.984863
155.723984
127.145714
163.664658
135.118103
118.481125
150.926895
141.331589
138.841965
103.254890
163.309265
8.369428
-29.498968
-18.367683
0.592153
-11.001526
155.236771
-8.833332
160.615250
160.767349
149.457367
-173.205765
161.955200
172.718094
139.403046
152.201721
152.301651
142.841476
170.799698
144.945557
133.327774
159.920349
156.834747
156.448151
122.391273
133.621338
129.201447
139.791580
154.370544
118.613152
162.265045
123.903862
126.179092
-30.724894
11.999088
-5.208308
-176.187912
145.874176
165.389618
134.251678
154.643814
137.381470
133.915695
151.245178
151.614929
135.149765
152.870819
139.336288
150.773361
145.276062
168.341690
139.464890
133.043121
145.774765
153.984070
146.461777
136.624329
130.750763
127.752670
3.586486
-24.994160
144.508896
101.359062
149.186523
171.339111
45.847599
141.516312
176.112228
157.409683
130.334244
121.823601
161.352417
150.211563
142.885086
127.334229
144.723907
161.082291
147.331757
109.681351
154.000732
135.339584
148.840668
128.264984
139.594528
147.664154
174.069763
145.504059
12.785121
1.176030
-46.616436
-43.689995
136.505859
148.418762
139.479645
143.049286
131.404129
143.813187
146.426956
173.096085
165.809036
150.463593
119.196739
152.329544
112.839073
128.418762
165.838257
134.885574
136.736755
138.760559
164.389404
157.247604
155.647339
144.947067
173.777985
111.733620
138.099564
150.862747
157.214218
132.495163
144.465088
143.769333
138.727524
142.477142
141.188644
132.256378
129.832703
140.605988
34.758007
-151.789597
-146.606186
-163.389648
-150.852234
-173.271881
-141.219635
23.788740
19.889141
30.246763
32.873989
27.914371
-149.027588
-167.591675
-130.694580
176.309906
-160.567337
-138.310150
38.708908
153.147888
130.818100
163.545959
137.883118
148.595428
163.844162
141.580338
-175.726837
157.856461
165.295425
133.324203
133.812469
167.308823
156.535782
137.654587
152.751129
149.089737
-44.891197
-42.483879
137.084946
118.687614
159.748199
169.391647
141.106018
140.156403
148.262039
170.024658
160.377335
157.552841
149.008392
110.290695
144.791885
138.439102
158.673691
142.928879
-0.180226
-6.019559
-11.874626
152.673737
159.301865
144.362930
149.762924
145.214813
137.032745
136.626968
148.052948
144.341064
144.908340
158.605011
161.855820
139.810974
-155.885101
-49.331352
-19.664202
-46.027847
-28.160019
144.998367
142.115280
91.557564
173.480560
149.679794
-179.088913
142.681488
120.175270
156.150497
140.382935
158.242905
157.982040
151.687195
143.153564
151.962769
144.001221
135.398712
163.196793
171.741608
143.276016
-177.648224
152.198685
157.078232
141.282593
141.623978
146.026443
162.008408
168.202927
103.386848
143.023773
119.963684
137.167648
142.416199
44.916897
26.197048
13.652021
-176.151917
-143.762360
-143.227417
-160.711624
25.498034
168.391235
114.456772
161.003098
139.306732
145.596329
145.867630
104.677986
159.961304
134.646942
128.982880
129.049988
115.748779
144.115753
-30.577194
141.116837
128.254684
-43.974453
139.385834
149.826721
0.851338
48.333412
-20.630136
27.343214
3.410706
4.027106
-41.953339
-38.650326
-16.742029
-40.078274
-51.059219
139.946411
151.626587
170.304367
142.892441
141.030792
155.893143
161.530472
155.688843
119.966461
136.634048
174.306625
161.488510
155.512604
137.636002
170.063751
162.100113
145.568024
142.984406
136.071625
-168.557510
-174.911026
-116.593643
-161.927322
-154.818024
-108.801437
19.925177
136.029877
50.364182
136.806442
133.296707
144.059616
141.911835
120.209084
151.722015
138.433884
148.264557
143.594772
132.615295
112.677460
160.862152
123.196770
149.760666
-162.163101
173.819763
143.375198
159.076813
115.311989
143.978180
149.739563
110.223015
125.712303
135.105850
137.765274
166.512970
132.740524
-163.567017
157.838272
168.448486
86.473007
152.494781
124.440765
129.013214
130.795090
167.207611
134.502197
143.215118
140.628586
162.852859
130.131134
154.595581
143.244858
163.143036
131.695724
157.506424
156.998535
155.968765
143.317886
150.450256
128.453751
141.039322
177.607864
168.374146
-3.383908
144.930725
163.472961
177.452393
129.877792
144.575089
176.918457
-148.518921
143.391983
-19.879673
-43.591156
1.274261
-41.403744
-29.310560
107.881157
164.787155
159.863983
150.765045
163.311829
155.631119
130.880859
162.700623
0.983773
-27.923225
-17.611355
-35.409748
3.703326
-35.494034
-21.852560
175.150009
153.774078
166.530106
138.550049
157.154037
149.581970
146.254791
138.046890
140.119186
143.413315
140.285828
149.952316
139.586472
147.029480
20.972122
-37.871349
53.016357
157.767273
166.060745
135.219986
160.527451
128.278015
123.993637
163.882645
-173.188385
136.675034
137.668549
26.953375
-47.064194
-67.791328
5.848413
116.241684
150.334305
163.845306
142.834991
136.490097
141.679611
152.626999
148.446442
157.785645
116.153999
131.420761
143.889816
147.285370
149.838745
140.341324
140.772293
165.665939
-40.528458
3.284914
10.305113
30.417164
-48.993984
-3.932534
-20.549351
-43.077518
138.502121
151.433411
160.676773
137.719208
54.936020
-38.992386
-54.591820
118.501060
173.944931
157.066483
164.017883
115.329079
139.032394
165.785660
9.076189
-4.660645
-12.493796
133.064316
149.208008
151.133743
149.366302
144.613770
-19.625427
-35.705235
-44.189762
148.183670
-53.767815
-11.008503
12.932467
2.973350
28.228779
3.140119
-46.835354
-12.010139
-16.191448
148.716766
150.128754
160.882996
124.553505
155.265579
153.878906
131.460739
150.216507
152.140060
156.732224
137.880020
153.423462
127.469925
127.561180
122.548721
177.223419
149.068649
141.238098
148.103867
-32.006878
-13.797587
16.533823
15.411412
4.630285
35.139271
-5.798768
6.980052
7.854579
-9.587366
-0.862300
-31.606527
4.701904
6.218548
4.051347
-45.792965
-46.436371
54.307232
35.459358
-45.264465
-6.289180
-26.918175
122.459824
146.450470
144.766159
141.033447
154.857101
166.422928
153.283295
150.898163
128.063919
117.236404
173.758499
150.493942
154.199738
170.831055
145.516083
132.714584
152.372986
142.451431
175.416016
135.893829
144.180908
141.544678
162.479721
163.618927
149.462585
151.644058
147.457886
174.169662
122.279938
-47.011894
11.209394
8.356020
2.062604
-42.263256
-5.107988
-7.138585
4.138058
-15.153288
-33.398056
-47.564362
-31.445814
-9.537411
19.969353
5.209098
-39.766232
-1.558967
148.877701
131.683792
164.238022
137.136292
125.514938
154.414627
179.558975
113.279099
135.721603
165.612274
144.380554
145.252930
129.242432
117.523987
150.368866
144.501556
144.719467
156.545242
162.856155
165.091629
172.513733
128.965469
141.666718
166.547607
143.824707
0.218503
-6.663120
29.468050
-13.903852
-19.321217
0.734354
-7.282625
10.858644
145.088562
124.993179
121.179512
151.371841
138.690460
145.416855
170.872070
157.360931
138.048859
138.249481
138.702881
165.383575
150.019302
168.349731
107.030632
148.557983
152.795929
161.087540
135.828751
142.992905
161.783081
-26.709391
-10.373746
15.359126
-27.313139
-16.923950
6.266413
115.082039
143.716248
143.096344
123.666359
148.831970
137.848984
156.221222
157.447113
168.872345
138.678024
152.138397
154.950317
134.578415
171.914246
151.184814
138.828964
156.604202
143.985138
130.128265
153.160919
117.517128
170.858002
162.092270
133.106415
127.955566
151.963959
151.359650
161.613510
157.632050
155.477005
148.857407
147.294052
132.865524
131.796906
7.466503
-21.424717
28.098083
-0.412594
-21.841291
-17.722029
-51.371490
7.495173
-29.778288
-34.180801
162.517319
173.121445
138.972229
118.760567
146.766678
161.454895
140.982651
149.624634
140.242188
119.214157
150.005722
123.392029
152.339691
146.661011
145.012924
133.185623
153.534729
120.933121
159.047043
157.335114
139.728256
167.158279
155.914612
133.815262
165.736710
19.604666
154.060760
139.320038
143.264496
162.679550
152.940735
3.249681
-1.154197
19.860079
-4.993987
12.344880
-49.602879
149.119293
149.461548
115.028549
6.412305
-9.411456
-16.788498
142.508118
137.883514
133.331238
135.837967
148.853271
119.992180
140.242813
146.229584
167.761490
118.891510
148.176193
147.199905
156.102005
145.529572
159.827911
158.680710
134.816605
172.382080
157.026093
149.088394
151.759628
140.781830
130.445969
145.041199
-0.244694
-23.904585
39.297100
151.548523
150.770309
168.668274
140.045975
-25.274992
10.101372
-1.564105
-14.361828
-4.584796
-29.669838
-9.041810
2.296184
-40.089870
18.418468
13.135409
144.030502
117.434563
144.004791
148.009506
163.701065
161.202896
149.933334
149.396973
141.715057
134.479065
147.751617
165.836502
152.944870
150.711304
148.591812
133.325760
170.440659
156.301514
154.767059
145.019547
135.921738
134.985428
170.176956
144.242798
-14.413202
-44.364075
-46.334106
20.654449
-2.587172
134.567627
120.884544
155.602310
125.626160
135.429962
156.328720
142.806046
143.871933
166.023956
162.512009
146.754852
151.784805
6.093359
-3.206562
158.205215
138.159576
147.895050
143.732910
135.801682
-14.894663
147.679886
161.473206
147.137100
154.027100
172.518417
155.852417
134.118271
146.985947
159.678314
156.818726
127.958260
130.552780
-39.992065
-12.602478
-7.373498
0.938995
-11.706509
6.605092
169.342270
155.716125
119.951584
148.727661
128.201675
170.568085
161.989426
167.105286
146.248550
139.692276
132.883850
160.636505
145.124924
131.828812
133.961838
-52.013733
168.460052
134.490906
146.919113
107.852913
118.399986
114.205719
166.469543
140.670502
145.205170
165.636276
130.905151
138.675858
136.156891
164.306610
144.752274
-173.175919
154.307907
151.444855
145.641785
152.563599
137.220825
140.867889
144.071732
150.583435
174.571182
137.022827
145.565018
130.664459
131.723953
154.450119
-11.693574
-8.540999
-3.102676
12.410646
-16.450323
-36.164906
-20.865761
157.333206
145.056183
137.929413
108.211639
160.152359
172.755966
141.037521
136.243301
151.261810
147.959808
-43.023880
-49.539154
-12.524636
27.131742
4.529391
-28.453819
6.964945
9.135122
-12.142392
0.559181
126.314987
105.293236
163.684738
158.006363
172.304901
168.062424
157.366013
148.931580
141.190430
145.713425
154.244858
150.415039
164.481323
-36.879654
-65.823280
161.576202
-23.038589
8.233158
-34.720177
7.619811
-55.106293
11.280234
-8.989266
-6.480622
142.249176
136.164734
162.627289
125.930298
153.035294
148.269058
119.501205
136.033371
130.660858
167.130112
143.983292
129.646667
132.237213
148.072433
62.456913
165.409195
117.718277
118.172432
125.380180
141.083221
158.162201
158.181519
121.347290
140.499115
136.320480
138.202927
150.900650
146.354309
125.178329
146.285248
132.665527
165.563446
129.804016
159.005005
157.560089
-25.033348
16.051844
-52.012367
-18.743000
-15.578096
-32.690472
-31.659920
141.665344
131.811737
132.063782
110.343597
142.741470
135.862518
127.304024
141.461441
116.454803
142.876694
156.617859
149.302338
134.005814
142.537872
126.199661
141.627762
149.025360
139.797470
142.353439
150.300720
131.452515
169.562424
148.615875
134.793732
22.357433
18.556795
134.245026
110.830154
155.672424
160.197723
138.646912
145.750549
4.919920
17.846943
19.135733
9.447767
4.691268
13.561089
146.516220
147.999756
155.162857
129.981934
151.214478
149.261642
161.405807
149.371613
142.794098
128.614334
168.499512
138.710892
146.835159
142.784943
163.865158
143.048889
158.555756
138.543060
9.544230
153.327988
147.032867
153.038788
158.211395
138.757065
103.237221
30.091135
9.823811
-2.021295
-39.636799
-42.910576
-0.841862
4.224799
-19.127876
156.870819
147.694168
141.684235
142.731705
172.570557
142.420319
164.154861
150.098938
140.221893
155.415543
143.429047
137.236954
129.453064
161.550095
142.679550
142.239777
127.819946
108.194000
134.495377
143.753296
151.536285
118.046013
151.709961
129.550415
-0.519265
-12.839299
-28.715487
10.122496
-9.740030
7.580692
13.683414
150.162628
113.684631
150.698639
88.320900
1.195831
-17.582685
-6.150934
151.025925
159.965347
156.582520
173.552460
168.214539
137.935303
155.682877
149.711777
167.843445
147.017914
173.540421
144.291611
135.277695
139.652084
141.397400
133.968719
153.571487
128.423889
147.374161
159.867035
145.989365
124.077950
147.761490
137.278290
128.423996
155.535339
131.180847
156.996445
135.271500
142.532486
131.159103
148.548752
143.005829
152.134293
147.151581
122.417091
146.932404
143.320145
149.426956
106.419792
161.575226
153.835190
151.406647
148.612885
162.659088
3.437921
-16.027138
-24.609009
-25.925266
-38.168579
-15.245159
10.596038
-3.652751
166.643982
144.747040
142.431473
136.046539
165.019073
142.536774
120.909233
150.857635
131.332947
170.296707
146.409561
129.910873
162.927612
155.101410
145.693527
169.234528
149.801178
155.906113
133.914688
129.347137
-18.956675
140.436295
136.292023
128.987000
154.075333
146.572952
149.931931
148.107086
139.169724
125.669655
132.849991
154.431641
140.642944
141.230972
153.440079
159.210358
149.416962
112.732857
161.711441
162.172379
149.250122
124.767212
152.545609
157.550354
25.581009
21.114603
62.787754
45.305447
54.764618
3.217046
77.137718
142.982788
-159.818436
135.659119
158.359039
139.004974
172.491425
134.831070
139.800735
-30.143751
152.875854
120.146835
127.466537
149.115036
131.761658
146.105301
132.858856
132.162567
-173.611603
143.035065
140.093033
119.930931
164.202560
-179.492157
133.626205
128.802017
156.341354
149.490082
160.160934
142.154495
150.838226
148.515411
136.722183
127.616791
126.715546
126.785431
157.366882
151.604279
137.263702
151.977509
114.730316
148.274841
157.193878
143.420898
154.765289
179.645004
120.012131
116.171692
161.017105
162.216064
149.831940
138.537491
156.492172
131.924057
150.817093
156.171661
135.797485
156.243958
156.864609
137.622345
119.376320
159.407532
158.795731
168.699768
160.296234
160.250305
125.971237
146.029282
135.195038
155.168945
156.787033
134.250595
160.984879
163.398911
145.045288
125.807762
126.927635
156.412582
146.243195
150.809921
153.073502
153.114426
109.092407
110.578552
162.331116
149.466888
152.980270
142.906006
159.310776
130.682114
143.336166
120.222527
-35.346474
9.224922
-7.123895
145.178482
130.246155
140.901138
131.006027
155.838928
141.188828
149.432541
136.746902
109.259094
147.781158
128.778931
131.051376
141.404022
112.999443
125.116493
136.553040
136.424026
155.070450
154.031433
160.156723
156.878891
154.105026
150.527145
129.462875
107.390091
21.873341
8.924823
13.812972
-35.620350
-8.302032
118.951385
142.917358
145.547928
145.743164
119.721992
-14.205400
-36.359692
-24.490606
-66.927063
-45.643799
2.425757
13.973181
112.003944
155.000870
142.529556
142.935059
144.952652
164.513016
146.113373
145.911713
133.768494
129.796463
129.313431
118.383568
132.173737
136.951416
115.254272
147.752228
164.636200
121.236046
159.930420
175.732986
121.516136
141.031326
142.339493
126.536789
152.760178
141.371796
160.907700
148.190704
136.966446
139.552917
128.406891
165.263474
109.401665
138.109375
146.243973
159.183304
138.159988
21.546101
23.826752
-15.601427
-12.698271
12.471804
4.787984
128.864838
148.321518
143.356873
124.120209
154.171616
138.159851
130.567795
137.153122
153.856094
112.079720
167.703918
121.378204
162.268921
121.428284
41.778797
-156.654907
-158.467758
-168.988144
116.170334
145.238068
143.270294
147.391098
130.572510
143.127228
33.873802
-50.389786
-7.678897
-22.682877
-18.473717
-45.439056
14.637276
-10.681538
0.414959
-47.994270
-26.587889
24.969925
13.879373
155.392563
149.371902
137.100174
154.507187
155.031281
156.049713
164.920151
123.454628
142.606125
129.921066
136.255295
163.232590
150.977005
137.158829
157.925186
138.727905
155.053345
150.385574
161.658463
154.137161
143.655624
155.800461
135.218643
110.935326
131.336639
147.310104
146.957901
151.994354
150.538925
172.093231
143.562073
159.566025
138.649338
131.741425
137.425446
14.424873
-37.156738
-43.498116
12.800467
162.112976
127.283134
130.494904
141.795517
144.925858
128.299561
125.384224
132.819229
133.587280
171.263641
123.614273
136.365112
144.475861
146.383484
145.341339
130.944244
149.630203
151.208191
142.914658
157.906281
113.644844
151.692871
129.594513
146.725754
131.147461
157.783249
113.810699
155.363861
131.830505
167.467834
131.386337
149.560699
147.050217
162.841599
130.451019
145.080688
134.499680
156.361618
135.674194
145.391937
98.777451
148.471390
157.503464
167.856201
151.455307
170.192215
168.875458
120.809181
136.599548
147.539520
133.318817
157.536148
141.503418
155.616104
154.998764
134.094070
142.260895
142.185791
120.382324
157.211288
129.074356
-31.115513
11.357682
152.388596
152.803009
144.171021
142.245834
158.385239
119.130852
139.278488
161.831833
-171.987152
113.309219
-37.271999
137.481476
143.670395
145.403793
133.740768
139.174881
136.879776
146.310150
135.232132
127.434441
145.657654
146.554993
25.823446
154.348312
149.414688
-36.554180
7.231773
168.601227
127.713905
127.157227
149.032364
119.241302
136.343613
134.437347
120.637634
167.736359
144.291870
172.118881
142.234024
126.268661
157.564041
126.989838
137.065475
156.184525
142.064804
152.606140
148.194122
156.957764
161.459290
152.148529
141.053680
139.303177
150.272873
131.650818
140.855591
145.147659
127.609291
169.540619
141.137497
157.606247
145.693451
153.528854
149.183914
147.180252
143.911606
149.980209
146.990677
150.968979
119.509956
147.552429
144.432343
110.735329
135.734680
144.924088
163.163437
162.830093
146.720459
148.085648
144.368881
136.163391
120.562340
160.665985
156.418610
171.642349
142.236160
118.082191
157.627930
139.381638
146.427963
129.633408
114.349060
150.787933
148.995575
155.307159
113.125427
148.907944
144.049728
178.154007
153.141174
138.759247
129.018600
153.395187
134.849350
-27.759251
-13.042970
-25.232935
135.077209
158.434464
131.249069
133.300644
151.690720
151.434738
141.792389
113.494751
167.743149
143.200317
150.186478
132.612991
119.070709
135.200546
139.595978
3.368250
-26.265419
-9.437568
-47.051758
-1.278860
-3.013374
19.547138
-50.467213
146.101761
158.759689
139.599411
-24.041992
18.483932
14.801895
-10.873734
3.040536
23.603338
-44.905693
118.682724
141.788742
152.113251
141.414276
6.566980
151.100510
156.601273
139.460968
132.250427
-27.266207
-1.581524
139.037094
149.919052
146.355560
154.040588
136.686310
131.783600
161.343567
149.479004
4.165041
152.891479
129.416168
121.006142
149.123215
142.990875
145.754242
166.127518
135.159836
113.376846
-176.683685
146.778000
143.206512
152.357162
140.318848
22.219702
-32.931240
-6.194605
-12.239264
138.438263
156.383545
136.333389
147.727661
154.706726
134.758240
131.981918
144.889175
166.219940
173.717331
141.972198
134.356659
158.370209
143.625458
139.703674
132.883835
133.814636
166.788574
136.225296
145.822830
137.971115
23.440447
35.013081
154.112457
129.348419
150.451660
103.616135
121.921059
152.579773
128.118546
150.847336
151.814133
133.142441
-46.753349
162.165924
154.226349
141.082550
116.885170
4.714386
6.746745
-26.345688
-28.353249
133.237854
137.664307
153.521637
153.125153
139.448105
132.305679
147.066116
157.153107
153.105850
155.276688
156.479767
130.425858
93.154648
144.755417
126.110901
144.025848
145.511963
139.074631
143.331543
159.606216
140.119965
141.205963
145.372040
114.997993
130.804047
149.716858
151.436371
173.815308
153.044556
161.069427
162.976532
-16.564804
129.023773
145.447037
150.481339
142.797180
139.306839
142.580688
162.048309
144.072754
131.172806
155.334610
152.724503
147.186172
158.046616
149.204102
149.245132
128.142960
142.808868
166.225204
136.038727
138.913254
120.634850
148.457657
158.376755
160.154907
149.600372
138.778946
137.453400
157.274933
136.954269
159.219467
162.066071
146.574005
145.400406
127.671967
174.245911
130.810471
145.997574
127.154144
136.365311
44.775433
11.138744
18.197302
-141.811615
-153.472397
26.984987
168.907959
165.741577
141.280258
157.917114
-48.332165
4.984994
146.320770
140.633240
-176.573013
143.330719
155.520187
129.206467
128.905716
164.157608
158.646332
161.442459
158.106140
136.530396
150.510880
130.740768
145.251083
113.401665
133.855576
171.649963
142.437744
129.994385
130.001877
-178.725723
156.430679
162.117188
-163.057983
171.633255
-147.777328
-149.590256
41.690109
-174.353241
-128.123627
127.489952
161.763000
-132.021240
-156.497772
-169.491394
44.576363
-19.754227
26.281151
40.919022
30.560648
20.500570
25.140242
178.685364
169.423737
147.773926
160.807098
136.154388
131.519806
157.530792
165.548340
134.969162
150.552902
164.048721
138.017868
155.033569
145.367111
147.102814
149.187836
145.703659
148.087738
40.361767
106.310005
-6.871953
8.702538
-12.131721
7.178159
-6.301296
-16.114023
-20.761055
14.246951
10.634450
-48.834564
-20.216166
25.191742
1.175198
135.220642
108.503242
140.909164
153.413620
146.677216
106.746063
129.557907
151.143326
143.807648
172.429016
-179.390900
150.913116
148.387024
151.231949
136.668854
-7.442549
128.439362
114.244194
152.895035
147.361130
157.702301
130.070755
140.532333
173.557632
158.460220
131.786163
155.633591
158.888824
119.043869
140.606018
153.510727
159.835358
158.764877
155.601105
156.143631
167.657944
157.887787
124.905449
153.500046
123.817909
21.044529
76.703766
129.240936
148.368912
119.548058
114.504997
162.252426
11.119459
-7.038626
27.939718
-37.451481
20.252680
-22.573895
-43.318012
146.977707
135.758667
165.396744
-47.264774
14.063115
-7.849104
-7.489909
11.599483
10.850012
152.421677
127.884041
149.563416
115.357491
150.632462
141.827805
159.690674
154.426224
151.097534
143.210052
128.508698
147.428986
161.987564
142.424866
6.991761
8.174211
18.928911
-29.845255
-40.577541
22.737942
-4.832659
10.053301
53.638557
157.904251
159.617218
163.616959
135.536423
163.596619
154.862488
125.278313
157.143448
142.943985
158.356064
141.081940
141.456070
137.090042
175.082733
142.630295
154.955505
157.570740
133.390030
143.589966
155.727249
116.724564
136.056152
117.812912
137.121811
133.321594
-169.449875
149.422241
141.303146
149.564224
-35.623646
158.304489
121.474113
110.074570
116.809464
152.083389
135.984436
141.466064
155.013153
144.441513
164.280807
131.008911
147.770691
116.427315
148.671631
135.207230
172.802963
154.884613
138.194687
170.521408
157.986282
150.796921
144.286880
152.599915
128.827011
145.620056
132.905670
149.245697
143.407486
151.099701
-18.103415
-5.567113
-34.557213
31.565023
-4.110279
-33.000439
11.028676
1.708002
142.753540
138.634003
170.807571
140.292862
170.668594
144.518433
160.413544
79.937988
9.597941
-45.582802
1.423678
-9.083547
41.353981
-36.168365
72.468300
-17.436153
130.846725
162.170532
22.536127
6.207283
16.387739
4.457027
146.762711
141.149429
155.595856
129.265289
158.125916
131.163422
140.128311
135.515366
141.094208
131.256912
144.412277
34.998638
-2.853207
3.723942
166.033752
148.968338
155.179901
-161.836807
-171.314133
-175.229630
171.662140
130.374039
150.490356
161.730270
140.775253
137.718292
148.261047
160.418289
142.543198
153.935287
133.936218
144.210632
-50.110401
124.085899
-130.882156
172.285690
140.688782
108.443359
39.971416
-40.426205
-8.140419
3.970642
-8.357758
14.345627
-13.476107
37.758430
-5.049000
-8.760018
-10.062179
139.505508
127.249283
139.894882
138.718872
142.767334
153.102280
151.917679
-104.354401
-23.022535
-31.715443
-3.977984
1.854458
-21.069658
16.891283
6.565397
-18.698000
-35.398357
12.324225
4.092468
-30.309044
-40.647087
-34.265606
0.332791
-27.293358
132.844299
155.797516
146.397781
154.380783
134.593430
127.529312
148.456802
151.922485
115.571915
138.743240
155.982407
-178.338104
152.802567
2.320350
-48.894474
-49.327541
-45.437622
15.313520
-35.842205
16.471163
-35.707867
147.921646
136.025589
128.219559
163.342041
132.147049
143.997452
138.481888
144.079758
147.625031
140.649597
142.692917
154.984207
144.852905
153.338181
161.417175
161.683136
169.100372
157.420624
157.676987
110.335297
141.571594
-176.817825
177.546463
99.629997
157.171844
149.864334
-12.747504
-0.172458
-18.665867
-27.210379
139.667282
144.728775
126.277298
155.063492
176.131973
120.818748
136.643326
140.557587
128.460449
-9.614518
-29.997643
-21.980469
0.777832
3.401394
-8.446082
-54.006882
24.100185
-14.861118
44.407860
-33.398693
-14.176230
37.207172
-11.637196
140.194412
148.559769
113.527542
122.702187
152.328613
138.907410
119.004784
131.089981
161.905838
149.884232
83.643196
101.312065
154.600769
166.755157
146.532776
119.648827
74.782463
142.544312
146.854065
134.931534
138.484283
142.665573
112.614120
140.298553
129.172287
122.786621
146.740875
150.662033
138.123932
116.962257
152.861954
151.903580
149.974808
165.682968
-177.660812
152.936447
145.240463
162.316650
169.484665
-10.445645
8.256330
-5.798429
-12.578225
-7.158563
6.726016
25.196285
-13.377479
150.165329
140.338852
150.792480
141.488174
168.319901
147.501785
141.594513
141.797546
170.343033
161.237350
146.396866
147.705566
144.226349
140.421188
129.323425
146.060196
163.807632
145.691666
151.126984
170.808914
167.920090
153.324890
157.245789
23.136227
11.915997
-37.104740
-47.521179
2.389909
-21.037270
25.377205
7.309033
135.013428
139.151489
-171.190216
143.671799
136.196960
-173.043274
-138.648544
-170.729401
-158.059998
112.597916
27.534233
144.709976
166.339355
147.405975
137.700424
-35.931755
0.160713
-43.577797
163.806915
149.690033
145.969269
151.135437
162.793335
-18.941500
-45.023346
170.763306
112.803596
145.035980
157.345230
147.173431
127.140495
141.605270
-29.133863
-14.008621
24.915392
148.070129
147.295639
137.082520
123.885910
149.413208
64.948471
139.861862
147.555298
26.317038
149.087631
117.114174
-151.415695
-155.531540
-134.224091
168.815720
127.934410
148.150589
138.368469
133.192688
166.197433
145.019257
150.460327
140.750061
159.199829
123.234161
131.015930
134.057571
128.238327
139.255890
-38.314308
156.016998
157.194534
143.899323
125.637665
115.841461
156.174072
121.278008
116.488327
155.140335
159.565765
130.769379
130.384048
140.090927
160.345810
142.145950
144.654770
-51.383884
2.390401
-24.149849
-43.438526
-0.108352
-30.057720
12.631246
-33.050949
6.544425
126.103455
172.704605
145.418686
139.523788
161.552612
142.399094
146.441467
166.011215
120.550659
172.453873
149.924728
132.031815
158.818085
143.979004
146.734512
133.649323
136.393997
135.393829
144.780258
111.006775
141.706009
132.346970
8.076765
6.088016
-5.710726
106.422104
167.903839
139.276642
144.478500
122.516563
159.353851
137.520233
165.812866
148.217316
142.185013
151.988953
152.720734
135.823273
136.116577
153.177567
146.547882
146.065933
150.844910
167.281021
161.063782
155.814346
142.062958
149.902725
-20.028269
14.948707
147.460526
154.422653
-177.621246
171.603302
133.124603
141.316025
154.500412
156.922104
152.595993
143.930649
146.869644
165.059570
141.073212
136.291260
151.479218
126.932190
160.837234
147.929901
137.446442
129.570312
-59.504105
133.323807
140.234879
151.197800
144.039413
161.588089
134.257248
130.872162
147.281570
117.922638
140.679565
-15.254677
155.075562
137.652313
135.071487
172.082443
177.767242
107.551682
157.637955
104.011696
153.165726
152.072906
146.305069
133.681625
120.802475
162.102631
158.734222
146.143677
-178.020477
164.792175
134.335922
158.052277
-2.485773
-41.313267
36.701149
11.874311
14.873524
9.055708
-8.989353
125.105003
162.408005
128.489594
135.495148
115.565811
128.579514
167.875763
139.766312
151.663086
127.608200
156.039505
146.833069
128.312622
103.489815
141.673218
151.760803
134.085846
137.359879
164.648407
133.970825
178.465698
132.345261
143.765198
172.295883
111.062683
152.622345
156.422043
134.261292
150.774109
141.967575
141.304779
134.330246
138.519867
138.261810
121.906059
162.971100
144.539078
139.940826
148.877106
146.987442
107.026543
167.142578
160.781540
124.801689
132.979507
147.204529
124.272705
126.259727
137.599045
176.061829
150.008957
168.613480
138.740387
139.991547
138.672791
129.620514
139.770599
128.871460
-32.144215
8.443501
143.673508
160.812561
154.727890
142.450989
157.253937
162.445282
-157.679001
144.498901
156.299942
124.027756
147.872681
105.274681
143.364914
150.751114
146.991318
149.829987
157.568329
151.150879
174.514145
166.507217
142.517960
116.380951
152.288971
142.948425
152.771835
150.674454
140.976273
157.466476
158.625977
131.662079
152.855652
165.583588
125.282654
140.570145
132.414764
140.944427
138.149963
140.682724
153.653381
153.073364
143.181335
134.198578
150.441483
156.184937
149.643784
142.887543
157.514374
146.891541
153.117798
154.276230
171.139542
167.769333
141.803802
158.204834
144.314285
151.225708
173.347244
150.143250
154.127243
14.762329
-42.107685
21.312340
176.328201
165.090942
140.597076
102.310097
142.284378
147.573639
135.840073
161.369049
149.762192
168.859344
146.296234
-36.464874
-18.300209
-2.124491
-26.023180
147.599808
138.282333
134.491287
144.123383
170.393448
140.541351
114.628548
105.397789
155.436340
177.170486
143.078506
126.080093
142.164856
133.245941
160.582581
147.236862
115.143089
138.079514
157.155563
148.490494
120.205177
145.198135
143.516724
153.294189
124.903145
163.222763
132.309921
152.410492
155.129471
105.337151
170.938171
128.060852
-1.559720
-14.831741
26.290953
-18.980042
22.569347
-20.178972
-1.557837
-11.447230
-48.918770
21.051888
0.674347
-33.200165
-42.753506
-10.988705
-18.950241
145.859833
135.622849
139.320297
116.475349
150.730896
16.550926
-37.734333
-13.392659
-0.192814
-19.762257
33.408321
6.231115
-18.897568
-41.544193
-35.740189
-39.722256
-21.465071
6.978422
21.126366
13.173915
-9.982843
122.305954
158.695633
-144.113083
153.876114
114.148857
155.600159
132.810806
142.122101
145.034012
171.526566
159.592804
116.230125
107.593155
125.947258
172.606613
168.107040
154.986069
162.766800
134.473511
126.338737
154.201935
146.011520
148.553467
151.498672
140.333298
154.621155
138.783966
146.522217
155.794601
143.935852
120.033188
160.959976
143.412308
175.813187
140.796143
170.683975
152.177490
119.173462
141.468018
152.683304
149.965012
151.338882
120.221855
139.335358
150.391876
166.902512
135.745911
139.361877
140.610962
131.942001
157.799133
136.567413
153.628464
128.307388
150.009445
159.354507
142.594818
139.999832
10.258255
138.224258
163.746643
134.172714
143.672989
176.062134
168.028137
151.988251
151.200470
132.309067
149.021790
162.516861
143.190292
142.631577
126.994209
154.080780
143.859055
138.341217
26.278551
58.477180
16.075714
173.729416
-136.539215
-160.384933
102.681763
40.623989
-177.774887
178.820801
-139.027878
-89.421089
-153.130707
-145.688705
147.110687
10.550103
-156.592453
-166.738052
-151.639832
139.913528
-169.292603
11.884879
136.621338
153.626129
130.721283
159.367508
152.217712
137.498123
139.422134
145.150284
141.182846
158.126724
-155.885880
147.027603
138.840775
144.377945
122.477814
-15.102357
-13.691683
18.750055
111.867310
169.601883
171.027573
156.762482
14.092544
163.395401
142.354050
146.220322
159.098312
174.729904
160.320724
155.410660
157.524597
149.616638
3.974783
-5.582160
44.437889
150.903244
139.937576
146.797775
128.860092
155.697311
149.394806
149.299484
135.475235
139.984833
155.413788
159.156601
147.904617
128.734665
140.388412
117.258278
149.481949
139.845398
120.813416
142.406921
153.112656
155.434311
143.236725
152.612488
174.528885
166.454514
163.655411
147.810577
141.043472
126.479622
155.927032
134.436829
147.405945
114.448204
168.111252
145.382614
130.429932
135.238129
148.897781
148.680832
147.637039
162.810089
164.143692
-1.203335
-0.228997
91.246582
116.742615
141.660629
140.849579
139.757156
153.460419
139.733154
166.023087
142.213348
13.533725
-1.634465
-0.131221
24.644176
70.244530
156.889252
-11.491130
25.531864
10.225911
9.185984
-9.442190
142.645508
150.843918
157.335983
156.551575
141.287247
166.995010
-9.853070
25.870846
4.934075
-30.500303
-32.536789
146.887024
159.604126
126.844635
111.700920
159.387604
140.595963
34.534058
141.184738
127.007088
139.330948
152.131042
163.289902
136.843109
136.093414
155.691360
154.067490
-120.371696
130.879196
136.628952
156.852524
148.813278
146.666473
155.461655
152.827484
140.326904
150.435974
144.996002
144.549423
138.522873
142.693558
153.981705
176.184158
156.246704
138.843369
0.929149
37.654713
168.143173
131.372131
132.029892
176.152420
149.972397
132.817719
170.721848
154.477707
156.609756
18.339388
149.485733
174.159897
136.164917
145.645584
170.475510
132.790833
165.992752
126.442039
148.235611
153.262924
157.666992
78.811989
29.627077
0.600683
33.265633
178.476700
25.787374
-150.740173
32.368134
-17.540842
167.369263
142.563232
137.057465
155.867447
153.651276
140.149475
147.560623
161.907776
144.445343
144.227921
147.538437
148.515259
141.852295
165.735428
109.395691
165.799316
173.967896
150.243042
138.632111
162.185516
164.504684
-29.756796
158.014267
150.498871
155.670227
170.356400
142.679657
119.718498
153.767502
147.232941
165.056778
162.767624
147.691925
98.387283
147.500671
166.547684
139.635696
125.845871
142.049164
154.993301
143.378693
145.320618
121.829971
150.494522
156.250595
144.661636
135.916916
138.341537
136.268814
153.977829
163.430466
151.411331
163.357346
161.074127
143.768188
151.699783
143.410629
117.423828
145.496811
163.853699
21.001251
29.520226
35.559547
-151.563019
-103.974854
172.355179
-140.234970
-143.145721
-145.320206
145.910141
-164.619141
-152.704636
11.479982
-155.787537
-143.238327
33.821774
156.953781
157.955994
161.662720
122.836639
141.626648
146.831772
103.343300
163.021423
151.233688
150.319534
9.444397
-24.705351
1.630269
-42.245499
141.922043
152.141006
144.604782
143.713562
148.430115
126.713829
133.145676
130.932922
161.238586
151.095337
127.101479
145.637695
171.862244
147.093689
134.094086
142.448273
134.785492
128.218765
163.264389
148.193741
166.184174
22.447695
33.554939
144.474777
150.939011
157.491577
12.841942
-11.922958
-0.400563
135.228439
155.676651
144.679520
141.379654
121.914604
148.271729
146.841995
155.909027
157.574936
167.749908
132.857590
141.523819
153.208832
128.422485
159.579712
157.486374
147.144226
137.749649
164.971542
146.298752
167.376526
148.290909
143.638428
155.539352
143.273026
151.620865
153.439590
133.183243
135.174606
172.913681
128.528107
154.941971
137.547989
1.357394
104.149452
139.999557
155.444183
138.582748
144.556274
162.743683
159.879684
157.131149
151.620712
140.028412
153.114136
99.023071
142.076111
97.117195
156.433792
145.815567
153.935913
175.297165
107.731522
153.761826
162.273544
152.252701
142.828018
148.529068
138.638763
136.718719
117.956337
158.996750
161.261215
149.988770
159.497864
152.901260
-33.836990
156.549805
140.284317
138.886368
168.225998
138.220612
153.736572
141.371399
158.835953
164.439789
160.061920
117.974342
127.103638
143.261017
142.327423
138.799789
161.707397
167.059479
135.514023
160.757843
151.870041
127.204247
146.353104
147.547501
137.453995
143.444244
172.906281
145.435822
139.397278
148.377853
135.167374
158.432327
153.230774
145.694077
133.658112
-11.637568
-3.898726
-51.098377
-36.783905
-24.243259
-11.762827
139.459702
126.578316
143.811172
168.066010
-44.558781
152.963501
124.908432
142.537140
44.820152
164.298706
112.149803
139.508331
159.840210
133.380859
120.636322
168.331009
147.280548
111.144745
1.256476
16.087524
13.495598
35.678833
6.859840
-46.499725
-18.108822
13.866268
25.132265
15.993210
146.965607
168.153351
147.390015
134.422714
-42.477291
11.225843
-28.117380
23.897446
-5.760752
-46.541862
14.815243
-45.710228
1.793842
-24.918447
-34.324211
-45.605106
133.971619
143.872498
157.768265
146.778610
129.851593
145.404449
143.559128
30.876762
-153.945236
-172.324051
96.262924
-142.680878
-146.274368
-150.848557
-172.093262
-159.020126
-146.224655
-163.615814
-176.911102
-179.185776
153.886948
13.626764
-154.616425
-179.163254
-141.619598
-148.060577
-141.217575
-170.121429
-138.776108
170.289291
113.501503
69.389946
28.550920
177.163849
-175.341278
34.207645
38.777142
85.694366
139.677338
-40.258724
169.783173
130.001785
163.441635
18.768789
-39.996868
147.093307
-13.177586
-38.660496
155.345901
126.116783
-19.323755
-4.890044
-7.772536
-39.241711
-9.000472
130.575409
153.297379
145.273239
133.324005
-173.655014
140.267441
140.640366
138.684631
159.766296
164.345032
-149.079407
153.632904
150.970718
151.300598
129.174057
146.940826
159.562866
150.357407
120.099716
141.545944
144.595581
-36.204231
161.539261
144.278671
144.273102
160.176575
140.724045
128.782730
158.383774
139.501343
145.941086
170.594345
-20.862385
0.469806
125.554077
-10.495576
-37.083168
7.447610
-9.773965
-48.383915
36.865704
23.533026
-15.236365
148.376251
137.542740
146.352539
126.199432
135.083649
-4.867678
30.777374
137.563370
154.860016
166.407333
154.370438
175.718369
125.515182
153.090561
136.620850
142.897766
136.561981
149.290802
144.445282
7.957886
-38.117096
7.263850
27.984518
130.044739
-44.427670
-9.668329
3.339354
141.734451
135.769562
148.881470
134.383804
122.508400
122.710625
141.834351
134.473419
127.021118
140.738831
146.605621
154.765945
95.840530
137.784531
160.337479
142.308151
161.682877
155.633850
137.736282
141.558929
141.741608
144.889969
128.708618
153.436447
163.073746
134.406342
163.647232
145.902908
137.227570
139.420853
122.566452
107.678375
173.428802
155.565002
144.705261
135.505447
123.782990
161.494324
152.561417
126.290215
114.854706
146.221924
109.759315
112.138145
148.616776
143.602844
146.444855
121.999100
144.402786
178.329407
162.237427
149.280228
167.218094
145.584045
133.398346
147.062897
5.013876
18.207960
55.057739
132.536835
150.264603
138.991440
133.562531
159.400955
147.937561
153.094864
162.595230
153.957825
143.207596
140.250092
133.588730
149.245880
150.613281
131.971817
146.442642
-4.796282
-8.153890
-22.814951
-44.346844
121.028816
151.585800
91.093071
147.828125
137.980530
141.970306
154.247665
152.361252
-4.000369
134.125244
140.436813
150.424759
137.848633
138.456345
134.534576
-44.105984
153.590973
163.438980
125.935730
144.796555
40.208786
134.453583
148.073013
138.104889
148.499481
151.385834
145.213287
158.497177
133.660736
110.233841
138.492020
167.621429
132.276520
109.666588
-0.125115
-12.285189
-10.766786
-42.955173
-26.212322
-51.948612
6.615179
-42.284958
150.701218
154.449097
135.370697
140.063599
137.449234
127.778725
144.535980
107.489952
153.053635
130.580750
-8.757642
151.964081
2.317649
-0.672312
26.833988
-8.506414
-36.521408
-45.662598
-0.957771
138.187927
153.357269
163.154953
127.865425
154.764542
146.484116
151.388351
143.531219
137.749176
144.055176
140.984879
127.384377
123.458694
153.796005
166.437225
132.111450
116.532692
147.692917
5.834185
148.440613
139.483566
143.666565
117.990898
150.225632
17.633318
-9.871733
6.652457
57.105701
164.589996
-30.144260
-2.074525
144.362000
136.985062
156.446899
161.588379
150.835114
134.508209
136.125122
170.275635
168.217178
-146.364532
21.892914
15.419687
18.339432
21.796295
30.019857
-19.789824
64.180840
142.278748
153.990768
143.746048
152.717728
151.595871
136.400284
162.736740
154.705887
155.065308
165.239655
123.190819
114.942802
154.804260
156.274719
134.605042
32.533611
149.817215
148.352493
175.416428
137.861160
156.517532
147.659637
117.998161
149.519821
137.877472
144.996170
164.704529
154.398483
116.001877
139.729721
150.392197
155.619507
103.046692
148.614807
141.387222
126.412476
146.873627
164.714233
134.790741
168.252808
94.063721
152.609024
116.716888
147.741928
139.885742
139.634171
162.588089
135.151138
157.440659
138.218719
135.391647
157.015686
-171.643173
118.551369
155.290115
124.936745
166.611008
152.280441
160.849899
159.795792
147.658859
137.364365
139.957138
137.725098
149.457794
164.946014
158.540283
143.104721
145.845154
143.115356
134.767014
132.450989
137.225342
162.558899
-40.010227
143.238846
143.519470
155.661194
136.951813
150.254761
99.257729
126.115845
134.683701
144.036743
143.738190
159.591888
178.924438
147.207321
144.792084
-35.894707
-17.639124
129.889206
153.455719
141.549026
111.404510
107.172218
125.197472
144.488571
165.406143
140.181900
140.384689
151.096176
134.524368
148.319550
155.354614
136.245941
130.795471
99.574097
-144.897980
112.421440
-16.158249
-33.783577
-30.706814
-6.479291
-51.183918
-18.165934
-10.477524
-28.420242
0.791053
11.857420
121.067200
139.621979
132.716568
133.716431
148.645432
141.001526
145.254395
132.565659
152.031921
149.787231
133.395050
124.763741
147.116837
150.333649
146.253677
129.633835
141.620743
145.296539
161.321060
143.921585
146.349411
145.625336
157.830399
136.349487
165.369949
118.203384
151.787323
147.892838
123.681770
154.268158
169.053864
112.036186
139.901932
141.844803
164.029633
124.119041
115.956535
155.000320
148.516449
173.772751
136.194778
154.962341
171.884506
147.347580
165.460724
157.341537
157.837204
177.987610
119.569450
126.768539
154.162323
103.817909
144.017258
117.990776
147.868423
138.765488
149.730804
175.827850
172.471527
133.760223
9.916709
-23.928617
-36.528793
-52.937527
26.341618
20.635223
-45.729465
-41.561020
-47.670219
-40.909821
0.618340
-1.265477
147.470825
160.729965
141.924530
148.967407
146.933121
117.842110
144.836456
175.653946
124.427650
126.412094
153.299850
-0.853175
-48.426445
-35.756577
-50.509228
-14.481342
-23.338848
147.265518
136.250519
146.701355
133.693481
137.866394
123.004135
143.903015
172.501419
148.930389
110.628319
121.591362
159.524673
167.961395
126.215088
145.855103
118.733337
132.765320
131.935913
125.453209
132.349487
147.014877
145.506348
170.390213
148.964462
126.869675
124.720924
162.847305
145.947647
147.703842
-19.249104
135.156738
153.585526
118.574333
162.520828
137.435883
131.963470
162.255295
144.732651
154.164459
121.578537
116.642075
142.429611
168.987579
144.638138
144.666031
139.781052
159.904617
-175.596939
102.813232
140.154770
147.090714
153.932007
147.816299
155.509674
156.493454
144.178497
166.828110
150.059357
-177.800995
131.826965
139.593567
130.269363
147.347061
140.007614
136.311813
102.327881
132.014038
135.047745
156.902298
144.931290
137.379227
131.047821
146.886246
146.262878
155.384628
126.578934
147.736252
154.386642
153.733994
124.304863
135.171341
164.795898
136.875916
105.980339
141.671494
136.984390
-17.248053
134.609650
107.293320
133.583542
159.900757
117.183060
162.376831
130.373825
153.237503
156.472977
150.698273
126.736229
153.004562
153.668518
147.805634
154.690887
146.134735
172.453705
-42.581009
-0.765917
-36.129707
-18.858652
33.479176
140.840698
149.820068
108.128288
139.681549
135.853256
144.570267
163.164185
129.981140
134.148407
161.694504
130.470169
108.952286
5.593769
-16.556646
20.481186
-25.497192
171.063629
129.827896
126.738541
143.565567
-14.639977
5.580720
-1.005221
-14.008551
13.224602
146.941208
148.370819
159.539062
115.745949
144.214310
-178.775528
147.971786
122.787834
135.017593
129.230591
136.106659
160.723068
145.599701
166.252228
148.028839
146.736969
169.433426
146.802780
136.326752
137.784271
7.794374
143.611130
146.916870
126.214088
167.767654
139.558823
137.660080
-19.430300
-41.532928
1.879615
153.255951
150.397430
96.498940
155.481079
-176.738098
157.895920
151.417175
155.708908
2.842002
160.215897
165.461105
149.053177
167.496658
-0.363695
-32.550194
-33.181137
144.430908
145.192001
141.940643
150.948792
-48.171352
12.604136
-28.362913
-36.725555
-6.864185
0.357180
160.279877
141.703598
136.430939
144.481262
-41.214901
-33.350948
-5.035167
6.808296
-35.476936
-45.144001
10.194951
16.316948
5.971333
12.307750
-19.922232
-0.284619
-16.468079
138.218704
141.927811
134.440369
123.585190
138.143707
149.420624
164.465164
8.271109
26.208456
17.535685
-6.614913
-39.484524
143.928238
140.790573
-34.325520
-0.211218
-154.801956
164.329880
122.760704
152.141785
140.735168
136.314301
145.423264
158.279266
138.092590
176.297607
130.072083
144.267059
143.956161
135.869415
159.514496
156.320084
167.636520
148.382858
140.185104
147.548721
145.131210
130.715637
145.391769
152.279068
131.013733
134.064606
143.049988
153.574890
117.334900
132.563965
138.324142
118.824059
137.670471
105.773338
-179.626740
161.389923
164.378860
141.895798
139.515305
123.078278
128.096649
142.323120
125.757576
139.664078
146.744476
143.391525
157.644073
137.118713
131.753143
133.173035
121.771896
164.366684
135.535965
137.313171
158.525269
154.046860
163.716354
100.866524
145.968201
137.702789
139.583374
142.813034
157.674210
170.925751
132.683228
118.381187
22.294016
27.046854
131.371674
154.614273
152.478165
120.729050
170.927002
-174.725403
132.131180
154.928833
142.087433
169.722061
156.065598
-43.948925
-47.196354
-23.935865
-29.522652
115.003891
140.433975
148.866379
140.753311
141.897980
148.839462
155.001068
141.879517
141.138458
140.922379
144.300247
151.325912
137.856598
165.665115
161.143890
135.885437
164.128265
169.600037
165.627823
128.323044
148.818008
143.190430
167.266357
146.334778
152.773575
118.276901
147.409790
158.101974
136.419266
112.690987
160.489334
148.628403
136.866394
144.863281
139.595261
154.314117
174.000168
135.696884
161.810532
160.141434
136.556244
166.179031
154.644485
171.608765
4.672273
-6.647679
4.117800
-42.304878
164.170349
147.725189
140.863327
178.047852
142.839020
154.121460
136.369293
145.171860
164.043671
131.979340
136.427246
157.684296
146.475861
130.795441
148.334595
141.533356
159.552322
171.791412
136.884293
134.007599
171.380798
149.669067
145.303955
132.401062
140.753418
148.057617
154.233887
146.917603
162.784744
114.993073
156.565979
139.721130
120.096588
153.391266
145.548599
122.529900
138.015869
162.599045
16.550962
-45.446423
5.215150
-23.837528
-12.287547
-44.040268
6.004626
-1.614467
-15.073769
10.313987
5.406568
-6.435320
-26.334997
-52.134979
70.195030
140.950089
148.725555
7.405547
145.437866
144.704193
144.387436
156.873566
166.557602
-9.713125
172.590500
178.874283
148.617065
138.191162
137.866516
115.224304
132.432190
142.465164
156.584503
107.194305
146.245758
170.449066
135.684219
109.248138
162.141068
141.579971
107.669121
126.506355
143.108185
125.600754
153.491058
139.236191
116.125641
155.482162
138.220963
136.428970
-11.749049
12.315566
-7.077120
2.501785
4.416723
-52.153034
130.226715
151.599762
134.334229
139.567429
136.161484
159.076508
145.664948
23.534122
-3.662976
-17.351891
8.484986
29.087948
14.498090
-37.719345
141.830048
149.306595
144.100922
144.551514
132.255890
-5.341627
-0.391671
-18.341755
1.839411
16.553995
148.340500
133.277863
10.453797
9.441773
132.132156
142.506119
116.167671
141.526566
141.695358
119.977974
137.794037
143.081192
139.309982
-36.719124
-20.985428
-25.627089
145.520035
143.854645
140.807098
146.516876
137.187408
156.896545
160.465973
140.533600
136.802734
131.224258
17.224701
-23.160759
-43.537712
1.086965
-19.894701
-40.080299
12.738942
155.791641
168.098740
93.806206
146.567902
134.235107
148.052277
105.974350
159.018723
128.030655
117.023811
156.923935
149.771500
161.950272
135.474686
147.676819
138.187515
16.927141
28.259632
27.141573
162.213440
119.206818
144.832275
144.293243
157.271973
171.415863
136.993820
177.543594
121.308716
153.344711
128.772583
132.919846
138.621094
144.350235
168.655457
135.720871
116.096542
136.058395
137.536530
-31.900513
145.222351
57.876732
4.974923
27.452362
-31.202337
-26.328577
172.633316
170.715439
162.608170
149.057144
148.558395
146.906326
144.607422
163.669647
143.497116
145.740051
149.954498
148.301819
133.664047
158.178574
114.033241
145.125443
127.306961
134.668335
139.647415
145.990677
147.405090
152.941238
178.033371
126.272186
147.633560
152.293167
151.039978
151.958313
144.321823
130.415482
135.262268
156.975250
139.867432
138.428177
126.982689
167.654907
168.533783
129.270950
162.609344
115.609619
139.127747
137.795898
152.161575
141.406342
131.954651
174.338593
128.905609
144.357361
158.916931
135.573730
154.031479
-40.901066
140.046356
158.609222
138.827942
124.852234
152.927368
-9.727487
-6.802965
-19.648375
-55.914684
125.393944
136.510605
126.344070
120.203758
136.403290
156.696854
123.797592
159.971634
161.758881
134.776627
165.172867
154.121811
159.302811
141.973068
140.969742
157.130722
136.797638
135.593658
132.681000
146.539276
139.995361
139.291046
129.812302
149.076172
164.009827
134.888702
158.560104
144.558823
148.926025
151.956696
162.176132
136.925308
147.543884
134.602783
141.770706
159.442795
162.244049
147.490295
122.852173
140.468002
144.247452
143.608688
141.909744
150.242615
160.445618
142.317444
154.219666
117.490585
-178.197220
161.387589
122.723465
-165.968048
156.431183
158.441772
137.052597
131.777786
163.044662
167.104782
127.069977
114.983467
149.817398
151.558426
120.564606
157.639404
149.234436
173.147079
165.585266
145.582260
159.604752
148.316772
137.907990
132.694733
132.830261
134.357285
143.452148
146.863403
142.376038
153.267715
4.982557
-16.795437
27.818607
-42.253559
142.861465
120.181053
139.056122
132.124893
-3.782167
-1.141239
2.938649
8.301629
2.632918
-14.427547
-39.063000
136.171356
152.453308
121.482117
152.940979
135.080765
138.019623
148.903183
147.882797
-17.907051
45.950119
-0.980985
156.891937
148.707535
151.059418
136.911087
161.666473
173.092361
162.557693
140.869598
151.302063
151.404892
149.749817
137.822174
171.684631
158.095367
157.749542
145.058502
118.442741
166.574768
143.805847
146.010315
135.368378
1.998705
-10.548239
17.722309
-12.997844
24.462872
12.074404
-37.931732
-29.718069
0.842791
-1.822308
-6.025061
-36.417759
4.497972
-1.317895
135.691559
162.786865
151.929047
149.406357
149.211487
155.833649
-47.935444
-21.094866
-12.057657
-8.241096
130.368027
2.235021
0.609736
158.132599
144.774765
157.201569
135.314972
159.281433
136.438507
-47.722031
-2.332464
-57.889191
-42.612659
-43.832569
-44.354954
-6.972939
-33.633785
-3.516526
-6.191977
-42.199821
-29.977057
-13.917760
-30.607613
-12.996902
-37.849350
-5.203001
6.970322
-45.824520
142.285065
177.389313
159.859894
137.786682
160.128922
152.174957
166.756531
132.038651
150.402100
144.550644
121.739807
152.694000
165.045898
155.570648
109.051521
129.875473
46.760670
8.798214
165.884064
119.180237
123.799683
122.772209
144.718430
157.634613
-8.851373
-37.679913
10.371585
-3.250705
-48.865757
-34.132217
-15.208139
-0.406864
9.226626
27.020956
129.897110
125.217102
139.728271
154.824921
148.835846
158.098114
159.980331
164.804550
147.773514
127.997696
130.372818
157.431473
148.064072
141.796875
-23.184694
-0.672894
-22.384350
158.444992
136.275787
148.513931
148.891510
159.297714
130.902298
136.727127
8.874713
13.135590
18.060669
7.709633
-19.823324
2.339837
133.154510
10.049681
-3.839665
-19.301306
168.819839
152.111221
169.375824
137.857773
163.251724
136.696228
172.518005
146.046814
141.395996
145.381226
154.064743
116.878548
156.804596
156.061188
157.101959
159.087250
145.396927
158.577377
143.491150
-20.278166
10.723116
-34.849770
3.444237
155.188629
102.084412
163.555984
158.234192
140.420425
122.727264
152.731995
-53.207169
-8.336610
-42.104542
61.754101
-24.199793
-37.825268
9.405105
-56.324299
-40.924809
-38.369820
-7.890681
16.387896
-45.389088
15.397759
9.399399
141.746750
135.330322
158.300400
137.991516
19.319172
-26.018362
-41.724865
10.212475
120.048981
-177.891220
152.244141
154.654327
166.546432
169.585327
144.401352
64.887573
152.993637
152.424606
148.795242
143.999619
133.748383
161.851105
151.833069
139.366608
162.008072
167.326981
178.983154
161.171753
152.298920
156.583847
133.405960
126.276176
123.515388
21.824341
63.546299
34.673504
31.267830
71.411125
-134.278076
130.100586
64.744667
136.042740
158.021896
130.175690
-35.531784
-5.702448
126.748581
144.171600
147.140442
137.264633
147.372009
-22.283985
25.870977
-18.812660
-34.342777
-5.152291
-19.442995
17.649984
-44.218670
21.274403
10.789613
0.710243
-3.113384
9.788840
-1.932898
-40.026215
27.874128
37.751835
152.462250
107.289200
151.851959
106.622276
146.582077
145.095612
138.747513
127.211555
150.829102
141.726425
165.334427
156.129410
142.257065
148.599197
9.781487
-1.158934
-49.291149
-29.712427
50.850697
147.309128
141.553467
149.937759
139.943237
166.087631
139.773865
119.876862
125.207756
158.021835
177.068542
127.310181
127.421051
157.882568
141.966492
125.386078
128.516693
127.084785
165.399872
142.192215
132.282272
134.161880
113.325943
112.500885
114.179329
151.316589
128.070541
137.471695
125.584221
156.859894
161.695572
143.259064
155.367188
116.514389
144.993668
152.991501
139.469772
142.563004
-42.723087
17.303514
25.656507
9.558083
-2.382938
-39.505829
15.775851
30.720537
135.052475
141.331772
143.753036
176.764023
146.122574
147.309830
175.782288
138.391327
149.738205
132.266312
153.872482
141.448517
172.563766
133.385376
159.184052
135.792892
147.010452
142.122437
143.150589
147.179886
173.098450
138.872192
-20.697947
9.982075
10.586394
13.228289
-10.272705
33.448326
71.231789
-7.484930
7.868985
14.752785
16.908833
19.627045
10.880829
152.981552
159.676971
143.229004
164.158005
150.827255
148.310394
134.485519
18.142128
-12.203596
167.451721
142.478302
55.359253
-40.984238
0.000000
9.228309
-10.725392
140.970215
155.648911
135.999161
124.070656
154.084274
126.295273
138.085709
143.916718
162.237167
118.463722
155.792953
117.336548
152.470551
154.757965
-28.087692
-2.748514
12.379240
4.736731
156.568451
144.445084
121.383507
135.167648
138.087021
140.435699
161.857544
-3.882520
36.726589
-51.589058
3.782271
6.862071
130.559631
-22.747517
18.194063
-5.748695
5.628452
-2.988323
167.379883
158.660156
121.838959
115.188416
166.953186
112.729172
117.061485
127.546539
135.939575
144.693161
133.420410
154.030243
145.411407
143.260086
150.771591
152.783661
143.027084
159.920761
135.372437
144.716034
162.324234
146.689758
143.280731
5.770950
17.181599
23.709190
-154.675171
-136.239487
168.921326
-162.926147
-147.544357
-138.432449
-154.392914
156.818115
15.839000
-160.716873
-150.659424
-178.346237
49.082401
141.158340
160.920944
142.607117
151.214294
159.796082
155.119110
161.558960
134.158920
147.133087
110.659058
148.300354
147.914352
157.909271
163.797684
145.372406
151.449951
139.026062
147.006714
164.298935
144.906525
-10.658869
3.487340
5.994824
5.486301
158.066162
173.550598
169.432480
145.184357
152.075806
140.374619
173.214233
128.625214
140.510620
150.056549
150.315216
167.156052
177.629822
138.541443
152.223709
144.553574
137.739868
161.745605
161.007050
135.568161
148.165817
129.215546
6.633474
8.192229
153.578552
34.589314
8.730055
177.198425
50.039303
32.609177
167.923599
-175.237808
138.169601
146.357071
156.981934
149.584366
151.184555
148.518799
130.973648
144.191101
158.795731
150.255524
-27.127262
6.311306
-25.636568
20.382290
3.304997
10.742353
122.155060
143.575714
144.112900
154.524414
149.609436
151.155350
161.023438
116.744209
17.496889
-1.654457
-25.655380
-52.107841
155.364410
145.631592
146.900772
148.176819
148.286819
109.788445
141.593292
162.256653
136.789856
141.575714
159.173294
155.884140
140.982452
153.519333
143.955872
129.015030
159.394943
150.695847
90.576950
127.027657
147.243210
-16.012732
-28.382610
-45.764061
-92.046684
149.060791
158.580734
140.785400
145.667755
129.209702
142.301926
162.021957
170.972504
155.428955
140.381943
144.550919
130.072083
127.042397
-24.198902
159.975296
139.629318
107.411682
149.113403
148.411133
150.291672
146.645569
136.948242
154.662308
140.288116
122.749008
144.431671
163.630280
157.152451
144.821045
165.404907
151.577454
163.203979
147.581604
158.483276
123.594002
141.211136
167.670746
126.045738
159.198471
-56.447250
16.583649
18.541689
-40.031380
6.513430
-46.965248
-63.667660
147.962128
148.060059
155.490250
131.500122
137.690903
155.633636
151.742661
119.757553
151.243820
112.533836
172.839294
129.628586
150.910004
163.250854
153.907883
170.189789
140.771484
168.863281
163.328430
149.624527
134.525696
148.985321
140.667542
119.486694
154.244431
168.165451
147.769653
127.262154
143.475815
161.421463
174.632187
130.518143
146.853119
137.536774
122.775810
154.580002
138.089661
152.173386
132.595718
154.460846
146.633224
147.017197
145.776993
107.481140
148.559204
174.891083
17.401987
-31.269201
-13.412373
-19.052916
132.674744
129.948196
143.486374
138.629059
139.796585
155.887009
141.439392
151.218369
126.238197
150.173294
125.771996
163.528107
156.187897
150.475052
155.716904
138.128723
154.405975
19.797024
3.685730
-36.050011
3.381651
-34.656242
168.101807
142.497955
125.771614
142.673172
157.637390
141.531799
126.432549
119.867996
164.230911
149.910309
138.212128
124.488991
175.889954
124.959427
154.652222
150.516266
170.790359
140.441849
132.151230
168.316391
151.014114
129.542206
115.339691
152.888306
161.139938
171.315994
168.264481
134.425568
118.378357
147.020630
123.191620
130.987808
164.979156
160.615280
153.574677
147.313354
161.961838
-29.086285
-30.146893
20.706139
151.929474
125.849426
139.277466
104.206306
172.201523
164.902802
174.994202
148.216217
142.266983
171.211716
158.994888
152.428833
169.001831
148.184555
152.183594
161.244690
150.012085
139.478439
135.170288
175.459320
159.956177
146.450668
-6.030882
-14.118020
16.619709
5.042010
118.144661
141.582138
146.692520
152.201523
133.528961
139.867081
164.986374
28.911291
10.706805
26.024744
15.358727
-38.137909
15.322776
130.932617
141.564499
169.424118
114.155693
134.876083
-0.463516
-43.785862
-18.527208
2.944971
-2.175559
-32.329269
2.353848
-42.236038
-41.609165
-5.868788
-22.077568
9.929947
125.433327
140.143097
160.844681
173.307861
177.914932
106.521217
151.481598
152.253189
150.152954
141.479843
-35.100334
19.425102
17.607788
138.850479
168.933228
145.987274
138.502289
121.653000
153.875992
147.273407
144.265549
142.916824
131.413208
140.812515
148.559418
145.283844
137.352158
139.488144
151.727524
12.284482
-38.489605
160.477005
124.538437
110.922577
139.416809
144.424271
82.474098
149.777405
148.165558
136.414047
165.806244
162.180984
146.527298
141.403900
167.262009
141.947250
139.002350
-29.674496
155.398331
159.891922
153.641861
147.326324
142.768356
130.057175
123.232178
132.686188
157.118347
122.685410
170.985779
49.622124
-146.865067
147.306580
-167.133804
-123.877029
-41.580608
133.089691
158.222153
108.332329
135.904099
134.309372
127.526848
138.696854
164.237091
146.015045
142.365982
157.250366
134.912018
130.434723
170.248764
147.566544
110.785194
143.926437
147.947739
139.000290
125.765251
118.173615
124.826317
173.520248
159.404343
171.460052
166.824677
134.439743
142.887177
131.999893
34.762386
94.054207
144.627792
-175.990326
-141.182404
10.303394
31.628439
26.144604
78.492180
26.176733
16.136402
-146.852615
131.030426
134.108032
142.456543
146.830856
166.282364
109.403175
-13.995608
-36.518517
-11.611027
-25.585175
-10.798639
-166.737274
158.946518
144.417801
132.370773
133.770142
134.757355
128.764664
155.151367
157.586212
123.689514
166.322876
121.846481
118.040909
121.176674
124.016228
160.569778
124.670891
149.990341
140.558792
141.332657
144.573013
144.140671
152.759598
154.861908
116.280464
148.505630
136.767334
146.922470
167.967407
146.043274
147.774460
167.377228
144.486816
-36.226231
59.300865
146.187057
107.004807
147.005630
162.775345
150.873810
-42.826252
-42.616055
-47.196960
-34.142044
8.828038
-11.857737
23.907021
-0.215800
-43.533733
-57.100506
-15.736650
144.204895
167.191223
165.410263
149.048645
149.344666
135.125885
126.393501
135.784973
130.216919
133.774826
-172.434570
156.335541
146.533890
2.160030
27.765629
20.442120
7.119322
159.290359
164.595200
143.865189
152.304611
129.771835
159.673569
150.921585
135.708130
146.331528
146.632187
141.754639
165.727783
139.637039
139.562088
156.457397
145.069672
129.887054
143.076218
21.032047
-146.914001
-144.526794
127.090988
15.924546
26.420504
177.129745
130.963928
128.163986
140.301147
140.721878
-168.446594
129.922546
115.839020
127.006241
128.137070
145.772980
126.324928
148.581635
122.771042
152.253616
100.107506
127.407280
129.498642
35.296867
110.507935
146.242569
154.407135
145.924118
152.520248
141.835144
149.447464
127.742508
139.153427
132.753769
145.957993
169.467987
147.301376
107.079369
-39.179985
128.380936
131.021027
128.443817
142.637207
111.536339
145.995621
130.518860
133.311539
116.325356
139.311203
170.608566
151.829407
154.967667
152.674225
25.879484
-23.231977
137.539459
131.828064
-34.642689
-27.620661
9.747113
-9.604431
-54.717178
-37.379356
150.612137
142.880997
144.339417
137.034027
141.351791
122.748085
147.284241
155.439529
104.080635
174.587265
132.068481
-54.606319
-40.799011
-5.343094
-42.304035
1.358979
157.832336
161.732391
167.002579
134.241623
136.093475
158.346008
152.710266
163.589127
137.561417
143.445282
163.301407
-26.338737
-8.316116
27.355242
154.134415
135.593170
156.240189
145.735352
148.649414
144.605316
-12.442514
-4.124548
16.943930
157.399811
148.192993
150.818939
152.199036
31.200418
39.381054
170.672943
107.006912
139.098495
136.487289
161.435287
159.632645
129.072083
157.812592
139.160278
145.092560
97.551170
144.549362
166.103073
141.274170
152.245529
159.873413
135.391861
131.167770
161.595184
151.711548
160.581238
132.563782
136.193298
146.180222
158.987595
158.738129
124.291130
134.575256
141.572433
-44.125687
-42.481209
-1.538242
1.910186
147.821182
154.919968
162.592377
134.317673
150.754868
133.287216
140.173767
152.359879
-51.225838
-38.634048
5.809878
-36.706768
-18.607475
150.319061
153.146561
136.810822
168.360031
1.581401
9.102066
5.754387
-12.253337
18.725136
-46.013969
-12.701828
152.725601
137.372116
122.650848
158.994629
125.860245
158.316940
133.237976
135.915497
167.786377
114.243164
146.843384
158.252243
144.627014
144.129028
149.736420
148.359207
153.592102
-36.969070
122.612953
163.994415
161.383667
130.929657
144.979034
162.984375
129.471069
141.116623
129.298813
146.948425
144.814148
138.504105
152.921036
159.367371
140.260544
126.491844
143.820496
163.246490
134.844971
130.172928
130.559937
152.709381
135.390930
-11.306114
-5.623610
27.960688
50.191475
151.757812
114.875046
143.546478
160.782059
140.945984
154.101639
125.240501
145.207886
135.098358
128.169373
137.302628
125.200241
127.539307
132.388382
179.758514
114.215645
-155.005295
79.974228
-123.659790
-160.299423
-149.002274
156.293015
-150.527374
141.090576
135.949570
111.381523
169.700882
140.169601
150.409897
134.399323
166.846725
138.414444
164.709732
-3.058063
3.997186
-31.718058
171.961227
157.584717
126.801582
136.665009
167.929840
164.145920
132.579956
147.602005
144.333633
143.483643
144.396317
155.985291
147.674789
129.964142
154.778717
144.831741
126.199158
166.663284
164.646591
18.058014
147.320496
128.724930
150.136871
143.255249
139.030563
132.236420
167.638275
129.722961
138.112701
116.229393
153.063980
17.874180
144.131271
172.036194
161.912476
27.453510
-37.770840
2.342763
20.915419
19.128710
172.155716
132.335831
138.044159
138.960098
142.155930
147.748840
145.526550
125.505455
125.554253
156.517349
159.063034
118.844109
134.721024
152.841629
139.507263
-39.586319
11.560642
-17.904575
-10.812065
-1.673627
12.844324
-6.862842
-26.259029
139.328949
138.190567
152.186966
167.059998
-22.484783
-5.630437
1.971296
-23.228081
147.270050
118.812416
124.160553
148.241028
135.220612
176.764145
144.316971
126.378014
159.952881
151.103455
131.507614
147.141220
165.711090
137.014648
145.020645
164.702789
162.173126
111.665443
147.357178
170.282028
154.263077
144.088303
153.679581
139.044037
-52.510063
-52.297787
3.823413
-39.148438
-3.398803
4.090266
12.978881
145.882004
120.782028
141.911194
99.877144
166.944458
113.063667
125.840599
64.575218
142.174362
176.333008
146.765900
152.429794
154.211197
141.778595
140.617172
167.899918
148.526520
159.814133
139.486847
147.514984
149.676575
148.575516
114.829643
140.549744
170.654465
162.867416
156.951462
165.701508
146.122147
147.503830
148.577026
133.690857
110.605988
147.885040
154.307449
-37.327435
-38.494255
157.320511
125.911919
164.312500
160.328827
178.656067
133.458633
144.204544
168.289139
163.493774
150.909607
127.996483
151.197601
167.547836
161.693909
149.373108
140.447174
172.629074
140.763046
140.054550
153.279648
144.061783
152.873169
153.855759
143.321381
142.710999
104.088737
146.000153
151.638138
157.705902
141.308792
155.016602
114.197090
150.649399
171.840668
132.007645
145.425354
139.041382
139.514313
146.505997
136.066132
145.299347
158.906113
138.934235
145.377167
136.846115
143.535675
133.885468
138.210175
141.646057
148.159988
119.500694
150.514465
144.784943
148.992645
159.728531
125.768814
148.223938
140.939087
165.918213
129.058029
142.511749
146.630463
150.880051
138.123184
155.848221
138.705795
129.769501
151.489288
178.804474
136.975464
15.664792
-40.427498
15.476740
58.133179
143.260117
134.502151
151.488403
130.890060
-150.607040
150.696716
162.080841
130.221298
175.072357
152.254761
132.685165
138.230865
156.128235
144.388580
148.199081
137.206390
160.342636
135.163696
163.204849
119.305817
-0.432507
-44.038929
15.930507
-49.956734
127.062737
156.186920
153.861862
170.972717
141.169815
163.919052
150.898315
142.053146
31.243910
28.931488
42.753059
30.768990
40.993713
-148.904037
-143.739273
20.484035
137.981018
170.796310
124.913689
103.362091
142.774002
148.163269
140.648727
152.344940
137.397491
110.987030
135.402313
147.769592
142.426392
157.356201
171.634109
148.988846
146.047195
119.461243
136.363922
162.537628
156.021255
146.024033
157.284714
140.095566
171.537384
70.094177
165.098511
134.797318
146.011749
132.240158
128.345245
140.585480
169.160370
144.876724
140.987885
144.766098
136.677917
138.276047
106.442413
130.421799
139.735565
134.910675
129.871460
156.549911
140.295151
137.556305
148.671387
161.801392
150.495407
146.874298
117.377396
154.893829
148.373032
163.612289
-150.173798
125.376328
132.758484
145.388565
-50.193542
6.771090
-9.438296
-11.013116
-4.751637
-41.017292
27.609615
-2.130562
-21.261637
8.347343
-26.588346
23.666323
6.633267
-29.575592
-34.262917
-4.341493
-57.376831
17.958395
124.844551
152.532349
140.385071
147.077072
147.116913
129.375580
124.362572
170.227127
82.020576
131.143036
132.254974
112.548027
151.149368
159.574402
138.440155
135.264191
149.619385
167.208191
-22.421797
18.869247
143.418259
142.738403
150.475342
156.633026
147.426910
153.743256
151.350571
137.610336
8.988152
-26.652750
154.109741
141.898270
133.821945
157.125137
153.795776
145.425842
22.909101
-32.945889
-28.708714
-6.581715
-30.599556
173.318970
147.319717
172.474335
163.514496
141.101624
150.768600
175.263092
143.286789
156.989426
147.654770
137.840286
129.983246
162.022446
93.426964
169.590073
145.712509
139.118362
151.423447
133.472458
151.036209
145.564209
130.546951
140.586868
143.003113
151.852631
146.419235
169.405319
145.632965
150.371750
145.119171
126.321571
7.745875
-0.218503
-49.078159
23.754385
28.865265
7.717953
2.207264
-34.719826
169.474243
157.705399
166.129669
143.982300
156.249039
143.554626
115.876266
136.120438
-179.374725
164.057938
122.748108
167.866516
145.002975
138.806915
155.932541
151.482224
149.746674
81.580643
132.976898
136.562775
141.337753
147.468933
123.235962
130.183105
154.292496
157.746979
163.880066
137.138123
156.107285
156.301422
153.562729
150.214935
146.107635
158.691483
158.042557
169.268860
126.804726
153.342026
148.378464
130.066818
133.477264
150.427429
140.440811
151.783966
119.815155
10.429603
-5.526518
-24.766285
179.757706
158.174789
147.176804
122.924194
147.772430
141.039581
134.683655
145.013702
143.447525
144.785980
139.260696
155.221039
161.582092
141.565781
147.952026
141.365753
159.464264
137.532242
137.705887
159.360138
148.977844
164.597580
138.998871
146.965363
141.250183
176.676865
120.843140
133.473984
147.573120
165.692200
145.081421
142.070526
159.666580
135.261063
115.860069
135.700577
167.762558
138.978897
165.690323
150.725601
162.948502
90.863075
134.715057
134.238281
134.192459
137.333923
144.422714
-18.490738
18.438129
158.505493
118.435257
149.766068
137.348602
151.177460
145.036880
129.086594
122.378716
150.883057
131.697296
135.987198
122.389542
147.589310
164.374054
134.081116
145.468262
150.898239
144.042908
134.143433
158.694733
138.432907
142.169891
147.377777
120.544540
140.636414
163.098053
89.151749
-46.179714
-0.184517
152.211121
152.750534
123.251579
146.235138
159.804047
150.517105
161.647644
165.528732
161.914963
128.306259
151.216461
-45.821007
156.474731
115.576454
133.925201
135.119690
148.923813
145.207367
160.346542
145.302505
-20.528996
20.840231
-51.912491
-6.788418
16.425571
22.213568
5.731931
-8.597678
-0.289391
2.552670
7.447821
-28.977848
-1.625219
11.350361
-35.798759
-88.680237
10.949741
148.596313
171.878265
166.959259
160.453644
154.438324
130.663498
132.795975
-40.581406
116.191376
141.735764
132.830704
146.433319
169.920929
138.901840
148.429810
15.197735
-32.510143
-46.837372
15.077380
-23.943794
62.447296
-33.812237
22.758881
-2.621594
-27.842030
6.446645
0.546439
9.308798
24.630423
-37.493397
23.892809
7.547848
-25.128187
6.140886
146.763565
66.304901
-31.125805
10.488524
125.194687
128.729965
141.757812
40.545605
-36.033310
172.051712
160.147430
135.829117
135.630630
132.061615
138.098938
164.335190
123.571747
136.763840
163.376495
150.415497
179.779709
155.423889
139.111298
-31.957207
-13.600691
19.168440
10.878168
-31.227545
-47.873348
141.690872
131.262207
139.926437
159.136490
-11.805970
153.529984
-38.513668
16.351908
3.104695
1.504802
-13.071449
-42.622257
33.619843
-3.341757
-59.035816
-16.780622
-46.094860
-14.364871
-26.345949
-4.823854
-19.918793
-30.465681
-159.290207
141.477600
137.159683
110.575653
166.885620
140.823730
138.941101
137.156250
154.818161
140.486786
114.533295
153.984726
166.551346
155.230118
-14.007437
-23.180695
-30.064039
147.848953
167.100586
132.792557
147.951950
174.857559
150.028809
126.571648
122.183525
127.700050
143.901291
170.106201
133.682373
150.937759
138.438538
151.642120
143.381531
0.210289
-49.899136
13.047327
153.965347
154.899307
155.434494
147.268326
139.665619
-50.708469
1.195340
6.650776
124.434097
163.509598
133.951645
156.300049
146.206284
142.557236
137.697174
155.882523
123.590637
162.665466
127.106682
140.105362
149.803574
154.446823
-8.620333
5.540224
-12.366761
-14.882180
119.932243
154.909088
149.791718
160.094498
152.054138
138.702866
162.414444
136.772491
158.411682
150.217239
136.264267
146.801849
175.031174
168.695984
153.192261
150.503510
133.307068
139.911255
155.396408
162.412384
144.280182
138.197433
150.274200
0.175829
-20.347582
163.174408
1.476710
4.465501
148.048523
158.660995
168.096954
157.494583
138.744034
146.695267
134.311859
36.389465
20.458414
74.201462
23.555777
164.556412
112.889328
144.795135
20.705271
22.922365
-40.364403
143.481277
154.728485
14.544508
12.009729
1.553434
-45.722534
-44.303192
-42.778000
-23.946966
-44.244244
-15.189331
-50.726501
-1.594832
148.055191
160.205536
151.502563
156.877991
134.821579
163.852646
141.238739
138.482590
135.706177
138.878967
165.642517
117.609406
158.964981
176.214310
148.823410
153.714066
119.912231
171.118286
145.587494
137.850632
114.954521
152.658661
148.633759
152.592194
144.985870
4.328617
21.791466
-7.922708
-13.777713
-44.446144
148.441528
124.943825
153.437637
143.385178
149.743317
136.809799
134.942261
129.161987
172.421143
169.092590
157.862000
143.240051
155.540131
130.869827
113.436394
140.353897
146.420456
173.612961
125.311630
156.032745
148.582336
152.325150
12.962068
59.404823
117.329613
164.193863
132.703552
156.884720
152.984100
116.960396
148.164047
96.280647
142.064819
155.455978
156.066498
156.733429
148.972626
134.617294
137.081390
170.446548
151.588196
159.539352
156.563080
139.711319
124.328766
146.112259
148.512039
173.540619
144.199326
146.453201
128.658585
132.328705
133.298477
176.504639
135.014740
113.668030
170.933685
157.217316
167.907288
115.587952
143.077835
130.647903
147.089996
158.442017
146.472351
142.407288
119.185043
130.952484
141.420868
143.002228
142.725861
154.358734
147.550720
162.018555
155.297470
142.420639
149.704102
106.647835
57.782406
46.780445
-3.525423
-11.902113
-32.358841
-27.080782
77.166672
147.223740
154.190399
158.162323
144.760941
142.520203
167.630325
155.668137
165.966202
135.298721
147.088242
155.878235
127.932129
122.628319
166.304474
150.484573
170.522079
132.399567
170.301498
159.003098
132.145844
157.163269
138.768631
156.472610
142.034760
140.984299
141.962250
158.927505
157.640289
153.844299
138.180191
126.719482
137.893646
149.827637
150.462524
139.447021
134.144775
126.628151
151.537048
116.284760
115.832191
144.372589
137.854721
142.094772
123.435776
148.101364
143.730087
122.816437
160.504654
138.498108
141.358307
146.937027
139.636780
119.460960
136.231140
116.270576
129.314301
146.343063
141.845596
142.247253
141.348572
163.125488
118.397812
144.308945
140.828354
152.902740
145.953079
162.602371
139.582230
162.896515
149.742325
132.753906
148.508331
159.887878
-174.180603
134.182205
159.430283
153.466385
172.708160
152.105621
143.263855
145.736298
144.929474
139.307556
141.297150
137.158188
144.042282
143.504822
-53.176182
-19.257843
-57.585911
-43.440735
-37.248184
153.290619
139.522186
165.419235
141.099030
148.615143
9.142454
22.312653
-43.412479
-46.217266
2.642047
-21.334391
-21.821924
-10.166433
5.490765
10.357803
-36.753456
4.765551
-174.957657
146.600815
147.209305
144.561218
8.692172
-35.860992
-33.020691
-10.204903
-2.740526
-41.853558
6.156637
-11.579627
-37.881359
144.924606
161.720749
133.751297
164.662079
159.646210
157.136520
144.212463
123.184380
-14.081206
-7.440809
137.691849
179.409149
133.106232
142.472198
124.377861
162.751877
156.720261
140.669449
144.775589
129.991745
140.695694
131.737457
138.383408
160.062836
144.819305
136.872177
141.027527
11.284371
147.780807
143.934311
141.141556
135.309631
143.331818
153.381897
145.358246
169.610229
102.579575
129.708572
152.539963
144.452072
141.907883
3.109672
-38.270386
5.956245
-48.825417
0.971967
166.531403
143.470963
119.143112
137.197525
143.672470
122.222565
136.178635
121.977654
125.161423
150.892151
146.664566
164.080612
120.280937
-26.432882
-7.393826
115.311096
141.475967
148.139160
133.303543
-2.152405
143.494400
121.603783
143.002655
138.777542
120.221703
146.620392
138.387970
144.879059
138.900803
133.648193
142.330063
140.638947
156.559113
140.682449
114.743729
132.004761
-9.229437
117.110802
145.564301
120.575806
128.779190
156.159393
150.350174
155.475784
162.170013
-29.046293
-13.223736
167.676758
143.995514
150.916794
161.159531
147.610901
136.212372
152.967133
133.924026
-25.072252
133.430313
126.637245
148.608292
149.340134
131.975235
132.112579
155.077545
160.229385
165.716385
124.521393
125.910156
142.595825
146.916183
154.640656
160.490784
149.450241
152.701218
132.512024
155.745026
121.360199
-172.129761
143.603806
143.967407
148.172958
135.594147
149.916061
142.117798
134.967804
151.221817
172.421158
141.525436
149.820282
141.548950
117.930542
163.253738
142.937134
131.257126
155.595779
133.551422
124.052200
139.112610
137.160767
150.766800
154.975555
142.885330
135.251175
146.819443
153.678467
127.817314
149.460739
29.542883
3.886452
3.896365
12.665091
-37.734592
150.101883
155.272018
165.409500
-39.427059
-16.816191
30.986668
-175.912399
132.826706
149.220322
131.856384
-21.623392
-46.005657
-41.513672
137.250488
121.458076
98.044151
130.247818
137.758545
140.394714
174.690735
140.089340
146.202774
142.820694
156.314346
174.146759
141.251862
143.135574
-10.199446
119.115593
166.915115
23.798822
-0.651621
174.201584
131.714462
148.523651
-1.876906
-6.960832
22.793346
41.363548
156.913956
125.786720
103.017197
152.397064
155.124786
159.440613
140.382141
172.590973
150.528458
148.190369
144.338501
126.011414
141.743591
172.444809
145.777161
148.998230
154.132004
170.651001
114.256607
143.717789
147.724380
140.380981
161.128555
142.660858
130.438354
144.912842
146.231964
-26.222572
162.211243
135.273193
135.854019
157.647430
174.338043
126.234665
144.434448
154.073029
134.848450
153.230194
144.572601
136.162659
137.834961
150.404327
141.784576
154.507690
150.201614
161.573868
145.280731
166.934860
100.119804
156.350937
145.361938
142.143478
-172.426773
143.203705
176.303116
105.542046
3.736488
-9.630923
-11.714668
160.349518
173.382980
158.537155
155.451813
155.967712
134.708664
128.080185
150.791306
152.316956
148.461639
130.686722
154.469482
158.705154
152.464508
131.328583
148.297409
135.748932
147.484329
163.925812
148.177933
134.266083
117.552467
161.550354
164.970062
168.729416
-17.640476
155.897919
142.112320
148.109543
122.209358
125.685913
-40.557468
-15.232699
7.069771
176.637497
120.604881
141.913849
131.329651
144.647385
155.672318
-29.272635
-35.446106
31.593147
-40.612236
-43.271660
5.687857
24.892635
-67.465408
37.370171
-31.974985
-2.798063
-0.977187
48.460365
158.489029
165.879730
147.341293
145.260880
166.707321
139.806992
151.577209
123.173523
140.349380
142.839294
136.819000
17.026115
159.648056
145.308136
148.951614
-179.500305
156.558746
150.362411
145.401749
140.159180
152.225861
139.190857
113.825409
155.138275
159.347565
157.196121
139.270660
148.856049
172.146774
134.019882
132.175018
137.868484
130.477905
170.060287
124.198814
139.203674
138.609406
124.977455
159.035324
152.702850
141.428421
150.061249
138.748474
134.055725
165.022736
149.501144
150.276215
148.710068
133.423813
-158.324768
152.222031
123.224747
137.919052
154.365265
131.055389
170.225922
168.542603
129.029724
137.773804
139.000305
139.308365
121.498650
118.438614
142.016006
148.979614
140.631943
144.050491
119.010574
144.456360
148.301956
156.235306
153.326599
155.964935
143.238052
136.881607
132.730637
143.576660
138.575760
134.965240
132.087601
172.453827
134.147964
129.191147
161.170532
-55.377472
-39.420036
-22.801647
-34.574493
-46.394009
25.306561
-89.447540
155.002808
132.513885
147.436676
126.152809
140.265518
153.173691
133.855179
143.950287
164.597763
165.473312
164.106598
146.633347
161.280380
142.672104
147.592438
149.353790
29.337139
-31.149660
-19.896940
-28.021868
-13.089209
-18.647612
10.769619
-28.031681
19.826668
29.418180
-32.558285
-11.901880
4.013906
-13.599674
0.374822
132.925903
155.148239
140.061966
21.494225
10.520947
-0.996422
-13.809082
-39.336311
-12.711454
-38.017262
6.515447
-6.021350
27.693298
22.380718
-3.716047
-3.805240
21.782938
25.227615
122.097191
133.968292
155.721756
151.902603
135.923279
67.522499
18.575768
33.192375
35.423904
20.814568
148.196167
155.534058
147.237885
147.012329
115.541260
132.488510
130.707077
136.739792
121.298523
151.518799
148.753174
147.039368
142.185318
131.669434
-4.924974
-5.123500
152.237457
144.662628
152.867447
144.023422
106.450180
131.904358
164.399078
168.426727
-18.573612
-9.734498
-47.599293
-49.675945
-38.161949
133.141479
115.290375
128.943695
170.460190
148.220123
148.128387
163.450531
146.390610
144.117340
-179.835663
133.420273
155.678238
144.978134
159.456955
157.680176
9.989736
-39.446903
-40.897728
-2.635222
-18.896904
9.357568
1.365874
-14.653781
79.531868
162.791916
138.088226
135.666534
152.468414
-11.011847
-55.989067
154.769073
161.713165
140.457870
154.634171
134.404205
137.311554
131.689743
138.240509
138.756058
130.828857
141.343246
173.757172
145.497711
138.448471
136.490448
147.834076
112.516861
24.545309
164.859604
114.378708
149.686798
146.106125
135.450043
-21.557322
-52.451374
153.022842
152.917221
166.801331
113.378029
130.338821
162.144989
148.872452
140.820435
118.189560
166.138626
116.398781
163.635361
148.351517
141.856033
140.135605
141.351791
97.971481
-18.707640
14.537721
151.631851
160.329727
152.485260
133.192200
140.361603
-46.272926
-40.841316
-44.675663
0.334550
-42.583927
7.088310
-29.503977
107.201080
156.523102
122.198822
143.630676
145.005997
168.256500
131.578430
133.022659
164.916870
155.098007
159.361053
137.274185
130.369232
158.103806
166.881897
149.496017
140.368011
144.241394
107.425346
163.972168
145.830948
148.440674
138.841705
139.611710
149.044220
129.835175
141.731735
175.574677
134.790314
146.722778
144.117569
145.416855
163.485931
150.296371
145.802368
149.749542
157.010117
174.953003
142.400940
-60.988888
-40.176918
129.024673
150.877777
124.199440
136.066559
112.628922
12.858910
-40.530151
-2.660725
-34.501511
7.482595
9.466184
-29.127254
2.761729
-40.444973
-2.713609
-13.597161
-0.598398
148.587402
136.742905
153.954544
127.083473
122.320946
131.080429
159.943710
142.511887
146.655502
155.134125
131.953766
155.626404
145.505203
132.160736
126.163422
109.529839
140.364822
127.145958
153.550568
163.304260
131.526917
139.669220
152.401871
144.681137
143.657623
164.979828
154.619522
143.682846
155.479477
142.389313
153.167892
151.411179
130.706268
116.417946
164.023453
143.830490
163.890991
105.380287
144.217361
125.702614
152.800583
144.255905
150.585907
123.461838
135.330795
157.780884
119.862602
155.376480
144.269821
173.750183
144.213150
152.050919
139.617966
128.225266
143.326614
168.548950
142.805862
135.937973
142.918182
163.669006
136.539917
141.238846
170.179764
146.415863
147.486481
159.415756
140.585114
163.704041
142.538818
137.293457
128.767303
125.403442
148.909515
148.204407
157.069077
136.836975
168.607803
120.446198
143.616180
139.261414
149.859512
170.709396
160.046753
142.042084
150.991898
135.412155
164.225937
163.657455
135.598724
143.889206
158.271133
145.018509
131.138702
128.635742
107.953972
123.872810
147.889099
160.361771
164.499771
156.493607
-10.454156
22.549213
-22.305130
3.391248
-16.002737
-1.676898
-18.299501
-37.223328
145.828156
146.123306
154.051071
144.760239
116.473923
142.527847
128.612717
123.903748
158.849899
4.631385
76.698112
161.629761
160.943680
146.940338
146.855225
159.039062
140.005310
161.473511
173.621155
161.097931
146.669937
-101.480278
151.984558
153.451416
130.723495
151.490692
170.127182
119.444702
161.544815
160.315231
150.372925
147.781708
148.371063
163.924454
165.637604
165.232346
166.795578
167.922256
120.867157
131.769440
135.903061
139.783508
150.748398
143.483719
151.909210
113.182106
141.518677
154.448212
156.844452
156.241287
151.520844
117.628654
159.288620
132.576813
151.612015
122.144920
154.378632
156.483597
145.622650
147.416763
-165.895645
143.920242
125.322479
146.925644
161.795715
146.470016
111.070290
145.507355
156.034012
156.302109
147.403824
158.097809
150.437424
149.800049
-2.465692
152.312698
-172.910156
171.740295
134.357986
106.710625
163.803665
136.318253
146.164688
154.861252
122.515968
148.663025
-24.582993
-13.828156
148.715988
123.355148
159.143600
143.595978
133.878128
121.108055
130.752182
133.824387
141.485458
133.843567
96.321106
150.112305
146.958527
144.583252
133.719925
-106.541840
-11.921735
-16.114506
-23.009880
-4.560894
-6.157051
168.363586
121.968140
164.953888
148.290405
132.445511
142.641754
124.388062
141.705246
164.121628
156.871780
126.222076
131.292053
146.897827
147.518799
175.497131
99.002991
151.674759
136.745300
138.154816
146.637436
123.217812
153.395676
148.489487
128.501755
137.203735
141.972687
161.526596
170.136948
159.325439
124.127182
145.825089
147.008316
21.994591
133.510544
159.628006
164.190170
150.805939
156.007401
129.795166
125.515541
125.742615
138.385986
17.071903
11.458805
-35.865788
-2.109236
3.612108
-10.314635
9.109231
-24.747112
13.218719
154.175583
155.083252
107.380402
70.754448
175.600647
164.512802
133.934464
-167.440918
152.565292
136.621078
144.093140
103.619667
163.192184
-45.358860
-38.031403
-3.014868
13.977663
0.316518
-42.470226
117.251228
173.512802
155.922424
146.012787
157.672333
169.066803
172.172470
153.427002
154.899765
145.015228
136.480453
134.962296
135.511139
161.551346
140.682816
153.118134
127.749504
121.985016
151.419403
145.495422
103.257599
141.857864
142.281281
123.857674
150.426407
150.245590
143.608215
138.633942
149.067917
153.005157
114.667763
133.492081
162.205750
167.753922
124.312607
129.928085
160.907455
142.455475
168.461990
137.661072
137.770782
142.085876
92.236313
171.302002
153.812149
171.358109
132.614502
149.839203
127.321564
173.707504
158.952316
170.479843
137.047623
147.348083
31.442051
-38.982899
0.850878
147.520370
130.824188
145.601212
151.065033
161.979858
121.509140
129.837372
139.312439
150.979187
120.300690
157.824432
29.391638
122.390778
-14.899165
130.576035
157.108826
144.358551
149.896423
152.883209
130.019638
155.702988
148.553543
147.085754
151.536453
169.320679
163.495026
146.951782
154.388443
153.200485
-14.525484
-3.549389
143.824127
140.860535
145.467712
150.391953
136.608032
-7.748029
137.204422
136.618210
126.265533
134.056519
134.327087
124.476395
151.272980
140.601425
158.854736
126.522484
152.976257
137.149536
175.721710
163.792496
146.077042
131.983505
163.611633
131.904312
124.071159
119.530655
128.414490
149.229172
113.449120
141.513550
141.413300
-30.380342
-4.942327
-31.878008
-41.379906
-7.868261
14.180538
4.774299
-38.928936
162.698578
165.399231
137.146500
137.368866
134.877731
153.845642
121.872864
149.372803
163.996689
119.330284
123.750000
141.984512
126.443184
149.536545
129.949448
-123.564629
179.039368
-36.034454
14.509681
26.239399
-0.724698
16.998041
3.223611
6.913726
-16.880407
19.926249
11.407344
2.428096
-53.630386
162.060028
152.478195
128.997711
138.038666
145.977173
102.489632
134.632690
141.062271
139.565872
-32.953773
4.397791
6.271667
158.361221
142.752182
150.080429
172.817825
131.306793
134.754608
128.751328
147.118256
131.599060
97.439552
139.653259
24.086271
21.613947
-9.765049
-7.796866
146.709854
138.678802
145.049301
134.837677
141.825974
142.950989
167.462845
144.521042
152.931015
149.770370
151.758942
-28.296524
-36.687344
2.589819
129.004944
162.915787
135.808441
146.184097
139.938629
150.373077
137.024979
-1.577808
-1.536970
143.958557
118.971138
175.068893
140.898087
161.884857
126.863106
146.017532
137.484283
158.901398
138.293152
153.910324
115.240936
137.105804
132.543594
148.223007
137.827499
141.484283
141.171402
148.245560
140.379807
155.166107
148.845688
155.728058
139.017899
152.902863
151.596375
152.563721
144.496567
137.810577
149.912369
143.676590
-38.492100
-48.812340
21.676035
-14.217002
-0.366908
9.584824
-39.724705
-3.630761
-37.456451
9.231268
155.449158
17.456305
-32.019859
6.710720
136.897125
164.248871
158.281433
139.718307
123.999260
115.392365
143.418198
153.916183
115.867401
163.139389
143.404602
128.195709
144.958237
104.656860
125.105942
144.576721
155.366623
131.656647
136.409973
126.359856
164.344910
147.772339
141.386002
154.565384
124.444153
109.822395
150.662003
146.237671
154.161514
14.934522
-17.265032
15.655013
-23.681837
-23.046066
-12.577943
136.952744
2.899148
-49.714718
-9.772899
151.977798
132.595062
150.917465
-21.477938
-18.364141
147.781342
155.293762
150.779053
156.368240
141.076752
138.432846
139.519852
155.930389
11.573960
-45.627090
9.579489
135.399414
128.642868
148.992828
117.679588
133.357056
150.810562
148.251266
148.698212
174.292450
126.884308
130.546799
125.708557
129.005005
136.868042
132.215576
160.491669
157.422928
136.929901
171.880173
163.750381
148.747452
37.924034
22.829153
-170.664001
-9.005491
1.553434
1.599121
-48.241764
-7.572870
23.819269
141.397202
153.098114
142.393967
137.591690
142.074203
165.046906
148.973679
143.450775
123.051941
144.340378
148.370865
130.519287
146.663940
152.032913
138.390991
155.531006
149.139053
132.017899
154.382828
142.610352
148.766800
132.232941
141.288605
154.760956
125.280869
152.069458
146.203171
144.811340
159.665314
154.015945
-41.001888
9.443981
16.556213
-52.659348
-7.892498
-39.956165
-38.186329
-19.100134
-28.599720
-43.471447
18.323393
11.610975
-6.250185
-24.435568
-11.599550
-33.866291
-28.487989
3.036284
140.081894
152.434891
168.262375
111.229073
146.009354
170.554031
161.741241
101.768616
-3.590905
-24.691349
3.359345
-36.483620
23.555271
143.094757
114.683487
152.189240
130.338470
8.641406
21.733795
124.049644
162.522125
112.723907
127.572083
142.748001
144.635849
173.469543
151.071793
138.524628
122.738632
162.398346
147.431381
160.539352
136.288132
134.861771
149.511673
146.936569
175.727066
131.092606
151.059555
141.983261
123.519836
150.914062
160.944565
18.643927
150.340500
144.422379
160.191757
158.368973
122.145164
161.419754
130.177277
144.498871
134.217392
146.123688
144.617798
143.350800
135.672409
151.399582
170.883041
111.372887
139.173538
143.773956
131.659058
176.674683
152.718689
116.949173
162.650574
156.786713
149.096512
-127.571739
-141.911392
102.832291
159.253922
-133.476868
-176.743561
-157.831955
-157.113388
171.466141
160.923859
152.986877
-163.454727
135.519897
135.543320
137.360458
148.854095
151.903580
134.480728
155.563232
139.878189
142.613281
155.833755
118.855515
142.995438
155.287445
127.581436
138.563644
161.073685
37.959061
110.228134
147.221405
141.730942
161.874252
160.730515
147.040421
157.566940
165.304443
115.600723
133.979996
22.328136
37.860138
-49.451843
145.658386
145.194519
158.700745
168.250031
137.691788
133.860580
145.914185
49.363647
144.297989
126.475372
-18.569979
-11.330197
134.643356
123.464867
158.538452
131.358704
134.389862
138.290741
103.777679
131.424545
134.877563
153.516830
-43.893017
-23.843695
14.413217
-105.347633
2.606168
25.989019
9.365567
-22.274807
146.571396
147.604401
109.890274
1.547881
-13.260501
-40.041142
-10.569076
-32.803890
-44.121899
-19.924995
-20.286955
15.543036
-5.826150
9.099669
-15.653633
3.086735
4.733710
-6.169742
176.367767
146.988785
137.004440
145.821289
155.366394
126.997932
152.134949
139.040436
174.625198
136.577881
146.221222
147.801987
121.235275
108.815353
158.500061
117.752342
152.795578
149.418411
141.907471
119.607941
-44.950905
-12.357509
4.997202
-38.845844
165.871536
140.947372
136.193970
144.430862
128.965897
154.173569
-39.121956
2.816680
-41.310837
15.881536
-41.180946
-16.088781
19.520887
-17.950916
-7.069438
18.222502
146.367355
135.397217
146.297424
152.889587
139.091629
126.570557
135.812592
170.527924
152.125992
131.286087
134.575073
149.207794
142.580566
150.441818
144.723221
138.190216
154.184525
148.262115
156.772415
160.243729
140.001770
125.889862
165.044418
160.863983
142.817078
137.678543
139.521591
149.708282
148.053146
122.783028
161.654404
163.638382
139.560776
141.616180
146.388733
147.432388
138.659943
152.435959
172.295624
138.048874
147.517441
159.270279
65.547440
142.198227
-148.889160
168.471756
152.831909
150.391678
109.293884
139.415161
145.203400
150.852386
166.090714
128.595673
178.489990
-124.834869
135.438034
138.765060
161.923721
138.440048
-179.193024
130.319809
154.282135
133.140289
139.178040
133.521805
148.903183
132.764404
146.394547
128.973373
114.709167
143.728302
138.912964
130.753632
142.571350
-43.885567
161.666351
133.060272
136.251236
55.235176
-20.891489
153.372757
148.492065
156.719604
150.043381
167.600327
115.761902
-8.241239
13.924900
-9.707537
-0.309010
116.014336
153.655289
132.112747
164.427704
141.291901
133.676544
142.916382
128.001526
121.551544
144.273499
163.571396
137.436752
169.261383
152.349564
155.753006
130.491974
121.586472
110.120392
121.680084
151.479279
164.337387
156.430496
-120.601379
123.518913
-174.810715
-165.041443
-143.622681
-145.916733
159.280914
-148.821503
-126.745041
-179.054352
-36.875465
151.313690
142.749008
154.808823
161.737717
151.958176
159.861267
138.570480
149.552689
137.373672
160.534836
141.857544
136.633469
152.708771
152.707947
144.808060
153.131592
136.719620
147.638397
112.747009
126.515053
111.930946
22.477316
-20.411219
0.393167
14.539531
-22.079639
29.965387
1.972388
156.745667
158.725357
141.991135
123.412918
153.842636
142.285065
143.521011
176.014435
142.143982
148.163895
156.818344
141.733322
147.585632
169.842712
158.269501
-2.186775
-26.416880
-85.221916
153.437378
166.927216
10.221390
139.031677
144.254745
152.712082
125.475197
110.443665
142.483551
164.524597
154.798676
154.766541
130.469635
159.868820
-176.420715
143.708084
153.304321
154.972321
167.092484
151.612656
112.435143
134.249771
141.714661
129.464966
147.698502
144.616791
155.520187
149.762299
151.029266
140.657486
167.756302
140.846466
116.567078
140.872192
137.489487
164.222153
149.914993
146.797485
137.403427
158.878082
154.323715
138.470886
127.517700
148.043884
157.591736
13.785998
-171.947174
-157.081146
-170.798615
-158.142441
-152.962494
157.387161
-157.504761
179.865829
99.205322
68.051186
136.453690
-2.149585
-33.655205
-46.016045
-11.541694
-9.358660
20.247175
33.599991
22.865822
8.179037
-4.759340
-15.839049
13.632547
25.315922
146.672577
147.335922
146.361191
152.171722
165.790390
128.745682
164.350220
-44.162308
134.315826
149.620285
167.191437
58.389420
129.704926
111.553459
-2.308510
29.257168
3.625148
7.558084
-21.009874
32.567852
10.731869
142.618027
-66.100151
146.413315
163.444183
145.881287
-166.426971
141.486603
149.720932
152.619476
140.083801
139.419373
132.417831
134.081253
-0.303902
-40.869423
6.399848
140.214493
157.440109
153.840210
135.758362
141.894058
154.338501
168.005737
135.433807
136.799988
138.647919
116.154747
141.540619
159.437805
142.438843
175.011307
161.926392
121.773552
150.160309
163.265244
156.088470
115.855423
132.153824
154.769043
155.955246
114.671196
140.875031
150.151215
141.011795
149.775269
149.208405
147.118439
14.428945
141.878464
132.488586
125.362747
-31.390036
144.693054
157.718597
152.926834
149.682709
152.855484
166.232162
141.502640
155.183838
151.052032
134.191544
157.513199
144.560669
141.006302
156.124252
142.679886
156.179352
153.821960
162.579178
109.263443
154.480148
142.937027
137.161545
172.268829
151.323471
139.801666
155.889740
151.035385
152.171829
128.669357
163.774048
151.803253
158.597000
134.558075
118.792435
159.649979
164.181534
144.504944
122.354500
174.823944
162.933472
142.940231
151.670105
150.954010
154.701843
167.448914
106.199371
148.035660
150.911011
136.894974
140.250580
134.033630
144.210236
159.812317
146.558151
134.908112
118.531914
163.728363
147.476608
158.321747
137.418854
166.361191
151.322601
174.404922
157.766968
162.434708
142.765747
154.114304
-27.897429
14.874360
-17.292845
-25.594198
42.224060
-8.998638
-38.473938
-17.781540
-30.722395
10.936590
10.796051
149.415985
152.079178
149.502472
155.762085
147.796814
95.801605
171.144958
144.613525
151.527603
156.308167
136.069901
147.263153
169.073792
153.551147
129.206055
133.733658
160.521011
-3.377248
155.028122
137.649933
143.373032
131.215652
150.001129
148.219391
147.892242
154.479996
133.661789
32.197155
-7.964840
-2.180232
-11.217261
148.150314
150.496277
156.412872
153.383118
135.665207
161.986526
161.726257
137.377533
172.643372
111.691208
119.081772
143.678040
24.736301
-37.855312
-4.043073
-1.210307
4.553845
-7.287607
146.103836
-35.377876
-14.312081
142.182205
153.700546
164.627487
137.901108
164.318130
140.182739
141.614090
144.072479
141.688705
28.953245
26.404942
173.862427
-174.416534
-144.247025
-126.826050
152.301956
136.116180
132.706390
147.395477
124.145813
150.026978
73.473213
70.179909
17.336288
50.396175
-172.617538
2.158126
156.140121
124.303879
74.858131
58.693867
-163.964127
148.873886
66.694839
174.396988
124.024124
-168.868088
-141.033875
145.012360
143.145187
154.982468
151.145966
117.741333
94.872047
-174.849258
139.815369
147.400757
116.329903
140.976227
124.070206
145.096024
153.980011
120.799454
146.432251
160.615417
117.447708
153.858383
148.714905
159.380325
151.923920
146.826218
126.677055
149.459076
122.340294
163.094879
163.234085
147.724976
151.127487
127.335403
147.473877
149.258179
-176.706985
158.571381
120.047806
173.047897
117.856544
160.295364
27.044046
32.624474
-144.210602
-142.547546
-174.859268
-160.516495
137.077835
149.809570
-21.090614
4.689891
7.504671
-43.121288
147.341522
170.696930
166.537460
156.422150
158.020813
166.869431
135.979294
143.283539
159.187759
137.686768
142.295105
135.829712
149.137390
124.212738
151.665955
123.338631
133.889053
151.337402
122.462799
170.704819
134.093628
143.717667
145.053665
149.649841
161.235153
142.582794
-47.012211
172.557129
131.653870
138.837204
151.747757
146.083084
133.842056
163.738754
151.557526
152.354935
160.505005
127.013573
142.310104
139.371933
125.672440
10.936303
-5.064614
145.338684
167.176193
155.095016
144.474823
156.122116
145.194855
-23.820614
158.735916
110.089691
137.842026
151.533356
142.977142
168.458252
129.698227
157.120514
141.415924
136.535309
127.331017
160.259476
167.840591
136.512573
119.811623
145.205872
115.720924
139.987427
141.293411
148.282440
151.242584
179.730194
154.158966
120.390030
145.810654
142.211655
130.332199
148.589752
144.462723
120.737656
145.693878
134.586914
173.873688
156.862473
127.948944
151.724701
151.998734
157.419617
147.018036
144.955444
121.256393
175.009567
6.807259
2.363226
-2.887307
-0.323247
-25.123346
139.715179
127.557655
160.133682
151.234909
131.936050
136.770752
139.676056
127.818489
149.481857
151.479614
-177.358093
123.482384
128.993256
124.149940
140.860046
126.441765
121.425240
155.250229
124.739899
154.135223
154.604660
125.187378
140.023163
149.073975
128.335785
129.926880
144.019073
142.031067
141.619308
135.996552
142.152237
132.856674
-41.271889
-26.632050
21.123871
-49.494022
-36.091843
-15.902762
-9.954217
-40.653790
106.942612
-4.128866
33.587536
-46.954876
10.380951
9.880235
2.502254
153.904266
130.824570
43.668648
-147.186508
-166.632645
-175.818710
-165.457458
26.211264
159.364609
147.838318
143.650269
147.355988
146.862671
128.374771
137.074417
139.163300
116.160789
159.454987
145.425079
107.769432
152.809402
152.747055
153.292175
5.716488
37.050293
130.870224
136.499557
135.239517
158.235550
166.514969
151.503265
154.851791
153.923096
148.524826
159.119888
158.630951
120.673645
139.056610
141.482986
137.421112
124.274384
141.058548
127.701447
134.151245
137.900070
153.048050
-174.692886
140.540436
134.120285
134.495300
139.425354
150.085037
159.119858
120.784378
144.413025
144.781479
158.986237
142.979507
132.834061
158.687546
147.602646
142.792145
156.587189
153.925003
167.145859
147.651337
175.642685
151.927612
146.669113
120.859207
157.099274
137.101990
89.344437
160.765274
147.050552
148.885162
170.778992
131.203796
152.852402
146.188004
162.950867
153.981415
152.047546
152.327347
138.851990
144.634659
166.663818
144.080231
166.624634
115.665016
136.408676
120.637665
97.090843
-149.947205
122.000809
64.079262
-6.776505
6.722807
-6.471660
-6.565457
-32.801174
-38.101498
0.720636
138.329239
140.177414
137.725327
149.249481
164.853836
140.215225
157.068985
140.086792
151.098541
158.500137
164.666245
162.008850
148.257233
138.218903
-29.046625
-178.528320
134.787521
128.698563
149.449585
178.143951
142.055298
145.225281
138.115448
-19.337601
20.973763
-16.439587
-31.561834
-3.276380
-51.668251
-30.466665
4.982675
-17.360340
-17.459698
9.485413
25.660759
154.860275
162.386566
-169.058075
153.111099
144.684021
150.963654
122.146370
135.953568
8.129341
156.617096
146.058456
173.940628
153.792786
177.728653
149.067566
145.356277
131.540802
135.566193
149.905975
164.058456
137.397766
167.997116
120.752464
140.156158
148.262070
142.099716
143.195892
148.095062
126.174652
118.031700
136.092331
146.263199
156.291611
3.220026
114.047585
147.434265
169.930389
146.113373
170.822357
162.119751
165.457855
142.204407
154.559387
140.883636
146.739182
158.405655
148.446060
163.387222
13.904464
144.476273
135.410400
108.885284
147.816635
142.094833
166.739746
137.225082
149.033661
169.568665
18.068840
13.627938
143.040421
154.647430
121.390884
171.080627
170.256012
26.109976
15.263319
-9.885150
-18.933901
-8.610849
0.564059
0.222056
2.014797
146.160187
144.512955
138.449020
125.921387
126.211975
149.461060
134.115875
137.333038
155.524826
110.918007
-174.483841
145.709976
158.460831
160.309875
140.418198
124.274490
140.609299
137.552582
0.895256
-24.721842
164.976761
132.170868
152.097168
159.856659
171.936417
142.194702
144.135910
162.772614
146.856812
135.587662
128.631409
132.714172
151.342636
149.770966
136.697144
147.822006
150.284775
169.741684
118.116119
145.303940
117.846886
142.142792
131.677780
143.866486
157.121613
142.322586
175.681290
147.118088
146.050446
163.576965
155.069733
144.200607
113.795494
133.084091
115.612587
160.987122
120.402702
135.696365
156.604202
145.575195
130.215179
153.463760
100.363091
6.451449
-15.895282
163.402298
128.137466
120.935379
16.363718
15.447623
150.198746
143.864944
131.416550
134.093552
153.683289
140.793152
165.345291
151.488388
168.743607
140.821060
143.893661
114.924934
138.061127
143.005875
143.025070
158.931412
114.113220
168.919342
154.509979
156.421646
45.034687
-26.507063
6.794108
106.677017
144.588623
151.835419
154.905060
145.933411
135.813904
167.698624
150.685989
131.187790
148.920563
152.688263
122.695953
176.641693
98.543159
137.389328
147.194687
151.181870
104.836235
152.359146
167.760132
108.286110
131.085403
144.154694
143.875656
151.679947
134.874588
144.184067
114.702286
146.233063
145.094254
118.680923
146.409042
145.040436
3.663563
6.239008
9.396533
-34.648956
-28.874411
141.964264
131.447693
157.001465
119.985901
146.660675
167.843689
147.065720
156.443146
150.323837
127.511208
109.225243
150.510422
132.511414
135.636002
136.369171
171.162308
149.447021
109.803360
-2.925430
4.552167
-39.875874
139.091660
160.142731
139.441879
151.127243
150.862122
132.027023
16.376526
-5.226485
23.553282
-5.327412
5.503491
-29.431437
1.629068
148.782303
157.406998
140.165573
154.982605
151.083496
173.747803
-17.540400
137.622391
156.683304
157.288193
163.075851
152.381302
164.473114
148.186676
148.616364
159.994110
159.889999
156.766006
125.880051
-7.385967
-18.434425
1.569725
-19.514336
-7.022694
-39.677349
151.881622
127.074432
64.050255
125.374847
134.140335
104.955406
133.087738
152.150955
155.795792
136.379181
-152.567780
-136.961609
-153.454697
-167.198273
171.181488
-139.604492
14.501146
129.958496
136.524918
118.435310
-20.857023
20.833012
-40.055225
-36.674019
21.457985
-27.931904
-15.244004
-48.113178
-32.229202
15.238716
-5.845094
149.511459
147.572464
150.766174
161.529724
152.754898
146.929718
135.189423
128.349899
139.435822
0.111906
-37.891567
-55.640911
-8.101181
-6.908476
1.295280
16.311586
10.354783
142.061920
139.992188
124.055267
159.046021
168.666153
169.513199
154.990082
163.124832
142.497375
146.886551
149.417694
150.831085
132.357224
145.793839
148.089935
148.535248
157.862595
127.536850
149.086212
97.367043
171.262558
120.178398
106.156532
115.245560
137.908478
137.096756
129.403946
138.638123
149.494476
149.667984
162.884216
152.704361
145.157364
136.511429
96.156479
168.296249
143.925827
159.874924
143.649826
137.267929
122.651680
131.014999
151.644180
150.584900
140.114975
157.301788
124.938576
172.560181
154.240952
176.214615
157.088074
-0.638271
-27.258036
22.441031
6.868041
-14.863447
-44.022076
25.858358
24.969107
163.266861
147.178207
146.205307
140.515686
148.270142
155.524307
144.526199
151.468781
145.113037
-179.635223
159.984909
136.912018
168.103317
141.968338
139.133652
114.095139
173.605698
140.735428
162.354080
114.950439
153.706680
155.913300
158.914017
-33.390484
-29.503483
-18.394772
-15.119113
-45.546566
0.226419
7.220071
5.098275
-14.979021
2.588458
-31.350523
134.299850
113.961807
158.657532
169.255280
135.515091
158.688187
155.610001
165.194275
142.196396
148.331482
151.319199
171.931564
127.532982
159.748642
136.549347
170.359238
114.971298
144.364075
154.889679
136.733871
149.747604
161.490295
147.939743
134.811356
-175.790009
142.117630
160.672256
149.598557
140.161041
149.431778
143.271545
172.207916
137.995468
146.342941
131.735321
124.852737
158.525818
134.455902
155.710114
155.323196
167.915115
126.312225
132.491425
139.520676
145.881607
150.863708
127.296211
159.732574
164.523224
-9.493408
-34.082142
-29.569941
-35.380814
-48.918217
147.666107
137.270172
160.598724
152.069153
130.246445
167.675308
136.726746
148.161362
137.312714
6.243468
3.562164
-13.043665
-20.725941
-78.076759
-40.071869
157.477264
173.046555
152.057907
129.448273
147.111496
170.513153
146.229095
148.948990
175.733170
135.711136
152.085663
163.374420
115.297546
119.411674
119.622086
145.081619
166.486420
147.045395
136.069321
172.356644
135.946030
135.933777
143.062057
149.193832
153.219391
3.184138
2.863685
27.401344
152.636154
156.591415
-27.238514
-30.750692
16.240156
157.489670
146.869797
139.831314
140.639893
124.213852
139.814407
144.175644
158.906296
154.242462
20.097355
10.909863
127.208916
141.574234
143.876694
-177.485168
156.606247
147.934189
150.056717
157.488495
134.094162
148.626831
130.646973
116.640884
158.232574
133.117416
143.062500
154.360397
151.223953
146.320358
154.190399
133.365692
142.929001
130.697525
167.115891
152.307999
140.215286
148.207596
143.423859
138.154114
121.596115
158.127792
162.598907
159.754990
147.430389
140.712646
131.103729
151.122482
169.082672
130.373001
150.222427
146.300644
179.446442
-19.012398
7.653220
7.245217
136.780060
147.240646
144.306000
106.492760
162.906830
127.686661
150.941330
147.410873
155.730652
147.746307
142.541321
147.619064
144.301727
154.261154
123.060143
92.864067
-23.225300
-8.476882
14.058252
-42.139755
141.717804
170.745270
116.603058
144.317841
136.604858
124.432404
149.757248
103.261459
160.232956
135.424835
118.655983
146.007263
145.133453
125.695854
162.109421
176.538452
159.405960
128.726685
123.996941
144.400269
139.829727
155.115616
170.876785
143.241104
145.473816
161.776962
148.223923
158.624008
153.490875
141.650101
148.380173
158.760376
24.122379
-44.621098
-20.928225
151.712433
172.398773
150.995270
144.014633
175.941437
156.959747
133.801529
124.213646
161.551178
148.744522
144.418243
146.827103
145.898651
137.230957
123.146690
162.335007
174.607468
149.716278
141.901840
131.203125
169.592712
112.896111
147.642578
145.057632
135.764816
145.066299
131.946091
122.235710
129.900879
128.374161
179.931458
150.582062
133.504166
154.620834
154.874069
-164.589096
139.185959
157.012833
118.351219
132.253235
123.007942
151.766647
125.220299
141.915329
-13.236151
-2.149766
-150.834915
166.639923
28.383467
106.832382
138.788971
134.398148
133.005951
150.105042
150.729813
140.922165
159.114105
140.712265
144.533768
139.597260
141.247131
19.182362
-0.447624
-32.439575
158.859421
130.957504
158.453033
129.741653
123.263214
157.118332
152.080124
133.339767
116.948074
132.229156
133.778488
138.723663
143.544586
119.325478
132.564926
139.532349
128.400620
146.366791
148.259140
153.983307
143.607620
140.757675
135.970032
134.352859
137.521973
143.172180
131.043594
143.974106
108.305237
-171.012711
-135.092148
-147.217957
-167.735657
-159.011597
102.178238
118.276711
-156.894867
20.797827
42.364475
31.538366
29.799715
57.805603
28.867670
132.439087
172.594604
140.079453
152.828369
147.083710
134.749374
165.495605
142.000031
139.331802
162.554886
160.888367
146.992203
144.969620
150.205597
143.751709
135.471634
148.261871
128.002655
105.230827
1.668122
-51.181522
9.375111
142.816238
159.978790
122.964600
142.657761
161.338287
126.866028
146.310547
147.827347
149.467117
166.688797
103.667984
160.121918
121.566162
132.116302
-175.072311
147.370346
164.011826
155.995132
121.239838
143.879517
124.960678
124.625168
136.609161
150.275208
140.741562
142.750168
130.155945
133.178146
152.477524
140.847397
141.906876
175.907562
141.403137
158.133041
155.324554
133.689957
111.776886
-14.018662
-31.867399
-26.986929
-35.560669
136.987289
121.616699
151.038757
136.102112
126.622795
152.224960
144.724289
141.227615
119.023140
7.533587
-4.783849
157.696991
132.575592
141.123062
156.366760
158.210556
157.459396
163.804108
122.526184
157.860931
151.629410
164.992905
150.076111
134.969696
145.875366
127.576561
167.882355
154.012909
136.433853
139.364395
144.707275
142.103745
117.597466
-75.422104
-8.035290
15.508204
3.374174
-33.574673
109.364471
150.371719
166.850464
132.827347
158.209885
146.920227
169.778122
146.700012
154.643784
127.358391
111.238167
156.048004
156.553009
138.804047
146.862701
145.775879
134.487946
145.958344
143.661758
126.225548
145.229721
27.218092
-51.600368
12.721415
142.759232
138.201477
171.431198
153.783142
145.972931
160.592239
163.793030
144.800690
166.319778
149.297379
159.866089
132.479462
132.489456
168.678436
121.453026
126.701180
158.148193
149.767899
157.317871
154.508850
150.261536
149.812302
151.556900
7.084296
151.754669
72.768814
150.948349
159.547440
11.182395
-11.985545
137.122223
139.103287
145.593613
162.316376
155.031281
146.696304
172.095963
158.249390
144.395889
134.031631
143.402908
158.779526
144.444748
142.790527
140.483948
136.986343
148.178757
4.385973
-31.878223
14.369274
-1.447803
-40.184975
5.591561
-24.006098
-34.180397
138.489685
154.571548
164.645874
149.166473
26.151058
-177.808655
-177.037460
-152.835297
-157.667801
71.574982
-154.357162
-116.732979
170.183182
-159.469650
33.244194
-166.856140
-148.729797
146.488586
147.851166
53.478737
33.177486
22.388851
24.824411
17.223421
20.928013
126.762962
121.263893
149.438324
173.123123
98.151497
144.890823
133.620209
133.897293
145.474075
93.864090
138.243820
162.436752
144.723785
148.063751
138.063599
158.992371
149.576218
134.133255
121.741615
156.868240
112.752312
158.639603
128.402588
155.198425
126.481041
-47.191689
156.034622
165.021423
140.101639
167.432816
148.884979
142.137604
152.330780
10.511312
152.123779
-41.130383
-44.214577
-42.103302
-32.458588
157.223877
148.891144
-115.723877
-29.277540
-0.088469
-0.419181
-23.581614
17.141621
-6.979069
-11.742423
12.560445
-31.010208
-20.066711
-30.396536
-40.446632
8.702538
-7.712051
-11.003566
-6.943989
146.202133
112.568367
150.744812
144.671021
141.691666
172.060196
151.350891
152.139359
159.115112
144.848068
146.132843
132.317963
116.142990
146.838898
156.441055
164.355881
177.566010
148.550537
140.015656
148.292236
120.435814
145.146667
162.799866
143.316299
148.787399
151.023041
132.468811
126.590088
147.079865
-42.095154
17.808159
-0.410216
-43.686417
-16.573584
-46.599453
11.037759
5.454346
-0.253338
129.652435
133.711090
143.677811
152.924545
147.073929
152.646484
168.045532
119.010765
143.218903
109.614594
129.301865
143.465012
144.568741
153.652710
154.515839
130.456253
123.861511
139.004059
120.080208
148.520599
125.570999
140.695053
164.222275
138.530029
164.644379
6.997734
18.014622
-2.303078
-18.274817
1.793733
-13.001200
6.148416
-21.457361
9.422727
-8.539504
-27.520725
-8.085851
-33.913647
136.514160
143.487747
156.213013
170.798553
176.398361
158.516739
150.560471
119.733467
167.342575
-17.555975
110.636803
126.208191
161.055557
161.966400
158.513824
148.280441
147.601791
150.943161
148.938599
173.120712
148.729813
118.399780
119.086952
31.747759
-29.031017
47.961685
-16.348402
8.568228
-21.017216
142.520493
136.505951
150.057709
155.124619
154.289459
165.711548
163.991211
161.768188
153.205688
59.949802
138.782394
141.366196
164.203674
134.362350
152.959915
120.512901
139.137466
156.026749
135.905426
148.491684
150.103806
156.335510
124.431656
131.537827
107.069206
145.671555
31.090853
-1.065327
-1.488983
10.600308
-36.673256
149.212845
132.879272
139.213455
138.889053
-145.933029
148.127029
179.786011
165.746689
149.626434
144.234787
146.976730
156.971802
127.525391
137.029755
131.906982
163.081604
157.211792
153.850586
139.622742
120.752029
128.550995
158.697144
168.772537
153.560669
155.398529
154.487244
141.429886
120.115669
7.276480
-45.568058
-42.559162
-6.068859
-8.109077
2.452559
168.037842
158.177521
158.349106
138.735718
144.673553
163.871063
152.192184
152.890640
133.446396
138.969681
126.047569
158.488358
159.030960
129.843948
145.312332
148.894516
129.352982
9.195884
-144.503784
24.557030
-134.407471
36.455860
48.972973
-162.729370
142.125946
-44.452370
154.229111
156.161560
170.366074
108.176987
166.387039
156.474030
133.233963
133.555817
151.089981
144.569305
158.837692
168.384476
136.092712
143.254105
157.590103
142.238434
141.022430
148.910812
102.940125
139.931396
172.751724
148.252289
147.811493
133.948395
10.877770
33.110634
124.236404
137.360886
132.975861
144.769226
165.247757
152.448334
141.922363
124.917572
148.157883
141.158340
140.025482
135.231934
157.395355
132.553452
156.362366
171.116669
165.490723
119.263290
148.483932
176.562347
169.545273
138.891647
141.902985
138.957733
134.467453
148.831528
152.097839
173.051651
110.943871
110.145294
127.023491
149.137543
138.928772
159.575470
154.875458
132.996933
166.798996
141.117188
159.226730
154.753799
145.799911
149.401611
144.056488
136.722305
117.003555
139.556335
132.695572
139.520264
148.261688
-44.843216
119.696411
146.006607
140.385666
152.732483
145.257492
169.961624
145.290985
159.027344
140.731232
161.055252
151.603104
-179.760147
124.922035
160.931427
137.705994
128.029266
140.038239
140.451202
145.425644
140.318497
147.424515
136.589630
158.738251
144.419174
113.442139
153.001755
146.974380
149.569275
149.504730
148.869843
137.867874
28.282242
27.064777
7.795482
150.378662
107.366936
158.063522
20.104055
-21.478580
-26.719448
-13.125563
-48.236320
-3.445203
22.564133
0.526376
1.921015
-6.944638
29.969406
-12.290114
22.792402
10.527362
-8.931995
1.173365
3.477445
-39.724377
5.355037
-39.102398
-11.948256
16.298426
-5.279713
1.079922
127.326439
138.611969
134.299149
149.561844
119.107796
153.866806
118.857811
146.282898
133.765717
151.029236
149.566574
176.412582
129.108459
158.132111
176.944290
159.658615
131.724731
150.412827
142.144501
107.878624
141.490051
139.705673
164.863266
156.825165
171.241104
131.743896
139.427322
118.653374
146.458160
140.457550
135.221542
147.011337
165.710953
151.254059
147.153748
148.611526
140.801636
143.506195
153.770554
139.173553
125.472115
160.397903
146.010223
139.040039
141.751862
150.372498
168.394348
141.733490
99.270401
127.172653
139.229645
108.479027
132.750900
129.149551
149.323395
141.553268
137.139740
4.035316
1.125875
-44.074749
20.811096
-42.017521
82.533928
143.928436
165.230484
154.627991
159.543167
104.951073
157.660904
148.935944
148.168991
120.468109
134.265961
162.034607
140.080200
159.011734
138.954681
142.449249
92.029503
106.304390
147.414474
135.593582
142.186554
161.241638
146.963776
110.900475
122.394302
0.048457
1.571220
6.849740
166.782074
153.780197
149.173325
130.140472
122.574074
166.661896
147.072922
107.966667
143.380142
145.774139
-175.258545
151.899170
144.921082
134.819748
162.676636
177.387970
148.736923
-18.275549
-3.378813
4.043751
-4.342170
14.352587
9.608361
-20.075253
148.610168
165.512283
150.295532
147.272263
149.153824
139.089249
144.866241
163.093079
142.959869
149.993652
80.464767
150.001495
119.893379
136.861786
-37.610359
23.159178
5.194370
9.528049
31.229006
-14.820825
-4.148929
-34.534039
-9.148170
-11.573195
138.959824
159.587143
163.390579
143.682907
126.694893
-22.373623
2.179154
114.611153
-2.962467
153.671570
157.333694
163.626236
158.737518
151.332687
168.327530
146.343842
149.580246
160.966721
159.906998
147.705780
154.507431
161.078613
154.227417
148.420914
145.184708
171.019821
2.265549
6.957506
22.704872
-36.052258
-38.174374
-3.703855
23.009251
-13.648809
37.010269
-37.059189
-12.868604
24.023930
-43.343437
112.172050
112.069748
137.620377
124.154266
141.804626
33.516899
17.419643
159.179504
120.144058
179.316132
142.047989
157.369278
141.019409
134.796432
131.865280
144.413330
145.160309
152.489777
155.493362
155.981003
126.182167
159.665161
148.442337
144.295135
140.102509
138.975006
145.316254
153.555969
160.537018
156.286835
170.207291
151.219330
84.208466
160.320984
151.426666
143.114990
116.930496
163.483566
167.475159
107.671547
-170.352829
136.002182
102.974457
-139.851334
2.067911
126.060394
-37.291862
116.733681
115.248085
126.683502
6.632262
16.880653
-53.629044
-14.455045
-90.245018
166.724533
-37.724564
-14.979140
3.772422
28.867294
-28.335453
156.602493
134.186325
159.905884
134.459152
139.858307
142.979019
143.414673
-179.597977
124.089806
132.221970
161.375183
146.875397
143.370697
163.106323
146.657516
144.518661
148.060318
128.130936
155.768814
144.813690
128.527100
152.696991
152.181885
150.472397
137.557419
-2.701753
132.555420
153.324768
140.772903
124.952324
106.404160
136.596405
157.096802
145.343307
136.765564
161.189331
126.929062
13.785927
149.193893
161.092224
145.104431
134.515701
144.407990
136.490448
164.176849
151.468811
155.699402
140.422791
107.173637
135.109009
135.049500
146.641571
141.728455
148.854370
144.359756
132.379227
-37.634602
122.766991
147.172043
129.605728
-174.550858
143.469131
153.645035
170.104462
127.676292
142.441528
142.124451
159.352951
149.788116
141.556061
166.883591
175.559967
162.677490
151.395767
157.671600
119.812057
125.192406
134.408981
133.886719
156.509262
137.454788
167.807114
157.633636
172.932693
163.178116
6.503487
-0.264670
-44.086990
-24.134302
8.342920
25.947994
132.853455
137.249557
163.436081
112.418404
146.696075
143.610107
128.981827
132.421951
169.866898
155.139618
135.236801
140.050125
138.552094
146.808029
166.099304
125.533791
156.283157
150.479904
154.532974
140.788544
135.719833
161.082794
146.315323
145.935669
161.753754
132.960388
157.661240
123.813171
127.762589
125.184738
8.130306
7.517472
-8.859580
-38.563198
-41.893349
1.190254
110.544144
161.158112
169.717545
176.039429
137.666855
122.911964
152.841919
160.869522
142.567520
158.266083
157.613602
157.930466
167.055634
159.858444
149.238586
88.416824
-6.427118
-25.498867
108.701530
124.807343
121.056488
-20.206575
144.457581
162.931961
162.886688
165.642700
149.674820
112.722992
-15.966762
-14.432822
-14.261334
-41.284798
50.052910
-9.006953
-40.695923
-2.368273
-8.023163
-48.092529
11.411488
12.782312
9.632393
66.958046
-9.801105
-45.809372
155.560303
134.381882
134.773773
-11.274752
-3.001005
172.474091
-6.592968
116.945724
127.055542
142.709793
-23.688442
-17.823885
-8.968193
145.492233
127.813744
140.268616
140.578201
177.736435
-26.271347
166.044510
166.194839
141.198318
143.652328
152.688126
166.930847
146.651962
135.891174
10.473354
19.740429
-19.414072
-40.290585
10.040401
127.632797
14.415329
58.088024
140.408646
158.495621
143.174347
142.604721
154.852371
135.277939
149.542770
173.492218
117.432106
142.157837
143.487732
115.827667
134.233124
-49.591888
-16.412088
154.712006
135.557983
167.363235
166.608109
124.941132
-6.569875
161.497375
154.245422
156.900726
170.290436
146.677567
132.399353
-1.350022
-1.161464
-42.131550
131.945923
-157.467285
-148.716553
-159.030090
157.725922
139.834656
177.635269
131.073761
157.059814
145.421967
134.644821
130.187164
135.148346
146.830399
154.187042
150.770844
138.615784
139.294815
150.218262
152.201584
-31.875744
71.689720
43.771069
57.674683
15.663590
-12.403987
-34.327332
143.206421
149.348755
151.647369
152.362259
128.090515
154.647949
153.359161
118.871788
152.480865
156.584747
131.097107
128.736954
108.852089
152.574524
108.379623
-177.029007
135.843460
155.996292
25.976070
22.485729
20.721617
-5.887329
19.593618
-47.477894
-42.888359
148.213150
152.878006
153.382797
148.188751
144.243591
152.014587
151.485092
129.013123
148.835648
138.984238
150.891907
144.958374
159.233139
140.019455
159.199173
134.695816
137.380859
124.834045
172.688248
162.411697
140.725128
138.270340
150.376160
129.119415
150.352020
158.401871
136.951874
171.683594
152.751938
125.174408
160.662903
164.264999
135.688049
172.786499
150.108719
141.020767
104.980705
135.129883
90.881058
143.027359
137.904190
141.920334
138.131607
179.543716
11.483259
-37.378937
-31.048382
6.701068
19.055468
-9.052192
19.162334
134.480728
153.728806
143.962708
151.776581
178.756348
135.664841
135.096252
150.280960
132.276138
129.488037
132.325867
143.771454
153.055084
12.193172
147.956711
159.382004
118.981194
152.796844
168.322418
148.270309
163.478195
129.500748
142.950150
142.561203
135.472610
133.057571
164.808029
150.076263
167.516205
128.031128
111.175385
146.987015
154.806595
-22.958427
37.955822
141.857254
11.864532
140.714615
179.081223
160.361603
169.846695
146.959518
147.045151
129.615402
139.268448
146.992432
177.104553
138.840775
141.667480
138.622131
147.192993
154.855606
129.387024
170.449310
151.163773
155.708298
144.667114
128.792725
150.470428
143.892700
148.663742
149.046005
164.889496
118.551994
136.555954
156.347778
164.167755
136.296265
134.835007
143.411911
125.605598
174.183502
139.195801
139.722977
161.570190
161.247787
150.211884
150.397995
144.010864
175.000793
159.508652
16.732244
-27.976992
-14.670349
-34.900585
38.594200
-43.707825
130.053543
150.939178
134.990219
162.082443
115.634361
133.151413
139.614517
154.996048
134.047318
161.744980
137.530228
141.951691
160.705246
123.388237
142.802658
151.677856
168.566437
151.154160
140.161682
117.903770
147.496872
114.827629
156.048630
123.735565
166.071594
143.154037
154.716827
158.524368
140.500946
-19.357494
156.328156
147.453415
155.198898
118.983994
144.524033
124.265366
174.866058
-18.670731
6.154726
20.920679
1.548007
44.764198
145.112747
161.547058
131.999054
120.849945
133.485382
158.552444
155.459671
148.171432
159.985458
148.850937
155.059647
165.519394
138.422195
148.793900
156.786102
135.318939
148.381653
147.183517
163.038895
-48.670303
-35.006100
-5.083265
-45.800137
150.057785
151.828934
132.926849
151.760803
131.008591
147.606232
152.511856
118.144402
144.349030
167.714310
175.748764
142.630783
157.732651
141.555832
171.360428
158.564178
167.240341
122.524582
141.203888
165.497498
-15.906352
-0.754592
124.857559
-33.782288
-9.267898
103.779747
167.985504
-19.298712
2.794283
-32.382748
19.006327
1.945815
142.110352
131.404037
155.511688
126.561798
149.867432
147.198196
148.887665
124.044014
150.219620
117.927170
146.403259
125.640244
5.258293
-13.742910
146.982468
139.435669
159.975082
134.192795
139.873062
135.171692
151.391922
128.381531
-14.873654
-18.685522
-0.828271
4.074965
-26.980757
-28.916294
-18.626131
-20.052713
-10.514475
-40.208996
13.744031
0.605872
-21.681601
-13.629518
13.956964
11.149823
26.602003
-4.644098
144.048004
134.984909
139.907928
154.115158
142.336990
165.902847
121.893761
130.706070
142.968277
145.519241
122.555771
134.923050
126.838051
13.569971
22.098364
-3.161678
-44.436649
-23.897058
-5.022348
4.718332
130.897430
155.083923
164.380020
170.139236
150.369736
155.913956
174.052902
149.504288
144.214462
168.299881
131.581177
149.193146
159.534821
165.762650
161.235046
138.393661
18.654339
10.525230
6.616068
20.284067
-39.445812
-12.032734
-28.378897
10.276266
171.846039
148.761444
153.557617
4.181512
31.410532
-39.794155
-0.052339
2.263302
0.988536
31.886337
148.238464
143.875031
156.624268
134.782562
138.609116
147.985016
151.957367
167.238205
-179.306763
120.309448
175.055634
125.073868
170.147247
142.702499
120.864784
134.395966
167.834320
165.286697
129.627258
156.713318
148.357040
171.798920
153.675720
120.632393
143.956161
152.993698
141.071381
154.200989
140.005463
160.073502
165.192276
160.772461
166.097061
150.594269
124.153107
144.598145
137.856918
174.005661
130.722626
145.002914
141.709152
150.650894
142.969543
152.775436
136.338730
140.381760
137.089523
147.494644
120.713509
134.759369
141.639786
141.694611
146.996460
124.682526
143.398376
151.919754
118.357353
139.964676
173.257904
155.384430
125.939690
156.788605
155.984833
141.709915
168.139084
150.855728
158.109909
9.141444
-5.434117
172.852448
146.923584
11.266818
4.804688
7.820996
168.300934
119.858719
151.305099
128.789139
-36.153625
3.089018
8.727602
34.378063
4.336709
159.898224
112.693130
112.603683
150.863556
163.830551
159.724625
110.035172
141.466324
154.798904
136.971558
152.038086
156.998016
-166.999054
127.522385
141.375961
147.511642
-9.843546
16.610765
13.159986
12.376945
155.135696
133.285690
138.771347
148.610352
149.912582
137.583817
178.412659
157.813034
134.777786
140.333771
155.128021
151.837799
161.596619
127.757408
168.770233
141.170517
163.086273
146.608002
155.653915
159.053604
152.893799
138.092896
137.589233
146.249771
108.883125
162.617416
137.197861
139.967239
165.413483
143.735489
176.524231
152.003479
145.088425
170.424026
121.340118
166.368988
160.494568
144.662857
119.365433
147.042130
63.411575
144.088577
142.066055
168.593445
155.443817
158.083923
138.686661
138.876709
158.908737
115.926689
120.631981
162.397171
146.672287
145.907639
144.772736
124.188881
137.272659
140.072830
155.797256
150.045654
151.734497
111.891182
136.283844
-7.057468
114.255669
136.679611
168.571487
178.619431
122.892799
177.244217
145.041000
143.847000
156.506699
168.147568
146.333862
132.391479
162.748840
142.651932
151.728699
137.944809
133.883972
141.720978
142.373734
141.012466
125.215981
113.716118
148.846069
138.183899
168.593994
134.930527
132.197540
138.321899
147.446091
115.575348
149.520935
134.058731
162.301132
142.946487
110.998436
177.381897
137.374146
152.896484
163.595398
137.641479
140.102173
134.449020
117.592918
156.733978
161.811523
140.493500
166.797211
144.809845
138.548080
147.749466
135.043427
150.692352
24.156591
-11.930180
-4.003990
26.108107
-26.042555
-2.735522
-2.727208
6.057413
57.149254
65.750557
-52.275414
-4.119179
15.003222
4.847999
-0.181308
-51.053238
2.789936
-21.754141
155.153915
168.166443
149.599152
150.074661
140.940475
148.636490
154.002899
171.119232
153.020432
137.218750
47.326984
140.387650
141.141418
154.493118
145.886353
152.859619
172.811859
115.666977
137.822845
136.782608
147.346985
148.108109
125.200668
157.142960
138.503860
149.726593
148.341095
125.158646
109.982475
141.675522
145.459015
118.008522
151.947830
151.999588
152.566635
168.186890
126.935371
144.166351
134.886139
135.786392
161.387421
136.353470
155.816345
131.476944
143.393097
151.031647
138.464645
134.354401
138.522888
124.812576
114.247162
-178.654617
140.307877
149.195831
111.985313
146.148178
128.494888
150.441055
142.372589
115.316658
147.509430
146.504913
154.517014
-50.456039
-53.098335
13.709433
28.183014
-58.507378
35.240593
-32.050995
-48.783245
108.149055
174.389877
156.741119
110.208214
9.734941
9.675505
3.953987
1.821879
-1.038352
-37.357590
-4.005017
-47.198193
-20.953804
-28.788567
-13.994959
26.644680
14.525158
13.466578
20.162622
13.480854
156.896927
167.629517
144.330338
173.056458
164.836349
152.182587
154.301758
138.965897
150.796692
174.695877
148.406250
-44.177345
3.404731
1.804285
-16.724758
-24.412441
-38.756401
-41.812897
133.849472
123.842918
171.310776
143.706131
178.368393
146.521820
159.388596
148.396988
154.981323
148.113434
145.061523
158.175049
171.493134
149.020493
133.282867
146.192245
135.198013
161.165817
141.791214
160.349808
130.415070
147.939484
138.996384
151.622726
148.631470
140.087677
-23.984482
7.320648
154.591599
151.826370
146.385132
132.908813
163.979080
136.765305
112.852684
152.749298
149.578217
133.220490
141.804230
137.742645
52.952301
-165.582764
-153.718750
-143.664444
-150.673691
0.322641
17.569906
42.733795
-153.015198
101.800034
153.869431
151.740601
-44.986958
-101.485039
16.416740
134.856384
161.030960
145.673157
135.057922
135.752991
122.899689
119.930191
157.201294
123.844574
147.438004
135.927628
132.816284
138.760910
135.238434
147.100708
132.326553
133.690948
146.301727
115.120903
151.199768
145.212830
175.732147
134.070572
121.644020
120.648239
148.144424
133.463715
145.394226
141.279465
126.246971
163.058807
152.243576
-3.437978
166.408829
129.311661
142.339249
-6.441837
2.203004
-27.771421
-23.830564
-6.341895
154.615128
127.908287
160.576096
153.690521
-40.547951
36.567780
1.319528
4.103173
-3.043882
-178.312851
139.831970
135.533218
141.779556
150.639511
157.513474
123.882904
166.131943
161.856979
98.915092
125.675362
121.731094
122.391426
137.442352
149.790771
125.361816
144.272095
116.973961
149.262772
143.302094
121.917671
148.306290
151.132019
153.422882
139.907791
139.340012
142.654434
149.664215
137.280014
149.177582
-175.464249
120.477264
152.997467
172.919815
150.596252
158.011887
141.508026
140.876541
138.598206
157.152405
139.343918
156.955887
143.746918
145.414948
132.324753
150.851334
143.659393
141.792908
158.813934
132.583786
156.302887
145.268112
137.951721
136.970291
133.529861
-15.014944
-4.697445
-2.240618
159.389984
130.481903
154.780472
115.496635
132.931946
174.988815
152.086411
148.198654
129.618179
151.036438
149.500946
-14.466340
-10.414424
-3.361501
15.967744
151.106705
138.086121
16.450529
136.214035
131.387909
167.868088
146.217682
158.340912
154.921829
158.954498
127.268517
155.327911
167.844025
120.329208
138.519394
29.279205
138.113495
145.572739
148.796814
128.491333
143.565384
166.600250
131.594009
127.370003
144.540665
168.521774
152.815460
152.240906
149.062042
154.178436
135.842453
163.750031
148.517914
161.293137
173.849854
135.200745
141.164032
11.598242
-8.087453
41.550823
143.529907
154.511978
130.381882
129.741943
113.022972
150.906143
151.815552
140.544357
166.289719
135.982727
130.923553
164.726028
165.044846
148.691940
126.640610
44.470642
108.455063
126.702995
133.508881
150.127533
150.354294
147.278214
114.258636
125.126221
132.438324
147.223022
145.671204
128.956207
147.236160
144.175583
127.467918
138.247894
150.388947
129.399353
149.496429
154.559906
143.194382
127.161888
149.719650
64.447632
0.797213
10.345925
11.958908
-4.463439
4.290715
12.173882
29.836819
6.356194
-1.871999
-9.784401
-21.095938
-48.575119
10.318372
60.094685
-10.743489
9.822469
-28.040674
158.726593
135.141159
173.757050
152.199966
135.864304
170.044266
147.244308
136.992737
142.402832
151.622101
150.550812
8.834822
-42.089138
167.030899
12.941055
16.278675
5.531480
18.785858
-31.548933
-28.542322
8.770799
25.250090
-41.058800
89.026146
-17.560116
-36.585171
-4.317200
28.647612
159.326782
143.370438
139.929688
172.458939
155.893158
133.089508
134.338058
146.803040
163.357681
133.254791
9.919208
-31.093212
20.651283
61.104309
177.819580
134.343094
140.536682
127.541344
126.715080
150.999771
135.429443
142.760483
130.758240
139.949783
149.927460
165.381485
136.262161
-176.019287
144.812180
143.126740
114.800789
139.592529
160.304214
148.115738
147.070663
131.433731
152.654373
130.959686
147.453827
151.144577
127.699959
119.015846
146.159897
164.954727
156.032715
139.245132
139.962830
120.290024
128.442566
145.826675
131.868744
127.438347
140.068710
142.552612
140.632599
143.935242
141.453018
128.784058
174.136017
120.322754
132.545120
139.598755
113.499084
146.684540
137.111588
124.439865
138.090500
124.531120
151.700546
152.096985
143.856171
138.616409
139.403641
147.747253
136.259781
126.627945
144.572983
140.395432
153.483185
126.285393
134.142059
166.554367
108.934998
124.031776
141.424850
149.863892
165.168381
155.355820
147.852386
131.723160
-180.000000
140.913803
131.965317
123.309425
141.872589
149.713852
111.470703
157.603760
123.347633
116.925385
149.275711
165.996506
145.004013
138.898209
164.051620
152.769424
149.132080
123.727806
136.957611
173.738235
164.422241
149.718948
162.045975
123.993141
146.237564
138.725494
-40.447392
2.816402
28.983677
-2.145939
17.951105
-9.351033
-31.827959
159.318909
171.371231
179.947647
155.146774
148.616440
135.448074
166.210068
122.046867
154.855576
167.715134
146.759567
135.166229
154.889969
151.767838
163.534805
122.995552
119.388489
1.030786
35.586208
-15.932199
147.248520
149.527390
-13.812057
145.660248
137.601517
159.566010
158.245468
142.828735
85.788223
151.132889
108.988365
143.988937
135.547302
151.146713
169.095428
155.362381
144.127289
157.202103
179.743576
113.509598
174.151230
97.082237
151.250687
139.418549
150.666504
156.946106
106.828575
154.439194
124.630959
152.906998
148.436096
136.990067
147.097839
138.447739
145.989090
142.419464
10.260057
-33.600082
-12.392567
1.230670
-30.248892
-4.549284
13.154811
-10.462265
-15.173159
-11.668560
-5.239403
4.105559
6.765759
-43.062576
8.920837
0.907629
144.278229
125.567215
148.430542
137.430267
140.467438
-2.385483
16.113569
17.487654
-10.449280
-29.290649
18.086040
25.925867
-170.142059
156.666626
158.115326
138.666199
154.649017
143.307159
141.391388
138.230576
113.873085
10.909863
-169.809235
13.010183
-139.153595
-153.136490
-145.442108
-153.458038
160.714966
-174.871475
106.993690
-157.238892
56.284847
72.986900
24.734146
169.941269
144.839996
143.386475
130.872696
153.858704
135.633499
151.791656
155.473602
136.818924
157.183685
148.694092
166.184021
156.056458
153.132675
141.941513
146.441879
26.992346
-14.084069
-39.658588
-11.361514
116.012001
143.738968
130.510284
150.990280
135.258331
166.852783
130.062866
143.075577
117.687103
134.838593
142.841187
163.963837
136.074020
148.350723
143.032028
150.699585
155.588547
126.171799
151.365173
148.883759
139.735260
146.020706
136.523758
153.149109
156.178680
165.607986
170.859207
147.629501
157.077957
134.730850
131.477020
131.122528
22.935425
20.827864
171.749924
140.650558
112.806671
135.212250
-37.443230
17.147020
9.869801
18.649502
-39.379559
12.803889
133.792999
151.639481
137.216934
158.195374
166.755234
175.255615
153.870270
-41.966526
-45.848289
13.799664
1.854352
-32.251938
24.254021
-20.463474
2.495910
12.242406
-35.480503
3.027438
-25.166088
1.248351
-4.726255
-50.492954
21.881792
-8.590388
0.545722
39.880184
151.729965
150.790680
142.466721
138.581207
-40.099377
-41.448555
-0.896130
-43.696198
-37.542236
2.840211
40.640087
136.266968
125.703529
157.576706
150.003296
150.474548
127.008057
133.997208
127.281059
140.364578
138.460983
133.395950
140.085831
140.909576
151.022705
132.956421
165.312897
144.247406
147.016586
173.756088
151.310562
144.936005
137.559601
147.239456
-42.724789
-35.414085
153.921494
143.605530
7.811027
37.311676
5.697944
-9.606929
-34.481853
-32.109402
7.506318
-39.242805
-45.177624
-38.366173
-3.073070
24.402739
8.876439
22.731764
13.975585
10.781638
-0.377942
5.819821
155.324829
168.977127
125.661926
145.887558
104.741257
161.829742
144.385284
150.270294
143.917953
130.470078
156.961731
167.712372
142.474396
155.284744
146.232010
136.943436
162.364410
133.886414
136.460709
143.909500
160.816055
159.849838
155.680267
129.551361
143.760147
121.000565
156.925293
144.812714
144.842682
138.818802
-13.854892
135.141495
120.775444
153.475098
134.882751
-16.686146
-40.276863
2.177088
9.564641
-6.864728
22.816626
-29.656431
-13.737992
25.078102
-28.058556
-54.050697
111.576950
140.665665
120.706512
144.583115
133.021637
167.653992
-151.667221
160.981079
146.693237
159.215088
118.880035
3.931587
-35.564243
17.571205
-42.011509
-36.846672
-44.670162
-38.225845
16.149742
12.401633
-8.296684
138.561234
144.088028
139.972656
130.092072
127.208565
164.410294
150.976562
142.504745
140.715546
148.968445
154.228394
136.744720
164.423264
131.290710
145.528168
155.217255
146.196182
153.608017
154.705200
166.774582
135.841446
132.814804
134.990158
169.544952
133.397446
156.124100
149.985397
104.280533
148.966721
148.519211
149.594284
140.855316
150.225037
137.039368
135.944061
149.751358
111.296394
141.541870
142.898376
137.913513
164.051453
153.690338
158.488541
169.553589
153.770599
156.670105
127.528122
12.307030
6.103196
-43.943768
18.156149
-25.105532
170.189011
108.401253
-168.070541
153.872864
161.699875
157.072220
138.126068
141.107025
147.414612
131.597351
160.461182
151.063110
134.646866
161.446564
157.303650
166.414032
125.816422
151.209808
177.738251
136.603394
148.112946
164.643066
122.970734
144.467896
-53.182339
-36.731937
177.985291
150.250763
170.504089
138.396652
170.173477
164.476868
154.163391
154.023178
-24.160097
137.181854
132.009445
143.728485
130.700409
151.776215
165.444275
75.457214
137.972336
-37.081192
-37.279556
6.247173
26.794643
27.588097
3.952303
141.855499
148.153244
175.150772
102.823364
149.711624
140.587158
158.812790
157.914780
155.554031
51.034061
-54.767731
100.849808
135.704636
143.653015
144.088181
138.157776
121.304588
150.248138
133.017075
108.758087
121.673668
157.841919
120.839439
112.795715
151.297607
154.327423
144.101959
141.638824
144.472855
140.310516
145.764191
141.888672
145.957062
138.966660
139.831863
145.605820
134.355499
139.039032
166.035782
160.388504
154.751785
155.300247
140.048981
131.416519
153.193985
130.070374
156.842072
156.938004
149.381546
139.734512
-38.175636
-16.083235
-7.637766
8.839135
-41.152203
-3.418447
-14.679934
-25.572607
134.016663
-178.678101
120.847702
118.823700
145.253723
127.266975
129.603867
154.021179
143.124802
131.908569
155.532242
147.636688
132.933731
147.407776
0.543567
147.625610
146.595459
161.044418
143.978928
132.204468
139.787491
139.907776
153.692093
164.723175
130.974762
135.143875
147.753113
178.350983
121.486794
151.596512
154.421570
141.686264
116.622467
-174.905487
159.895386
147.030380
157.371780
128.583832
144.268539
154.610611
156.509125
148.525101
164.872482
150.677017
144.096954
130.096542
156.600754
-29.066248
-3.426512
6.661560
147.568527
149.492920
145.779144
141.628143
142.737442
147.431747
165.324371
136.008163
155.059998
158.163376
114.638214
174.638779
133.053177
163.048203
-113.114555
156.611496
149.610672
30.228807
20.081339
2.346520
-3.860518
121.476685
125.291374
145.244110
166.744675
153.923859
145.814896
156.404907
148.637970
176.201553
159.663651
147.422897
114.801933
129.635132
-39.958313
-5.515621
7.005439
-10.717755
-179.076111
