# Supplementary material for: Comment on 'Valid molecular dynamics simulations of human hemoglobin require a surprisingly large box size'
Source: eLife. 2019 Jun 20;8:e44718. doi: 10.7554/eLife.44718 (PMC6586461; doi:10.7554/eLife.44718)
Supplement: Figure 3—source data 1. — The zip archive contains a README file describing which source files correspond to the different panels. [file elife-44718-fig3-data1.zip › figure3/panel_B/box4/psi4.dat]

129.237640
127.983528
117.117386
130.589645
142.027954
144.784363
137.800842
114.414978
146.270798
179.353790
150.456650
150.607513
170.862976
158.362701
167.047699
145.237564
157.426071
143.287796
-173.517059
124.545464
138.274857
150.160645
118.825439
15.155248
134.365250
-12.548771
-39.220459
137.290482
136.135727
139.515884
154.413132
154.868317
163.236176
122.656448
146.625443
141.476059
148.259872
140.377350
155.191803
150.819641
142.093842
173.867081
131.464798
134.848297
133.051315
137.214386
122.551605
119.629951
128.415253
147.165756
139.209686
140.165726
137.502121
154.487350
151.912704
166.648148
120.058876
128.739655
-40.603142
40.644409
-15.048168
-14.320037
-17.364929
139.317001
134.328522
159.366302
161.489761
-4.190075
-8.260823
-20.718586
118.720322
141.847778
152.663742
143.341919
154.107056
149.484375
144.091843
145.283066
137.639313
138.289856
160.614532
139.625610
148.778076
150.627701
149.155777
-18.802174
23.979078
-45.068237
-42.239216
121.953171
132.387192
137.709274
-31.774942
-28.355753
168.883392
152.579666
178.819977
121.479691
157.308105
140.108612
-179.775314
138.506668
137.172379
128.204361
164.344513
18.212288
-5.913407
14.295398
37.935558
-19.090897
-2.889070
1.336913
125.338196
143.246750
153.163803
157.816040
-17.926268
7.199745
-27.451363
-13.331333
155.325180
96.627281
134.438049
32.076057
115.797684
159.405319
165.933350
-178.487152
156.624390
162.789658
112.662834
127.907158
172.950150
67.839012
66.285469
128.901443
153.092911
149.983673
158.362457
151.014542
156.673233
145.254837
127.188347
-159.774857
21.547615
23.669403
-29.887966
-163.041504
-143.981567
122.490746
92.387276
-160.748810
-169.982880
-145.108185
31.081276
157.007599
-163.077209
179.270721
-154.064499
-172.492493
149.373611
31.761255
4.491960
-5.376146
2.284733
143.417999
142.273605
10.900061
-40.971680
18.000248
115.292328
142.593597
167.755096
141.501755
148.370682
141.807556
141.804779
147.750046
31.095196
153.245819
-39.281330
119.851212
132.352570
173.424805
59.714577
5.873862
-5.167367
21.035719
-4.413839
6.634657
150.232925
119.323151
150.851761
139.950897
142.093994
173.932877
146.289093
-178.350861
141.685684
149.284927
122.068901
-8.701252
25.669291
1.179520
160.093002
119.668213
118.884514
144.165314
138.230331
132.453217
100.651939
151.053894
162.676636
150.747543
151.699036
144.131760
138.854782
126.117935
143.524826
142.184647
130.976089
-27.245804
12.539526
-2.464739
-15.198022
-34.512104
15.110520
9.029634
12.330655
2.477729
-32.217499
-11.759996
-34.157204
0.822343
-19.476791
151.992493
143.777954
167.745316
17.198629
119.493431
135.318405
162.920181
169.026718
150.435135
137.262817
118.242302
156.062393
123.445114
145.701508
137.703827
132.487350
158.599823
166.927032
146.070587
129.797409
146.061325
135.281082
137.028610
146.439331
119.995049
141.493393
138.560486
134.856979
140.177628
150.448425
138.045486
152.685562
133.912155
131.315399
147.552155
130.325104
134.383118
115.196449
148.000961
156.248871
143.037216
151.991455
157.788681
153.189697
-23.981598
142.400131
135.796387
135.088242
-173.882904
136.029999
153.784988
161.239716
161.625626
114.211105
167.823090
156.633011
137.261780
145.893173
171.946732
141.675293
129.435532
152.685852
155.589493
163.595795
155.326920
146.708893
130.274399
131.026031
146.450729
144.247955
161.805618
156.668213
149.071167
127.713631
145.617554
133.168304
152.548874
111.180389
165.763290
134.618546
150.104385
160.850967
158.517990
148.445404
-4.475358
-3.641961
-34.290886
9.232226
4.509715
-12.025048
-36.859703
-29.356255
-13.185554
116.323227
144.051666
135.678452
134.151031
153.127106
131.655334
127.829689
144.382187
16.825560
9.187823
-15.937412
69.583870
-21.531067
7.509480
-36.775078
-11.777511
0.027976
160.711151
146.218903
150.346191
145.801895
134.876480
140.609955
150.051559
-12.146142
12.336539
168.826797
151.676605
127.776360
139.839050
149.121033
-138.493683
13.842436
35.058914
-8.427974
-12.037452
-97.379242
-23.656681
-17.811340
-17.072287
28.420441
145.969223
176.453201
122.147217
167.257004
146.437042
154.264175
140.300842
169.462875
148.681686
131.127853
127.431000
-6.688765
37.829807
18.768459
21.544296
-28.869982
153.004211
135.229004
166.623856
162.291824
125.496307
115.824226
138.721481
138.611633
162.212418
148.272873
114.886742
142.774765
131.955643
165.792862
136.296677
150.479279
-24.179163
9.815400
24.875948
-20.544027
-47.377357
-13.863489
7.887024
-34.763283
1.865506
-14.601094
13.200336
-36.554577
11.289432
9.895986
-22.356380
169.123245
151.894058
145.599869
152.949570
129.557922
157.174026
130.008621
132.216400
129.154968
140.865417
-0.753294
171.444977
177.865021
145.370407
130.131454
119.336319
112.251709
172.096664
119.100464
162.703049
148.826584
-28.581165
-2.043539
-45.419098
14.331561
12.713115
-4.314159
-28.087917
148.431396
131.467529
152.427704
128.468857
164.995621
141.136673
154.891159
131.969131
135.332275
122.720909
6.432333
-3.907256
-4.223547
134.727737
110.674820
133.272491
160.181259
150.401169
-1.631589
-5.337223
-35.083912
24.285910
-42.883823
147.061417
154.887527
143.949371
124.984535
156.748810
166.487473
143.094955
151.043274
138.664673
120.995728
161.687744
111.910355
151.355179
123.790024
143.220566
152.844955
136.589630
143.962433
138.373306
126.333328
144.765427
44.611706
-14.993548
28.271017
142.925873
128.747040
161.824158
129.870468
146.689423
138.768158
143.539047
160.570190
144.830551
-12.800360
7.247383
147.645111
131.432480
147.699738
-67.150055
-173.113297
177.604843
-149.415054
117.425041
36.371952
61.373726
56.025581
141.842972
129.041504
130.526520
70.310249
143.785202
-179.291138
130.612564
152.613586
142.690643
160.768509
161.609421
143.580933
133.840530
151.703506
140.872299
133.770004
114.527184
143.425018
166.221176
-32.870995
25.874180
158.254898
128.701752
139.129395
156.978455
139.685059
137.750320
-19.330555
-8.646996
12.812885
-34.831779
-28.696888
-44.622257
7.884759
155.732590
178.311340
157.480087
146.158707
177.151321
158.847275
130.675766
104.608200
147.403015
166.420731
117.348160
160.071060
152.718307
-15.272785
6.675323
28.290783
6.995968
139.534180
146.170486
156.473526
9.577211
-41.309696
-38.107990
-8.968369
20.951902
-32.350990
20.225414
4.578255
-58.181599
-12.065732
19.084932
-44.655563
-47.178028
164.666061
133.470261
144.679871
125.801353
152.193253
120.065392
112.360542
136.299789
158.874176
142.771698
-47.781891
6.138140
-41.272522
14.255386
-28.769377
127.172485
135.565887
-10.017495
6.846446
164.952698
149.065353
156.801010
134.552521
167.023605
131.634262
155.750961
32.500320
-43.632587
137.190430
157.627090
131.141785
-173.986267
151.315460
146.874680
-157.870010
-134.272675
-160.663513
176.826447
-125.518120
-143.783661
-155.676071
-173.240707
154.662521
-126.383202
-150.852524
162.861404
-94.452782
29.279039
-158.288528
165.223755
-178.091248
-144.346741
-158.151443
24.687466
146.599426
149.876511
177.103882
135.566513
152.124527
123.268982
138.484543
132.404602
163.272964
123.305275
113.038788
158.550385
117.457611
144.132141
167.723557
146.956238
152.429977
138.531387
149.902206
148.136505
156.983826
14.240414
152.329880
152.430725
173.546906
118.806778
-31.291336
-0.786836
18.512585
-60.610741
20.227438
33.665234
-0.282549
26.056856
-50.815311
30.965662
-49.701920
147.844788
147.189346
128.610443
169.357925
148.495239
157.252701
139.468765
146.737289
139.527237
142.345093
138.159149
110.262390
141.470016
171.631973
155.808075
133.056702
122.789871
141.295166
150.672897
169.901199
127.156944
145.720398
149.049500
147.583527
137.114578
142.828369
116.248024
6.867671
-22.987881
17.885780
-5.579562
-1.592990
-9.739727
9.552980
-18.781404
-10.244246
-41.144726
-44.280426
-27.808220
7.251307
158.381195
147.045685
144.363144
141.899017
157.652206
23.199949
31.915293
138.040192
158.568527
135.714096
134.968460
153.398026
149.373856
126.466148
120.458450
140.111740
159.115143
124.590881
144.478287
160.004120
144.965942
123.366600
150.993378
136.594528
163.636368
117.228455
144.951157
138.425186
156.774704
139.828918
124.354897
161.198868
132.660263
156.648193
144.208160
149.402237
139.084503
138.185349
149.243866
145.047791
145.362534
124.085831
149.266830
152.139664
143.109589
134.914581
162.789825
143.440613
153.393646
167.292648
156.784973
154.967880
119.106621
164.959488
140.428406
162.654556
146.841797
160.383331
166.567596
143.232468
153.371399
123.411674
158.650894
132.730591
-29.941782
27.468958
-37.080738
142.588470
127.219933
149.630905
150.458664
151.626114
157.081711
129.077759
162.007996
139.022552
147.855469
152.965958
172.421509
15.629567
160.297867
159.963409
145.210754
137.572754
148.866226
149.525391
125.067421
144.516571
142.739655
168.878555
146.998566
149.606491
160.182159
173.574249
139.306534
148.952957
141.277863
126.777878
141.078247
143.044693
147.150955
148.194214
159.047760
161.311920
162.443985
153.986588
149.650421
164.287292
124.368324
122.090988
135.397827
159.075638
146.658691
-36.589069
20.473064
63.696598
4.534405
143.791351
138.011154
-12.447506
-5.755987
-41.291935
-50.128517
11.972020
-39.112392
-32.727127
123.947723
142.730942
137.577103
112.790016
148.217880
151.513290
160.233704
137.008148
151.549637
151.423859
162.769241
-3.731768
-22.286400
22.422728
-32.946377
-19.170977
6.891534
21.459723
-23.108692
161.258850
-31.445099
136.889282
161.075989
121.292908
136.208710
160.679169
-144.240829
149.358658
137.549362
143.476578
128.692123
147.637222
166.401703
146.369644
119.524536
-41.149548
-31.265913
-20.210848
-46.274345
168.719650
135.652557
132.749985
155.572617
172.278870
164.087250
132.557510
-173.357117
166.302933
-41.832226
140.772842
154.409424
124.573654
125.646240
163.949417
-23.591812
-5.257473
-34.872070
-31.821634
6.395219
-34.532398
145.653030
139.484558
161.441406
155.253616
-171.350967
-149.778503
130.122467
165.825394
140.039413
149.894623
159.638626
144.333649
132.079575
133.650223
35.012032
-38.170773
119.622917
140.925140
139.178513
135.924957
131.255936
155.749283
134.121750
175.834244
114.971039
115.542397
141.754013
136.524612
147.354218
146.328873
178.751160
116.902641
146.910751
121.658707
-18.344391
-18.044744
-28.762516
8.480888
120.698128
2.300867
-28.969009
7.321719
-20.196577
-10.414726
155.190994
174.851120
148.173630
104.285126
125.228317
162.512314
143.479187
144.360596
-14.432356
-45.362946
141.301788
148.358627
147.466446
146.349304
139.555634
149.289627
132.134476
147.795471
139.974319
151.360291
156.375900
118.128212
149.906845
135.867508
133.879959
141.846878
158.331726
170.014175
149.889709
160.409302
158.987885
169.896027
164.293716
142.967377
134.427628
160.564316
20.947117
148.995193
162.155243
-6.393318
4.368208
151.085159
160.895538
92.390549
-9.289015
8.439151
-0.145370
-44.670647
-27.130970
-46.109970
-42.204605
-12.423797
136.987564
132.729385
160.741882
178.993607
122.997086
135.723907
151.901001
-35.331146
-34.055096
-31.986835
-18.614580
-37.720417
-13.319895
135.815964
152.409576
31.221653
-148.598282
-146.346008
-145.198837
72.069313
-144.973068
-154.918289
96.779991
158.691986
158.962494
158.753906
153.625397
133.563019
150.548187
138.174683
142.027145
125.670074
126.797157
147.134827
149.124054
176.740677
129.247940
144.107391
137.600357
79.217514
-45.014587
-36.588459
-44.851208
-24.776108
-50.555466
-6.185293
20.578751
10.950281
23.197556
-19.530441
142.266434
148.734955
128.511719
132.796463
167.302277
157.177017
-178.304871
157.345566
154.341660
122.207695
158.358398
108.743843
166.696960
137.467804
152.119156
145.117203
143.628235
167.976196
161.450775
151.051071
-179.580353
148.508163
151.519928
147.336212
141.000931
163.413727
172.940460
150.674149
148.825272
141.632599
156.498566
158.325668
146.797791
136.486633
179.217636
153.471329
54.488468
-28.284966
109.930031
169.026337
153.926880
139.095627
142.504395
174.654190
140.407806
-38.248940
-25.746891
-5.829480
12.116502
-44.203686
10.654382
150.615067
153.242325
145.959488
152.043411
127.362625
-175.519989
-164.640701
142.566208
147.069717
128.838409
176.978638
157.963837
151.773849
143.656174
156.742172
156.300751
157.815781
147.472702
115.769211
154.022675
120.841805
139.786209
128.203033
133.706116
149.360275
143.074646
144.190720
140.085297
157.385101
161.671936
157.130875
169.036331
142.406540
140.759705
137.498306
141.386002
154.955856
15.708294
-33.907166
15.609716
-25.523018
-118.019638
139.453857
135.948776
153.879242
146.740570
-36.082947
179.838058
36.566357
35.971806
8.857430
16.467258
-15.344007
-11.394335
148.337433
142.194260
161.752747
142.404999
120.417595
147.120178
170.231506
140.519119
143.178604
173.856369
169.404068
141.029739
162.148117
136.131653
135.319412
156.346558
144.040237
130.140396
137.195511
140.331055
140.503403
128.876572
159.151276
139.226181
172.340973
146.336105
165.182877
160.934647
-178.072968
144.921692
142.348328
138.956802
144.659470
142.847305
143.692596
129.720749
149.899185
156.711197
167.435211
132.724991
157.786957
148.220123
146.772858
140.261215
137.529266
150.397690
133.584076
-10.572966
-41.329010
-48.963398
-37.637829
9.731730
17.495232
-7.237576
20.617493
-13.672552
-25.496035
19.092077
12.451039
7.876091
147.818207
147.732712
160.474457
154.223495
148.835556
130.897659
155.763351
108.747505
163.634186
137.150589
147.015991
145.268311
127.061058
161.796402
102.425018
128.085434
156.890671
171.151566
142.203583
148.135956
167.183868
-47.205215
9.519731
10.517750
-37.575966
17.644217
-5.801741
25.527489
-33.277782
17.377911
130.064331
-2.724695
-8.522377
-2.988127
7.523995
-37.345089
149.463562
150.840500
92.152412
140.838745
134.762390
176.930939
134.962036
147.696625
131.611557
125.366547
141.682083
143.641632
149.466110
132.273773
123.788429
139.418167
120.247551
133.636093
152.203430
127.037048
111.419373
134.074646
132.672150
159.048981
150.153015
152.451874
152.722305
164.023270
170.101303
149.532455
106.778893
16.116215
-10.518909
-33.347034
133.142700
151.443283
145.648636
143.470673
145.131134
128.613327
132.579941
128.787140
129.600601
148.093658
152.376495
135.783142
118.454857
176.346176
164.024765
134.347519
156.119766
175.505676
130.683609
120.318718
157.487900
143.762558
142.675323
148.113525
127.598160
119.639557
133.993210
173.601212
140.231674
140.531509
167.980743
157.811401
150.233658
132.848343
-136.085709
-151.048599
33.015278
65.103340
136.898911
19.496120
-134.633804
-147.941330
-149.926453
-160.754639
-120.434563
-171.350906
154.704300
150.413544
123.024567
164.021088
158.030975
113.672523
-9.585254
4.460849
10.912985
135.129272
172.813309
141.766846
126.316689
118.666611
146.637329
140.343155
120.173813
142.019318
144.669495
179.261124
149.174927
-168.059570
110.900528
142.200546
140.805710
142.645081
123.664978
145.852173
167.951874
137.706512
143.725494
31.034161
67.408081
33.022461
14.267835
141.004288
82.701439
25.499819
44.451572
107.831055
174.900757
-161.042923
-156.922791
-146.491898
158.812714
130.652252
160.949020
155.397552
160.185699
155.148087
-6.338710
158.807648
116.696960
138.341919
130.379654
138.738708
114.349220
159.236526
151.632889
155.025726
123.477562
140.191864
137.542252
126.700027
128.261185
126.991104
159.418808
159.476608
127.332176
141.508835
143.363785
154.064148
143.298065
125.625275
139.051163
132.035461
144.346100
151.407715
126.928947
150.883102
125.871445
156.571655
138.445908
134.043915
125.654495
154.150574
143.180237
149.636154
143.871796
131.683197
141.214874
133.334152
165.966934
147.176300
156.717773
157.044357
163.993912
147.073059
158.315750
151.718887
18.078274
153.312225
148.246124
159.566238
139.561554
154.173141
161.505981
148.430618
145.693451
-174.354462
133.968857
138.794601
137.878265
42.962318
-148.187958
169.051270
140.164429
159.259995
148.482346
138.586258
123.099731
127.393250
157.897400
129.055557
163.871002
150.839966
144.144196
141.256958
117.859390
147.179306
174.141541
153.078995
147.265076
146.923584
130.070511
133.945175
130.438736
122.805199
133.898193
136.709747
145.039093
143.893661
155.356964
144.158249
125.976494
-17.956045
4.788720
-7.038208
155.197021
112.194550
140.042831
153.396301
144.212204
149.445236
162.909042
137.414505
150.514816
127.786415
141.780899
-15.069041
-16.286995
25.274784
-6.931633
130.504715
134.486694
134.425446
155.384689
148.695206
157.710678
144.138000
150.182922
150.040253
153.627960
172.841293
173.937485
159.444412
166.677643
127.908661
135.143616
145.113373
109.071831
124.935478
3.578178
-55.630863
-34.673889
19.550577
-47.688702
147.835251
143.796112
128.233398
162.357788
123.153442
126.662285
144.500015
126.651276
133.128876
159.486710
158.720139
170.878326
139.370178
122.529213
161.451904
131.065430
140.485092
124.741280
125.465553
139.114014
129.228729
167.745697
143.548782
151.349411
132.903778
130.369049
154.895569
145.218460
128.922256
155.987885
142.176773
160.794815
166.273834
87.089737
114.582298
134.134079
171.451797
125.419464
149.816605
107.318130
146.481522
119.478661
160.760986
150.339020
119.990379
157.813965
133.223495
165.783081
134.449432
125.744308
153.259537
153.042130
146.701065
162.576157
163.400482
168.865845
148.356995
142.089676
159.633102
158.575546
125.447029
146.168594
148.694687
163.682144
144.243286
150.130402
150.669800
-2.686204
7.423384
-30.728163
-1.152670
0.357727
18.779346
-8.509323
-42.449207
-36.724083
-48.510757
-0.700534
-48.401611
-42.214607
6.123142
30.808393
63.069199
20.462887
148.636871
166.372452
173.401260
137.505356
141.170624
175.955124
117.732826
41.835670
12.011042
-171.230286
-145.053421
148.783173
132.374786
154.053375
138.916092
14.481902
155.566589
162.977631
147.896210
133.864426
160.031647
121.584206
144.799454
166.102493
127.022469
127.877663
-0.866375
-34.235310
0.511673
0.889994
-16.348597
139.900696
150.415756
147.240723
143.508896
130.483444
146.740005
124.292358
115.538437
122.412285
113.565643
136.894806
147.921738
131.379059
154.011444
127.775726
131.371460
149.209198
134.728104
144.165863
126.202980
141.774063
131.223190
144.773758
139.629150
135.333191
153.822281
152.457809
61.822670
28.462950
51.110489
-122.985252
149.900818
152.447800
150.183914
146.731796
143.578323
149.172165
134.219543
-43.981697
-38.856659
-4.010538
-4.109230
0.219397
-4.448670
-0.664408
0.593473
-40.601616
20.043957
21.119694
-43.592079
131.798462
-15.080713
-49.582397
10.815269
-17.913137
-41.363518
9.069518
-54.188461
123.503090
149.713058
147.019348
119.614143
149.154526
140.803421
143.428360
162.495804
154.147110
133.629135
144.582916
164.480499
167.112839
164.771591
127.805977
145.718781
155.440506
143.462448
171.489044
146.376205
150.791168
146.901093
135.845963
137.532440
154.394379
135.766983
138.638458
141.541428
159.905594
150.262878
125.877235
139.088181
116.917900
141.913818
143.882858
144.862915
151.649185
142.530960
-45.246567
10.244228
19.516146
-18.413776
-37.082317
13.143612
22.293980
-28.594198
-47.681164
-6.352274
-0.772784
16.603165
34.778183
-19.395157
2.687734
-24.932791
-37.301323
-43.647282
-15.980065
-19.514643
-19.042681
110.604248
119.222313
134.363968
118.206963
6.873665
21.279457
-3.288131
-4.374392
-19.316166
16.305639
9.629556
-14.894263
-19.641029
-21.687941
-11.084395
142.334381
134.421616
133.314606
160.371994
135.350113
150.110580
170.550354
147.957825
156.051666
132.651489
163.745392
151.966339
145.546326
147.021011
174.509262
151.167114
148.963669
115.015106
145.764679
159.022400
156.740448
142.515366
153.523010
147.674179
147.831711
135.865982
158.624725
138.122803
148.153168
1.346974
33.794331
131.046555
145.807861
142.791550
144.222412
152.698364
-8.967603
171.225983
145.533310
165.763687
4.731516
-7.148993
7.119487
-6.817824
15.744757
-43.765793
-16.965149
22.120913
36.563953
-40.522915
-19.349333
1.911415
-20.042423
-25.412842
-17.886904
154.673935
117.736305
153.726120
115.185257
142.350098
153.269135
137.606369
125.041328
158.113068
166.599915
152.986862
148.780396
140.990891
149.655228
109.173332
138.750031
114.910492
161.424210
149.726700
168.276276
140.012375
104.425842
126.242874
146.818726
149.585449
158.471039
151.976334
142.118317
47.354641
138.699417
174.076950
143.049866
163.898956
120.211449
129.717590
160.203430
156.650879
145.705872
153.860046
159.421036
169.786530
130.165634
-56.408363
-18.828581
-28.962753
157.204987
154.445801
144.004822
-27.849590
-24.049778
-5.770950
-43.067238
-15.152713
-47.912510
140.058533
157.025696
147.863724
152.971970
158.008713
138.828598
162.359573
111.792122
157.591522
149.508240
152.897034
171.925354
127.506126
152.997253
133.430466
164.242264
155.086578
136.413483
137.424881
136.697617
155.246689
150.843155
147.655151
135.815811
-161.947037
139.119644
136.159897
61.576214
148.863464
147.029480
152.990494
143.640106
138.487885
123.227974
128.903046
145.186707
146.327011
139.582397
150.498947
116.553467
-132.478653
-178.925873
66.465988
37.768036
169.101196
36.577724
114.254539
19.272209
20.879984
-156.907272
-140.341492
131.127823
29.151024
151.905090
128.789627
137.278168
154.996140
118.471977
142.758621
142.423340
146.928726
139.323822
137.219528
165.477341
-178.809738
142.201813
124.184677
119.454323
-21.966843
-0.154505
9.638330
154.837372
152.721146
148.897278
165.883102
138.690399
156.727234
145.658905
162.901016
143.425415
142.976288
145.505112
134.845474
-171.703842
-136.884216
28.202703
140.639359
16.482925
-67.747314
-23.612335
114.052811
144.724258
145.086960
118.527542
145.312424
146.650696
149.578369
138.970901
149.884750
141.423248
67.106827
-6.755344
6.777431
2.850874
-18.227461
-7.424838
-10.119387
28.180468
-45.532959
-16.702398
-43.163586
-21.462141
2.141283
-19.806408
14.289214
11.295937
2.306474
-17.297888
122.106071
-4.299197
-49.067909
-11.448366
140.706467
145.779663
134.673706
121.245468
156.525818
142.585739
135.558670
155.159821
148.733002
148.137100
163.771103
117.242935
140.940308
143.407867
115.403473
140.955170
157.551331
129.914719
148.169250
125.978065
137.574539
161.035706
151.353180
126.284348
119.617340
151.351227
135.581253
164.771698
-152.309662
172.099731
-119.155678
175.641159
41.137417
-176.974487
-145.920868
-136.770294
-145.408920
-179.380707
-135.103210
147.657623
-168.778275
151.819946
142.542679
137.296310
147.062332
155.000778
129.342361
-36.929142
15.154476
-51.589912
-27.455296
139.899918
144.906845
134.165268
150.053207
167.270798
148.425278
-124.383995
81.318535
152.964035
170.488876
125.342567
132.598206
146.122894
154.504333
116.217628
121.308731
131.059357
140.511841
173.269226
135.618118
-48.358353
128.785995
138.269897
153.041763
143.902039
147.401489
116.064087
166.942703
137.391937
133.396011
136.238007
128.982056
142.588013
138.708618
130.749619
132.126144
135.947342
152.527374
166.679825
117.756470
154.398560
108.200150
163.939667
158.268433
171.681366
167.306824
133.743240
-11.384201
-42.287273
-21.014549
13.807522
9.733730
-27.644201
-46.897415
13.225064
0.259443
140.000153
171.547256
177.005920
151.718826
144.853531
131.726990
159.808487
106.801750
155.107941
133.471237
146.964584
148.723938
125.611435
4.726090
-22.039646
39.209435
14.616705
44.091511
-2.414840
-7.173921
-40.210888
6.530447
152.487244
143.433090
156.562332
162.075790
113.440910
137.672821
136.967514
136.716263
165.978683
118.502762
138.363251
170.159973
148.132736
115.355301
144.358963
159.278229
176.609665
148.823273
142.192123
146.315903
127.780876
135.641510
155.078720
132.012985
132.126846
137.463013
155.724655
145.958572
148.686737
126.904510
147.094986
138.568909
147.190155
142.064545
138.847031
141.140244
143.290146
135.201523
162.530334
141.950577
119.700150
176.324951
148.967819
124.060547
30.843008
23.528109
151.823807
160.911240
147.760757
-177.065872
139.224274
143.700699
151.640396
136.800354
140.394592
153.865036
127.302559
156.771637
156.591675
142.706543
138.162094
112.543083
143.821640
134.787140
2.927771
164.865005
144.433655
165.472412
140.437180
146.199661
168.267075
112.881660
145.336884
158.247208
147.675751
133.262802
152.718567
134.299591
148.948181
148.306076
138.047699
129.164993
142.066315
136.266037
171.292145
149.306671
162.413879
147.744568
130.227570
128.351318
169.641174
138.494461
119.064285
141.898132
168.983276
178.616745
125.615700
112.452454
150.376175
127.968803
173.742218
152.436310
146.392624
143.498230
170.206696
121.835922
161.166351
166.340698
138.212036
155.657639
139.879990
139.674026
159.529037
129.656372
156.606384
143.948410
150.167999
-179.623093
116.117310
107.857155
163.300644
149.356674
163.032944
172.884552
137.324997
-176.410721
162.541443
153.858612
146.883667
163.990707
-40.414238
-26.786308
144.109146
137.029282
141.487915
4.496797
-40.636570
-43.886929
-3.618390
-2.996305
-2.951477
-35.444633
-37.454250
-30.558163
-10.779337
7.777257
150.998062
133.261307
149.957993
143.095734
132.872360
128.355530
161.737930
159.597137
130.205200
138.962799
143.583771
153.552444
-4.754686
108.893951
148.647659
0.582155
136.243027
148.143417
146.369034
145.382568
130.560318
148.909836
140.104218
146.037857
139.913025
154.191666
156.133118
147.328995
154.433228
167.618225
126.962296
132.744156
149.363861
156.461716
130.808167
132.743835
147.548874
139.063736
148.968765
145.532867
119.706200
146.161667
7.388916
-24.668392
-15.606709
-31.384762
157.306503
141.507309
157.580017
148.782684
5.443593
4.116753
137.843216
120.411217
1.732913
-41.148796
143.567917
109.215874
151.296371
-179.864380
-13.186076
127.188004
131.004166
142.212875
161.265121
165.837021
136.514450
154.444183
170.245087
140.977692
129.286850
126.508484
142.142120
143.475586
159.092697
120.609581
136.493652
146.534546
132.023804
127.965637
156.066956
154.897675
139.166733
110.950256
109.933975
154.662720
143.694763
124.948456
3.402315
22.655069
-4.265353
149.270447
151.063644
114.190872
143.723679
154.280121
126.775871
124.711731
135.028244
152.248352
147.347351
151.234451
138.243576
145.570343
151.554337
147.960083
141.723083
130.387024
151.650330
126.204552
153.515213
134.336578
131.375214
143.089386
106.710327
174.388306
126.126320
106.975372
133.182281
143.671021
26.244976
152.326416
148.256577
131.658997
146.371643
138.182663
138.560318
157.281815
141.415894
112.096809
140.582596
133.460556
127.087379
133.965012
140.814255
136.416718
121.800636
131.584396
155.665543
-28.254589
-33.875084
-27.210924
-10.218695
46.916054
147.719116
131.897507
169.878693
158.621506
-148.347122
156.914139
160.432709
147.549133
129.821365
145.391846
133.643661
-5.291873
-7.847003
-6.347056
-9.840809
-20.138998
-4.449374
-3.498215
-5.659254
9.901111
15.400756
3.960816
109.222046
148.869034
113.994965
149.537720
139.923584
151.523148
138.092926
134.285904
153.872925
165.789658
143.720581
136.336655
150.191132
122.769638
153.708817
155.853241
133.973709
145.020737
156.285812
145.995377
-125.432335
150.137604
119.742188
154.353973
171.338669
139.353973
144.443512
141.187347
164.591446
138.624176
148.854553
176.881256
163.884903
145.320679
131.937256
151.266098
143.997894
139.465439
129.905060
147.310913
126.277626
142.017868
162.663895
-23.541750
172.373611
142.591446
172.525299
135.826508
14.980197
7.733703
15.679028
-35.440369
138.578079
155.787796
155.790710
156.502029
138.087234
136.497879
-24.887312
141.926682
141.443710
143.317383
154.411316
151.001389
144.719162
134.462402
140.024048
149.647430
147.598007
9.399796
-32.513817
176.087433
140.699646
133.796494
124.527153
146.161636
172.521118
154.453690
136.221619
129.076477
149.540115
141.975388
161.338516
133.776215
148.463882
148.656204
160.769318
146.339310
175.874207
147.061218
121.083733
13.745886
63.905426
-43.737423
-5.914667
-23.851923
73.007553
133.440506
160.172165
129.578110
173.868393
144.353653
140.912521
154.496872
140.803421
135.794815
160.540329
140.230850
150.742386
159.163162
145.854263
165.048096
125.621567
8.724449
-22.368258
-27.027826
145.378540
142.303955
142.904633
154.376511
156.127716
144.123886
144.962845
134.707504
133.353745
123.570625
137.273529
130.776123
152.693329
-3.015776
-50.372627
-17.306234
145.208054
161.797058
-12.304946
155.652939
138.749527
146.815277
153.991669
169.180893
148.401840
124.160439
160.660522
149.248627
142.697632
95.288689
129.569809
140.283813
164.754761
134.933060
121.597839
158.177261
126.751312
-6.895175
-41.159710
151.309280
137.616821
171.843002
157.476089
154.995483
151.686874
153.893143
138.732834
140.866608
120.479889
133.850189
150.784912
148.037415
121.380936
144.371262
141.644913
152.980988
133.467865
149.558121
151.070160
148.643204
119.260475
170.916779
-4.277503
-28.752731
134.319016
169.136307
172.520630
143.136536
136.516876
126.454620
139.342026
152.066360
117.609497
127.804718
106.646774
141.342194
152.854523
146.865585
121.517776
132.010849
131.274338
162.295639
135.870880
141.151566
167.888519
-29.823200
50.938320
61.688953
143.074921
136.593018
-28.203810
-41.558178
2.316804
-18.822124
-38.261913
152.944107
148.765472
179.163727
160.733932
148.411133
157.765442
150.102982
165.721741
145.072205
159.735870
168.662994
158.892014
150.857285
124.918526
172.238144
139.796173
158.384995
-12.799943
-27.715696
20.061766
132.601547
154.585526
118.534348
148.716629
14.797938
9.943880
-31.995869
129.816025
-31.422283
-15.162129
-35.102882
1.891964
144.452423
154.275192
128.241623
146.024689
107.016899
-64.910416
21.001242
114.259804
0.251788
-20.476753
-53.761795
3.554240
-11.160308
-2.365957
162.409622
144.976837
159.747437
142.682419
128.471268
163.109695
71.533485
157.455307
120.733093
147.718918
154.657730
155.161652
138.259079
146.398041
23.699057
-19.586927
-11.410693
157.936066
146.109726
154.301682
153.675049
163.912689
134.555298
119.322304
139.958511
154.067932
-146.757385
137.450806
12.952259
23.096428
84.033813
127.482376
-166.591904
22.758554
-167.393661
177.394196
-173.111526
-177.894928
78.525749
162.190216
167.004807
-173.964203
-176.045715
19.085749
-158.745255
-143.604065
63.882374
35.968296
98.463234
121.265602
-153.692932
-168.288788
-162.722229
152.271301
166.145187
144.702881
150.974747
150.771820
141.375336
165.343765
137.434418
-17.398869
2.124122
1.103226
-16.018896
-0.117034
21.967300
-7.279445
-3.086799
-23.273188
23.140249
-3.658857
70.135902
156.463486
122.095284
165.804245
157.798676
157.588013
148.825531
150.189667
161.044235
157.923676
117.728043
140.124435
142.549850
169.638687
149.973434
124.626495
165.333633
154.859177
140.247070
163.374664
167.263992
164.075882
-35.560040
123.699402
-6.828805
140.778351
148.117218
15.110520
137.643906
162.289001
137.220169
154.332336
137.479828
156.048828
157.866074
138.425903
152.471008
145.632431
141.262497
162.376999
13.617165
142.490250
161.000961
139.553452
154.227600
130.649658
162.409637
154.927139
136.714966
153.426743
158.019318
169.365372
138.704788
151.591568
157.982971
146.687820
146.664597
135.193802
109.908615
120.930702
168.655426
-31.830763
-42.119900
20.077747
-23.026134
1.321010
13.147051
16.046556
157.965088
143.146683
162.689926
147.672424
146.357864
147.078110
129.842896
149.004013
145.237244
155.339935
101.025566
141.127945
132.050629
147.363678
140.440277
156.542740
174.807465
133.488617
160.417191
140.291473
156.986343
137.684174
146.112732
163.973495
166.028625
137.717514
155.305649
154.439941
151.455536
150.930923
154.043243
130.365524
131.180252
142.080994
137.110931
137.329910
146.732712
-4.420225
26.624561
-2.076223
-21.313663
-38.351215
51.347649
143.682861
166.285721
147.701126
162.505157
140.786911
131.675522
145.005646
129.635391
171.482300
140.908783
133.883377
141.173828
134.097015
165.009918
162.446716
148.790771
144.267487
137.610184
118.145844
137.318268
155.903915
135.480972
164.131500
138.291992
140.654343
168.702011
110.145668
132.340866
126.438965
134.549530
133.352066
158.422562
-32.650944
11.010684
17.525606
2.395145
1.144492
-38.432976
2.730150
7.771097
-35.531925
-51.615795
17.144888
140.169113
123.749649
167.603958
149.383820
134.245102
103.648170
146.894745
151.056320
148.601364
121.203941
132.981842
156.603409
144.300476
169.865738
15.046641
171.448380
120.625778
140.087219
139.572556
147.906815
152.346756
99.050293
141.981796
145.172760
146.623444
148.183182
139.842178
142.835632
156.151199
147.724380
138.084976
127.468742
153.041199
147.440628
152.133621
139.345612
5.683169
-14.442754
10.762470
143.192688
126.145462
148.223663
151.237854
142.960052
136.139404
168.245667
154.142181
165.950745
153.129227
144.171616
139.902573
138.859879
146.465698
117.026703
152.487671
130.751511
161.072784
31.309063
-3.353979
101.560440
129.876785
152.462051
150.727524
143.691666
161.381897
145.441635
128.041397
155.076401
168.878433
124.012650
153.248001
157.394150
168.890945
155.003433
124.844238
147.213165
126.520119
151.151718
169.922470
176.753494
176.241196
152.585648
135.452469
150.280365
162.340088
133.949265
145.995071
135.127701
144.896545
156.449814
147.988831
-41.218029
0.579460
1.326332
-8.981110
-25.889685
138.817871
148.684860
128.580826
126.629036
154.533585
140.759476
141.728745
139.477325
146.073013
144.939957
132.186768
147.273712
104.707382
140.530914
155.566177
-32.224438
-29.682703
-37.744915
-41.891792
130.853958
150.325363
128.477631
143.403107
150.977051
-26.145788
2.019648
-38.026806
124.952065
87.477615
128.713531
128.874695
126.050262
155.649567
148.099121
131.348129
147.126816
146.990540
144.250366
155.585831
142.258499
140.860657
143.371704
156.536972
141.091293
12.505442
40.023300
114.453262
163.421417
159.077576
112.631577
140.560837
29.472534
-176.748688
-174.654190
-138.531509
127.722977
149.840408
135.111038
-2.450563
-30.727818
-29.005596
-6.807460
-42.580620
149.161774
154.122009
12.840329
-144.105728
-168.099686
170.995590
-166.894791
20.129850
-9.005229
54.123837
54.097569
144.266571
154.124557
146.375366
154.450424
136.082642
132.620575
115.731018
143.108414
148.179688
166.291840
153.566406
138.592957
107.135345
161.027359
156.626358
163.159729
142.693161
145.821640
158.730469
157.786362
148.825516
136.832611
-162.467255
160.536118
119.783493
141.075577
148.787613
163.689407
151.991135
130.818665
143.767059
149.637970
137.301254
139.409286
154.754730
143.041016
159.939178
149.603622
152.269119
111.825371
109.154839
132.948898
151.879852
18.895447
-52.396980
-36.631462
164.141296
140.511353
140.545425
141.845367
177.199753
142.048904
98.013138
95.195847
136.980072
121.961761
-172.994293
-179.046509
155.058716
127.156364
159.640274
157.880264
168.389771
118.526886
146.401398
152.947495
126.507996
109.666779
158.636322
152.595245
138.656876
152.577972
-44.546223
-35.172073
24.696728
57.727825
155.532455
137.206421
138.382126
153.174179
154.559128
150.842972
155.780884
130.301620
126.472366
136.970978
-23.580246
-35.265533
-7.277073
-35.084770
10.225315
-17.253546
24.200550
-38.106815
138.777130
127.714912
143.222992
169.253387
119.867134
125.416733
136.502884
169.829865
119.357040
148.301361
145.580505
121.997307
160.335541
153.306458
154.076630
137.975479
115.244904
122.729042
148.529251
135.372681
139.851807
157.357437
165.510315
137.283005
126.130280
128.250366
112.397789
139.744675
164.312836
147.655136
148.313538
159.538116
168.752396
67.436806
113.821739
147.992249
123.391747
134.986435
115.471817
152.263138
94.879532
5.715392
3.547844
4.945498
-23.304802
8.325744
2.457980
-15.500896
134.621918
163.732513
-47.870266
15.414471
23.965040
-7.854204
4.565916
-22.876497
0.233231
30.393776
128.777344
134.624557
172.987885
21.588278
-9.646832
11.910108
132.165649
174.919067
165.356750
-43.618168
1.539514
-6.576647
24.143137
-7.786614
-27.170021
152.239777
122.422501
130.577026
132.715271
135.233612
136.397385
148.955276
144.314484
8.193284
-2.269692
157.720200
155.819702
144.468140
158.076233
110.284042
140.974960
127.230026
139.918808
139.222977
158.475433
140.675751
150.971024
28.102934
19.153259
75.612946
48.092514
16.895147
-171.336975
-145.772934
-133.942352
-175.114548
139.848282
133.339569
134.486069
150.677872
151.695099
128.332718
136.406845
144.106766
153.612335
153.566391
165.523300
150.097763
140.397278
149.378708
146.681412
154.600647
134.703964
142.498428
143.655106
127.693100
157.366592
122.683319
131.676941
-67.240028
-12.220564
-60.830025
33.068729
-28.852303
-50.681763
-24.884327
32.022354
11.403787
14.208031
28.640907
12.728082
-24.995380
161.217087
151.242157
-171.288925
133.045990
134.678040
109.743034
163.676773
124.749657
131.895844
164.140518
136.183502
137.870865
140.170334
141.466248
118.131500
159.025116
128.581284
149.982834
145.133408
147.354462
138.298981
149.788712
134.783310
127.183357
146.803024
160.624832
150.017029
171.841965
138.906021
166.706924
137.821365
146.874847
138.879028
154.725616
151.846985
151.937149
150.188416
141.078537
135.634155
120.287804
112.660965
158.633163
142.363632
152.768372
143.454285
137.219254
-19.779188
-6.668709
9.545878
112.931168
128.798096
141.236816
154.565002
146.252869
144.688721
137.841782
138.090271
146.710251
156.062546
161.728958
136.711868
141.698914
143.991531
135.792633
158.546097
116.018532
174.004486
146.682999
136.413818
137.152344
161.010483
156.551697
173.886368
176.383926
120.417511
149.790771
169.757935
157.510727
150.216751
147.000153
143.876663
114.801407
-16.417984
2.671591
152.708893
149.527451
105.721962
179.207458
155.122131
152.703400
144.291641
160.320572
155.469208
143.747803
161.149841
156.743713
133.799011
-154.821548
-132.478897
-179.446793
137.125687
134.111694
129.778900
136.033295
-5.689614
-37.735664
-28.776428
-45.660225
150.819321
147.503799
128.883881
175.207016
-3.890279
-31.273663
-17.767141
25.135666
-33.475929
3.267645
146.828201
136.439056
151.867996
143.777390
148.371155
149.259705
155.174301
141.956451
146.071976
119.280342
127.907280
133.798431
167.620499
123.508858
136.020508
162.480408
145.930679
144.311249
132.796341
163.575745
145.949738
151.119202
120.927643
138.379578
-45.990265
-44.542767
153.315552
164.799042
146.999069
145.091949
134.327332
144.563904
148.946289
137.466034
150.526138
113.543701
168.629089
157.006561
129.014801
148.367554
155.146255
153.500519
155.321121
162.894516
167.425919
140.881821
-179.277725
155.235397
147.815079
156.082703
153.250122
131.785065
153.872055
135.824814
131.096527
138.535553
25.360315
6.744942
-14.823948
-14.637262
4.276817
-6.733855
-0.709416
-24.698723
-42.289803
9.771430
3.859097
-14.003641
17.458820
131.497147
155.052658
130.351181
145.985474
148.484909
-31.037149
7.201679
-14.090411
143.672989
150.431244
142.009766
151.190643
-6.620039
-17.646446
131.790329
154.433868
156.405518
151.556183
145.191437
134.961929
144.066772
155.508469
154.140701
131.313293
-62.829758
137.092255
148.124863
140.131760
151.418610
164.497345
142.151413
177.397736
129.371170
150.666580
146.688980
179.430405
148.286026
151.346832
133.443207
173.553589
140.153122
147.134369
9.140929
-6.017181
7.555150
-33.452549
10.199600
-42.140713
146.808838
166.557159
159.678482
113.025223
131.939819
147.083923
162.019562
120.643921
134.939102
114.563919
128.080582
144.588348
139.732956
129.541946
143.309586
158.088257
145.066772
146.019745
145.759064
165.340668
145.899307
122.376114
147.863937
163.731522
150.253662
149.361755
158.057053
138.509979
148.817078
141.067947
134.740677
29.994125
38.173077
137.953094
143.323044
166.694153
135.833420
168.649734
139.360092
127.730537
72.085861
-27.756538
21.688190
136.359634
-178.061020
138.016388
125.260994
155.536316
136.495316
154.928268
136.543533
148.145950
130.776459
146.603424
141.078979
147.585678
146.146362
153.632263
150.438324
153.124222
151.467285
145.319931
149.017105
159.471054
156.118423
138.798920
144.252151
150.488846
151.613342
131.809555
150.135010
-0.693516
14.131272
162.002701
106.751099
160.647064
162.906891
149.481033
148.871109
145.184372
119.098770
138.651443
135.341690
160.857010
145.293686
163.781326
149.071030
149.133453
162.619095
146.391342
157.275772
132.594315
154.472061
152.352203
137.771942
150.233215
160.101212
171.726578
146.902191
140.041214
142.461380
137.982895
136.508133
121.989456
131.196808
149.093231
153.716782
147.359238
146.731857
121.145203
126.786209
147.239456
118.871544
140.873642
170.746597
142.341156
128.022385
137.046860
151.557663
139.208481
117.737129
149.545166
165.819626
145.037659
156.452911
132.785477
150.172409
141.150543
146.098770
149.175278
143.928436
129.108749
150.254944
145.137695
134.937454
132.426437
132.749222
132.228897
131.133804
168.838425
158.741913
127.480621
-170.133255
168.954987
154.062653
150.878052
156.902161
140.392166
103.317207
141.545227
133.501114
-27.572821
-37.838943
142.053284
115.259506
135.433212
143.170624
-21.792450
0.930622
3.975817
154.558456
153.457764
108.620201
67.528099
139.282715
160.316879
178.889160
136.835236
149.580750
137.073196
124.822014
140.973801
164.703552
140.283783
146.189178
164.453903
164.790573
146.219147
162.127640
148.450363
165.504807
107.014084
150.687195
149.266754
141.658859
150.712326
167.762161
146.468933
158.197342
146.355011
135.867340
102.721741
153.369080
132.993210
127.264969
170.975327
156.719330
149.225967
158.702011
149.707489
155.201553
146.932159
151.103317
118.174263
160.967545
167.716370
129.117172
141.979248
-5.935080
9.454922
-13.650198
152.157486
151.547562
144.667969
160.972137
167.555939
154.483490
138.454102
142.201935
155.070602
107.033234
162.656906
139.011169
159.021255
173.311844
148.196838
151.474670
151.433151
159.762726
150.277435
154.218079
137.716721
138.457413
134.745239
146.853165
130.358047
145.209229
139.642136
16.183571
-41.449207
160.719254
-33.214275
152.605087
149.792984
145.781433
101.175674
144.586121
127.663315
170.282837
150.959259
-15.447330
4.365965
-9.571812
62.398632
-0.160713
-41.818199
137.034653
135.605865
165.811722
143.251984
146.476700
123.774780
4.017271
11.095706
19.829699
-2.618905
-23.541313
-24.376514
3.202835
-22.175074
-2.371576
141.682693
151.252365
139.772934
120.621887
144.996979
-39.343830
143.829071
137.555084
144.634964
113.269051
153.248489
122.938873
149.150452
137.521072
125.550346
137.232376
144.328552
157.739548
142.231003
132.504822
142.547623
129.174942
159.494781
151.477661
127.968781
-34.309483
133.537109
144.146011
152.275269
136.160736
126.178665
143.037537
149.023666
151.707535
151.033127
151.740341
8.468189
-19.252241
-22.187973
-9.774046
-19.417976
129.033020
143.174652
133.075897
126.651466
150.930527
165.304367
-6.810283
-24.608355
-45.129673
-0.231547
157.611481
134.238083
149.104340
149.048447
147.382614
147.570847
167.137589
128.905869
154.702942
134.823914
130.188721
142.194412
139.792130
142.019241
125.499771
137.417725
161.530167
133.066879
153.531097
148.639709
154.758377
147.390656
155.364700
157.722687
120.794235
137.522354
167.312180
124.703400
145.678879
131.281525
133.244080
164.751556
161.478210
129.060440
-178.256714
151.210419
158.526627
117.428078
140.699585
139.589874
134.002701
155.734329
175.051712
-131.271011
164.874725
166.953522
121.093758
132.928436
134.597565
131.300293
148.559067
-174.208694
154.352066
123.992241
145.844864
130.164490
144.024979
133.806793
127.244453
174.075684
144.969193
159.512482
166.320801
138.763809
172.831696
119.614914
114.576965
152.332367
-14.618911
-49.747807
44.064022
-43.235519
-28.105705
-34.392998
146.048553
139.291229
147.931808
156.785172
159.175903
144.326859
145.844360
144.446411
137.989532
140.571365
159.868103
153.043091
126.033836
142.715027
124.685844
122.002419
12.602509
-48.573563
13.840695
-11.228264
65.878616
39.935490
38.213287
-56.617332
6.680785
17.263491
-22.374197
146.196243
153.596924
155.643646
144.952820
129.573593
156.526932
166.659943
143.166855
140.725571
138.599411
144.701889
120.637924
136.362717
152.044785
145.122406
157.285904
132.175522
129.142929
139.336090
135.835052
106.949135
124.908241
135.392532
139.128876
150.257980
155.000198
158.628220
141.249634
130.180359
-155.744736
-145.444885
-158.151108
27.080654
5.852533
137.492294
133.888245
148.807953
150.140869
128.676102
152.304733
158.074234
173.374680
164.550415
131.674927
142.611298
144.322571
137.857117
141.633545
155.706696
142.107590
156.067200
116.219719
158.744492
167.631973
164.229279
134.465927
162.646881
153.625198
156.408997
142.601440
172.224457
129.418411
-177.906769
154.292374
143.735901
131.175659
129.744492
142.151917
142.089142
144.303314
159.685181
133.518478
157.475708
146.496262
140.057358
141.584595
125.196320
140.876511
144.409363
157.346634
148.623474
160.990921
158.031525
125.833977
141.005737
145.498779
-44.042862
136.754944
150.479980
139.725815
143.008347
145.512421
163.230911
127.562599
171.152206
165.483948
117.427444
158.380875
149.315582
157.562653
136.958588
170.712021
131.237732
120.571983
42.718895
98.618828
23.996660
36.837513
148.682617
127.484848
137.558411
-6.166723
2.675398
107.580101
139.740875
157.253342
138.988937
131.024170
120.477661
141.638748
153.352936
139.503540
141.283142
140.707306
135.584351
168.524124
39.026218
-20.221333
-157.067184
-140.222198
47.374847
117.202774
153.989075
148.200729
153.822281
164.143204
164.165939
133.741959
130.494934
161.914627
143.063232
148.968521
168.252014
16.587896
26.333303
13.132749
-133.225403
115.357529
-155.100479
168.500671
146.221802
15.074032
-9.488914
-20.024899
142.409866
154.771744
-27.397940
-8.873517
26.555672
-48.060318
155.248749
141.895355
107.067177
138.335938
116.234459
173.348923
148.569885
136.743378
145.756470
146.560165
147.156082
150.905212
125.177254
141.806625
148.147293
131.595123
166.004379
1.660007
-27.638767
-2.081213
-22.069633
116.772705
161.593262
171.874649
-179.151871
-179.085495
150.746170
-3.350183
-25.497137
12.273482
16.077921
28.485048
-7.668231
75.231728
134.231461
119.197968
148.281464
137.218231
142.812744
142.711105
147.196274
136.576416
148.469391
156.914764
157.685242
153.387360
122.422401
142.136017
141.562241
-178.978745
146.405487
152.222336
141.466873
136.273270
160.517685
135.523605
118.100372
134.866852
162.795029
142.601639
136.940094
146.750275
143.831512
122.922813
140.578278
160.998978
131.452148
129.232681
139.169327
152.760559
158.024826
123.023735
148.567612
149.787308
142.224014
134.164154
132.360260
154.591553
145.935974
145.098480
163.149170
155.817505
151.070282
160.361420
112.122498
149.161942
166.746887
138.130646
110.093765
141.771698
139.382919
124.409843
124.219742
160.222275
151.029907
164.008987
166.187729
127.173332
125.532310
145.978775
152.265457
121.297707
155.999893
-15.551622
-2.142014
157.707581
143.370285
111.433685
132.792236
136.745758
134.051758
-29.817787
6.905608
-21.364897
-15.226200
-48.891140
24.567118
95.014015
140.389786
133.362198
136.673615
158.471008
-44.835011
14.412228
151.610718
39.772560
141.107651
-169.899170
-132.735153
150.226120
-140.320389
-163.636856
76.471436
38.990536
154.758469
153.442520
143.180771
132.890900
134.787079
146.987350
153.990295
144.131027
166.484955
104.732872
139.264725
142.420181
120.480675
136.773071
167.518829
165.655899
13.415214
-31.354296
-25.596823
-9.537328
2.763855
-39.253807
138.079575
145.416260
152.712814
154.076004
147.205460
63.780289
55.221085
-172.581497
24.767214
159.275391
150.635406
23.675144
8.775477
-140.803833
-157.882507
-139.159103
165.296494
79.242165
148.194595
148.664566
155.968506
124.749550
116.991913
146.353729
104.018616
143.086044
146.073456
159.130157
145.026581
127.861900
151.958633
145.466537
149.201370
143.103104
161.195679
130.256256
127.408157
146.987717
128.258194
102.321548
139.550674
114.539108
152.566193
142.676102
160.632278
161.630066
142.688385
166.393417
145.658997
138.693451
135.901688
144.419693
120.230721
145.247742
164.601746
154.416595
160.017593
137.419769
-44.933479
1.793951
-28.184156
0.584168
163.976639
146.404022
145.242859
166.138107
149.988251
152.678391
151.021164
138.313324
113.489861
109.131439
129.637344
145.698517
152.766006
148.361420
148.108566
137.434387
164.326263
140.991196
149.061432
156.806732
120.919205
124.411728
136.730347
138.581207
146.065613
147.058289
162.461761
133.503876
118.582199
14.359266
-14.461214
23.515596
18.303297
9.137510
-7.785656
-27.192867
-30.396307
-174.420151
-163.678864
-153.643967
-148.601517
-153.705170
142.348923
144.696396
-34.664879
-1.898161
-0.616120
-6.503939
41.539055
19.472080
22.696491
-34.339779
-26.102240
144.977417
142.399628
172.612915
101.851357
154.828506
171.872437
140.206604
160.671173
160.071381
135.175629
144.959946
148.947952
162.652374
148.303406
127.381424
146.548721
156.944473
-18.140579
2.093683
-4.732096
5.673711
-34.724945
149.270432
152.119598
147.230591
163.775085
151.917480
145.015442
159.014496
16.418831
-9.268830
-0.360452
9.434755
102.424637
162.860794
135.583542
145.357681
133.666992
151.139755
147.402969
147.940689
155.549896
152.385986
110.916534
167.876343
171.085831
148.417236
111.645348
-85.466530
145.007584
150.959183
139.922424
152.606491
153.202393
144.044037
125.663109
129.995285
129.375763
168.681747
154.076035
143.419952
137.866959
173.284653
14.417345
7.711746
59.789917
-16.027271
51.218658
23.073025
125.626266
163.178879
144.317963
153.758957
138.104645
160.564270
163.041168
174.936615
141.800217
164.277252
174.394913
113.740906
160.730072
145.344009
165.291122
149.431396
165.721512
135.486435
134.674515
131.131409
125.021156
148.667786
170.158478
143.249420
160.637894
134.934738
145.830658
147.674225
137.047318
-32.220448
31.834909
48.237247
128.263901
-16.610598
128.186890
139.519836
148.659653
155.555222
145.415268
135.188751
141.764908
162.630203
149.154297
143.577728
133.668686
151.530472
149.149521
148.460190
152.615860
154.168152
169.065765
123.419380
135.354355
124.548370
154.385803
138.034531
151.330017
157.365555
143.113495
155.761826
161.301498
143.811020
150.821579
106.484253
155.302170
145.894714
161.353500
139.470306
128.542709
109.372841
153.243896
143.032227
142.693085
158.420654
160.409958
168.602539
154.264557
122.745529
133.226685
161.161713
146.351364
0.142653
-79.284615
-4.750358
-22.683132
26.945869
142.485962
28.335785
155.865540
-153.901581
17.574656
3.555727
31.286602
58.113731
-34.211025
51.192417
178.433136
-137.237488
71.194214
38.072147
-20.079628
156.234055
154.731552
133.744705
123.959747
147.492615
158.927017
-172.793137
122.999435
148.013962
161.243118
123.918694
132.210632
141.380035
152.150742
136.196396
145.404861
138.800308
166.963806
172.275909
157.047806
155.324432
137.185211
144.180847
-15.549942
19.496140
23.458538
-5.237196
-24.888481
-26.142488
0.508604
-46.517616
15.983439
-1.215792
-17.041212
138.394333
159.004669
-20.103794
-7.305247
-35.952965
3.983789
1.788707
0.723346
11.003530
-50.197933
14.901051
-16.568398
114.671768
144.232620
145.718552
152.667664
-149.079300
40.458683
-3.030798
-148.916397
176.755310
-158.425339
34.358486
35.992279
60.476589
68.138657
-176.705551
-173.514923
-156.773682
-160.378143
-153.625092
-164.763062
-128.110489
70.950554
150.625931
146.835663
153.129288
143.012329
167.970871
151.205551
131.641037
124.829269
160.968460
5.529992
138.619553
161.907349
158.006775
144.282349
179.102982
130.025208
162.520157
159.709702
159.749100
143.997940
148.127213
129.890823
155.251541
136.669632
151.902222
151.172867
-34.244625
-6.752759
-11.423426
-17.191166
159.729568
154.415665
141.621216
137.832077
143.850433
139.259674
174.670700
2.091063
20.374454
3.032865
147.054367
152.757568
157.889893
154.901077
144.733704
138.529999
138.972763
146.931747
158.293594
157.154831
129.764786
106.916504
143.241028
164.227814
143.874435
146.804626
149.781876
178.254471
142.344666
130.421539
137.178192
148.262741
157.414307
139.426437
133.753403
155.774078
146.264847
143.053558
154.386108
146.360886
112.653900
146.927170
166.207977
151.652786
152.961838
168.138046
176.466187
116.783592
158.858856
18.821808
-6.224914
-5.775296
19.577269
-29.824778
136.548447
-36.998421
-12.580028
146.875839
130.627090
125.945320
138.734116
149.473434
166.505203
117.648460
87.631721
135.995438
158.300110
-5.753637
139.422760
-20.929752
-36.497593
-0.678685
-13.011108
150.864624
125.359535
155.736252
143.830887
129.538986
-178.570953
145.537186
33.366879
17.602684
-39.087955
171.498001
136.589203
144.650711
139.936996
152.677811
145.249573
126.143425
127.381927
1.592007
7.127364
-1.343629
-4.316973
-14.659032
144.648636
146.347565
96.906677
125.023956
156.219681
137.020828
171.408020
143.029099
141.010483
121.413269
-177.947845
137.375946
143.099823
151.430969
129.348389
140.116837
143.761597
127.214096
139.234329
153.892548
151.692566
150.050507
157.390015
141.426102
160.048645
143.972305
128.159286
99.739548
129.803741
128.053146
169.285294
129.300827
122.467392
148.098053
134.159821
146.398956
172.220352
-8.139405
-1.987216
-19.772184
11.207040
-20.254051
18.027647
6.324713
23.047907
15.652114
-24.271631
171.251083
129.651184
146.767609
153.658310
120.957710
17.246576
-44.907059
-43.739700
136.515656
116.928696
174.164230
136.775803
155.148392
156.165817
151.560516
129.396149
154.936554
138.608459
137.379196
160.540024
132.384933
98.458725
146.516678
142.613174
143.294601
143.709824
147.035797
157.891022
172.661057
133.579834
150.327805
152.459274
138.344040
150.980560
125.311302
142.751602
158.946365
133.310333
139.593475
20.177122
142.530991
153.441422
165.013153
128.136002
136.957901
134.303497
165.354401
126.366386
143.642456
133.810593
146.450882
165.174683
138.755463
148.245361
155.525116
148.504486
146.794830
147.465363
147.075317
173.433487
153.855286
133.947845
140.216812
150.614456
147.852158
145.633759
145.976379
-41.026871
8.859336
-7.986450
20.329571
133.946594
146.483978
144.329758
136.422211
159.419266
148.997238
135.277969
149.312057
138.259857
141.804794
142.206543
156.200974
145.384399
-24.731819
-28.859034
-33.746532
138.052780
143.561768
141.600235
146.411850
156.601273
130.329422
126.010948
163.096985
33.693436
159.338074
176.308212
-122.480980
-170.669968
-177.642319
117.195190
-22.481873
173.872406
148.255951
147.256149
83.243866
124.124062
127.475609
148.365067
144.978821
151.909729
128.388321
141.177490
153.648819
-40.836117
147.365067
146.416031
145.598404
143.556931
106.335587
119.604515
139.695679
19.115681
1.920302
-11.879189
-25.387754
-2.459254
130.960297
128.674911
136.949036
137.839188
143.878662
169.230545
120.780220
147.200729
173.740463
133.256607
146.994919
166.680832
143.696243
144.793610
141.198318
141.023956
163.416916
-34.704029
-71.274673
40.721378
8.024531
134.403915
165.397278
112.783249
136.107452
137.701202
167.179108
95.938980
162.691818
136.378204
-34.124088
-7.200371
-11.425909
23.859531
35.518444
10.218946
9.369281
10.237773
126.375389
149.830032
164.168488
147.396423
144.280930
141.669098
138.703583
146.380127
121.735245
165.645996
161.425781
132.320038
144.016830
159.144348
146.058868
146.787521
144.976547
146.250687
147.174362
155.577225
161.111694
161.273544
-32.305531
156.419296
145.756042
152.575394
151.415253
153.233780
140.697205
129.182861
159.749451
160.080765
168.678955
113.242554
138.934784
145.033234
138.935211
159.664597
117.106102
136.361603
166.984253
161.717484
153.938782
94.235741
146.688293
127.843536
-5.079370
5.808764
-45.952553
-1.122045
-32.423355
-30.547211
-3.451959
-19.633856
151.231033
149.865387
150.454880
157.619949
137.547516
142.716812
137.157867
141.397842
159.046921
161.524261
-171.042267
175.923538
163.370117
154.981659
151.456848
177.060547
153.824020
172.360519
142.682404
142.663635
153.322586
153.428268
119.856903
151.464233
125.750648
125.779938
146.979477
135.372818
148.353333
143.277405
135.155960
52.200737
8.739184
62.912971
-167.059067
173.480423
-155.406906
-146.385818
127.921707
158.165909
143.603790
147.808044
130.663895
141.556076
156.167480
134.004288
141.763947
153.463562
122.831352
134.200974
141.634018
145.075256
0.261696
-23.894165
5.654958
8.305106
-8.418066
-17.641771
-11.046817
-23.882233
10.240175
-6.597487
21.905878
22.985134
32.280727
160.458054
137.513321
140.700912
139.143661
18.223114
-79.270409
6.419059
-15.224899
-16.514383
14.345131
-23.186777
-24.762274
141.489853
135.976425
159.556442
130.486465
159.207977
157.058594
174.028992
134.927292
140.152100
140.401764
121.020210
150.113068
144.199799
133.777100
145.213455
138.641693
158.130081
139.169342
143.601379
151.566132
153.013779
145.832565
141.217255
21.309399
-48.111225
2.367776
-42.656857
-17.772860
-8.326876
-10.246954
-36.979919
-31.370026
5.462891
117.994064
122.077934
121.924553
-101.354309
14.613186
8.636154
146.234512
125.674049
149.902649
148.213074
160.553253
137.389709
161.023285
111.241714
151.237000
131.835464
117.990501
149.768738
144.725388
153.175583
155.107010
154.944473
129.539062
147.949921
148.904266
113.674698
132.267746
129.081985
140.802094
162.136765
-5.076515
156.618164
132.521622
149.746811
125.782486
125.898300
149.424850
133.055725
127.615303
152.196548
150.915573
121.387054
146.254028
119.702011
139.553986
124.692421
111.649872
144.726547
-34.610901
-7.090800
-16.133823
-31.554110
-1.513102
-14.074537
-27.559576
-30.730549
10.343092
144.410324
142.283646
153.331802
150.339569
144.356171
147.642929
136.024200
119.669250
163.165024
139.682129
144.297989
134.883377
143.067276
155.158646
145.185532
141.901047
150.740448
134.045029
128.892700
-36.833675
1.680628
-20.970175
22.537981
145.855423
133.288193
144.450409
-19.142389
11.520766
140.083450
139.029861
99.149796
143.047272
161.951126
169.157501
142.513535
132.222992
128.016632
158.710861
153.928696
143.520096
138.875229
130.196045
147.118729
159.576035
172.276978
160.861847
146.147705
136.342834
142.200302
134.789154
115.614716
147.122665
156.408890
154.700806
156.657974
135.917023
144.683212
140.280167
152.109787
123.377251
156.835999
159.359940
122.672775
132.172791
-47.908325
145.359528
2.075280
-50.203358
7.899831
-15.956244
154.717102
150.614716
105.937782
174.037994
124.058662
138.464462
8.683241
13.900001
20.947481
130.045578
144.621536
110.133118
125.857468
128.875397
128.032684
146.406647
130.315079
153.325577
167.110168
151.264145
140.606781
145.608948
132.376190
164.719208
21.824669
8.165606
149.154144
145.135223
138.187637
152.056870
160.425629
2.253162
21.305723
-31.774340
33.590206
-11.903901
11.149117
2.485143
138.914108
177.448776
135.436874
167.836929
120.426529
152.163925
-172.909225
150.761658
154.787994
149.680695
142.444901
152.432404
145.869095
163.590424
145.540970
134.560760
145.656921
16.952833
-29.879583
2.234233
-20.742271
-32.403484
-17.934732
-3.883831
-48.528431
53.664421
126.131004
132.616806
156.459518
166.297684
127.462418
125.542831
142.914810
134.696198
166.645889
146.596054
146.767105
148.898941
8.194265
11.048956
125.652664
138.431732
141.304565
147.062973
131.573502
-177.177536
-141.238327
-168.434601
-174.123352
122.920067
143.199875
157.556625
161.046783
-2.526929
141.997559
160.660599
153.012451
118.590973
153.290085
125.538994
156.912201
145.521927
158.125229
149.256775
137.142319
99.400688
120.294243
160.434296
131.738556
147.728973
137.253113
164.979584
8.287236
-9.139510
7.114939
-44.829529
19.375271
-8.466148
-14.219449
158.732422
146.182281
139.455673
158.784515
131.573288
147.010132
150.709671
141.126236
165.488037
145.176727
123.391678
149.331924
156.466644
122.898033
147.891953
152.853607
150.862534
147.517899
155.101669
138.005310
167.736664
157.287872
147.472809
149.901749
157.284805
147.083588
161.059921
127.139992
142.858566
149.801529
152.254745
137.085846
144.966309
148.055954
144.533127
165.514252
2.200248
-15.832591
42.839226
6.588861
21.256184
-29.292242
-7.977769
-4.714594
-45.560642
8.929840
8.447780
15.698023
-31.545893
-25.100685
23.749273
147.520905
113.324478
164.430969
153.696655
145.439011
155.852341
56.677837
-3.451052
-21.535896
0.504354
169.943954
142.497116
126.779343
150.223862
129.455627
127.112900
156.615433
172.608398
165.408218
151.238800
150.509659
128.784683
173.899918
63.348198
33.055176
150.741287
154.187531
136.967880
152.406555
162.118881
153.266052
161.785049
152.240189
156.945389
137.646606
124.373039
132.076050
148.858963
138.725677
144.625412
128.443893
143.292221
157.183731
156.692963
150.449921
129.975128
152.837051
138.774689
163.334747
124.131630
141.057526
146.119003
154.255234
126.185249
173.036987
131.559464
-41.730492
-9.345714
12.563899
-29.080297
-33.823029
-23.990698
-25.281206
-8.551731
135.456131
140.347946
172.499115
148.098572
-41.455559
-47.319210
5.241571
5.422276
4.864779
2.476939
1.516203
-10.664573
33.175446
-36.705997
0.158259
-8.028763
7.891776
-30.131521
1.891137
-42.172367
17.972855
-26.332811
8.798326
0.145370
8.961312
-97.167389
-3.072815
18.045769
-36.678379
22.321079
-3.992578
-9.991291
-11.711473
-6.738135
-8.660455
139.228378
160.851334
124.922379
153.090164
157.279114
134.596268
159.941010
159.317093
114.068169
147.851532
130.864822
128.975281
147.636353
154.175766
137.923752
134.260315
140.023163
145.518982
131.435913
122.130768
-12.905766
3.710826
-15.315795
-46.734257
-15.739243
-72.013863
118.910515
153.024719
155.739426
155.177216
163.879883
152.397018
159.932129
162.750183
172.680405
119.492012
138.641006
164.692764
139.684570
140.715515
141.150558
130.333282
157.402130
128.059265
-170.366806
162.271896
136.092636
173.329041
-0.426126
165.699951
125.517288
137.217590
167.035172
158.360947
141.523865
140.885544
145.214691
176.295822
125.313118
102.309105
137.718918
143.171661
140.402939
171.140717
-60.906643
-13.487327
-30.336447
-54.864002
20.333483
62.438248
-31.129354
120.893097
155.811630
122.714233
151.461731
131.634155
165.515793
150.788651
94.404068
147.797531
142.107498
111.305870
145.730927
-39.794025
119.408463
126.536705
142.408829
158.161880
178.462646
175.457642
103.716171
149.482452
159.171234
156.014847
134.974106
129.868988
135.761475
140.059006
125.732933
140.303909
135.696426
137.574890
7.391518
51.510677
155.558990
162.379745
141.588058
120.633705
144.161987
128.587921
140.894119
135.210220
159.165497
150.827255
178.949646
165.754242
152.470230
171.936676
131.879211
-122.551704
148.579941
100.266464
138.275208
144.104675
154.375122
168.927841
144.923294
124.394325
171.567245
163.941391
122.651283
161.894196
176.480576
168.573929
146.927216
148.959808
151.755524
169.988525
135.380646
26.021881
8.562679
0.927884
132.104355
124.744804
144.473816
150.980103
149.754074
127.236694
140.889282
145.082001
149.322220
167.392181
128.941605
144.313751
148.120758
105.904213
150.832962
-167.797913
-171.018600
173.375153
-149.204498
-171.093445
143.641678
-164.731552
-147.511963
17.437500
32.628922
4.622452
40.558445
-15.600868
-146.833725
-138.329178
137.393097
160.537643
119.068550
173.604691
131.687897
162.174530
86.233566
165.010254
151.060806
9.875039
-90.010040
-36.521046
-36.512661
-38.852512
1.368307
-51.750885
-7.893269
-9.643163
6.547091
151.080978
139.801376
157.896591
166.041245
154.877045
154.742020
120.576958
127.499992
133.204239
171.592819
171.631561
155.387894
158.573517
142.277802
146.876770
152.806931
115.681107
168.837158
143.663406
117.835144
139.389511
138.908920
151.999802
144.566956
133.716278
123.719322
127.319130
153.910736
152.873199
142.119873
138.705811
151.669388
141.453735
149.203842
106.493805
148.504791
141.854477
145.590027
146.809525
140.481552
170.215332
136.713577
156.427094
-179.445023
132.330841
139.823074
164.483276
156.009094
164.462814
156.730957
128.712540
156.352615
143.705978
147.066284
-48.861412
143.064667
137.320358
127.453346
158.583603
126.569534
5.447624
-151.126495
30.028574
83.052490
31.754372
-132.932266
152.103134
-132.930893
178.294510
34.551693
158.999115
-146.005280
-163.913910
37.794762
-157.155930
-165.706619
130.248810
-141.287262
-174.243942
-141.014740
-155.602661
28.718273
60.450012
171.484116
136.106140
143.557739
104.635284
137.529922
129.611481
145.283966
144.413376
140.524399
26.030901
123.215034
157.761246
138.970581
150.505676
144.785980
159.886475
136.190979
132.998581
122.604691
133.145050
127.721840
35.077229
146.637344
151.814133
171.358871
155.100601
148.730133
-25.972492
16.022263
-4.104270
1.604619
-2.788322
142.109573
-3.518418
-14.152337
10.434714
-18.848940
-30.965826
1.149099
-9.592819
24.638706
-21.356421
-33.655853
-3.989438
149.208481
168.669418
141.144547
155.433929
176.535858
131.462662
-144.982635
-171.552856
161.514389
142.500839
121.355965
140.145920
152.413559
160.113708
154.386261
128.481262
144.627518
165.027496
156.610840
145.629517
152.039825
130.204773
160.493729
66.123199
18.719486
169.946136
151.742722
118.907341
118.414139
153.021698
132.338135
167.600967
146.315231
158.360519
145.857834
133.430710
164.976318
166.505493
163.016464
136.160904
151.495102
134.999573
143.306274
140.528595
149.912262
165.083679
140.098831
147.368927
146.556641
131.128098
155.711823
141.432220
175.629501
140.142365
25.979136
32.670490
35.167847
73.714851
69.430313
-173.836380
-178.057297
40.010685
143.924271
159.042358
139.217499
153.356201
-7.366522
-28.590595
-1.143637
16.082558
22.875486
-35.162132
160.455185
144.698227
136.899017
169.743927
140.735245
101.795975
142.586716
170.317764
142.580002
150.467789
153.306503
150.686386
166.507965
148.906082
130.180756
152.287201
121.848816
146.582138
128.597733
-0.000000
14.923917
152.806808
144.251205
162.987793
128.130325
129.752029
131.457504
-40.359379
-15.944811
10.703625
-15.813692
8.883872
-37.189510
128.710587
156.508286
8.970800
9.262277
-36.505859
-14.320493
-32.962517
-45.871609
137.554291
158.094193
155.001770
149.484528
56.164040
7.152422
8.451499
1.923967
-41.944237
161.567978
142.928268
159.881577
-62.746780
-29.311152
18.487982
155.510208
152.542374
164.867264
156.879227
151.613037
139.760910
166.960571
99.677849
146.400757
155.661972
127.497574
163.387039
166.696762
149.542984
124.913063
157.073212
138.702576
161.326279
124.813927
148.909744
144.492722
172.439301
175.896149
119.332565
135.675430
153.697525
160.680954
140.872421
145.457123
155.744537
128.125061
152.423935
-178.502884
138.952484
137.451614
146.533691
150.107025
138.817551
156.820526
134.705887
141.292160
155.178253
48.055977
-39.426559
3.413976
21.242085
5.702964
15.017910
-141.391861
171.796188
141.371536
151.292801
166.459000
140.745529
-5.845362
-40.089897
8.253095
130.361893
167.190781
115.860519
-3.062732
-32.582127
17.799078
-49.395844
143.964951
135.498108
131.154297
-21.377998
-39.059292
4.102648
-13.958790
-5.012235
-26.661375
-22.644312
-43.466129
14.444696
-119.789124
-37.102154
-32.862801
147.316437
154.149490
119.068977
-8.559650
-4.304205
-39.923344
-11.936077
-39.331207
63.127117
113.722313
169.629013
146.739914
130.220062
108.398811
153.354233
149.016571
140.276398
152.559570
157.107010
142.711548
142.286148
144.658401
167.624847
146.470322
75.089676
163.667465
32.135754
20.981413
-39.489342
-14.429163
-41.850895
1.164829
-35.071007
-42.056862
-22.106144
-28.148344
3.239544
14.854712
37.846035
-3.745020
-52.147488
-7.441072
-44.377678
-2.652768
2.671077
143.277847
134.238327
135.202652
169.999954
165.467834
52.980595
144.764130
-36.351593
134.148254
144.482681
143.325180
144.273529
143.778427
132.216888
137.637024
140.298965
152.597626
175.443222
-16.258635
5.331750
-3.873077
-44.520035
24.726334
-8.735520
-41.700035
17.324938
-4.242239
-13.576606
26.488699
2.312407
12.686396
-53.232265
-68.060837
142.803101
164.415787
33.387115
6.601112
-38.995068
-43.485912
155.549438
142.326416
113.927368
123.732719
117.576157
132.355164
-10.338429
126.102333
137.550430
146.833786
100.786148
134.443115
-3.401048
13.130434
141.730133
141.292236
137.955780
139.981842
161.838409
172.873062
145.569305
142.957306
139.300293
135.361450
139.292755
147.879242
156.754440
153.591141
-169.790314
-165.583771
-168.600540
-145.233261
94.641113
153.871155
138.220276
151.350952
152.793304
149.963303
133.235764
155.864975
136.312790
147.662994
36.474869
152.161240
127.745361
15.076132
10.366727
6.948817
-33.955147
-31.582096
146.381607
136.296234
149.464066
130.217392
151.824631
135.798935
134.768005
118.270592
120.017906
145.858215
132.465195
140.273010
23.170012
5.164256
17.425255
151.085632
-136.524002
157.153961
11.791288
-43.095734
17.056400
-46.125137
-29.532825
-36.337200
-48.691738
-6.463747
-0.586842
35.024757
-0.104678
9.410329
-1.890412
-50.082203
8.567150
1.977244
-28.502972
-21.739466
-24.855856
28.595333
-13.686357
136.769196
121.752350
176.779480
171.990128
132.179031
151.614700
145.288300
143.839249
152.510834
-22.914461
13.324874
-22.050110
-23.983624
-25.534359
-9.284719
-46.740372
-24.484972
1.114871
-2.999505
-21.833019
-28.272200
-89.456291
3.399724
-33.146046
140.697342
141.765182
145.874084
159.174744
141.262573
130.933136
157.261261
154.893112
4.897250
122.349640
164.726669
154.767227
127.403648
134.481552
144.270889
170.375977
170.075562
145.874329
156.213974
153.859940
140.228470
143.015335
151.848679
168.002182
135.109879
156.158432
159.068130
156.004669
123.556602
169.070816
149.182739
134.438690
161.520203
163.356155
139.845215
118.489899
139.966339
134.564865
153.550537
-1.192882
-24.400127
71.202682
24.838278
-30.500103
-6.234481
-21.921003
-7.460851
152.462692
150.345932
146.086914
144.409958
120.023682
116.667831
168.088547
161.933075
151.361084
159.468552
162.558334
0.048457
-44.805443
3.272075
11.011740
-4.842580
0.186626
40.328506
-11.256745
43.934601
131.176468
139.599319
149.067261
130.028473
135.119827
133.671661
-53.587116
24.178030
-30.588249
-9.539019
-44.760353
-31.488783
35.316795
3.353454
149.523987
167.616547
147.053802
158.840790
135.798691
111.172348
-41.230679
0.184517
-14.955418
20.794106
127.444016
75.234383
108.215706
145.726746
103.109398
129.202255
-8.848398
-49.108555
-47.499054
-44.291496
-15.961076
-14.191922
14.611981
7.595201
32.094654
-27.643288
-2.757970
53.552402
160.713989
149.268448
14.690980
129.438736
14.763454
9.986999
122.169678
-40.347225
-24.023678
-1.322638
-17.251690
148.296814
104.674026
152.530624
37.581230
10.721538
147.058212
161.504211
164.187302
166.872406
155.475967
141.565750
145.883789
146.163513
170.601456
127.457932
140.031464
145.053818
145.614243
139.523773
142.367172
116.398865
147.168915
159.427734
168.491257
162.058899
-15.862206
-39.756294
150.255859
157.392960
151.750259
141.610138
147.869598
140.943619
147.525696
158.341522
117.824364
143.213394
153.690735
153.072754
152.254791
176.768982
129.485886
26.070389
-158.776840
82.056061
162.322739
163.144913
-177.626434
152.934113
143.777267
156.296387
128.373611
140.087097
159.893555
140.488754
156.926559
127.177147
164.478516
179.356522
132.260635
132.941940
172.914505
169.018814
122.495689
161.427734
140.976273
113.050377
113.429909
134.529114
127.013168
144.988403
140.024765
146.573029
138.517761
147.347229
134.933624
147.314133
143.774261
140.371246
155.771973
126.717705
149.757034
154.742798
135.209946
139.276367
141.482880
162.876251
144.549500
163.469543
162.949615
153.881744
136.723358
154.119003
146.638199
165.272415
127.698959
133.822708
151.326187
173.086945
156.714310
146.613129
108.020813
134.769516
128.205460
108.394073
133.865311
142.371597
143.036789
138.313263
163.142441
147.206436
143.718414
153.904312
146.093903
157.964371
146.402451
149.929382
163.217056
162.723190
11.270506
-11.897243
-20.375965
140.191849
138.841232
149.273575
147.191254
163.273132
153.133728
148.932465
132.029419
160.587540
159.625366
140.664642
150.549438
128.138092
125.954430
140.636780
156.302841
168.118393
138.414993
168.451706
146.035126
142.745682
154.469498
144.302643
139.852188
145.190308
137.087570
120.644409
134.804291
119.898170
153.174103
150.795425
127.354637
154.010422
133.629242
170.622864
178.921875
144.344040
130.684357
163.438599
149.719711
140.340134
147.414612
132.221741
150.865555
131.156097
148.770386
127.925690
179.553253
122.075912
156.378845
-174.570740
142.174179
148.737640
127.037437
142.145676
145.649002
170.422409
131.554626
128.345642
129.723450
155.898651
157.437790
174.251236
130.756302
171.444534
135.718307
139.177124
126.154297
157.019760
150.026749
121.337212
165.603714
154.069824
116.160240
173.879242
160.890533
162.412949
133.647614
135.718124
118.226196
133.295380
135.852188
167.911819
133.853500
-178.693283
153.422806
172.574203
129.094467
136.353073
145.921417
156.766663
142.484909
105.078072
122.642265
136.431168
132.537918
-27.018978
-40.473289
1.678531
130.350922
132.868454
145.380630
141.242355
135.686325
150.983032
171.104675
159.557419
152.277130
134.547882
137.052078
128.352783
114.893501
129.364548
155.781631
169.045578
152.085587
147.363449
140.231430
135.900833
160.625885
140.288467
150.583969
151.953506
158.290283
151.649979
155.596832
144.473450
144.272659
144.303391
175.217331
-12.247333
171.095047
118.110123
145.748230
157.742035
155.579178
149.533005
132.543457
163.820114
152.921143
139.670853
148.107697
131.481995
140.777725
137.274521
141.138748
159.721909
159.027359
144.860031
140.592255
129.113037
150.007812
139.254593
130.813965
103.592430
14.559268
28.168114
142.736267
152.347992
175.304291
153.704636
123.033035
151.489609
111.725861
144.197403
143.918823
129.083389
130.853439
137.974457
155.905731
123.274101
163.051743
158.961853
144.854614
139.329453
148.607834
169.370056
143.058014
151.712708
178.226120
121.697105
146.708282
156.555450
154.862534
144.596558
141.477295
135.941284
141.994278
145.456467
131.445007
139.940399
135.707794
140.867691
153.628830
144.599243
151.794128
149.452469
147.408722
164.468002
136.397110
148.172195
101.656136
-31.486753
-48.483044
161.605911
144.120651
145.550568
151.592331
145.813248
163.817368
164.138000
142.565063
149.454590
161.926300
133.963959
157.310455
-179.052277
173.114609
149.728821
135.042328
113.116684
133.755356
153.596039
177.749512
164.537659
164.128159
147.747116
154.069763
147.010117
134.364456
143.495560
126.593407
159.034882
13.224169
-4.347759
142.891617
140.024200
149.666382
139.805649
140.820877
150.440506
146.116898
138.324921
163.631729
140.564621
118.696663
145.632767
150.069366
148.671478
133.880219
3.603533
138.911407
149.513885
-173.349152
147.002548
158.176590
128.608902
145.874573
152.210205
169.403046
149.114120
163.550064
166.298233
138.545456
139.594604
118.079239
132.773621
139.267960
156.248047
24.123751
-39.313702
2.656012
-36.489956
2.779603
-38.038628
2.241928
-39.507187
-31.699924
125.187836
176.108994
149.824173
137.553970
151.269455
146.713303
126.191689
144.414047
165.262924
154.789429
149.978897
137.587799
155.838974
135.878143
153.140884
121.270332
134.502350
140.266556
143.812851
160.392456
136.448929
159.126678
166.118988
133.527420
142.040955
176.618454
144.973816
14.227163
-14.294028
-29.527033
12.990569
3.508387
137.815338
156.555557
147.903931
150.452255
95.007835
144.762009
137.363541
137.479523
150.405518
128.064255
171.143173
144.819931
155.974792
154.099503
133.930023
147.604263
168.252930
148.606339
140.418137
177.540817
140.676468
99.249840
132.618256
114.194244
151.315384
154.955811
160.012817
-17.966225
148.049362
149.442642
146.230438
138.891724
144.669662
134.307983
149.511902
133.659500
144.863251
170.530075
145.935165
136.926468
160.968292
171.399811
131.521179
150.765732
119.663116
152.615158
150.888458
152.393539
-41.138897
-9.034767
-16.804123
-26.974718
-19.836552
31.023926
12.265109
-11.672223
3.168791
-21.484680
13.163646
152.275330
148.464417
153.019394
148.695831
164.096695
152.143158
157.294159
33.994041
-20.540749
-42.657207
6.748373
135.992508
35.460476
-22.867369
15.148087
-23.193602
3.112189
153.783035
153.363190
163.567398
159.202179
130.979218
136.104568
141.262268
146.886368
142.957809
176.660217
149.641678
127.490913
170.445084
150.819550
123.832771
165.287735
141.610626
148.281860
136.707932
144.491135
150.418686
137.454498
147.589157
171.197174
158.894638
144.198380
133.159195
131.396515
-24.006359
-8.185851
7.448163
125.186348
121.349945
138.000656
109.290306
162.517792
156.637299
134.976227
155.412094
154.442184
148.609833
131.116776
175.195908
148.461365
145.334335
164.772949
143.747009
164.015793
163.423721
137.663239
158.431412
124.937607
-10.120048
0.779340
15.421781
15.295108
20.223389
1.672925
2.412732
2.833518
-33.912601
-4.562397
-30.289602
-44.547791
-2.857458
-45.649429
129.979507
145.600204
144.567322
119.845085
146.445969
130.786911
148.785248
162.894623
155.271576
143.508316
135.777786
141.657593
146.098877
158.967728
151.100327
148.713730
165.905502
163.803833
154.690582
58.668015
146.788605
139.551514
144.023544
169.491852
145.285370
121.086380
130.420410
138.147476
158.423141
151.461014
151.575912
138.190338
147.282288
142.536987
163.148102
139.964386
164.636810
159.460815
149.784576
161.501114
-35.671684
144.668884
139.897064
148.895172
146.437607
169.325806
139.989532
136.123596
142.808578
141.459717
141.389374
139.851486
154.632034
150.595352
137.486404
133.096375
157.168671
-179.937424
-157.163910
152.511414
146.260605
-132.047180
12.423655
43.502392
143.082397
-167.740326
146.988129
127.915176
130.611481
128.207474
145.113312
146.633301
129.582657
-166.234116
156.999695
111.376648
131.713028
140.039200
133.684845
139.317627
121.970222
142.727264
140.688034
151.260818
170.386398
139.407471
151.208893
142.954224
162.429214
159.151276
138.113190
142.409439
164.737473
157.234985
7.169626
-23.010849
-18.114006
24.333616
-46.662952
123.785736
140.075623
159.092453
138.827118
123.422089
-25.512642
130.105896
138.081589
133.949005
139.675995
158.474564
155.001389
142.347122
140.006012
153.011032
140.943756
92.547005
-139.831375
6.046205
20.908768
145.385757
138.408447
144.511703
152.128433
135.315231
142.639481
132.834412
151.783569
150.992996
172.494278
130.919769
151.875061
131.821365
137.707199
169.877335
145.367264
142.745590
121.565285
159.564209
139.981934
2.467597
17.673824
-20.402992
121.975807
140.343796
131.150223
150.114716
141.441010
126.586868
124.905380
169.684097
151.715973
-31.537394
8.349343
3.280322
20.525442
-11.033585
21.080980
-32.995888
-21.361887
0.564406
-29.311222
7.143172
158.407043
150.559143
152.050186
137.034378
138.980820
140.186096
144.438980
161.186111
126.493568
173.270905
140.004486
140.639313
139.078674
145.588531
167.163452
115.762985
159.513519
25.600449
152.362137
134.858063
128.049988
175.150131
141.919586
156.770157
115.859779
146.344421
160.519135
133.475250
-5.250349
-41.383331
-21.724064
144.190018
170.792847
162.162979
149.316513
142.847687
158.327484
149.293060
149.683762
146.106339
116.011864
137.614716
134.315201
113.889114
150.302933
141.224930
117.977142
126.131882
145.070526
164.863907
114.872604
145.221008
170.317337
150.558136
141.915970
-47.954407
-25.011717
137.708420
21.634750
-29.382807
-32.919777
-23.659456
-21.085688
-2.079896
-38.334824
-3.334015
8.486514
-7.795759
-35.234138
-33.854027
-19.394489
8.959536
0.126669
8.727174
134.167892
143.045639
142.071289
127.842339
-14.734493
150.867798
138.804794
161.811600
139.240692
141.655670
146.410828
147.633713
136.402664
151.179535
145.623886
-14.100733
-37.908081
-26.889532
-25.232061
-30.366520
7.860274
12.591094
14.002878
9.554749
137.519455
163.144196
142.650681
144.196579
140.127289
148.060059
149.114532
139.074966
149.440338
149.618179
107.132660
143.272797
137.026169
155.660416
127.515800
147.065414
1.790019
-12.673468
29.671522
-72.123558
144.344376
135.119827
136.986679
139.256317
152.941757
-41.782787
8.040760
-13.104417
-14.954161
-45.888294
-26.294830
173.771637
147.686218
143.867416
147.622116
147.993454
151.534302
128.866562
152.848450
146.119629
149.891495
173.651382
145.926224
166.060944
141.634598
149.046875
145.563339
137.947342
146.633636
158.920532
166.721893
150.656021
159.040222
142.233521
3.017009
8.003882
-36.594757
7.396268
-0.194834
-34.048729
123.000168
128.090057
155.461044
143.237076
151.955856
140.002701
141.054596
143.452454
137.790390
170.905197
99.177559
171.706711
173.493362
126.367043
151.493423
-39.873459
-40.880466
147.256714
148.064316
148.576508
143.036011
155.566605
160.284058
150.328674
142.459290
142.107910
137.759491
139.556061
132.243759
139.554581
152.439468
144.930969
140.074249
168.532822
-13.657693
-0.048457
4.571275
-24.787163
-45.434475
1.602178
-5.585916
-42.316536
149.608887
139.625504
159.822983
149.000122
157.787766
161.195694
143.885422
146.478439
149.538483
153.845047
-179.406525
32.980213
-1.320862
136.424667
132.893677
129.270782
152.554306
149.944580
152.786194
161.839767
69.483772
170.191544
-157.009354
-141.702942
152.135101
155.807785
154.335022
145.892197
140.678818
156.064957
157.322998
144.843353
145.415176
150.832840
5.365273
0.790805
133.392914
124.916695
137.294724
138.102386
146.007431
163.931702
158.712082
167.634628
147.283371
151.791580
119.389297
149.998764
-1.902692
14.325158
7.493549
-45.757507
126.143562
153.016434
129.713440
135.233582
164.093079
141.821869
133.553940
158.001877
151.054413
131.272018
136.681427
171.955338
119.459732
168.237366
147.110062
133.685028
141.039658
158.756973
146.868088
155.981110
142.533524
118.495277
161.944641
143.032288
118.484955
146.549896
175.692505
-138.797134
-168.315109
-138.239944
-151.044830
145.030365
-137.016800
-134.016739
66.896851
154.307327
135.916168
112.078842
164.443909
134.130280
132.868240
170.494720
135.221954
151.980042
8.559421
50.287048
-162.035065
150.285019
143.472122
112.138321
138.844818
148.821854
134.258057
142.311829
125.645271
157.564423
141.168350
157.988129
151.103165
174.614838
146.001953
161.875153
152.364197
142.386765
157.477280
133.542313
144.418091
142.310043
144.319519
-153.663483
135.036789
155.203278
154.717743
176.444656
156.000778
152.934906
135.893539
152.059494
-167.838211
148.192322
147.366882
136.236008
142.302124
136.688751
174.276932
138.402252
113.684982
146.783020
165.098618
164.830338
133.845474
167.105316
-179.208939
149.782074
159.767319
138.587234
140.552261
137.919403
-58.919769
152.426147
161.004578
129.057907
107.445068
158.958359
155.550842
139.830124
157.316650
139.270477
135.511719
110.090866
141.288361
-1.893309
23.677935
22.497843
-1.831735
17.389582
25.106489
-92.189545
155.339920
144.282791
136.837234
145.427841
152.904053
136.250641
152.511673
-2.839866
-4.345236
150.478180
8.841912
145.392029
120.856667
133.438141
148.911530
149.857040
155.605835
140.029160
120.611870
147.080948
162.195404
139.365967
133.197510
149.706238
164.293839
144.955536
161.554871
1.752565
-15.945381
2.449605
-98.802063
-12.069390
-15.674402
127.804718
142.780594
123.432716
150.968979
132.730469
139.505020
153.107346
148.097168
144.417267
146.131180
151.598907
-33.362484
-43.084682
-40.423309
1.030026
13.333658
-25.803619
69.590881
139.401093
134.560532
123.025047
142.511169
140.147446
135.027863
140.844772
135.786743
139.939041
157.021866
132.991806
130.167542
126.151672
119.974640
142.189270
3.770968
-3.740050
13.927397
23.508312
6.084182
39.516876
9.965808
9.860291
-13.973945
17.636982
-11.237748
4.147937
-46.252594
43.996742
-36.308254
-12.867377
-0.573349
-22.464058
-62.489117
-39.880432
50.048222
-43.184021
1.372448
-29.231169
5.151493
-23.308702
-29.053011
10.328758
139.207306
148.341446
150.693909
123.318130
152.093063
155.908081
130.473236
166.467712
10.602443
-25.034285
152.245331
130.907196
146.691193
146.324890
139.017776
157.057022
131.343170
135.509613
153.596420
165.392868
148.099091
129.336792
138.397797
98.238007
137.788727
126.166618
-167.535309
125.267601
-36.945164
-1.683420
56.438053
-14.513306
132.361053
140.830002
170.947571
146.856583
128.933609
136.822723
164.775101
108.973885
156.939056
142.590622
155.398163
140.332733
147.253250
115.920296
161.807739
146.394043
128.875168
144.752548
160.784576
140.616653
115.649193
140.521698
113.131371
-13.571324
-36.390415
-25.821478
-180.000000
120.972672
125.943642
136.534470
124.555870
150.403488
138.407089
150.517227
158.479797
119.914139
149.229507
153.102692
135.486511
121.715767
142.745621
-42.961212
-9.986133
-25.166313
15.049627
10.445174
20.076326
160.269821
141.937408
130.866730
178.181122
141.890381
147.910645
21.593336
18.866396
-43.544785
28.741394
153.813187
167.036285
136.795563
139.002121
123.840324
122.849007
130.789368
146.055939
142.860504
106.677956
128.998856
137.922089
152.381073
126.106705
145.971344
151.793564
140.375031
141.001816
-33.617165
12.775550
165.884430
116.362045
131.046432
163.772003
149.338898
146.317688
3.115961
-36.458973
-36.748219
127.258110
130.361389
147.688873
136.577484
163.987717
42.617001
-140.086136
-145.719910
-173.544342
-149.898651
-148.310303
-149.644379
163.735168
143.509186
127.950432
163.534454
147.162872
142.167709
143.290146
154.237061
147.579956
158.891113
128.642807
148.991547
140.771988
160.298431
139.985443
159.064148
-18.223999
117.249367
134.525375
132.083710
144.458344
149.177704
135.714233
108.958038
145.539597
170.594299
109.155022
144.948441
106.278328
146.977310
-55.147900
-35.637321
-45.293556
2.201226
18.778349
147.726608
155.576477
139.024887
103.326416
141.009979
22.356722
-19.747263
-32.436985
-28.062439
-31.405378
3.791940
-39.557777
29.747196
27.753040
-1.046237
8.324754
172.937180
145.039215
154.144760
160.059265
132.661743
143.525360
145.502060
32.986622
30.335047
46.781010
13.574177
139.112167
138.764328
154.930222
139.659332
135.089310
169.624222
121.797005
160.472610
133.747040
146.699203
140.969391
172.145035
163.453903
131.541092
159.285324
155.775314
160.797043
154.432098
149.122986
137.446320
141.649414
1.307310
32.841698
7.911203
-13.173225
-23.996561
-45.849701
-37.858074
-28.740646
151.405334
146.775970
142.205276
141.634293
163.901276
139.078293
160.615280
129.925369
134.810394
161.603012
144.134445
-30.665997
-16.951309
26.625248
140.660202
142.245132
164.719559
131.813736
137.798950
163.892654
138.909805
177.619095
-179.498749
153.201370
142.111588
118.739716
147.280228
128.989594
-0.600031
15.001664
0.592813
-36.669102
-26.171879
-15.661414
-11.140036
12.038220
145.162506
88.731148
170.868958
129.566864
133.500015
-178.324036
160.633408
148.508728
131.643768
140.965027
160.303070
150.382843
131.173218
146.776962
146.494141
131.178757
140.665497
149.424744
170.434036
162.447220
141.047531
159.546783
162.584229
171.177597
160.945145
121.550255
148.464096
151.426285
112.115242
129.849289
138.275314
155.754608
155.701599
5.312310
131.002426
153.322464
150.806534
154.628784
160.235352
122.142357
137.854874
146.156174
136.386963
141.890671
145.626205
158.991119
136.582672
161.409195
147.384216
157.753540
132.925369
139.973022
109.824623
138.105286
177.500641
117.387863
130.069138
138.731689
7.996398
145.174988
162.909470
-29.423153
-20.294085
18.158791
-4.222898
-2.280360
-6.909668
-23.589825
155.777145
142.513947
114.465065
-14.678383
-11.633522
3.834153
137.380295
142.891785
130.604309
137.444595
150.111755
143.877274
136.105148
151.701996
120.840904
155.033188
148.738403
-2.423659
12.815379
-48.743382
-24.317907
-48.715733
-1.054620
14.310922
-1.194521
-15.129060
139.009201
137.631134
136.232666
160.366776
158.081741
130.003967
162.490997
139.386139
138.461334
132.270111
129.908813
168.712082
143.849213
146.849960
-156.714828
144.188324
165.606430
137.841812
153.796844
120.409996
69.618248
50.639988
163.384293
138.283463
156.278229
149.733505
11.178520
-35.126007
-37.871979
-12.880023
-6.020308
-33.983757
-0.317135
143.606659
141.458954
174.976517
126.229263
141.994797
141.939423
149.421204
153.203674
121.237465
149.013077
142.112381
167.628174
149.715637
163.534698
119.903061
144.796875
143.432983
141.842880
126.148338
147.048615
135.909088
133.693863
136.784592
168.645218
152.173813
147.574036
145.802292
145.108932
136.717361
137.660049
139.000351
147.803543
30.600393
8.386514
9.446957
163.344528
148.471817
127.923042
158.824081
145.289368
120.722137
132.483383
152.659470
119.975273
155.052231
132.486008
-179.161621
121.376801
150.378677
149.456085
147.232986
143.434677
159.064026
138.302963
141.302139
67.641861
139.021301
140.537445
148.781006
140.838165
145.057877
146.740540
140.409637
123.553360
160.114395
148.073364
145.404205
142.993088
146.412231
141.027206
142.838043
142.107285
147.700897
132.321472
160.880661
134.751221
153.670288
158.952560
138.676437
163.874115
156.623627
119.450470
141.713348
129.422363
161.862198
143.489868
151.040848
139.862930
153.046204
120.505020
150.583832
157.072067
113.286148
142.120712
138.199509
134.931137
154.966690
141.806610
140.213196
116.742599
151.147095
150.129913
145.614105
156.417740
158.471176
152.588150
125.363960
118.942177
156.810379
155.858276
151.960709
149.369690
141.110062
152.510117
142.559952
168.769501
139.756485
157.264053
132.630280
156.811142
166.718018
146.309891
145.427216
128.014862
119.450539
135.846085
129.909973
172.094086
129.066116
117.780006
137.221115
5.800356
-3.476319
-25.789793
-49.206024
162.945587
162.533493
153.609222
18.824665
29.966015
-132.535843
31.514181
103.608009
-150.020020
52.015862
27.414440
121.924126
152.960800
168.541809
130.035019
126.296677
138.319870
130.375900
147.448837
126.329781
152.972717
120.114418
146.478363
157.244797
141.430267
148.673126
147.668915
152.023743
141.809479
164.457367
166.712402
145.643433
146.767044
169.156998
115.341400
151.883286
-40.476448
-1.302061
-9.190304
125.426804
133.354263
148.328690
120.039024
138.705643
140.199402
138.244171
121.765190
147.547440
137.718155
171.465179
-87.257980
118.363144
131.030594
158.604874
157.774353
156.689407
136.621536
-177.102188
152.858215
125.110619
133.488098
-3.928548
7.896376
33.812603
150.482391
175.334122
11.421356
148.794388
149.987762
154.954086
158.514313
141.342529
134.976562
138.647629
143.544388
140.696640
150.075104
135.413467
112.592995
141.095383
144.261658
144.950027
141.191559
143.871918
151.557083
149.080887
-146.117874
-155.084961
144.503784
154.335983
160.052917
169.586151
158.195312
144.435257
146.931381
138.453415
146.933090
137.290451
144.312775
152.312775
129.273621
147.036209
146.430252
162.470978
144.789398
156.431137
121.541588
125.932892
134.618103
-39.685467
-43.036880
-39.059120
-21.768963
-38.976437
-24.838392
155.784912
142.184067
139.736130
164.493973
160.270203
145.846939
175.223114
140.673019
149.254761
162.573868
152.279205
129.996033
146.607300
98.820251
173.034561
164.900787
141.820679
144.409073
157.702576
145.368942
166.949753
160.895325
170.413834
133.382645
137.352097
143.645569
153.178986
159.074020
157.157715
169.969254
148.496277
111.601448
-150.181747
160.184692
151.124023
150.335602
131.418411
163.360794
128.181808
135.936493
136.199234
126.766647
145.079300
142.963837
156.989929
155.260193
152.330292
156.040436
163.542374
127.074135
167.496872
146.870895
127.778831
132.668182
131.501160
157.126953
145.288681
141.732330
12.549967
26.425707
-33.289211
139.258240
162.648087
143.563339
138.905624
146.492783
145.002899
-42.846203
-17.312010
132.359085
-40.812496
-11.235294
150.354904
122.407936
19.684662
163.809784
155.880188
143.531464
147.126053
138.357849
152.663452
117.285896
163.822922
138.386414
105.014725
156.537567
111.266983
142.088440
120.157829
144.606415
167.019501
106.051628
96.455559
147.572495
140.278305
141.658783
148.374252
152.226334
140.036789
149.508118
139.097717
144.084091
156.246002
154.226868
169.465103
151.024734
134.159561
156.524979
118.883591
154.024200
119.680069
149.380188
134.710480
133.791229
167.533859
138.432724
121.991875
143.095337
153.804214
148.216904
155.156723
140.936951
146.911972
129.156052
160.437607
139.004074
143.457794
135.063889
166.174377
24.504946
-93.331558
-6.123078
-7.564418
177.615173
135.868332
145.975357
142.915390
131.585632
98.408493
12.114500
35.643810
2.953400
8.726768
-50.981457
18.807617
-28.381159
0.019782
-26.899778
21.792799
6.076219
-20.132450
-54.295109
-30.545954
37.090366
-4.495272
-11.531927
-43.598179
-29.870287
-7.883116
-32.836056
129.266022
8.630671
14.059110
-30.206312
-34.493973
6.178379
114.044685
166.001892
145.112259
114.418350
150.122681
156.317764
139.263885
-26.440075
-46.275974
-31.496607
-14.515202
20.935614
-54.070446
10.334453
141.686417
151.886795
149.855026
-18.158867
-38.932816
-34.660793
156.746643
140.043594
159.927612
139.398880
136.440063
-40.808186
-13.248003
131.925140
142.339050
136.306824
160.298752
154.802353
160.663452
149.568588
138.331131
-38.265854
25.499605
-45.215328
-30.025841
3.115521
-14.646718
-3.385123
-36.676506
-39.485165
143.833282
127.309090
151.965866
135.035233
98.867188
154.984985
-101.992447
145.259369
123.828125
139.528168
133.208450
142.429688
155.084244
173.515549
144.055618
115.274956
175.371521
157.537216
153.309158
136.083664
155.377090
150.977982
122.997849
146.997772
162.744827
150.671066
178.661026
150.257935
108.060036
154.311508
158.619324
128.607864
152.199738
120.898537
129.129166
159.387161
130.443359
129.086792
158.152832
176.736664
155.436447
125.755074
111.710457
156.955460
149.160080
140.406906
137.850800
153.924744
160.882248
137.240295
145.574799
138.234879
157.137436
119.774902
142.200195
116.621788
131.895584
157.317291
168.852066
151.832336
132.738251
123.611473
138.254379
157.616913
163.495102
131.559326
146.347595
140.782578
149.514832
133.942062
147.698151
150.562836
130.617172
138.010757
169.674850
130.280380
136.346634
8.712419
21.035604
68.320961
-150.533279
-173.052185
-160.344254
-168.196411
119.870049
156.577560
132.104813
156.328400
136.403473
144.931168
140.492401
17.846764
-4.999319
148.621841
104.766586
147.449051
164.422485
147.458496
143.984833
149.013931
145.230270
121.674072
133.044601
145.045181
160.700699
137.343765
39.854099
87.455521
5.999760
65.049339
143.475189
178.857208
27.281342
51.179600
15.303405
134.330872
125.845734
130.163574
155.822159
135.117203
124.063164
149.974396
132.814865
151.619751
131.514999
126.360870
154.127609
152.184418
138.479187
124.866302
149.832962
125.879013
133.511688
146.881470
138.416061
87.191277
146.430786
117.664963
143.432220
148.511063
128.947510
144.543869
97.738243
122.948135
178.802200
148.721802
148.855896
-17.137079
-38.674885
130.078568
175.420975
145.233368
126.923416
146.281830
156.756226
75.646072
144.008987
148.036728
158.605316
111.059540
163.699188
161.482269
138.702332
138.101318
161.717834
161.182526
143.074203
145.985764
42.899940
-143.414017
-168.673462
-147.762634
-170.735901
104.991028
-154.723557
-116.322075
178.976242
-147.535950
-148.054581
176.977859
156.643890
167.250610
133.869705
153.079636
130.660645
117.260841
116.350945
172.536911
147.622696
160.705109
136.929855
141.198654
-39.090996
156.391434
153.456390
133.283737
142.926224
158.222000
137.076065
145.330414
120.683670
140.792297
123.849426
151.269180
-21.527504
1.632907
7.777131
-13.339920
-27.122686
38.653915
137.994919
148.629349
166.143402
174.311340
164.099243
-12.229144
-35.489559
2.707398
142.169998
122.036667
161.661163
120.463165
146.601822
164.156296
160.009430
147.468582
143.678757
137.592728
148.103943
114.960220
139.470749
125.662552
-18.237719
28.274290
131.688004
135.859787
148.184601
155.517258
132.541748
144.880386
44.655773
-21.681870
62.421356
-48.777042
-53.660069
5.876231
-47.705364
-45.789452
-44.345730
-19.241756
124.693062
145.889847
142.340759
143.350021
150.436432
150.289200
116.317894
127.273232
144.450455
139.352295
142.119949
135.808868
156.709335
135.784256
149.216599
135.864685
137.179001
18.038437
41.936344
29.264826
-150.185364
30.751709
-153.477020
-140.426285
-154.310638
39.241165
27.069408
-165.379990
-145.226746
170.159958
174.060287
-173.947922
50.848137
-172.019592
176.458496
68.332344
36.071804
131.223801
145.437881
139.925995
164.839554
117.974808
139.738510
142.673553
10.659036
8.595965
20.381321
-7.284511
-24.983223
-14.469840
-42.955688
-39.832802
30.132263
144.492722
106.345978
133.752869
129.812622
141.111481
124.178787
141.506516
6.807028
-5.417106
-1.232417
-43.357487
-27.462183
-2.881878
119.200035
155.010376
158.046341
159.056931
139.732666
161.669373
151.585602
129.758072
163.789627
115.443459
140.567093
-92.228340
147.601807
157.562180
135.541306
154.336487
149.601059
148.770889
137.343826
166.684601
179.454636
121.188118
118.328201
150.625854
152.059647
144.321518
134.940308
146.216583
137.823532
146.615433
139.710358
138.455307
136.222214
125.534569
140.738297
165.293213
141.862717
119.118454
108.430153
-169.356705
165.120438
163.670090
152.151199
153.655197
-8.006187
-74.159317
-40.652744
-43.213760
25.174526
-3.887510
130.282578
122.954422
145.479996
158.029434
137.698059
145.345291
146.140503
137.099670
132.026031
146.508087
139.665024
143.494522
143.761688
143.987869
158.370621
-129.489349
-178.549484
-166.652222
170.737518
69.707161
144.684662
133.999893
146.105103
151.841660
20.509413
-6.212744
-70.636353
-43.546413
24.761011
30.474403
-33.666790
-1.724990
6.364732
138.056534
145.535767
153.067429
137.625870
113.667336
134.322525
138.809525
139.183105
150.982178
139.534195
153.587524
168.756805
-143.530441
146.337250
163.846558
150.796906
139.722885
140.978058
151.769012
72.688164
158.659821
150.036469
169.108719
124.391983
141.905640
137.136185
150.654846
140.395981
-27.705824
22.070143
-27.489023
11.098686
-2.592840
129.663315
161.737320
124.003822
148.219803
153.268066
136.713181
136.785172
147.953522
145.146698
128.907089
150.259842
133.948547
160.861877
168.719589
157.826431
144.554733
155.760529
19.523537
40.225006
10.898490
17.332232
-42.413548
5.971792
143.572052
171.991547
132.121414
176.246872
158.358017
148.252777
145.440750
135.303696
152.039322
126.523018
141.742050
144.682083
114.955750
-162.264221
149.149521
132.071106
147.715286
142.782440
157.473175
137.398605
134.696320
15.608068
17.353289
48.664059
73.463806
-44.872746
-43.420822
-19.196669
14.575616
-4.218444
-40.416637
-10.734159
-38.484081
-53.778847
-20.726847
33.690224
-12.793792
137.672592
-18.059444
-32.810730
-43.015533
122.034981
146.831650
145.609131
130.187546
126.868446
179.582199
146.760376
118.380890
135.241104
136.809967
140.652328
172.207611
134.816849
-2.785442
8.319988
7.843501
147.064072
-35.721439
149.512497
119.739273
115.474167
159.797546
166.940018
156.002274
159.760468
124.321182
148.326462
-44.511734
167.644073
133.044662
149.120117
150.484741
169.904083
156.422607
138.878677
131.003891
129.746582
140.943848
145.052917
140.622910
154.726501
115.329742
165.434784
169.259460
134.649277
155.088196
127.127487
138.718048
151.956680
14.613037
-11.882839
-24.750032
-21.642328
154.796417
154.016495
156.815613
144.292847
138.106461
150.605972
-7.462928
14.452719
0.158259
9.699310
164.218109
151.983322
141.878540
144.164154
141.130493
143.879654
135.736496
151.141663
147.022034
130.911865
122.269913
137.926666
150.656235
-12.179646
-5.160841
-45.659023
-37.436523
14.234248
7.605168
12.180147
35.061127
146.543396
150.790085
128.462219
142.802322
129.510025
158.653381
153.025528
119.197395
144.577042
49.180073
152.597977
137.617645
175.199585
140.072556
167.018005
117.735092
179.309006
-36.681271
6.372030
107.372726
18.004192
65.846527
132.761688
148.645065
139.461853
137.710678
131.653030
142.810013
-49.518448
161.128281
132.935516
139.519897
122.653114
142.623474
109.010056
178.966934
151.538742
154.110733
154.258072
154.770248
139.198563
149.309464
156.512131
-54.893730
-5.535128
-9.652801
-35.025757
-29.667004
12.702465
-26.130424
129.127335
140.189941
158.436829
-51.404385
3.210101
-38.975460
-15.206616
118.432373
173.569550
122.367188
140.195801
142.443314
152.485992
133.675507
146.844284
174.360764
-178.193970
160.056351
141.549698
121.197067
159.322433
157.633865
143.759094
141.138641
128.894104
-38.368622
48.341225
15.565680
-14.167135
-2.482070
154.486115
135.752167
130.367142
-121.996460
115.076553
165.009384
156.181381
161.012695
145.001022
165.948364
122.810127
177.212021
147.843735
109.101562
140.409592
153.584274
164.202835
163.744507
134.493805
-36.223358
15.358159
1.536842
-30.611845
14.201796
-12.221870
-42.411362
-3.771124
20.305502
6.750494
-50.928364
9.531700
-47.588402
5.204996
19.154861
156.580734
131.265213
146.850479
142.191055
151.747543
171.877029
21.549021
-13.166286
16.438948
151.580856
133.854340
144.305481
145.344162
132.416016
143.748459
141.815048
137.906311
148.108154
161.075272
161.129486
130.141296
144.578888
132.970032
151.916107
161.353058
156.941696
142.469040
144.345749
141.985580
146.988388
118.601448
159.497940
148.285583
135.360962
122.728943
167.329376
119.438271
160.857224
167.142242
170.606995
139.208176
146.403015
128.820663
144.832047
149.342987
-18.796259
-49.254490
131.759857
150.741318
126.037132
8.428091
-13.126659
17.532080
4.631427
-1.877636
145.373444
131.473846
132.213898
163.359009
147.061920
150.289230
134.014236
150.328735
122.878525
144.418350
149.230835
145.405777
123.617813
147.737045
173.658417
147.412338
152.092255
167.649612
145.469818
153.035385
159.540512
138.245163
170.394760
150.548203
149.089996
-19.538296
31.337759
-33.061687
19.941244
-37.157455
135.527786
147.699554
158.766510
118.550972
144.685654
156.144043
128.392334
-38.770119
0.733820
15.701506
-12.354748
127.606575
142.281219
157.137604
147.177353
135.630630
140.249786
148.075958
137.891708
148.434082
136.103882
166.922226
141.551865
147.480164
150.825882
139.393921
145.061584
142.277679
153.412308
142.572464
133.428879
130.873459
167.276154
148.190796
150.938309
144.306137
142.196136
149.349945
142.950912
154.520676
138.356506
-6.283941
-5.559963
19.378811
-29.821304
21.132816
22.064871
-33.115841
32.234310
18.299404
144.421310
125.415054
144.925934
149.804611
167.462036
152.177124
151.653625
150.181854
-42.138214
11.403872
-39.226959
-17.380039
-20.097288
12.074551
-34.493866
-14.894782
147.255035
-2.117293
8.382252
8.452172
-6.288276
146.882614
166.130936
151.503494
163.881317
-1.736185
-20.172754
159.923355
118.981453
153.709854
111.115730
137.779587
154.939636
136.984161
149.421326
166.229111
140.589600
131.380020
143.314209
143.963562
164.758286
132.907486
132.008530
154.899139
139.082321
117.320213
131.181412
152.726654
133.143799
134.114044
117.720848
153.630646
113.882278
152.827011
148.707687
138.800552
137.339737
143.535080
151.279770
146.506927
155.263626
129.839432
123.373184
159.579926
145.869934
172.202454
136.836609
155.385361
8.375690
19.959942
-15.697152
51.000816
-34.078880
-1.807969
-36.642323
-45.740593
20.646559
-32.926453
47.577282
22.893814
159.384247
145.680603
147.843811
140.110306
143.100525
141.717285
119.638748
155.819870
132.442902
132.382614
135.879059
112.899750
164.763062
134.976257
166.559189
128.426849
163.546509
135.223511
141.897797
153.443665
113.174164
130.722549
152.380814
138.304596
175.803421
140.570312
142.745148
-177.646225
142.049072
155.528625
122.059464
137.471848
156.986649
163.295410
130.844650
140.172867
152.534378
170.678787
127.101219
138.061874
115.527969
138.414841
155.864563
164.184479
146.535095
150.670029
141.801407
125.479080
150.037170
142.267059
113.786476
140.884186
151.686188
171.754471
-50.410728
-25.232374
-6.216846
23.049871
10.063372
19.382299
120.075378
2.653506
-2.338164
-4.180997
-12.916894
138.308762
136.713608
140.300461
-47.439068
6.705311
132.838150
127.000656
144.429321
142.254547
127.678604
-1.854985
-4.212125
-9.069063
1.844405
-10.731483
18.027206
-28.870331
4.165370
-43.558872
5.366807
-42.108200
-16.554741
-3.609071
6.711450
22.052521
-22.934267
13.433233
45.031784
9.297030
8.059220
-37.219746
-0.081565
-19.690248
18.457674
-8.406090
170.738815
126.091759
-24.417448
-23.664690
9.817443
-56.404343
17.847378
142.846191
12.552983
144.119644
155.900543
144.976669
134.761322
148.066055
139.708359
148.279144
142.669708
125.584137
149.345108
164.241516
153.156540
156.231155
140.523560
157.776657
160.999084
117.915604
-20.312006
-20.855902
14.498937
-38.783966
-45.776695
21.232706
-11.984707
29.325897
-28.055883
135.806335
133.919785
146.978943
163.585663
141.567459
142.581268
135.097610
158.703766
139.889633
143.175430
117.501579
158.340729
137.666824
162.632141
151.318436
142.882004
159.436127
148.675980
157.294495
142.260376
169.870697
101.202911
-7.735860
136.100174
129.533676
144.834000
122.359909
149.425064
95.822144
118.874573
20.402372
-12.927645
-2.358085
-34.864719
1.235906
-49.817944
154.220123
153.608047
134.547531
145.188950
115.027756
142.524582
147.217865
142.040359
132.040802
160.322998
124.829323
151.090973
139.201447
145.708511
143.150681
154.148697
11.737824
158.580048
156.452789
173.513290
152.709778
116.415733
141.679398
51.497311
151.077911
139.388779
163.010864
153.786346
144.890793
123.140930
151.582794
147.228180
138.626358
146.206238
150.948196
158.267776
6.925150
139.499725
173.021393
147.495316
146.369843
157.658722
174.839722
148.228104
175.124268
132.448364
116.681442
111.748192
136.528625
131.674042
171.295563
176.808182
111.579987
150.335846
157.054596
138.243027
138.732849
153.890808
149.289429
17.377991
-0.414487
-40.747540
19.851852
-19.014212
-177.811066
116.163986
135.187057
151.068542
153.744537
145.515442
148.596741
63.958435
-156.973633
150.718765
156.396088
139.942368
141.139725
169.409729
154.036545
148.926987
131.213409
123.396133
153.823242
141.043335
133.464737
107.855362
126.015152
150.435776
121.704918
147.114197
-179.471024
142.096161
147.355774
152.865051
-11.913996
-44.962605
1.757137
-18.548466
166.294586
148.719986
121.005424
158.742233
151.163879
159.888306
123.739418
149.011230
151.869995
40.897663
149.184479
144.982178
147.731369
149.199829
142.231567
143.474854
148.726532
129.438339
131.951569
159.018906
131.460724
147.406754
136.798950
105.449150
146.329865
141.196716
127.557381
151.746979
145.781677
142.344467
166.582733
148.436295
161.320419
136.312515
121.839012
135.273926
127.088753
130.990311
-7.511779
-7.897346
26.822502
-31.817358
156.951538
166.261948
161.521805
136.254150
142.595200
132.101135
158.791260
147.636459
142.734680
158.467148
156.166962
159.525253
146.710083
130.431854
148.904892
150.539886
142.057068
149.658630
-173.272598
166.214798
134.240646
127.031570
141.777145
131.420120
170.399017
150.657486
120.205925
143.587555
162.260300
143.782974
148.852386
135.097504
138.433640
149.609665
142.875763
138.962006
130.104202
149.215057
134.570175
153.987885
137.487854
144.840973
159.531662
120.856773
135.267029
164.467392
153.993637
134.778702
141.789795
158.034592
131.934464
134.575256
145.853149
148.156006
147.105347
132.226425
172.407089
120.765663
138.224472
137.355103
135.497421
129.180115
159.111221
148.863358
150.472565
129.301865
155.437027
147.755127
167.853989
134.944626
146.566727
162.587250
149.140182
149.953537
131.726776
129.590179
159.588974
151.047867
135.073837
138.685562
156.608032
156.631683
154.823364
170.872162
158.562225
168.092697
133.162247
110.734718
139.954697
140.723343
157.804047
149.826477
150.187180
151.561462
170.923370
127.208603
137.485474
139.897537
98.530029
131.814224
136.992310
159.117874
144.510391
174.293839
139.611572
139.172638
151.499771
128.314926
164.101898
169.692871
150.075409
147.064804
-64.611534
17.250919
144.054825
147.105225
142.384125
144.252609
151.577637
156.350922
160.174347
137.576645
143.174988
139.356232
146.378952
116.421951
173.377808
151.893326
160.722610
156.320786
150.301086
151.648529
149.347946
143.721512
136.720840
131.004181
139.310410
153.077789
-0.593473
-43.017075
-24.766848
-47.754635
17.557989
159.955048
135.683182
157.155853
144.910782
130.020035
150.220642
127.088760
133.009949
125.010704
136.874756
148.236771
135.416534
145.178635
150.503052
133.021912
142.314148
163.858765
150.562912
163.177094
154.029343
132.645111
147.752304
157.351181
151.779282
136.361542
115.760338
137.234177
7.482123
7.507703
-54.217220
18.668631
151.133682
159.129425
141.358948
170.659454
137.117569
143.349686
145.359055
144.017578
143.684586
157.181442
137.888626
134.154556
138.627563
155.298965
154.786453
129.212524
130.258987
165.820938
133.193817
22.751949
-42.379932
-40.845608
47.583797
15.942747
12.190034
23.810812
5.793729
-14.776315
105.771355
132.227280
147.998795
173.857544
132.627304
-171.123993
136.212509
141.871841
141.377045
156.743454
145.989655
-179.673126
152.750366
108.614838
162.221817
129.811966
122.652573
20.806463
-47.707726
140.497452
161.384781
154.255066
152.383896
125.351051
27.870899
-36.552509
-11.117954
-35.231224
-0.765917
-13.418319
8.847599
-100.764526
145.673050
140.723862
164.084137
116.573006
131.066208
110.224167
108.464607
15.150923
9.270123
-37.931789
9.943207
-31.168348
-49.499897
6.489361
11.490667
32.223846
-19.037006
59.829182
-11.300173
9.994479
143.052048
167.547867
146.706848
143.657242
-177.803040
-3.613354
54.058605
163.299911
162.971329
159.200653
149.997177
152.828964
139.517990
150.372864
121.759888
158.444702
139.123352
118.040344
149.401367
142.621750
29.180359
-11.813062
-9.427691
132.059448
151.095276
148.650864
144.037033
125.293434
152.124023
143.319046
130.332764
144.461075
151.252426
137.130722
145.805298
143.336075
-21.998774
15.597783
-24.191643
-25.024509
-29.585676
38.836868
0.382573
27.091200
8.144686
115.231873
118.508858
140.059799
165.842865
149.632492
149.909286
148.589523
153.466644
146.589554
135.502777
160.450409
150.385712
-3.830525
132.247528
109.884895
-178.196777
131.623154
141.485306
158.914597
144.620117
164.519638
145.733109
141.878098
120.285194
127.358025
142.680374
148.670090
143.641006
164.364136
142.255249
141.603699
153.802505
135.487579
123.056152
162.562424
142.168442
160.906860
161.494705
141.659592
141.571625
109.050209
151.736404
150.566376
142.346115
169.101288
166.558853
176.565430
151.020859
132.261520
136.100632
125.014366
130.902420
120.796257
154.382187
-33.114021
127.703766
155.020081
126.835785
134.319946
132.198380
152.143860
146.381424
160.295807
-177.686310
-158.817261
20.780220
156.189270
153.414459
147.850510
145.920105
140.789093
157.756470
156.023010
149.458008
122.373543
-174.766495
156.457062
119.650070
141.679581
146.982574
132.152481
145.248032
142.808731
137.553406
134.488388
142.807266
144.312744
160.866531
116.910759
155.803696
149.758392
142.426224
131.647415
139.209244
151.575378
-178.149445
137.537674
144.249878
104.698669
-8.655828
-9.487360
6.345419
-15.954418
170.202652
122.149269
146.870255
143.748474
159.994827
142.500626
156.645599
136.146835
150.998062
137.601318
152.430710
110.106544
160.998856
132.817932
120.481842
135.704407
159.826950
115.934219
142.341003
136.528091
140.534821
123.122612
136.117706
155.502075
162.313202
150.381851
164.304001
137.127426
129.226715
155.655945
134.945740
143.675339
138.345398
148.165680
140.350311
144.373123
132.152328
176.578110
155.631409
96.052765
23.794191
137.716766
115.015297
151.054047
136.981659
148.552856
154.261154
130.410522
136.600174
154.697708
139.267929
148.418167
148.805862
147.265213
150.746857
15.305474
-9.782351
-49.638908
25.454239
-7.000677
154.030624
147.688904
146.756607
135.438187
141.175842
132.573303
147.043762
-8.166401
18.677313
-37.954853
-7.214961
128.733658
156.726547
157.863251
128.225540
162.035461
142.793777
-85.443848
113.733360
141.811935
145.726837
144.819214
153.177887
152.803787
143.066223
141.782745
147.141556
128.126694
154.229645
133.698761
133.586517
146.668289
126.854607
151.073456
145.080795
142.522598
126.652206
165.738892
123.855186
163.507675
146.650818
172.048370
21.119864
-5.336782
160.988434
153.014664
114.760315
151.213898
158.933350
136.811493
116.136459
149.237823
133.567322
159.903152
-35.163471
6.731816
-12.018293
144.711243
139.955948
147.649155
137.916901
148.926361
176.030579
156.143585
113.599312
117.896255
165.120544
137.953369
106.707245
144.452316
146.064026
28.893591
0.526747
3.105830
-6.452452
16.258196
-13.849942
-37.749203
-18.476627
138.123718
174.055832
126.663826
140.861176
149.623840
157.594498
94.554535
29.407326
9.411666
141.721558
148.666550
147.985458
131.581070
155.289444
140.820358
138.982025
147.196014
122.546440
143.311218
141.756073
161.626999
130.600540
-145.112854
143.984558
130.842026
135.799133
104.997688
111.746666
137.700821
139.531815
144.241882
69.449448
148.682846
131.919128
13.732915
-47.559338
-39.253716
-35.743210
-6.788447
-39.834843
125.797981
112.547852
167.867157
151.697037
149.153595
168.290604
138.443558
149.243317
154.045013
118.442032
158.104935
24.248816
-31.781305
-53.725338
-42.887215
-3.806835
-35.683487
146.752319
134.369217
154.839081
141.824127
122.902306
144.169250
137.618011
143.205399
157.254242
139.575409
86.677597
156.835342
-25.749369
136.014572
144.785660
143.877869
163.283173
166.036255
157.983795
140.305420
174.821136
133.727371
160.283173
148.302872
-31.246899
-17.436098
-21.169794
7.948162
10.467999
23.002680
-5.653849
3.257203
2.023424
140.560471
158.742630
145.132446
146.172440
136.628754
142.677963
160.624008
169.379135
126.675362
129.772049
147.086258
159.903458
142.896759
144.989807
151.164368
137.590088
145.790314
147.778931
148.314041
162.775909
158.923431
144.156433
161.600342
167.160080
146.625732
106.102615
146.306854
155.309265
-32.297516
142.953964
136.126755
149.366425
158.133789
139.626053
118.370422
132.715622
152.124863
165.886444
138.507370
173.581696
134.368240
130.663544
150.303253
133.106644
164.153702
136.777863
130.424225
160.452499
123.144272
149.952393
157.291183
133.013779
147.862518
143.280197
149.555893
148.569412
173.125977
149.775009
136.911148
155.255585
146.237137
139.217972
144.158875
144.538162
138.375565
106.205910
157.504715
151.477066
148.479889
136.138550
158.492874
139.423355
135.324722
156.691528
133.232697
146.464096
-35.823612
-4.236095
-43.023834
-30.538536
-4.305570
25.977085
19.155361
-22.935871
-28.704254
-16.159292
0.911072
19.138172
-15.422525
-14.691263
-14.481153
122.221039
158.652893
151.068054
4.827914
135.755783
144.753784
126.280434
168.425980
126.587608
124.462814
135.286346
141.399063
144.892349
-41.499947
110.903748
125.241661
134.895615
135.820450
150.616455
118.937889
154.073105
130.078003
157.477585
-179.561646
151.499344
113.847115
139.257339
171.322723
157.351364
141.283630
149.348358
127.649437
145.417725
157.575653
148.812119
131.321320
116.191795
148.275833
131.068588
149.404007
148.643112
158.864578
21.542994
-42.525970
-34.677063
-8.837490
-24.328205
-16.282063
-14.857455
5.372244
-10.260135
-11.803049
12.028113
0.197823
137.403488
157.404419
138.644547
139.552383
135.657410
135.152039
168.958374
163.688843
138.469864
153.928314
166.333862
148.064789
121.871117
163.615280
139.135315
156.325073
107.467392
152.101517
141.835373
150.320099
165.348358
157.262253
138.705399
129.483124
144.737183
147.744080
134.103607
110.999649
5.899070
4.510149
-15.141825
-1.119076
-28.947763
-20.138592
-26.932234
-39.505455
134.796005
139.987335
141.139145
145.137604
136.281830
140.404221
138.755524
167.531738
149.790985
152.050812
160.901855
149.804047
133.733780
140.455780
151.218750
156.812042
146.995377
151.991867
134.858963
154.259750
145.787903
132.965942
147.623383
149.709076
156.195694
156.070572
151.663757
89.662308
112.390244
141.530945
154.593567
161.193405
154.499191
144.715714
144.089752
119.045494
161.583633
141.938629
123.152618
154.078491
139.733551
137.359329
157.897781
145.636215
149.553101
147.949783
147.140686
158.458328
149.612473
139.290054
166.848129
27.631014
10.198482
126.375824
144.630966
140.179199
169.913269
123.900475
68.093483
157.996185
-61.658295
141.468048
157.600876
146.244202
146.296402
109.470802
151.980072
155.637375
140.279495
140.020950
144.519989
157.664825
136.750305
168.361053
150.182541
149.150177
124.399857
153.267471
48.044106
129.273682
148.365204
-40.751850
26.278275
12.378555
-43.498356
171.142258
125.469406
147.470062
144.261398
129.427216
171.298782
157.380493
-13.754161
16.753382
-2.205667
-5.682582
-42.175728
-34.384438
-23.885050
-21.367371
-3.019150
150.239471
145.093796
160.703873
154.615692
73.237816
9.796210
139.098190
141.850204
171.087418
155.645111
146.302338
157.832123
159.794754
150.256882
160.297852
144.199249
139.346481
141.133179
127.988190
142.780685
129.322647
3.320540
18.809387
-3.756661
-48.200867
-28.148024
-49.500019
-4.195353
-35.250717
-21.025900
13.386037
10.633322
-61.072693
-39.515171
144.473526
127.705681
147.615860
154.173065
147.291779
144.864120
-43.795177
-43.971489
-32.166752
12.789302
-27.708336
10.979708
0.496928
151.438049
142.463394
-175.972687
133.473602
26.408237
167.831589
160.533295
146.073349
167.476837
144.956467
128.767761
149.322403
144.707809
166.130219
150.606018
131.754211
161.740646
119.281036
136.950729
138.860474
132.555557
149.726181
169.106201
-30.602139
-10.028366
2.894553
-30.029175
9.369050
-32.734795
-31.893259
158.412384
24.067930
-23.924273
33.076500
45.258564
162.450241
150.678085
149.249344
134.267853
157.541885
127.331245
150.040344
147.160217
167.172119
128.609116
139.520813
159.942917
144.557861
124.895271
144.073059
145.726257
135.856339
121.278557
155.691589
152.606766
137.030396
153.025406
154.837143
147.702835
156.580414
158.616394
146.020004
145.194977
131.801468
122.096756
150.599823
151.612900
178.394760
134.002655
156.196655
142.735962
169.976303
156.150452
145.957962
148.844254
139.810791
134.047150
156.343353
144.930725
147.226334
26.610140
7.656014
-1.344066
-9.961406
-31.726971
-21.373631
-48.257828
-139.091965
-152.188538
-130.338013
-177.403610
-139.753128
154.379639
22.829876
142.058243
158.840973
147.985931
177.631805
113.876503
122.734245
113.894180
151.104645
140.089859
128.933426
145.575653
144.017487
-44.745491
-33.310818
25.995058
-7.879903
54.409779
4.423326
-0.546439
17.960752
127.227539
157.267609
145.208359
163.422348
149.822235
159.577698
160.627029
115.898933
157.487534
136.194427
125.710831
160.843918
173.697845
141.528336
154.878387
132.274414
148.433334
131.173981
176.325439
122.311821
150.152771
160.519684
158.265350
140.527634
154.569000
174.181885
136.621338
141.892654
144.805115
167.633224
152.875534
127.629478
124.102646
151.929489
155.692001
162.522934
148.187851
3.546299
-11.746063
-46.842350
-2.302908
-36.192638
-47.956646
114.059143
140.770782
159.703842
150.192841
107.227371
171.367523
115.186737
115.355301
136.394760
157.207001
119.577766
130.272675
140.540985
126.330269
97.746498
123.374626
118.914078
138.486404
136.548370
135.671890
145.355179
144.400818
155.435852
163.524612
144.731598
157.895081
147.662979
131.871277
137.147095
133.667908
139.955795
147.850922
142.457413
30.032667
5.314817
7.274808
-35.701302
-15.483816
7.515723
1.619429
13.740883
17.054760
11.566349
-47.340019
-12.772383
24.747976
-2.111739
-38.135998
155.594147
143.732239
159.242737
151.085190
146.692596
133.490524
135.720810
143.943558
150.301193
158.198914
155.359344
153.578278
146.688828
136.913300
128.694916
153.942566
148.034470
-144.891083
124.799927
140.863632
140.416031
146.566345
118.047722
115.951691
123.440826
175.886475
145.095230
143.380264
148.015717
154.701813
154.102905
129.705948
121.583931
168.114334
123.415977
148.294754
159.621078
148.325027
143.619583
171.111404
154.822601
13.187993
32.046185
-28.621216
-45.671856
47.713310
18.719934
-41.337158
23.995024
-0.842094
-0.836499
-3.693054
46.994774
-3.388476
10.780287
140.140472
160.341461
118.629768
145.088135
145.508270
126.895157
134.937424
136.088837
147.470108
140.277679
123.844818
147.369247
162.414749
83.411949
150.787338
161.753708
162.430710
136.549454
-27.088057
5.022817
-43.557613
-51.720097
-30.931654
-33.752270
139.928650
138.091003
150.350647
134.639435
136.274094
125.359566
123.551613
124.646004
156.865082
145.361603
152.984680
164.495438
139.243484
171.256073
155.227783
-174.430237
151.043137
167.422165
132.196960
144.670044
146.659286
143.114044
126.008049
120.163132
139.128448
137.418243
144.284027
150.081650
127.645615
145.706604
152.222748
146.977692
133.325775
167.462616
139.946304
161.741302
2.151769
-21.641790
-28.522654
14.212982
158.506927
5.160461
5.193917
-51.092922
-27.308271
16.363632
-12.156655
138.547394
119.079285
113.248047
150.262817
150.206985
118.308281
-169.409393
152.772659
166.037811
170.385666
149.388153
105.268097
20.714985
144.766403
136.316452
106.696831
143.305695
143.846420
168.735901
153.199356
141.626053
147.866165
143.641342
150.611053
151.119888
164.321732
140.825348
152.979675
135.777740
154.649078
157.825104
173.863266
152.755600
154.782104
-179.903076
133.154037
150.652451
137.183609
135.643921
138.248383
153.840988
158.833206
139.799591
150.305450
149.054840
163.327759
-21.880527
-8.049325
-18.341331
52.250381
133.894821
169.064804
144.364380
160.788666
153.099640
164.054657
143.002701
139.750259
144.065353
140.005676
164.214691
150.825165
161.213104
156.007401
140.977997
139.970154
132.081131
153.445404
159.689682
103.945457
140.382019
136.186859
164.147461
126.735710
11.696068
-25.667595
140.661026
-159.529083
138.849777
146.546539
139.333801
3.289738
143.866272
133.833679
123.900085
174.740463
142.450562
3.223672
-16.637550
5.600842
-39.905106
-24.981369
11.772540
-16.348343
0.125115
-2.751148
-29.016666
-22.254345
-12.758365
-49.763496
146.242676
154.198456
154.257401
145.298203
115.211311
140.818451
159.753662
168.942764
129.495407
144.394699
157.074951
118.742355
158.667358
-12.895687
-36.538322
-48.420528
8.300328
-44.007030
6.991733
123.374451
141.478119
-169.720871
176.471573
109.683846
139.340652
118.831490
117.667160
120.098900
140.493546
22.481800
9.350508
-8.553063
12.930010
-40.752411
15.539951
-38.791622
-35.472198
-23.345219
0.889335
14.873762
-32.262928
136.989548
153.335144
162.427307
-10.461399
-41.913578
33.653168
-11.463807
-19.057381
16.209417
-36.764603
-0.742568
147.686813
143.776779
123.021248
150.989212
15.991115
16.551720
-6.323039
142.197708
151.141754
141.442551
140.415436
-117.967964
155.394745
140.240997
147.959045
129.526413
33.838341
-144.253662
-145.591614
37.490463
169.796875
65.569099
139.888885
152.799591
120.082024
135.649582
148.690826
152.345673
129.862045
-15.838211
19.454922
158.651077
162.631180
130.346436
156.150299
154.067825
102.127724
154.918823
111.450500
150.472733
139.255081
165.842377
166.022430
146.804535
143.368607
-152.423538
20.210827
-19.203035
-5.178351
-20.865721
-3.291761
154.154755
178.204193
156.866455
131.979721
122.760216
151.187210
149.940262
152.982620
108.545074
161.318466
112.778809
145.857025
142.931610
165.711868
28.272120
135.817642
130.709930
121.704567
127.589783
155.019135
126.659470
162.078323
131.145096
143.599167
12.906990
24.533821
145.206589
147.713211
155.948105
157.297485
134.936096
150.944199
130.264679
144.990372
156.995255
137.445572
138.524216
152.450180
144.846359
163.224640
141.844177
123.414993
135.961914
147.054672
164.766830
153.110672
147.061783
-24.257055
-15.063222
-3.302627
-0.620551
6.128839
162.977402
121.942856
166.517670
150.577225
-33.938030
-19.332504
-12.991024
26.511408
6.197895
-32.505981
-56.427456
19.648558
-52.312206
-38.487469
150.816528
119.935509
132.172684
143.937317
114.479317
146.269943
141.240433
164.991257
153.471939
148.879196
152.600449
125.145615
175.401932
144.075806
164.686417
151.484863
139.279846
146.505035
149.991455
-28.131905
13.185448
16.851250
-4.710063
6.888915
135.793777
148.346527
157.218307
140.338715
156.382416
132.440598
138.427597
115.071075
153.558441
154.812805
135.478058
138.201782
140.872604
127.107597
177.034485
142.753326
146.020233
128.880920
165.154617
148.312622
117.848419
140.225464
157.913040
117.768356
143.234741
114.623985
147.305038
168.834412
118.237259
162.578430
135.404648
147.728409
131.820847
116.827171
161.994171
150.740707
134.252930
162.986664
172.878342
113.005249
130.213181
132.255737
147.770447
146.356369
139.452148
143.337143
157.297165
128.841949
130.749619
153.897446
1.503761
26.288170
-41.763618
-40.953510
-9.553515
-51.305241
-1.597897
-4.444485
136.434067
131.940674
157.678070
143.335693
148.057556
151.037781
150.991165
156.801025
113.275696
147.462982
147.879486
125.924500
161.687759
154.101776
161.653961
-168.095367
167.433990
40.897511
179.488693
-172.575699
155.132904
-152.763840
51.734215
-152.317093
-136.766708
142.120392
152.219315
136.383820
153.162918
149.834000
171.287155
163.088318
138.997131
157.654999
135.749191
-163.732162
122.447769
121.456627
151.996384
152.682739
122.322235
148.636810
147.927429
137.150146
-165.895432
138.811493
171.168823
143.020508
159.730515
149.926483
141.849289
160.416214
156.349716
150.120651
150.377899
168.282562
147.590851
136.552490
130.994766
141.081451
143.267319
128.291443
137.496262
163.430450
138.520187
159.742218
161.577377
164.771683
46.152359
-134.696732
174.242233
146.639893
140.119019
170.609985
-170.363968
-33.115646
-29.443632
-5.076592
2.820500
-35.842361
26.945530
-19.263216
-147.627090
-72.573929
155.002365
121.475594
170.515594
126.060463
170.507217
139.708084
163.477859
145.873352
150.422089
147.347015
146.094025
135.758575
153.998322
144.849228
138.954361
116.125137
142.504654
128.637131
147.663330
133.772614
138.646164
106.902229
142.552399
159.421265
131.142578
152.335419
158.606873
157.738556
155.418716
-171.978439
140.314972
161.880951
-115.511551
171.315048
137.117813
165.020355
111.590034
112.784935
161.394485
138.551056
118.781136
156.250473
125.847229
141.573639
140.280670
136.443466
113.337616
-176.606491
161.794937
152.645782
156.139038
139.204300
8.144711
-21.900881
-17.671688
-27.110302
-46.299847
-9.872669
-11.540739
-16.213514
3.821057
-45.546745
74.476418
-27.102200
158.904938
160.249069
139.588409
151.559998
167.340576
145.806030
142.431351
140.856232
155.845245
153.424240
151.488556
139.760925
161.462769
136.388290
143.227585
153.956406
172.212921
160.464279
139.138458
135.621292
159.392593
149.923126
139.973175
148.557861
148.400116
134.532822
120.574959
114.230324
159.864197
146.349060
149.142548
131.387360
135.540741
123.725945
146.156662
120.083214
173.574677
140.527359
145.827057
154.535583
138.346893
134.433426
-5.469165
133.421951
109.929886
116.943665
134.168472
147.807007
15.101754
-0.366908
-32.256393
2.720165
-43.947788
0.646193
29.132053
-15.005159
-81.845345
-17.921440
-2.219820
9.968925
149.071091
54.454594
46.090954
6.767874
17.951437
-168.792419
-157.191055
154.071503
-131.798157
-126.750229
-161.211838
-150.223877
176.317657
-175.530457
-138.297470
-164.834839
172.012238
159.596207
128.339188
6.481349
-11.391932
151.096008
140.196045
150.526459
-175.814682
146.254074
150.335480
132.701416
160.564240
152.837296
114.615456
-149.585464
76.649406
153.028473
173.436890
148.207993
134.285019
125.149399
136.777664
154.619171
138.670639
142.382706
146.450348
131.102524
135.544144
145.263809
148.882950
144.195786
156.514984
164.281891
125.804535
119.625427
145.761047
-43.582012
142.637360
171.419083
-149.098602
-137.764328
-164.307861
-155.545944
145.442078
138.664566
146.177979
144.245514
143.458237
159.844635
139.930222
136.548325
144.652237
153.990967
130.970184
-32.935684
-46.600338
-3.605380
-0.126669
149.072357
-7.169544
163.968811
159.353287
140.257614
157.441925
156.516815
175.584732
20.611904
-40.902000
21.258066
24.270418
30.638178
-42.878719
-38.009708
136.100250
133.006104
156.187881
132.167816
171.634628
129.152069
142.971909
156.776199
174.321655
15.642237
-38.813332
-40.023945
-3.278829
-6.916279
7.242345
8.753490
-171.853333
15.383836
-6.938110
15.663679
13.408765
4.149354
-40.875622
-1.555448
12.613820
4.123503
-3.508443
-35.742046
19.527899
-22.998230
167.360748
137.688126
133.785751
169.387817
151.609863
131.226135
134.247604
151.693359
144.742401
147.005630
142.882538
144.032944
163.675919
136.239426
161.106720
142.951752
173.384277
139.103043
115.440323
159.327606
148.223312
152.253418
147.429794
164.086411
146.607605
147.467682
150.821152
162.527008
134.788666
165.146088
159.197815
129.002213
132.855515
156.582794
130.299286
108.818802
142.635574
142.989868
130.103180
129.668457
152.754822
166.634735
154.603806
140.618256
108.667831
132.874786
138.295593
162.321594
155.352142
118.108154
146.307480
125.818291
176.770020
129.316849
150.890457
11.924463
12.900063
9.331403
-48.769093
153.233093
137.155487
138.804535
145.718384
-37.866936
-2.681171
50.588787
159.949371
131.394409
162.077988
126.525337
144.882202
176.755264
150.817780
137.769623
141.070251
155.029495
3.348020
4.148126
-13.034190
153.371719
127.522545
125.512108
163.612457
156.655441
148.760803
122.487305
7.341843
4.763454
-13.098510
-42.045650
132.057419
126.922417
143.084229
134.837158
167.496597
114.520859
141.028534
143.748352
141.299835
131.273468
146.707550
155.054276
150.685486
170.824982
166.948929
-33.007862
2.588685
8.957343
129.037369
147.356476
130.684723
146.275375
140.093735
135.921326
135.068863
148.184982
-51.048088
-44.233192
-3.587414
-47.584763
-50.850853
-43.402622
-15.739985
-22.930315
-14.230247
167.410522
126.120132
152.231125
151.623245
141.567474
124.442200
157.607498
151.188828
158.247055
-42.350121
-13.744002
-24.615530
130.303223
110.275505
100.452515
-22.778065
165.440155
120.789597
147.545624
126.903381
138.143600
105.758011
139.575348
143.261719
155.410904
121.620773
135.721130
143.926331
139.980026
138.676407
141.933060
156.391998
148.358749
148.915115
143.125153
-12.519172
119.538452
134.365158
-1.728843
4.269667
-15.522184
27.981789
157.669312
151.902954
132.851791
148.713959
151.054626
145.675354
130.262024
146.615189
138.819611
160.111160
129.417465
130.066528
161.875824
-178.652878
166.836288
163.780304
171.697006
160.894638
142.431320
176.827927
146.680237
149.424301
144.941345
158.649765
31.874018
-13.528485
-12.935823
-38.490467
4.274618
5.742623
12.408470
24.988283
-47.586941
0.658491
-38.148655
9.776258
3.937063
11.256098
-39.537937
-26.397514
5.117415
20.485275
-42.710091
4.686548
-20.004272
126.725014
126.247940
135.312317
159.134445
-156.065598
169.447739
136.516602
154.375153
144.936935
144.296036
152.462143
111.864639
126.072960
123.453094
130.638931
142.307236
-3.140368
-10.649319
127.582520
146.078644
125.742355
177.567383
153.610855
142.591782
168.956741
125.900703
156.527451
155.191879
154.787094
153.082764
148.034744
152.294250
-8.379299
0.728468
4.054247
-16.609545
-6.490358
-28.019592
134.708710
140.461136
108.328423
127.200439
105.714203
146.848465
137.584488
146.481598
141.810654
141.742172
154.048935
138.746674
135.132294
155.820816
139.656143
141.758499
150.684662
160.721085
141.910324
-1.133324
9.808667
-26.663780
-38.201309
-10.932486
-11.776724
-30.929787
125.153511
146.319550
149.936523
112.790352
147.328140
-171.812820
157.449326
149.516769
164.812149
130.377975
149.817215
124.716064
140.255951
152.440247
136.628830
-179.690979
163.415009
146.053452
162.502045
93.818993
140.047211
137.499222
143.587952
146.207306
157.284042
151.690018
146.033600
148.796341
141.965820
152.775604
138.671783
143.147934
144.125732
151.827271
134.288681
123.615349
134.400162
142.507828
133.164688
170.314560
153.608307
142.536987
160.487137
154.157944
146.256958
118.147842
143.093506
147.060120
147.260681
136.527527
160.449966
133.357162
107.466125
-10.903890
1.692579
3.168544
-27.202223
-16.078316
-39.665695
-35.786591
-22.649920
-13.126616
-30.424219
-33.607929
135.609085
150.849930
134.201462
101.192314
-13.250134
-3.088067
18.457273
-29.605095
140.369858
136.961136
-167.051987
114.681496
177.081192
155.290955
11.302979
74.448044
143.075241
164.165161
143.925018
165.220139
2.617185
21.765997
150.902466
138.718079
161.748566
122.327614
150.271255
108.637924
143.040329
152.816833
154.329300
-34.538647
144.893875
147.611282
153.597626
150.818619
147.801727
137.287827
143.967880
129.724487
137.864578
138.505615
171.304840
131.692245
153.295792
147.147476
125.549583
132.494278
9.364370
154.152252
169.880096
116.333115
149.435196
154.082687
129.437134
156.147049
119.624527
146.190048
156.332962
161.222794
151.243790
143.428467
160.962723
152.067093
161.196274
152.385910
169.462555
145.441681
158.611557
134.520981
171.952698
114.399750
166.106674
136.083084
155.034241
146.236313
148.405960
159.179184
-157.142380
142.264359
67.187187
32.144241
123.913406
144.831253
102.132111
125.422745
127.368599
147.583542
163.200394
146.375534
138.241867
147.189697
146.700729
-20.492144
-1.239542
13.570974
17.503431
-10.063528
-8.500202
9.608381
173.751099
146.842087
148.824753
131.201965
138.007019
131.732193
114.046684
134.197617
-13.970522
2.940247
22.010269
21.366087
149.087967
155.061768
168.038361
168.080994
148.182587
129.305893
38.218185
22.272518
-15.671494
-36.925705
-25.834507
124.559349
-94.395111
-177.861084
-40.235325
19.490860
-17.661278
29.265665
27.439129
-2.071693
21.309305
146.545761
144.753418
137.122681
140.465805
156.632721
7.049014
1.590654
-39.797070
128.652802
131.569107
16.787495
-21.980698
8.768020
-12.208878
135.857544
148.349396
165.705597
124.398613
132.696487
134.875854
114.885193
143.675323
162.888077
169.429962
116.120941
160.318359
146.173294
159.295090
15.710917
143.399506
166.403061
150.023682
151.658493
150.457672
153.271835
141.664124
148.300262
141.901199
118.187431
159.919083
148.157837
130.612793
148.223236
142.461456
141.341705
140.595123
167.276443
118.607155
147.003998
146.453522
140.829453
-17.854441
123.197922
150.739883
130.779938
143.548050
132.719864
143.553589
106.234200
166.375565
132.909378
145.234375
149.844147
13.468703
-41.726028
-6.466689
-6.042929
-15.225822
74.055901
120.001678
137.506302
152.560257
139.617554
143.307083
158.818069
150.740784
128.979706
134.198746
133.372299
137.119858
143.791245
141.661011
170.940125
164.853470
142.214966
140.232361
162.191116
-22.240904
-58.553112
-3.948734
-26.007055
-1.465670
115.257294
161.295898
136.275818
160.484161
167.839249
118.768456
127.817993
144.202499
116.289520
153.742676
155.133179
149.293259
138.250214
152.129547
104.681831
152.756790
137.530136
168.062424
136.476318
147.633759
139.384598
117.037376
149.718903
153.677658
-13.990608
-46.190300
-24.594227
-0.000000
136.402893
140.315292
137.856003
153.186111
142.034866
149.189774
137.158020
140.108459
134.921677
-9.809308
6.166119
7.361647
-28.312557
-3.195798
27.953520
11.076435
-10.791583
-29.361889
143.229340
165.922623
112.526703
7.194484
-6.747530
-14.062919
162.072739
143.449341
132.694016
113.937714
130.967590
154.664551
146.806091
149.589111
152.438980
167.157990
142.020416
160.993210
163.054550
158.413757
149.441788
132.449203
158.436584
111.388748
164.112198
155.524445
143.963852
157.540848
156.968231
145.340683
149.748611
148.576782
138.357086
147.807205
137.608337
151.812393
140.885651
154.503342
141.664932
150.445694
161.749847
149.244766
161.440125
-175.788605
162.598511
123.354645
169.573029
142.782196
-0.365305
4.315838
-44.585484
170.819183
145.861771
145.011093
145.070175
132.225342
169.502304
-170.318741
144.186539
159.887436
0.369035
-26.819437
3.802924
-9.860272
23.498474
-49.334137
142.731308
143.939835
152.067001
122.285599
141.324966
157.135986
120.407646
156.644424
129.247055
153.975296
166.186630
133.133240
149.106796
137.840912
123.704048
147.356354
156.100433
149.138046
155.001053
157.016983
159.993179
165.884628
53.930519
6.062103
19.358856
17.563354
-19.016611
-26.733397
-56.248672
-27.165136
54.370625
-22.549417
0.173589
-36.625320
-15.041997
-93.901077
23.371077
28.206678
5.513239
140.406784
155.567154
125.867577
156.904495
161.142853
167.498596
144.594025
158.214447
139.018524
129.985672
161.636993
108.245949
135.623581
148.483490
143.768112
154.302368
161.722366
164.457825
140.632355
150.261642
149.527939
167.485657
148.061813
134.066437
155.111099
130.312073
162.636841
123.842896
145.387924
153.723785
151.191116
155.130325
134.702438
134.890488
178.664688
148.171356
138.040329
112.049728
143.730515
141.015182
124.421303
149.728683
9.382592
12.838546
11.166394
157.674438
160.756653
110.624977
161.039642
144.253632
146.543365
-12.495312
136.091614
147.566040
154.322510
-177.331696
-18.449312
23.598526
27.484924
-22.179569
16.898827
147.289902
134.188705
135.640488
103.809914
-2.766120
7.571030
18.894129
164.519135
132.486130
122.854210
128.749115
135.984604
165.965897
117.117027
168.919144
159.616882
171.076553
153.271820
142.652634
152.503799
136.278931
144.522430
142.135757
144.820770
140.700333
152.728455
110.186333
146.927811
150.363373
134.090820
120.294991
-156.733948
153.808731
135.374786
143.086594
132.901215
159.721191
174.794617
-151.927353
137.119324
150.920380
159.561813
154.038727
162.085617
151.597366
-51.939430
-2.621818
-39.921551
-10.998232
20.708794
12.806369
0.783097
-49.122070
-30.831055
-18.485495
8.335809
-12.847165
-40.203167
-49.083355
-44.098930
-25.803085
4.956498
28.434460
8.191054
-46.229599
5.086501
2.931312
-26.352297
138.774292
145.255173
124.813576
145.633423
150.506592
139.300278
150.635590
-38.462635
123.557953
132.530914
112.655754
138.454788
147.023270
152.165375
136.475830
142.652481
145.369858
160.736328
140.805099
140.952301
146.652023
155.698959
141.310287
173.400955
142.431305
120.223984
152.891891
144.112152
144.918060
132.621185
157.409622
78.322723
147.055496
156.803970
145.707031
96.317703
165.854736
137.328766
132.238144
144.726898
159.395187
158.451019
-9.637535
148.416458
138.239136
129.398148
155.654587
133.383835
142.944778
138.055267
133.130966
153.104050
118.555962
-33.672974
123.671852
-178.480942
150.356766
141.342285
162.222504
146.815887
170.845764
148.245682
168.167145
174.930466
137.291656
151.802017
133.807159
164.118378
142.001205
152.466583
135.581192
157.643982
154.110641
134.071625
112.086975
119.611588
166.142532
150.934937
149.383163
149.751450
145.577438
165.564316
147.896667
130.977783
137.404526
150.864868
151.840836
-38.141014
-36.595314
-37.928730
-14.456043
123.561722
140.914307
137.820404
133.762772
144.686050
165.023743
148.401917
143.436737
139.714279
135.859299
137.387680
135.968918
140.654602
126.541298
176.078217
153.139297
160.741745
156.484741
164.960251
154.662247
130.398254
149.107910
153.272247
124.173882
125.447479
133.689209
160.687363
93.778877
154.065460
152.546295
149.680466
147.908905
122.432716
166.593369
139.036057
117.269012
141.288498
116.491631
162.176010
143.117126
161.832138
125.821342
144.964035
124.088737
147.898941
136.486099
141.885406
155.682114
145.221634
150.831635
144.236115
158.850647
136.372055
131.487076
147.704086
148.824783
158.602310
147.327148
155.837982
157.957748
145.166916
147.420059
128.910706
122.636040
168.146027
131.199905
154.668015
-3.246607
-43.685268
-2.126148
-179.719513
168.643127
2.291064
15.115787
1.207069
17.307268
157.914688
-46.802917
5.585635
-48.382343
4.620715
7.671814
122.469261
159.611053
166.671768
150.614227
133.047104
121.740112
129.015244
-16.785400
7.004683
-45.663498
-1.015678
-7.871479
14.237637
131.044739
143.222321
157.120926
159.159058
137.692810
112.200195
127.350151
138.183868
2.027192
-36.374367
-48.089645
-1.033629
-31.952200
23.989832
1.970601
161.360245
29.543991
62.783436
54.172592
-172.124329
-173.104782
166.244110
58.881500
119.580757
142.345505
150.877914
138.479874
149.786789
143.599197
112.728302
160.165161
174.342667
125.290703
158.895645
132.955643
124.230782
150.144379
155.394302
135.045258
136.584442
125.483521
153.092545
151.402496
114.919250
176.466309
142.390732
118.180038
-51.716530
-36.081085
-6.920135
-0.228141
155.350327
139.352951
171.845749
146.238327
149.586136
121.012543
129.998825
164.145737
148.152618
136.511703
134.217773
-6.316182
-42.604858
0.542486
-37.209789
172.368362
167.275131
-28.580816
2.364054
149.562119
62.955181
156.747208
141.307648
113.764450
134.445786
133.898163
128.960098
123.799301
152.392029
138.569534
151.496918
147.378586
159.562943
141.858154
132.659348
159.123260
-14.493915
-9.725364
15.658643
2.592840
11.201644
7.269277
-64.070938
166.809982
114.852478
166.648193
146.707550
140.707932
132.258774
159.597626
139.692368
132.742783
168.808945
140.100235
153.608093
131.569046
133.929382
154.363800
146.110779
-8.609184
12.974303
2.737453
2.056903
167.989441
176.776932
129.314346
174.850174
145.326996
143.663864
154.283249
134.155365
135.118271
147.784653
133.009995
132.043060
163.660706
141.159988
161.042084
162.787445
171.285095
163.207947
117.314682
150.800537
143.732437
159.611328
155.582016
145.365768
137.810089
175.738907
144.892776
142.646637
136.697800
142.050522
112.560951
28.937672
160.377853
134.689102
152.791489
124.714195
141.883942
145.468842
137.238983
124.850281
150.239258
138.286514
165.944992
158.665359
120.950653
159.226059
129.072311
133.864594
145.798111
147.471512
135.832840
165.281036
-6.743634
111.605858
141.970551
166.744003
-2.280704
152.401855
137.333267
137.048141
156.799698
142.442993
134.708206
125.653740
173.914139
2.572300
11.636451
1.489903
32.149940
-31.492737
-47.304119
136.110123
148.274445
157.654999
149.201065
172.810501
128.406738
138.439850
155.665329
106.218452
133.863113
14.033332
15.328978
122.187103
136.075867
142.462616
155.705460
155.724869
157.945374
139.429428
161.436951
150.397293
145.345642
146.175415
160.527054
163.342224
125.580070
129.060776
8.148180
137.906296
151.117050
157.858292
131.116379
141.670654
155.527756
150.431610
151.535049
151.208084
161.629837
150.726837
126.363571
145.196091
152.006607
133.022186
134.009460
151.328873
-38.060772
12.455663
117.724571
171.508057
118.631393
168.432449
147.131882
147.560623
133.644775
158.894882
153.900421
140.188889
142.886185
151.271301
139.241257
126.407913
154.831116
115.313965
133.321930
-30.910467
99.685577
131.725143
138.701218
147.512878
-179.499908
19.025318
42.236324
-147.501999
155.853760
6.923734
-34.164150
-22.605110
5.443233
-4.053619
1.798200
132.310257
151.481888
-22.697943
87.390465
132.305740
131.874405
139.723434
153.591110
145.226639
129.227463
140.315369
-37.310417
-8.779617
147.154663
140.861359
111.623993
152.867325
130.758759
148.706604
136.145767
138.571487
145.103394
142.814926
146.980545
144.631378
142.227036
138.370682
149.113998
-29.001419
-5.484050
-21.598959
19.144077
13.467048
-6.638321
-34.575138
4.687091
23.007416
-17.951637
-9.883398
110.415573
134.290787
126.721039
148.109085
39.036671
-2.521889
-6.692253
-23.874048
-39.735893
150.563187
164.316025
179.320740
-172.803055
136.570465
153.136932
149.884033
134.042130
136.105530
155.688065
153.403381
151.461395
144.667862
136.692520
135.564392
125.987862
154.751572
146.760574
144.877960
159.206787
146.501251
156.266068
-12.835579
0.576752
-23.666765
-26.817007
16.907047
3.070839
-39.873608
133.431320
152.093613
-13.178589
-21.243868
45.333645
-26.987320
16.896254
-43.235573
-43.591785
-26.288170
11.553552
-21.447071
7.726315
-34.437195
-41.298443
-17.668987
125.271729
162.745407
149.984879
133.398544
135.573120
134.040405
155.882889
140.500778
-175.638550
148.798950
136.336578
140.513367
142.717728
-19.145252
155.658264
178.481842
142.676514
149.768326
140.011826
154.871033
150.889847
162.975250
163.462875
-170.832748
117.378487
151.180252
157.648163
115.078545
141.117142
179.381332
137.034134
149.526642
147.201340
149.450623
142.751358
135.982513
140.560776
168.137100
159.836929
156.858017
139.164322
137.592102
141.910126
140.399292
155.725418
149.876984
137.602753
142.057129
149.344315
147.418091
148.569717
94.806183
-29.013378
-5.894948
-0.699136
-17.804619
8.429582
6.439798
-48.964909
138.702972
148.386719
129.391525
-5.603325
29.734360
-45.780342
-36.655750
8.680390
-178.398788
143.323029
144.106857
148.495514
159.353699
160.853043
170.025681
152.814545
141.370956
2.498027
-18.387909
2.401674
-15.954305
-27.385136
147.103897
13.502035
8.981351
-5.179827
138.414459
152.135422
140.648071
0.505130
141.355637
3.527921
-46.229656
-29.040976
14.096877
-23.073044
-7.599205
-45.348335
161.492325
123.158409
152.541718
147.451385
155.393860
133.308212
165.205505
161.322281
133.125275
136.731628
150.206589
145.294724
144.929367
135.350327
129.693161
154.319550
128.373474
152.903427
118.382690
-16.460873
-5.054934
-33.240227
-45.941013
6.574023
-25.759531
-40.006958
133.327698
142.189713
147.248154
154.786209
142.696426
110.285515
136.947205
150.744141
118.554962
140.121216
123.560341
140.369125
125.836693
156.552338
136.128311
142.464249
153.393860
146.340088
156.973633
163.970901
144.989227
131.223526
157.798935
161.855682
145.351166
117.107658
163.588928
17.847610
-19.475460
118.013161
151.552002
132.585098
155.155518
143.359222
-17.556721
-38.232834
-11.176001
-43.694668
-37.594925
-46.313641
-11.282311
19.560015
18.928848
-37.622944
-12.417160
135.595032
156.715729
155.892334
151.216385
141.803909
135.282150
124.853996
140.719376
142.922241
168.641602
149.916245
126.902916
148.849487
125.640312
108.154770
112.587364
139.077011
124.451958
163.518127
152.383896
134.277924
149.420227
154.768860
161.695724
168.258423
147.925766
155.108826
142.105942
152.876022
165.290039
137.483551
163.514618
153.904724
161.256744
160.590881
131.583527
142.018936
153.831833
159.947388
-6.978647
153.947189
146.716888
141.661774
137.940994
157.517670
152.246948
-134.811478
-148.950729
-152.210724
-170.542297
53.741669
47.275211
80.287033
142.738159
143.706131
146.475052
171.324570
170.546921
144.018951
143.271866
156.059158
159.987076
151.094833
153.215347
145.419403
128.391617
156.365829
141.333939
161.692230
124.532303
153.636185
132.043839
157.390198
132.461243
128.745453
0.261696
169.626694
-8.211548
141.051025
130.058167
149.658920
139.804596
143.023911
128.379578
143.008286
136.264954
138.039047
152.198181
155.580292
144.880127
158.842545
143.975449
21.191429
-38.477570
18.720476
135.688934
159.364578
151.945740
133.460556
128.224396
16.389193
6.190552
34.377571
-44.506023
-10.775429
158.726379
134.990219
164.391418
156.569534
145.948730
124.677162
142.611023
133.741562
155.832794
149.559555
158.689850
146.667236
155.755890
-7.649962
71.920372
13.618949
31.217108
26.298561
4.616982
-12.924911
34.761261
-24.756819
-43.661488
7.033440
1.215148
-1.432038
1.537479
6.182756
-15.403430
159.462875
151.559906
136.362671
151.696655
160.707123
148.126251
143.839554
114.780090
131.006104
145.574432
148.265442
138.995895
105.868279
150.394196
152.404037
150.692734
140.839035
137.626068
6.772538
8.593246
5.717757
-26.845659
5.511178
2.459890
-22.616009
119.241165
140.595016
157.067200
144.203720
142.929565
140.663956
147.029587
157.037964
173.862137
157.638641
140.743088
160.316910
158.211029
153.990952
157.900284
151.200989
137.072113
161.874710
151.326965
137.425751
126.350403
147.014084
138.268295
143.030869
6.370306
-35.702976
-16.755028
-23.475336
-47.791454
-10.507399
-36.174435
-4.510670
20.510632
22.312716
144.280289
148.787842
134.764481
143.383987
137.115952
150.604599
140.493286
140.338684
137.869934
134.997787
151.140747
126.047897
145.550537
138.095901
131.788986
150.584167
144.605118
148.401703
137.015762
141.646698
173.964554
126.754753
140.758987
141.935654
170.609589
142.128113
144.011612
-43.472569
27.721649
-20.474646
11.834779
123.895065
121.470810
148.516861
125.151451
125.571381
116.293251
139.765121
127.663712
151.622360
140.687378
177.212372
148.505981
-49.147106
-15.793126
12.100904
4.667995
-46.585049
34.881916
151.224747
125.846626
119.505272
142.471832
150.437469
154.613297
143.542953
171.047256
146.732117
112.352356
143.407898
142.726517
136.202972
139.814331
129.288925
164.009705
132.097580
128.023697
109.850578
156.850998
165.105408
140.694092
15.969308
149.103943
-153.057877
-144.414322
-159.425583
23.021959
149.571884
140.866440
122.268196
172.635269
133.369736
112.780571
163.348343
148.882980
137.945114
150.363159
155.080536
133.401657
167.678879
125.507645
175.086090
136.508041
147.355347
148.738586
150.157196
130.813675
156.739792
140.628799
121.529892
162.498962
145.839600
168.729355
148.058624
140.426666
153.260391
153.814011
150.910309
138.837814
152.069168
142.627350
9.399566
1.877531
134.858322
141.961060
148.553726
-24.492205
-19.534048
-5.877599
-11.094445
-33.425903
18.485634
-12.805044
39.001369
12.157190
-45.118832
-21.389650
-7.482281
-23.693405
19.935547
10.410022
10.526931
-33.134357
-39.027664
5.479081
45.636429
134.469620
136.428497
163.554092
158.256317
126.487968
143.398453
141.923813
138.241470
173.491791
132.001877
136.826080
148.408249
153.924942
143.768723
146.972519
162.419525
134.922455
131.499619
152.013702
141.501648
151.914810
159.581985
151.969940
155.002441
152.599014
148.813248
171.825394
104.788513
120.851013
145.663284
145.187363
146.186417
110.719650
158.207153
167.797943
22.069025
-131.875702
-152.679520
-154.650757
-136.960297
-142.831772
24.419588
61.371151
144.620956
153.027847
127.164207
143.035736
144.047394
167.434647
126.475220
133.083176
123.456741
146.064072
127.158951
140.058365
145.341751
141.792786
139.667770
144.098389
148.051056
132.461349
159.928299
165.872910
150.999191
148.523514
141.911499
142.348114
6.713699
17.409409
-34.532715
-42.450020
141.988861
129.760635
148.672134
121.385910
139.702087
137.458206
142.743256
128.802505
156.550461
145.865555
-2.126517
153.912064
112.444725
147.764877
155.315674
155.379562
124.080750
151.415283
120.918739
-43.346027
166.330322
158.883408
149.768921
136.671585
155.409439
129.071487
162.334335
145.361496
116.310532
140.751602
140.608826
148.824905
161.803238
147.823563
154.873306
146.286530
138.603043
166.312057
148.958389
142.661301
142.332993
152.981415
162.669998
134.542679
123.411728
146.614975
117.226952
15.901653
21.445623
-4.637134
128.667694
144.150757
139.331299
146.489197
-173.322586
145.058456
121.950958
143.664963
151.267685
161.832809
166.408035
39.819614
29.533634
9.691686
46.749638
123.809929
142.870682
156.598618
127.975281
148.103088
40.897522
11.224071
-117.954994
128.070816
-165.524399
177.960190
103.027992
-161.243881
130.954788
118.810204
155.980179
156.065491
154.032028
119.410812
135.797485
154.117325
140.338974
149.087784
141.315689
164.868759
141.331558
147.607132
167.128845
146.208359
151.902115
3.676635
159.749954
134.141220
131.625107
110.670013
151.676285
140.329453
138.574005
153.333801
164.462982
172.389587
124.605965
142.606506
-37.362377
6.230423
-40.931767
-9.415049
-116.091423
-0.183454
55.779079
129.723969
143.970291
164.145081
150.723740
157.007446
159.712784
159.383514
125.970100
-2.314353
-8.274076
153.379288
143.883469
164.649780
155.080261
-42.467789
5.179335
-29.187218
-1.346684
-53.866100
150.266388
125.383362
119.681328
124.886803
149.206497
135.046509
153.967529
127.775131
154.120056
164.272781
108.711693
148.824265
147.623444
142.554413
154.002686
148.432709
151.836426
146.524536
137.414917
-176.235474
132.340591
159.247055
10.770149
9.064469
14.580705
6.872324
-19.496048
43.033688
-39.140747
-33.610348
-23.653761
-11.708461
7.208922
-39.404167
6.575694
-7.544936
-27.613646
145.560471
130.820648
151.926025
139.899185
138.729187
146.175446
-11.651679
155.980743
170.155869
97.074074
53.640572
142.633362
132.577530
-5.703548
1.642467
-42.853767
-1.496325
13.334532
10.879670
-23.714771
135.990585
143.378159
146.019943
145.245163
152.164108
147.838654
148.173157
157.704041
115.466743
147.869110
145.159607
137.402481
146.367508
159.712402
143.991394
141.635193
153.726929
173.488342
134.904617
112.794998
115.133377
141.018250
4.396142
-3.789202
-32.707722
-17.495243
-11.320285
3.549444
24.133917
12.886058
-15.284851
-8.976690
19.725672
-0.616755
139.858673
138.648453
155.228653
152.739471
133.723114
131.668015
153.973251
164.107559
143.321167
157.381516
150.263397
141.043320
176.450211
169.050171
136.800980
160.451660
154.079956
167.317810
155.640106
135.334808
154.888382
151.199646
163.513489
-0.241474
-0.701650
-45.311779
146.251587
129.530502
148.731934
129.726501
136.093155
-24.312706
137.905060
153.032578
157.688828
148.793045
151.912811
135.586685
148.027710
150.618439
128.559433
138.694519
153.904388
149.479706
150.044174
135.412308
169.316315
150.416611
151.494171
-151.864960
135.567551
110.235886
147.185165
-38.915764
0.884038
-19.526304
5.759834
-36.375671
123.429192
-26.241508
129.431442
146.896973
151.473007
125.644516
174.758911
136.157272
142.195206
162.065598
167.355576
151.263199
137.553421
120.877434
141.517883
142.761536
142.001205
139.627243
-42.946583
-43.806133
7.075596
-19.823233
4.840031
-3.039892
-2.915442
14.951765
11.351159
-36.860771
11.690693
-13.375988
3.681903
-39.181770
4.165887
-88.604416
118.382980
137.251465
-31.452433
168.218048
146.605927
138.767578
167.319595
152.848709
131.335510
152.381668
134.456863
155.393524
159.699585
140.807922
143.664856
135.511932
134.026581
143.311752
168.256714
-0.213062
-9.627902
-22.166649
164.547806
149.767273
-42.700996
-1.518395
147.432678
146.490112
151.130936
-1.034386
-33.855534
-30.291628
127.521591
159.988144
125.021294
154.127518
114.310638
126.029099
133.340729
152.662872
103.922768
153.662186
111.630287
169.993042
132.991974
147.878586
166.607498
135.109924
-0.342069
-30.345757
8.122576
14.021356
127.968529
133.887329
141.065338
165.247696
137.012360
4.795547
21.763031
-146.485367
-169.652512
179.897202
-6.323535
65.482002
141.231293
148.129196
139.717010
153.982773
136.764771
148.702286
136.718643
154.969727
150.648209
145.797211
153.622391
1.644729
125.312325
140.151779
146.838379
175.696548
158.078598
140.673309
157.824158
118.072556
167.434586
126.771202
141.322342
142.390411
150.445724
142.033966
141.346771
164.046310
136.009201
-34.874138
21.776907
-13.818493
151.635559
140.954910
144.936722
141.154587
168.615677
143.659775
163.528976
136.540665
145.181107
143.099304
140.465958
141.183151
136.331772
158.018417
138.176544
172.623703
147.913254
148.134033
171.576782
170.554947
158.180923
136.488403
152.826599
130.337433
152.318512
152.125168
132.065247
125.911987
13.570683
133.791779
156.020386
171.564423
153.050842
138.549683
105.762497
152.292892
148.396576
146.883133
157.018814
161.284668
137.425491
164.644897
153.991013
-76.759499
13.538030
-31.112278
151.048752
139.246292
150.764343
150.779541
121.772980
145.139557
140.992828
112.527557
122.573997
153.745773
123.122772
151.709091
156.594818
149.424744
-28.032515
-52.009029
6.074573
-20.760508
141.963120
149.951294
135.685745
165.643845
128.703354
167.042542
157.946716
141.668030
-177.842682
132.843094
138.009369
161.529770
136.309662
154.564529
143.624222
140.729599
0.539592
24.383745
-21.667850
-21.410046
19.521912
136.927109
125.559799
138.358337
173.116150
155.386475
146.348267
-43.024239
-44.991001
-40.549294
-26.896494
-27.302658
14.183549
143.264038
158.211533
-47.806061
-30.628639
140.562027
130.021774
151.268829
157.389221
149.336517
153.683777
153.038315
139.395721
142.747162
149.486115
151.789597
141.796387
143.548248
151.358002
146.264542
147.823044
146.413834
152.659302
165.557663
121.673691
146.746231
110.624611
144.872711
153.853668
140.039062
153.664597
146.702698
131.791473
152.288483
145.623093
174.729706
142.860886
115.796768
144.090530
137.968674
155.335556
154.185211
142.822876
162.442886
151.910141
172.380127
161.999939
151.135223
138.491333
124.887817
150.394196
154.794662
166.418686
104.246864
161.428055
131.276505
146.466354
145.928635
156.818420
153.240433
7.088283
23.044086
22.066662
-4.910274
-19.588873
0.908060
6.861156
16.224813
-47.792297
-32.519901
-16.227551
25.604456
-38.953148
3.038733
-38.022816
-16.016880
-7.670790
-34.885468
134.469269
6.762685
22.247032
10.897280
133.623657
137.133392
151.976425
171.288116
163.253510
165.159576
104.721619
145.128006
159.517776
174.009476
148.916382
142.742706
145.104996
121.199791
132.328125
106.212090
134.620956
153.929306
153.842010
157.678772
150.475952
170.049011
-34.254471
-23.532898
-49.490246
24.460726
1.578924
-11.478952
143.413223
137.497345
129.749817
141.520065
117.734398
-20.339743
11.892969
33.133095
-40.113632
19.408924
-66.262650
32.875526
10.363633
-13.669591
159.066483
147.832138
146.688278
158.607941
130.342865
125.831245
120.896278
144.748779
144.497681
-17.927511
-5.188822
21.978884
-40.992573
125.187637
133.802872
124.722198
144.169083
159.804398
162.965012
142.717941
122.997620
169.979141
176.120651
144.602066
143.282822
151.061188
127.750702
162.931442
169.840439
167.002029
143.505692
124.078957
-178.147858
136.738632
177.403915
-28.798931
-21.971737
10.807003
7.048652
13.744678
-9.970622
17.677210
-19.253721
-47.360497
13.612435
8.833933
-7.594813
-45.854477
8.877126
-10.106006
-38.903507
11.007751
159.188950
143.940262
124.852341
136.407257
172.803406
158.292175
147.727600
138.497284
164.738205
163.801498
112.218094
154.539047
139.240891
155.299118
128.480164
134.946198
-159.947113
119.733658
163.473923
163.701859
170.168625
142.543335
146.963394
139.423691
133.425140
149.698257
147.373322
148.416702
139.069153
-21.530994
21.072279
156.491974
166.610184
129.191635
149.758286
133.589203
137.699768
-171.889267
142.227921
111.924057
160.500687
130.417770
134.716537
159.170959
152.385986
147.878922
110.250229
121.321663
137.453812
146.889404
145.504852
166.551727
145.627792
148.064880
140.323334
154.474411
157.986481
150.675797
145.080688
130.045593
135.233154
138.923721
153.646027
149.394043
14.517885
15.684611
-11.333517
155.015594
143.865829
144.356918
142.100815
136.632660
146.199417
150.959091
8.511724
-12.031997
-23.839878
-26.898849
-25.902079
-0.307741
-13.035871
1.636977
144.985870
146.725021
146.678421
129.793320
150.004395
137.277374
-28.658247
43.471458
-46.973789
-40.018654
-22.190884
-42.886448
-41.554516
-4.289528
147.073334
138.903687
155.975388
138.414825
-35.336273
-5.589844
-14.947927
9.485371
170.305450
155.398193
104.870277
152.596191
159.290161
138.041901
165.398056
153.764648
163.044312
112.054260
140.657379
155.054031
148.880692
162.420959
152.044189
148.522217
160.807541
147.720490
147.331223
100.958519
143.146912
134.779587
141.985901
148.285477
-2.989240
19.481165
-29.185184
-13.141794
0.217606
140.482300
144.538330
137.575378
139.821625
135.679626
146.977692
154.172623
171.721924
117.587311
134.421417
149.207230
164.458359
143.289185
142.668869
142.427597
147.359711
138.213058
144.313370
149.503601
-40.883408
-17.677053
0.744936
136.178894
151.326569
145.540497
143.746994
145.417511
157.282684
128.256805
157.082916
-48.696590
-13.537109
-31.442345
162.677673
118.725960
150.035431
137.977753
153.019806
159.750519
152.886292
161.877975
123.367256
143.038742
154.047485
139.720795
155.254059
125.055801
131.185623
139.701340
130.334564
150.840179
157.143127
151.759262
151.738144
125.581642
21.197712
152.803131
151.740158
144.482193
134.200348
145.509506
114.669891
162.087906
126.125641
116.093933
136.562042
-24.170074
-24.818140
-35.699760
-62.999054
18.015482
153.440445
130.523376
142.018250
144.776443
173.378738
121.245850
164.163635
156.293915
136.091736
154.532059
145.492584
135.951462
98.866608
157.589569
161.218155
121.890114
153.081894
162.440948
158.088501
15.667131
-17.379536
172.292725
139.334457
-37.324463
-43.349480
-43.725414
-8.018243
139.545059
141.252655
140.247437
137.546448
132.441589
129.620209
114.816864
139.706146
142.535416
151.828217
129.709488
147.034683
145.806427
131.670090
149.370377
138.514481
141.112244
124.020973
143.971222
165.238953
132.090378
141.320068
150.464188
-36.508095
-3.318712
4.843268
-34.946369
6.976848
-33.021763
-9.918296
-3.915867
167.947983
157.581009
147.679398
154.157791
144.066437
136.598816
169.694489
153.969223
162.429428
152.852402
141.518021
146.860977
149.546494
141.377289
134.285324
114.586266
146.122467
136.746414
150.507278
175.201828
133.593796
131.140549
133.792526
152.623840
133.459839
138.821976
120.505730
151.785233
-16.124886
-28.804724
166.372498
165.124939
131.680923
178.516800
121.809967
137.581894
137.680023
138.479050
157.406738
127.991280
142.110428
152.858597
146.940063
133.529816
152.935425
180.000000
157.219498
143.489853
169.703278
105.610893
153.819275
140.122772
146.746460
142.031128
141.868240
122.763000
144.394638
152.235336
20.236958
10.952941
13.994577
-22.778179
-10.125508
33.888622
14.063692
163.168640
137.120468
140.294571
119.803162
119.240166
135.419266
139.692871
151.324585
153.451279
133.924973
173.371277
145.101883
138.598679
161.374725
142.930328
154.918182
116.492516
148.326248
138.272522
159.247238
162.326080
146.104874
150.878387
126.424141
29.162956
-17.080614
-37.849247
29.821325
-22.121874
-13.112051
2.161207
142.797592
147.577072
133.825790
-33.093796
166.758499
133.226501
160.838562
139.802292
-9.111495
-20.612759
-43.736313
-0.922385
10.772817
-42.727581
24.004225
-76.619804
5.501212
-35.407375
3.163164
-33.427059
156.003479
154.452332
148.698471
149.464066
145.991318
132.470016
26.456953
-108.418983
-174.863312
148.427124
136.758041
149.922028
142.065292
136.022247
133.088654
160.777237
152.530075
114.443352
159.882675
119.772903
153.949036
12.734730
-37.101360
-4.895810
-48.263378
-8.786618
-44.093410
-25.306616
-7.050293
3.380087
-12.288687
-19.312099
133.884888
134.873260
153.908310
121.481659
19.363150
27.525942
4.861718
-29.759068
-6.665180
-11.407620
-0.723076
15.429637
-27.445843
71.354164
145.886276
151.953171
-26.511791
-31.022474
-49.158524
-9.318377
-46.899693
-0.527119
-34.474987
-19.465040
7.306483
5.943001
148.460190
141.008301
155.129639
110.090752
145.370514
133.099136
129.126541
133.676453
167.776840
146.333282
151.855072
153.744415
154.242615
160.584473
151.157593
125.040337
158.433548
152.610855
117.581306
127.448616
119.936943
144.810074
144.129974
155.370728
135.723557
131.262238
117.345078
153.214630
125.589577
131.183578
141.175079
145.291641
132.036072
148.263062
141.230789
137.841812
154.658310
130.268753
168.254868
147.433563
108.558594
135.204147
143.524445
148.308304
167.689194
131.484406
156.297104
130.381073
155.687454
149.182709
140.593658
126.959824
-28.689795
-6.806308
-22.686108
-37.367626
-45.558792
-7.701457
-11.103866
-10.159117
150.107468
161.939789
142.859634
23.578794
144.229141
129.765244
150.786575
150.728775
162.406830
23.572947
-31.750051
9.264334
144.184021
139.242584
153.635574
157.061050
144.516388
147.538040
107.655151
3.690455
1.076655
13.141749
7.650449
129.502426
133.889725
145.714813
121.126839
158.776443
147.564560
142.133362
141.118927
157.419617
148.278687
161.506744
154.121704
131.231232
138.980576
155.805725
157.451752
110.812515
146.511841
112.393127
163.935837
149.199692
108.835793
4.228414
-41.102142
-50.534378
-41.020252
20.570345
13.539226
1.149269
35.367744
31.734945
6.878543
9.241183
-27.877531
125.659531
157.414703
121.037148
24.005627
-22.156889
-48.555389
15.381493
-18.146954
-23.430408
16.160519
-31.496313
18.508659
1.980013
-18.071493
-43.160213
-34.532864
-32.395496
2.987210
-42.872650
20.580936
4.089931
2.945369
145.729584
156.678741
133.050232
122.596863
80.431831
121.188774
177.907242
140.097885
113.571671
146.826767
19.303495
25.265280
6.701595
149.876495
154.051300
96.286255
146.165985
130.678452
125.309784
155.287369
175.651520
142.546661
135.774521
150.283493
139.865219
165.532959
138.466171
160.490616
144.431290
147.946289
143.665558
141.095078
129.211792
150.818375
153.688156
118.375534
148.254700
-33.330978
-12.726981
8.272035
10.150905
-2.578988
-36.510319
-4.666358
-32.758282
-2.568874
9.548905
4.148504
15.055032
-40.219250
-12.389383
-27.308964
-5.950879
-2.836349
-2.486246
141.925079
167.982834
133.013000
146.091629
157.846466
143.996307
162.644211
135.821152
143.839859
153.425247
145.436981
139.726791
137.293564
158.861038
164.920975
139.643799
158.722763
145.356049
159.899918
149.445969
129.204514
121.491409
112.775131
132.630081
132.777832
155.681946
111.693451
165.575287
112.329491
125.621666
133.466599
157.453674
143.683807
150.824356
137.639603
162.622849
156.589157
152.088074
125.010735
130.711838
149.966965
145.065018
156.772537
137.774475
149.763870
147.441757
139.188873
133.673096
132.668488
171.917267
18.470245
-5.574150
1.363436
-49.669487
-50.196949
-33.095806
34.195705
163.350204
136.415817
149.029770
141.591064
153.227631
153.142609
149.461502
5.783266
154.946335
164.919815
148.650925
143.958939
125.772095
94.059822
147.072617
174.103806
155.897476
155.983978
126.787125
137.908981
154.472260
133.585571
154.435028
117.425613
138.203857
154.444626
151.796417
-175.475357
137.028229
127.449631
144.300095
144.582016
18.711430
-41.537407
125.746086
148.463608
26.322723
-24.856133
-16.326561
154.519379
153.213577
142.300293
156.281906
146.965088
132.556595
155.781357
158.178940
144.329056
127.045715
142.592865
154.225143
134.690018
146.100983
149.379745
157.407272
145.376770
143.245773
151.405548
144.710037
158.705887
162.259750
144.497787
150.654327
148.024124
136.227448
-22.204037
-19.320545
-12.773789
13.555480
-14.890889
1.886682
162.697357
135.902420
143.322708
4.596956
1.314327
-9.669569
7.520526
-18.812500
-21.709194
-41.339844
3.465771
154.413040
115.341354
112.420059
141.934875
159.156616
148.716812
133.488693
136.259430
153.354630
114.515945
165.711029
-9.202250
2.589365
-32.090889
-41.776192
8.047764
-50.821873
12.220467
15.818190
-11.436678
1.480416
-44.930935
-20.388498
155.366898
114.088341
133.085648
140.605652
148.991562
133.888245
132.706345
156.683868
128.643875
147.858032
148.642395
130.917175
152.530533
153.142731
157.582550
148.306000
129.234680
135.295090
176.373657
161.541855
122.788803
159.467728
142.250916
-179.661362
145.925583
165.760040
149.575333
143.974335
121.177231
130.960785
167.096283
134.620453
127.235329
149.716751
145.501343
148.773315
140.794525
133.085022
146.199371
161.127655
122.781029
134.769302
147.727295
120.794128
33.431591
169.590210
139.201950
147.245972
131.664291
127.814606
136.444595
-171.937408
141.321701
128.117981
146.089828
156.928909
139.496735
163.915176
151.724564
126.852097
-36.262104
-0.039565
149.019791
148.981476
171.566208
136.292786
138.538818
137.361542
152.022797
142.775406
23.249830
14.992321
0.703322
-47.751606
35.340023
-0.102792
-95.511482
104.368660
154.348114
117.445969
155.482986
139.224442
119.569954
152.381851
135.192490
159.119858
155.392990
4.356445
164.436005
143.260239
145.730606
154.170746
114.231422
148.998276
160.085892
129.433212
151.289536
144.710999
139.297928
131.208069
132.689102
172.174530
151.640335
145.886276
152.389633
166.942184
161.556702
119.852654
105.565567
164.954819
150.736618
141.562729
151.470337
120.123840
143.930573
157.992813
139.534576
8.756048
146.302841
139.980011
156.014801
159.596863
170.719650
167.210480
143.109863
151.567032
149.643723
128.183411
132.245758
129.554550
139.086884
141.929123
-44.366428
70.507957
-35.842915
-16.509758
139.929474
136.439850
127.656433
129.932709
144.115341
145.794052
142.122345
168.039505
153.098511
151.941620
140.484039
152.285461
116.783333
167.782089
-47.421265
1.839837
-36.301273
-36.076881
-13.549477
17.932058
9.190475
1.612769
-47.025517
-27.288687
-29.965736
147.330948
148.600235
145.430634
125.034241
152.856491
116.443855
149.205872
178.122665
114.494164
66.469910
28.881241
-76.943909
-3.368716
-8.658527
9.028240
18.426323
3.227314
-30.699982
136.196136
150.652512
141.160217
124.457954
155.125595
157.309006
138.508163
128.378296
150.273346
158.433731
146.790924
149.962692
151.429337
137.955887
154.653824
7.546600
-33.487965
-48.301140
133.543610
130.331451
139.326553
96.529060
133.014969
163.240662
14.056916
111.503258
152.825180
148.791916
141.938644
154.310486
141.673981
138.341858
147.914047
136.533295
146.126862
147.976730
153.899002
158.147888
-134.631821
166.919495
138.920776
139.968948
134.428604
161.364685
133.540894
130.277420
133.480438
151.184036
164.238831
154.107101
158.452072
143.217087
118.081024
139.733124
136.162323
168.339279
143.651123
131.721939
132.687531
133.332077
141.959595
163.516174
127.175217
158.112030
138.639206
152.820526
143.749603
160.979950
151.190735
162.866821
25.933176
178.713959
15.592256
-4.878171
27.899866
14.074833
28.592592
22.689650
-24.746737
146.216858
110.310463
151.472626
130.191467
151.987854
160.926239
137.158875
-36.013035
149.108047
170.025665
117.288162
135.761475
135.686493
134.853638
161.997894
136.303818
152.856354
131.896027
165.975250
-20.292244
12.052817
167.685074
143.019440
146.893250
11.799927
13.503951
-13.976971
-5.490907
-11.008521
-23.486076
3.303812
-18.282124
-0.920474
3.666128
-21.877476
-74.110458
7.290380
169.548965
137.676956
134.576660
156.636597
150.783951
176.327881
163.356430
143.931534
148.385361
146.678940
125.028694
146.786240
144.302689
140.127777
2.305965
134.436279
146.604614
160.668777
134.337494
130.632095
129.684464
138.813904
164.829178
144.062485
131.629044
163.794495
169.529404
136.231567
113.341156
116.995140
128.532867
-175.893616
170.882355
131.681778
147.019180
149.488174
139.807831
149.584320
139.240173
148.135208
133.213867
162.677551
149.253540
76.591248
0.438795
126.353981
132.711472
137.604507
139.579849
127.397636
24.352118
-7.341068
-3.225008
11.962847
-17.401360
-21.643919
-30.715307
-29.714302
167.162842
138.342545
148.245392
167.523499
149.439499
126.584930
155.581924
143.790359
134.718582
143.878616
138.898605
151.292404
177.764526
136.728119
155.378891
139.550568
-173.139786
141.192154
146.793839
138.959351
133.163727
148.073624
148.135376
151.025940
118.946068
135.855194
157.511871
132.363510
139.102707
-44.811890
-12.156315
-30.017994
4.563513
-39.267670
-39.705261
-46.730240
-3.285152
-3.317178
28.902842
-6.636282
1.932696
14.298038
-10.026424
4.554318
154.638824
157.557571
179.630432
149.101135
150.356918
169.475433
160.075699
150.730469
163.273331
139.177963
145.992249
152.265839
144.009293
110.349693
141.905777
159.797333
162.514145
139.307312
152.495895
154.133102
71.169716
-13.294760
-27.846249
-32.928116
5.965158
-9.585972
20.604485
-1.632787
10.362361
-34.963135
-53.826035
-5.565001
0.499677
-43.631535
-47.219543
-46.744343
37.464142
28.968555
146.709976
120.047668
139.725067
160.769272
135.198944
122.359444
129.967865
142.411285
178.771072
133.975769
139.876282
148.360458
150.923264
110.196121
162.768219
146.739532
161.089508
141.671890
163.118988
135.030182
157.247879
168.202301
159.883804
123.164261
163.013031
112.331703
159.327682
177.328842
177.284866
127.635544
139.684143
135.423096
142.897522
171.418747
152.945938
139.880005
-17.197718
-11.740023
-8.532533
136.001328
164.576553
159.977463
146.820511
169.412415
-6.277417
6.453728
-7.111685
-43.093670
-34.930454
153.933472
159.144714
132.982254
140.971741
144.359528
-22.024944
-42.058125
-0.527490
-22.440180
73.039871
-11.153160
-37.579765
24.969530
6.860241
-21.603012
1.888548
-45.674534
-38.147652
-44.171478
25.617990
154.240265
106.077446
158.683640
144.695251
123.268723
140.059830
146.148071
130.131607
137.109726
125.286957
134.682358
146.672791
167.661804
158.080750
121.324509
133.001923
163.713745
130.375443
167.579849
159.287628
142.708221
152.855240
161.331238
133.298187
146.297104
117.656982
145.702194
141.578415
149.440506
145.143661
130.349091
146.152756
161.352371
2.209923
-24.281715
157.012833
147.101990
164.111649
118.212715
156.434509
141.058884
113.524658
147.012512
139.281815
145.645966
147.013519
121.139351
156.152893
135.285187
144.850372
171.990540
178.700790
140.554291
147.945648
138.555542
128.391769
145.965942
131.920090
154.124664
146.339996
162.665848
171.054962
-1.230670
-21.905907
28.171297
-26.557344
-29.766886
12.956144
36.805698
-48.728828
-8.862085
-0.713815
-97.022041
151.516327
151.855835
131.416779
102.873741
152.711594
131.599243
163.491516
150.002396
150.222504
138.229279
161.959427
130.449066
150.488602
123.641510
172.898666
146.456543
173.803558
155.254242
136.146927
132.370193
114.406883
123.690857
146.444244
144.713196
122.893211
140.118652
138.556824
151.619431
143.402649
153.950745
57.644978
146.576523
143.327530
143.069870
145.823624
12.563444
-0.622754
-26.281736
-11.922925
-22.394472
150.393707
148.738785
36.818691
144.069778
143.524155
139.029877
140.385742
130.931992
121.069252
143.258835
29.963478
29.660082
2.774175
-17.666096
-11.857719
-38.028183
-12.285991
18.555496
-5.047719
-38.143284
-34.374050
-2.334980
-16.811905
1.635183
-8.095726
44.480827
13.518160
-11.027212
-0.883152
-46.164154
-33.649597
-9.575856
-18.287611
157.218628
150.136154
170.739044
36.996758
144.940643
-178.602539
-5.850155
-41.078094
130.034439
108.270782
147.773758
122.095352
143.007736
164.184586
141.463699
156.573715
131.968262
146.628937
154.105484
130.251648
138.513031
144.221344
146.060745
148.942520
130.259918
169.860535
160.764359
140.644760
119.527168
172.562103
145.286850
148.560684
144.694092
115.468948
136.733200
143.070236
138.444077
148.823914
145.769760
154.334595
151.544678
157.350281
139.591797
114.151726
145.796631
149.803314
160.266388
128.087082
151.243256
126.538239
142.148361
156.686768
145.699753
146.374619
147.629074
146.669556
131.632019
136.431732
157.375595
106.414345
126.113930
156.731796
36.476562
64.186340
40.702293
-163.238602
-144.322479
-179.810242
29.390831
58.456036
23.469070
141.863266
112.548721
141.633255
146.570572
-36.239799
-25.905230
-21.573654
-4.621435
2.817792
-10.294436
9.451075
-38.789139
-9.345294
35.302731
-2.003888
5.534526
-21.059311
10.961422
-25.772652
1.315071
142.032181
150.537216
125.411430
120.724327
138.628555
148.545090
131.398758
167.504425
173.024643
128.668915
152.670746
142.265717
151.018250
134.196304
-170.397507
136.426071
146.947845
151.710922
168.076218
145.721497
154.538559
126.898170
141.756195
104.858826
166.689499
129.145340
153.242783
146.068649
143.761932
127.281227
143.451721
135.470428
163.262054
128.185806
129.505783
146.949921
138.453766
145.084900
148.226166
141.781403
142.708557
130.857437
151.066345
148.253113
130.234634
148.280319
7.347080
157.138565
137.652130
164.228683
136.677856
159.409119
137.362320
163.912491
140.764160
-29.021854
-177.059616
130.872330
111.491501
167.948517
127.465584
154.855377
146.105164
145.217758
139.999664
159.815506
116.292007
149.284271
129.641571
128.886490
153.466263
129.492218
139.846817
132.255615
168.163666
140.941498
125.904640
144.246323
111.100945
27.399221
0.254878
-17.724070
-5.606612
-6.209936
-6.912138
16.462488
-3.812694
148.199249
166.065231
150.022888
149.444717
153.031494
145.356064
147.076935
141.169540
139.438110
145.680817
150.101334
141.590775
156.830994
135.362198
123.081665
133.780930
156.447083
159.483398
164.890594
123.800423
156.665543
144.832703
123.899734
151.734268
161.828018
169.537933
139.511551
153.730759
11.948092
5.264958
-32.187973
125.252495
150.620834
164.429962
134.746429
169.272385
148.432678
141.751587
128.130081
149.300003
135.707230
147.808350
138.802109
166.194229
157.735855
128.288010
146.958817
139.432434
162.327393
137.086044
139.801254
111.506287
131.016510
150.163284
167.739670
141.847580
-16.973913
29.877226
-43.616241
-19.924545
13.599399
-54.693810
163.190689
150.264908
178.972824
132.494522
142.386566
144.859619
170.634247
148.442230
-144.619965
-158.735962
-176.983688
110.535019
-167.922714
-161.112549
-172.436844
66.687660
-171.972961
15.870611
31.142286
65.748245
35.357224
38.012508
-157.727951
-164.654251
-166.822128
128.852142
145.204819
147.186157
144.362625
157.217102
150.701248
6.807028
6.497575
-46.047077
-13.421394
17.884079
140.536194
171.134140
117.091743
148.571991
174.871414
125.295212
164.584579
161.907928
141.285019
129.418457
150.523010
121.436729
145.638214
136.116684
133.971985
146.936646
120.365753
160.401047
131.130234
111.955330
169.615738
148.526428
172.935837
133.993515
166.294250
147.584930
151.795395
133.468918
152.511139
164.731506
161.839966
122.101234
136.235931
134.457977
173.286499
126.902695
137.869629
146.098480
148.983871
8.384710
-38.450565
-6.077993
7.582013
41.482906
-38.669041
-45.123928
-33.049328
-49.093132
145.443253
138.926559
119.054848
128.937271
149.139633
144.889221
148.249191
113.077644
120.525085
170.508896
176.621872
140.123123
159.643143
168.447678
139.337158
157.066071
126.513931
149.694870
166.200912
140.866348
121.576401
131.031815
163.717270
79.673187
140.294342
158.492981
136.377640
168.687790
159.919388
138.918320
120.362366
160.439484
131.760956
129.099136
153.817001
174.812714
131.905045
147.015564
-172.679123
153.442337
127.729218
143.998688
164.937073
113.839127
149.402405
141.244568
136.597427
141.062943
110.791100
171.044724
127.632553
142.813049
161.395798
-20.926933
7.107270
3.469949
-43.997334
-44.591713
156.937332
124.472626
136.867905
151.069702
152.356689
157.109802
126.823738
153.999359
138.349258
149.930695
118.261154
159.757950
149.133530
163.058914
162.091019
141.272598
158.045395
155.981491
121.123070
131.101898
144.720444
148.728394
137.949921
140.772781
144.653091
161.674698
139.190125
120.217194
141.604919
160.516205
149.152420
139.997116
156.138992
112.002327
167.183746
130.949234
135.973999
168.696976
145.466324
148.144485
-42.593563
154.724991
3.489978
25.059153
5.842209
-26.070047
-23.860746
27.040846
147.052551
143.418701
106.316994
147.966812
119.972351
113.399361
152.656418
115.471405
139.472015
166.734436
155.777939
152.349030
169.063309
148.143677
153.099411
164.248734
143.584641
148.396561
143.405228
132.731827
148.165161
134.970215
137.288239
159.615021
143.387360
157.918167
150.058014
156.340088
158.934723
143.984695
156.559433
132.660416
136.455017
145.548416
128.224670
124.306694
167.858475
141.721878
149.590225
132.528564
146.854919
158.290833
2.825770
6.829552
23.767015
164.523071
153.581284
152.547455
-159.064056
173.631653
166.976212
137.721008
137.999603
147.310654
152.716843
137.588333
132.738892
139.908981
151.644943
142.572968
118.643524
127.972794
178.507599
132.058975
140.629608
152.998627
158.449646
143.908875
150.094772
24.865814
145.575150
-29.887226
-42.383148
163.264572
153.444702
164.818298
160.544266
136.309723
131.796875
143.106934
-40.246384
159.646774
134.970428
134.679611
134.828903
4.995046
9.052496
157.298492
152.964432
139.780304
128.235245
138.802429
162.452911
134.967606
143.645813
114.447357
140.080338
146.759796
115.925491
119.726776
157.033859
21.666962
145.941330
16.723372
-130.081451
-151.087830
-143.491531
155.591599
127.214096
137.753601
164.095184
165.848663
131.142456
145.081924
138.466721
146.554321
-32.377331
11.844583
-18.418737
-53.521687
129.567337
135.061676
137.024872
146.820648
118.232834
155.215439
136.129623
149.478912
119.171906
-29.694605
-46.028507
-14.058631
-36.425652
-23.267672
75.325867
177.637512
140.449173
138.785614
159.988586
80.871071
155.069641
148.759338
151.736832
140.680740
145.606186
142.038803
124.311401
169.541794
141.493790
142.002060
161.555969
142.046524
134.847946
131.878891
161.595001
141.050003
24.121611
-42.385548
6.822397
140.618622
155.185303
158.538757
169.083786
163.953598
147.415665
144.626923
-39.843498
-12.125626
149.926208
146.152634
147.863998
142.250870
146.104904
124.060585
143.877151
155.114349
120.495079
134.563705
116.184486
119.660973
175.707184
140.783127
139.583435
175.237518
129.654984
152.477859
158.708801
147.021149
151.072235
155.276245
135.698761
133.717926
-1.183825
11.087682
-4.059171
-38.956757
22.256464
-19.526171
34.518818
21.369236
-25.206799
-13.507578
61.441250
153.087799
157.946793
148.591583
119.769165
148.175476
120.420082
130.011337
137.417709
135.879501
116.507584
135.545227
156.927994
158.731308
140.435837
156.889236
131.793884
165.221634
132.043579
148.988281
5.342618
133.192719
146.992462
165.870728
176.192535
143.187347
123.681465
158.214203
134.895676
178.493881
155.715591
168.683212
138.535233
125.401909
136.932007
147.320404
145.711685
158.524414
146.846924
137.816269
3.579655
-36.822388
-23.906750
-29.075413
-54.328033
4.095147
-2.333387
-3.110427
-52.808514
7.434213
7.732586
138.034943
162.120834
126.414185
121.780449
136.863052
-122.578773
-51.973988
37.690079
11.026356
-62.396534
-8.426763
-39.995022
-9.629719
-26.517139
-4.373496
14.062145
148.056442
170.656769
169.085831
128.204453
159.677917
161.134995
135.913239
107.138939
141.453842
145.138214
132.127136
153.748077
-32.086914
-19.164072
-12.754668
-16.428783
14.974554
125.899391
152.238342
134.935944
149.975388
126.921188
140.216553
122.999130
141.530960
148.387543
147.411087
147.199173
142.682281
141.038300
150.458466
155.405487
160.237122
149.092987
146.248489
153.085815
141.731293
132.520294
142.786255
147.553741
149.405502
127.210693
142.140869
157.495758
109.840538
166.131836
163.802887
139.584259
142.105469
161.852432
131.107437
136.701767
151.872772
138.978394
23.721962
-36.150631
3.183092
17.372547
3.321365
4.115326
-7.801195
14.907637
-55.806240
110.445107
131.612244
159.845551
-1.889998
19.375433
-33.333111
-45.146221
16.114492
144.841537
153.584015
39.486515
-29.408140
-4.149354
-16.030661
135.483124
161.432281
159.119568
151.458008
129.468307
148.329803
154.978439
150.941071
145.444901
153.667007
130.524689
162.897949
149.310913
153.392807
147.349319
123.655647
145.122986
-6.489240
-42.766830
-2.013631
6.787349
-29.049887
151.968445
132.298157
137.164459
167.477051
137.183807
136.103363
147.585281
136.869095
2.359745
160.489853
147.040436
128.919479
147.081451
167.190643
178.197113
146.377563
135.919693
142.650299
43.030243
151.806717
152.599121
136.227112
169.532120
151.493256
107.065201
-21.034569
6.690641
-6.347982
-8.148060
-9.674204
-37.136963
-18.264174
7.704158
-21.309906
21.621826
-24.909134
-31.771114
107.541107
165.046890
90.628922
168.996536
165.515930
129.004669
158.417099
149.120483
124.419647
164.448746
139.172104
152.385971
136.921173
129.416000
143.036819
149.506775
136.836960
122.342888
-13.304974
173.131927
126.446327
160.360855
118.841476
121.828575
-17.466139
-2.535899
17.752676
142.227295
136.965698
135.463455
144.674286
20.432220
1.688064
-35.407230
150.487869
137.473251
158.030975
161.994492
160.281189
113.522270
152.432846
101.495407
153.911743
124.657738
156.989075
147.060257
138.409546
148.136047
149.982590
151.772110
135.971603
173.387009
11.699976
140.271729
120.821068
126.782974
156.494598
77.865990
131.534515
146.706039
143.834351
151.593704
151.883392
104.291023
145.493301
145.730255
132.653641
130.384705
129.587799
148.901443
137.071228
145.246155
67.224388
-162.797958
-148.159851
-158.376617
-153.436935
126.200035
156.395248
115.274559
146.564163
113.199249
139.305634
123.875748
163.429642
150.311752
-43.681614
-18.227678
-6.706656
-13.073185
-20.930403
-30.409977
129.460587
127.486786
139.888931
135.916229
149.494797
149.950836
120.030212
144.234909
154.204941
141.926544
171.830704
134.143372
165.732513
146.746750
143.493362
120.713837
154.676147
153.360229
162.718964
116.941643
128.598572
154.260651
147.248566
144.118881
146.719452
152.254974
153.527634
114.143166
106.772308
146.256012
152.451767
165.149048
161.029770
133.358093
146.570175
159.112534
139.146515
138.683731
141.956757
154.812561
137.861816
-144.968536
-161.712799
35.811768
-148.255859
-170.798645
145.784500
-141.809464
86.070702
144.446808
-17.475943
-36.073322
-8.438709
154.954956
155.091766
161.101730
139.007294
113.139725
138.150620
126.577576
133.419144
172.419571
162.972427
150.920959
130.769821
120.726540
165.827118
139.392319
164.287399
162.135040
140.112762
139.813034
-1.084623
-2.500533
-21.092655
-43.255486
-5.199271
11.293793
17.798765
-22.784563
-40.109943
15.109460
0.325057
-35.769398
-48.652515
5.051871
12.491950
11.701727
-21.531225
22.923531
-11.242268
-16.886368
-6.865242
-17.466467
-4.689139
-11.830249
-28.695837
-0.000000
145.216766
144.832153
132.959030
115.762741
158.908463
142.626999
158.898865
117.653976
-26.441349
129.958069
148.791412
159.915131
145.726929
156.036621
163.707306
135.375015
144.547913
127.168785
164.234451
68.788109
-167.742218
155.114258
-158.072296
122.653854
-151.659027
59.957733
26.092899
-169.231964
150.278961
137.344711
138.301041
171.642136
153.173813
145.839005
107.639999
152.835648
156.180069
0.311533
-39.796165
-46.134758
-5.464900
-1.159103
-40.832504
-5.964041
139.244354
158.642548
134.028763
121.119400
153.782776
161.054520
2.880384
164.555252
178.994766
138.137985
132.888092
115.178894
138.872604
139.531464
-45.143700
-44.770111
7.312871
157.623260
146.164398
168.588013
152.078308
156.474548
132.200470
145.506119
-14.200403
6.841660
141.462692
157.346893
141.842010
117.465843
151.674988
157.110565
152.114166
132.737640
142.794693
152.691254
158.249847
144.972229
140.281662
122.805443
149.679047
130.344254
144.201248
154.630997
132.209579
143.246414
137.901657
170.371521
138.918930
134.797852
110.018417
17.530209
13.125261
7.406104
-6.106856
-32.046375
17.783306
39.406368
12.465270
-1.079559
1.800484
163.868668
143.094894
165.720581
22.977497
154.541946
-9.601504
13.009606
8.785657
169.806305
153.303955
141.968857
141.104874
126.451233
138.508362
154.496338
153.481796
158.207886
150.103500
123.106873
145.839294
165.629547
48.347164
31.907722
136.468262
145.647980
150.413666
153.147141
141.645157
170.042679
144.519257
3.144293
-6.963677
1.994981
117.885902
140.175873
143.905777
140.162216
172.211716
149.195633
162.625534
136.314606
146.142929
150.360703
148.373611
122.922661
117.979149
133.142563
156.030762
139.189865
156.396851
161.374649
175.958649
162.186234
118.700294
124.690231
150.463974
150.743927
135.521301
164.828171
134.735931
149.319702
8.096309
-48.301521
5.979534
-31.834179
131.311432
142.579239
139.457443
146.389771
138.902847
152.624054
144.899155
-38.337482
43.082760
35.701290
-4.182870
-179.115952
135.893539
137.715820
159.436981
163.631851
115.910378
143.465195
143.998871
144.803940
3.425713
133.741547
141.591431
148.780502
145.605835
132.405258
155.421860
124.617508
178.203644
123.559906
138.344711
-17.698027
0.150658
155.312592
149.736267
139.569519
137.521484
4.245793
-15.099013
145.542175
135.115707
-47.391109
-9.536916
7.894089
-4.303249
-32.605793
-7.687965
9.596118
-37.057720
-36.527176
-5.944089
-21.635168
-42.354847
-2.956382
9.769559
149.929047
160.874146
120.147362
150.102982
141.538391
2.025164
23.833996
-12.339943
162.065475
154.803955
145.317657
119.458458
130.319366
154.791946
146.585617
134.132126
153.792694
142.569092
172.500870
168.808640
159.570007
173.998245
161.570755
176.501266
1.828313
-16.866888
-21.200573
4.544157
-16.767759
15.525208
-10.103163
3.946204
6.256957
7.941466
-12.479502
-40.145939
-41.149296
22.391899
12.300426
-8.162047
146.929657
-5.344121
-44.158871
-41.533802
11.214154
15.543712
143.495361
142.014969
123.876976
139.250351
156.523834
157.573196
148.833511
146.727402
140.912567
146.764938
150.172775
147.150833
156.395203
172.864212
154.103256
156.507462
144.402924
173.757538
130.938919
173.601608
135.430542
167.509567
95.138336
144.030609
161.801239
137.541626
145.224365
120.585129
-136.234390
-169.980026
-147.650742
-157.851074
-140.891327
81.142014
135.906403
146.948181
142.695969
150.363144
137.379196
146.697998
120.330482
157.889572
-1.864456
-33.450653
13.886062
11.546285
153.833557
147.721024
142.727966
-43.126122
-5.816453
11.737505
-2.781223
108.374344
147.610672
155.395996
3.107279
144.121780
114.954971
134.705246
106.062737
12.810251
1.370451
-32.233311
0.846960
-13.899105
-39.191948
45.237484
-40.814137
2.961740
20.269032
25.099873
16.321154
-23.420092
6.083989
-32.141731
-28.188183
-10.944562
140.829865
168.871140
144.136459
159.198654
130.033493
138.012192
123.267624
165.578796
159.476013
146.359741
138.191422
147.907135
151.515945
30.595348
18.395096
-0.019782
11.753242
-48.642712
8.240547
19.258175
-20.823271
-5.885764
-39.900654
-26.999666
7.878582
14.569713
163.294876
123.975060
163.134216
142.854736
131.907211
158.972977
107.794312
164.538284
152.026245
144.149811
132.953415
123.372787
149.188583
131.013565
32.210876
-31.038898
49.106865
66.264023
5.707705
1.127785
-12.528275
47.615223
3.025174
26.553495
-23.973768
57.489235
-45.396690
25.149635
128.576675
148.293503
171.916229
149.388367
137.397202
-2.440719
-32.754578
157.742325
126.155640
161.512939
152.231827
133.630798
143.452454
131.977524
147.988708
119.164474
140.979294
137.392105
143.278931
142.209305
164.348297
128.860794
155.500488
-175.462082
-164.445831
-154.574432
179.857346
-161.262573
64.873848
-158.912048
-141.744339
103.745934
73.800774
151.183212
-151.998749
120.975754
-127.759201
153.751251
-148.287476
-154.389526
-147.623184
-135.437637
28.886843
-156.340179
-156.459656
-142.516403
38.528900
-153.217728
-159.392517
155.616776
-162.321930
-163.683502
-145.898590
-168.763290
178.693130
-142.885071
57.343006
86.005615
-6.112920
35.203804
9.050651
24.377491
-154.844345
139.565460
-178.062134
-168.817612
-75.971909
-152.936157
142.594330
155.942581
-8.162144
-14.756350
4.205331
4.690099
-49.107273
-7.901769
19.581148
-22.216143
-0.639190
-39.049812
-9.327865
-26.148750
-27.738598
-31.030903
-16.793451
-20.386732
3.543648
-50.764984
30.233362
156.974442
-13.239417
13.765878
-16.245796
-22.817532
16.683815
-15.375839
9.236844
0.838368
-35.616573
4.973742
152.013641
141.828751
124.781158
135.777863
152.419403
-38.619122
4.657576
-2.511468
-33.610435
-8.985528
165.767426
173.324554
135.742783
126.310188
142.985794
155.249710
142.534103
142.673141
150.856049
149.324203
145.142303
149.284775
145.460358
153.329559
140.618362
147.262878
150.642303
138.603851
140.807175
16.559975
-36.186348
7.880825
-4.789701
-7.240856
-25.508131
-18.095896
20.569927
-33.314022
-40.004536
-17.628222
22.578449
-7.082468
-1.454411
-34.472404
-45.967518
7.320862
-36.949783
-11.314960
-16.329403
29.343830
152.342682
158.644028
-32.953159
-43.691422
-7.684927
159.522339
134.215408
164.339600
141.533539
-35.692493
100.144325
-45.037041
-36.684589
2.190709
-6.883389
-5.201720
4.127396
-5.052995
20.643120
115.985649
137.065750
137.880386
126.857216
129.936996
152.621658
139.458298
158.973282
157.988800
124.310341
127.588066
135.517471
-16.837803
-6.204472
-0.402998
24.522873
-11.614080
6.844870
69.682312
150.529297
165.285126
140.896164
125.570236
169.703659
-37.433853
18.838428
143.306335
158.962692
137.457550
167.598511
158.272980
164.942215
134.414078
138.921143
117.110474
166.094543
122.989731
148.921310
135.507385
166.854889
135.436295
130.671600
126.778793
-50.715496
-49.500576
-38.329330
-7.427269
-15.197423
147.307236
144.245789
150.117935
171.062836
-5.891821
124.927185
149.595337
136.656937
148.089508
114.483688
145.416656
154.530930
139.833435
142.006882
158.270020
120.528366
166.760162
156.787140
128.495895
133.934738
128.077652
119.771927
146.159012
131.195969
136.024628
148.405624
132.658997
109.156876
152.443100
21.452785
-4.441708
-4.840274
-31.094326
-36.918373
137.912903
136.893417
158.468033
135.636856
151.784973
143.782928
146.508636
139.831223
170.521667
149.370865
105.132858
177.864838
119.734573
9.685883
158.462418
146.021378
144.079865
140.074326
117.565857
130.331848
142.152359
145.611176
119.860672
153.836594
3.547292
-1.109593
0.048457
12.000091
21.699305
-32.337223
167.783676
150.861877
123.938583
139.127716
149.155243
14.435550
-35.849525
-11.216664
-13.375678
-34.944485
8.774716
17.666376
113.579002
149.657394
129.345642
147.050461
145.686050
132.878311
155.894653
153.352753
142.439072
151.070999
135.603546
158.168793
143.949478
144.595398
159.033432
115.552750
141.204086
152.525345
150.047668
137.435883
129.766586
173.850616
154.196442
133.290024
156.900146
141.026138
143.521027
141.809174
161.360153
122.677338
114.864655
-4.035559
-31.480005
173.845322
131.952927
138.862915
168.971848
-176.564636
146.549240
146.196854
132.273605
137.708572
150.391251
131.344894
151.332260
167.851761
155.489120
144.581192
153.919983
128.199234
140.052734
154.437988
132.370361
169.086700
148.201675
142.844620
151.244965
144.576324
-13.519518
23.848207
152.235260
110.213615
120.255257
142.224258
147.557343
153.788300
149.701385
133.689850
143.741638
130.209610
129.110016
152.610001
163.237289
153.868393
151.930496
164.274002
131.967972
152.769836
161.577515
142.613159
134.840744
155.783783
-28.973139
141.314316
159.280167
134.084778
102.847046
131.372055
155.840958
139.884125
130.350372
106.561394
138.537415
141.361786
155.739471
139.806793
138.629959
145.339020
171.382248
155.177094
143.439178
143.774429
158.585419
140.060928
-178.287064
141.122742
151.170868
158.455948
155.820786
146.445694
156.046616
121.196373
153.318909
147.559921
137.706833
146.332367
118.414726
-37.243835
-1.108888
3.967978
137.518875
167.352005
139.280014
162.699463
143.805145
148.366501
161.555908
147.295486
143.877609
133.800781
150.653290
153.344757
129.781021
152.069061
142.120575
45.401344
5.024922
122.849144
138.553131
141.228973
126.413063
118.719803
132.154175
150.824402
144.547699
116.189819
136.088654
143.964508
141.580170
134.204529
122.700172
142.170990
132.611221
167.007217
-0.577769
7.022834
-9.846882
8.955258
2.471718
8.250715
-15.701380
7.689905
-40.548943
-16.861238
-19.423204
97.241089
125.644928
53.844818
43.496170
-0.908706
11.672865
143.959213
113.013039
-30.166397
6.685363
1.136428
9.344684
-2.050041
7.481022
-14.954757
29.474047
20.500143
-12.716932
145.905563
153.024582
141.883041
149.188858
118.738396
139.508896
149.004913
136.895828
138.644180
157.358826
155.897400
133.431503
136.034317
141.346100
129.662476
-174.118652
73.778023
-47.549129
2.983997
-1.343920
6.930954
149.462372
140.482590
129.357864
131.794342
164.353592
112.922890
145.895721
149.606842
133.339996
135.813934
125.817444
141.249588
130.560684
25.637604
-39.252159
23.047018
8.588490
12.698971
-1.460453
-28.189079
7.655655
152.521255
179.248505
129.853973
145.921082
135.672165
145.647995
174.810333
146.854492
151.159866
159.606812
139.333786
139.586655
151.039551
167.142609
130.140427
137.884430
135.894180
125.111137
141.483734
-17.922750
15.859982
-21.783995
-19.163052
-27.194765
-43.194561
-45.350090
136.674149
135.453873
142.187820
135.312561
151.205734
148.580429
16.729338
-54.067570
154.457016
150.666397
158.306030
164.925781
114.778168
103.860626
166.995270
141.398315
157.579086
148.787979
149.477798
164.656570
138.413208
163.056503
-4.718249
-19.750801
-38.958813
-20.582142
11.999204
145.297043
149.241867
166.534454
150.563019
-25.494829
139.623093
129.959808
146.219254
34.165943
145.287109
153.263992
138.799179
152.047653
113.314484
150.748230
154.773605
148.045792
145.195862
133.226791
134.282700
145.844116
147.966583
135.985779
178.431137
129.392319
148.565872
153.535843
147.475891
126.843475
149.127396
165.682129
118.898262
139.853012
141.390869
137.984268
-36.141563
170.645279
142.829697
160.817337
143.310791
147.068344
163.756912
159.836075
150.510178
162.768158
145.268036
-22.147516
-39.961845
4.779916
14.977171
-43.524399
-24.963428
-45.152222
-37.885780
-35.762085
154.686813
163.964935
140.852783
151.793198
157.065857
158.456528
118.621841
112.035042
172.640594
177.382797
167.042694
-41.445393
139.493896
148.170380
153.318176
139.782043
153.223022
145.811401
130.943665
164.855225
121.604080
144.991592
147.733810
146.313980
155.762817
-13.545321
160.871078
149.679886
125.767929
148.158707
138.259262
145.365814
152.829346
124.288689
141.801483
175.172836
25.548735
-9.645059
5.319940
-0.527490
-35.518291
-4.501325
162.259583
159.151382
117.436584
144.379272
178.959946
140.872345
140.377090
136.903015
148.969757
148.956192
161.200409
142.863235
163.042297
152.077652
162.184753
138.818558
110.531738
126.974861
171.688507
160.874146
156.135742
144.848862
140.895233
151.036728
136.233765
130.933655
128.061142
146.122055
153.917618
143.949890
161.445099
153.579315
150.871109
143.870544
154.714203
131.153625
119.136978
147.464081
157.477020
147.822723
138.984711
158.403992
163.195038
128.335831
155.396484
135.322372
162.282318
127.702766
144.387787
-25.807951
13.899745
-35.553699
6.559062
-19.475481
144.007538
146.025604
141.914856
17.580605
2.657044
147.145294
154.467026
131.665802
149.244308
137.434006
153.779617
151.216293
130.247330
171.024277
140.363846
157.584839
152.944107
139.290054
152.682693
129.497116
154.155930
133.446045
169.462906
149.315567
158.412750
141.066147
173.313919
155.962601
153.501648
155.889816
148.751617
135.468933
144.488113
138.705811
131.636887
135.876083
145.144928
125.754242
132.170761
150.563782
148.856323
154.652252
143.660324
138.753708
139.608261
164.787277
157.386169
-10.933116
-16.947714
-25.659727
-27.184465
-25.729874
-28.859324
-46.408699
5.451939
-36.410812
-4.629396
14.346647
99.493317
172.745377
152.615936
131.058807
159.146500
149.493790
157.391983
159.819733
167.335342
129.102783
139.840271
125.771736
128.273956
135.571686
145.128632
151.103500
114.189644
156.322815
165.892670
148.738617
143.241318
147.686218
139.520401
153.118866
154.288223
143.235367
130.030396
109.850258
158.463715
148.723236
137.750778
166.377548
140.253677
-7.556553
10.423640
-45.082542
8.098370
130.461197
134.003998
137.903839
145.553131
150.821518
160.763947
140.165070
138.338821
139.942215
161.381760
157.736862
138.713867
151.669128
161.163528
4.832335
-49.431744
-25.137194
2.069614
-36.242332
18.868210
-7.267280
-1.675029
-40.366913
-10.952959
3.177860
16.314444
-34.462440
13.762935
-35.361847
24.471388
-7.006699
-48.774410
-30.730703
-41.947815
18.803104
145.318558
154.783264
146.481140
-14.054610
-10.261208
-28.061235
-21.892391
0.062557
48.005112
-0.820438
-130.913620
133.387100
152.402191
160.132660
130.575226
125.517708
140.812012
116.764061
-39.096420
162.501724
176.107437
148.733765
155.883224
161.148132
176.494339
130.710068
138.746979
145.254593
127.729721
-149.462509
112.872597
141.005432
-8.290671
-33.633404
-43.960087
30.769011
5.685582
-10.750265
8.162457
42.683769
-6.269009
-10.691317
-35.807381
-36.808403
-65.074745
142.486862
143.859283
22.491755
-29.945280
-31.600689
-3.836706
-4.359456
-10.071245
-19.947561
-13.461752
-41.312176
-28.882450
-28.753067
-67.920715
150.563110
121.367470
169.394058
143.310577
149.291000
142.720383
128.593567
125.623726
-53.944420
161.649887
8.823096
173.798874
162.549530
112.045807
17.935087
151.877167
133.572067
137.315704
148.515686
150.523148
146.992569
120.726616
135.858704
151.870407
150.830887
143.877121
138.441956
114.367195
136.681931
164.390625
158.302673
147.377533
153.561966
162.346649
170.137360
158.014893
-13.403522
-22.525476
-35.252113
18.044413
164.390884
154.973434
133.974716
130.384247
134.412918
168.129745
163.729126
148.515381
112.988647
148.878479
145.959518
145.734070
150.710388
153.409409
125.596092
2.452878
-29.456244
38.016090
-54.468086
149.400406
110.235443
134.964722
-39.647411
18.228661
-30.566505
22.224903
24.558739
-31.743196
-8.158896
-6.323132
-16.916475
1.851923
31.189671
146.946732
27.437246
177.833893
146.099228
-139.841263
-140.169556
-81.810402
-143.758789
-151.939804
-156.345520
-148.140564
154.249802
-164.283905
150.926544
148.738419
153.914154
128.897507
33.814026
-44.029171
20.217045
-34.774891
-45.096313
17.622311
-25.718040
15.329676
-36.369450
-0.588839
-0.998972
-34.069798
14.044847
152.679123
161.118607
142.094025
158.108948
119.162399
144.425598
152.938171
137.211685
145.733063
-175.890289
154.386627
132.261627
130.750732
144.068527
125.732071
144.070526
164.990662
156.368912
150.825638
156.670288
165.406433
152.561432
169.195633
138.008011
143.401489
120.381584
147.776520
156.552109
134.064636
174.331055
127.712479
140.661514
149.533691
130.747498
-9.761364
-41.600338
-38.407604
156.467621
-19.230427
-53.811905
103.121254
166.918350
-159.188919
-145.071381
-148.419327
-143.488220
-135.805878
-138.593796
34.493790
125.475182
-160.810242
168.512741
157.150345
142.975372
135.730621
131.156891
137.430222
106.927055
144.881439
143.994980
147.374069
147.834427
143.774826
146.702866
151.305145
140.164154
116.946739
145.322510
158.532379
148.827057
166.074081
145.165955
145.671204
168.180801
164.777725
142.008209
174.244034
160.228256
150.915405
146.441513
162.345978
147.621964
177.036194
146.460175
122.461472
141.237595
157.681122
126.718552
-47.351456
-11.960391
23.669531
-23.606520
21.431906
-17.995064
161.931381
173.514069
135.012283
145.902222
134.754028
161.652237
155.918182
134.586990
127.639084
147.316895
137.435532
9.031483
138.620834
138.650299
151.573166
161.413315
142.261902
157.918396
136.698776
155.789566
158.101013
-33.579460
-43.865784
7.380414
-9.861429
-42.079910
-2.512013
-36.850037
66.407928
-26.528440
-32.175880
2.844068
96.754112
163.496414
142.719757
158.560760
141.365051
146.918137
158.480530
149.737961
152.162354
162.677475
151.924545
141.097351
3.182600
2.783193
-5.119597
-19.156996
138.623428
133.237411
143.276520
141.830154
145.213318
166.505768
153.837845
168.009827
144.051239
154.581909
146.601013
158.706161
150.301941
136.380768
156.976196
138.333862
171.076340
141.484192
153.735016
141.878204
137.025497
145.375275
141.806213
152.498520
141.208755
163.464050
129.136963
39.522331
141.221954
162.182205
127.106422
134.706314
153.271942
136.699203
152.942352
173.284943
21.754999
-40.665192
11.890599
132.583435
132.100082
126.382072
144.047012
150.762390
138.973251
150.096436
146.158539
144.666794
155.127487
127.495430
150.862854
145.679565
135.754654
126.611198
129.830276
157.486267
138.536453
136.257507
-177.917740
151.198807
153.542511
167.716492
159.782654
143.359024
163.744293
-178.956558
151.856384
173.237015
148.664291
148.791229
141.117569
116.063911
70.249779
29.127726
18.769073
-163.828461
-174.736252
-158.708801
168.813507
26.204094
-170.313889
35.933502
159.137802
155.180313
161.443771
152.737640
147.625534
127.973816
152.813828
130.819641
110.312630
170.324951
122.455917
151.147446
164.153870
145.011932
149.126938
163.061783
171.126999
152.652527
134.634003
164.928192
150.892883
165.408325
138.065231
131.142822
152.953003
145.136993
146.962830
142.605606
160.473053
117.317177
138.701279
147.569855
138.832581
135.936111
117.348175
161.401917
-178.208542
152.830490
139.319672
150.755417
136.434387
158.733963
153.062149
-176.777542
158.331131
-42.629322
-44.552288
152.701859
136.915482
143.333603
156.850739
125.963463
167.165176
150.697464
143.275284
137.347870
129.709686
155.870758
145.429031
151.391586
156.404007
126.612640
150.308502
138.443970
157.351517
138.900955
116.332161
127.848770
139.862656
152.181595
159.803955
156.018936
135.639481
138.323044
172.044205
136.535004
151.052597
155.839371
131.357834
130.051620
144.605453
135.057510
7.342058
-46.413521
-40.298004
-56.737213
158.702591
154.529099
138.871719
154.793045
140.485489
153.557281
16.766268
-32.942520
-22.898748
6.607230
-19.164862
-7.273567
-14.592488
2.937383
-2.296439
15.660327
-18.166206
27.172630
-45.791889
-48.850662
137.236313
151.166489
142.219971
157.680573
146.221588
152.900726
165.954346
141.796539
156.687668
146.657730
165.241989
142.740448
140.547302
120.764046
132.897888
179.461838
95.242027
143.598328
115.480705
150.303436
154.436554
156.103699
142.237732
166.495316
143.609634
136.164520
142.170563
139.181183
179.951523
163.997696
155.743881
134.603043
152.116882
-37.103672
16.426369
-7.244729
0.546797
133.029449
154.576569
130.381119
132.657074
137.466324
142.417328
154.205948
141.938492
149.137756
133.863724
122.506348
162.910995
-47.381020
136.597595
136.301086
137.834900
156.807800
147.037735
134.046204
156.557510
132.547501
148.022964
157.790833
140.826248
137.195435
160.788544
160.872757
151.767471
151.959137
161.440033
174.528473
149.315643
167.972260
143.493912
153.762665
16.960011
23.504435
41.270256
-174.389633
156.295532
130.120514
61.624226
-136.399918
152.585587
-161.326721
26.084690
57.388462
45.981682
13.198018
157.847183
-150.201004
-151.238281
108.864105
-164.480698
36.818073
23.679592
133.272522
10.346381
-42.811619
-18.046343
-8.618122
12.790059
158.546188
153.926453
151.988098
160.686722
121.823959
157.037781
157.234421
143.182800
139.795166
148.933167
37.203503
132.989166
149.036774
137.564240
145.611938
122.150513
142.835770
145.749283
109.615723
167.202591
145.781265
158.843918
162.620117
153.222549
128.520981
136.549469
163.824432
126.037361
4.849978
14.938297
154.136963
171.938400
148.322601
149.683228
-169.239532
159.712006
175.565079
138.910461
157.359451
154.691193
114.182701
150.213425
144.380569
143.285446
142.717865
159.124100
128.420822
172.890961
148.500839
108.283630
130.932587
155.348145
161.087631
139.174652
136.452698
133.384598
141.922775
146.793304
151.086105
140.433243
147.804337
125.246704
133.316284
142.777100
157.387772
173.102341
8.852571
145.469742
160.105865
133.542007
152.670547
142.868530
148.941422
144.717606
-25.195473
166.240341
132.266281
146.216553
125.302055
149.222153
151.910416
162.797501
139.642715
165.582733
137.428421
-12.094810
159.376465
143.080566
150.353912
129.772141
109.130005
-176.605331
3.304405
134.827606
142.619598
156.853271
151.638626
143.528107
141.097931
143.470383
157.225220
144.194565
120.209068
156.132950
147.597733
166.768036
5.511497
-19.555864
160.569412
141.122635
110.386658
157.031433
135.456787
155.973358
137.384232
161.319809
147.826248
145.816147
161.828522
141.811737
-55.589493
-0.624323
-45.504669
-37.831619
-14.330899
-44.840515
138.528305
138.539749
122.057526
18.999708
164.579025
136.275818
138.582001
135.951370
148.522995
154.240250
144.029083
110.555542
144.717407
124.975571
175.900772
146.517273
157.418655
127.166695
142.053192
145.192963
121.149910
114.874695
16.772032
159.250366
166.905701
145.193207
153.587570
139.564499
144.069122
143.469406
165.699799
74.048531
152.943588
168.446396
135.113159
0.364769
-40.338539
12.893666
-166.048508
-139.904465
-173.092316
-130.233521
-150.069397
15.578935
152.052124
168.767380
156.784286
129.206619
161.966431
132.877853
153.825806
152.191940
119.486000
151.133835
153.488647
117.445755
134.571335
152.573013
142.414856
129.409210
141.627441
142.267639
120.546661
160.247009
134.757629
139.068893
153.022446
171.355591
133.677094
158.086243
147.269470
133.651657
166.412064
130.422287
170.616516
155.583710
143.427322
149.766968
149.273132
143.624680
142.615845
123.410118
145.648865
138.866776
24.735420
140.266129
142.723557
141.114136
151.230911
156.611053
146.742447
177.716629
144.675369
149.091949
163.192993
168.436493
154.786774
140.917252
134.350830
138.539139
140.957230
163.563416
-1.756580
9.603797
-9.043614
-0.338620
0.979587
-10.667212
17.228392
-8.892824
-7.157659
128.901291
139.356491
137.126343
109.628807
114.844704
159.023285
138.901993
135.790024
4.388383
12.986436
140.709885
149.582748
142.888718
158.409134
154.110855
114.080818
142.027710
137.076096
153.864899
152.870300
163.364151
151.625656
135.708038
141.065140
164.911133
131.111633
156.038330
129.809814
119.535324
131.906403
130.267471
145.347992
122.379158
155.765030
153.910019
153.737579
139.415375
136.727615
141.979919
119.354996
146.874619
134.987152
164.424973
157.574875
147.292877
130.819916
144.585876
137.266846
156.035110
154.826035
174.993073
153.677704
155.198105
144.215973
151.315201
161.904694
-21.424644
-3.147342
-8.312738
132.749023
161.586212
150.080887
141.418579
155.627411
138.937576
151.750443
149.565216
101.837189
158.557724
149.230881
159.640579
150.838364
144.378662
128.021011
145.581787
138.436829
151.993942
152.120743
150.760605
133.657562
134.298157
158.671646
143.333496
152.378616
147.308807
153.504440
142.547195
140.374924
146.702545
90.192886
164.837708
125.285034
154.669617
160.004974
7.849279
-51.535751
-3.356080
141.968948
179.937424
121.319099
133.122421
162.639297
136.595688
149.889648
-14.828501
10.519695
175.644485
157.082840
157.387466
149.791214
124.455872
157.612656
138.332138
-177.102325
22.555304
-26.945749
13.452904
159.143036
145.360931
149.408035
154.050781
168.093491
116.836761
122.506538
135.901230
144.182312
153.715988
-39.960320
19.326530
-3.840022
-32.557137
-45.234917
-15.062920
-24.093851
22.090857
-16.698631
134.418579
129.845383
141.528427
139.530701
-13.137302
-3.021807
-42.290760
16.982546
-34.789696
48.042599
131.662186
118.163658
28.073849
-158.758743
178.907272
125.968201
61.464542
158.351501
135.807907
151.520096
153.309555
151.523422
114.337624
147.158875
132.004211
117.718102
-43.513996
11.505658
-42.199303
-15.878927
14.921967
7.752865
15.954020
176.667908
-33.012100
-48.717281
-14.982060
-27.177103
-46.807163
39.782623
-33.324364
22.376968
8.676611
-17.883680
-22.750624
-47.097214
-2.482622
133.659485
161.361328
122.537231
137.979218
138.632385
118.549294
-49.555752
-38.926655
158.780136
156.654556
160.635086
43.426102
-6.824984
-13.285936
165.809647
144.391235
130.358185
131.221207
125.499786
133.853073
140.701889
145.249100
-14.879003
131.880310
144.257507
154.704773
148.523178
139.658127
140.583954
137.682693
149.265640
140.379868
98.588326
148.172287
145.060547
149.714310
138.841919
130.106873
164.757889
160.562592
141.301468
161.166931
177.759109
165.761490
141.146301
27.745325
-23.694672
-12.230046
141.356323
120.628922
154.424072
167.094894
149.840088
139.769775
149.812073
104.513702
165.790680
121.258476
169.195770
147.440674
139.084961
154.418198
134.841064
112.717201
161.906525
142.125504
143.948120
150.663666
130.153503
147.287460
139.534439
97.295166
155.839691
152.498550
0.662047
146.901321
151.962631
24.922995
119.602928
90.127357
115.309654
166.857224
146.987350
152.092697
146.901077
111.315834
153.288559
-3.544531
-22.663242
-34.353439
18.337261
-22.494167
-17.506542
148.140747
150.748611
115.539406
143.689499
134.674774
139.398941
145.337570
147.832275
147.823944
149.161865
151.805771
149.012177
131.001266
142.730087
148.085388
136.579590
127.463837
145.086166
139.776337
138.649796
37.330894
20.947300
-149.941666
151.684799
-171.729477
-128.765244
7.051184
146.971725
167.642197
106.299759
-42.582626
3.932035
-10.410438
-13.790383
16.485682
-5.691543
-37.376041
2.544836
6.943113
17.658779
-2.180501
0.071326
-8.152060
20.235744
110.566383
148.606491
161.811523
126.079887
129.672867
153.059937
145.248520
9.378486
17.932825
4.959462
-12.926805
-44.005112
135.291946
155.571671
146.523773
154.360443
117.239944
136.707458
143.139664
130.501083
160.942413
140.817322
121.483818
127.299408
147.041565
131.462845
149.193848
166.368515
127.551193
152.644913
148.869720
-179.840500
142.379227
157.444321
134.229980
158.601227
147.361542
160.439148
145.973679
156.419662
7.315285
4.855872
137.133774
163.007034
111.906937
157.332748
128.124222
1.342609
-46.105087
-0.332791
-38.479332
7.928305
-52.884018
11.938091
-33.309052
-1.434905
-23.655277
-9.994558
-42.022831
-66.349350
5.311461
21.323507
-34.756721
-17.710346
138.253540
155.874512
138.130432
145.193619
142.548904
139.724457
145.742676
139.491669
107.574547
161.034958
173.139633
156.335114
142.771378
174.189178
153.039490
168.046875
151.874161
-175.906860
146.239365
126.252762
159.507736
133.921234
133.424530
130.563843
152.557373
140.180084
147.849686
132.063782
149.004807
149.649994
161.481934
140.554108
5.160575
156.226074
124.061516
155.314575
131.900833
150.023224
162.022903
172.425507
151.267303
158.777771
153.627579
154.465714
-21.094620
-11.584849
-5.143461
-36.711334
137.958389
43.433052
-1.191733
15.723348
-43.704494
142.631378
157.533783
133.644318
117.781227
138.318054
137.886505
148.687393
122.547234
162.022690
127.622963
153.127365
160.606522
172.724426
126.722694
151.360168
151.382004
-44.611595
0.736748
-9.384079
-18.238932
-1.489246
148.452942
168.551498
-178.105759
134.430130
140.501740
-6.168725
-1.720560
159.719269
162.998383
142.057404
158.439468
154.270523
131.624832
143.719543
146.675522
155.098495
119.434731
141.148956
149.907898
142.638657
146.153564
132.450745
140.227783
171.700699
134.470795
130.009369
143.192719
143.609116
125.335533
158.321869
160.749802
151.148178
134.301285
162.068817
146.282303
18.179544
121.801254
159.863556
168.065201
26.771467
11.156691
-3.490427
-50.403172
132.391083
145.947098
123.919922
146.136398
170.118195
88.721710
131.135696
133.789185
129.211716
129.669464
156.778397
125.449051
135.431198
154.082230
173.514252
135.124817
170.121582
156.564087
142.331345
8.976295
-27.745508
-52.900097
20.865395
-21.945570
-20.711449
25.830040
-41.302261
-27.332178
140.042633
171.002029
126.579231
156.408386
7.850104
-28.808165
7.708946
34.830273
20.826174
-40.570717
14.199485
-45.556248
-27.588106
-15.094254
15.801393
-18.585081
1.897439
19.476885
31.280287
0.214891
9.378297
15.319506
171.285858
148.988449
22.809605
11.930280
47.415703
171.026123
124.767906
137.749069
168.329391
111.503860
138.332504
146.976120
137.864929
2.918462
1.043427
-29.882004
-38.780994
-11.722219
-30.214794
127.215240
140.408157
151.562927
153.497513
122.339607
41.909538
170.747787
145.612381
141.721909
138.739441
175.669067
146.900803
132.651443
135.242294
123.634666
156.462738
128.105331
124.555130
146.434784
153.823380
8.033823
-25.864428
-9.840889
25.225901
-0.542486
4.130384
128.929810
172.049133
-179.133850
148.264923
155.519043
135.685455
151.486755
147.426819
140.202103
150.650589
158.860077
149.883713
123.040794
-1.871894
153.756699
114.871040
168.326309
150.279831
-43.601181
-18.658503
151.066971
142.198471
143.336273
147.741486
151.672729
143.700928
157.952881
145.317703
131.579880
142.086639
16.536882
-0.896784
1.798200
146.432251
122.582710
121.533989
136.556503
149.660248
148.331558
136.118286
133.960983
167.064529
141.784836
158.470993
148.761627
158.269745
159.884460
123.107773
164.579803
135.107452
152.011032
160.130630
120.261932
115.947960
161.003479
160.382828
152.157608
99.093147
164.840622
154.671219
129.144943
119.867699
176.331345
133.822556
147.896027
147.793091
158.812576
143.730911
31.870565
34.863293
75.496323
178.923889
-141.443466
-145.885162
174.023071
153.114197
151.012680
119.560188
-170.914444
80.383698
35.068970
76.271278
149.746063
147.409439
142.756622
137.732315
143.993118
114.402367
160.959290
146.627914
118.323128
-174.426895
119.779900
151.218506
132.082047
164.813492
149.184616
150.812836
-32.907650
6.168821
-36.583744
138.426453
168.211731
149.047882
150.556412
155.430695
136.459869
146.621613
146.568161
160.532578
124.924538
144.724030
166.592957
121.561485
138.472656
140.779343
145.684601
136.171616
132.104385
147.530014
149.545914
145.742767
159.729553
150.086807
142.906418
138.911789
154.886139
128.041595
149.990479
156.696823
132.276459
167.668549
148.555206
130.567062
54.297585
-5.197010
-67.524780
-38.162388
9.456169
-4.269850
-45.655174
-60.908966
-15.078181
135.744171
151.843582
168.767868
113.748215
8.701455
-24.031403
-3.673811
136.378464
169.314026
141.035095
148.576691
167.312164
142.915756
169.011185
133.414291
168.634766
154.315994
-80.167870
-5.267972
-47.662186
129.324890
179.566132
-18.195223
-5.760991
67.120255
-24.562601
-36.485569
25.889231
14.718265
147.792664
152.126740
160.699081
146.600296
127.011543
158.407852
124.513878
168.479889
127.419289
153.316727
157.015869
152.608063
114.418800
170.952316
144.146606
113.402718
150.335648
169.942535
143.870819
135.304794
146.604980
162.690887
144.698700
175.890427
146.875687
116.398941
137.679214
137.197617
179.292786
149.547104
163.210419
155.498123
164.766388
143.487991
147.712158
140.456924
165.792404
-36.966415
-18.542150
-38.047714
151.148163
145.449509
124.512512
152.222702
144.214462
174.227341
-174.873672
153.174866
144.932755
155.821793
161.799118
122.105637
-45.833748
-2.761658
129.059692
146.543716
133.540131
146.746399
162.089676
147.460907
158.901794
130.681335
132.438324
155.525589
172.162949
146.194489
123.201500
156.747498
150.072418
163.540970
147.412704
123.756683
152.335083
143.946228
151.811325
179.659653
38.120682
117.479851
150.448318
147.432022
151.680206
167.086197
131.105591
147.156387
163.647598
151.013535
163.929092
137.711746
132.495728
165.357727
130.716721
114.427597
3.472938
-39.797974
-37.046368
-43.639488
16.306820
-0.335135
-33.466145
6.758711
34.904602
14.753628
159.420486
141.405365
171.363358
-38.542816
-36.636791
-37.143959
4.362645
176.513611
163.170746
129.163574
159.017899
179.665436
-141.007629
44.252285
100.275154
49.765034
27.826786
147.290344
135.681580
157.413284
161.785706
138.273178
168.441635
146.248352
177.699631
161.333191
159.686615
124.534653
175.299179
144.107422
149.204514
131.853943
132.615402
142.235458
142.617691
170.763107
156.564621
132.798569
-160.394333
178.326477
144.348038
142.497757
141.636948
146.547974
5.502815
12.995703
1.063856
0.502021
17.107267
-3.425027
-25.282949
-16.949482
12.107322
156.332809
151.586243
157.231308
142.992523
133.752823
137.508133
161.286270
119.066444
149.780762
157.894089
154.496277
138.479019
151.182892
-0.240663
6.303287
-0.594461
4.025501
2.335902
-25.783056
-7.010309
-3.879543
-40.033955
0.118694
-6.775463
-31.466505
13.870144
140.291840
169.434341
157.999878
-15.142885
15.850131
37.016220
-27.560579
-39.094540
18.157419
-35.709595
8.717016
133.253128
139.821777
-23.892859
134.034454
156.372375
140.102554
151.048035
151.903763
10.331330
35.313034
3.120293
16.027100
-50.273998
-40.972862
-42.072247
-2.813690
-9.248283
-13.076069
119.905029
166.026932
145.259018
137.808411
167.919205
137.070892
121.317482
131.461456
144.120697
138.243423
144.928772
114.504990
157.244293
146.701385
148.767014
111.258736
126.865593
163.313782
135.364044
145.329498
17.854141
159.590469
163.934357
116.099274
138.422028
98.233665
-15.110535
166.902023
-169.558762
155.570114
137.403595
146.308716
163.114197
-177.440964
136.407227
136.146286
137.348206
144.422440
134.729599
142.483475
130.088135
149.129608
146.347107
132.717087
166.971558
125.802734
150.454880
140.018356
175.123306
128.517044
149.078873
155.992599
119.450058
169.569763
-1.762586
25.564995
153.805161
130.779816
141.284012
145.461365
156.090820
151.438751
-39.145916
-46.411602
-24.862274
-51.977383
19.891790
153.144547
153.029099
146.841736
170.539642
146.923523
132.352753
116.339523
153.033585
150.116898
143.048172
143.610703
158.420135
135.939865
129.898605
146.845367
145.789581
133.778732
24.572210
155.646164
-158.402084
129.435928
143.312424
178.419464
157.352814
113.846268
147.022293
172.380676
151.232788
135.731567
176.268799
138.108658
147.897568
129.231750
138.783142
122.326714
155.272842
147.466934
155.140442
148.803299
159.199860
137.283798
159.116669
147.283096
142.932922
125.554527
170.732941
156.910568
148.672577
142.519943
129.580795
144.601303
144.475616
143.034470
158.277664
150.423538
138.350006
138.273727
138.303436
138.040054
175.468704
132.887009
140.850159
147.565414
129.345184
155.159912
148.143860
141.949310
153.871658
136.713516
116.566582
141.544632
135.181915
139.211731
132.510300
145.026779
-10.112932
18.516081
8.761655
-0.126669
-49.097946
22.793081
24.413954
18.261112
-28.732094
137.740234
89.479958
163.199829
148.417755
134.151764
152.517303
146.924500
123.178429
144.653870
156.763809
115.503510
29.183062
22.835543
21.489035
136.885712
140.180649
152.244247
138.477249
150.069763
174.365936
140.734375
136.775833
146.085526
153.186569
177.621826
156.161667
160.812363
138.467072
143.326614
163.094055
119.889801
146.924240
147.065521
141.580353
147.521866
125.835945
153.421753
141.955612
158.039886
138.649200
126.252121
145.618576
162.300995
17.352463
109.623444
-6.213060
132.592590
152.905594
149.088425
153.911987
146.510788
121.470451
141.655487
147.446854
142.291245
140.108109
153.021698
149.269745
155.390686
141.350189
136.492935
135.899902
144.862534
162.926346
154.602280
138.344772
147.152679
143.243805
153.455612
132.492691
153.416550
151.734161
168.363144
144.628464
176.531677
150.339142
150.208084
162.103455
150.610352
168.903976
145.653275
147.560364
163.427643
12.788732
167.492401
138.470337
135.478775
141.535202
129.150238
137.936981
149.051437
130.308380
-42.697586
-7.641491
-42.256104
-13.214073
-65.118690
-21.770712
-45.719021
-58.459721
8.819600
-8.123373
13.884597
-43.646763
-39.625580
123.009171
152.481567
165.405228
141.583664
139.820190
149.075012
-38.882973
-0.563018
-40.247711
10.199446
-40.206528
-29.391706
3.022131
97.957161
157.296127
157.827728
145.856735
163.618439
167.446793
158.192291
-167.535126
131.865845
134.596802
139.903091
-41.239258
-41.635571
-19.975752
24.326273
7.014254
-41.656570
175.882721
150.068512
165.765030
124.067139
112.630791
135.245926
125.613060
136.414551
138.637955
109.921791
107.182259
159.428635
143.972778
149.243088
143.867523
144.389099
141.928558
3.399954
150.826065
161.179260
136.587952
159.243088
110.459305
149.468170
166.539734
141.071869
160.552963
16.466537
153.210403
161.320084
-0.202709
49.473370
-25.363934
-44.508041
-0.662343
12.830398
151.944351
158.764908
150.127228
156.242844
124.540962
136.824280
128.928116
141.868103
158.112259
105.158150
139.279327
126.250633
140.891159
124.338234
157.203659
138.068298
1.469404
28.223770
-28.094261
1.994785
17.063118
-13.232630
-7.521856
0.932092
142.413528
140.573425
156.600067
162.648987
131.433411
124.745720
1.125005
8.346943
128.511383
144.448395
149.523804
152.573318
144.011002
135.342697
140.494797
145.303802
145.954956
150.786682
60.116550
7.896202
-41.292236
4.993476
8.645360
15.296713
-18.039452
-33.694473
0.350545
-16.294727
11.334003
30.205294
-25.381523
23.783314
-5.999629
-47.333603
-69.899483
-32.633640
-20.561605
10.757678
-46.557606
128.544388
174.915527
114.687721
161.798492
136.058456
149.332932
160.822464
153.232147
127.835861
137.450241
154.135208
128.145309
140.308365
-179.803162
148.066010
144.478699
134.244446
147.356995
155.808014
140.471725
161.428284
177.387665
151.244751
149.578156
154.210022
149.350479
166.928085
162.327026
151.833069
143.617065
154.915161
137.663742
141.667725
148.204132
143.601517
140.528305
152.605698
153.533035
160.185303
130.819214
160.943924
146.613953
118.689270
158.266937
120.856995
166.338470
152.726501
127.223198
139.734818
149.976089
158.324844
161.619858
175.383820
131.527756
130.733902
141.957458
165.584946
-180.000000
130.769913
141.372772
158.454102
-31.701101
-39.110119
-40.658573
17.713770
33.858936
-26.802006
-6.070635
18.860100
-39.207428
150.691055
154.508438
151.554520
118.528595
144.000702
135.869614
121.997665
-4.542907
-54.001343
-40.709705
-42.263359
12.207166
-29.922832
-1.801354
-27.252254
-23.059088
-1.567979
17.644712
-21.253780
-36.165928
4.359007
-12.199766
-22.491587
-14.864726
-16.590097
127.239639
151.092133
115.946388
150.928131
139.703094
141.098450
139.611374
136.681259
152.855469
147.842667
144.491714
139.030090
117.762581
137.993835
150.060257
107.788963
149.336029
159.194580
151.473953
139.781967
130.730652
112.448265
152.009720
137.277405
3.234646
158.187775
172.421402
121.224281
161.874176
140.077011
153.465378
135.231720
164.435822
143.959534
135.648178
156.354080
138.381927
119.135567
151.426636
150.150757
134.134827
-18.181034
-1.019524
-5.712750
32.449448
-48.882851
8.412978
-46.980446
-27.827482
8.629328
-42.896542
144.782883
147.923691
162.871979
154.762955
144.333603
90.981567
155.496567
-46.992119
2.331038
-41.072315
0.948326
-0.977588
-4.387535
-44.344067
108.372505
143.498688
171.627243
11.185160
3.765044
13.535272
8.965280
-2.042581
-0.392170
-42.200333
136.142426
150.829391
135.606903
132.939758
152.689117
145.822433
150.108231
131.802292
161.751678
148.889999
143.369263
126.467178
142.317825
138.256607
138.976181
159.329651
164.052917
108.594833
-5.929363
143.011978
148.096863
-171.180603
146.511627
111.716805
143.046387
149.156876
144.969452
25.712090
11.212626
-14.282571
-36.124199
25.377102
156.557877
139.143845
141.190689
153.944778
161.816086
138.821075
119.046776
150.947006
150.717300
146.029419
177.321365
131.512512
132.089432
139.491882
148.241104
147.833755
168.256805
152.609467
139.289505
149.152756
157.532440
163.708618
134.407867
166.686096
-4.646376
7.989301
-43.637825
-14.222619
5.775195
5.103268
6.230266
-7.639489
15.266225
-4.533930
2.604665
125.280037
128.737244
125.992050
128.529129
164.219009
142.104401
147.413147
168.389450
-37.537743
34.223816
-57.488190
37.852535
168.107758
131.653290
-167.103790
140.642746
162.526428
119.825653
161.778152
134.238510
150.859558
129.762527
137.271255
153.662582
141.721451
155.197769
125.811234
144.609268
148.830505
132.763702
156.754715
131.059372
133.597214
118.234108
152.512238
158.055618
142.628799
131.877945
141.101730
144.560287
153.410034
157.012650
140.089600
135.926636
164.025284
163.439896
156.223267
159.218292
150.974014
163.075836
158.117126
142.414780
101.370918
127.596313
146.672150
132.714645
-176.088669
72.524887
-5.477614
-36.404465
32.688770
119.135979
147.204193
159.058151
-44.027348
100.831230
142.152115
141.111084
143.094528
125.453194
99.297760
139.694290
136.147873
11.720638
-43.668056
24.672523
-38.075943
-30.656227
8.379815
-20.540680
30.721172
15.237910
-43.568325
146.851654
144.978546
158.914093
179.646667
149.900040
145.201340
163.022110
122.353012
140.771103
138.892059
163.562103
146.052750
105.179085
162.828354
129.391418
149.578018
145.212814
115.659782
156.463058
168.932129
128.231277
144.347488
147.445740
17.752172
-16.669857
-44.525528
21.089542
-28.983404
-54.864449
8.358157
22.708447
-40.484604
-22.686188
-27.925123
-36.066921
0.267611
14.013573
142.839935
21.216093
8.009718
-39.845135
144.614166
168.124161
143.189850
160.666931
147.260757
128.970200
148.635956
126.012146
125.848335
171.434235
146.545486
166.016922
149.083420
149.050491
166.496948
147.943985
167.738129
168.616501
147.220337
-1.160958
-3.383966
-45.206917
2.525535
14.899365
-8.844378
-38.516296
-43.351639
4.676045
146.994034
161.409470
140.936035
143.661926
143.733093
142.578262
145.880478
165.025894
-42.215702
-29.983740
-29.182627
156.803391
158.019684
161.280640
126.096077
138.164719
143.129730
164.009293
171.032913
130.106171
111.259872
154.215042
156.696442
-5.019461
-10.487398
-34.657871
-27.482986
9.196652
1.362000
5.168049
-51.787392
-43.511269
10.398959
150.701675
162.498337
119.177750
136.518539
4.697903
-34.891903
-30.884775
133.686234
164.223709
147.369934
161.888718
165.118851
157.943008
153.920700
140.971664
134.863266
142.921082
0.044235
-27.750774
11.265403
-26.229425
-40.388802
146.722626
144.685715
142.966537
152.998489
152.462952
-179.620499
159.425705
156.013077
125.011513
138.096970
147.841629
162.754517
157.668777
137.692688
131.001526
132.010803
0.464781
-2.785021
-10.481355
0.489390
28.279690
18.082279
-37.804543
-22.410110
-1.743496
-2.522898
-6.812040
178.192459
-178.766296
115.252876
127.999611
160.720932
155.318909
7.223141
17.288204
19.975811
-18.565655
-50.629681
4.655893
-17.277891
-8.938152
-2.233970
0.287355
2.087410
11.867156
-25.272640
16.253523
-18.540411
-25.756899
1.081732
-9.018855
-17.977934
150.983688
135.361649
155.841385
169.566940
143.442078
147.890915
163.837128
127.936760
147.634857
154.507217
142.865982
150.988815
109.065346
127.497963
131.153610
157.305649
164.798370
142.420929
155.852356
129.427536
168.102737
151.360260
176.051453
139.142990
131.298187
150.718689
149.269989
151.405075
-155.058884
-152.239319
-153.581055
34.332314
118.660484
117.018745
160.882187
127.186584
139.771423
142.523819
149.565002
102.389931
124.434143
134.963074
-179.309006
134.021957
118.022179
145.556183
18.306723
3.379682
80.450706
-94.064713
-45.787292
2.210720
144.498566
147.785812
124.551460
121.558922
134.940125
-49.312984
25.037035
3.558535
-46.024246
151.191757
131.349991
152.753052
108.355881
150.639343
156.194153
138.508057
27.102777
157.231949
-28.186859
0.428415
6.651042
145.650635
85.541290
11.397308
59.813915
178.856522
132.475494
149.274307
117.509056
125.252960
144.132935
143.808472
142.033173
136.639679
151.880569
133.527878
134.751938
120.383965
138.366882
171.301224
150.174835
166.927307
143.704895
-163.776184
152.249802
144.026474
144.813660
-3.341581
9.054948
-15.194790
170.918228
131.129883
134.507690
136.936966
166.526337
143.416809
129.454483
160.366241
141.774643
125.487961
125.652855
179.370682
144.079575
119.816704
13.254887
24.070192
1.843343
-12.745337
165.267715
146.896179
139.907089
171.609314
148.366638
172.122849
143.634232
141.364914
169.145950
146.293854
149.966049
151.913651
148.065689
136.691879
142.088470
162.876511
170.135986
136.816864
-22.397064
-14.108397
11.926148
9.957615
16.860695
-33.524452
153.449692
136.567032
149.027756
130.760208
174.935730
148.238083
152.942764
136.410217
112.213776
155.867096
156.693588
133.473358
138.694321
51.198471
126.948837
150.810257
15.770889
127.140984
26.676334
18.206451
147.162888
129.454651
162.856888
163.443863
177.967590
142.882828
160.369431
153.948105
144.187820
167.364792
156.571228
175.137665
134.658310
151.669327
152.603653
150.097534
133.005249
135.939423
152.490173
146.777832
161.680435
162.678711
139.882339
143.566772
156.221695
159.993698
147.157593
158.972168
156.945908
164.762451
168.025879
147.928360
122.514954
143.670975
157.935364
169.826721
155.857941
137.811768
152.362183
151.238174
139.182571
127.300499
133.312347
1.227007
-18.127182
173.721283
131.842346
154.118668
144.951172
163.059631
132.550415
135.257904
147.280884
124.837959
148.308868
153.258057
162.228882
167.787643
153.893860
162.516159
167.037247
146.812698
143.155487
117.659485
152.018295
141.957321
145.002197
136.235825
137.354126
145.654770
166.486176
-10.961152
-23.527382
132.944992
164.130844
154.212265
161.529083
145.505905
153.290604
134.626785
161.189957
162.620392
135.886414
163.296249
157.983536
154.476501
144.677094
154.855087
161.304367
116.298187
136.026489
170.063675
126.125885
152.547272
129.014404
144.126389
156.839386
149.389511
166.584137
158.944687
129.910294
135.470108
130.417542
149.959930
158.170609
142.564514
138.229385
114.331230
144.560928
140.987991
116.128220
-32.092552
-25.080946
-29.823576
0.434312
-8.932787
150.052719
153.736588
136.915771
137.349762
151.888565
128.425247
130.051880
145.604370
143.086273
132.126450
130.899200
112.131851
178.106888
146.922150
127.018860
142.800354
148.891037
150.551453
143.665100
145.384689
114.424080
142.575562
131.563919
149.102524
153.740891
147.209991
110.024323
133.754257
153.097931
146.927292
143.521423
-48.123734
-41.661816
-29.584024
88.537659
141.708374
124.121910
160.690903
171.124725
129.702957
153.439072
149.680710
138.741028
139.192505
134.816315
173.722641
133.124207
137.373108
161.098221
156.109299
141.518280
140.940277
135.088577
134.735031
115.022415
163.480530
147.880768
143.266953
118.756874
140.834549
154.427475
130.387054
0.384104
-44.145996
-30.133991
-34.575939
-36.971260
13.759216
10.491300
-5.860600
146.601868
123.071564
123.288567
157.938477
147.016953
154.321945
162.466812
142.938416
155.207245
144.882050
152.631714
128.299179
112.877144
150.707458
165.861496
155.900040
143.297958
107.404503
130.298523
152.322815
140.114304
142.272415
131.309921
112.527740
129.967148
143.302887
160.633133
124.470673
149.527618
141.167480
164.884598
138.197769
167.676834
145.994003
138.505325
151.946487
157.178833
121.979988
145.343826
139.871460
136.739212
151.173920
127.664673
152.332977
147.650940
-47.151733
-0.750953
-0.733820
-3.000222
-45.957958
-8.635381
-44.858940
-20.643167
120.814964
96.073578
148.570419
143.806763
137.144455
-156.650101
130.258911
135.995102
129.249390
151.162201
23.865803
-19.970932
9.179821
7.249873
20.805340
1.193046
4.991082
18.958105
-20.888645
-7.688654
137.471817
156.444244
142.019684
155.265442
173.315308
156.094604
147.200821
150.155975
127.345291
127.828239
155.941132
146.794220
-45.595150
-41.714478
134.606766
147.969421
130.631943
125.568993
151.790131
174.168228
148.108170
147.298248
151.748169
175.775146
163.529053
17.140392
-5.217367
-6.860212
9.659398
72.456955
133.197220
139.665771
144.528687
145.757950
140.185684
155.599609
161.919006
144.173798
134.017715
151.442505
130.447021
147.230850
-2.606694
-2.495832
-27.240551
-28.292967
23.864918
-35.592999
30.434675
163.277924
151.648407
153.773758
138.993134
109.918991
-41.565620
-6.573098
-6.290490
-10.382088
133.594131
142.324966
142.243866
129.340164
136.005478
139.433807
172.209518
136.938293
127.619766
-81.762260
25.579679
148.858612
143.912445
147.980972
129.440491
141.016068
141.702194
10.526239
-19.033205
-30.006624
-21.167894
-8.812536
27.485184
11.575628
-51.848190
-50.587986
9.166347
7.506501
-9.008196
-37.217758
9.638412
3.657037
3.455984
-0.755629
14.182531
138.568298
25.294239
4.047769
-61.372608
-1.566105
-36.367092
-48.740887
150.284637
169.814377
144.055161
138.172089
138.782684
128.001022
154.693085
-23.953140
4.642242
148.332474
145.789429
169.177856
163.113647
151.281326
120.021690
120.886497
143.988434
148.460709
147.866104
157.906845
10.526950
-46.059090
-41.153919
164.708084
147.576797
165.491119
135.716843
163.009186
125.392174
106.256676
163.238419
149.205231
147.000824
113.911026
132.797516
139.839249
164.173019
129.749100
140.439636
124.555435
-37.217552
177.191376
126.827797
140.600067
145.652786
149.662766
154.713593
155.343689
149.032394
139.332565
119.996689
159.028656
134.242096
163.808960
147.163040
141.817825
138.301682
-2.988323
-22.377148
-42.524525
4.097107
-8.021499
-40.450153
4.788638
9.532504
-35.451134
115.579018
134.130966
145.850876
155.837234
149.892365
163.910431
138.517212
136.307892
-0.265408
58.289608
141.999008
116.028679
117.081596
135.783936
145.515320
149.913910
155.324753
148.191818
141.693024
125.307037
164.244156
165.122070
157.168854
175.005524
147.881927
117.249001
157.272308
121.287651
141.748932
43.213013
106.316566
175.032242
72.693375
179.102325
146.346802
17.375443
42.192486
-128.580185
176.446304
33.134106
41.583958
64.110985
57.121441
130.049271
153.669815
147.274475
155.146683
120.171341
161.287491
11.102518
114.630989
147.186478
158.067444
133.549667
141.603699
155.467010
155.179916
154.734680
148.215942
149.226288
116.568977
125.233414
161.971268
147.903442
146.936691
9.552939
123.963936
130.474564
148.833618
148.687073
147.872986
144.682922
123.641472
141.537216
-171.552307
133.878723
96.154579
149.261459
145.175964
156.816269
150.074158
128.595276
-43.043690
-1.144150
-40.451435
148.961746
167.918488
159.644974
137.983917
139.688126
145.032120
132.184708
166.957855
140.935791
129.914978
144.444336
131.024216
175.255692
23.622036
0.832277
-43.024834
11.137631
-20.311604
152.488022
151.297913
165.251587
125.264450
-19.565338
18.421385
136.313309
155.798141
165.163269
113.834671
151.948593
170.209549
147.327255
158.139755
132.056503
123.884766
129.507751
120.916115
143.677261
148.301254
140.575729
139.571487
0.677820
24.637943
115.053558
149.213623
124.564240
163.379776
168.034714
147.991394
143.206879
150.321777
143.076614
152.459015
163.845993
141.615479
148.333374
146.270508
143.759827
89.348351
144.452881
125.776039
140.352707
-45.988033
-32.076576
10.550085
141.671616
137.238510
137.841705
130.624908
129.252213
124.558998
129.915909
143.973068
147.940735
-19.163885
24.301058
-34.855721
-33.973778
5.012235
4.114993
-52.915852
-38.720997
16.102184
-14.830461
7.949322
-34.406715
146.938400
138.013641
143.827332
148.534882
149.132309
150.075882
134.762787
167.769623
141.394348
155.853500
133.646057
139.716736
164.099899
137.612106
176.225967
151.032486
137.686005
137.861557
53.360176
-20.688021
17.789679
21.155653
15.504271
163.192123
109.699806
137.662918
128.211533
134.724960
130.220367
-175.779495
117.492828
140.558563
152.337860
162.371185
159.039398
152.593842
131.606354
157.015884
157.053574
137.788834
126.397667
149.280075
134.684006
158.376511
141.501572
172.881653
157.426270
142.467850
167.426071
129.438278
131.416000
175.563766
141.474472
136.661743
120.634277
145.178635
153.827301
139.130890
140.998459
129.817566
136.959122
170.119720
12.974455
-49.155003
14.860291
-41.814373
-57.449574
139.804398
165.800720
146.264206
145.878464
146.727264
152.158905
138.489273
161.585358
158.210007
161.332779
171.792679
155.368088
139.472733
133.420502
-174.844818
134.500427
147.093796
156.047455
152.866287
139.381195
145.029602
124.000084
141.386871
165.055634
171.692825
176.896057
147.953003
155.297668
144.618774
152.959274
128.395279
11.057007
13.363804
1.919181
-24.594204
-53.448372
14.954941
33.648479
-154.219116
17.862770
50.832581
150.362076
178.009125
171.441620
144.872665
164.241684
140.999420
156.373352
145.378494
157.914490
118.228462
162.960678
170.766953
151.916580
135.420822
149.868881
143.125015
-48.278748
-42.852810
20.997574
-33.058144
-49.096886
2.988782
162.323013
131.879089
157.864548
141.841614
144.165573
-53.488262
10.169180
-40.241444
2.184626
121.702843
160.756287
153.783752
142.585388
-171.946121
122.985229
20.845346
-35.913261
42.286095
-74.710175
153.168533
128.687210
140.392838
156.873337
153.517044
146.580429
113.326561
168.442963
165.617706
154.205093
157.448898
164.670776
144.640335
153.767776
141.012772
142.711243
2.591103
-25.790121
166.576904
156.564255
-5.106722
-46.874500
-10.123487
-8.143095
-0.294086
-45.909958
14.243912
-1.597407
-12.087784
-6.652515
153.268036
163.399490
126.044548
156.830948
143.173080
111.765709
148.894272
158.092117
163.465454
121.883446
106.601959
150.301529
135.268326
149.185089
-3.388707
26.254459
-39.839016
4.541829
-22.272959
-39.295341
147.328125
155.625717
-1.009300
22.925520
2.664988
2.639156
19.513313
-40.594570
110.225082
170.430634
136.740448
138.066177
142.115570
145.152649
149.718857
115.606750
150.040939
137.469467
163.382065
150.975723
135.671448
147.825760
-179.769287
149.910110
150.345490
148.804382
127.669998
-42.677124
17.539267
-32.054733
-25.598734
-4.443075
-37.087402
151.014160
131.306961
15.639350
16.114061
65.768814
126.115067
153.929184
138.020950
158.759003
157.149994
141.432098
146.802643
138.864365
135.662842
140.614487
150.802917
164.788620
137.770996
135.415466
165.438080
154.229340
-35.472672
110.727081
144.716599
76.506409
-161.519196
27.446426
130.401337
131.750763
141.637726
123.351952
164.815018
150.615524
127.537109
161.196472
132.725525
161.546280
147.473755
-162.491318
-141.154633
163.419540
-154.844589
147.918198
166.579651
23.453724
123.036613
133.410522
146.032471
-173.591049
155.422714
152.042023
153.672165
164.481781
139.983200
171.802109
152.803940
141.851120
156.208664
155.282761
135.955551
156.290207
156.475555
150.809937
164.673584
129.419952
178.003922
148.107758
138.429504
142.748413
134.198212
170.593719
158.644135
156.010330
143.406158
145.914719
151.170151
-170.646317
135.613983
113.065063
142.764969
135.419220
136.930069
166.025009
141.555374
130.492554
149.708725
131.200653
116.957191
165.309921
122.305786
155.669189
132.838104
144.964691
-177.982269
159.846466
148.822052
113.243767
132.090942
132.409241
169.102463
135.002472
140.315323
79.210503
157.815720
152.691727
136.980286
149.438019
154.726456
154.044617
140.649399
155.204620
127.695641
139.741135
159.641342
160.177551
145.140030
131.191788
156.290817
149.715439
147.241058
129.762894
155.575348
2.663886
6.004658
-48.015762
-6.244630
-42.051476
-42.656464
-3.231436
-0.235734
-33.622723
142.552979
114.820869
131.087906
133.093353
134.517532
145.019348
143.116440
-11.145619
4.830551
150.387589
128.182922
120.801338
149.760300
171.550034
170.357620
140.627045
131.113800
151.607773
121.742065
160.469498
159.399551
127.450684
154.075378
130.944916
165.526718
152.164627
152.544968
131.868607
145.020416
125.953041
1.688875
-38.088608
5.152443
11.839573
-21.441000
4.169787
-14.701170
66.657600
-35.038597
131.495926
165.189499
126.259705
141.866302
138.361832
156.666107
124.693787
136.670654
7.913311
-44.658642
-32.070023
-41.384525
18.029720
28.595995
-43.088917
-43.614395
-5.526093
-17.821308
-38.198929
36.356857
-11.957458
-47.485485
-42.083714
-31.926023
145.279816
129.187851
147.158798
126.063004
148.060684
-9.649501
-42.366673
122.197731
161.516479
137.674942
8.690590
68.075386
85.536354
113.455627
-162.164551
-148.513184
47.334030
20.215769
150.321030
145.802750
155.891846
129.094833
122.282249
157.978912
157.458420
142.574051
141.155380
142.657196
161.281464
147.325745
163.643661
153.140381
146.200333
160.541550
134.435318
-1.889895
142.029419
163.345459
-7.063025
15.101269
127.340950
155.076599
160.332809
153.154846
155.199539
138.275375
144.726486
135.886414
139.487335
152.444809
159.401199
170.677139
168.882889
140.511551
137.636322
114.555084
140.747330
147.609146
116.846100
-177.423813
141.866531
146.940689
143.714310
149.700134
162.361801
135.892120
148.202179
134.513062
155.218628
156.368439
117.177162
167.521667
143.899490
-45.570187
22.092955
174.313705
164.958771
177.003494
175.601318
160.394852
147.073822
152.214432
124.309326
116.413162
136.073669
136.199997
122.026299
174.682236
133.930939
136.146240
160.827972
140.286728
152.474075
-38.505672
136.450439
165.486374
148.805206
141.322128
146.917191
163.435150
138.444016
149.893661
-47.976059
155.735596
151.910080
155.877640
127.915283
159.706940
120.501549
143.668152
143.513229
136.548889
156.493256
138.589081
131.839371
164.683655
135.251266
146.361435
124.866905
153.902176
152.504501
101.333374
123.730415
125.608879
7.447978
-48.355553
-1.112235
-37.600063
142.298431
-43.481049
138.406464
147.465637
160.195679
139.922760
149.722580
147.055832
137.107498
-39.601273
143.682434
162.377655
113.801109
165.884705
174.022461
148.863800
146.375610
121.201485
157.864273
160.663177
157.325531
177.755264
132.913208
161.246521
11.541267
-32.744022
2.813969
14.673896
-43.200771
13.844977
-29.998995
6.949043
131.557739
148.940002
124.127655
124.005577
114.867180
136.229324
173.390656
162.588867
124.705177
154.078903
170.204422
132.334335
158.553268
164.760910
-30.751410
-7.898563
-35.882675
15.398119
165.504028
132.594528
166.112946
142.484238
162.133575
150.695389
164.189377
142.066971
140.526947
145.534439
128.584229
137.306854
150.429321
152.018158
151.730148
141.787354
178.777618
148.473938
159.624664
167.424026
159.343018
152.655350
128.823044
133.994843
153.919373
48.300381
-179.568390
-165.348999
-154.014191
-156.360870
38.836021
57.152946
148.422089
2.055856
-37.579933
-18.942320
10.124906
-28.400322
24.535820
-9.825491
-0.442790
162.293320
151.669296
144.580994
138.864960
158.528839
145.959610
115.274979
139.650970
124.419731
162.970947
125.912796
147.321472
161.291855
145.948456
146.354309
146.983856
166.887924
137.548508
36.113094
-45.415192
-69.875542
-18.485010
140.691727
156.028580
137.312866
152.774200
130.138779
-5.069757
4.147654
13.821238
3.597987
-4.750523
22.383490
17.717934
-17.938902
65.101784
153.876770
158.357361
158.456406
141.867645
110.306763
153.628922
158.421509
157.774963
141.756363
149.748688
172.031479
136.451324
-14.262624
13.718191
-42.094322
-36.246433
137.856079
138.052322
165.602829
142.622299
131.946243
140.974747
150.637650
165.079254
136.752640
160.406723
2.184716
129.313202
142.732635
151.088608
137.677475
133.180435
155.722244
129.459106
154.477646
143.671616
156.618591
140.643951
138.876678
149.464706
163.704453
149.896164
157.371399
161.759964
133.780106
-2.890560
-3.418389
-2.747588
10.559109
126.176247
4.612228
-1.803417
-14.620805
-47.185959
3.917866
-0.544286
6.145290
5.367537
171.113861
128.820099
80.961510
150.463379
162.698380
148.595551
27.735918
65.443794
151.975204
125.112076
144.412766
152.808502
155.405380
-16.619532
1.408338
125.014915
170.854141
146.930634
130.084000
122.391464
178.069321
153.310364
137.616714
147.584198
126.603752
116.979645
130.611557
138.780014
159.244003
175.330078
154.323608
112.583511
-12.275297
9.441295
3.941984
11.143534
-11.712246
126.433212
153.461868
149.357971
145.043869
173.576920
150.518478
151.776672
140.095749
134.302979
161.536423
-6.034034
23.849321
-0.817092
160.924561
132.580399
-37.048866
112.761871
141.057526
12.737517
10.912335
-6.774652
-45.068611
7.055829
-3.353220
-22.794765
-10.969842
1.190912
20.344812
6.722049
-46.800507
-40.014530
-33.302418
-10.374106
-10.963343
-39.123508
164.434616
149.961960
-2.414435
1.839730
10.738249
20.621128
4.911431
-36.807503
-35.223164
83.911438
-14.608611
134.416534
108.829689
164.763916
157.754654
148.860718
159.129745
111.151199
142.948334
164.592407
129.264191
157.185898
124.157082
155.715332
138.011185
164.832825
136.337189
147.213470
120.587479
147.798843
126.449173
159.557877
128.522827
134.986557
149.162384
152.314270
141.383560
157.361511
132.437195
122.802437
151.833130
139.365417
135.380524
110.186897
135.605911
128.869125
125.047394
125.010292
142.167923
144.359787
140.337997
164.457489
161.734085
-177.882141
-179.828659
117.981430
-164.226288
118.914108
13.269922
153.488983
151.833862
125.329979
142.382996
133.520660
146.420609
119.466873
142.354034
121.925369
159.078079
159.326065
140.015976
142.122620
147.868881
141.148880
143.715347
-6.288276
134.673996
136.870453
141.431763
137.882355
159.524719
136.300720
142.619370
138.143356
136.181595
138.102325
110.989212
142.473312
142.071686
140.858673
130.011612
145.726929
162.532272
160.075134
135.141251
141.756424
136.273254
145.904526
169.299591
154.271774
161.730621
169.774246
139.705185
123.305832
149.904007
112.040276
137.919540
156.434937
151.949158
137.245422
156.251251
147.579391
138.667862
153.107330
130.415817
156.665039
127.593964
-179.626221
116.547607
-14.340899
34.647057
4.486724
-12.290211
-29.521042
132.437393
150.951538
159.808273
134.628265
135.958466
148.576324
162.768921
122.915833
-22.219206
146.420486
115.566864
148.575714
121.011314
144.560638
144.753510
168.526398
142.192184
140.026321
130.150635
54.975281
143.861603
168.156418
147.563843
174.864380
156.839432
161.049240
165.097198
134.395798
162.457428
111.591255
145.995255
138.978912
140.305527
164.143097
152.505432
140.732513
146.412338
168.303238
158.304001
128.906662
161.058289
168.049774
157.012192
135.913330
-11.506651
152.235626
146.282257
140.425461
130.318573
149.035980
163.910217
142.597839
140.503418
121.256844
150.040909
141.988693
123.182167
151.122284
147.721329
147.851837
144.997498
148.203705
125.922630
145.636185
137.311279
141.482574
28.342339
22.310835
172.541199
26.035591
-133.304367
-155.573593
19.506176
94.979042
142.545090
131.184296
-8.281193
-2.908316
0.324455
15.873721
-35.021492
6.578764
16.554451
154.164383
129.627991
-176.141205
144.269333
120.934669
167.220032
151.576523
159.433151
156.128937
179.375977
121.736694
124.440437
151.305511
128.873154
135.957214
144.086029
118.908775
148.057281
130.295471
173.307556
134.249359
147.231277
175.631653
133.105865
130.746719
155.905243
137.150894
98.550987
133.974228
146.069489
-2.455988
-15.638298
-19.976791
136.298752
144.681824
150.213196
115.992752
138.828415
130.956223
151.284698
153.792374
136.234543
-39.739529
-18.491600
143.218521
171.927216
119.531380
149.867065
140.100372
174.150040
-40.878796
55.843845
-12.779796
-22.093563
4.507717
-40.898205
-41.556942
-2.709061
130.001114
154.742142
152.571686
137.116394
108.122452
136.676392
143.145020
147.277451
141.043411
171.862747
139.976608
141.018890
132.849213
140.986618
158.488052
134.592438
174.044144
154.461960
142.405594
129.089645
129.534073
165.555313
153.675644
145.183945
148.916992
161.813171
155.435532
130.585403
177.249634
139.798904
156.792252
137.667572
139.196716
142.719772
131.475189
145.373108
141.825790
144.140991
156.891830
163.500046
170.597916
148.350220
143.281708
154.885864
150.483688
24.144314
0.584503
1.239858
-14.723706
16.401230
22.658739
-21.031658
10.770844
-8.714200
12.408691
8.007316
-3.158519
7.455325
14.675095
-45.266479
-40.863049
-7.842424
13.730556
149.304962
135.531250
8.512531
-1.248508
-4.012784
0.000000
-34.411545
-36.008781
-11.312593
-3.936466
4.398459
-43.497349
3.370110
153.212280
151.623276
147.276108
-31.988848
-15.297231
11.642900
-11.927471
156.630875
146.383179
169.009354
157.888214
146.046371
144.149216
125.153473
134.453003
147.639236
129.335205
156.327011
167.672424
142.944458
142.276245
164.562592
118.490837
121.753906
146.547592
165.256760
149.548767
156.604980
138.423660
133.275925
148.982269
130.701172
-23.321817
-14.866908
-10.153617
-23.988279
-33.870949
-43.740791
2.385155
124.677612
145.343307
145.183975
152.940979
131.418976
118.922440
160.114304
-5.282273
-7.557904
-94.499535
167.594284
150.874008
171.431915
125.358604
122.198296
141.219650
118.465500
122.231873
146.928391
127.250542
145.271118
108.766914
160.756577
148.482437
113.200455
146.998154
130.973221
144.702133
146.261978
112.091415
148.254410
169.384277
135.573502
148.038025
146.918243
149.032990
151.600769
141.100555
138.955643
139.525940
140.148392
135.193649
131.820541
123.086533
154.370483
176.105347
124.642311
116.268517
145.577560
170.490082
130.099899
145.181305
160.820267
137.532150
135.461273
147.652176
142.265106
144.260513
120.944954
135.048950
132.259033
152.528320
171.238037
132.673889
162.506195
156.628723
141.683899
158.556091
105.387154
170.160858
142.471237
124.007446
151.448120
10.965533
133.942215
156.109573
11.246209
-1.072102
149.188690
136.383972
171.114807
148.705673
150.365265
161.593994
139.677704
-26.236334
134.898621
164.059235
174.163925
155.120621
147.819580
134.080185
113.193840
114.475807
148.975601
126.768875
126.900185
153.320206
137.601974
139.565002
164.846573
154.367752
167.197800
5.019734
12.411441
132.608078
147.215042
144.036591
137.670517
140.738571
166.165176
-128.155807
138.464828
147.326630
129.688141
139.349243
148.631241
165.367798
121.846855
178.183060
146.293060
139.314621
164.086472
-161.439743
80.333023
-164.860672
152.105225
164.192719
85.004868
-9.953940
4.508976
-8.651310
20.508955
111.818451
150.718750
172.554123
7.951421
-37.049179
-19.290495
-32.394230
-4.999280
145.969528
139.446671
147.258621
143.393478
148.377579
148.356781
144.509995
149.119766
149.930405
140.675201
148.783157
144.566086
151.264267
173.569611
142.287903
162.723495
119.256302
141.591232
139.657410
123.824783
145.078247
153.599442
149.597107
174.208496
129.014816
137.667053
160.513947
167.604218
146.380371
11.377122
-30.061192
133.274017
143.400391
120.784523
172.581284
130.638565
148.300262
-2.188743
37.580490
22.764219
16.844816
12.604419
158.490814
128.835083
138.255844
130.198517
144.349594
134.809601
144.808624
115.389076
145.920258
150.594833
145.932877
162.548172
134.104630
137.710876
153.969788
150.797958
158.822235
142.632080
142.089600
150.024689
144.570648
129.164032
172.990433
150.305374
159.464035
148.488403
151.429489
135.174362
155.560440
141.516281
155.592484
151.236099
158.266220
143.336029
143.617691
58.880005
152.591522
106.339859
138.340439
150.286942
145.778854
145.899414
146.665634
176.586014
119.673325
-10.773292
-1.936236
8.276140
-43.800037
3.034801
-25.944990
-6.002699
10.533678
-47.310387
131.629654
133.908371
-28.166832
-34.424812
9.122314
13.808367
24.592159
-37.525120
-18.714964
-33.041824
25.846487
-42.371185
-8.593885
122.798187
157.093964
12.406197
-11.234015
8.384149
-51.815838
16.049089
23.194044
147.138809
21.293333
139.330811
135.215622
135.936722
140.097931
150.732224
141.225754
112.653580
60.335468
27.141251
143.587296
146.607162
127.012718
156.175201
5.332118
23.996954
-4.832335
-48.891132
133.334869
144.298920
177.199051
162.606308
142.616165
42.542252
6.046464
-16.491819
149.005951
136.895432
133.019531
166.817917
115.666527
129.017075
151.314316
141.948013
149.245895
148.077042
129.241287
168.293640
131.515518
154.677567
136.637772
157.399841
143.254898
144.446518
167.222366
148.065125
122.978737
149.654785
153.672058
155.031693
113.140007
125.184998
146.658218
150.387711
129.251190
138.584122
128.624008
6.722253
-51.689003
9.008436
-0.158259
131.751556
123.639069
142.084015
135.332596
113.926430
145.367706
146.011002
138.972214
129.941788
125.564056
131.378387
141.906494
139.766403
141.961594
140.442154
141.087265
151.770462
21.114716
169.642380
-67.856041
127.540497
141.216553
142.767136
123.535507
-174.025574
151.059784
133.507782
141.844147
145.127258
138.293320
145.473007
143.999512
161.365601
132.336823
137.517441
136.755020
131.838959
12.633183
-104.202354
-40.998928
1.462596
5.748388
1.994294
136.715317
141.591187
139.692062
136.364227
141.169342
133.819916
145.928329
147.080231
120.029449
6.054759
-40.724350
138.313339
124.171890
143.846344
142.565567
149.288742
124.954628
150.241104
161.449509
137.335541
156.865570
169.600479
141.954605
146.031693
154.952927
139.685211
155.947037
139.879074
147.224045
158.266006
143.594223
142.795395
142.472076
126.733170
148.912338
140.423157
153.307297
147.935684
172.500961
166.041931
110.832680
114.514969
152.361084
162.855270
143.384567
135.363846
165.244202
154.429031
140.101318
133.477493
150.866486
168.205841
137.302948
150.572510
134.609009
-173.659866
141.064865
142.380356
143.637558
147.795258
147.978424
128.230927
137.119339
169.477295
145.776932
149.412018
126.126610
123.688042
-37.405823
-42.163704
-8.681838
-40.486904
-46.496204
136.798798
162.142670
139.370697
152.474609
120.870735
149.435425
158.114731
135.387192
106.390556
152.966446
142.460083
147.598572
149.091248
118.492653
145.700287
144.443817
161.999710
136.078964
162.605621
146.561981
153.899460
150.124893
127.585648
130.247559
160.850800
141.474655
139.507019
-45.694901
162.666077
157.751236
116.697624
152.453247
166.760773
33.195095
151.900024
136.920456
148.574005
152.901215
147.462967
146.050369
158.250687
37.945274
28.578852
45.248272
20.071926
15.926713
139.394730
128.757462
140.150040
146.689285
94.154564
159.746262
145.596786
120.473602
8.534466
53.073891
157.515091
169.871994
109.185959
150.520111
139.720734
143.067947
145.138199
129.764236
141.212784
139.273315
141.346558
147.053635
157.943390
142.607529
161.123047
151.320328
147.787933
168.014374
155.934509
159.679535
124.893906
121.768883
143.699371
89.557076
9.771894
-43.531048
-17.897163
9.875059
159.498398
153.828995
141.371719
143.362946
146.116364
10.968837
-147.847778
44.762077
35.928082
-152.121765
140.434219
-152.948532
0.415430
15.613955
12.648024
0.737013
16.978931
23.249226
143.669388
128.164627
129.007187
124.926910
140.428970
151.242264
158.178101
152.675842
123.104095
-39.229988
42.647312
132.626236
139.679062
118.364876
144.798172
170.416107
127.974365
155.007385
146.480301
150.028961
177.408066
136.205017
138.403717
135.167801
153.334808
134.506607
127.104156
12.143301
-8.328480
6.874407
-34.465439
-41.458893
-11.317727
-52.495930
7.985098
-9.762713
-13.463615
-12.758272
-20.219158
-31.666712
-7.194511
-10.283097
11.756226
60.977959
-63.854725
9.553103
-42.320347
-32.968483
-7.657834
-41.299286
-13.604699
18.744020
-48.663231
14.428506
-9.831913
-38.169155
-46.640217
-45.710423
26.297066
-42.932339
-46.116302
-25.224169
117.704056
131.246048
160.394028
178.227875
137.252350
153.561188
130.464767
154.626389
173.398422
120.330223
132.000641
127.220200
163.144821
149.637817
126.937225
90.561531
114.173965
147.354584
164.779419
150.726120
163.698395
143.795181
141.215881
133.579620
151.749664
164.061050
130.948181
158.045685
15.842852
-44.356834
155.778870
131.532257
-7.639719
168.004333
160.587875
163.315933
151.839661
31.675161
-159.263947
-123.529739
-123.617622
171.918198
149.377014
141.820175
140.830124
107.643906
176.195831
137.528412
158.645676
131.252625
179.054565
33.748859
3.234524
-15.809041
166.991943
139.970108
158.430817
129.228378
148.655960
125.628075
114.516785
141.752991
141.833923
140.797882
136.825790
145.524979
166.504364
137.082077
156.747559
151.370071
150.297180
134.013214
149.851700
147.471451
141.960907
158.624039
139.677933
152.374115
109.577744
152.353119
-41.759014
15.564393
0.523767
145.598160
140.918182
151.237701
150.825409
139.751831
172.315796
152.997879
152.307388
165.123856
148.537903
165.668594
159.674835
128.968704
12.890084
7.635094
-10.007576
39.117828
-33.453976
-5.092930
-11.197212
133.844604
162.300308
123.639885
133.030945
27.708307
-24.452454
-1.872626
130.518585
132.277313
152.823181
143.335999
179.462585
147.579468
148.553894
138.442764
163.627182
127.367477
146.154846
144.012054
144.173981
153.174332
118.036385
134.046082
142.077347
174.647629
109.671608
166.442368
148.319977
170.582916
116.998047
117.795837
165.598999
147.729431
169.337158
146.491394
166.930618
156.421677
124.581390
138.768951
152.115250
134.438797
125.779373
155.102905
168.581070
150.967194
178.197556
139.470566
148.476669
98.097466
150.792526
145.962326
143.203522
145.275299
155.274445
-38.483246
3.420680
-2.146851
140.174622
154.239639
115.233192
157.508163
-147.771866
-142.403091
-144.763901
131.176224
154.395386
151.045395
134.816513
150.341400
157.737579
128.572678
143.172745
141.928925
114.181602
133.408997
143.738434
150.151077
139.261765
150.392776
158.089539
147.894821
155.352310
160.935547
-23.702827
-38.183437
-34.121166
-2.931312
-8.154275
-0.743095
110.943871
-14.922392
-56.285973
-9.261130
-6.927048
1.447533
-40.722103
14.492129
158.732010
140.333359
110.105659
148.489532
152.949783
142.866943
150.237564
149.629105
173.979034
144.666473
179.235855
115.755257
144.602692
133.212921
149.765640
150.179626
142.080521
153.028656
162.599258
129.925125
129.401550
156.918716
164.271469
156.236786
159.988907
138.258392
163.553238
133.917389
166.012711
116.998222
142.431702
151.974731
20.557199
4.470060
136.747421
134.353119
8.323645
-14.359321
12.122097
13.722108
140.076904
120.831070
157.728592
141.423965
150.668915
146.999298
158.251175
146.281311
118.365379
72.165359
-19.738457
-34.174046
141.851212
120.449707
155.536697
136.995972
128.275146
152.073639
162.271652
139.975983
141.967438
124.251228
138.805969
146.217285
148.431763
160.623413
166.658264
153.561584
158.583817
135.232880
158.891693
142.343979
161.506821
119.819847
128.171082
138.870895
177.239395
124.999146
130.846176
149.814758
140.677887
127.881325
136.795135
140.916855
125.722137
156.365234
145.545059
126.229004
153.092148
163.165405
148.939407
125.269417
140.475906
153.896606
144.615829
168.187820
143.239120
144.070450
145.473022
159.808182
134.642715
140.168564
136.286636
152.999374
120.797379
136.287079
139.407455
142.421082
149.740814
7.229168
175.715302
52.386364
34.658657
-36.136398
-42.522289
-37.967567
22.171373
-37.032238
-2.832896
1.146713
-36.203781
-60.151642
5.601786
-17.816309
-1.890826
142.951035
161.858459
148.487518
122.004395
134.102036
135.891861
114.912819
138.187073
134.477722
163.801071
148.987625
126.317650
124.032402
121.850319
105.470161
161.905731
156.304123
147.810501
155.373856
154.097672
151.168488
142.816208
173.457962
150.156586
129.427917
154.333572
-47.945045
-29.891996
-5.791970
13.517137
14.564240
163.566711
144.989792
128.002121
146.242340
145.291992
123.491455
148.252014
146.971695
131.404083
147.643448
119.915497
138.815201
143.252029
159.092606
151.611115
120.183807
172.208893
151.580582
128.033722
143.235336
21.808212
-45.758125
121.054291
122.580978
136.992844
156.468292
140.669464
143.684830
145.000076
161.149902
153.317596
154.000229
-162.559265
167.995972
117.737129
124.430969
166.683289
158.371918
142.549377
154.916656
156.846252
170.275818
-80.065140
139.840195
149.989975
125.437294
134.776428
122.743874
160.582977
150.031906
115.698112
152.964005
141.309387
139.875427
144.105438
144.729309
157.203445
142.165131
141.932602
164.344589
148.044266
164.249420
151.318985
147.013443
124.586929
152.537109
131.641006
140.667358
148.617477
166.886719
150.648605
142.303391
142.160675
121.827560
140.309845
155.933441
137.331787
155.826385
148.405884
166.932770
136.011566
124.344284
137.558258
161.968674
147.296219
144.989899
110.803589
150.565796
159.059753
152.049194
129.167236
150.497330
160.377243
6.618943
129.310913
148.903854
148.616379
143.053223
136.187546
140.255814
144.397308
153.040253
146.966034
133.858353
-21.867363
14.109000
11.456278
147.212311
128.436188
144.779633
148.830811
157.141663
143.465744
169.790497
175.969330
102.103645
-18.402832
144.648697
145.431107
146.794586
144.502777
147.101288
154.746078
145.960907
178.910690
146.931320
118.191032
143.840027
148.599014
125.053802
147.246674
172.601486
126.169464
166.401047
157.712387
155.853195
143.439346
158.973282
145.346329
163.236633
148.832840
-4.055454
142.368240
169.639816
139.149216
146.751587
160.800568
135.077606
107.513397
153.055023
5.899402
-0.911286
12.272358
-7.655219
1.309255
-13.369669
22.190434
-39.655823
2.633142
-3.258585
-41.593781
144.846252
150.020584
137.848541
146.375259
11.797053
-35.820572
-25.515409
1.318637
-49.293087
17.251841
-7.705687
28.212196
-102.462425
85.912987
149.767624
118.315002
131.744003
160.577560
-17.221127
155.282639
131.608810
124.823860
119.638847
141.785355
156.455673
114.515450
141.892548
161.294800
139.988739
128.932404
148.488037
141.126068
131.876816
129.296249
150.341812
139.458359
141.847336
158.989349
145.799866
50.834290
6.906204
1.322786
164.220367
157.075821
-172.467728
129.998093
154.475510
174.466064
1.179520
5.978583
20.775965
155.787247
171.804199
154.696518
148.549805
137.555481
-7.530825
-13.460359
151.042358
155.063370
120.840271
163.547775
160.944214
-41.111866
14.783986
13.341223
-35.278931
26.299726
-41.929672
-36.839611
2.354098
-3.658215
149.176193
149.233078
126.990257
179.028824
148.539337
166.844467
154.814606
156.480057
171.507462
143.876694
147.263763
147.754471
127.102325
156.281982
133.823395
153.097260
152.718674
140.476791
163.128494
141.128250
141.185364
147.505142
139.847870
169.100174
148.069351
152.822327
135.441315
-179.730194
147.196991
147.552399
115.646149
122.335426
152.078522
141.953232
166.036438
132.934357
134.934418
143.251511
123.807663
150.474472
155.117310
0.382061
21.344995
134.604172
138.239868
137.372177
166.100571
40.059284
161.654709
165.602921
150.470261
144.719025
144.129822
140.894165
164.939255
156.363327
153.462036
140.047058
144.749435
138.390381
146.541122
-175.099823
-26.302345
-13.199140
67.844307
14.707507
-42.329052
157.876266
150.942749
146.475449
143.426086
126.952805
138.842285
144.494339
10.633859
-19.504324
-24.422321
9.158239
-42.923435
18.955782
-39.440456
156.668442
157.171555
153.293167
153.220398
137.110214
154.218994
118.262230
150.786331
140.278320
134.308182
169.135193
128.234818
150.269379
110.151291
136.995560
127.851723
147.657288
129.157593
170.478134
164.165726
152.856125
132.876785
156.832275
116.290657
178.652435
134.867920
144.610535
138.030411
159.578644
154.142700
143.267883
117.949356
141.321075
135.199646
127.137970
137.158463
148.103806
120.932945
153.659714
145.804306
144.031113
140.160782
141.686874
155.283920
137.900116
162.859711
-177.302368
52.475914
-170.825897
124.020149
118.854767
150.377045
150.451004
117.019974
134.327545
146.537201
127.622162
156.456635
141.517502
141.795761
-154.590134
31.311470
-173.723511
43.881691
139.217331
151.878967
159.358261
126.097649
149.128204
166.070786
140.972794
131.708054
141.016724
-24.784979
-9.419076
-15.120617
-2.368438
134.649033
142.135986
121.739113
-8.100139
-3.777505
-9.217890
-35.308155
128.074387
151.514359
176.617584
133.666931
-31.212481
14.181611
6.964973
-19.739388
-12.523424
-7.658296
-39.860016
-0.363156
-24.152987
-49.125473
-34.618595
-35.128315
1.393531
0.844415
133.829910
153.809158
164.388412
130.765533
60.618050
165.011093
119.381470
125.880478
10.974614
139.843552
150.146149
153.343231
-15.671847
136.256088
150.052139
134.228760
134.188904
160.098877
129.442352
143.838715
114.934029
146.738159
154.710648
160.756714
135.198105
128.018936
146.588104
2.840969
22.360798
8.630284
-14.705503
161.794846
176.058899
-178.169861
149.315125
118.425858
142.497818
170.143448
135.464279
-27.029613
150.228439
128.218185
141.108887
157.058640
148.751984
123.019829
145.566666
154.368469
151.997375
143.646805
145.377487
148.073135
146.119995
146.046478
140.944473
166.554367
140.214233
124.917107
167.635971
138.440384
147.773392
139.673691
159.928650
141.850128
152.880157
159.568405
-174.589142
135.100037
152.364334
124.806602
153.131378
152.314575
158.742981
-36.294064
131.752594
156.499390
139.412903
143.043961
127.654633
146.626450
167.951691
170.992279
138.252884
160.628494
143.728455
146.389435
140.796494
146.001816
163.274689
142.073059
144.361832
154.840240
119.164474
161.940918
147.554733
150.149353
135.782120
134.608902
177.009506
130.867386
144.901642
137.187790
171.028091
151.665207
161.125092
138.346481
161.678467
128.494049
142.779175
-176.696838
150.483215
177.874481
148.005524
151.825470
168.935715
148.054398
133.382553
131.596863
143.598007
161.126572
-49.079929
149.433731
162.383331
151.539597
152.560059
157.473297
147.121948
128.385010
174.729492
148.642929
149.816513
126.849129
141.301697
-169.065918
176.144241
143.499619
126.394310
145.981979
167.784393
123.501411
163.579605
149.485367
148.815140
147.496460
155.591904
127.263847
141.758636
131.597275
157.133682
144.458405
116.718422
143.125351
134.555298
157.345932
170.611343
138.746506
140.868225
140.415588
163.490768
150.236084
167.732468
130.001770
155.402664
127.793777
-37.547447
-27.285872
-34.576992
126.378738
146.230469
158.389145
139.550674
10.400056
148.067688
126.954903
167.914383
167.613144
165.662537
152.796860
149.728134
147.578796
-41.170799
5.398008
149.421341
150.450317
131.115906
152.938873
117.756676
164.736618
142.156494
134.058395
136.182220
162.057587
120.552139
112.460983
133.884430
151.316864
159.307159
130.497940
125.974075
158.092407
145.487961
160.187302
153.472321
139.868301
-3.069117
-48.547184
1.095037
58.079567
120.711159
134.836349
136.220139
118.295563
135.060715
151.845459
145.176697
144.672516
149.141785
140.516357
159.374252
144.686691
131.828064
146.666168
132.598404
154.471268
154.058426
137.314728
127.000626
145.959152
145.610077
152.508392
147.398636
123.648003
165.177139
153.405991
142.129593
150.459366
145.477631
157.379257
139.313583
164.215042
171.691833
138.354324
-1.294978
-1.081551
-4.418407
8.240499
12.043017
28.480780
-16.493862
-39.891338
-18.801750
136.540604
140.252380
172.220291
144.012207
136.360458
144.380417
153.635071
-20.016977
1.610826
-49.279850
132.633148
141.755920
138.757416
135.011871
146.786301
-10.482650
-3.860974
143.279572
138.319183
153.181854
148.158081
146.615036
152.427444
165.503326
123.406578
159.600342
135.045547
129.496216
142.770065
135.817490
159.367294
139.611115
161.251083
159.995438
170.670578
150.110931
146.321304
160.588226
145.470886
150.078674
141.499084
143.056198
124.705437
-35.429901
164.801636
166.474670
152.756073
126.475647
162.183426
134.883408
162.670395
148.621094
132.724365
134.912735
153.212921
165.265945
152.654434
176.629654
153.473297
157.101852
148.197968
135.889816
151.614594
135.095901
153.069672
167.516373
171.125702
149.125824
159.567139
124.202545
145.647675
103.344551
136.891006
163.828522
145.248581
172.887451
128.362900
116.267273
151.875549
122.574982
-43.482471
-11.605357
2.179962
16.857399
130.172882
155.276810
144.807739
157.312820
136.319183
122.983093
149.761398
1.027173
5.024611
0.789567
-55.810188
-36.418869
-55.819721
-6.148001
-44.526184
-20.698669
144.952988
-48.837730
21.631342
27.127241
32.864086
-37.454639
153.726807
148.699814
163.085861
146.651169
142.659668
135.968918
127.992218
6.972404
-27.455458
-31.035076
-36.022343
-35.122643
156.175064
166.226059
162.784943
147.860153
153.748947
141.213730
116.915703
120.729080
145.409210
176.537613
-36.716789
7.042610
-4.068423
10.314959
126.271652
155.477936
145.414719
145.642548
133.118607
169.940811
142.552170
161.771713
148.027100
120.930573
123.586327
174.674896
156.101562
171.418915
162.614883
130.885071
120.393959
136.890396
136.677582
155.978378
169.285339
161.502960
138.661224
145.208969
148.324432
151.656815
173.610779
125.784172
148.900482
131.319183
157.992142
171.073502
145.338608
141.139740
157.723679
140.801178
145.165039
126.049973
162.570969
143.509338
145.258301
48.651882
23.019917
19.890104
137.229858
141.102478
160.018845
131.303009
156.182816
139.703156
2.502254
22.065052
9.807323
-51.195038
33.669926
-38.358284
160.487900
150.645340
137.541183
149.229553
145.123291
152.035873
124.098244
163.660675
127.573463
149.204971
137.650360
149.916245
117.791069
134.404129
-42.043686
8.658799
-42.771992
-33.889503
-40.516212
-20.890570
-31.177574
-4.602152
173.876999
126.902313
142.199371
125.299156
13.720883
39.905563
151.970703
159.955154
133.491669
149.775650
156.068466
118.569069
156.172058
134.725296
130.287369
129.060699
137.138519
146.033173
132.277313
146.424850
19.105728
57.670479
24.310425
102.159607
-152.452789
177.131927
25.524788
109.227966
4.757446
-173.672302
154.978378
-27.637457
3.508443
-12.250407
-6.870154
-42.788120
140.229538
135.112091
144.109024
120.387939
125.429207
-9.255506
2.922417
136.777756
135.301712
140.752655
147.324905
142.339355
179.972015
151.981186
144.375336
143.371567
142.772247
150.307983
117.743248
44.612621
140.196991
142.484207
147.181366
139.552460
133.490952
4.889122
131.546036
151.267731
165.474564
140.559219
144.100571
155.280975
156.324112
149.776779
146.399307
119.508308
144.979523
134.104660
142.700653
142.219849
124.416260
127.143524
149.590775
163.131683
42.807636
35.876877
106.413879
150.254410
139.158890
147.646805
152.098053
-3.257203
142.202911
153.606689
160.046417
141.015030
149.196915
135.751511
148.222351
128.178329
151.087708
147.009018
150.240616
146.988678
147.030777
141.048157
133.334457
149.001450
140.706177
129.236832
158.726212
127.282631
-25.537758
4.744788
-27.414967
-22.520233
0.284619
150.914230
114.105545
142.602249
146.833115
153.781876
158.099442
135.738358
167.278732
144.226868
155.680283
160.232666
151.302795
147.334824
163.559692
138.082153
138.864456
172.252747
158.583786
121.112541
133.324081
171.661469
149.572418
-160.786316
132.862625
160.940094
108.794144
147.860794
144.135895
159.718216
155.754013
136.656921
145.023651
143.258209
147.214813
157.298294
156.979294
135.639954
137.194595
154.193115
-5.249678
-41.090256
-37.118698
163.157928
137.862854
158.753143
149.131287
138.873215
138.603394
-43.804585
-42.196243
136.772858
154.315720
162.802063
147.908966
152.305527
165.224335
149.751694
136.826004
143.323883
147.821487
147.891220
145.136902
156.881409
139.228470
122.439056
155.288712
129.234497
163.632721
155.071243
124.270439
142.785294
151.819107
131.867798
155.935944
173.161362
153.177444
164.649017
145.819901
144.564880
125.873550
148.226028
161.141922
155.662552
144.888336
144.380630
143.240234
136.446167
116.768852
153.207016
151.830322
169.342453
-1.566355
-41.303322
5.830253
-33.311981
-37.376984
-14.995912
-176.802902
161.272720
139.967865
120.905884
147.452133
128.513229
119.147209
157.459305
153.498001
-38.490879
-7.634374
1.098427
126.875595
140.593369
146.601990
150.267288
-155.559052
126.043663
142.426559
163.494919
146.562988
141.294891
130.932480
140.212509
150.332047
133.527206
167.935974
141.188629
148.392349
148.143265
142.433807
158.552048
143.142746
141.364243
146.436859
151.396820
121.717651
156.361786
164.039032
151.497559
168.141876
156.919510
138.842514
123.312546
138.098557
144.188599
123.123268
138.010162
155.767578
137.054626
122.937126
123.999718
135.141586
-86.076836
-22.143021
11.057042
132.188995
166.172012
146.661453
143.918793
149.936447
158.164017
137.869797
145.614548
150.576248
140.993286
146.667709
154.203293
150.952271
161.927841
144.325256
137.990875
162.119278
142.913391
151.192078
139.927185
149.528015
156.707214
132.818192
140.157608
149.253113
106.174850
153.927307
-173.013474
135.809616
157.195251
99.289413
164.469620
143.924698
156.926865
157.284317
128.298080
155.572174
141.272720
131.552124
-11.487135
-36.954670
-11.390928
-12.787852
27.771765
5.380882
-35.449635
26.678129
-35.898586
-44.734203
-20.312174
8.923083
-12.541571
-42.180943
-39.418118
-8.267452
1.100740
-131.539017
-1.543196
4.559949
16.208817
-46.275124
3.200389
17.640688
-9.702938
15.986924
9.421788
-37.576782
141.323105
134.889557
116.319252
133.510925
139.682175
167.852753
153.406845
-21.047239
10.515373
-41.867840
10.478463
-7.775894
178.520096
131.381744
147.185898
132.949112
114.296600
170.471848
154.828186
142.829941
139.799515
157.541107
152.630371
154.755173
148.530685
143.337891
126.809067
143.542923
169.157349
160.180527
156.932938
166.700623
119.113358
-44.599865
26.921448
4.844926
-49.209732
126.444168
150.754547
132.923645
143.602386
140.989807
119.902817
150.016220
153.710846
162.606827
136.250931
151.663452
167.177505
150.597900
139.291565
163.183807
148.526581
131.553879
142.135757
136.024200
140.405151
115.306496
121.185089
145.050140
152.754822
161.877319
146.586807
-44.342403
9.100727
6.490327
155.696198
170.840729
138.478546
122.718521
160.376312
145.687683
155.539444
151.576889
157.291122
166.592072
158.854355
142.162735
150.360382
5.020632
-7.338502
8.568388
-11.776188
11.849307
-9.072291
-69.876938
8.041492
-29.499517
-7.770718
-11.701829
0.599705
-41.197029
-1.237962
-31.642441
136.898651
139.726715
143.034012
147.315506
151.785248
136.108322
159.712555
140.413422
175.930466
134.122864
139.210358
172.334030
138.277283
174.791229
124.302658
148.893768
146.996338
114.594261
154.251846
154.690292
172.866928
134.755859
149.171402
144.544083
124.412971
155.573822
129.176285
150.102615
101.058609
151.783203
143.683838
148.534637
133.341309
145.352570
135.836472
173.778656
131.929169
90.316772
132.187851
149.862259
116.102814
142.281204
150.407455
142.274048
144.515625
151.719315
163.151657
135.715042
122.819824
44.135674
23.533327
123.040535
138.239090
134.386337
114.850853
166.157593
138.694855
159.812759
162.376266
126.548225
138.756577
129.827484
137.294357
139.900665
143.714569
168.553162
145.838135
146.543900
177.598480
151.950043
132.802582
161.087585
143.809937
150.775726
146.357101
110.074478
159.992203
110.140541
142.661819
139.662491
149.624115
12.184388
-28.855642
-6.673619
125.055733
151.532196
141.583481
170.281219
154.240997
126.628830
128.918961
155.004379
146.321518
154.472534
146.556076
18.281994
-40.206409
9.129701
18.425362
18.732750
-47.117718
-31.120291
-45.524296
-24.941832
158.199814
153.200760
149.007584
96.853165
55.801781
-5.744296
-12.763126
141.869370
168.802139
143.157394
146.633530
153.480606
113.361351
136.892609
-19.960791
-16.953278
151.114456
133.460831
22.924538
