# Supplementary material for: Comment on 'Valid molecular dynamics simulations of human hemoglobin require a surprisingly large box size'
Source: eLife. 2019 Jun 20;8:e44718. doi: 10.7554/eLife.44718 (PMC6586461; doi:10.7554/eLife.44718)
Supplement: Figure 3—source data 1. — The zip archive contains a README file describing which source files correspond to the different panels. [file elife-44718-fig3-data1.zip › figure3/panel_B/box4/psi3.dat]

129.237640
162.698456
171.591370
155.676590
113.517899
152.676910
151.211884
168.425034
169.512146
156.146545
129.378799
152.497849
144.789276
144.296707
145.415176
124.070473
148.555405
134.524994
159.166916
171.586044
139.752838
145.052704
120.671921
145.069641
169.708923
151.946182
-1.005804
-23.032253
142.465256
153.647888
147.977509
127.006325
153.472214
140.283875
-2.754063
-58.420120
156.971802
132.438507
140.481293
151.935364
146.266357
111.420464
142.836090
9.504086
-32.385277
-2.360076
-12.414635
-29.831762
-32.435974
-47.457352
21.907965
147.575790
100.114990
132.192413
141.149338
150.175018
144.156860
149.768219
146.095306
143.279907
130.872849
18.470646
-1.524954
-33.138401
-54.011150
9.039572
-24.475393
8.181557
-10.971815
14.256439
157.993393
153.580872
146.225449
153.385071
148.601242
125.676155
127.085251
133.631088
140.844620
166.498596
120.195122
153.473694
152.920502
161.375153
141.358292
135.437408
103.759148
106.986664
9.306876
-35.399818
142.313202
141.122955
148.752182
162.282440
-6.920957
-1.163820
8.782258
138.055283
156.305298
119.643608
140.082367
132.564514
146.335541
147.265472
136.137466
145.253098
139.797806
149.471710
-40.599522
150.902420
146.445999
146.227585
141.723404
141.811279
146.386566
126.680847
140.188980
152.390823
151.003815
144.855652
158.769440
161.879852
122.190712
137.621490
142.180435
173.354553
134.987106
157.097000
125.072327
128.372635
147.023727
128.059372
-15.761424
-49.043446
-15.180634
40.558277
-3.572209
9.327211
7.961315
-45.529984
10.027758
153.207428
151.566467
154.151749
148.534393
126.767815
162.821838
132.763031
143.322357
177.246140
122.303299
140.026154
131.034241
174.583923
112.844040
146.248871
160.405502
155.389496
21.676386
68.200600
-146.384949
120.007729
91.058273
119.177124
155.346710
152.146286
145.216949
104.457329
168.798462
142.640945
138.867874
145.748047
151.554092
125.166977
164.574677
145.062180
160.069061
155.783234
132.725189
149.511002
130.856232
136.288025
118.045631
142.202011
127.351997
154.604370
136.198563
136.722397
128.909607
135.621628
139.141922
155.955826
153.598801
142.115692
160.489090
131.776642
175.429321
138.146957
134.096878
-7.592721
16.352345
-9.185513
-17.322990
14.001538
-33.451710
-35.741249
3.118850
-22.929720
144.204514
-13.780681
32.530708
-41.399567
-23.562981
-18.775400
7.017190
7.174057
-22.661781
-10.966054
-9.476871
-49.855862
160.248001
140.168732
151.329895
134.817047
-177.247131
167.667740
20.566864
-16.044605
121.177032
135.673126
139.294327
150.878815
131.909607
169.221390
137.892090
-9.704053
18.736643
21.437851
-45.466152
-36.375542
156.655960
131.018372
179.195206
135.031952
151.171341
158.317978
160.473831
178.640869
121.243515
162.381134
151.630127
157.730209
157.455078
112.764206
153.385956
135.141495
158.835388
139.877304
150.967468
153.805359
161.064819
127.657227
147.508698
130.629562
154.850952
145.081070
152.807007
160.302475
135.322571
148.719284
-43.971783
1.971097
1.708575
136.660156
144.459854
156.204178
149.903030
135.890457
157.811569
153.104492
134.629745
151.635178
126.823303
146.375412
168.959091
150.646622
155.576675
158.949783
156.812225
145.901932
144.944260
156.383835
135.115555
124.948425
149.158829
171.067673
155.621719
152.282532
138.437057
155.393005
118.296196
177.687836
146.166061
150.405014
152.843781
146.518967
151.914856
-109.243263
2.640491
-16.138222
118.982407
141.092880
152.072662
161.889343
145.650009
145.690552
169.432236
152.091324
-48.523804
4.558703
-36.188667
-9.694242
-33.302372
0.430693
-84.373238
-14.417661
141.954803
129.345078
134.630219
155.657425
153.788300
125.252304
149.140747
172.351898
146.358017
163.184113
122.911217
-6.010923
-50.103878
-2.597592
-3.067650
20.293938
-27.676502
-34.511395
-1.901869
-12.813809
-36.311806
-41.000069
-42.753143
148.737778
140.491165
141.844788
167.811157
162.387711
152.805389
6.933897
-23.351871
139.452942
133.780563
150.043335
145.163986
168.029495
151.156509
144.548721
145.441574
162.073029
170.097717
152.195206
114.105858
109.529877
142.007706
167.900604
145.242142
175.254059
150.511566
154.015823
166.774994
153.757690
139.213257
108.367271
132.121735
145.314362
159.377304
-35.066830
-89.169914
-41.156281
-10.796232
112.732414
155.014816
165.132935
140.098999
138.952789
152.766693
119.170952
131.407074
138.441132
155.162186
137.424179
142.931854
158.740280
141.991577
147.608276
179.303940
150.864746
176.683945
132.347504
152.096710
146.910126
151.813614
148.789612
135.990097
137.521484
158.477997
151.791077
125.004288
143.100098
152.188461
-10.976318
-9.095674
0.125115
-4.070589
-46.038033
-40.802303
-16.839041
152.996017
179.501480
147.197952
134.605286
145.387466
152.343964
112.070007
127.649292
157.923416
151.891785
160.890213
139.122482
160.526459
141.097473
135.265793
136.402390
127.333611
121.743279
135.747314
4.095625
-40.415356
3.727201
-6.115357
-16.612616
66.526062
-18.134821
5.772513
40.425991
-9.886642
26.264000
141.667786
-34.199043
-6.934152
145.486710
143.991486
151.828598
19.232355
6.601558
-43.124310
-177.890579
146.004654
164.785568
115.789291
156.937698
130.120560
135.838455
151.694901
148.955292
179.047333
144.464005
151.739258
132.712173
121.023216
164.041336
116.565765
135.484055
140.443314
155.706055
153.538818
153.464279
154.466675
153.420166
167.558533
156.865646
159.834763
132.187805
122.503250
150.925888
150.372299
167.071091
10.318830
5.431087
-5.652219
150.185730
155.093552
138.758011
122.798050
148.901093
122.007378
169.583267
146.523529
165.108047
155.966232
137.612396
163.484100
130.149170
155.475739
149.119339
126.068787
134.626389
152.554230
170.994247
152.488724
137.752335
167.662125
148.014175
115.360603
148.059525
146.566010
145.191666
137.466690
130.467957
170.438171
153.038834
136.793854
147.122894
150.148682
164.010941
143.931702
135.736618
110.075203
137.745438
152.237885
164.983017
154.919525
126.332458
155.869507
165.565262
132.370819
154.841568
154.358231
148.444992
161.618454
156.164383
140.409225
125.581696
156.226181
146.411163
158.122452
141.347336
155.710266
158.583466
145.976456
144.243896
132.176926
157.460175
176.169662
131.653458
118.307938
154.387375
142.816727
162.209381
127.444984
149.151184
149.221634
150.581726
144.609909
143.892929
146.030960
128.861664
141.655487
145.073029
139.860840
130.116455
-47.166912
-5.047254
142.545242
111.704010
167.323425
147.772873
132.741043
-9.028327
-41.374584
19.897421
146.970123
134.144409
145.700302
162.973022
125.369644
137.267670
149.111877
163.978119
-40.714634
12.236268
-12.633635
-3.325607
135.976044
147.364334
143.477570
141.962967
105.756477
143.600616
141.723953
137.415955
139.252213
156.336075
150.047562
136.609467
155.523880
118.273247
166.149765
145.572968
120.103981
178.518387
109.560951
162.992325
107.694954
-176.327682
132.352859
155.471329
155.741577
108.254555
144.112442
142.924698
88.174454
125.947670
142.258606
158.839325
167.504898
126.658310
149.112564
131.465332
150.199402
76.085571
98.859337
145.028870
150.310074
135.987717
153.694641
164.562866
157.944122
146.192291
130.590240
149.387070
148.115921
139.937164
-26.119186
-22.678669
-26.072348
-34.490120
-26.010426
162.219559
156.513321
142.576965
134.159729
132.599564
168.679276
124.061256
146.530991
151.978989
130.632172
141.302216
143.885361
115.814209
129.382568
124.524139
148.796982
-27.806383
96.462532
149.027603
148.355087
121.338524
143.232300
155.363678
131.403214
119.279549
139.935318
175.297913
137.334625
129.070572
-175.561722
139.829208
9.992571
3.398918
9.472306
115.912933
135.591629
149.943863
144.366684
153.777588
163.227966
137.036484
35.757774
35.479633
61.218517
53.914829
79.116600
32.773560
41.360428
98.688225
156.473114
-162.465775
-166.628372
173.466034
141.586624
16.378998
36.897095
11.092901
133.769257
160.101959
138.657364
123.485100
148.333801
155.092407
103.306641
109.545860
153.178223
122.028152
133.317307
166.185883
128.104385
145.784241
155.778000
171.882324
111.086777
145.123245
146.103577
162.576492
134.317856
154.110519
150.981537
130.467514
133.574570
154.039825
163.134583
151.697433
159.839142
155.433609
163.127106
129.569260
125.968269
139.956253
162.216537
137.112900
152.817261
153.122452
108.019859
168.525970
129.315643
146.521896
159.974472
142.589844
152.705475
145.929626
-43.070927
-0.125115
2.911747
-39.134789
29.094852
-22.739796
145.974960
162.530701
158.811340
152.187485
150.124985
-172.908875
152.341766
137.096115
173.766327
155.699158
167.373016
135.812546
-25.254116
144.419205
123.499184
148.942154
163.191132
142.048630
165.817535
140.235565
150.422531
137.989975
157.173859
135.693588
126.517776
149.040833
146.905670
158.587112
138.949692
125.405151
110.969398
160.767670
154.290054
161.786789
150.252625
155.244385
126.084915
176.617584
137.291550
152.421585
134.798721
155.846466
145.157745
159.538742
122.695213
155.841400
162.820724
137.426483
130.240204
132.858810
145.011200
148.914948
154.877655
8.482463
-19.046471
57.872189
146.105698
-32.290279
18.912514
-35.313560
-7.237089
147.292953
157.997192
126.236099
151.266983
146.505157
146.650909
165.315933
116.348671
160.976868
154.654556
162.358200
168.914993
162.447327
145.227402
112.175934
142.257263
145.521393
127.013947
172.177673
113.923752
144.554901
138.640518
145.639633
126.141617
162.078964
131.461411
132.346954
150.765152
134.907944
124.055916
8.410667
14.279677
21.673447
11.373122
1.442115
-46.071350
143.292282
142.813110
160.438904
137.267563
134.034592
164.402267
150.686798
113.419846
34.860527
133.976151
9.532525
138.347000
-139.368896
7.796993
-40.477993
23.592726
6.172125
139.777069
148.917694
138.151306
164.446854
124.266502
173.073914
152.180450
159.342926
141.551407
140.106979
107.339439
140.608582
148.031601
143.230286
146.214371
171.791916
143.703781
161.523468
150.116989
157.194244
145.412018
145.779663
157.323578
133.407501
144.875244
123.965057
128.194031
138.597748
137.405838
155.395691
172.801392
149.069702
147.638062
137.659225
-13.744332
-31.600029
10.647285
133.032745
145.101379
130.977234
151.369202
144.786072
129.969101
156.475784
144.544968
16.236298
24.381207
76.701469
18.980104
-126.879227
-161.902588
-179.414490
160.609024
145.455841
156.267029
163.839767
139.962372
2.090127
-7.022443
-0.169020
-13.422586
-20.490807
-33.266655
135.572098
-177.776382
-174.406021
-174.067230
141.943146
-40.790703
-11.280863
7.220261
-32.771797
-49.437481
-17.710155
-3.562439
-1.337498
-38.659477
163.942017
131.012863
155.904648
144.969986
154.066177
128.719711
141.415787
148.295258
152.742874
145.292267
141.284897
139.797852
160.852615
147.098816
138.958786
166.004654
154.130981
142.753891
136.324387
-9.940022
23.420677
31.619778
-9.942495
-32.268845
4.601769
-0.364232
29.705626
5.743102
152.681015
178.609116
158.397079
150.578506
149.225647
149.304199
157.642700
136.217957
144.256424
148.945358
143.256302
178.009033
118.251930
107.457962
144.143082
138.923691
162.617401
154.147720
130.376968
112.167923
139.220123
150.891052
152.023453
140.396805
10.931441
-16.203104
7.921370
135.165558
168.559555
137.175049
147.641525
162.571838
134.412186
140.981415
124.641998
148.334290
169.185120
147.150192
141.541382
161.874054
153.591156
113.315628
141.770538
128.723892
150.480606
132.036621
108.668083
122.249710
146.967209
156.727905
142.226639
130.061279
153.720154
125.273010
140.569901
132.996582
126.219475
134.003189
131.730118
147.792938
138.516556
-17.294878
130.139420
14.055510
4.721487
-24.229235
-18.159622
56.580128
-27.917238
135.481583
150.136230
-17.941353
-31.282104
-3.436440
145.149261
-22.685186
36.141907
165.775391
171.134567
152.013474
126.815201
128.542465
145.174240
145.706253
145.635513
146.984543
152.885300
150.537079
154.388046
148.002975
-166.818771
134.094482
102.092239
175.127640
174.119659
129.008209
138.796219
146.697708
148.586441
143.075027
169.003479
152.906296
165.795395
134.769958
158.114441
134.760315
110.998734
127.756943
135.580536
152.685486
161.230194
146.028671
123.509567
-149.817642
142.625549
172.213257
149.335159
140.020935
147.220871
140.398102
154.694855
147.054184
142.223740
153.210007
137.896927
138.899628
147.378784
145.458344
132.246475
161.900330
138.212021
134.502899
120.021606
135.377930
147.687775
150.786072
131.798584
149.892883
163.584549
150.198853
140.409866
138.184555
146.482986
134.626221
131.644257
151.148422
33.471771
16.682604
-153.182190
114.048744
110.196747
25.841534
33.781063
64.115372
46.363136
50.426579
-148.770935
69.626335
24.036240
113.842133
-167.953735
13.846718
-157.413239
-118.101891
176.614929
41.880325
30.471354
76.242546
24.880405
178.989334
168.965408
-137.295120
-174.868271
158.898941
-151.475861
163.396301
-155.369446
143.870850
-142.357681
-139.193954
-159.203629
161.503723
124.451324
124.767090
139.101898
162.296753
133.008621
148.722717
148.828247
146.413422
122.114059
143.412155
147.473190
148.647949
170.972244
154.084854
158.380035
137.331146
142.566742
149.015823
143.966003
146.514435
126.112701
137.063828
141.833160
147.777008
149.044342
121.733307
148.585739
130.241287
148.967804
142.494659
146.938873
6.482649
145.762711
142.365555
167.270050
138.421875
172.425049
142.892792
178.458572
-177.855774
143.239838
146.304108
153.697601
-178.555969
144.325302
135.327362
132.181473
-110.018845
-0.889114
-8.505007
148.690720
140.602814
125.308640
151.473404
121.244705
135.280777
135.044632
129.646057
148.500977
166.227081
103.666641
149.922653
134.283936
-169.389359
135.456543
149.627106
170.108810
151.558365
146.631531
152.912567
153.184784
123.907791
123.523010
159.261703
128.304184
139.696762
-13.562153
17.985899
37.050884
25.237076
9.550901
-47.646015
-43.554340
-1.422991
7.639848
148.527008
138.342377
146.267914
133.158447
123.437469
109.522484
110.640312
145.501984
91.854210
138.250916
116.878395
147.708298
151.029770
167.883743
127.527153
149.914017
149.239456
154.613953
133.058884
154.625717
145.648590
140.579041
167.407516
156.692444
156.716354
128.387283
151.798859
148.321686
-42.425030
1.478035
-20.460093
-43.253712
-18.527756
-38.192081
-19.204166
-35.997326
164.132889
160.739334
143.700455
115.445999
137.561478
121.251564
131.007294
121.626167
148.482361
144.266861
127.107529
162.335251
148.778030
138.378662
138.538483
126.430702
92.342186
151.896042
112.482918
135.528946
164.230789
8.899846
17.217573
1.454411
-11.528869
-47.691113
-49.613510
15.545457
-6.408390
145.153732
138.807831
171.838760
145.981918
140.115967
115.015862
158.039200
157.721741
155.959030
124.933281
150.783188
149.122223
160.188644
120.005310
174.642395
158.666595
154.362762
148.125366
139.619720
143.931030
145.434845
162.984940
165.858627
139.848709
-175.911972
-151.407700
22.484407
-135.581741
26.409342
-149.297226
-157.746216
-142.728424
-168.476944
-152.441620
-156.278000
121.774620
174.252289
151.815262
-134.288574
-156.147385
89.316833
133.715652
145.526703
138.632431
145.808075
129.898163
150.470810
167.888351
136.379944
133.580734
154.909790
155.375076
140.611618
140.331177
133.172897
145.632278
140.465652
128.734573
143.991150
138.161301
143.360962
147.717056
155.784470
-7.741896
-2.952936
143.609924
130.621948
155.295883
134.968323
20.766981
176.691620
138.237335
159.684784
145.393570
127.476509
130.688080
146.360809
138.728287
148.694305
22.565762
11.163361
-0.400563
55.629585
-31.692871
-43.376945
-5.350351
2.248901
-10.712686
0.803082
18.048458
47.719353
-17.898241
-15.296468
-27.578592
30.379692
162.597458
106.685501
-44.444069
-24.744223
-7.745926
-41.436016
-21.071644
-54.979008
142.353134
126.289917
154.091125
154.446274
138.659424
132.238525
140.641861
148.476944
135.421204
115.119659
170.644714
143.235153
109.235085
170.548676
123.410172
145.960022
148.059677
137.046417
153.566635
144.032623
146.936676
161.207993
140.804047
149.251099
108.972801
113.746765
119.523506
158.778351
126.415375
155.907410
169.512115
145.382492
139.736450
158.266144
165.331909
-178.534988
134.779129
150.354233
87.911140
124.750587
140.207901
126.158638
154.062103
140.572800
146.801025
138.213699
157.914200
131.916245
154.329086
159.345779
145.069061
155.010178
135.695602
147.796555
156.289825
127.944832
154.200562
141.035202
111.105988
141.645691
140.102722
164.605438
138.096695
146.737381
148.959351
166.923584
112.804771
160.688782
167.111389
28.364876
-46.128891
-39.887867
-10.110656
120.637009
138.610413
134.645447
142.554092
140.566360
157.480103
113.155624
167.892731
178.701843
164.855240
106.823044
166.954529
112.935272
141.169022
-28.408098
-43.074348
-2.823552
-19.999681
-6.952147
-33.860874
-22.259809
164.669083
-4.468921
-17.557287
1.371022
-42.997543
-1.220290
-1.561726
31.786234
-5.374761
-14.751429
-38.842804
-43.510227
141.330551
151.012085
147.272568
145.996490
122.112175
153.338882
162.095932
168.148071
151.035034
-21.054806
6.570801
-42.104774
5.016220
-20.182596
154.076569
144.681412
130.297760
118.903122
151.049149
166.063919
143.387512
148.301437
116.490143
142.658096
139.875900
129.989395
155.720230
164.451157
154.548615
126.359955
116.671806
173.761856
133.817413
120.196053
172.719742
140.097717
159.089783
144.719681
170.124649
130.062881
152.596680
-10.894226
128.857742
142.667694
157.112381
3.556003
-5.741087
22.487240
18.379126
-11.826000
-15.125736
-40.689339
3.007196
-2.476386
8.126804
-3.827047
-36.228058
1.424090
5.624167
125.159142
134.450867
144.537521
133.143845
159.953781
162.827118
128.260818
150.422668
162.791321
158.185699
143.434937
145.528976
152.042404
137.799118
121.181213
159.806244
146.218018
162.913315
172.128860
136.507935
136.836655
159.262497
150.304749
157.849686
140.468018
138.504944
149.128708
153.757690
149.807648
150.364853
138.555298
131.555573
156.088074
142.043808
153.688400
133.577621
149.946533
131.641434
147.293213
141.326904
147.038391
131.172913
155.663208
147.108826
150.498169
136.623520
140.312256
150.112137
150.026352
140.928970
109.576500
132.492416
128.745880
129.433929
158.267365
28.013428
127.506607
120.389046
140.093689
146.064255
149.153931
134.159683
112.533890
134.796722
-55.190781
-32.832699
143.843781
152.999008
136.046021
121.187859
128.271194
141.053925
131.570862
133.880219
0.154505
2.345685
-16.328699
-18.137070
-50.415344
-19.182093
21.684984
11.816031
9.867110
-14.180789
-38.898968
-43.627472
15.117422
156.438293
138.072021
148.058609
151.491867
136.712036
142.900909
148.262192
142.259857
146.886047
150.441711
135.625076
148.154251
108.037125
154.477051
148.496765
147.224640
105.985268
39.308777
-43.524250
29.459820
16.843615
55.379429
163.047913
145.665604
136.624329
127.936623
144.419037
120.881119
165.600357
141.978836
121.806252
121.703171
136.428497
167.080032
160.648590
164.516815
113.460907
153.477615
110.608658
147.522125
168.017014
162.583572
139.313889
147.303650
147.984772
129.631958
147.004135
142.491760
161.626144
149.197784
143.981369
153.084213
118.168457
144.544891
147.089249
142.559006
120.209877
163.636719
153.444885
154.831116
145.214111
130.708359
-24.409086
17.299105
21.588055
162.841568
130.522720
-12.313741
-35.568295
-0.749649
116.059441
142.545105
150.125717
142.705658
152.837296
149.939987
150.913559
151.961624
152.395752
148.937027
137.088104
146.442917
133.009171
176.562805
120.239189
113.558258
169.479248
-47.504841
10.535826
0.594790
-10.396764
-39.947609
-0.123541
-9.357358
-4.428547
-36.852070
1.285118
167.927704
137.200546
158.195450
129.125641
154.489838
145.681625
166.569489
145.342102
139.939957
143.209625
128.059845
172.164352
138.157120
152.612488
115.778725
148.316864
124.962883
138.388229
145.420013
174.685791
130.493240
6.249275
154.424713
150.146011
154.145554
129.271439
150.666534
151.212112
144.935287
125.153809
144.199432
169.164932
160.094467
133.796783
138.548538
145.098679
136.507660
144.527420
145.511185
155.433243
142.216675
151.568359
116.458870
160.717209
65.104393
42.911362
164.302902
153.512222
146.760620
161.459885
140.888306
115.385162
167.989075
135.660248
130.167557
157.714066
153.500168
151.554581
107.637962
169.030121
166.903427
164.403656
112.838989
111.940773
150.088455
137.121979
167.240997
141.513306
139.331223
145.656418
132.358780
159.053391
134.863449
131.089096
131.808365
155.073181
103.310593
164.440994
124.447693
148.081589
147.071320
13.183831
15.904108
5.039834
43.766182
148.623703
153.392456
127.319008
132.179108
155.203156
126.501587
167.317566
146.620987
144.239929
149.768478
-45.391968
-40.765446
-12.555404
3.048831
12.238476
138.537582
168.286499
153.494812
146.921280
145.120163
173.981766
116.614899
161.983719
146.740784
147.062256
154.598160
144.199280
127.990936
162.915054
163.931580
161.359802
133.345123
157.836304
143.186020
141.855515
160.069366
162.256577
131.806229
124.410690
-29.708183
137.410233
135.864029
145.030365
135.328354
137.123779
126.842209
162.178741
171.365173
-179.664276
142.507416
128.314728
127.328682
96.129166
162.945572
138.439117
168.270569
133.285629
139.799698
142.941132
150.472382
102.625679
-20.297668
-22.370733
-5.722177
24.699409
-6.175872
-27.647026
-15.026764
-22.040184
-0.861392
13.991343
-7.471285
-31.852468
3.307366
-42.023159
10.551577
-9.508698
158.907928
138.599533
90.527809
150.087692
8.387310
148.428162
-176.775711
106.906677
136.722351
146.880722
150.600739
135.939682
129.270248
150.134735
151.080963
142.408859
153.347244
138.497452
69.905548
161.486038
163.470032
139.112579
-35.727776
15.171632
-28.054939
2.646266
-15.152125
0.899616
1.748204
-28.639404
-33.497215
132.680893
149.256226
140.778854
140.167374
121.444443
158.632523
162.457092
135.865891
146.471893
141.768768
151.123825
151.621811
119.453156
142.411041
155.505630
138.869781
110.314735
169.474243
157.237259
135.840302
152.875992
153.589142
134.809692
153.090347
143.316589
-20.241884
-38.342621
-26.493845
110.779068
144.419800
130.414764
146.930573
147.058670
154.406860
151.640060
143.667496
146.528458
167.539948
-10.108885
148.239716
92.651161
137.630768
164.452225
155.075516
152.404160
151.969604
-56.350517
3.725940
133.774475
160.276413
123.655106
166.359573
134.040237
155.457291
151.287094
130.884369
157.919632
135.799667
151.612595
113.937775
147.974121
130.546005
143.078888
132.338837
129.571198
155.254105
155.745804
135.702774
164.231949
140.329285
120.744637
144.166290
169.141312
167.191452
131.547684
157.878098
166.603699
165.815598
139.120148
149.266815
147.189453
146.097855
122.642120
127.615959
158.788925
107.437065
146.874374
155.413589
135.328903
112.661079
141.276840
149.013809
147.381607
139.823288
159.445770
127.394089
127.657524
163.849289
128.735641
123.976532
150.028671
159.477081
133.129288
143.512909
131.864487
146.238556
143.195404
146.207092
144.215836
109.862717
137.926041
-18.063398
-78.742409
19.345015
-2.662122
149.248230
131.223007
106.092865
125.122147
132.994049
147.076096
-37.623558
11.435024
-1.386916
-45.795868
-44.744801
-43.260612
-19.492304
9.397370
-50.513763
-57.281124
-19.202806
15.037364
148.515717
134.934143
133.342545
156.342163
142.145355
119.397163
154.419891
144.452377
102.379143
169.984482
161.309525
159.251740
121.638657
152.151123
167.052994
134.294205
151.028549
134.704941
-30.396139
-5.813891
-15.567371
0.974581
163.155823
138.315750
150.638245
158.739807
162.259583
140.237961
134.542145
166.572708
153.649872
166.317703
140.032333
167.219788
159.673752
161.714752
149.993301
123.049347
169.919647
148.561905
175.372971
130.725204
144.281067
156.743896
-37.374325
8.716296
6.037217
-10.535433
-4.117229
3.039570
-26.251123
14.462841
19.012041
-10.015120
16.239595
149.626709
129.472672
150.553268
135.587326
146.513092
139.303207
170.108170
139.105453
157.158417
157.640076
148.632401
152.285782
-13.641513
-34.440853
-0.120331
-39.387508
151.946838
139.184052
147.657272
142.173660
8.275666
157.657471
151.618347
156.388367
154.491547
127.086494
165.426636
130.627396
152.227234
162.545883
150.927856
125.122993
139.444504
124.736526
152.623184
144.900131
155.625687
138.314789
139.879318
139.706924
154.448029
156.889847
143.457184
137.927200
147.892731
140.991577
115.223206
160.660248
142.242477
138.901108
162.672058
134.534576
137.836288
-41.856434
161.167191
135.322235
172.028625
105.026291
-49.488579
-17.467789
14.503695
148.817734
152.882462
156.217743
133.952347
149.033356
139.610260
21.092171
10.624953
139.896484
140.066971
-128.597885
126.136650
146.704712
132.683487
155.144669
153.094635
173.650162
132.939499
143.177719
137.944977
155.554565
117.219704
115.391037
155.922562
149.801346
154.480545
164.378281
172.312714
164.001831
134.010757
170.756577
174.079926
160.932800
130.129898
139.746201
149.582275
118.332054
143.474457
160.714218
125.955788
154.541519
138.605667
138.735077
139.469040
145.089111
161.321198
148.043732
171.931488
157.765686
149.248459
155.912918
7.037817
11.048474
140.222198
164.071930
152.113831
142.955399
161.486343
145.137268
152.427734
125.813416
156.692368
141.658218
146.518341
152.315674
163.454163
148.064743
143.000519
141.875793
138.356445
150.005508
133.313263
128.292252
141.731384
140.956406
135.421463
165.561279
159.602356
166.019073
148.179733
144.280273
120.768417
154.086243
151.323471
145.266815
29.914698
45.754620
-40.086273
138.632675
141.773758
154.970474
139.622528
125.797173
156.862137
139.371735
139.636734
130.752136
139.653610
124.749863
145.023087
141.727844
116.087608
161.080795
153.321793
-24.774338
14.242996
3.595537
-44.829365
90.490494
143.461777
-48.757267
16.784525
-7.151105
126.410278
155.431244
152.761749
125.229324
154.785339
166.515747
176.559052
-178.160049
141.923233
128.862885
140.227539
97.385406
-1.788050
133.138199
128.813843
156.607590
135.386124
142.182465
145.525970
152.966614
-38.443928
-26.302824
149.511795
134.067780
115.181435
-47.186676
0.121947
-3.520866
30.795227
-18.336718
15.124912
9.014257
138.547287
176.318451
149.418930
163.962158
155.916840
156.769867
17.320879
25.528822
60.518055
151.037628
140.223618
114.749115
141.981491
-45.321526
-36.668320
-14.590388
21.851221
147.741241
138.912567
150.471634
1.116450
-32.263386
6.228503
-7.623570
-86.488075
7.043167
105.772781
116.150444
151.061722
128.691895
161.664032
130.272110
159.946716
122.383461
179.920868
153.200165
136.192261
146.538452
140.398346
122.020203
165.939224
-5.704613
13.373227
-20.339506
-1.946016
-7.289303
15.370095
-9.781285
-14.613512
146.960632
151.408813
151.530807
150.136261
146.198395
144.565796
144.606842
124.493988
132.848679
149.357117
147.827713
152.074539
152.142654
108.328018
143.356186
142.597031
139.335281
129.834412
139.069687
158.449478
151.733017
144.439545
-161.576385
128.191589
173.593033
141.113297
150.311783
127.406898
159.385727
124.371506
135.268387
145.425018
139.847366
160.416611
132.783508
126.582962
119.329002
138.675598
140.884201
-92.732147
-0.309643
-2.524139
132.796143
101.386848
161.206985
142.326355
-176.826813
124.250832
143.070679
158.313324
-38.292328
13.772865
-3.438491
-16.122894
10.789941
142.706802
155.859924
140.419373
155.416733
159.710938
130.670074
155.458191
149.145813
137.842926
127.197678
148.098587
116.982872
123.854477
165.691833
142.750504
110.905777
174.211548
174.685425
128.616409
135.201675
159.574188
153.207565
131.295593
122.628853
152.837967
133.466019
143.133087
165.080261
143.512863
126.763046
162.216034
158.904999
150.008698
177.965759
166.578171
133.719788
146.114044
154.704025
-6.029159
13.677594
-33.734455
-14.944788
144.335434
154.690689
134.865417
122.883911
-29.669735
139.792175
129.587265
124.684006
130.375061
129.285324
139.500992
69.373833
166.420883
-44.039288
-44.453400
9.426731
-42.659042
-4.014199
2.150040
-5.849786
-1.975065
-7.503808
145.930267
129.486343
140.935730
146.025345
160.244232
174.564178
138.960922
164.105148
170.061996
165.394592
140.662766
145.671173
131.559631
127.879669
161.412430
-31.571901
-48.553089
-28.310900
150.528778
150.833847
155.202759
154.890274
169.943176
-9.924401
-51.647865
15.119296
125.980934
151.240860
129.815643
136.628113
151.618576
158.792191
158.891098
156.412231
145.312042
166.952393
156.477676
133.978394
136.325043
132.679779
147.640289
120.676132
143.358154
147.514313
160.517303
144.847229
119.521324
150.608719
133.965607
132.228851
-19.170883
54.792580
-11.110514
-28.263180
-40.921658
154.854095
123.163879
152.970886
152.343246
176.790131
143.024475
134.361237
173.337967
145.642822
124.195915
146.631744
147.159225
147.947433
141.990097
143.665375
124.204918
150.429123
146.671310
145.341614
147.196136
164.104431
121.202469
138.475555
167.580582
146.758484
131.814590
147.689407
161.683609
141.596329
165.798538
143.714127
151.120148
-17.291088
-4.331421
12.348298
136.802231
134.614090
147.872406
169.298981
162.358414
152.743362
173.902130
6.056701
-21.002396
-19.002867
24.745285
13.926617
12.432762
17.399235
131.551865
124.725746
-19.037909
-12.433064
58.904892
163.620285
17.806114
25.952419
-134.646729
133.248901
146.827209
150.261200
149.859573
135.246475
151.670807
121.797348
161.625839
137.093796
128.595642
-174.780441
155.093979
149.615463
158.256271
153.905869
119.459343
125.507545
141.299866
15.341167
4.323365
19.755136
7.254012
-40.527061
-32.574780
164.902252
142.291229
148.780914
145.209839
-7.043139
-19.032797
-9.653921
30.033417
-38.567406
17.469893
125.411499
156.776978
23.559315
175.775101
-133.446213
-167.543411
165.018707
145.742157
149.443817
142.822632
124.435616
123.106964
3.644594
-39.637028
-39.927258
-12.436538
151.280182
135.898926
167.152435
137.264481
142.267136
-32.944519
167.687347
19.034630
-40.121300
2.923355
20.184902
153.629089
116.203476
143.606079
147.760620
159.196106
143.933365
127.025803
130.229004
115.922371
139.302734
127.152817
161.081299
146.773636
140.836700
-1.242853
-33.039314
-9.718225
18.538769
2.722611
77.242882
-42.684715
147.209351
144.894470
157.963272
156.455490
130.639938
151.029099
143.668625
144.277130
150.761612
-14.518280
4.560550
-4.577784
15.713073
-4.490520
1.990660
-6.085664
-1.565356
-45.110065
-10.157994
22.472902
2.012659
-19.351084
27.325075
-25.290474
-39.550804
-13.262823
-3.196717
-45.412251
-21.004633
-2.330870
26.454000
5.630854
-32.398548
125.397324
116.964630
143.444183
126.105095
145.238617
170.489441
136.006409
148.204651
109.886169
165.416824
149.260849
165.924774
148.778580
118.376610
-160.527557
149.723816
-147.667099
123.095573
131.873322
168.217636
141.599304
151.881271
133.746979
139.387955
131.916901
150.546173
145.915405
142.885468
142.805161
129.871246
154.059937
176.238174
150.722076
161.741409
157.491608
135.071716
138.766403
167.452866
163.091736
16.242552
-174.565765
-129.738037
-143.831223
-140.401199
38.461361
-29.328148
47.007767
-139.038712
-157.547958
110.479065
141.612305
176.870865
132.063858
-151.585815
-149.307373
168.439117
-174.121201
-138.318619
-164.491135
-152.085999
23.193670
33.838379
144.604095
115.472412
150.654572
10.693213
165.500244
124.985298
166.719376
121.302513
145.823792
154.408585
126.363602
139.072830
143.804001
125.301918
146.188110
139.450043
161.036087
142.857010
178.189529
155.661621
127.535934
156.393372
165.362640
154.010681
144.751678
154.773758
134.346786
160.582581
162.628723
125.125175
142.772675
119.821472
153.370590
146.190460
160.414627
154.257767
155.111359
124.841591
108.176544
150.853943
131.523590
146.749222
150.348083
156.785995
151.806534
151.746887
157.583542
141.297485
124.181503
178.844940
122.761139
149.580368
137.078629
157.964203
5.261608
136.709259
124.580513
141.210739
116.389587
151.624847
131.766724
149.969940
127.005135
148.510574
126.963211
126.315125
143.623672
147.205399
137.525909
144.009720
149.107040
147.622543
147.466187
147.029709
154.218109
145.796051
148.258148
118.089592
120.816940
138.426437
161.055832
144.548569
150.074783
126.648109
166.163528
154.159332
148.133698
140.834961
158.144135
142.068726
-179.439056
147.169281
155.004211
-41.594151
123.766876
154.379288
132.708878
153.935181
155.518173
141.782684
152.367752
137.819199
146.498520
174.988937
160.686783
152.823730
126.902008
141.057449
133.152008
143.902756
131.407120
125.623260
153.264801
132.000961
161.625305
163.593094
134.754608
138.940170
116.974152
116.596367
161.508270
113.347916
145.377106
147.607941
133.357971
127.282455
127.578857
128.315353
133.789871
160.309280
144.468216
124.675262
143.765762
169.857071
157.398743
158.335724
147.846573
164.933685
158.093796
172.275269
147.557953
129.200531
140.543396
142.411346
131.301712
124.134377
151.075851
144.935349
142.081253
121.392509
-46.486652
-44.112877
129.255539
152.534454
135.485443
151.524231
143.359283
132.540421
144.491653
148.622620
175.786560
156.287460
126.294548
116.727943
165.479813
153.302048
155.238052
161.506622
120.571686
128.316406
151.760147
134.338455
151.742432
159.830017
154.415283
165.068344
131.278976
11.977204
13.924559
-28.248470
20.654461
10.381898
-5.028353
-13.688350
130.051224
156.508636
144.102890
137.788467
21.831173
173.857758
137.782974
158.506439
147.234756
139.221207
138.989258
138.741470
126.808411
153.122208
139.503220
179.525620
142.466248
153.596664
135.141296
128.521011
151.921814
147.194092
154.800690
142.284332
134.105270
141.811966
149.239517
163.571640
138.030228
144.079422
168.137131
143.254288
156.876495
137.595245
142.205627
-47.432732
-11.730721
-44.139999
157.501663
153.479553
110.699234
146.711639
145.353470
129.882278
134.851517
152.188889
159.894394
162.022964
143.594208
144.668396
142.389847
151.163940
152.671341
136.033783
142.683929
167.571579
149.916031
129.848312
133.603821
139.595184
146.495468
136.878540
160.989044
146.396866
142.090836
144.936859
167.231552
25.506172
21.529745
1.820374
-7.902067
10.042535
-2.589214
47.025543
-10.144585
5.326455
3.815826
-28.290854
-40.406143
-21.713867
140.254456
140.282730
142.848236
114.549789
141.408081
138.554733
126.421196
14.928238
-7.632781
159.274384
147.828949
142.417679
111.383842
145.583694
122.081810
153.840469
148.477173
161.959320
13.742191
145.578964
154.478149
141.802322
142.371643
159.865479
147.407471
149.931061
176.996567
135.123840
151.225342
-1.644253
6.777257
158.897141
149.033035
109.114914
163.267517
163.568237
136.800293
157.032028
145.668716
153.459686
149.797928
125.328148
169.957825
138.011093
170.755875
135.198471
112.780846
136.332748
132.067062
161.647400
151.027634
151.088058
131.221283
165.164108
144.288223
149.637299
-160.720779
176.752121
128.679337
167.413254
146.533173
141.331680
128.540466
178.819809
162.403885
145.583664
139.988113
147.803543
169.577927
159.553116
131.661926
158.653366
156.185715
153.539337
161.271683
141.862885
106.482491
150.786224
-32.842968
12.887191
144.512131
157.765411
147.353149
140.342072
163.363159
154.912628
147.303955
130.515823
142.026215
128.176712
136.088776
6.849024
-40.553200
1.959246
-36.865597
-25.790756
-78.886856
-39.713299
-45.289497
3.393499
8.081382
-24.850307
-33.394676
157.028503
157.338120
159.506332
128.485947
146.041702
142.122284
161.462036
133.450485
137.672256
137.495605
149.174652
148.645187
155.135101
150.478867
118.298927
156.115692
-25.112501
-37.757717
-6.458345
11.626542
128.198624
14.725373
84.107178
37.723000
155.858521
133.123138
133.945877
138.501221
-141.007477
37.495392
-22.600782
9.562626
131.882721
150.455017
159.606110
130.855072
145.161331
144.799530
151.373260
-36.651516
-34.685154
-48.166782
-0.540679
20.068464
1.034954
-22.877199
135.232361
138.418579
135.658813
145.574051
150.292725
145.809555
142.652267
161.007416
136.772964
153.001450
152.145645
151.136200
170.143997
127.318123
156.689026
149.913742
86.846916
151.594131
142.417114
151.915619
142.030685
141.916595
150.573090
161.200653
146.821930
143.797852
125.755035
145.042404
134.159790
107.748779
136.184128
158.908813
128.109146
150.443420
159.380585
153.592255
146.964996
-2.893064
-36.242977
-2.064691
3.162050
154.421371
161.286636
150.879639
176.886292
131.845825
152.031769
140.743866
135.015793
-4.022922
5.312531
18.860077
-42.234589
-43.727394
-8.417786
153.694275
154.882858
-48.150257
168.606537
167.604507
131.528412
139.870575
176.227005
148.044693
161.187912
153.371719
141.168991
150.480103
121.438736
143.557739
156.061859
158.384674
137.512436
83.009178
-24.976032
-46.555092
13.852839
-1.561726
125.192535
151.975433
162.759430
146.538025
150.718475
142.518555
138.494171
145.318695
160.323868
138.068695
147.637970
157.946060
129.411896
135.167603
132.500610
148.758316
132.237320
171.858566
163.212204
141.917603
161.034668
144.312729
147.559479
156.328506
123.123466
163.626251
140.222458
165.711044
125.194710
126.050385
135.425446
153.741119
151.600189
165.485703
156.520355
145.197922
147.386032
153.863861
145.049896
32.822372
-24.795868
145.045395
14.466736
106.627884
133.266647
139.077133
-12.089643
10.822291
-51.780457
-36.266964
-22.464512
-37.165764
-25.163527
8.756924
-13.714764
-12.555277
-41.890755
14.376813
-7.625192
-17.145721
154.503067
157.766113
172.835205
149.734589
146.553757
133.715500
140.778885
-179.841721
8.788384
-1.635303
-0.489789
-37.433872
17.501593
-10.193465
31.468513
-15.001361
-34.022121
-10.293672
-1.716916
-38.708405
-5.933461
139.824432
170.752182
114.749443
118.130013
169.614868
153.276917
177.835892
143.600418
169.336533
-175.394440
122.733276
157.449829
156.637024
129.353119
155.794540
142.730392
135.624985
137.779114
146.336472
172.426010
171.721649
175.019913
176.920685
149.808548
135.863937
158.459396
164.110794
145.812073
162.499634
125.403999
-175.108063
157.802689
152.442474
151.127579
165.196182
-38.638157
22.251343
-2.395799
19.988134
24.231947
0.362077
11.241830
-44.758007
0.343781
3.995422
-0.235734
-17.546902
23.945333
-4.994104
157.280304
136.575684
160.177048
160.611420
147.776917
136.119492
147.839417
148.425049
126.239456
144.430756
167.855103
137.976837
150.215912
144.967239
125.561409
138.669067
132.864761
140.497391
135.104691
158.883041
119.275024
159.833984
136.918518
137.979645
126.800407
133.824280
155.012177
156.468033
156.879196
139.579605
130.097229
106.867989
166.272690
144.996857
113.113556
170.766632
134.388275
117.135689
163.005707
169.496231
148.687729
135.725937
158.639526
126.837906
157.239944
141.967148
136.482605
130.963943
158.968597
142.516235
-156.731049
139.506317
122.473701
153.072342
146.003860
141.446930
143.125275
159.906906
171.202911
153.888000
152.061249
158.043121
129.371719
145.123230
135.037842
153.191132
141.832779
-77.790245
20.947910
8.781654
33.941071
5.423938
-18.216221
143.348572
130.359756
156.390228
134.943878
148.200531
151.892670
-4.270033
11.110459
-42.290855
144.690659
155.535919
153.018082
148.577362
139.916794
145.397614
158.256546
153.476196
147.234665
157.133972
18.068321
-34.744144
25.434303
-35.328465
4.946210
-12.981054
-32.479889
24.568417
-19.773325
-38.509533
-24.879164
-27.781204
-17.609989
-47.109997
142.982605
163.733719
168.385101
25.495947
-5.253147
-14.596908
136.825104
152.988892
171.822510
139.642990
138.608963
149.537552
149.783951
139.207230
148.522858
146.259369
135.238037
139.677490
138.468399
158.980820
-27.323372
-28.992001
-9.974092
-9.021078
165.527802
159.090759
113.871323
146.511261
136.626160
107.666237
143.779221
146.398834
151.137344
141.589752
154.990814
135.193909
112.373764
138.655060
104.038750
118.503914
141.401764
174.966110
160.775238
168.251602
152.384705
127.912292
149.282028
138.824432
132.617203
156.800476
143.819977
-153.135941
152.374557
140.023636
167.386780
163.653595
135.003052
142.718231
157.951553
157.833862
143.679367
132.066757
156.905762
4.270721
11.462828
139.309097
146.593903
137.088943
124.109779
138.491486
145.838501
148.522095
-21.331968
167.023651
164.112518
132.663681
137.476395
111.441978
155.135315
135.451050
-6.552331
-71.100624
-18.366394
-13.726412
-26.619051
110.988655
148.148392
151.127319
145.040070
151.355881
140.263321
137.990662
128.613571
5.521338
-25.741083
6.578198
-46.544941
-3.205462
158.385788
147.961212
-20.669046
-5.851294
138.584045
14.352889
15.069710
106.530464
-163.435547
145.585007
156.209045
121.174622
144.589844
149.279541
135.911041
149.853577
150.518539
158.606506
133.232574
134.650848
68.313049
-162.423035
-160.528656
151.360352
45.375095
-133.513031
149.011002
133.168259
136.746384
107.748238
131.810181
146.721695
-175.448471
132.305283
152.189850
165.133469
131.249069
154.972580
158.829681
136.106979
152.087601
148.604156
132.749634
154.288269
151.416000
148.391251
158.030014
156.454269
163.972977
135.458679
148.505554
170.155899
152.523499
126.578209
20.230795
-14.526819
1.237488
-0.696331
152.328995
138.137192
166.207764
133.154419
155.530441
-179.690979
138.256912
122.886406
149.957443
144.933472
139.498795
147.182068
139.949142
-177.541855
132.641144
143.394730
151.332718
154.629105
124.937019
170.677338
160.801941
165.996078
144.817017
145.109039
8.103144
-26.946089
-31.549927
15.749891
-38.236988
162.585861
93.494102
-145.205414
23.757030
32.284634
141.151627
146.725845
155.612717
124.402435
151.043076
147.874557
163.421036
128.478638
136.555222
137.366379
133.516510
113.778740
169.249191
144.440674
127.751823
166.014954
-178.746170
134.189117
141.601669
149.238342
138.702728
137.481873
169.395630
153.470901
148.253235
125.116447
119.588249
151.579819
134.440582
142.065918
135.389832
149.400162
134.955444
142.608627
132.551529
147.575439
132.852539
112.257271
138.303162
127.478371
167.644211
144.772308
126.345200
150.599625
114.994957
143.097977
157.021484
158.760468
163.181763
144.524857
141.424393
126.172852
137.412689
146.656281
10.383357
-48.403603
26.409334
166.662842
166.957764
160.586349
155.366959
163.130310
151.221756
144.706879
134.637970
150.920792
129.368301
146.242233
152.158768
-15.452585
163.532333
143.065125
163.313522
130.763748
144.623779
146.544800
150.475067
122.392532
132.685730
142.368271
152.882141
150.469421
11.352616
39.693649
-49.931221
9.701196
136.426926
148.241638
110.737343
134.064148
145.192383
146.403259
153.999756
142.953934
142.663269
155.068710
159.020157
119.671791
149.550644
131.158646
126.152771
137.041748
146.185242
159.478073
154.020004
148.098267
137.348358
145.062363
130.674591
143.031067
163.173233
136.704880
163.851807
-140.261749
142.460861
126.473579
177.207657
161.690948
122.532928
151.625961
157.167023
147.186478
10.192269
22.544653
33.899315
-162.812500
-142.237534
-134.529694
-161.708191
-168.161377
-140.186478
-160.501266
47.321049
140.106369
30.899214
-140.203262
175.111267
-178.250656
-152.132629
122.838730
136.918503
140.335403
135.814941
149.957840
123.800262
141.527954
119.069824
143.686813
150.847656
166.810837
-30.689203
-35.500950
-41.262619
-23.725027
8.624365
137.466476
147.147446
124.157944
129.421631
89.690529
-3.774965
-10.805418
0.978588
163.855103
128.462723
127.464546
115.263947
150.619324
162.765884
148.691589
158.149155
142.994186
173.971909
160.221664
136.165955
137.060852
148.500732
168.329865
149.208679
140.758804
140.282166
153.080124
147.038666
138.350433
128.954269
154.323059
-12.268888
139.444092
120.837593
139.997681
139.935043
137.820160
128.000092
149.318710
149.159668
159.982010
144.379898
153.546356
169.110916
128.697433
143.739395
138.734283
11.692681
-19.945370
-5.284239
-11.267901
151.680161
123.465401
-10.413197
-33.460827
112.754066
121.370461
170.545517
160.682999
120.901802
137.057907
6.568891
158.628464
144.969666
143.498993
149.499466
149.964218
151.394638
140.384552
148.071014
119.154694
153.143784
145.053146
156.721405
140.413300
147.107971
177.627090
136.350937
140.169159
134.386078
105.288757
146.769714
170.719147
120.540894
130.793274
140.834503
166.314392
150.225296
167.781265
132.755905
133.295471
136.457993
136.820679
147.564514
-0.597089
103.294403
-34.330692
8.101326
-34.390808
11.865246
-30.195913
-42.987122
-42.209995
27.003706
21.012293
7.773773
17.402330
5.850389
145.497986
161.906113
111.512283
154.984924
155.907822
149.916672
169.760025
131.048172
138.569214
131.053757
18.877745
16.918682
-11.446285
128.210510
-173.373093
139.554001
123.365669
145.441910
172.673447
146.448380
146.148575
138.796707
148.188766
134.047287
149.055832
168.137817
151.102585
130.871948
161.874115
159.998108
1.599977
129.656860
160.594147
137.593323
152.985382
151.077042
145.059891
158.501587
129.740875
163.005341
144.112030
152.081619
167.982971
143.804123
137.260834
145.236801
141.883926
146.926193
153.140778
119.051270
152.048676
146.862473
134.825470
162.647263
121.651016
156.030441
122.383911
161.920380
148.959198
114.054169
141.434189
166.159958
155.797241
147.390884
32.230381
-11.779401
-10.174537
40.004185
-46.706703
7.749219
-29.088518
-6.348446
28.344547
15.279669
-16.152163
123.273491
138.962234
139.326813
145.657364
148.344437
155.191772
135.537964
137.343262
131.868118
154.277725
-163.832245
145.313171
152.240356
-46.164993
-13.189580
19.157110
-20.399857
-19.828299
-21.550777
-7.595666
-39.979218
-6.708323
-44.352989
-43.493065
7.181629
4.958040
31.846678
115.925217
104.668434
159.434204
147.014175
131.613922
160.150726
116.511871
-179.758514
125.969482
130.642502
133.539429
112.937599
142.267471
147.553940
136.803589
138.089630
146.149002
161.676636
147.501907
167.889023
167.776794
164.535477
-178.949081
149.580399
146.168594
139.506409
123.443398
133.423553
166.426743
1.073743
-17.194090
-13.471005
20.715969
-3.894203
155.351944
144.479828
153.754211
137.980042
166.538391
144.597488
146.143585
122.139610
127.838524
119.631142
129.014755
146.315369
145.606842
145.679382
147.202255
146.701675
126.363777
137.927460
141.941757
145.901321
147.700653
151.480438
120.173645
129.022339
136.446365
160.961456
142.424454
139.441574
-175.666397
141.700989
155.432587
133.230789
153.479858
175.934753
140.117813
154.539551
156.574539
166.323517
146.147797
124.542976
143.799133
150.540131
144.492859
138.828049
147.543884
159.388000
139.397522
156.805359
155.933685
130.511551
139.492615
118.038971
167.468124
146.764297
139.785660
141.949585
144.448059
141.604263
128.904633
146.061859
128.674088
142.841385
148.134995
174.581406
158.296219
135.198212
154.558960
172.562653
139.839401
113.289352
126.743553
132.022873
143.613083
132.452927
146.813385
149.979477
173.620880
112.221954
132.368683
137.771439
131.934357
161.425079
147.007385
-43.100513
7.760937
0.299361
134.168289
139.870056
127.202621
5.004293
-26.287760
137.450745
154.036926
120.774719
171.081451
150.948975
155.313431
154.926544
146.401550
162.858810
147.653824
139.299149
142.146835
131.237823
144.702896
121.888733
-157.708847
-163.418442
117.507637
3.287714
15.025369
34.403572
-49.874874
-1.353786
0.000000
15.238275
-42.709267
44.311199
12.721849
135.775208
161.142151
4.998339
4.903047
-41.593521
7.698118
10.110169
1.921932
19.994467
-45.175285
-46.279202
-28.180872
-50.744732
143.322525
140.541458
152.267410
163.064896
-179.574783
13.297686
2.184895
5.963383
23.711035
70.606979
140.288254
150.848999
155.477509
139.082626
160.655228
137.573151
141.558426
120.122902
135.583298
1.250231
10.810480
-120.434517
126.993317
158.155426
148.433105
135.946732
173.387894
3.694062
156.226532
121.397537
142.044525
157.509903
136.751022
151.967209
144.139694
9.407906
9.659012
-42.691910
148.830795
144.796448
139.314667
164.931259
24.556290
-43.080894
140.256592
152.030289
138.692764
134.972748
163.125778
151.351639
-2.720597
151.469376
136.447144
139.453262
132.544861
2.853893
-3.942182
-19.156141
76.252762
136.173904
109.131660
131.165955
154.048721
129.189774
127.196678
153.209045
134.136520
146.598389
137.083649
121.186371
135.943619
-28.048113
-15.430768
-6.237373
-10.182402
163.578369
173.810257
160.310303
155.022949
-98.176781
3.285391
144.343887
164.268143
141.669281
108.021393
151.409042
150.065781
140.384491
142.371872
139.112549
147.420822
135.639877
156.949051
22.514322
136.638489
29.564386
148.430481
146.298935
150.175156
141.837219
117.415207
135.648682
-16.907881
129.323410
136.882126
150.463608
147.580963
148.970840
140.554047
169.842834
143.034973
139.281448
136.829102
133.614777
-179.368500
130.643295
156.101089
146.716843
141.444092
160.006851
140.536087
166.954224
156.839722
143.386246
166.400314
143.691681
136.321243
143.619659
153.075485
-172.628174
162.272339
156.454361
-24.505646
-42.392509
-9.512812
131.730011
140.275238
145.121536
-155.788269
177.197601
162.093857
-151.556747
177.794235
31.293018
25.717239
-151.452591
167.354523
-172.193283
-158.834122
144.001526
134.530655
137.913147
160.409607
141.187439
164.180435
151.906281
134.806900
144.714066
171.886703
130.587982
101.486885
142.513611
154.278549
148.077789
128.156921
141.080963
125.117859
133.406952
148.091095
153.095581
-31.421839
143.625015
4.489255
5.845899
24.433247
15.894334
3.221120
103.593353
160.217667
165.386963
156.128220
128.980820
161.019379
11.421857
-25.840979
-17.452229
-3.566394
-45.007336
-23.261646
-17.818796
-38.092888
-46.984509
-4.231608
143.777679
143.807358
159.846298
134.161499
156.422424
126.215347
146.843933
140.702377
137.784744
154.000916
139.492172
135.937134
140.045776
162.193756
146.201279
145.439438
149.329239
121.789291
161.093079
130.844482
155.586456
136.002716
153.351639
136.793732
149.146088
148.038025
165.744461
175.645752
-6.640300
-88.929604
-47.347179
-32.177837
-71.293190
-20.433689
-51.481987
7.516141
1.301008
-22.131620
111.497833
143.122284
138.818893
150.881958
-8.193499
153.739304
140.797699
156.917130
133.262711
13.183501
24.356607
16.799290
-33.855827
-38.700089
-1.473261
52.661583
42.924076
155.264572
171.132111
155.118317
157.502548
158.812820
139.586212
106.218918
162.461212
136.552444
116.494392
157.615250
133.683258
144.297272
122.243973
128.566147
146.797089
138.646332
125.104118
134.975586
136.268173
133.331085
168.230347
140.375916
146.299347
160.805969
146.169998
166.903839
138.516602
107.921692
131.897934
50.984802
9.781305
174.094452
162.337341
136.787537
149.018188
-20.796482
-47.355564
165.153778
152.937943
120.488136
144.112717
135.239746
176.746521
143.541763
169.171539
-176.472794
138.630783
136.773636
130.451859
126.048813
164.926529
146.207672
148.951035
141.413773
143.799347
163.538544
149.130798
143.334000
145.373566
-46.369347
8.734800
144.393219
131.602859
149.227402
136.757706
140.648315
123.367126
169.722824
128.036011
132.763031
145.019089
117.311485
-21.736156
-2.008668
16.793865
146.214020
169.156204
116.680565
107.387955
153.405304
167.647095
141.249390
155.671478
169.182953
135.442841
156.841873
127.331329
138.125031
162.221344
120.635094
153.248322
155.076111
142.695679
138.458466
135.193481
134.279648
166.956253
125.975113
133.394806
148.419098
136.046738
154.392471
164.364609
153.591293
136.005173
135.889343
157.497986
133.935165
178.917908
154.857147
154.678619
146.349915
139.247879
145.162994
160.737015
123.963554
150.317535
149.372223
136.723740
-40.235165
-14.909110
23.142570
30.588877
7.124362
-40.624931
6.861985
-26.012054
-1.539768
17.537193
-7.055467
-0.183454
-11.038347
-45.879848
51.966698
-49.352104
20.009993
17.175920
21.014160
170.830261
126.963196
137.276566
162.087433
144.532730
89.124382
17.799078
26.723755
154.247711
132.517761
8.919691
-18.360367
14.999052
2.890086
143.969482
156.162476
126.695305
166.344330
174.687027
142.391098
155.183472
141.716614
141.057098
133.917572
119.268608
150.908493
136.592377
-2.096298
141.703979
144.332001
158.129105
171.643875
144.714554
147.070572
162.237900
165.150116
135.214172
7.154835
151.368149
151.446320
159.045746
137.770889
163.056381
140.364197
160.310028
146.952133
124.100349
159.763626
168.604797
126.394966
157.632614
157.675079
159.253311
169.602890
162.599594
144.037048
-179.748993
143.751602
141.925964
144.212601
144.010986
119.600883
149.789551
168.564560
157.013611
150.937393
157.955948
126.977448
140.380234
144.556458
147.280441
164.691086
124.067787
169.994110
152.287399
147.715271
162.399551
150.390610
152.119308
170.917419
154.495773
148.254440
150.395874
136.517471
148.416351
157.388504
145.071701
150.569473
123.546753
-37.912933
-46.934383
-39.864273
-39.248592
143.579987
132.898987
-23.153690
56.559898
10.829946
156.722092
129.802490
121.950806
141.472305
119.861771
139.418991
127.492020
172.073547
159.075317
-18.109205
0.052339
-28.152555
-6.218958
-0.414959
18.276821
149.172028
112.306038
163.852722
124.978767
152.414413
155.094330
134.579819
147.669006
143.891785
145.628021
97.373756
164.480759
143.069366
154.594421
158.600174
-176.772003
130.899734
128.222717
168.352844
142.994995
156.024963
129.113358
149.538284
147.681473
138.508224
136.440720
144.368286
121.294075
142.692261
152.537933
145.016922
149.257294
152.313126
142.384979
108.708603
15.390465
-6.930473
4.981849
-41.611591
1.138148
-21.877731
26.386206
156.725067
170.113052
167.947968
148.935654
152.361572
139.626816
145.482910
122.107506
160.032257
145.391190
134.367676
-179.017212
146.526169
3.181185
-17.888329
154.889145
163.945084
143.048508
113.420563
-11.874095
-41.898514
-6.760306
-42.405750
-1.307161
-3.772474
-48.780846
10.842353
158.250183
154.893677
148.145340
141.398651
135.837433
121.568565
165.241119
148.286636
147.764908
133.431610
136.891693
130.534821
169.540390
154.715820
171.497940
164.245285
131.517807
123.414528
147.153030
141.045670
137.021347
163.660828
146.829681
166.361435
133.943253
163.453384
152.295868
124.657669
141.956314
157.029709
157.618851
142.747879
163.278900
156.449722
122.217323
163.672485
141.123474
147.945465
178.574524
123.797554
174.722244
137.981613
142.421738
149.214523
133.194885
145.960693
164.302002
144.713928
138.570221
122.749695
138.726929
122.457581
138.100357
140.120743
129.711411
159.364471
146.939407
114.656647
155.762970
117.797394
155.138596
162.558212
139.416595
139.990784
170.545532
161.761581
124.058945
-38.260208
-40.839382
0.760533
-42.289406
-2.113592
169.354813
128.909561
150.484924
123.654243
142.774643
157.085876
133.154053
142.786499
114.705551
143.113876
149.756622
140.924820
145.969681
155.056549
132.534958
163.261047
144.650894
19.222256
-115.874512
22.740944
-173.687119
-132.783646
143.374039
42.053375
138.399399
46.753757
151.310669
-2.101334
144.431229
153.815765
164.403900
116.920944
123.576584
131.206863
127.550552
123.776871
159.053894
135.806427
133.796539
173.162659
148.848755
139.933472
156.585220
166.955566
143.297638
156.242935
147.394028
131.130692
157.076019
166.163162
109.885933
159.872711
149.305038
152.152542
160.596329
157.076874
161.245621
129.780533
135.840759
148.167206
153.835770
149.929825
129.762024
144.752853
117.034004
153.152512
157.589188
155.218872
136.457138
143.324310
95.414619
133.659821
172.810394
144.372589
150.434967
164.526459
123.726784
159.356552
164.942154
147.923141
161.358749
142.863144
126.738960
158.444672
169.310043
138.606277
138.916565
143.707901
149.167786
150.486008
153.158875
117.915314
151.613098
115.076332
158.488846
129.808655
134.850677
12.593270
0.239848
-14.309843
136.652878
132.280945
156.774368
129.909378
169.500778
144.550735
158.514984
110.381767
162.671127
149.754944
145.974854
127.394165
136.065262
136.700592
140.452118
146.858475
158.267593
152.920761
153.815475
102.808105
141.750473
153.210373
145.871201
163.176056
145.691055
158.334213
135.009644
143.751221
169.416443
161.809128
142.726761
152.112259
-17.018648
-39.667187
-41.871239
-21.686878
23.891603
-50.358456
129.994019
116.049660
159.269867
134.113480
25.425484
21.998940
140.866058
161.190536
-149.919739
80.276634
11.159921
26.964891
131.597351
30.023127
142.909866
142.737122
149.236816
154.030899
145.457138
155.772293
135.917801
152.170288
143.520630
146.980988
-179.613358
120.359650
19.684124
22.294474
164.318069
139.746201
169.108780
138.246613
130.419144
170.575180
143.854141
138.532166
161.356262
153.681320
142.879456
161.858200
-56.534782
-34.730907
-28.699207
-24.118443
22.314325
-41.606720
-13.515602
22.635601
150.727737
148.089218
139.987076
148.748276
131.667450
114.441399
143.634567
151.145142
151.747696
164.589600
155.632568
139.596313
151.301331
160.823578
138.444351
124.086281
167.870773
134.014801
-21.957310
11.052751
-0.243893
-22.318949
128.000153
120.134712
108.015091
142.458313
123.414886
153.207642
143.608307
150.647690
166.097366
139.254715
153.128632
165.129074
166.219101
154.757217
123.872864
125.239067
146.544739
171.690125
117.362221
136.823151
-93.483261
-50.623787
11.469579
5.703067
149.326691
143.414047
128.666336
142.531876
170.158066
148.305481
149.156891
150.004089
99.860741
117.810890
157.976959
144.639801
147.712570
155.405579
146.381088
153.779510
150.524841
-7.938450
127.378456
133.129562
124.726791
149.377655
141.605270
133.866898
151.744843
159.651413
148.425766
119.801292
152.174011
137.034286
147.723129
135.370621
167.424423
128.367996
-8.766945
167.178741
-156.171539
148.187836
151.397583
152.945557
163.268906
13.268881
-24.697807
34.373188
-48.033257
-47.420345
-5.738868
10.513839
-37.377705
155.372589
148.005493
132.311111
140.556946
166.142670
144.715088
138.676285
147.577438
152.306793
152.291901
-177.821915
153.605103
148.332932
160.233902
154.820877
151.873169
151.850922
164.041016
146.877640
131.532379
156.469833
-44.969887
-32.640797
-24.648376
-51.740112
-34.575203
-52.985023
-8.474958
11.718049
151.092407
154.625427
137.868317
-25.786072
-41.511543
148.300064
144.024231
131.674240
139.514511
149.454941
128.736160
154.202225
66.959702
-2.411028
-22.143465
3.156287
16.728851
10.356170
-30.645769
25.088558
141.275085
143.445145
154.571198
169.176483
154.027618
123.513718
120.844124
127.803650
142.677246
150.912140
149.309570
117.913261
136.857986
168.084641
148.404922
164.126282
145.911224
144.375153
163.057159
136.464630
148.146439
129.265610
110.914726
157.349701
-37.736050
-36.675865
-40.230701
12.880283
26.170601
-17.436520
-10.547082
160.443405
120.658936
4.817921
132.102875
145.553589
160.119003
129.394012
151.372528
-13.086857
-18.933828
-33.973091
160.043579
130.382568
129.122864
145.642548
133.149719
62.617847
-52.737957
-1.763030
-51.048626
-7.984680
-2.932581
8.121754
8.103725
-37.022343
135.107681
141.413773
165.857880
100.417656
128.411285
106.201988
-9.733185
151.863235
132.119583
-18.303623
-22.335577
-29.621336
174.142365
-176.970215
151.959167
150.294525
135.301697
153.152740
118.170807
144.505646
150.761566
144.029037
176.826691
141.191101
144.515182
131.532059
155.458023
151.287537
148.291153
142.903458
144.320679
-5.274812
13.380136
-46.201748
-24.076639
16.708385
-10.751950
138.036118
145.961838
142.570526
152.603027
132.173157
133.174683
171.506348
166.178268
96.631981
148.743896
142.809174
145.817490
130.586502
134.706970
145.408401
144.301086
-179.828659
129.006912
161.254013
155.613174
130.953949
141.894165
139.865967
138.678558
144.490372
143.437454
150.442062
154.290771
174.064407
-2.889747
-3.523645
0.243090
139.963791
137.527481
162.843948
113.645599
154.831894
143.703232
143.460815
135.569977
52.084110
-20.768665
3.995814
117.144455
167.942902
149.970261
149.439926
139.552567
158.703674
176.535461
155.042114
121.755386
-107.171211
15.834380
-23.756124
1.656112
-11.682549
17.017622
-10.220813
44.224979
16.606871
19.795944
0.800886
9.313948
-10.668263
-3.412427
-1.783448
-19.243507
-55.378242
130.571259
-0.895693
-27.355555
-50.054073
65.968903
135.044830
125.490761
126.041626
-26.109386
0.155766
-19.929016
124.556030
139.757675
134.530975
136.804123
129.751450
127.008492
138.539001
134.958511
155.006500
-6.066952
-32.301041
-27.971321
-6.694656
-178.443161
166.546982
152.953995
149.469772
143.915268
154.846466
124.910660
152.920135
156.259033
-12.074926
-33.849575
-11.427649
148.550949
166.770721
131.593460
163.893082
164.908905
155.100739
127.054436
151.897690
118.680298
129.525238
142.638824
136.606201
136.667465
156.391724
-22.928219
-5.414862
15.408187
-10.313261
124.780830
133.649689
111.394135
140.332581
176.209030
137.738785
174.781601
120.155655
130.274078
0.199792
17.461723
-23.607653
-32.645176
26.287806
145.039734
132.137100
149.855743
152.363419
-177.431335
151.168091
149.834610
117.407478
106.076027
159.465805
109.893433
163.429504
142.398575
149.959106
134.312866
160.120453
159.793304
152.662094
148.908173
137.582413
155.648605
146.802856
140.633865
125.304237
19.827713
154.208694
143.359085
152.960526
165.749329
124.828491
143.355530
156.457245
156.254242
154.236313
134.052124
142.388367
159.471542
156.771912
124.550896
142.037552
155.559601
121.001167
144.689636
158.329056
113.621140
129.540787
138.321899
144.190674
165.223007
154.397659
156.107300
140.319321
134.981216
146.248642
140.711533
146.516296
146.314362
133.421371
128.812378
127.487564
146.564117
147.742584
103.253166
1.188280
-41.188156
157.130585
103.382072
147.509171
151.629333
139.026352
165.785660
-3.275663
-1.137460
-10.845475
-7.952804
-7.075429
-16.918236
-35.797031
5.770237
127.524422
-14.368448
138.282486
114.206696
142.386887
133.089432
139.523895
152.319778
152.967651
149.184937
162.446472
147.422974
157.432663
121.834641
151.016418
142.442200
-9.953921
146.920822
144.389008
150.191559
146.928375
130.423264
144.915558
137.877762
119.830666
133.021072
135.558136
125.338333
146.675827
139.087082
143.629333
157.401642
135.845871
146.769867
160.897629
166.032547
80.724541
139.147293
143.548462
125.628471
146.040405
133.257065
154.110199
-28.885504
166.547180
150.280106
148.853119
118.241821
169.138702
155.511002
137.627792
155.534424
150.533051
142.052795
145.072495
139.043503
151.151779
-170.088638
158.627777
143.343079
169.915070
119.123573
167.787811
148.870514
-164.989273
179.521927
128.601181
147.747055
146.666824
125.781998
136.533203
142.238266
141.739334
159.618896
120.908562
157.123169
160.905502
154.829666
118.265526
142.677887
150.589294
-48.101929
-43.665581
62.309669
-49.329395
130.621536
125.085648
126.005875
131.915146
151.104614
155.986237
131.381470
162.657303
140.074692
153.138519
154.091705
142.447540
140.300598
168.901596
152.053452
123.539032
147.974380
131.871964
-147.249222
21.016008
141.821228
159.316147
156.761978
151.144348
159.831284
157.176086
149.110840
164.373795
-18.098864
11.503706
-5.543831
-2.307153
-46.313694
5.909561
2.644935
-1.175531
-30.265150
2.487426
-43.304771
57.017712
116.324097
140.697052
153.871918
2.322542
2.836004
114.531654
132.336792
164.148758
137.646896
133.150055
144.016373
162.724899
133.451019
136.246109
113.263405
160.132599
114.910072
-13.457409
-40.768078
46.709667
-15.820544
140.949829
129.632263
124.890167
-37.101524
7.242183
-1.482529
22.373693
124.226807
147.542862
121.172165
172.094894
138.490875
157.555069
149.879608
142.360550
164.848419
164.199829
125.765961
143.115829
150.012222
128.342239
167.752274
129.046616
158.324493
153.440460
139.497269
14.559215
134.610397
14.487542
17.605913
-33.845112
3.372897
13.714721
13.358883
-22.893999
1.564480
155.791840
171.742661
159.393738
136.228882
-18.876657
9.020315
-40.057121
-11.144188
-44.357357
16.141636
2.232655
-12.766636
-24.168932
9.262828
158.430862
155.013870
156.196304
142.621841
128.323242
169.242737
157.700500
147.966232
153.431702
136.028076
128.291794
145.759888
139.405807
126.822197
154.185760
146.471008
7.482963
-9.378820
2.176278
-37.424805
25.583776
-26.364981
17.305742
20.991138
1.651616
-2.744237
-52.327621
-42.662937
-4.290898
-72.800194
-32.384239
140.121338
144.607941
151.800018
145.126572
163.571060
144.067429
157.629807
154.965698
144.616486
147.569229
143.789047
152.303482
150.502258
120.725128
147.089478
148.196426
163.998428
147.726425
-35.075439
8.502743
-19.267584
-1.419962
32.534084
30.421190
152.535736
146.923645
150.491425
124.441162
135.598755
112.304337
146.056305
140.632065
134.270935
149.537979
171.470261
151.548019
125.896881
162.462265
132.522598
138.997208
16.929216
-11.688973
-20.728245
-36.662506
-27.112759
-29.113949
20.904070
-33.547169
6.161793
9.189961
60.446835
139.060715
-4.285509
-2.325742
161.125381
147.332458
154.039749
157.423508
143.611969
142.161316
161.033142
144.359589
159.268600
160.728638
165.075531
145.254425
137.331253
139.052017
148.824707
161.170792
144.228836
127.501060
158.331757
97.704758
150.426331
141.890152
-175.681198
-157.847900
-176.486588
123.298088
155.119705
-34.325294
125.025993
156.538010
18.537361
161.966492
119.481232
156.814346
151.099426
102.339645
171.561554
148.734116
151.955566
137.441895
127.182060
141.822174
131.364822
166.456802
-26.291769
-31.418407
-7.739132
-2.850599
1.840262
-5.118717
-41.741268
-40.112701
11.765340
14.444917
7.357247
158.610886
127.431435
-38.578457
6.821333
-5.570210
8.077470
-8.478688
-36.833218
164.454559
134.564178
128.713638
151.268906
26.990864
57.516830
-6.696824
-7.043028
-26.590233
-3.805857
17.473703
-16.798380
7.399530
-24.728180
29.114315
16.059895
-40.224354
-13.499578
-6.640123
-0.236563
10.197459
138.459793
145.463577
135.826935
124.839172
127.204956
137.068253
152.088760
128.981857
153.017120
135.209595
164.277130
140.071533
143.254089
134.163239
162.722397
153.294479
123.316849
97.938148
124.464088
143.212509
157.363525
134.631653
136.822784
124.727905
124.675591
147.984818
-174.742218
139.627960
152.537140
139.289703
130.809326
151.793518
152.047104
157.629257
123.779099
145.952942
153.990097
155.446381
107.344696
136.352036
149.039749
146.169159
154.455582
152.042374
152.342682
148.974945
113.370972
136.358704
152.476639
153.808563
123.448364
160.261917
116.317528
155.809433
160.686539
158.390594
158.038162
166.616913
151.701019
165.178925
153.724106
145.556381
126.777267
146.690216
128.597366
158.875732
140.008301
130.626129
162.198822
-143.687637
137.464020
135.565033
132.409988
157.079742
170.063568
144.176025
114.669319
144.757599
147.604828
-27.476946
-23.773994
-13.182558
-42.074078
-3.353279
2.016156
10.373063
-21.478888
3.319655
-22.583475
3.639057
-27.741869
4.581634
-53.382977
-13.386849
-49.035847
26.420965
148.845047
155.447876
150.418274
148.100296
154.811005
137.874313
130.959473
170.067719
163.279739
126.086708
146.169205
155.320877
136.115204
163.391891
146.370956
145.169495
159.523682
171.580948
140.937958
104.281082
141.661057
144.890121
150.374527
116.239594
149.138199
165.622238
129.255203
152.308182
163.470551
119.996170
151.699020
34.911751
145.867264
131.779968
154.578094
113.263832
124.375076
175.608032
147.669189
158.421738
141.446487
123.539978
153.303360
161.419495
162.748154
140.346207
163.038055
134.994141
145.598495
110.290611
175.218979
145.159668
146.913422
174.047562
139.261169
164.017029
123.138496
148.218155
146.687927
140.654312
145.988998
138.492264
136.223068
121.871574
107.780334
142.373596
162.040741
148.643997
164.674149
28.290133
-37.638443
-6.266256
141.954636
171.667145
149.796677
159.393097
140.974060
137.207748
131.472595
139.936127
152.494705
145.266006
161.302902
155.079086
139.522827
146.439651
140.190613
143.719254
147.880966
148.615723
160.737823
169.869583
145.679672
114.632385
149.951447
138.465347
161.332031
160.513657
143.054199
141.691010
135.140503
163.355713
151.875229
152.354919
148.519135
131.876358
133.596283
146.325653
139.190445
169.541931
129.921448
164.916458
131.015045
144.409897
149.957672
123.189011
147.999878
160.675827
140.463791
123.920715
133.673187
-43.362812
-22.097265
128.916672
-11.941408
-4.902448
13.376343
-21.431486
-8.098684
160.293243
131.543945
147.915848
157.624329
154.972351
139.030624
165.664978
168.187393
133.761139
160.126404
126.622864
110.988853
157.386230
-22.029442
-18.523735
-3.844150
28.873165
-46.226261
-45.778637
-18.568380
5.569507
19.473883
128.416168
120.868141
159.441620
157.519867
123.653412
142.603104
154.997986
149.179688
162.235413
148.290253
-11.761068
-49.450134
14.849662
-50.137039
-54.171051
3.800657
8.418975
-3.476488
-24.683804
151.434158
164.332153
157.172531
148.873199
3.520699
121.149849
131.643539
136.615585
109.321960
-1.792095
-43.930943
-5.492121
-34.630859
-20.904558
14.484006
-170.082886
131.038864
106.739403
144.706833
133.631790
141.315231
153.523972
111.252853
128.640594
143.713257
123.125244
160.590210
157.100616
145.882797
128.520401
128.167999
146.596481
153.715714
118.003326
166.399094
161.944382
143.707291
145.324890
-28.837566
-0.587508
-8.904392
-24.987539
-23.440842
-70.508690
22.358437
-35.517090
-41.177364
17.318630
-7.986622
144.775940
121.275795
151.431290
150.621124
160.749939
139.275040
145.588943
138.776123
159.640305
143.649414
121.072281
152.879364
148.005737
-8.130790
-1.632308
-39.308342
177.500473
148.847778
150.518677
132.224823
17.972378
-38.132629
-18.693495
-29.462320
-34.872166
16.681305
-12.270157
1.079740
-32.200195
9.805639
-7.685182
-8.175027
-2.838418
9.017113
-16.097467
123.589249
149.758057
-7.469499
-1.735396
-9.848938
0.878487
5.769320
-35.220646
20.296221
24.397291
124.972946
151.675232
145.292404
160.228745
163.422028
149.722519
167.747269
145.797974
148.774399
152.517548
143.562408
127.664017
146.346222
135.207077
159.478119
167.928757
164.518555
16.372444
16.647079
-40.954544
165.234650
141.099838
154.820221
156.824203
146.718765
121.862946
153.236557
44.142265
49.015388
-0.517377
11.429614
143.923355
123.549194
141.141678
161.436264
143.848633
144.652878
137.520859
145.769623
163.510620
138.463913
-17.377237
-23.135357
-28.551584
-3.423368
-101.271477
-24.400978
1.787174
53.835930
159.145157
137.323380
154.568527
149.315231
158.968292
138.456055
143.427689
143.737518
159.236328
124.018417
137.905380
153.255508
129.414108
119.944633
147.130386
10.065189
127.687851
135.757767
111.636612
123.735046
164.241867
9.585501
120.621513
150.653549
151.304962
163.024384
150.352051
160.478455
138.410233
137.412506
150.062393
161.627869
156.042313
152.490173
157.027878
152.432098
115.423897
155.806656
157.991150
75.970390
139.282501
158.465164
173.724045
161.413559
169.439499
121.185715
169.198883
140.673874
162.168961
136.694778
153.329575
146.978668
153.840302
135.480103
159.920731
146.847153
158.733948
171.520035
143.025467
79.332451
139.930405
146.286163
145.791199
122.005898
119.707680
142.366730
145.341385
172.350311
166.399567
134.763397
-8.150734
-7.894089
-37.265835
-24.090422
-172.333221
24.319525
74.392899
27.920893
120.766823
146.187317
-179.103867
139.931152
140.183563
135.480087
-33.000717
16.521578
151.217178
144.898361
146.547485
144.260574
144.023346
137.617462
123.126434
127.416626
170.632477
149.690872
123.756462
154.869019
167.646133
147.160294
134.059341
127.156830
139.227142
144.167587
140.596420
142.600952
138.099808
164.767899
147.664154
-44.694210
-31.912893
152.430954
159.215973
147.558182
125.384727
138.221298
155.017807
136.364075
131.380341
134.042221
137.862579
150.402664
156.668091
16.709894
-42.166878
-9.515641
-34.712681
-44.178360
-5.950945
-2.782348
-4.923184
-13.438598
-12.998345
-4.875158
98.670929
137.356430
159.381592
129.463745
148.370071
149.357056
163.250366
158.355881
140.270645
176.986099
154.950546
135.862045
88.211555
128.690613
123.923584
106.946510
152.257324
150.511688
142.955887
130.684479
143.356842
48.596443
33.642929
-147.092316
28.358700
163.132126
156.888794
132.135117
149.963104
166.595825
141.680038
149.787704
-168.178604
13.169059
15.010898
127.005882
153.182312
141.171051
149.587677
143.042816
134.473618
151.061493
158.587662
154.031723
114.949852
160.874222
160.046463
128.277191
125.809441
121.196075
157.591309
-11.456296
8.711111
161.909363
126.379982
112.657967
163.332352
70.625885
30.140165
14.853207
46.347816
8.368536
21.104609
-39.070148
-39.566219
155.270676
167.017166
162.376389
163.294006
134.926270
140.808899
120.394150
147.821655
168.064575
-105.733543
9.585931
-38.510727
-6.983817
0.508604
21.746832
0.750432
-36.461052
-21.832027
-15.553190
-36.431843
129.010376
-5.741804
-44.470428
-12.908304
7.726848
-10.890160
-44.894505
-34.391476
15.136437
-38.883129
-23.711008
-8.990118
-41.176983
-18.734869
-10.093834
-27.263672
-96.397736
90.651085
-47.186504
156.117630
148.264053
126.419647
160.201797
137.644409
114.903450
142.545013
150.679321
140.059174
139.968750
139.762512
125.385925
136.425476
9.298763
-18.493700
10.179697
141.700958
126.544899
165.371689
131.950912
132.362335
135.664597
146.315079
153.523163
159.183289
144.378326
129.976669
168.867340
136.139984
107.224861
15.639817
3.699570
-18.973541
10.906687
3.276201
132.740997
146.704987
139.882339
153.466446
166.398346
147.357193
-172.147308
148.734116
147.423676
145.673309
131.385651
128.390076
149.573914
134.722702
157.816559
161.217316
28.612566
130.732956
159.425217
166.164413
145.194748
141.325211
-24.471447
-4.634429
3.256121
4.596786
-21.189484
137.473602
-52.216301
13.707329
10.867016
-40.425236
-2.609470
135.296402
137.509842
171.797745
138.803070
143.778397
141.523422
131.811676
148.527542
150.849258
141.158218
156.387192
145.141922
148.198135
140.469528
118.725731
139.555450
152.664215
138.199371
156.056076
162.413467
156.531570
122.662651
116.778671
169.848557
135.699417
151.277618
121.934418
149.431473
158.506363
156.908020
107.332893
150.263245
144.555435
154.015228
142.004761
124.327042
145.642990
134.599609
158.449615
146.780396
118.686172
135.489304
136.443802
159.335510
148.715820
140.719864
151.574539
154.635681
142.352829
124.927406
132.249191
153.515289
124.134529
131.277542
48.466854
35.470146
-19.031929
-21.229715
-27.988173
-4.401219
-3.878382
24.002354
-51.237762
-55.363728
168.587494
152.119370
161.887192
167.291412
152.512451
134.241623
140.152130
172.894104
139.103958
169.958969
154.215714
-174.484039
164.728043
150.451050
144.108139
152.331467
111.907059
149.560364
136.824097
142.418671
167.468155
129.351074
138.349823
129.683716
158.957214
133.214493
156.187393
163.636047
105.656342
119.516228
140.670166
137.925766
-28.528540
16.667500
18.307137
12.021688
1.278553
139.457825
175.448120
147.126480
155.657425
110.513725
-8.393395
0.339773
153.025085
148.541824
138.914215
140.785736
151.042770
147.362061
160.998444
137.948669
113.999352
154.882339
169.793030
137.718597
142.845444
131.611084
150.307678
114.960876
161.238815
138.122528
151.623459
140.927231
154.412521
110.931503
151.366562
147.990784
155.820053
-169.598892
148.458252
126.115555
153.603088
146.101379
142.060196
154.948273
117.508835
138.139801
152.575943
149.705353
127.222061
169.484222
141.846573
159.877655
142.665710
141.697052
119.713593
168.196716
137.189102
133.327545
133.131302
130.384155
140.389252
142.791580
159.249146
137.895996
159.867584
162.245071
158.096283
144.703766
162.047012
149.963333
146.206970
-5.594680
137.378143
142.113586
162.278381
152.579559
153.333481
142.875916
160.193222
168.137939
120.558281
142.704361
165.280685
150.853195
134.497040
140.899490
153.379761
146.003311
169.231522
154.794998
148.820755
150.471375
140.748184
135.371902
131.575668
156.141891
169.407166
157.882904
145.611237
113.976616
143.170975
135.280624
151.099686
174.359711
119.138435
142.988739
139.366974
155.683395
145.728241
150.299103
-48.384766
20.523502
-42.921623
-27.461050
-43.017937
11.509390
-28.244869
-37.591026
142.523560
125.726929
153.899902
149.992554
147.893570
-14.641788
-3.630437
-18.673431
21.799597
-34.454933
-10.688279
20.627634
127.474571
146.517899
139.072128
-2.934583
1.728277
22.101604
139.095810
149.254913
136.336700
157.779022
147.908401
138.783234
135.320526
151.070389
-10.880412
147.548798
170.866013
117.772194
154.215408
148.087372
179.561646
138.078613
144.974289
171.025833
139.001343
152.980270
127.310715
132.991241
115.976562
-10.232758
-9.800003
6.755663
25.911015
134.182755
148.943359
148.974319
147.829346
-84.450119
19.994257
3.015712
-39.621452
-21.344330
-40.090313
27.343557
151.271301
164.941391
7.421877
-7.244675
146.261551
148.885681
137.115356
122.178238
169.429779
130.199768
110.000313
156.530930
129.384628
141.701538
150.731064
155.851532
142.601089
-169.027695
120.041893
-179.294724
148.143478
159.226074
145.347107
152.169037
164.337936
154.721527
150.357834
123.452110
167.619507
42.714993
20.905878
18.291018
-165.275803
-132.050598
-139.978943
-168.132248
-142.336868
176.958740
-43.993050
29.269609
15.737153
153.610092
160.112564
145.748459
31.828789
24.485985
15.133456
144.373245
143.432678
153.541183
156.207108
162.085403
127.216011
140.578171
158.927414
145.180145
127.986130
-178.126328
130.895981
150.361572
128.851181
6.468144
-5.087618
-42.985569
146.010361
145.372375
152.416107
168.015533
154.120895
125.706207
160.875031
132.518311
9.198597
-0.790558
8.469557
115.975212
168.154892
135.272873
141.895798
137.215271
149.137756
156.044632
141.061905
173.115601
-11.889736
-23.253939
144.152542
135.257736
139.397644
147.244919
-37.252010
112.514427
114.391602
-175.631378
142.305954
150.388107
131.130814
149.652466
147.423752
128.502441
160.642426
140.035690
100.743530
131.066666
152.403000
128.519913
137.992310
-33.018242
0.605549
130.176865
154.522110
157.322739
134.989822
157.046127
133.464066
140.651199
132.833084
136.076004
151.975891
179.801178
151.953659
149.992279
175.815582
147.479523
144.543732
143.109451
14.201462
-24.657810
8.177957
150.840347
139.980682
136.453812
163.056519
156.904343
137.382751
17.822001
121.655296
148.846176
156.950333
170.175919
158.986679
137.824570
-5.882865
139.115707
129.265945
162.361328
143.850250
168.821854
156.709610
164.789749
133.335037
152.742737
144.599640
-45.421425
-43.530033
-2.511390
162.701218
145.406296
137.999023
144.898010
137.519623
121.315628
127.180359
139.616486
140.656967
111.230377
125.919800
159.135300
117.843979
129.855927
156.869431
148.420074
142.261215
142.278168
124.856903
126.516830
152.550797
134.687057
131.744888
151.442368
149.760803
125.559540
147.534317
142.145599
150.835144
143.024597
156.232727
124.911583
167.584167
157.720840
73.809311
-44.325081
16.601551
-22.815691
-13.726498
-10.856940
15.102671
145.969666
163.196686
149.285828
142.520706
145.764557
145.716599
145.785660
115.238274
172.506729
146.330780
126.993622
148.616119
133.960999
143.561081
146.488922
142.286514
151.871689
139.864288
153.358276
39.727997
16.040417
7.070603
-40.097160
-33.451782
-46.626060
-19.484768
-17.880142
11.799209
-51.997501
141.338745
142.797256
138.393997
148.197235
-22.845783
-8.006777
-1.841963
137.782333
140.129303
125.904221
158.169891
166.221130
137.863251
114.889160
141.725861
156.983154
149.980682
134.954102
149.664291
143.807068
145.951080
133.720840
-8.455564
143.995911
115.607254
148.553299
107.471588
-45.399612
-27.649977
-33.162102
-24.479401
151.786911
133.605576
153.172852
151.757919
170.389313
112.695107
143.349213
159.197708
162.113022
152.641846
159.174469
148.630722
150.013168
148.535294
133.937820
137.057495
-143.829330
130.216354
104.989502
107.826012
154.289001
134.665527
137.950867
135.742447
145.452545
141.478745
142.842560
121.197205
134.321838
145.616959
156.064438
133.290558
146.595016
144.560364
129.993622
121.175720
137.578568
138.379059
140.650711
148.235321
157.485733
146.362808
134.411224
164.334091
155.190628
141.562576
130.969437
157.921219
150.987854
146.244553
166.388443
161.505646
158.214493
134.513062
106.742111
150.857117
155.559006
161.610397
167.069626
-140.844482
113.665161
172.186752
138.835037
135.285446
167.209976
148.947739
145.185059
118.276779
130.451813
142.409744
142.726868
154.542053
148.555405
130.866364
161.493073
134.377548
152.490860
120.845932
179.299454
157.416092
159.702042
152.431625
147.465088
142.373611
139.920547
132.610733
143.874374
156.887711
119.980324
144.407928
162.902435
159.460556
-179.931458
122.648087
15.490722
4.159112
9.368713
143.202133
146.894104
149.233719
136.601212
144.028687
137.744949
136.933868
136.646347
136.927307
-46.581436
-59.645020
-15.946078
-4.458477
-1.351181
-5.844993
-16.238300
135.495361
146.241684
114.585930
147.349640
159.103134
153.833359
119.458473
129.483032
149.996414
139.896286
160.408966
11.478455
-43.159496
11.202540
-15.205848
7.641004
1.919079
25.992611
-2.052521
18.910038
-28.811235
-47.406540
2.434536
-29.947947
-26.996733
159.832764
148.672867
172.432510
138.226151
147.245148
10.869660
-39.863476
-4.393736
-14.900267
14.540183
-11.227650
173.471649
151.119858
170.402466
150.545090
-25.540396
-30.863373
-34.586403
-7.784093
19.662243
-37.057220
-26.412321
-9.928125
-42.210438
-17.375408
19.431870
18.934816
11.450844
10.512997
10.627954
13.245842
111.742577
151.544235
141.882919
106.533272
150.702057
164.923828
146.669128
159.003799
131.595001
142.890106
131.141129
102.143799
145.223633
131.762421
129.069733
133.740814
150.635559
137.918411
124.780708
135.535294
142.877548
131.304062
134.015686
146.681213
166.278763
146.641006
-41.874451
24.072655
14.770073
9.008763
154.650223
148.571838
125.182228
139.689880
142.680939
159.424179
157.844101
130.587906
20.677452
11.517534
-17.234743
-2.353931
19.169085
-50.457775
160.755188
141.681427
132.093689
149.662582
147.458450
175.949173
73.347488
137.672943
119.524452
153.018494
137.241089
143.594086
124.759506
134.709305
142.915070
-39.810261
-5.566374
-32.693588
115.616516
153.874237
148.479446
138.347610
136.402802
163.646835
155.208969
150.936905
132.903183
143.044281
161.604584
144.189468
134.621567
135.888611
131.350571
136.153503
146.458450
115.765045
127.734940
117.661201
136.520218
174.860992
125.291252
110.102310
145.988724
164.603500
126.543442
134.638489
109.131615
136.864716
38.065029
-30.177078
3.099141
174.807663
126.647804
132.740997
167.270401
168.214615
138.257141
153.033737
137.631714
124.313385
140.222427
135.729095
154.831009
143.106140
133.207977
163.007904
137.344879
142.928070
142.186935
148.373260
151.032791
127.188988
140.592560
137.621613
142.422607
153.288345
167.175751
124.456596
156.184296
172.558762
140.615768
124.851585
125.944611
165.844986
139.679184
151.442551
162.368698
168.318069
145.914764
141.819427
111.134872
151.993820
153.959183
133.894333
-41.499683
9.930561
-20.449862
-33.957611
4.593972
121.883858
145.657318
108.742004
140.220520
145.330872
119.948822
149.285934
151.758286
142.165131
165.561188
145.541031
145.360062
162.639374
166.035385
126.586090
155.242798
158.181824
-38.266869
146.539963
116.330940
132.954330
127.549706
128.947540
109.097862
140.750412
150.072693
153.338470
159.652191
-8.136945
-41.400196
147.352264
156.508591
140.505020
155.532516
172.841644
-41.128643
-24.969650
105.532066
159.911530
134.488922
18.031300
-155.522552
47.641224
-160.751526
-164.972412
-158.245331
38.503971
32.500305
-140.093124
156.012726
-165.332047
163.881683
-171.978714
46.519840
35.459850
24.573353
32.402817
19.369238
175.495575
-178.041336
19.701900
16.316341
28.494749
-7.724867
148.796982
-9.011969
-34.077679
-62.436298
-48.082031
-0.234902
157.701477
166.541595
157.058823
-51.342335
-11.899712
1.432312
-14.732452
-42.801968
53.316624
147.037415
156.520416
146.900208
156.585419
164.792511
148.997726
137.596313
170.392120
143.479813
152.545609
173.683289
125.224297
145.576843
156.129318
127.261154
-23.650017
-47.272480
-13.734138
-3.850817
-25.767429
155.979706
149.579025
143.973114
168.077713
177.362915
154.770309
143.171295
151.400940
149.955872
153.317352
126.328751
141.198669
134.213638
133.897293
166.471634
119.014999
134.560928
132.513550
6.533900
-41.613865
-6.145960
1.665656
-35.016415
134.260437
138.054214
141.998123
126.445251
144.383896
149.675751
141.260071
148.580704
154.880768
152.266785
156.596909
153.535980
129.170578
161.550995
126.120979
147.204453
153.805740
148.098679
141.642838
175.199219
144.036560
154.344635
152.050247
149.773499
110.122833
135.234894
149.585022
133.852310
142.459106
139.047729
142.793518
116.872208
134.126938
4.067701
161.827499
142.381836
169.002365
146.222321
144.142715
145.980484
137.754150
-34.611328
-4.406956
-21.994463
-46.285835
12.848901
151.242081
176.554718
133.620239
144.932480
133.647827
148.104477
152.833923
-179.247467
145.323120
158.726883
131.363388
125.835884
158.762787
140.382050
59.246677
-49.768589
-43.927338
156.462967
107.698174
135.285400
114.224144
151.779373
141.736847
134.364944
121.537720
142.591553
-33.908596
165.941116
125.912041
136.482697
152.152405
147.349884
153.738708
177.056274
141.100891
87.664970
149.259720
159.610931
158.750153
126.085869
147.201614
155.015656
109.337334
173.752441
128.143951
137.847946
132.588547
142.978500
150.943695
163.250763
145.171478
164.659576
149.872101
116.843002
164.909897
145.688934
148.400986
141.378479
160.893631
124.760147
162.371933
148.708649
133.116165
156.827179
159.218246
147.592545
116.757637
112.068626
141.982788
149.501251
133.656311
157.414963
128.782684
128.047516
130.521927
150.008057
-145.731750
-136.874939
-146.553970
-156.914841
161.719284
88.465004
159.836456
134.722610
118.520142
129.770172
136.743515
138.685760
143.303452
153.672058
133.083572
177.856873
134.216888
123.576393
155.471832
139.264099
137.391235
157.969742
116.511627
144.287567
133.176132
128.825089
171.959473
148.905273
133.631638
153.757965
145.354431
132.242325
109.685982
111.815071
158.697296
140.129410
152.945297
145.212189
127.974121
138.950882
136.962280
139.308899
112.144997
151.879410
147.533737
157.224655
115.677307
141.238022
174.165405
158.636719
155.765457
142.493530
135.096436
136.442856
155.832687
158.644485
164.253326
138.465881
155.784042
148.535767
152.172729
147.062775
139.682419
155.293259
143.123108
157.148361
140.444138
151.202194
166.690933
135.507462
131.857254
124.176628
152.554794
145.872803
111.353012
135.095383
168.466507
153.327850
156.467453
140.478027
154.202148
152.593765
149.026520
153.668900
151.877487
142.872787
146.812637
145.278656
135.951050
147.053391
165.296768
155.572556
150.954391
138.100235
147.526596
147.548904
145.867828
141.232117
155.999802
133.923309
144.470001
122.294487
150.671524
123.987869
119.288452
163.007004
133.721115
109.032417
146.684586
141.850403
148.843201
162.013916
130.850296
171.473999
136.066833
11.218719
141.995117
178.024918
148.625534
164.528778
142.031754
126.697449
133.488708
137.485901
156.308670
127.674042
167.897430
119.075821
22.784697
21.979721
151.551346
98.780136
172.204666
148.640533
138.214828
167.265579
141.206696
132.808655
143.560486
135.726151
-170.496933
140.567688
129.997345
155.052826
164.756470
139.497513
136.784012
139.585297
147.682724
138.437546
149.892319
140.101517
174.033386
174.555740
135.797867
143.527206
149.270798
154.798584
149.437424
152.627045
133.883133
153.765991
153.954559
166.082550
-3.904147
-38.335445
-0.611658
124.418091
143.150192
-7.474147
-43.280857
6.258022
162.132935
151.961365
118.453522
148.948502
121.213120
114.014091
128.127136
145.557678
138.785065
162.799973
158.661987
147.946487
161.292725
123.000229
149.756622
168.039520
158.611572
143.319962
111.313858
152.123718
133.682098
139.770981
138.847931
152.633514
164.179718
-177.596436
131.140533
172.496735
158.108078
145.934967
142.068939
128.895615
127.253166
146.769897
149.764313
-162.313873
145.959763
159.282715
155.575226
67.336342
131.857910
133.869492
115.936867
149.709579
0.331613
1.270262
-12.163140
29.680281
-33.870262
155.848236
157.029434
124.377571
157.142685
151.036285
149.779541
116.032944
138.320770
179.544128
157.476715
146.264877
157.048737
127.014275
138.509399
122.395073
151.233902
138.049973
112.675575
122.313820
147.868164
170.681839
-22.008648
131.236008
143.081879
132.541092
142.985413
151.389694
148.669662
170.671707
171.043930
136.443207
135.098953
72.568024
146.800674
163.818283
150.677795
137.099518
130.900970
140.624161
3.391248
1.663423
16.004683
13.111539
140.292435
132.572205
164.756531
136.348602
161.131958
143.010635
138.232010
138.906036
148.408020
121.689240
147.485931
151.140411
137.390259
177.016724
144.166397
168.348999
114.636032
163.471283
151.135056
141.687195
122.992645
175.699280
8.629396
-4.470892
-42.400078
17.766415
-5.146241
5.971267
16.491240
-13.253799
19.978491
6.255358
15.317760
-36.915310
169.157333
123.629463
123.937836
144.748199
156.116623
137.370865
132.636749
158.814346
134.517914
155.654846
141.862534
154.030655
175.745941
150.424393
145.636871
148.330261
161.100037
142.875031
118.493530
147.050186
41.673290
8.856941
-20.377722
7.836390
7.195793
131.025009
126.162697
144.835968
147.915573
149.791260
155.072113
153.455994
118.874466
126.833817
160.746658
107.893196
126.085464
173.860001
142.334686
153.041855
147.724365
52.799137
62.134659
142.867111
138.349365
146.239456
138.288177
100.124916
120.754593
150.099335
161.013153
144.204361
152.503143
135.247604
134.652115
136.247971
148.828339
140.823624
155.619659
148.022644
149.271301
150.002182
127.714478
163.673141
145.193756
147.917786
158.956451
150.512924
133.481247
141.478912
137.932983
151.285675
143.971954
145.328445
144.969727
154.140060
158.173126
161.967636
142.987762
147.376434
14.993708
29.634523
131.441742
123.387741
128.011017
137.913116
161.505478
133.603317
115.435463
123.191963
148.722244
156.258240
155.241318
143.672226
126.171181
136.400970
156.689560
128.546646
123.488640
141.275894
132.716476
136.474915
129.370804
155.046570
143.550476
126.346939
156.478729
160.051987
138.272369
128.169815
151.315292
166.153824
124.883667
157.896591
154.453842
147.248154
151.171997
121.708504
128.140961
160.254227
152.287048
-18.762386
-43.900097
-48.315128
-6.121766
-12.113605
-31.724997
-39.918007
1.107475
36.684990
113.486664
127.526154
116.262642
141.789856
146.906937
154.383759
121.511131
123.978775
134.526855
144.006027
145.308990
134.734818
134.308121
140.223633
145.300659
146.305923
138.739273
147.439865
138.051376
152.705551
175.618668
132.023804
130.769501
153.066940
163.416473
120.229790
151.399445
139.764847
144.794983
134.968597
148.048569
148.654663
165.806625
153.303711
172.317413
145.631317
154.501480
130.725586
161.249084
155.159134
147.807587
127.707863
123.465828
11.542155
-41.987038
-38.779213
126.420921
140.310867
152.624054
149.885956
157.410583
152.675018
141.474762
-9.318398
165.698761
160.125992
147.139969
159.517319
153.893860
134.279510
154.449249
148.139984
144.677826
121.226753
126.788574
163.593491
114.870102
-36.829384
-22.832367
156.085434
126.606918
28.259501
-15.286484
147.749054
147.755264
137.698990
153.911499
133.775452
123.896194
168.109985
148.649185
157.688644
164.772552
139.347488
177.464554
176.396667
159.169907
144.555527
144.774460
120.063904
147.358749
134.177261
145.766861
130.236267
58.750851
-13.972601
-5.909594
-42.245087
-9.695458
135.575775
112.538361
142.019577
162.059219
8.133615
-11.435731
-47.575161
-30.094252
-1.009688
-6.235676
28.138626
-30.663719
-43.778526
-45.522335
-34.035923
130.866302
108.192139
146.829346
133.046127
167.729523
144.359573
136.074417
169.600235
133.628586
158.392380
158.754684
170.916382
132.747009
-159.599258
136.501556
161.767395
167.990891
130.047028
131.945541
15.495887
29.032793
120.774078
122.719421
-39.468494
20.716934
171.460312
129.133987
141.019882
157.131409
160.109482
147.378860
145.274445
61.316959
-41.765877
2.888798
-10.633784
2.198824
-29.755379
4.085236
113.621719
147.294037
130.591125
149.005829
136.994202
151.609497
161.720139
142.932495
147.596939
161.733887
134.945358
135.973114
138.338806
-168.066849
6.727911
14.418168
-12.812916
-48.816910
-29.220070
-5.505129
-43.618797
-19.405409
13.119545
-41.788113
14.616543
133.278473
146.194458
157.322586
170.966995
162.356033
149.384033
148.631149
147.492035
135.311310
143.973389
145.424805
144.735382
128.172882
146.631363
158.656601
168.479523
147.965897
124.877342
137.347443
170.693848
125.619217
139.903152
127.516319
149.300491
141.264999
161.213440
144.547836
164.137939
129.339462
158.291382
138.852097
135.837936
163.470169
139.546661
30.638592
-14.559432
7.457484
21.581724
153.033600
133.287048
160.310013
148.943954
143.927994
147.824341
136.599335
139.810196
-35.608379
154.320679
139.195343
140.802887
10.333920
-31.915089
-17.655704
9.370371
-43.724796
23.973801
5.677475
7.823004
151.944733
139.732346
138.457428
171.049011
146.099411
143.017258
143.169037
152.304413
-40.051544
46.715416
164.868362
172.652344
148.299850
146.604233
115.876205
158.215485
151.891357
144.874100
147.920364
148.671112
138.740906
138.650482
140.216675
148.377151
170.442245
160.288757
144.788147
144.058502
144.602463
131.515945
167.962265
160.050873
143.565964
122.339912
126.261528
163.438141
121.553841
143.314194
140.702301
134.021591
165.306244
-0.074019
0.425666
-45.003548
-2.396125
0.874469
-22.379965
-13.346328
11.595015
-26.229248
-9.472265
153.103058
151.848145
141.248672
-167.508270
128.230011
147.521393
148.513916
132.915253
141.854172
118.772301
144.420349
160.490631
136.205688
146.718765
179.009476
113.651802
134.937805
164.858978
134.743866
154.305496
130.693375
133.458939
146.465118
138.314987
149.614151
150.181839
155.389816
106.918098
162.972717
128.638443
164.255600
26.747423
94.902084
123.906044
161.084335
-7.244269
17.394665
-5.483622
43.445351
5.062834
-23.572281
120.180489
144.283783
125.403198
122.753723
142.630447
130.670502
149.493118
137.189102
145.705460
146.310165
125.477943
131.916351
138.649673
163.665833
159.888733
129.056885
6.462988
10.686290
154.025070
179.960419
152.678864
157.635681
143.043060
129.308365
139.404358
147.230057
124.077522
154.087219
138.670624
149.917786
139.107239
150.246414
145.991714
149.297913
142.437271
170.148956
146.958389
137.981323
128.520020
128.252457
154.585587
145.184662
103.879005
153.648727
121.858437
132.984879
145.163910
163.917313
142.762436
170.472275
125.472054
158.318909
128.798019
133.157013
144.027573
141.138596
118.055977
151.337662
-169.023239
179.783279
-153.440460
-158.640045
-176.559448
135.924698
168.901245
22.658146
-27.565554
10.906886
-1.281458
-10.179059
104.385925
149.321060
-6.445733
-38.703773
1.916834
12.974242
113.274094
144.966766
145.152939
152.592239
145.637039
160.430695
143.067154
130.964508
161.820099
159.441147
139.070984
134.121292
7.486948
21.408520
20.010172
-10.363063
-13.688292
62.263531
175.863586
137.046158
139.901001
168.987122
151.278931
166.919098
16.842201
-19.948883
-39.770641
106.481171
141.116745
147.358902
-179.695450
146.604919
133.553162
146.042496
139.410263
146.367142
168.202408
159.657654
160.539246
114.641991
138.461746
-24.317467
115.616051
147.570786
146.362946
136.100830
129.831787
140.146423
157.429657
139.786224
115.650299
142.623276
127.797287
173.916626
155.501770
140.311234
137.903397
149.963699
153.772034
168.796188
137.751587
167.130264
170.172562
162.432709
145.237885
136.202087
108.564354
159.519806
134.280243
-41.086441
112.384323
126.158043
124.265053
123.348076
131.577255
148.981689
139.703674
141.718460
116.842453
128.265121
150.396637
154.455704
167.077499
153.421890
145.239578
146.443848
153.242874
161.271393
126.067062
138.278122
149.387100
148.659637
135.212280
144.381958
140.937256
141.466721
143.397446
133.147324
162.914886
154.095673
134.910248
136.488922
156.921219
-37.484867
-42.663574
154.160919
134.121536
-144.910553
-170.391632
31.583038
-135.094162
-169.411499
110.633224
171.566605
156.095108
161.784180
177.679459
-171.394165
146.692764
-136.090744
-172.754532
-159.082840
-164.230453
-167.266968
-161.953018
37.498642
-158.159775
-151.206772
168.788910
53.390079
20.741219
17.587252
25.558466
47.029827
27.542084
-159.105835
40.272198
-168.993301
25.730505
64.763306
25.477804
25.426088
146.124435
144.569763
168.817017
145.275787
3.192059
-28.717905
-11.721361
143.414398
136.525101
153.626221
30.960907
-170.815720
118.930679
167.080795
-158.358185
-153.546066
114.004379
141.566330
-124.012009
169.770538
141.979019
148.520523
173.555557
143.405975
124.311447
108.852661
135.722809
146.128998
144.233719
151.262482
148.001556
112.164787
157.803802
158.457916
164.675995
131.349640
142.329224
146.743073
154.675247
152.376587
143.223114
137.355347
125.829018
-19.569916
8.412231
120.857346
127.309052
146.370789
166.506729
145.162582
175.690323
127.764336
140.716537
133.883499
-16.358555
-50.125057
8.020348
-15.604589
-46.942307
139.309662
114.955467
150.848633
140.623276
148.414185
142.062851
155.540771
157.560638
136.066132
123.157524
112.891731
143.616837
154.044724
163.379044
134.933197
163.032486
147.318619
150.718750
31.882198
15.647177
-8.848842
-41.811115
-38.032455
12.267232
-3.835328
-30.030209
143.194061
143.161407
145.685791
151.885468
153.184326
6.101460
3.664579
137.034058
152.803802
143.894394
23.680391
154.694550
158.492188
141.989349
152.055267
144.931061
119.758522
134.632263
106.947151
155.209106
145.976852
162.805359
36.548916
2.888121
144.673615
149.990387
128.334732
135.656845
149.578537
147.008087
149.192719
171.314987
134.347366
160.423264
137.128113
148.439606
142.091690
159.702545
143.589172
137.282867
147.198837
150.189896
147.421722
114.098984
120.338310
137.239929
164.709564
127.476242
150.390137
151.911758
149.968704
139.120377
166.995911
166.342575
150.784210
143.138458
-35.237263
-56.493767
-0.861392
-9.891932
-25.709106
138.757492
174.940323
52.339066
6.868698
44.225807
-152.552780
-153.484558
27.907551
-149.055923
149.782852
-164.593048
-133.784409
150.210419
-125.192139
-169.537292
136.777206
133.263290
138.339645
154.087830
164.606064
0.814213
144.769485
137.098221
143.260117
150.401413
163.901535
159.584824
111.828079
141.886185
175.519257
121.100517
121.634491
138.664627
156.335159
-35.965881
-7.504252
7.979835
-10.923244
-6.725986
1.727257
-9.786792
-52.415062
-15.317839
-17.911016
-3.008367
130.642349
136.167465
155.883865
155.476395
145.693680
143.776733
144.895248
140.914169
144.766403
173.252609
121.966202
123.727325
99.469742
124.498276
138.693710
138.650665
144.396942
133.622162
150.127853
134.551971
151.162979
136.295578
14.074944
17.586788
-48.520374
153.942352
151.012756
160.450119
155.971420
126.326172
173.206924
140.310379
158.436508
135.854980
125.471527
129.968384
146.872070
130.558502
150.663406
146.426010
149.802261
120.189629
151.452713
130.379837
162.022385
105.687920
135.304504
-175.335556
133.732437
158.598099
119.054382
145.178833
143.747604
129.027130
159.482101
148.398575
161.200912
153.680786
115.195557
173.342194
146.279755
116.543617
145.444839
141.388947
127.442169
176.820221
122.311882
143.526703
161.555054
-169.322525
131.871460
139.876938
179.651123
114.576256
166.434372
163.426987
137.230255
144.570923
138.401093
154.951736
155.059494
161.255692
138.292282
125.510345
155.861511
141.668396
135.900116
143.761002
24.420506
122.871780
149.799438
143.042496
143.727158
112.345451
153.415924
148.929962
123.490562
172.195755
171.265350
151.139938
159.011887
-165.173447
135.277802
148.548233
131.574112
154.967041
166.343872
147.385040
132.110291
143.207428
143.647552
127.733849
151.848511
175.681702
154.585388
167.207443
120.346153
167.304565
144.789352
-177.199905
-170.207214
-170.071899
178.724503
143.021835
-170.188599
-177.089996
149.960281
152.007523
168.459961
139.523132
129.791107
145.937607
152.720825
151.279877
153.427704
166.667999
147.558273
155.311493
158.876785
149.388596
139.481323
141.725845
139.541443
132.489471
140.253632
156.843491
141.465714
167.440445
135.425064
131.497391
142.044571
149.235535
152.768051
152.229324
161.308624
133.987076
145.411774
130.303024
9.215502
-10.936590
2.759602
-16.662985
16.562132
176.953735
158.287109
124.253716
161.062912
152.631729
152.287918
143.309540
155.156952
171.890244
111.687073
152.257004
141.234207
132.159348
141.114304
135.216675
147.150467
178.729736
143.687012
163.841736
136.953552
138.134903
137.376923
142.676910
116.116722
155.082794
152.104889
150.477768
145.730469
113.968353
144.085205
133.893616
118.996010
152.140198
145.319260
157.854721
131.792130
153.602280
-28.192225
-12.374125
-18.533957
3.821415
-22.399725
-43.381203
-8.628942
23.803688
-6.846131
-14.631043
-4.907840
18.030020
149.337662
138.791779
147.144180
157.470215
152.891891
147.382172
112.939651
141.059326
153.830002
143.359390
138.342148
137.124969
137.526947
129.230103
132.575287
131.062408
162.142715
140.354675
144.260071
122.287178
140.596573
134.880814
158.705048
135.720245
154.148178
148.058884
128.600510
162.823700
130.950790
144.201263
113.619003
156.310776
158.475632
140.965881
137.755875
156.305634
146.422821
142.120377
157.751495
143.798096
-15.813603
-13.618790
1.548639
-42.698303
-52.061302
-18.229916
-56.632088
4.072416
-6.904102
6.992435
-48.115509
-24.658308
10.922253
21.830126
118.400452
161.004608
132.625259
151.702011
164.734283
157.404556
131.226929
121.337990
142.848785
144.582153
134.078461
133.251541
160.147980
121.571571
170.387726
154.909210
159.888336
130.215439
153.353714
154.798279
142.675095
97.235336
177.889740
114.556229
160.412674
149.636200
142.071747
137.874847
121.155914
6.072604
-19.790125
-40.450241
-40.483391
-22.686895
11.645742
-13.656448
126.552238
140.726166
148.728287
149.790329
163.838120
136.244171
156.453720
122.467102
171.180603
124.794159
144.227600
-36.176495
-26.093706
137.022156
178.594986
123.200012
132.965164
145.819717
-171.547119
170.748123
145.460739
148.552765
133.964005
138.184769
154.605621
137.554260
136.721573
138.214661
120.965019
144.298141
155.294022
133.090286
164.441574
153.389816
160.464401
122.385567
157.375290
-11.917536
-41.081043
9.212111
5.950681
22.860531
-24.828642
9.762612
159.437805
143.148026
-140.013046
147.790253
120.210587
141.614059
-39.062798
116.973282
140.593002
122.870476
157.079208
133.887497
146.108673
130.319138
125.044594
149.533035
127.995552
150.199966
131.150986
145.519287
137.191345
142.647736
144.686478
162.957870
32.776283
-37.499676
3.081022
23.872944
-7.077287
-42.546059
4.850543
6.547990
-43.807724
-38.977322
-8.587575
39.550861
-32.157673
-21.453524
-30.710300
125.309021
163.261780
132.951950
139.591904
153.692474
150.216827
143.791031
146.408859
145.700424
145.202438
160.722473
157.014877
165.233536
159.866440
173.519409
-35.329357
-6.934830
123.972519
169.183731
143.701096
148.182343
169.392578
121.216873
151.602158
146.422501
140.680573
144.385849
-7.279607
-12.724360
-49.826775
-5.138506
-29.042133
28.157499
-34.826111
-9.288867
-19.097244
13.513425
-2.527627
16.462872
-34.470192
24.562065
154.882401
146.774658
139.260162
148.022354
140.668961
159.774567
169.110779
162.816971
137.881653
142.680817
158.829193
149.453873
135.698349
143.489670
141.883942
151.540115
141.022888
154.764694
161.880081
146.242126
154.350586
149.944931
138.743027
156.970795
114.827141
137.260056
136.307877
144.271149
159.830093
130.718567
146.566559
138.181091
137.936890
107.623001
131.538315
130.219299
142.729263
166.887497
122.078316
147.285934
140.711365
144.157059
156.831726
162.197723
140.321198
142.361267
161.848190
145.423294
113.172935
154.166885
130.558655
132.961609
141.300842
148.452896
125.701370
157.243820
144.776291
143.059998
159.864639
3.463680
-23.191528
-52.506775
150.630447
146.647934
162.270660
131.406174
145.217117
137.754486
140.935425
130.232330
135.597244
141.844025
171.884033
158.680817
147.128662
142.422073
145.448288
129.796677
131.334396
149.565201
147.778290
86.703972
121.553452
145.910919
154.666748
133.982941
153.816940
132.550583
165.338974
135.351562
148.727478
147.134552
158.279953
-1.360131
-25.772055
-41.859043
57.329872
-2.102823
-31.164663
-37.625233
-10.746603
-6.789920
-41.967392
162.393906
139.909210
162.430222
169.360947
143.503906
126.967339
158.444092
145.685059
154.031937
153.797012
141.518600
144.903427
154.661072
129.631485
160.237595
145.777145
142.755951
156.252151
123.053612
142.168152
125.348511
141.181549
142.747116
146.190979
150.234085
162.749313
147.850845
140.594864
124.234444
148.942993
157.929291
16.846291
-23.803993
-36.733341
103.270790
-21.385220
33.857967
151.399109
155.957687
141.781586
151.795013
139.230286
141.272552
145.485275
137.479904
169.840866
138.946106
40.336765
158.963287
163.186325
152.831436
139.471848
-38.393421
14.256177
-3.749932
115.815048
108.473824
140.592117
174.272812
141.477112
163.393524
127.294022
168.237610
151.592484
142.258652
140.838913
130.420258
113.226509
174.917694
177.946136
136.117371
155.618103
-174.326874
150.489105
156.040680
159.790421
135.120178
142.265793
121.296173
149.989685
145.110382
152.272125
146.061493
148.259598
152.166855
124.629120
137.298126
158.542023
177.928391
163.087082
130.572754
148.112228
144.681000
153.523956
-159.717743
-168.033020
-149.761185
-144.372284
-178.914276
156.423126
137.322144
144.054703
154.885239
128.986679
156.207764
136.952881
168.674423
141.039993
-36.561966
0.926829
151.394287
137.905594
133.749588
-10.307977
-50.394161
-24.066248
30.068714
-23.856848
-22.532312
42.099255
148.695587
140.788727
12.625919
18.256283
11.673034
-8.779326
14.022779
-13.240118
-43.117458
-14.747955
-29.160666
-0.809150
-46.376396
-10.401173
29.344820
12.149875
-10.026326
2.386057
10.268146
-35.385704
149.932800
157.172638
142.618210
172.054794
113.410820
163.172073
157.155716
158.056900
150.139847
166.656845
-14.633165
167.185074
140.839417
140.665298
123.516891
130.625046
115.483505
154.396896
137.602325
149.395340
159.991852
147.522491
126.473404
137.531982
156.049362
123.121994
143.993561
109.312439
145.978439
137.751007
134.605621
101.793175
116.088226
149.387955
153.410233
108.560532
136.539597
143.140671
143.668488
-12.208715
-11.147438
-20.390663
39.157013
-22.633142
-48.660416
-12.948602
34.504189
2.896175
145.047607
133.245026
145.032623
107.049316
117.351471
118.145424
139.795715
-47.508945
-9.511178
6.556639
-44.383446
8.827660
4.253259
140.932098
149.838165
130.919876
154.764374
132.830307
141.303497
143.240646
126.231247
144.170776
126.325287
143.435272
128.871323
135.113953
136.619293
159.205856
165.116440
145.108780
131.633255
143.346085
118.048149
123.295853
147.664169
145.338242
139.433044
163.724518
157.945251
158.759598
144.427048
124.812469
127.789742
162.753098
171.866440
172.831894
136.792969
160.316589
146.513382
167.219177
110.284004
147.893097
158.326477
-9.015042
15.537069
-34.366913
-25.886761
165.982391
131.738617
134.984604
155.363480
85.168808
148.699554
159.584900
125.110603
147.075623
149.312302
143.481079
144.082275
161.489426
134.260284
146.047516
151.562134
154.950424
169.649872
136.858231
152.124496
126.032707
159.121674
145.206131
150.371094
133.408035
153.720596
8.447780
-22.520706
-40.416927
8.433517
144.007629
174.014435
143.047592
159.263351
169.859039
122.642967
152.269333
165.086655
178.633255
142.544312
114.840393
140.982132
140.168808
137.966293
164.799286
169.907959
146.896332
158.637863
155.214645
143.991165
160.492996
155.378296
139.724289
162.429260
131.104767
142.720749
166.240219
150.026154
122.851669
145.101105
130.659866
132.743057
115.299164
143.888565
156.125763
153.984238
153.894745
156.821899
155.748886
154.477966
146.575333
3.619797
-29.391764
10.807258
-26.686182
-46.938717
-16.170713
-13.993165
-44.517056
150.560150
129.404892
161.575546
150.530838
147.449921
133.673035
163.842102
131.429138
110.773888
167.490341
122.989342
152.532990
136.852295
144.689224
154.105591
128.953247
134.743378
148.738144
7.037372
0.817331
-37.704449
-34.773129
-9.271883
6.081475
-6.529937
-37.368565
-32.652069
-40.246635
148.577286
148.163391
126.444199
159.567810
138.057678
120.849457
114.705017
156.027863
127.256592
130.609756
141.462952
155.186966
115.963219
121.475922
151.774292
143.855469
-3.595592
-8.084078
-29.704487
140.086441
133.373108
110.670456
160.404510
137.458572
134.429352
146.838242
122.787956
3.467917
-13.018842
5.882099
-28.441509
-3.463115
-6.641334
16.024204
-34.954800
-43.070763
-30.123117
147.941666
119.119774
143.604156
150.512680
127.319633
-4.072657
167.167938
139.344070
161.968842
152.315460
148.623230
151.013641
155.616867
159.316177
156.990112
154.467316
142.394547
135.303665
129.031647
159.107590
128.326614
141.576370
142.486069
145.762451
151.124130
-14.602935
-5.849518
-47.665516
-5.603885
-45.354420
29.923214
6.954122
-49.498169
-2.251511
-4.607639
18.050552
-120.444481
7.075263
7.948557
-49.451054
-6.668445
-44.078423
0.299361
143.391983
11.304947
-9.347629
131.499969
145.808716
125.377884
-9.417386
-29.371290
30.388296
-22.348633
-10.788281
-19.908085
-47.716400
-14.227122
109.234810
158.912201
149.177414
143.512650
153.516602
156.519516
127.152489
164.177307
120.155182
141.740051
164.336227
93.916138
137.741989
127.736618
-45.859833
-36.977325
27.014687
146.098633
168.843430
131.024063
157.356781
99.848083
136.425293
134.098221
167.006378
-179.588821
153.085403
153.408646
173.697601
179.794403
144.311249
125.223358
154.178574
166.746628
146.347733
122.703880
154.871490
143.172348
152.404678
130.480560
152.721191
114.364304
141.148636
146.950699
132.027191
138.100082
162.025696
128.103683
145.159851
178.909790
142.114456
142.364304
157.801620
145.154694
173.271149
118.851402
148.159637
104.554535
122.317764
158.978439
145.325577
145.513336
134.272934
157.707870
143.010696
163.868118
151.247406
146.854660
147.560547
113.881012
152.932495
154.831894
147.520187
165.678314
165.227875
107.963478
157.905884
162.645050
104.401428
144.921738
165.766235
159.566406
150.372238
126.390953
122.220490
160.147034
137.197067
155.756393
141.295990
140.189499
161.611984
154.528244
149.807587
154.554306
125.664543
157.501022
174.681931
166.254379
165.905319
157.509232
132.904266
124.676926
131.114594
144.884689
142.502182
163.463562
140.210205
142.101807
147.416504
143.909393
128.137283
133.649841
-1.633626
-6.955532
150.852112
131.678909
179.545425
153.380066
176.546051
167.218262
156.999817
110.616333
138.074112
151.030746
157.307465
120.444466
147.115799
163.474533
136.874084
146.839798
147.146866
130.049484
136.134003
139.880478
149.026947
151.959351
149.666779
144.208374
153.104462
171.415909
145.934586
-152.900436
-171.642303
-176.101715
-141.361938
-147.732208
174.734253
-142.980057
-177.573029
141.989136
156.709259
127.805656
142.212051
97.463417
-9.196738
129.916489
148.787201
144.436539
-30.953293
-11.978225
139.699615
147.187088
152.819611
148.503708
146.525909
128.067673
116.091530
136.082611
-4.730274
100.348969
131.622925
159.405624
151.312424
138.858917
163.216721
109.297401
129.692551
138.488525
113.510078
146.140762
143.156326
175.088043
146.169098
166.425201
145.298431
135.142593
159.443604
167.149063
140.957733
153.120041
153.240631
131.570801
148.925690
144.892670
149.058136
133.045349
132.532944
149.696426
156.837494
146.387589
164.051819
159.043030
137.408707
-179.612839
160.639053
152.379456
127.342262
148.739517
171.199722
164.242538
159.083908
171.249252
168.614365
149.052719
153.666946
141.482574
121.499771
131.573074
148.063171
-37.821438
-0.345484
-34.058090
-10.152338
-31.238554
-0.324455
140.832932
156.177368
148.185028
151.892532
5.538066
40.669571
-3.294377
25.679474
-18.173117
-6.874378
-2.998917
-32.337109
19.163437
148.259140
143.306519
117.023575
132.846481
-29.016920
-1.503761
15.508089
-40.181080
39.453293
17.061745
11.801513
146.656509
135.471359
130.228195
111.633980
152.701447
136.781723
165.786133
143.173325
5.048029
8.100453
-2.072449
30.336218
-1.980013
-13.492671
-2.638340
5.613006
134.099976
147.937607
157.315308
101.855980
140.604172
161.878525
151.102249
149.818466
-29.093462
153.087082
141.889648
154.507034
138.452438
151.104385
161.887573
140.494553
14.019213
-1.601811
7.301808
-48.224358
-32.244999
2.714835
142.286148
172.342331
142.339188
144.573120
132.219482
140.107986
139.384338
130.568192
128.575592
58.643509
-14.097283
-38.980736
-29.244358
28.202105
-9.139144
145.220032
155.474442
146.140350
148.115860
2.283705
15.931267
-20.393230
-37.416431
3.924359
24.231380
151.206421
133.610916
87.670784
146.012039
150.170395
143.416122
147.452820
120.544769
148.943680
131.693390
160.724075
139.295578
138.491150
147.258850
108.501541
149.616455
157.981781
138.156143
146.834732
141.331100
127.120689
146.255554
158.748932
148.313080
168.936966
172.506516
151.428207
134.794266
143.123215
2.339419
108.469437
142.290833
163.928879
133.111160
10.652941
-1.482001
-18.686268
-45.492455
21.710958
158.602051
171.467529
179.625168
152.529922
168.623444
149.279434
138.913177
139.071655
145.287918
173.559952
176.003235
118.941437
157.263184
136.492722
148.004120
168.524139
106.594032
171.357834
157.909409
138.103653
163.419800
148.808365
121.742622
155.168793
147.543365
137.607330
139.322693
138.227310
117.772621
129.603836
107.259171
163.304138
136.033859
143.450653
155.436768
159.437561
130.804764
79.674263
26.247927
-14.337948
-93.923920
-6.485764
61.835968
140.679642
150.441635
154.798492
148.243805
155.522827
144.967239
156.348343
132.446350
154.175797
132.425537
143.880447
149.650589
172.416061
139.211960
150.359055
162.625122
131.416245
122.347672
168.714798
116.096489
135.690536
139.012466
156.258423
142.804413
122.453636
148.280518
171.694977
179.127319
121.570091
148.005600
118.823158
123.159668
165.728134
153.018295
137.486816
163.748779
153.184875
150.826614
140.777893
163.908310
155.797684
139.962311
144.326843
128.710632
142.487473
161.073944
158.072906
151.818161
147.244247
164.057098
-166.006149
119.733917
23.848055
18.957504
5.894450
145.414948
135.747131
145.344727
142.437439
152.760849
151.265488
159.859497
135.412766
126.105942
140.627380
152.048843
141.041260
163.090576
146.789627
150.709351
-42.665058
-39.026272
-21.631786
8.907238
-37.102516
-30.558142
146.748123
160.179245
156.487991
163.682693
135.702271
173.509247
156.302780
129.214325
150.954773
152.551666
133.040421
148.326874
160.748810
143.543015
131.447479
139.399811
139.922394
136.080414
151.642151
139.550980
163.678589
136.852631
131.417206
174.701752
154.107025
125.038078
152.992157
150.954224
158.387512
-9.085731
49.579273
-32.632538
7.658372
-36.688320
-43.540470
-41.484165
-5.895879
124.379967
153.794815
-15.921696
21.953320
-24.065987
-29.673565
4.363228
147.263336
119.605934
159.256882
144.617569
162.051056
155.026062
153.006927
145.401123
122.853020
143.569641
144.164581
151.257980
134.873611
131.911682
147.144653
145.504929
11.498722
-38.214771
119.816757
141.862152
157.261948
150.543457
134.799240
142.031784
147.105637
164.577560
156.505447
150.235077
139.308945
141.716888
157.472733
114.952843
133.723053
146.349792
124.845673
151.490524
152.635178
149.446365
161.681168
9.164931
-36.345913
-27.422850
16.610430
3.488856
145.535614
141.468750
173.707977
34.559631
46.341717
9.788077
-28.069880
-16.079414
156.030502
133.820404
137.129944
139.550034
134.444366
119.995636
110.399940
142.327545
155.966370
160.957825
137.995529
-35.362392
-40.273567
-39.145061
-9.181534
12.636663
23.802324
-83.719902
-8.249431
85.746071
99.097290
155.897385
153.194885
-178.752731
157.868927
120.378746
147.264709
137.605469
141.633560
151.228683
130.907425
172.950974
149.370575
148.438660
149.200729
146.255936
121.336777
179.871796
135.385101
137.838669
-21.313383
-36.822029
-47.870655
-17.348833
5.597937
11.982617
-12.264789
-24.076513
121.768608
156.022324
165.271286
139.287445
136.146667
131.912399
147.656738
147.537674
125.124931
167.870117
166.019272
129.295120
-5.692163
20.315784
-15.350576
-14.844290
171.305222
145.515350
145.257126
155.499847
152.011063
154.915710
138.194641
130.854065
-51.128784
151.021988
136.182144
165.891342
147.760681
148.937592
147.954773
174.459442
119.124779
131.768250
148.116928
150.917770
149.271637
157.952438
132.882721
149.381470
139.224716
152.005173
153.652542
146.566589
160.107971
164.298584
166.987427
142.878754
163.293365
173.606949
139.216324
149.833908
130.358414
150.126373
158.217697
155.603729
171.019272
100.207085
135.897568
142.031433
164.621445
143.084015
158.742188
161.040512
140.251923
151.194641
151.575317
148.556152
167.584549
123.717247
153.821823
135.658218
148.890015
153.177795
161.922882
127.301361
51.896687
-175.158661
-155.808640
20.488445
119.820869
42.705921
121.056084
160.888580
139.146255
144.984070
150.084869
143.595215
172.220230
147.328400
149.925430
160.265305
151.554382
176.586990
5.421589
-27.646011
4.339101
-10.091281
-21.054968
-9.181897
-12.593287
-167.930466
163.968781
128.034698
149.801941
156.684525
163.795883
171.374008
140.894699
152.375305
147.353149
146.585541
143.157944
163.244614
153.867813
140.863754
151.908310
-27.227194
101.058792
163.699615
147.775253
153.014679
136.476822
139.740326
165.974854
153.010956
118.683586
143.412277
144.689392
152.741013
142.456161
132.053085
157.761047
133.277390
130.447311
115.151604
113.667076
126.902000
141.358765
107.094276
156.690750
157.197708
135.970383
-176.907990
162.862717
145.648712
-4.718499
141.164627
137.650330
167.272995
135.123779
148.425949
146.447250
144.804214
137.545776
153.874939
140.375183
135.804398
-23.597162
142.725037
128.872131
0.788327
3.358704
-2.249597
25.864607
0.936908
-46.925873
17.535515
22.193569
-14.871141
27.220005
-47.549702
11.698881
137.922058
153.426392
146.604813
141.554550
139.166107
159.043915
163.110168
124.523766
134.187668
132.746109
142.318619
133.707993
117.500351
149.729095
138.571091
153.657990
147.869431
151.683228
120.477318
144.413773
141.437805
155.752853
158.954849
135.686783
151.525253
166.622070
144.050568
139.854477
133.403061
124.434784
-40.455402
-17.388508
-16.081804
56.766563
21.165310
-18.830793
10.179601
-1.446316
20.733582
-4.439679
-49.284580
-33.693024
3.428055
5.011883
-15.224770
169.475906
157.327820
119.669525
142.876022
143.499344
165.086166
-38.389492
-41.995274
139.959427
163.940979
135.706604
147.532028
138.184525
167.808197
137.881912
145.924500
152.636200
143.092697
137.102707
161.012192
134.720688
107.452034
156.947617
141.628738
159.194244
135.081757
145.649384
148.291855
148.320526
123.312447
158.700439
155.146240
142.548630
152.802872
146.719559
118.308762
145.484970
153.382736
133.140427
156.370621
129.569092
157.045410
154.389801
133.577530
134.470139
141.931564
132.867828
145.234055
139.383179
130.269913
136.546234
175.168060
132.195587
135.176651
148.322189
136.865768
-22.926687
135.748779
176.202789
169.585983
130.552246
8.235781
111.298050
-42.163036
-45.970039
-49.885464
18.686504
-14.600485
-32.595142
13.092466
-6.871239
-32.758766
-32.254875
-20.202217
-12.430923
7.647832
-15.639640
-31.666336
-3.639702
-1.260209
12.663641
-2.182385
3.061070
-9.129937
-2.870035
18.412500
139.531570
115.101601
-39.839432
18.217337
-35.430084
-9.858438
-18.566654
36.688152
-45.684135
-48.942245
31.718315
139.449188
162.943298
-1.080284
-39.363838
45.152828
51.047894
1.649245
-35.771351
-22.929781
-38.941765
-38.488148
116.930840
142.436996
160.241943
153.566162
157.270218
127.318657
146.010422
126.804504
130.950150
118.135864
142.197266
158.189224
159.220764
136.051544
123.796738
139.772903
134.691010
133.671738
136.972992
123.500549
127.907608
161.520935
131.345535
137.283981
150.138016
158.508423
164.870010
129.245377
8.497383
1.772440
1.690149
-19.764975
2.634702
7.411003
118.169044
-40.043369
9.267262
47.239521
-29.765095
113.231850
148.053635
157.664291
140.876755
151.327484
130.548615
130.368546
128.188553
152.731018
30.966225
121.886414
-149.093277
-104.690636
-156.308609
44.267773
-154.076279
-147.918427
-149.951645
43.306656
74.478539
28.981451
18.624912
19.739630
-30.169889
-3.749148
-11.678164
-10.350964
18.000547
-56.346714
-9.143143
172.500046
131.468842
137.874542
125.494202
155.048187
139.958115
167.243774
141.263550
107.401482
140.856598
139.709549
149.749374
142.295547
133.286026
146.151794
145.235794
140.116959
132.098389
145.806335
144.038147
150.612473
159.024231
145.663284
160.567230
146.319672
110.776207
154.005081
119.455299
147.366165
-14.029867
28.208542
19.192991
3.081213
153.362640
155.130859
126.980179
126.405037
147.690613
125.034668
167.895325
112.684654
124.754707
155.766907
145.694305
156.808105
117.674866
138.839279
137.843475
140.290955
135.811905
150.341690
148.516922
132.061890
141.558990
157.600601
143.878525
100.910973
134.012634
146.046570
159.835342
164.732956
167.098740
137.909180
130.558182
166.351562
139.425903
139.924789
178.084686
-174.742249
142.474030
152.967072
141.291504
127.513260
170.793625
165.301498
147.441345
148.474594
137.651337
-171.862213
156.218933
135.641846
130.026871
179.393478
148.880325
121.214844
126.694016
142.509796
144.446747
119.315178
140.064346
-46.341763
-48.734428
-24.875883
2.389827
-12.854090
141.797119
159.866135
-54.741184
-6.744913
20.001228
27.060753
-10.428565
-26.362091
164.185257
130.245712
153.518036
135.783447
170.982208
135.535751
128.369919
145.414536
132.466156
125.766258
150.328491
141.762299
170.695465
2.904612
12.256924
-34.190948
13.353974
-44.272675
-37.355350
-44.072937
-9.595237
21.938707
0.868406
9.659744
141.781036
138.693237
165.060013
147.147064
165.871323
147.199646
-173.412766
162.249771
157.814056
-128.353546
-153.443176
-177.824707
-159.486557
142.465027
137.315338
129.707397
138.756866
135.340958
121.024689
152.429184
138.004471
145.673904
154.617325
152.848267
130.935852
147.942505
119.876549
145.619400
166.872147
145.915436
143.838058
131.085312
122.231636
148.551102
117.491280
144.940948
137.643143
122.202293
155.888397
136.084244
131.138428
135.290054
178.970337
149.244370
152.025253
123.054199
132.813278
158.518661
150.832230
150.337357
166.817474
123.360344
106.473328
132.764786
160.999222
149.789642
156.432846
142.554565
133.416840
160.678741
123.591095
118.926430
150.461517
133.158707
130.478836
155.383865
172.442001
123.442085
144.350800
165.345886
138.975952
150.167633
155.813736
138.384628
134.827682
162.172226
147.238373
143.655273
120.036171
148.056717
154.796478
158.174881
110.815208
151.091537
132.426590
133.744553
148.085739
135.894150
162.189316
132.043289
150.078949
148.494827
138.571747
155.704651
130.839172
159.506531
141.689667
144.997650
119.889946
151.698090
149.492798
146.835678
153.460785
158.529968
146.494934
149.780807
170.410751
113.724571
142.496796
135.384735
158.182800
168.317291
149.218185
143.376389
156.023361
59.257332
27.016760
-8.464246
178.230865
154.049759
117.483185
146.761032
162.157928
136.748398
111.574768
150.330704
132.843216
123.261139
165.652206
126.226204
152.054718
132.116745
152.243713
151.669785
171.684357
142.634964
159.981476
152.172134
116.897888
156.927872
132.170883
142.646561
164.655533
130.292633
157.515762
129.275650
140.493149
126.339409
135.128540
152.149948
66.082062
-44.004639
4.788843
11.036349
-8.176588
-42.946289
151.835922
135.103836
146.169724
159.149567
156.254318
133.763824
138.443253
-2.359164
-4.892687
20.233936
-34.206757
-35.588474
-9.276926
-6.302229
18.362179
16.957106
18.923910
-29.363108
-0.098912
118.452873
50.857307
70.244064
11.161385
-150.977829
134.601578
-150.410660
147.498032
153.320984
139.353180
150.547623
129.333725
137.313416
136.454117
147.846848
143.583206
147.635727
135.414810
144.650558
121.176262
142.359451
114.852654
137.865341
162.212082
143.023422
141.006195
130.689575
146.647568
135.831299
-2.205224
0.703600
-2.204070
-9.322152
112.104805
148.610306
150.021072
144.580826
121.270523
120.818687
-24.680981
158.113876
151.998764
95.173607
140.291656
129.964722
129.979309
166.953110
142.257828
124.341743
142.743149
113.800728
140.217804
161.887451
160.064865
138.870621
149.286453
147.431778
147.485245
14.982668
-35.285419
18.896429
39.794788
148.819641
156.326324
156.223145
134.721497
148.154922
138.332123
151.458801
162.292770
150.053894
161.239822
135.799866
151.304550
157.501312
172.545822
139.209518
136.007767
102.251434
141.885010
143.477051
141.915115
153.682205
148.379517
163.719193
156.393356
171.889893
147.078842
150.645004
143.602753
124.818398
131.157394
96.721748
150.980576
136.171875
164.122330
159.312119
151.041290
-18.710897
173.072968
136.802719
144.419159
147.001129
134.562683
133.929398
153.530823
138.910004
167.787476
154.480667
160.456680
146.836304
97.603516
145.970016
173.093109
137.047577
148.257294
137.062744
157.400131
123.079704
-32.185707
47.694046
147.040817
120.104713
136.099457
150.910431
164.541565
129.214584
135.347565
127.870956
145.290512
154.587997
145.785828
154.506393
150.449463
126.583900
153.976929
141.927490
166.842422
135.904373
151.213470
166.483643
-29.793034
4.718332
-41.348347
160.160461
127.574593
138.484222
123.930267
142.846130
159.021637
137.482178
157.232773
176.390869
139.007004
147.689606
157.230179
134.925720
145.543365
162.625214
105.784782
6.598973
1.683071
141.430344
154.905182
-11.818566
-10.862105
65.072998
-162.040161
175.268723
25.938652
30.786963
144.473663
173.072464
141.807938
-178.457809
144.695175
32.798950
-50.355686
145.298660
5.891622
157.998260
157.408997
143.764160
-28.405190
130.841812
141.908997
124.274414
140.574173
150.704773
-30.896687
24.535219
156.942200
127.296684
156.881821
134.248367
160.149490
136.556107
130.330170
136.549103
150.749374
141.635696
139.234756
141.720520
144.325638
149.724716
115.064354
139.868469
111.664833
128.523804
158.209778
-26.423841
148.711349
175.765411
169.983322
151.052231
177.631302
-152.037415
-153.229355
-146.352539
-170.656448
60.898563
147.600891
-152.452255
-162.451920
70.625198
-151.491806
-128.772476
43.089233
162.969757
177.652878
139.978638
136.217697
153.904831
143.552292
154.627640
152.110352
-10.314406
8.127649
151.702896
143.006516
159.041199
148.174774
151.246719
162.560440
136.651810
166.788162
166.245941
146.475754
131.480453
147.128113
164.514206
147.545929
86.672989
27.749975
41.418270
-22.300083
-83.514923
18.358383
11.607718
-12.242663
9.753182
-13.347956
18.657135
10.953839
-31.036142
-33.755249
-37.446869
-31.984226
142.836105
148.591644
152.317474
167.825882
157.911987
138.071274
156.266464
134.977463
120.424561
148.881348
147.848709
144.337097
144.429932
136.323227
165.909668
152.901352
149.777573
136.050003
134.792358
139.307144
142.416260
157.351059
26.594322
39.674160
-0.421044
-6.875976
160.604477
141.677612
153.357193
149.569122
166.303299
120.006020
-5.199083
151.403076
161.345291
140.731766
155.542496
137.111267
42.132248
22.634909
36.398655
148.346024
35.126251
142.514709
105.940300
27.845320
7.967722
-6.048409
-8.496181
23.401131
-24.136606
-19.380323
10.029660
-76.976402
124.061005
163.261902
156.145889
147.258865
37.597538
23.985481
146.540573
135.037857
171.878601
141.462463
149.877670
-11.372222
-6.662884
-3.129753
27.030937
163.876251
149.749847
152.288330
158.498901
160.076752
143.737000
140.613556
141.134949
-41.149288
-41.178257
-20.795164
5.346614
0.135621
7.974298
-4.091990
-36.162560
-9.933729
125.826706
131.869583
155.034424
-0.096913
133.970642
132.266769
168.260117
138.636520
140.403519
152.279083
135.384583
138.758484
124.780197
151.838928
138.765579
137.492554
144.332611
144.056351
136.432144
122.505981
134.107620
133.198837
-23.804653
116.976707
118.834236
146.181366
149.957855
65.677071
-24.886120
-3.415754
10.250851
-26.831371
-170.211258
58.137821
129.629532
141.895676
114.339294
151.237808
154.764267
143.936050
144.100327
146.172150
151.930862
147.466049
153.587509
147.026154
145.564194
154.214066
125.401909
170.501480
9.356118
136.034119
121.564644
117.603065
149.402573
158.491196
-1.823704
151.666046
154.017990
138.875549
-5.023830
20.746157
163.649933
155.364777
150.774963
-50.179722
-19.025351
12.690625
1.447127
19.475348
-28.263403
133.670578
147.706024
143.243866
137.524384
145.782669
152.043411
139.039444
154.238525
125.673859
140.104279
131.082291
151.879623
138.408463
155.049362
139.396362
144.127792
145.475159
-178.750076
175.028885
168.198624
134.011246
138.314636
146.746735
133.033768
154.456512
143.735962
163.938690
140.071823
146.840805
164.293930
133.054535
140.141937
127.254204
156.891037
141.881958
157.624466
169.117172
119.656189
149.235062
170.702454
119.363289
119.043716
123.312996
146.184448
145.313522
148.242966
137.568008
157.532990
-27.052366
39.140820
138.710312
159.216354
-174.005096
133.538910
135.848175
146.654846
156.086227
121.091980
176.752670
148.287552
150.510529
146.970612
126.381439
163.223831
118.345032
147.890274
-14.242996
-6.783129
21.016911
-0.086229
-18.373861
-15.718923
-33.238270
-12.844554
-37.208874
-16.114456
43.069836
-42.708721
145.751266
118.849564
137.322113
14.225148
-18.953625
-20.383007
176.936234
134.963654
142.691284
145.764252
130.695389
128.453506
139.482513
107.864853
124.428307
154.771835
146.590622
149.477325
139.771149
130.757996
-177.566177
116.086052
-31.581223
25.951710
106.038795
159.684723
138.554642
-15.069962
-39.718483
-28.116264
10.396367
-76.834579
0.625263
20.323357
18.254963
-25.495527
23.794065
-26.899998
130.195343
143.748428
138.688278
145.320633
152.569458
2.300016
-22.439285
21.569418
3.152998
10.136070
9.361411
19.429201
141.847092
126.546432
-40.454708
-55.756565
0.717643
-24.559404
-27.439833
151.808105
7.554033
169.404419
115.282928
152.402634
121.042656
148.617676
164.469986
121.149872
143.254211
146.074341
148.942047
120.068108
154.502365
140.396011
144.370712
137.229874
154.959793
158.696533
142.790726
140.857285
125.376091
125.103844
136.066528
160.501007
-148.454224
73.994057
69.826706
159.371826
150.328400
133.893417
162.518845
152.892685
137.090546
164.821228
137.164902
135.595261
166.931534
144.241669
149.331329
147.652618
176.832123
141.081512
23.495237
36.005436
19.193178
117.570908
154.579239
145.059998
135.964355
138.069427
147.926697
179.761780
165.309479
129.265366
117.105797
124.756378
142.841736
170.897964
139.702713
152.464767
135.797729
156.040176
167.999496
-32.473930
20.193649
13.292414
-2.165550
36.521191
150.569733
143.813553
175.835007
132.287643
145.775513
155.330261
140.317184
151.289520
26.366911
151.460938
148.525070
131.023697
152.254166
137.159622
132.389664
144.108139
124.259956
117.574898
158.777405
147.136658
168.590652
155.378387
140.400787
139.609070
141.423492
147.411484
125.607117
118.642159
141.727646
135.306763
140.462311
-3.523034
-30.054281
22.448017
-0.104678
148.656860
154.544846
116.624405
145.808502
172.384918
-28.375217
-14.769257
-41.971291
139.297012
172.617447
150.683029
138.031036
152.433258
149.070663
153.709778
147.311005
151.985733
-2.777349
2.876439
16.768826
161.809311
127.008644
170.273773
161.247177
176.686539
139.573502
143.498734
130.135605
141.216827
146.902145
144.685043
140.401611
30.787308
-39.764530
-1.382252
144.971420
143.706223
155.183807
141.835434
137.275970
138.204391
147.597519
-67.243576
125.580750
132.933533
0.371150
19.035217
-48.682739
6.500049
17.457966
17.971869
-93.316071
145.705582
168.727417
150.361603
155.794724
140.895828
154.892227
129.506760
151.388290
-150.913651
-133.666306
-144.725464
-154.612320
159.610489
-146.576004
164.770050
171.699829
145.990097
137.762390
140.485504
174.019669
122.011421
143.057068
131.252823
141.263184
171.910522
-172.182007
137.575058
16.823425
-55.501114
-13.062430
151.116364
140.966400
153.149139
124.277153
146.641113
151.196793
-42.090221
-33.327152
-15.771680
-7.016910
-32.335926
-12.670307
-8.562542
-8.813986
16.528591
-2.840555
29.277546
25.454454
-16.341742
-36.924011
11.189824
-9.330286
154.415054
6.797628
139.345215
160.110519
149.159378
163.098450
169.305084
135.574051
133.233826
0.697735
-19.256994
-26.495108
-47.155014
105.181595
149.607910
151.625717
131.944733
160.688568
154.285767
135.125610
142.268768
16.243382
-32.377468
3.661853
-34.291538
1.013749
0.145370
11.514164
-34.832066
-44.672226
0.254878
-39.289036
139.085892
146.581665
129.333313
136.685425
133.069168
113.452370
148.271545
120.882431
148.884567
137.956802
131.718536
158.205368
175.857254
151.695374
133.687881
3.107594
8.932524
-12.265656
17.669146
-32.163662
135.953339
166.651672
133.606659
116.282616
144.274399
149.666382
147.673798
154.008041
152.155289
136.478302
134.715469
117.098053
151.513809
126.891495
145.966400
-179.332642
158.393875
161.100662
13.248838
-1.044739
-0.573008
16.059845
20.175962
145.506577
160.387955
152.369324
132.968231
163.650177
150.351364
-179.305069
-145.928436
161.001556
137.046646
161.176239
166.303085
128.657196
155.036072
108.957161
150.801514
140.540024
82.202255
152.007126
153.316208
145.560577
158.512405
160.328964
161.850128
168.868301
107.501312
151.151428
130.774414
15.345867
-35.614216
0.427958
35.866928
126.499359
147.861053
150.144348
147.765167
154.229736
157.523666
139.987747
153.230835
122.411598
136.828751
144.160400
131.784576
142.253204
151.029022
127.850220
146.405289
127.851761
152.864716
155.803360
145.561996
148.415741
149.232300
134.311981
-164.716782
46.705975
143.738373
111.526154
165.317230
25.357761
36.115719
86.014969
-131.333405
-179.501877
-116.841331
-149.933853
-165.228760
-155.196548
-160.117172
-155.791031
77.583282
156.170044
151.399261
110.109940
165.411362
161.622025
144.512848
149.113174
160.270767
153.397964
159.079803
169.594849
175.888000
145.458084
153.065948
145.056549
144.489822
148.893951
140.329590
145.940231
152.977600
136.429184
122.830566
-2.108308
27.157446
-51.368374
-36.685806
-35.185032
1.182833
-2.508816
-17.169941
11.065195
171.445496
141.291718
130.949631
138.123322
151.733627
139.667313
149.375305
140.315521
145.231598
143.409866
141.060760
115.621956
135.097656
105.226730
156.861679
145.370163
145.696045
157.937622
-175.591034
-11.205282
-24.893496
3.331312
1.479358
124.004181
-5.049349
-41.602303
-11.017905
-44.722561
-23.731323
-31.170662
20.566807
16.218430
-43.013184
-52.359173
11.151925
0.129722
132.251907
157.825974
156.710266
161.854874
110.043518
172.702850
152.708572
153.989883
136.252716
135.872559
18.848654
-4.673195
-24.351007
-9.743279
-42.746094
147.592773
151.089600
119.103592
127.058067
19.413343
-22.358383
70.135750
8.229341
-20.001408
141.096741
157.243637
139.963470
142.971634
143.225327
97.596283
139.184921
130.488373
160.079102
152.943756
129.445877
142.932037
131.957764
170.421051
141.824722
146.264908
162.375107
169.296753
129.041962
165.997681
146.617996
153.942490
146.229889
137.684875
146.938599
115.204491
142.584473
161.104935
-18.053022
-2.777631
5.756873
18.973257
0.328649
-5.722143
-60.861652
-28.165749
-32.043846
0.606840
166.966507
131.670197
151.210236
151.059952
119.857697
139.081055
146.858566
137.683044
170.678268
131.409592
161.410522
140.090561
147.955170
147.830170
127.472252
155.242905
152.783722
149.284958
110.711639
133.686386
-147.352936
170.274506
79.432236
6.939863
-165.165009
39.438099
56.593655
79.091301
23.581715
-165.924835
-168.414322
-116.343727
-166.459946
124.332184
148.379349
135.836227
140.053787
140.737198
159.655853
167.082413
167.331131
110.787598
138.828537
143.495728
134.632599
141.267670
162.651779
155.803436
160.484070
146.886871
146.965195
158.396957
141.016495
145.105026
145.123962
157.063232
143.811066
141.060867
134.485733
132.468582
171.181900
129.305588
168.498428
149.237091
142.977402
145.027222
151.108215
172.106827
156.362640
147.388611
144.486282
-39.570427
-25.794619
1.345375
-43.692730
12.850329
11.235294
177.977631
144.824158
165.771439
135.724625
7.088337
117.599243
139.477005
120.939529
144.592224
139.332642
155.985077
158.266983
161.748581
139.159775
143.362106
145.671524
160.197891
155.498489
146.384903
148.410187
153.515045
140.275085
146.690979
168.775101
150.338486
155.793518
172.695953
165.491348
153.721848
137.537857
149.426712
133.567184
-6.571606
7.001181
8.070686
-32.213078
-6.562588
-9.149932
163.637207
146.383102
130.253677
153.001617
149.808823
161.233124
154.083420
156.418320
147.152313
147.682007
133.631393
162.947403
156.457184
156.208130
151.958008
157.095306
151.781357
153.181442
142.979950
157.192368
141.822418
148.698700
141.839172
141.653351
144.801971
136.478516
159.846710
136.627350
160.128860
147.883499
138.101898
164.524597
135.843216
158.512268
140.790298
150.805908
150.783752
159.357147
141.275314
141.588638
161.268570
136.677856
134.461807
143.097046
147.932953
165.398895
149.833191
135.207993
144.582703
139.175797
151.589310
153.013855
143.785965
-145.454407
142.054382
138.007660
141.303787
136.591370
131.195343
153.911392
133.962814
129.827988
121.037254
142.931717
152.703568
133.001923
144.968201
160.916992
136.706238
152.202637
157.447861
154.114990
134.658340
146.616974
152.653168
143.217987
144.071762
117.527794
17.752867
-10.913238
116.544342
-1.044365
9.482677
-14.897823
-8.795333
137.101349
169.099472
163.542160
147.762680
124.002899
156.796906
134.940567
166.541962
168.426804
107.796745
145.802536
165.147110
-135.650284
155.189682
157.179214
138.371384
140.590134
121.305832
146.920380
138.368332
155.853714
80.544846
127.387436
123.412918
151.739731
147.766251
156.979538
139.975937
154.390640
143.713989
135.697296
172.662109
159.876099
150.102249
161.472168
153.440033
142.846725
-176.424210
-153.090179
-126.869843
-162.666061
-125.591911
72.862801
147.215942
130.986267
150.168839
141.327682
130.875824
136.279190
117.945053
155.499176
145.871567
-171.467575
127.703506
159.433167
165.016373
-18.713804
10.454005
26.733747
-35.997040
-17.031723
-39.166576
6.177110
-12.049351
-4.176029
19.438869
142.451172
111.267830
122.593636
6.145354
-8.410457
-32.187046
141.156754
140.077850
19.123728
-5.917218
-38.122330
175.792511
129.242615
133.085526
112.675919
131.485123
128.792358
131.333527
68.843369
169.545105
152.761765
143.770432
144.261566
111.957893
137.644150
158.022842
142.893066
148.037125
143.748169
148.168457
154.246643
140.397644
150.501572
121.129303
147.711884
138.269547
144.085922
141.537231
151.302628
117.595856
144.305649
165.657303
122.076836
155.334244
149.906464
134.089279
46.996162
142.774231
138.601776
128.685745
151.057510
-2.356508
-41.915760
-0.131221
-25.875870
3.867562
135.325439
151.626404
120.077339
156.974228
175.132477
138.635712
134.086792
-37.708080
141.466003
156.306168
149.559113
133.133224
167.057587
151.329239
148.087967
128.366547
143.494644
176.408051
137.543320
150.728012
144.975235
158.066742
149.852463
142.191406
95.198303
167.251099
154.267029
150.233688
147.291794
142.870789
22.483522
22.200241
-5.662924
-17.518730
13.112608
11.654892
0.513962
19.110121
137.239395
136.212189
163.046143
143.440552
144.432755
143.802109
131.910110
145.145828
147.558212
-42.541145
139.414551
150.293381
151.977585
143.503189
148.913498
148.576050
116.105782
137.051270
153.764374
146.493851
167.504456
135.239471
142.157516
147.114670
78.749710
137.525513
155.246552
174.993698
155.106857
145.755692
152.467621
148.478790
101.702797
145.926239
141.078217
144.408356
162.489990
150.722946
146.213547
153.786240
138.212006
145.338242
149.267960
152.858597
147.580338
144.435791
172.181107
133.742188
145.024948
140.972900
-51.815331
9.168876
6.602657
-23.352741
-10.532706
-37.004227
-3.396786
135.278687
136.546417
-3.286165
2.926366
2.992775
4.644436
172.219910
-51.293026
-32.841789
-32.211044
-24.695486
127.078926
177.151932
17.522135
143.730743
144.465546
153.190369
152.908401
149.555206
159.771286
126.706367
151.996613
149.554153
141.856354
133.910202
134.026047
149.831161
28.382769
-5.041544
105.224945
160.953262
19.791468
-18.271364
147.596939
142.148697
157.364700
141.573502
96.724617
129.934158
141.606049
172.669220
143.673294
151.873444
167.136032
178.014938
145.591919
142.853561
5.509719
-0.155766
27.329769
49.893887
157.898224
133.843582
158.786057
150.699249
128.190750
156.876968
150.613358
162.650894
145.740677
149.335953
139.910629
147.631943
151.624649
133.195084
154.824493
160.558548
144.323227
136.960739
158.643173
130.603180
166.498123
152.549896
8.823230
11.656464
3.260207
-19.052727
-7.506972
166.941696
137.596024
121.322182
143.394699
142.131943
8.686702
-6.208230
26.899513
6.591599
-2.862796
3.011424
6.481016
139.960007
110.977119
153.636383
153.409271
164.104172
173.779388
108.971672
3.405880
-32.195438
111.159790
136.665634
147.299271
155.083344
165.588272
130.142929
144.940125
161.382828
179.382919
164.336441
128.533539
115.796738
142.136414
124.744667
179.642807
145.248138
129.812790
146.086029
133.339844
135.725113
123.101410
129.118942
153.250061
160.136856
140.376083
148.094086
151.564255
170.989212
125.632210
141.611115
149.323776
168.914154
125.792656
108.236023
115.344360
162.407852
114.521622
152.180496
162.363373
136.260818
143.030319
80.770050
116.073036
135.031601
-13.461957
-25.041805
-25.272552
-14.610927
56.494984
-34.694653
118.363457
115.227020
157.129761
162.767426
19.079292
61.105438
-31.819569
22.223810
140.857025
168.866302
141.002060
153.825073
-11.594352
-29.298996
7.729743
11.508860
-19.014317
-39.352341
10.375965
5.882332
-20.494661
159.208847
132.553467
162.114151
151.390900
-18.996090
1.541039
-31.415300
-65.454750
24.772366
-2.592916
-8.629601
5.325867
16.764196
-20.351646
-13.151254
133.153641
133.863541
162.361862
105.136192
152.363373
133.345398
160.233002
148.299500
156.660355
150.588272
176.656708
159.443924
138.156387
162.889099
150.182495
153.094437
127.178360
142.683517
137.215591
113.337135
145.954712
-12.354589
-47.901218
7.386340
-48.839897
-34.777794
29.897423
41.188362
-6.505326
10.953085
-21.921078
-0.380522
15.887350
5.855714
157.934448
149.601669
99.926216
142.555038
163.674866
144.059616
147.000061
172.780411
153.486130
119.770828
145.926376
142.459091
120.652092
143.396133
143.306046
5.704098
147.660690
120.291893
148.903625
171.030838
166.817856
22.723658
96.406853
46.541851
147.904968
121.746147
146.513290
179.798248
152.059418
157.062805
159.993683
174.820007
146.291519
147.591232
175.725327
135.879410
162.446472
120.358093
130.539764
153.784027
142.805511
-39.902157
158.618088
145.155518
151.913940
154.286911
145.833084
131.111389
141.847900
128.822220
15.212501
-14.423585
120.786018
25.744463
38.501987
10.264907
139.900986
140.595474
148.707458
146.330109
159.362457
133.561707
130.214905
130.993927
173.946594
133.471512
147.209717
146.163055
120.558243
163.683929
155.597534
-46.250427
148.242142
177.344131
150.510239
145.604507
141.339111
162.291473
136.333878
158.002243
114.253586
155.814590
161.033401
164.346329
149.146591
104.222481
153.521942
149.388367
154.750015
138.462631
150.876511
146.472382
130.781586
164.610748
96.139877
128.946671
6.645082
-24.139212
17.228081
-39.124912
-38.599678
16.548374
-11.539970
-104.932999
166.361313
134.273834
149.147156
140.502609
148.543686
163.984131
124.905067
149.816223
164.347214
145.167770
157.811325
134.850250
135.246078
152.765182
160.629745
153.018036
-115.825165
-35.052364
117.172623
138.081558
153.784409
124.184143
135.892929
-9.547134
-44.723930
7.515540
6.602479
157.019745
154.387421
166.356873
156.116470
23.827005
117.846436
46.487507
-51.698227
115.467949
121.218254
148.275894
153.460785
118.440544
164.790558
101.271301
159.988403
158.790359
163.011398
147.999878
120.622231
127.647034
155.510742
148.650650
152.763901
164.750656
142.217316
112.252907
173.516541
125.930687
11.459270
3.248355
-28.273174
139.694473
132.122559
148.669296
130.098511
156.882446
123.947495
17.805813
-5.404103
-39.430511
9.360424
144.032928
120.432045
138.672562
-178.475037
149.110001
124.286720
120.306152
133.175491
127.867462
153.704086
165.841522
-117.505478
132.072479
148.214340
167.061676
143.929932
148.769684
162.776398
145.598206
148.842102
134.043915
-170.169846
129.788132
135.754913
175.425888
134.097366
151.710541
143.280640
125.862419
137.409943
129.743210
155.085831
165.008041
142.923370
135.910904
129.074142
139.964005
147.109436
138.839706
149.988495
133.461349
161.695236
121.493431
142.735016
138.967316
147.268112
135.677612
170.783081
163.171448
124.824188
169.984619
138.881271
-172.565140
131.415298
133.823090
143.790894
-39.326778
-27.358862
-20.040668
-38.684002
-26.198317
-1.227964
142.369171
126.822525
115.265572
152.335083
152.802139
149.038574
22.836290
8.773888
-31.304405
-19.113667
-37.102947
144.526520
28.135498
137.546509
158.638474
18.566566
-36.271267
47.539097
-7.119184
-6.098086
-40.157707
11.018049
20.051149
4.819222
120.899727
161.369522
168.526550
127.073601
121.063622
150.033554
135.474594
158.173782
149.003967
150.895081
140.818161
-0.000000
111.424545
137.927704
156.434052
138.569778
152.525528
139.344727
143.679398
141.349304
164.151199
-177.575928
135.766159
140.967072
166.116364
152.215591
150.497757
140.236221
149.034027
164.421463
145.609879
130.928589
157.085510
130.701691
139.867813
129.849335
147.826508
141.095596
142.016891
142.706100
120.090347
156.173065
166.361908
154.950256
148.929291
129.682419
135.320404
140.360458
144.478378
152.938965
146.226639
139.704956
126.884148
138.370209
172.567444
149.378052
165.272415
140.911942
148.160507
150.392181
154.736557
154.770920
115.202759
-5.125755
-31.875408
-38.383316
-1.668357
-39.351070
12.306005
15.989491
123.214417
154.537643
144.947754
137.230042
155.591751
133.903687
148.068619
122.196342
139.421494
137.429031
135.001266
168.480591
134.103607
140.973465
129.702911
121.551041
153.265305
129.817245
144.942398
160.378586
141.706940
147.769653
145.424637
141.350113
126.603249
140.298386
112.017784
136.682800
158.429504
151.279709
149.695999
64.871742
130.596222
155.391083
118.481018
161.100311
159.655319
147.310486
106.599503
130.942429
154.259323
124.874474
-11.657444
-2.301888
52.709476
8.713208
2.483331
22.264353
-10.280285
13.617194
131.745636
127.536156
135.981110
154.937729
152.600021
143.732819
7.942133
168.374893
138.160873
165.426086
148.848740
165.573074
143.297791
146.288727
14.058463
3.603805
-10.845475
137.892685
136.471481
161.579926
139.282364
8.963943
0.381549
161.487823
135.499756
143.971085
-47.748158
-5.900366
-3.696075
-35.815716
9.496824
-19.847006
27.132656
-5.171309
3.978771
153.721283
157.142075
128.789047
135.298233
139.609222
9.954375
133.017868
148.793320
149.578247
151.211227
154.934418
114.786705
142.729050
148.573135
-15.451086
-0.918984
4.933202
-17.834126
-40.594280
141.349091
149.450638
137.803131
171.879700
131.842987
158.437210
144.610260
136.702316
120.169769
130.025726
133.184494
174.146652
121.962257
159.528915
138.365479
140.894226
143.506195
152.537537
145.218338
128.378540
150.037476
154.994781
166.763779
163.476364
152.125351
121.087524
144.077362
148.025497
107.946503
-175.557846
143.620667
119.276054
141.134308
171.430450
152.116043
138.867569
141.618713
159.738373
113.876503
144.965317
148.514008
144.391235
150.231293
139.603104
135.813187
148.870468
137.215408
143.577942
-2.109421
20.362003
-0.613574
-37.360035
21.290012
16.189072
3.987720
19.845276
5.208496
1.106591
-3.629575
149.245560
151.359070
150.672043
174.343262
134.770416
130.231750
160.352554
131.441589
153.598373
110.567612
1.395216
9.453466
-11.727143
-4.400996
-10.456094
-102.971146
56.420700
8.049350
-6.881451
-18.338182
-4.376675
-10.479083
156.123749
162.138260
170.715652
156.346283
154.767654
122.750214
164.631271
153.657196
142.262070
114.083916
150.132324
154.395264
151.135880
149.072021
139.021118
132.968338
116.543526
133.671280
143.833588
164.100052
178.910690
139.105087
120.661911
164.678223
144.679794
22.822805
-35.069683
-36.727974
-47.697483
-28.219009
-25.204338
15.135157
140.596329
130.601257
135.829468
158.568100
132.841873
154.746246
146.225677
150.644272
139.636978
131.746307
149.788147
148.846954
121.838776
151.970596
150.616257
130.755142
119.948769
141.350906
149.469070
151.567795
137.777664
128.221863
129.796265
158.054901
109.965736
127.273903
152.598938
132.951233
139.539154
139.427536
158.424713
147.189758
155.269394
161.106995
136.250061
165.873291
122.781128
151.735123
144.775574
134.852158
167.952728
-37.032341
-2.928105
-7.079919
-13.228229
21.153078
-28.440807
-16.919033
-32.630848
4.207566
30.280624
143.114899
171.241837
138.179291
163.328262
166.933304
149.995193
-176.476959
122.809090
160.799316
151.236664
133.535110
147.088257
146.010971
130.009079
164.881516
-175.342209
162.882141
147.911026
151.671417
124.103081
115.551041
33.802086
136.558640
165.373917
158.101273
164.089035
142.776306
136.144180
130.743561
140.145538
151.587936
163.867996
143.176270
144.525589
130.542023
121.207520
137.978577
144.409882
169.289825
166.560440
138.958862
150.458923
164.678482
50.333714
97.833237
143.614792
164.743332
167.967316
100.433960
142.890488
144.724426
145.511871
156.227188
148.529068
139.697571
151.217636
148.959351
125.393661
-28.472620
30.494854
126.820351
154.792679
154.224243
124.404373
149.452438
-148.348251
108.266907
141.074295
137.200287
144.321838
107.493584
133.191925
146.219177
169.035339
134.412979
157.492599
148.294434
114.317116
143.839737
131.682098
150.931427
153.602005
135.958954
137.168793
147.238693
153.045990
150.743576
153.822647
23.986700
109.782707
147.685318
-46.822811
-1.018948
14.876384
-41.139339
151.989746
168.838379
159.139572
157.618454
144.921082
151.907745
130.624817
143.422760
129.644714
132.713745
134.889038
150.204300
128.610046
139.825546
161.013962
143.462967
155.543915
136.454865
165.006775
141.236328
138.424255
142.112518
131.844025
142.496429
139.805878
144.212875
126.034142
149.293915
152.005753
147.257065
149.443481
163.061493
147.332016
167.366562
162.891418
154.435776
144.469559
129.199905
139.749878
6.931945
120.737984
173.644623
122.850914
146.778320
144.773438
140.565460
145.499222
157.512421
144.477966
159.894638
-25.244293
-47.085220
141.732971
114.198151
138.189499
154.757950
134.962509
155.150162
131.001419
167.481354
121.076065
151.076721
146.424011
0.978588
6.077445
-14.323268
140.276764
146.664505
135.930267
24.438185
157.338058
164.848373
142.279083
145.213852
128.266785
137.574051
125.643372
146.286041
157.952744
132.801987
131.879410
110.298073
24.516792
20.798203
-15.632507
-63.410614
19.993818
-0.298051
-22.107786
-1.684234
14.075942
4.235402
144.212555
154.044098
169.064911
148.069183
152.918884
136.598358
-0.503189
-41.365532
0.113641
5.850055
6.938676
3.114076
-17.265272
12.905385
-49.474297
-34.712292
134.064514
158.091324
108.364746
162.060867
131.323746
126.169197
149.592407
141.896729
151.252106
24.760359
41.368046
178.806442
161.282806
158.524170
13.350247
-34.986404
115.215439
126.755531
127.408920
127.391327
142.822403
131.746033
175.100388
132.471649
130.862030
172.594315
141.717697
158.808411
136.817795
156.916687
134.272003
147.399933
146.501190
-175.344849
115.228729
149.609299
-33.196835
162.483749
-2.869285
-5.945936
5.221384
-32.752663
-0.574713
19.697828
-1.282832
22.108076
13.748041
-39.744644
17.343359
-40.162544
-28.380260
-7.620584
-3.128251
-5.520202
144.741318
116.891113
112.434059
153.530136
141.290619
168.596878
143.015701
164.269836
171.449539
150.670227
144.838943
130.098953
127.774063
173.509903
168.147842
150.698822
138.009613
164.094009
129.714294
132.513565
-8.190359
-15.033652
-3.332840
34.091137
-50.836517
-31.938219
-5.849217
-26.542370
-30.523035
152.171585
146.276093
125.603813
8.524566
-35.997673
-7.598895
-11.990001
146.104492
117.461693
138.357574
-151.408859
168.493134
136.702408
133.645599
141.802551
163.119553
137.691498
149.720993
130.752975
152.711029
150.240082
151.331268
137.711975
157.822144
132.521225
155.095459
161.564316
109.070160
168.104034
164.555161
140.653748
154.215271
169.362167
111.065926
123.040657
124.467033
118.918053
134.720932
157.373825
147.573425
152.552658
160.001923
145.103836
167.141449
157.936371
150.383026
-159.424072
-168.281387
145.509201
-173.183289
138.255066
19.866371
36.535133
141.931320
139.128616
137.855652
139.999878
131.545853
155.790833
143.279739
138.788589
157.472824
141.939423
-6.766918
13.976122
-41.307343
18.424702
146.014404
163.498108
136.383347
147.398590
170.933960
166.881607
138.039749
125.374069
125.249458
127.778351
14.984504
20.666346
-43.005531
129.802460
151.161636
129.429016
161.458267
164.179733
151.680328
145.780930
144.724503
147.512894
153.930939
150.797562
139.934708
128.147705
151.086349
136.087906
142.514954
131.879669
150.147781
117.416084
162.559479
131.011566
138.276459
118.227669
148.327118
-105.247154
21.187151
37.706039
137.031342
152.606750
155.762955
150.160828
122.688820
142.375519
145.171005
-13.402888
30.412113
170.031631
-167.461411
139.617416
153.038940
116.797646
152.900436
134.423477
150.755661
-38.988693
-69.336693
-27.674135
-39.386368
4.966883
-7.297374
-51.147408
3.860416
0.074019
-36.392685
-1.526237
3.944665
134.862289
153.061188
169.490631
148.260162
141.706894
131.263565
153.662781
11.692310
151.928940
163.895355
156.588028
123.211945
157.944641
-5.700110
11.743061
-10.904973
21.811577
-35.553829
-8.874978
-25.012461
1.512843
-1.106414
-41.299294
-43.058762
-5.767145
-17.946163
142.400040
170.638474
148.300720
136.499710
158.726761
159.234222
57.189110
143.305527
158.003372
161.681107
136.576126
136.912933
152.226791
169.500977
125.415352
134.953583
148.025848
133.581863
165.924576
159.995758
136.954956
178.069321
144.818832
168.033371
163.404129
141.147430
139.820969
139.985077
152.046082
124.916733
149.276779
146.740128
126.534058
143.098053
111.198013
142.993820
117.035187
148.376938
134.559769
-44.904606
7.013247
1.901560
138.109360
149.933395
146.101807
152.800690
130.639587
149.998886
152.432373
140.727005
146.160187
161.125259
-31.789246
-25.833559
9.229565
26.398598
34.051525
3.097751
162.658569
149.034576
151.474762
95.106682
173.327850
153.135468
170.205109
159.996613
147.922455
117.104034
148.452576
140.434753
148.026428
132.139160
148.986343
156.089966
128.826553
134.329956
135.798889
129.465088
136.974945
148.591309
148.677856
123.732391
151.599869
114.652367
140.610016
140.888000
161.743332
152.630096
138.918915
119.419312
143.902679
150.460220
141.947952
132.407028
-19.150740
-12.558167
-40.109329
-40.678989
-11.214470
-10.968962
144.596802
173.944550
169.775604
151.361938
133.391296
133.134888
138.931778
132.890320
129.372467
162.605087
131.937195
145.783966
145.143524
160.148804
141.682541
134.572861
136.077393
129.103531
-27.972275
-28.498907
-3.490539
-38.785114
-21.353569
-31.009060
146.157303
164.799255
-1.381544
-1.127091
-2.304013
-1.272878
6.787118
-35.343410
-19.471834
-82.973434
-42.543758
-13.504141
4.033034
-9.535061
12.466109
25.343494
-40.224785
150.505081
149.664383
153.868484
171.082291
173.316269
157.706223
128.653320
161.652603
142.016937
-163.049850
138.005188
143.880371
145.298553
145.437286
150.449646
146.923096
161.086868
159.300522
-28.796953
140.751953
148.099335
142.236176
138.224319
176.638031
150.012146
167.193375
127.610893
143.120728
158.444733
158.213364
149.806473
158.139938
151.575195
149.456436
114.012993
148.695923
7.972083
-58.286018
-20.001978
8.192037
161.202988
143.107452
153.651611
148.994385
161.316833
156.021057
130.979996
122.570351
149.241241
153.888367
151.467224
148.756424
134.794998
156.092041
149.924469
157.813049
135.280884
130.351776
168.650345
149.568634
134.237061
81.469193
160.863602
147.708221
125.386505
150.309097
162.467575
134.173599
167.720047
147.051987
136.634628
2.511857
32.968948
4.631512
16.357571
116.857826
137.588135
149.642456
171.195038
-167.681564
-174.062668
177.884720
-137.686859
142.624069
128.671005
145.202103
122.078094
18.360130
-19.577532
168.266510
125.999428
135.891800
158.647995
162.455307
162.607925
127.750732
149.472855
155.763336
176.305664
162.020187
151.324966
132.554123
157.064316
108.862389
139.223083
106.999062
158.252716
122.679642
148.247635
161.167770
138.078262
133.526718
136.657578
167.780655
134.496368
168.334549
133.101837
144.579025
155.625900
162.074722
140.082870
160.618774
100.984955
151.791672
163.265320
131.104813
142.123627
11.638025
-14.540060
4.419560
11.651814
-26.013269
145.887283
136.950989
166.090790
145.785553
143.577988
162.208603
161.644989
156.110657
150.360016
135.581039
156.623093
138.025650
139.440430
149.188522
139.582687
146.022690
125.550957
164.926437
99.343422
126.405823
-176.182571
115.023003
139.239288
143.450027
149.147583
157.578293
139.909485
156.676834
143.773773
156.570267
155.352600
134.961014
-168.664948
143.372498
161.249191
166.243195
140.722534
153.352234
157.396896
141.694519
133.323257
138.812134
164.004028
107.184875
-2.358168
-0.471469
-15.741246
-16.539751
6.314971
9.246711
-12.135442
-28.647127
150.329636
149.247757
133.998688
155.875076
-18.201500
-19.819004
-4.198013
-1.916425
-21.527569
-3.680201
17.244953
167.276199
154.460693
153.342056
113.622635
114.800491
162.961777
130.233887
117.666328
147.065216
153.163635
159.842957
149.966736
136.692993
140.385315
87.878387
149.406235
9.210809
-50.268665
-10.127334
154.669342
154.379211
147.314011
146.408020
151.330368
145.879654
114.464767
126.661018
128.111710
141.993607
144.243851
142.230118
147.489761
-9.878603
-14.233637
-3.790339
0.271242
-29.483664
-37.620190
-21.060101
-16.047249
127.710815
138.672882
-5.807786
-27.779644
-3.424169
-35.338959
-46.561932
2.239308
7.247274
14.281893
-7.618060
-14.956146
-29.914082
-16.233501
40.771492
-43.468353
-50.993923
-16.359852
153.553055
160.343948
137.004364
151.584351
155.121185
133.414612
164.065918
138.408417
147.731430
144.351364
142.306702
141.240921
-36.415779
11.768388
129.373596
-32.505707
-0.288714
-69.631073
149.114517
26.792158
19.958971
10.262185
8.154202
-8.661249
0.048457
168.858093
142.811691
149.064255
144.444290
162.139404
158.241745
148.680298
143.456924
155.405060
132.321548
113.326942
136.937881
136.183762
134.857071
140.891129
141.715454
159.179825
165.108810
135.749466
141.583984
154.831924
129.981491
149.803329
152.153473
144.363312
137.774994
135.143250
125.185493
135.065323
149.110916
148.912323
149.253036
136.905731
131.494080
163.505096
132.260162
133.457108
130.514221
130.841721
134.096634
141.575867
127.240829
140.356171
154.124252
149.181168
151.759155
145.580490
124.560555
143.611572
152.828964
-6.296565
12.813840
37.570305
-20.033913
28.820856
-39.470512
11.254349
20.224375
-22.719122
3.799421
-25.268000
-37.620296
8.125162
-42.953342
2.041431
14.012557
-10.321671
19.650507
-39.292316
14.982984
3.262008
-41.512424
28.887966
-2.281561
146.671494
148.686844
150.201157
163.474731
140.004745
165.619614
149.960617
133.733109
128.939545
168.225342
139.515869
118.423645
141.229965
135.522614
143.799637
128.947250
144.888931
154.777573
130.712189
143.249954
111.895920
141.051254
129.091446
139.899918
145.277710
142.782440
133.297455
159.622849
144.959976
145.237946
169.248276
-143.855804
-160.004913
28.955919
151.602600
166.428131
139.401001
148.127594
132.562378
122.104134
168.005615
138.505356
158.267166
122.588570
146.029114
133.152664
136.365967
151.729446
150.736694
123.220215
146.057297
155.874832
153.160950
138.268799
118.986343
142.771301
153.313553
137.992661
129.075134
147.146927
168.924744
156.382675
132.860123
155.427795
166.716965
156.606934
137.525772
118.283478
-5.318945
-17.348433
152.364639
160.898422
145.178268
129.913956
147.559998
115.879265
171.371902
145.572983
141.229279
143.780060
100.343796
129.841827
146.207779
164.081421
164.966553
27.622435
138.271667
161.444550
139.452759
154.089050
139.330658
153.756943
133.779984
133.684525
137.663239
163.292984
144.821609
139.800842
137.098343
131.500534
156.316208
0.898310
-39.303608
12.812716
-44.372387
-16.289211
9.640798
-42.542397
126.182503
-172.604416
141.402496
150.506210
158.839096
124.990868
148.991394
144.088745
173.259964
152.272842
152.786362
143.583862
155.390091
142.426254
143.819626
128.903503
133.558044
147.564041
162.089142
141.843704
152.499069
152.161224
127.227310
112.207779
128.508102
171.485260
143.119522
130.729355
141.912125
146.980286
134.433609
132.284607
153.030930
130.553192
151.919479
141.630325
144.055969
116.627930
143.618622
63.625389
125.547966
133.130722
141.443665
173.372101
147.166245
2.485301
-89.580956
7.500433
-3.020382
13.126539
-1.163652
-16.468706
144.743515
146.585999
155.481476
153.691101
110.722145
155.712997
140.040237
19.690044
142.034409
136.571548
5.982942
141.933426
150.852417
146.266129
135.903015
143.241394
145.508224
139.548950
136.255432
111.391426
125.965347
144.380371
158.975113
-166.470749
-143.668671
-148.836258
24.146751
171.031128
138.959824
175.252197
152.395767
125.786591
148.221176
154.834991
173.611267
131.032578
135.341156
153.639984
144.587250
162.180481
134.804260
121.812126
136.414551
131.306808
159.874222
130.559235
147.933044
-38.920982
9.764808
19.494719
-42.643970
29.108608
-23.161861
-68.742851
19.053072
116.310135
149.421768
143.120819
136.660812
153.556824
166.686035
155.170502
161.232071
119.894783
2.344100
-59.462559
-27.402525
-48.890160
-29.180492
16.310577
152.305893
153.587250
145.916183
-11.670079
1.039105
-30.700134
-8.177741
149.027084
131.352676
151.104477
155.282654
152.448074
161.257797
147.961441
-32.576347
29.982189
15.013469
111.229858
132.124802
124.967140
113.925156
130.881424
134.620712
152.385956
138.354126
160.213516
155.684448
139.989288
127.952164
140.060913
144.105209
147.453522
119.090996
141.817368
143.760422
161.631851
152.409637
152.746933
164.732239
129.409286
164.214218
133.958862
123.569969
168.783829
157.368912
150.827332
144.617172
130.720108
137.142639
157.163666
151.392654
131.906158
-177.916794
161.164703
141.765625
-7.042248
143.430878
141.953430
140.877945
148.069611
152.418579
113.542809
144.574966
143.048508
130.301117
141.028259
119.306267
148.600723
163.958374
136.309906
137.697891
138.927780
139.124115
142.538300
136.763687
141.518448
117.435150
169.941620
144.440063
143.058884
135.702194
171.563339
131.497543
151.633774
157.628876
105.932594
131.162979
134.201523
168.081802
145.905212
-1.369736
-55.629921
-34.993690
-21.388245
-21.667360
166.074326
123.200272
138.709183
146.992126
138.645050
138.063995
129.817932
171.536163
133.100464
3.241478
-5.124800
128.080902
148.498001
159.897751
150.681046
148.632919
131.095551
168.055679
146.800262
156.838455
166.303329
137.914215
136.085144
131.359299
148.797882
142.494247
140.231049
147.968140
136.585709
-176.111618
4.485021
-31.421368
21.808001
-1.346829
-65.040535
-81.753044
130.807434
141.036438
137.054352
159.196457
120.723190
169.370575
120.077263
164.149048
173.161255
157.000351
153.354675
144.651230
-3.983494
117.319786
137.249268
152.140823
136.496689
146.154221
-41.487793
-29.267061
-47.511082
11.476756
-48.054188
175.240402
139.013931
136.170029
135.789505
142.730484
162.014038
-176.635178
157.716354
159.832336
-176.284775
-131.837860
-138.887741
149.927612
126.606308
127.189095
116.970039
112.405739
170.023926
158.683777
146.260025
136.329285
142.614288
166.547485
138.683975
168.433014
136.998581
153.179489
170.279984
126.709480
143.060043
128.736679
133.248703
151.434540
147.786728
-31.159609
13.182439
24.339178
116.402412
130.456879
163.709183
153.395126
141.996368
65.343170
158.712921
133.523560
-30.012465
-33.035892
-22.321707
-12.647181
18.460499
-46.190262
-7.402685
141.998230
-13.891042
140.474289
117.165237
139.977753
150.395538
-15.660187
-33.568878
-41.638103
7.317189
-37.670200
6.812356
-36.367275
11.010058
21.831503
-6.165769
151.653458
132.201324
146.531647
-69.710396
-17.848625
25.402763
146.293381
157.465759
142.276733
146.970123
138.949646
157.965668
154.554916
145.116623
147.676743
15.971181
-36.816212
122.920227
157.395920
152.053055
134.263184
136.427017
147.340271
147.615677
155.705322
137.051010
163.365173
138.560287
145.178085
139.821213
174.849182
139.717987
154.806778
134.987915
143.678818
146.325546
117.625847
158.072037
129.070221
148.343384
174.959534
122.519463
73.361343
-166.234268
112.908852
-139.759384
-152.533752
-157.330048
-151.062561
10.967508
-161.924240
-155.730606
26.065998
28.353401
32.127144
150.951248
132.068985
81.282578
147.412231
138.496628
153.365753
153.805084
162.693100
-150.634995
-127.285393
156.947678
-175.316696
172.583038
146.264694
149.579361
137.102875
135.981720
147.881897
168.091934
141.585709
33.203667
138.309906
146.961609
139.406189
-18.615297
0.176939
-35.534195
17.523405
-6.652339
14.272129
144.175125
149.005402
160.594589
153.987793
-39.483383
-30.494806
143.151154
144.228882
152.119400
-14.496331
153.138412
151.625519
-20.050833
-10.109917
-26.491043
142.921738
138.731186
142.602295
136.282730
126.582771
140.764160
156.369049
179.437317
146.045532
15.416808
-3.681424
-14.271021
-19.089830
3.369238
-25.753754
-46.087727
-30.683743
-10.751235
171.836548
157.720657
129.794617
150.280151
-40.281006
156.322922
137.331543
157.301071
162.249664
179.266174
158.678284
152.035767
159.732422
121.680794
160.436066
145.557327
126.433968
141.685471
144.873276
134.607697
6.009097
-54.910851
-26.502066
-6.067728
8.742264
-0.134170
-3.625148
-5.751900
-35.904434
12.192006
-10.078234
-42.903889
4.085236
-0.905470
-5.160841
27.633039
-35.324657
-55.358063
7.313595
-35.860222
7.078534
8.903863
8.801965
-20.524244
-46.910568
-43.290756
-3.218932
-0.290066
11.554250
-17.992611
10.785599
-10.159291
24.932556
-17.795414
14.997244
38.087669
28.329775
-18.917414
5.655027
10.471231
-15.821220
2.818556
-13.850528
-14.075815
-14.391276
33.271938
-38.112186
148.382248
135.352615
-14.471151
147.147736
149.296921
125.936226
3.795966
-14.162837
-8.017165
139.092560
143.982590
125.101768
143.568115
147.217239
129.598907
160.523300
151.913589
137.411240
141.898407
132.126129
147.418991
138.533920
152.115723
163.085541
145.119446
134.984650
131.516647
174.684662
158.131439
125.548981
144.470215
130.014221
156.408707
141.513428
133.675232
137.903992
174.224228
151.503677
142.481384
145.357437
143.819382
136.751114
170.155945
151.731110
154.593857
152.124344
139.484833
151.556656
145.930222
150.103455
152.896393
141.612747
175.485977
44.418991
10.802102
11.433560
-136.253601
-172.436844
145.261429
110.930473
127.379112
163.024643
156.889435
137.520203
166.856552
149.382843
139.530792
162.146347
153.471283
131.828003
113.172989
131.420670
148.892120
166.718552
149.469528
140.898788
134.863556
160.838440
43.728767
141.741486
163.898895
139.521469
151.929306
156.569565
126.099655
150.227478
123.230255
147.357651
142.828583
134.257248
159.907990
132.365952
126.032745
143.221909
126.944580
125.500809
125.794319
138.839966
130.228973
135.938248
176.467194
159.612656
85.034294
172.226212
175.643448
113.796295
135.023041
158.616821
125.690994
115.470711
148.927734
134.443909
143.317780
151.711914
130.653931
123.308815
143.036209
137.229141
145.066605
136.885376
141.272324
151.648666
117.501076
1.697659
-45.850792
8.874757
-56.885353
120.224808
150.895264
20.371542
-21.404373
-48.512909
133.185577
120.568352
162.006897
148.845490
137.014069
152.655945
165.863632
148.482574
130.812485
130.750687
150.902725
141.388184
139.493851
121.232590
139.914093
153.700226
121.390457
166.219345
154.817642
146.691528
156.035767
145.248520
131.510223
141.073746
144.008331
127.043068
135.642105
135.953979
142.439270
173.056564
132.675171
151.189438
146.625000
153.195251
150.552582
135.463516
131.344452
155.480713
139.169601
159.520920
160.558228
114.566330
131.744171
175.178085
123.696068
126.579849
134.037674
141.996490
138.740509
152.301788
170.582916
160.607941
166.302734
5.463644
-19.461330
13.285445
-19.258278
-20.943132
-42.699455
13.559428
-46.383461
28.342627
31.605726
-7.295383
-7.101223
-26.906073
177.011002
152.472107
84.059685
138.623825
154.094330
-40.164032
148.819794
-34.504219
-6.755373
14.804796
5.647536
-45.625591
-64.413803
26.975494
127.712616
-7.220778
11.613758
-42.025787
-2.149311
144.716537
146.621246
163.130981
12.442958
-46.941921
1.255697
42.413250
146.496078
143.996613
158.361786
157.047470
142.169083
149.325363
130.039017
134.003265
134.309128
158.020981
-12.928682
-13.593805
-21.539431
-38.760605
142.954041
139.962067
145.370331
138.080078
146.961014
113.203964
137.873016
131.508301
153.266006
140.365417
137.026855
169.401962
138.470352
9.932145
-24.985300
66.981316
147.844315
145.310898
143.561615
2.936850
13.779935
145.918503
153.187576
142.000824
119.150291
156.237106
140.042648
156.710052
168.299820
147.714615
127.325249
117.914108
139.456375
150.001877
151.990646
156.073761
156.369904
132.914307
140.870224
133.938629
163.001862
127.530716
105.293571
132.681030
-18.198471
15.685320
-31.305094
-20.184200
-44.714077
-30.696314
22.019699
21.804111
135.777695
146.989166
123.429787
160.280411
26.296919
-17.268436
-38.451214
-33.189991
-22.158382
4.955273
-17.185167
164.035767
141.568130
168.166626
140.229568
145.493973
-178.985855
153.657242
155.434662
162.727386
127.316292
149.327286
147.429214
179.611832
131.976791
171.740738
113.302834
138.180435
137.807938
139.295120
139.505615
145.972488
126.640007
103.265381
166.890198
179.097336
175.022156
29.310175
18.208300
124.984314
123.994125
130.157074
138.749008
141.255737
132.589005
136.366257
145.612030
150.202469
141.429489
148.306427
140.433365
148.771042
147.642105
132.741379
129.286957
141.768433
128.494629
124.746925
143.227615
159.674057
149.226105
155.802734
-0.502800
12.457595
2.878888
24.351191
-36.017963
-7.133059
-17.880777
168.527359
148.312531
150.358582
150.787384
145.215805
121.004524
126.368614
158.747498
147.442413
152.858398
142.606659
172.136047
138.601791
155.081802
149.144165
149.501526
145.319809
132.614960
135.578476
143.866943
151.772964
7.329915
28.468567
10.962175
-44.348289
29.076967
2.415570
137.218307
160.851349
164.090088
137.741028
145.780411
138.903366
139.601852
2.673202
-10.090872
-37.149986
-12.507666
-6.329144
8.797544
146.342819
147.243988
146.604233
152.549667
141.855042
118.630341
151.285889
22.529755
-10.434601
-7.800466
-46.967506
-20.612602
-11.898436
165.789627
143.954330
152.835724
153.817734
138.793152
141.685287
149.127701
136.037231
159.358414
139.548126
130.854980
137.082565
118.107285
147.047577
127.964653
147.495331
174.857895
132.564270
-40.839668
160.881653
149.835220
130.477509
146.869583
147.356262
146.394379
104.178505
8.940855
143.625275
135.206558
-20.980850
17.651798
21.084549
150.976990
140.194992
144.024582
111.694077
119.232582
154.986069
135.315872
162.738434
158.209015
161.240845
165.734818
143.971909
127.370728
139.553986
143.989853
159.666519
144.661957
137.215134
141.701080
151.442627
137.568970
158.709763
158.566681
2.281819
-29.336695
-18.901608
8.989835
169.835602
127.881882
127.723495
140.111298
10.675657
-34.620228
18.375368
138.551392
169.492950
157.763596
144.871628
131.247971
160.313995
-7.978827
-37.323471
-26.166698
150.803055
147.933334
138.261551
129.637527
159.315826
115.983986
144.184601
157.900177
156.770462
144.896301
159.043427
161.707596
133.634796
159.825623
146.636688
107.968643
137.644257
95.824173
132.472748
158.088593
147.407791
173.531601
153.438049
15.125841
-37.233612
-18.490061
36.775864
-16.041071
-33.458069
-5.344744
-17.467505
-22.300722
19.720936
15.067216
128.625015
147.949936
148.500381
128.255341
140.439789
145.275925
158.613190
151.708313
107.217682
5.185195
127.887993
124.387161
22.313919
-13.560113
113.416214
159.849533
-81.783127
-38.493465
-6.793530
-44.175747
-27.860582
-5.030962
38.769581
-34.307758
7.725578
-15.729723
-42.658237
-39.306076
-11.127920
-4.285006
-29.547445
6.617965
-3.778335
-11.261520
-21.270561
117.654480
119.130867
-24.934412
3.627254
5.807988
-4.353702
-44.782990
149.565338
150.133423
123.501244
131.647339
162.898575
133.968094
123.209068
119.207405
140.912949
161.608215
137.674728
145.224396
144.471695
151.740204
127.737480
149.433868
133.697311
126.346306
139.621521
147.464371
144.841751
132.474823
135.897064
132.674118
160.135941
128.985611
156.190323
142.195374
138.379837
156.570389
144.425797
135.755524
148.155182
131.113541
167.886185
125.113091
151.882874
143.039169
127.757889
154.998856
142.375122
160.663422
148.908600
132.096512
151.962021
119.622780
126.854607
152.806702
128.105881
142.167343
129.351074
140.643890
141.775452
140.348297
145.545670
166.295074
146.757416
147.144226
152.749252
131.836227
120.342888
135.620758
142.788971
143.896606
126.371460
150.753281
142.746140
150.937897
105.179710
163.924606
143.822372
149.725708
145.522369
127.784653
-23.197962
-31.760866
-39.246960
-25.873161
44.961899
172.565750
-27.744825
-50.679008
-34.582180
-42.347313
178.505890
142.609253
136.187195
150.805389
150.727432
141.454468
136.531982
146.158356
156.100601
120.252411
144.296890
-11.948174
-47.924614
147.759354
170.732620
141.088669
130.699295
144.016693
156.908066
165.645294
151.670517
156.129929
137.221466
151.912842
138.175629
171.101135
149.364853
159.814377
148.386124
-162.324860
141.198303
139.874863
173.770004
146.517044
158.795898
148.311859
115.637718
121.851555
128.427673
164.330017
143.260864
142.294373
116.972763
140.765991
14.860665
1.993705
-9.215395
7.074986
-38.988434
-19.226227
-8.252667
-40.958786
134.632401
-3.524367
142.455505
131.716522
135.879471
143.546158
144.264099
132.116837
142.086685
-137.410019
156.580750
133.465393
138.361298
163.763504
145.567108
137.297852
152.125198
131.495880
148.208847
147.259979
138.002396
136.705612
170.742233
141.485229
151.100372
158.137970
109.764732
113.127060
162.631699
141.906799
143.893753
155.942917
159.228210
159.883026
145.393677
118.537163
160.462692
162.519882
130.221710
167.766342
122.745270
151.911758
136.136475
125.403687
131.360657
143.806442
157.643356
130.843613
125.257729
136.432312
131.671249
-175.002594
128.906067
131.323166
101.397064
141.071915
174.273331
166.282394
145.264664
153.258682
157.521942
168.325241
165.611649
159.335892
141.590958
130.726395
145.652405
156.416870
163.025131
126.856361
144.942047
151.688049
-175.922913
130.743973
178.691483
136.923630
146.002747
127.878235
176.206085
155.439087
153.508118
123.383949
155.835541
154.428162
166.001190
115.802505
142.986389
173.502899
132.054184
151.210190
163.077728
137.004959
152.163681
151.984833
153.824295
168.931931
168.093613
173.334045
151.746094
142.332672
138.954086
148.769882
138.240173
-20.710918
155.763367
141.683258
153.608398
140.696136
129.553177
164.442444
13.567860
145.468964
135.642761
161.859985
167.232895
92.062363
131.854233
149.130432
145.042480
169.434875
140.490631
156.041626
154.051392
149.606201
132.234756
159.046295
127.911156
136.607285
139.073746
144.570297
118.921684
-1.678064
153.195404
139.124557
160.463760
-35.705784
-40.487350
165.719437
1.717714
123.841324
141.297531
169.730713
152.794601
156.151703
165.940033
125.831818
133.204773
158.498245
-179.369751
115.497070
-15.282105
-13.542798
15.841013
-5.101924
-12.273322
-11.594743
-47.627888
-11.504425
-3.999096
-37.993954
154.813858
118.260757
151.781937
121.053841
130.731644
160.113159
158.255020
148.025101
139.990326
162.356079
123.092232
137.279663
8.441361
3.325548
-10.668152
3.017139
20.207140
116.629669
2.936250
0.694925
27.129074
5.938315
158.384216
155.108459
156.582581
154.660675
130.250732
141.564209
168.296768
147.597870
128.696579
42.010593
138.399384
146.605988
159.415848
139.182373
139.320709
149.200104
152.793106
158.402084
141.848953
114.711899
143.389893
138.183533
140.874619
-1.547881
-9.949969
14.363576
-67.228165
-39.610001
-29.728182
-30.889688
131.650848
132.973206
142.037949
131.255417
133.681213
149.887405
-12.667910
14.194862
-9.472203
-2.311984
-9.542727
12.537937
-16.753643
132.546097
162.249573
144.684784
144.335754
162.803299
-40.440235
-3.324665
-33.700382
24.043785
75.590065
-23.291029
-10.028798
63.556477
-38.935635
120.635780
165.765869
140.141785
140.710129
141.495972
161.684357
21.459965
29.563185
57.459026
153.542892
11.428616
146.404694
136.072479
-40.423908
-49.814987
-12.067577
131.075760
119.938141
150.535233
155.252808
151.999481
149.426788
163.178070
155.025116
142.897491
133.527863
112.241600
162.839401
145.486984
147.776794
146.577469
157.975327
139.693863
144.500702
136.480576
156.768082
137.651962
79.042877
178.635849
-43.064449
-15.811873
4.079911
-8.390564
-19.064827
3.483015
115.865845
148.210632
137.016571
168.935776
131.143661
117.714233
177.542252
148.150818
156.017853
138.627609
161.784683
154.915710
143.128967
107.769707
122.993790
161.728897
14.899258
-43.051609
20.921951
26.678394
164.044357
173.595520
154.398148
139.761444
146.865234
125.038559
147.935074
127.260475
138.412979
149.635483
32.686974
-1.625460
-8.537826
-19.440212
-7.258311
48.597332
-15.159558
7.923005
139.985062
-15.258764
10.729484
162.577499
136.858841
136.764908
167.052673
157.691055
171.153625
157.402908
142.103577
133.120331
124.378349
130.372482
139.950592
128.940781
151.636154
149.020386
150.940781
148.000137
124.298370
136.285812
161.784836
-40.328857
148.108704
127.635399
141.344238
146.178558
21.644236
31.369001
7.182448
-154.926544
52.195004
143.092026
140.948761
161.784622
104.937683
7.706628
-7.541008
168.601379
66.842346
158.019501
166.193207
119.194443
139.705093
127.433044
125.096298
158.528625
154.311783
124.198730
144.347229
156.668823
131.692520
164.985031
120.166473
154.518707
128.576096
168.661530
136.880692
158.035217
130.519791
172.575394
161.945602
125.696373
133.559616
154.563354
142.747757
152.342422
137.544403
140.302139
150.663010
154.299240
132.075989
124.473358
122.686501
142.069931
177.759537
134.185913
53.281307
151.163040
137.950409
8.096211
-17.815325
-175.324402
152.298691
153.840607
151.356766
148.403366
142.362839
138.161133
148.682861
118.594315
86.249908
150.725800
155.346970
169.226257
160.003098
149.063507
118.146515
136.352127
128.778107
139.067444
152.599442
100.339989
129.905914
58.085167
6.935283
-1.400395
12.780861
-42.137615
-5.655235
162.120789
150.759048
121.000977
156.530090
147.276978
156.545914
148.005112
143.158707
-17.380646
-43.983467
1.161969
11.641800
4.694191
-17.066854
-25.860857
-27.423679
7.761165
158.994293
124.192856
170.460922
147.195847
170.227173
164.645355
149.708633
140.726395
141.665359
136.803513
172.766052
143.503662
136.586243
154.461624
138.439728
151.495392
168.207367
155.617844
159.761719
134.673004
163.994629
133.681580
147.546417
160.878479
-39.403206
12.496101
148.702438
-30.055607
-1.358259
-44.893944
7.804088
16.405510
175.525299
170.697937
144.553574
135.772598
-20.532055
-11.092600
-90.898438
139.031342
142.694260
154.677673
139.627716
125.868698
143.958023
164.250946
152.254150
163.492813
139.972427
135.126434
145.676071
160.778961
139.400146
69.083847
151.382355
136.819733
139.434052
148.620132
151.472107
129.740250
177.717560
139.096588
131.866684
144.545105
9.161285
-10.537338
-20.011810
16.806341
-5.301195
-69.457390
148.306290
168.354324
153.074753
145.989929
148.547913
132.273239
147.824844
135.984772
140.523376
146.023575
136.063705
153.153244
141.919388
118.827187
-85.028419
-8.635062
-7.326943
0.263187
17.009077
29.470325
116.764259
147.582916
166.422348
129.725571
133.723129
143.718338
110.818405
135.224152
155.038284
118.932190
151.930298
140.730682
126.682571
124.986702
148.519745
151.118500
139.613052
168.289001
156.190506
153.322769
144.938278
141.441025
160.640488
157.837692
148.359238
118.361267
137.658325
132.276611
149.880295
147.704712
-0.852257
-34.099792
-4.985545
10.413820
18.309952
11.437780
-25.825335
-11.965334
-12.509604
-8.232395
133.170731
141.852829
160.167511
0.179137
2.707760
110.975327
139.274017
112.448372
141.397202
131.593719
137.657379
171.634430
174.387650
159.287537
151.461151
131.447372
149.083740
137.084778
158.480606
154.318115
130.059143
145.369949
152.532822
162.778717
148.322845
147.185898
115.404633
163.481857
155.833298
-20.297609
-46.329216
-3.003548
-39.031670
-40.756344
-15.618624
4.791991
-24.517294
32.604839
17.764332
-36.595791
-45.117470
120.146339
139.029251
145.191849
140.611404
145.698822
134.504547
156.561584
157.286453
106.975601
138.840988
133.995209
134.628387
156.134247
-177.989853
164.484650
163.089783
150.263351
16.302271
-52.572517
-15.849055
9.559317
9.468093
-41.061794
-29.837790
-30.209272
5.078946
-15.589817
-19.436459
2.861770
-27.277714
32.437408
22.554306
151.346695
140.040070
139.678406
138.756073
151.386307
128.354797
126.615021
146.775391
169.487411
144.501312
135.738419
140.314560
158.808258
140.612778
142.891708
146.988327
158.497574
169.949860
141.828323
138.303314
138.685852
143.518112
137.645798
140.068573
139.386292
146.383926
154.220840
145.783295
153.831421
151.668594
165.878983
176.177078
144.283783
160.712921
142.982513
149.461075
143.950653
142.308258
139.467667
160.201370
167.145050
146.033951
165.257996
142.902405
153.326202
160.210205
128.840149
147.070679
6.249683
162.518326
143.329208
147.758057
158.515976
152.653976
140.378250
91.281754
115.901505
147.862167
158.145035
137.210129
146.998672
154.095123
154.790863
170.848236
153.919739
147.847870
145.078903
131.106659
113.893990
141.131668
149.486084
136.592468
163.012207
147.763184
121.315399
133.046799
139.659561
164.935837
156.941650
121.393028
154.650940
140.148132
149.723770
147.185333
145.783401
112.634995
145.105026
155.107010
133.669693
177.757019
168.972488
145.774094
137.724030
7.298502
29.780060
-42.459438
62.232037
-24.472410
-74.067001
-164.890839
155.186981
148.893997
149.121246
146.786057
118.388130
152.195587
132.875809
135.745041
130.134705
141.450897
120.128883
157.808655
146.156219
113.795822
157.492935
143.863266
131.553436
122.804092
134.720474
155.392746
170.615891
132.717880
130.320221
34.551865
141.226532
156.897095
147.352722
157.575684
137.077545
133.329117
154.826508
143.921921
117.751854
137.446915
142.699783
35.690590
-31.661234
135.638489
138.123657
126.975502
148.454803
157.943527
131.135895
164.571030
147.731827
147.859146
143.853348
160.438187
143.824371
163.904205
127.048386
128.683167
124.088219
144.640808
-44.496708
135.299667
164.741867
159.647293
-41.325043
-11.474868
-44.370358
5.836939
3.382403
165.297119
125.886826
132.199783
7.103902
-29.218649
5.554109
12.043246
-54.928322
-38.671665
-14.378903
-14.637559
22.239389
-37.022057
-6.105186
-5.468376
-38.131451
-22.967197
3.288309
-6.404013
28.942682
29.284380
-3.373594
-42.329536
15.011780
-7.722936
2.719805
-49.863369
164.312561
134.487747
156.127975
171.550095
135.757523
134.211060
136.537476
151.551178
142.729874
143.360367
143.130005
147.404877
-7.354900
-41.197105
19.217213
117.445168
-12.483073
-39.719528
15.606937
8.243478
137.817444
145.696259
143.503906
15.600207
8.949510
52.768295
-27.089415
-9.644161
146.742508
135.778351
145.891647
157.478027
165.718582
128.031845
103.664436
143.972015
145.764206
-25.975245
-3.094083
-3.859199
37.916775
-34.310154
-49.306316
140.007294
146.190155
149.448135
148.206879
155.447250
155.742493
154.946350
169.867676
150.696136
159.928955
143.443558
148.172943
126.667694
150.491455
132.259567
124.130798
34.079372
9.146108
14.843264
-39.854843
-39.506729
-50.686920
-45.482311
-7.799510
-35.864536
-22.059124
31.776033
6.094484
-30.464518
-13.174424
-33.880276
-3.966102
-27.176138
19.454460
-3.545636
150.115921
119.602493
145.380783
147.857147
157.668015
126.121735
139.552795
108.666245
146.507248
-40.607269
-84.822510
135.391739
161.597366
147.344131
116.413216
165.953918
4.399038
140.872620
124.322006
165.660873
130.913834
139.756393
148.823166
145.188232
120.239136
137.857529
118.278282
127.288139
154.135056
144.643692
-52.451302
-34.788403
25.929007
17.986132
68.991333
141.825500
127.067276
125.655693
133.080643
129.567184
136.210556
136.035553
174.427948
-40.260330
17.755085
-29.036430
-7.743138
135.966324
125.935211
134.942398
134.316696
159.381027
150.237274
127.922958
142.324448
138.072495
168.960724
141.277817
120.096687
147.391174
118.608566
107.955078
152.922180
109.175705
123.259117
155.159332
154.675751
154.849030
152.044327
131.125839
150.512909
127.287018
157.365448
151.384598
148.332825
125.250252
123.642265
-21.595285
109.276642
150.180191
140.725098
151.099380
-14.017041
-13.190642
-87.350044
-62.834774
-3.427712
-21.925148
148.233414
144.930344
142.208710
127.683395
134.787964
162.721024
143.504456
138.694046
135.567322
113.952003
134.698334
147.321838
131.875366
128.307465
170.608688
152.793488
153.078964
157.053696
132.040710
112.029640
28.079813
16.116364
-160.148544
-164.829971
-174.995697
143.244293
138.919098
136.638412
144.925064
159.781891
142.626038
158.423553
143.326019
166.109406
157.524353
153.755280
160.664734
150.978210
122.354362
139.496185
152.730942
134.090439
171.084412
136.295349
168.148056
159.032562
162.799469
142.644913
144.256943
138.879944
142.375717
130.212830
126.395386
141.677826
105.300858
147.879837
167.266769
115.063545
147.986771
136.172012
139.510696
144.816589
148.637360
162.522781
-48.650185
-32.040329
-6.804319
-5.724951
16.900024
-50.474648
-39.848389
128.455032
155.109467
148.499146
160.754837
149.939636
142.246658
151.459244
163.218277
145.886444
131.462845
154.387146
151.905792
110.454979
-177.399094
110.944290
137.889053
133.114365
121.879021
145.857803
145.709488
133.887543
141.648682
158.967224
131.199478
178.862534
158.997177
132.423615
147.510498
144.319122
121.705086
-38.287937
122.695404
156.233032
175.502319
162.614029
128.391525
143.807419
144.552628
-23.667267
-18.448353
-7.860425
58.662724
133.582428
154.991531
138.014313
131.477982
164.645218
152.386185
165.278076
145.750595
127.999870
175.957932
61.079552
151.449692
145.353195
138.861511
137.667557
173.141373
148.976898
152.055969
155.153656
148.601181
133.652725
158.559158
144.886917
127.197319
165.826172
141.515549
27.901035
-159.966812
145.689026
-111.869423
-175.684341
-63.907051
164.719604
121.069962
131.341873
160.131683
147.555450
147.244919
148.520432
157.433228
147.578400
124.522705
152.799225
102.116173
141.038284
-171.441940
155.076401
136.067825
131.802109
135.000702
155.628357
154.873810
141.060959
164.742432
168.955887
160.357574
174.254639
135.319626
127.899002
155.719620
146.908890
146.253143
165.818634
151.326965
132.768814
145.471069
151.799805
137.687897
161.189575
0.593143
-0.227282
-7.397754
25.284229
24.984547
35.347328
141.774170
135.426987
128.152359
145.071320
152.577240
138.570343
145.336533
136.800293
132.327774
156.641708
149.861069
166.157974
154.211563
162.969772
160.300842
109.232460
148.064697
152.663757
134.788544
156.945862
135.682175
136.660721
155.411987
136.086502
120.351395
101.525734
123.844040
142.467636
147.856125
139.271072
147.992371
150.560196
126.320137
154.781616
129.755142
173.212357
140.445312
134.986954
158.228027
-154.231903
134.208710
150.665070
124.749084
160.428818
155.869583
145.069595
154.741608
146.806351
148.503296
149.339142
146.224030
-177.982269
141.635818
142.507172
124.822258
156.692856
174.277496
-1.893825
107.258987
146.545181
134.760773
152.635071
151.055801
152.729584
139.623489
161.892151
135.055649
-46.953182
-5.102846
1.262071
-14.546779
167.017136
143.011490
155.785492
142.671677
107.411537
-162.449463
163.460007
147.317398
125.393417
150.687912
142.880539
175.833679
149.868088
137.189758
125.491425
153.580093
146.541870
153.112411
144.414841
163.173386
143.030487
131.030685
147.894882
128.108810
152.578781
141.347183
153.251251
144.124298
144.201370
143.508820
141.988144
157.569443
144.872803
-155.058594
133.056747
164.848373
154.969040
126.107361
160.749481
149.672134
163.555618
-41.437935
-21.611731
-8.516499
-3.736226
-17.549372
138.285019
149.858292
155.713364
144.784271
141.490997
144.019669
129.620209
-26.236286
17.579632
-9.061846
-11.818715
13.004721
6.180251
154.313950
160.394882
-171.548080
158.192429
171.156860
172.287933
153.487350
-136.665497
-150.801697
-143.864151
156.702408
151.077454
-42.131767
130.107697
-178.188126
140.902512
126.250984
150.902573
135.377747
135.766785
137.668900
152.188339
146.115982
144.759827
140.670563
128.569153
128.990372
140.545700
139.312119
157.237289
149.658386
131.611588
153.157593
151.420898
140.813614
-7.134489
-42.018055
21.811171
-2.696822
-53.114521
142.860947
120.643211
123.727135
174.954102
-7.691461
-22.361347
-45.581448
-42.405174
-44.095711
-43.790943
-14.249144
-9.135682
124.615456
149.004578
125.873779
140.673309
143.374176
132.840591
142.441315
158.546906
157.223450
143.294235
134.333282
129.597839
146.286819
145.394333
155.697418
142.649231
139.537827
159.275665
160.498505
150.817978
120.421936
131.070938
150.300903
148.565948
143.353424
144.591919
144.747864
19.363407
5.867786
138.131989
147.917450
159.070694
149.699966
163.595856
168.121017
137.930725
111.408310
161.447891
137.825653
151.627914
126.691177
148.989975
142.269577
137.407181
146.209732
132.055527
149.293686
151.126190
123.624863
131.663818
145.328720
90.964729
1.351905
162.483505
156.022598
136.927277
171.775848
129.393417
166.405258
159.062866
134.159927
-29.186893
124.261406
158.897675
160.881729
136.482635
139.942261
137.232773
121.740204
137.270370
140.369247
139.131622
-23.252642
2.580430
16.284950
-4.878372
-21.941296
-31.705559
-7.605632
148.923203
134.730804
-31.022448
-23.832087
-32.852989
3.120920
-47.414799
11.443634
142.768951
142.474014
156.155609
149.910690
149.111267
129.370667
172.551193
151.328217
28.179911
-169.294449
-123.568993
-159.946945
-163.783936
167.683731
-172.014008
150.739853
29.173641
160.522308
150.713028
16.894796
19.972773
-0.000000
141.019241
143.188644
140.322815
136.639755
-41.156128
-9.059916
149.676620
130.999969
126.954712
140.998657
-12.895380
-27.400654
-41.808723
4.188345
-1.620878
14.335272
-30.926525
147.712097
124.392273
160.829544
-33.577049
-9.245202
-0.232390
150.033707
143.944229
145.447205
142.041382
-38.413380
-19.114897
-30.468847
13.491675
16.832804
139.375031
179.302246
144.196091
136.502762
162.213943
131.864105
144.127533
123.454079
135.440338
165.492447
149.613144
103.827965
-17.678379
139.954620
128.616409
151.799698
155.782959
143.289932
154.118698
118.282547
149.804413
130.892746
153.995407
146.888504
155.567001
-34.249893
-41.552376
-28.785301
139.837830
150.225113
141.186127
156.838852
142.206467
-2.735665
17.543640
-8.275286
150.525070
150.665741
121.478867
170.369965
154.834412
134.751282
126.133942
121.646767
148.192047
136.139755
157.750687
3.100341
4.666442
-9.997902
21.453196
-23.959896
133.628876
146.832687
155.680664
146.312454
152.457962
26.062012
-11.529842
-46.105381
9.947261
-14.616489
147.113434
159.308273
151.081512
139.047256
145.092163
147.623322
152.078964
168.249359
146.341751
163.985825
145.575531
20.665737
-14.015617
18.652737
148.384338
144.699631
168.220551
144.461273
129.182800
157.566193
143.889526
159.013443
153.293152
158.096710
156.776428
143.882019
176.873291
147.212479
148.702087
133.713730
145.208511
136.521545
108.790443
145.760269
146.528534
162.909378
141.043686
166.583054
152.578568
134.077682
151.428543
145.471039
169.068161
114.575859
152.452194
154.153656
169.911240
167.935333
151.010056
152.650421
153.199081
173.943680
120.090179
164.951233
161.996948
151.585052
150.916183
140.957321
126.749756
150.135010
143.077713
145.278397
159.235031
128.874634
153.114288
150.093658
155.032959
141.139221
127.098465
157.250488
150.702576
173.677994
137.750336
128.321152
136.897293
155.202271
147.066864
135.846848
130.517273
146.223389
164.310211
143.961899
170.463440
150.431381
128.719406
151.137497
146.112198
152.330002
161.831024
144.499619
132.982407
132.046799
135.342758
147.415649
131.236511
9.881548
-22.655249
-3.365576
112.189117
159.397156
162.697876
151.305191
0.926829
7.521622
-42.899487
32.114902
-42.802986
2.603914
-0.646193
36.642937
-44.543430
164.637314
135.102371
152.728867
149.358658
159.863998
133.591644
142.572449
125.060112
146.947235
172.349518
120.786766
145.301086
154.016281
156.883514
156.973816
146.914337
157.787308
161.408310
157.717545
143.199188
148.223724
148.222092
144.440308
123.510902
160.871689
140.079666
100.782242
164.130981
157.502426
125.360725
-179.246170
155.950119
142.423035
153.368851
159.712936
171.106506
111.125679
173.326370
158.629196
151.580032
148.234528
142.255035
116.464745
148.232666
131.594360
129.593170
137.064056
-175.823257
143.127197
151.486862
144.925674
144.369843
140.325211
147.227936
168.544952
159.239899
151.751144
137.623535
134.687759
161.009460
126.297707
108.747307
146.907166
147.562485
169.669006
149.400558
116.427551
121.258995
152.498291
146.114471
143.349762
134.033951
126.693253
131.135330
24.747879
-133.144226
93.200798
156.368423
160.094299
170.425980
118.000145
124.646851
152.771973
149.485641
154.458298
154.635422
147.645004
148.995117
167.161377
150.168152
150.588531
-8.744241
139.925293
139.368149
148.712616
138.593201
142.066040
160.783646
131.723282
146.069931
153.269730
143.872223
149.045914
143.842468
147.344406
129.997055
121.985222
155.602295
-0.874469
-26.176943
-51.979019
8.932524
-9.211364
-39.608887
125.343102
149.521240
154.686066
151.526154
153.544754
126.038513
139.824875
142.481339
154.063232
140.726517
142.588440
157.682449
165.291321
129.333084
168.894257
145.680389
133.808487
122.692673
152.093903
154.354156
118.167358
162.352722
139.770020
131.162369
160.226257
148.131378
1.287400
34.875587
1.741362
6.008770
150.259537
144.427109
135.210373
-32.124653
-40.867275
-33.359055
19.207333
-8.824632
-39.156963
5.835293
20.091263
2.303672
-45.360966
73.841888
-4.913664
25.708839
-10.250524
5.938877
-9.529389
-23.269228
134.065018
132.274048
167.976013
146.691147
155.303467
132.062149
151.527313
131.148224
155.572372
151.837173
156.418243
99.905769
3.384487
140.853165
162.772430
145.244644
146.326080
142.518921
144.453003
-41.642857
-23.410036
-44.683804
-21.457958
-18.936237
3.143484
-5.583389
-45.118378
44.381226
-13.645103
-45.623665
-41.972137
7.671380
6.210377
142.675903
110.542877
-10.350830
-37.949177
22.694368
21.645752
5.609233
5.803397
-22.749168
132.608429
160.460007
163.194305
146.025696
-4.791583
31.195520
-5.855212
-28.622648
33.893661
144.267044
86.360809
145.251419
161.146652
167.417709
146.124481
123.095558
152.025314
122.397255
162.425537
158.049728
135.773773
150.468597
154.084534
123.571609
115.824265
164.947220
118.089310
141.099945
142.562729
140.253723
151.214417
114.200523
138.036926
112.169441
139.887161
-9.054058
-24.922371
-24.265833
-37.543106
-5.478365
-39.862659
-12.827076
16.979914
-22.972736
6.024475
-28.266865
4.887840
71.498428
103.547737
139.569260
155.608597
142.314331
141.477142
175.674957
166.472473
155.246841
145.176712
148.707001
142.895630
142.179672
139.467484
136.248657
133.059784
135.945648
135.901154
151.940079
161.168320
162.798935
157.916656
137.352417
158.859619
162.758881
-0.699416
136.397720
156.325333
133.913132
135.374100
138.162827
156.134827
147.051682
151.235504
22.953043
20.413998
-77.763069
-15.562358
-42.848171
-1.772109
-8.791223
-33.846424
-52.893566
-25.155140
151.035248
138.990265
139.303726
136.301224
156.223404
158.555130
141.175262
174.213974
159.496231
132.322937
155.414459
144.906876
143.243561
136.231277
112.868744
17.476866
1.514395
3.383272
-37.662422
-13.346639
148.938309
150.167633
149.219528
147.170044
142.936859
138.450638
144.913971
164.833984
137.653091
133.073486
120.601875
139.675064
159.019669
133.357773
141.283310
156.828339
163.827728
147.513321
142.219345
114.364304
156.925781
-7.114829
-17.822960
-5.028275
0.955521
170.193527
151.589951
170.526413
147.589310
136.761749
155.781586
171.400467
154.239685
133.969788
51.943970
170.187607
160.256165
142.194611
141.346222
128.764496
131.518570
136.125854
146.604126
9.648075
-42.953068
-35.152309
21.354282
-39.085983
24.093836
-5.294760
9.467014
-13.198976
-52.518116
-29.197586
-42.791237
-6.299740
1.189925
-37.763359
24.922323
-4.392711
16.509830
-2.162746
142.291885
60.236774
14.476959
-38.811775
16.256268
-34.074444
0.034264
-4.433719
38.448433
-21.584845
-24.311081
0.314658
-6.456978
-7.623699
-42.270679
2.225103
6.421228
-37.516033
-5.378624
-31.852585
-30.614927
137.511078
130.930084
143.447739
123.248337
150.869232
140.322464
127.166313
142.287033
171.691650
136.714874
135.638168
126.978882
153.468857
146.494385
129.499939
142.396545
155.163879
116.577515
145.584091
132.499130
143.320221
150.594681
155.100479
148.065475
132.975952
158.435623
123.951599
139.378448
157.470047
74.866814
-177.776642
-168.253998
37.683292
113.989128
119.955803
132.013641
117.595070
137.391235
133.600983
133.030518
40.038998
56.618687
158.923462
130.307571
156.038193
136.937637
149.183914
149.040451
148.788574
143.954391
143.790863
151.640594
24.006592
-127.028549
49.696960
150.793518
136.168167
156.671082
149.833557
150.614182
147.275101
128.276855
157.962875
167.664749
140.571213
176.678802
142.836441
168.225861
-176.403915
110.863716
164.469696
147.550690
129.263123
179.050018
134.669678
133.054230
149.919296
119.604874
145.474243
121.655037
130.275909
156.276169
168.776901
154.780228
150.880905
156.531342
164.204590
138.250839
137.722244
164.933762
141.099350
133.141861
130.506500
0.560928
156.862457
123.499512
135.180084
117.283821
140.365768
149.364426
148.403549
151.206879
143.907547
167.881073
135.085617
132.631912
157.797012
159.845383
140.961563
144.625778
143.256821
-8.132336
18.439878
8.815545
-12.252726
-45.007133
3.397881
18.892170
7.398867
25.442499
142.657837
35.915272
18.212091
81.978340
36.299892
26.381918
-156.187286
-142.473450
-159.533081
-172.122971
-162.453033
-130.020187
-150.306671
-146.078613
-147.723740
-134.579269
120.585236
130.803909
141.042389
139.306519
138.209183
163.414169
153.611984
-3.949874
-13.862976
-20.858702
33.151791
11.715930
-5.723171
142.580109
126.436974
133.980560
111.167824
152.560379
147.846161
132.614624
158.596985
147.789871
134.177429
174.474579
157.024002
79.105850
-40.298878
-16.975458
-16.287033
-28.800016
-43.120789
107.645317
122.395264
151.774292
150.192520
145.908173
166.536774
161.466614
136.490265
144.959946
150.806824
143.115356
142.780045
144.506577
138.469360
154.130997
147.255981
142.376038
147.188293
163.603134
167.820175
141.416534
158.342239
151.583450
157.880356
136.167511
157.008896
130.719452
155.819748
126.092583
161.492508
141.336884
139.191742
154.948181
146.002914
124.061134
158.164474
119.872658
139.570541
146.968369
132.139587
-26.124701
10.067358
143.773560
-10.438258
-8.148614
24.171875
-20.184515
19.729820
-44.402493
36.088097
2.094711
-6.855893
-40.560959
123.560463
31.020460
12.084864
20.327171
173.223755
158.959457
128.164246
149.934525
130.698898
165.651062
133.632233
145.306915
152.284027
128.165009
170.000916
160.418991
20.925201
-2.447606
116.056602
155.059540
138.067932
151.109818
156.964630
170.141495
56.933090
149.976028
104.993401
148.467300
148.174942
130.838928
79.827446
163.526169
130.842957
157.798187
109.052246
137.446976
152.001587
134.977310
140.489777
131.159180
138.404373
146.177719
114.965134
127.828789
155.605087
154.079163
159.002121
152.190186
145.606445
119.582756
177.706100
140.650497
112.935966
143.751205
152.442398
137.841461
132.973389
150.120255
139.843277
128.876419
-176.353302
163.747131
147.809021
164.375412
159.171616
157.294571
124.787453
129.999741
149.087204
128.731964
130.454071
136.364670
148.692719
157.468552
18.515404
8.461206
-9.185471
146.847824
133.397430
142.154465
135.844498
126.092850
155.819168
137.201141
-171.195801
-135.108948
24.581079
20.532667
3.183830
70.157516
144.884125
24.479450
70.175148
5.087926
161.788208
45.784225
148.133514
96.478516
149.246246
138.107269
165.016098
161.723633
127.094353
157.690964
137.024704
153.856812
136.404404
129.599792
146.264130
157.153976
156.318420
170.277649
173.363419
163.180725
144.147247
151.355408
128.370377
149.995499
163.601959
-46.690750
8.719157
163.842407
146.224014
135.825455
176.996780
165.974594
119.987823
115.515770
148.750336
131.881546
157.418991
132.632217
146.237061
-53.258640
-17.224655
-37.769096
139.508896
127.006950
140.916214
167.484634
151.543793
161.962143
139.023636
-7.189656
1.891551
-29.744114
-1.412500
6.404655
-15.687151
160.020050
154.098022
161.777603
116.972748
128.643494
162.820984
150.615723
130.657639
149.292816
137.209595
162.198898
139.991791
169.557053
-4.816132
175.662369
149.186630
127.936348
127.977478
139.141159
145.677689
156.187592
145.563782
178.779388
138.084641
144.107880
144.534393
138.256653
172.662445
138.773651
136.435394
153.791153
144.661591
151.021057
135.816589
123.643387
158.982010
175.253098
131.866684
142.890244
139.871262
142.854294
142.305298
16.913458
60.933357
-108.188148
157.554703
143.715164
140.806931
115.484108
150.914139
140.382492
142.253220
118.594223
148.947586
142.209473
153.947464
114.683456
162.571289
134.543396
-18.364498
-45.473961
-44.171074
9.580413
-4.505761
2.053380
-33.605316
-38.309532
3.554901
-29.913839
22.570976
-40.976757
-13.362607
-17.875303
-32.548187
141.656784
147.231079
125.194557
147.703979
86.892517
149.045624
130.105835
159.074722
-2.970188
-28.118214
23.700577
144.435837
68.163551
33.096317
-169.272980
46.559345
159.668030
164.945480
149.220444
136.661499
128.223785
163.015503
82.827866
-5.349874
-9.904725
-44.949413
153.555710
154.595016
123.073608
141.713425
139.955780
-173.539978
157.032669
165.902847
140.890228
152.081650
139.339508
149.378967
-14.095390
142.267548
150.112488
157.910141
163.961639
179.574326
97.178123
143.249023
164.008560
148.112244
16.364555
-24.844439
40.761086
10.985964
-1.941284
-23.651745
28.574169
172.845123
130.156143
126.797745
153.381821
150.593918
120.602585
166.895279
162.017975
150.306229
130.718674
85.024132
142.852158
66.170006
131.431305
147.083481
142.098297
124.253456
149.688171
136.712021
170.495041
140.964981
147.018265
3.961854
-38.936710
-17.290764
134.853775
167.834930
129.114822
144.576691
142.646317
150.777878
148.837082
146.416214
129.633072
137.746216
117.613640
135.796249
152.638153
144.762222
170.471848
143.093079
134.749878
144.049454
139.443985
165.879333
124.133026
140.379059
151.651901
158.621277
152.376160
120.039970
148.439056
126.662994
122.439606
147.237976
142.310425
176.996185
145.639923
131.480698
161.468948
146.262527
139.476501
158.461243
134.900253
149.610977
123.056084
136.319138
151.793823
172.228470
134.865341
169.714905
155.288269
161.603745
166.562729
164.380707
5.713367
-21.116138
-2.323131
1.441572
-15.277285
-39.052528
143.162354
134.702118
143.912872
138.989151
142.184021
128.110382
-18.443096
29.729786
106.948174
137.654007
17.199957
8.105204
-39.369576
26.524069
-2.269261
-19.137453
-19.978392
31.121267
-26.664442
-51.583866
11.007286
-40.452480
-43.935490
23.760107
-46.058331
-52.974903
162.511154
-170.482468
140.750793
146.359406
135.320694
139.389435
155.320389
3.146223
-48.588898
24.401705
75.190559
127.580383
172.228485
133.886734
132.343781
116.675209
146.206009
175.334732
17.375259
147.445450
157.816666
130.595718
-20.663074
151.134583
162.702469
146.146027
-36.616535
-8.319633
-12.287996
147.221649
164.844772
153.574799
159.464920
129.572662
134.159637
10.982307
-22.159912
19.124939
-25.638124
-19.246864
-55.155437
-16.098366
-3.013049
7.046286
137.539429
162.799988
146.193008
151.409210
153.895004
142.118301
147.586212
5.983008
-39.122749
15.271385
13.676800
-1.239700
-39.556149
133.914474
146.114975
144.047012
160.613358
144.025070
148.052322
138.960052
140.012192
139.453110
140.028015
136.420029
162.890732
160.542938
137.108902
123.445129
87.091568
133.821884
146.202545
-28.479506
163.675598
143.995895
156.873932
153.777512
170.422470
147.875031
17.749338
150.321335
143.277328
142.537460
149.197281
174.941147
145.307709
105.367805
149.359573
119.434265
152.230118
122.565521
141.287125
135.780701
155.654694
135.944916
159.669998
157.362213
152.355423
160.320740
178.548004
140.450516
141.102173
120.111984
127.550690
113.569702
173.378265
138.877121
144.253738
155.985947
100.854401
135.039200
125.045456
153.059738
140.386337
162.967209
147.381790
162.856201
153.288422
145.216187
138.838257
150.353302
142.684601
166.407120
139.673080
142.551666
154.796829
128.914658
144.837753
153.958145
146.019119
146.249725
121.284348
128.769211
170.192749
139.167358
125.225922
80.570503
170.955887
-2.372731
-8.733541
27.799192
34.577450
-1.576319
155.976654
147.541199
131.220169
161.903336
161.595657
168.863953
125.106026
139.408676
154.112671
108.670700
144.578537
105.869453
146.102524
142.011459
81.514320
148.039810
151.978485
153.642334
128.398483
152.342804
5.072461
21.004053
19.307783
-9.846682
139.945587
130.608353
124.159981
166.413528
137.813492
140.480408
67.661423
162.183548
151.181961
23.953184
-50.242294
-21.763168
109.983849
147.229324
133.379272
123.692299
155.222244
145.845016
134.718063
153.223145
163.109528
154.316864
137.875732
164.105865
159.846191
136.280869
130.660614
119.629623
148.393661
28.997194
178.703506
-148.612396
-140.754501
178.472473
-162.349182
-164.070038
-153.931900
157.043701
-145.535477
-164.075607
23.365255
17.067690
35.310783
24.424650
169.336075
170.002350
134.974579
61.426456
67.563507
-164.426178
-174.476379
-178.745392
-151.823532
-153.906082
-156.531097
-127.345139
29.303860
69.213631
36.080227
156.395859
118.499695
159.197922
155.624283
152.993713
137.421753
141.597687
132.773132
154.421280
123.032410
133.394104
128.726059
118.050591
150.817856
155.302612
136.174759
119.910805
150.552628
118.236237
131.434402
130.538406
106.140900
149.441086
170.269272
149.606155
152.992615
154.029556
129.877472
106.826035
165.885635
133.443436
167.061249
120.828964
165.720123
135.269516
158.857971
175.393967
125.439613
19.618992
46.280918
140.848724
-3.537343
5.486301
-23.936649
127.480553
164.825745
152.002792
150.291840
160.690979
137.824814
150.412354
152.855530
139.871719
155.507156
139.621246
160.625183
139.536743
140.347107
149.663925
157.789917
136.922165
152.729431
115.969078
139.712570
164.625534
138.366013
8.395946
-12.284707
6.995856
52.567558
17.055248
-11.278715
-27.698242
-46.801456
5.117033
145.029541
149.423355
-38.154541
-29.911501
-14.471835
77.176163
-46.430347
161.285995
110.604019
155.040482
142.638336
138.043671
151.399857
148.475403
154.041992
166.130035
143.999710
137.016968
140.306427
156.996185
140.212799
144.890350
179.813370
148.240280
17.948214
-45.832413
16.352879
66.943924
166.056717
134.381165
18.660286
22.925283
140.891724
154.672363
141.884903
179.040787
155.719925
162.965210
135.124924
148.482117
143.200348
137.156769
145.423584
148.283829
109.666878
153.521118
154.819687
138.336090
143.818008
135.656677
147.731430
147.294296
149.052368
146.093719
149.553818
158.077698
159.406708
160.310699
150.256805
177.254898
121.312538
148.819962
122.407272
171.281418
159.022552
146.289597
109.864586
146.134811
120.542229
141.870560
148.250229
163.205948
153.035568
178.705170
149.783569
153.987503
155.428268
156.987457
149.202927
9.853669
114.113632
7.941391
-45.930477
6.518155
-34.375046
-0.790062
169.978058
35.438000
41.432247
47.499363
-131.824005
140.126984
-139.291214
-160.703735
-163.469315
-151.847565
-169.748932
-174.328384
-145.053314
144.098602
166.421707
138.009598
159.965332
147.841980
138.233047
136.746124
154.963226
131.760010
155.319305
129.228668
138.095673
155.720306
165.992661
176.839920
151.090973
-0.982380
147.507950
162.365524
157.324356
162.975006
128.400299
-16.260208
27.890436
133.756302
164.424225
172.823990
158.936874
146.235794
109.641876
151.723907
163.374695
164.725937
170.728500
153.148834
125.984283
146.559921
132.993134
148.925751
140.037415
165.295944
154.947098
137.365356
151.951843
127.894302
146.723801
129.407486
135.567245
133.306488
157.584610
160.448624
146.537903
170.770325
145.472610
153.299927
-178.510223
127.207184
152.260941
134.931335
162.640091
154.173737
53.501999
48.139553
-18.296871
-2.224928
-45.884567
-29.210918
-21.249559
169.955032
-31.900537
-32.844589
7.451797
23.701649
-26.300449
2.228619
14.459928
-34.221436
-32.216999
151.505722
157.002167
153.728485
157.475708
162.344284
145.403595
144.587234
149.434372
-145.770081
155.781616
158.949402
136.866241
125.754639
130.590317
133.852844
142.515320
160.594193
148.880066
150.420441
154.990753
128.106842
123.199188
179.786011
142.429214
120.998840
164.243576
151.820343
153.987488
149.511261
146.854645
139.755249
152.753128
135.272415
139.977768
145.111862
138.429337
150.606323
160.166428
147.553009
143.876022
131.823029
130.132889
149.728333
173.386597
142.035568
-6.032279
-36.155251
28.948587
49.188377
-17.328024
98.953583
129.163788
125.168671
124.637993
173.082748
151.626724
134.003311
142.448975
152.133987
135.665329
136.566238
131.223602
146.788956
137.515152
135.956314
154.433823
25.643789
-4.879737
148.136475
176.091278
164.804291
153.436691
154.214401
150.006500
151.466370
136.419937
145.325592
154.979889
151.897003
126.387245
142.410110
139.693893
161.824310
138.829742
143.335281
144.204742
138.606064
171.490692
101.300354
148.341415
166.957138
153.077438
150.050446
147.021027
110.708588
170.447815
-7.354313
3.596517
-32.751324
-7.075124
-36.433643
-32.582993
-33.257095
118.994347
173.129776
147.809280
148.431381
150.063400
164.603302
150.353271
-3.389978
13.558264
3.989732
-8.159666
25.965441
-13.989507
7.716859
-36.847443
124.342522
137.064240
154.119186
149.941711
158.428055
151.411362
133.717346
152.279831
168.281738
143.397659
168.224579
154.003677
151.191208
149.176041
145.932556
146.051498
157.120270
119.785065
153.475784
140.891068
156.747360
156.256439
141.283661
159.649826
146.553604
160.540634
140.856873
161.678009
157.108551
143.423355
-3.008302
-35.618240
15.298123
2.499202
5.605808
-2.441761
-5.764256
-44.843632
144.954208
117.330429
133.610352
123.699364
139.133545
137.428726
156.230759
134.891144
145.081345
161.152069
140.329620
148.147614
142.850647
121.076035
140.001678
131.474686
163.455582
145.022583
145.270065
129.051529
123.299660
152.479294
137.001770
155.356995
141.858078
146.164032
159.419525
117.490150
127.799896
129.889206
160.668228
154.721756
129.047653
134.392365
145.370575
143.114426
142.217300
145.675415
125.410309
142.000916
157.811752
140.384979
-45.602032
27.283354
-7.065469
-5.545103
14.301177
-33.974499
157.889557
154.166656
146.399139
159.455887
157.866226
155.635376
162.323441
168.376297
131.564331
1.575201
-14.542508
-46.767090
137.281830
141.782516
141.273010
141.920471
123.853523
153.345291
146.094330
-151.400070
-22.114899
8.659026
121.849419
132.813889
151.509186
158.750122
151.529160
109.317001
147.646454
146.148071
141.650192
162.750824
137.468979
153.132339
135.874878
148.977386
159.635498
134.927780
111.287170
148.285934
117.763954
155.756424
18.585157
-40.100281
-18.287165
-49.523884
17.831415
-38.096027
-8.732461
146.949707
158.426056
143.259705
140.824661
145.291534
149.708832
125.038925
178.296127
151.927460
155.205597
125.413048
121.804482
150.033920
123.628250
162.068634
114.903336
121.562553
153.428848
107.463669
119.002022
147.611710
120.675255
-176.069351
154.786041
172.619385
150.300583
144.728470
137.642929
141.271561
137.966583
142.161453
145.135834
138.397583
149.771912
148.105728
163.560486
155.804138
146.737137
127.649696
142.107162
125.713448
149.310486
143.778275
120.768120
135.424637
152.547943
140.580780
106.967010
-48.730961
-11.958150
-9.241247
-43.337864
14.441810
19.637220
-48.040169
18.891493
-12.345582
-42.374676
-20.136627
-6.551852
-30.388159
20.779537
153.817429
157.903580
148.177322
143.946564
122.040253
151.474792
117.045860
147.240784
20.708206
90.984299
20.195204
-12.753864
-17.668818
-0.461401
-42.370129
-27.799566
52.867943
-29.323469
15.950403
-0.176939
-60.412090
-32.800430
-21.433281
-11.681639
87.458061
111.909035
-18.037531
21.084236
-2.217173
150.806198
163.974014
123.650352
135.170441
156.721939
171.139450
156.925476
131.560684
-174.204193
137.489777
8.333076
-0.575733
-49.639748
5.715803
-18.617329
-5.894051
29.844145
-26.167830
125.770195
-33.799606
-9.112875
145.442856
-17.033985
-42.059677
-37.905869
-171.423767
157.794342
139.715057
18.422770
32.022133
-138.827560
-135.232025
80.487190
25.213005
11.878942
124.353180
-147.858734
152.561630
143.314041
144.657654
152.256821
131.681015
137.233704
156.071091
139.212143
118.553741
167.171585
158.543701
-176.590149
77.222298
39.683140
-171.567139
127.983452
-175.902405
9.564127
34.074207
-142.857254
-122.893181
76.494583
125.182335
145.198441
146.993774
150.564301
163.551849
166.068146
142.561691
142.798325
151.977356
142.581375
146.402420
149.770355
131.095764
132.923782
135.568039
134.307404
176.476624
141.536713
132.549484
136.196991
148.198685
156.898361
145.998871
131.785431
95.569336
143.065948
130.292282
136.151779
1.427384
18.382765
-33.595650
-40.937077
-27.953344
12.281400
-44.086975
22.770609
154.642303
133.536697
148.746628
138.192856
153.964493
143.645004
162.682373
111.486511
144.859909
125.669693
119.642776
129.902573
137.828094
148.417511
143.379227
153.180725
141.212585
113.452255
143.529556
146.250595
145.893112
143.157303
138.929871
150.036926
136.232300
160.575302
144.195648
-7.163440
16.274412
-47.026333
-7.486424
150.537811
161.310333
163.350983
128.597992
128.416733
141.611710
131.010941
130.648788
127.058243
169.040649
159.270966
167.761658
158.488678
158.525726
167.152390
129.934998
141.520905
166.905899
142.914413
150.051239
143.406418
138.652237
128.578415
172.149841
156.356827
175.725464
149.126724
135.786087
141.877167
152.134674
127.983284
-2.513493
-22.524042
1.791658
37.935085
142.922668
118.938629
171.973190
151.740341
124.323616
129.907303
10.019773
-2.495283
12.499589
-9.198917
156.977951
162.057861
140.713531
152.293167
146.169342
161.806702
146.135025
142.352005
121.183380
135.214249
127.387108
56.929901
141.090530
-146.205475
47.784424
83.380379
-165.036575
153.894455
109.800529
148.393143
166.482880
142.863724
135.336411
9.522641
-43.279507
-2.294052
-28.334734
24.784946
-9.974723
18.603075
-31.852419
21.567022
134.371048
169.587006
137.529999
-52.317200
118.504845
152.391846
139.110825
-164.639099
122.719337
150.040100
141.172424
147.464920
149.890137
22.906988
-173.138184
131.722855
153.166901
134.316330
-31.995647
-43.254284
-43.416859
-1.230670
-3.355730
-38.759315
3.196288
-42.493103
152.905365
155.436859
117.725830
176.264496
140.983749
123.631363
140.547501
151.523865
142.460556
136.326935
3.640670
28.567684
160.110168
163.522568
136.342621
139.976166
144.342270
152.596848
141.893753
147.405365
-42.062313
-38.410049
-2.594048
13.087113
-3.042724
46.567818
-0.199792
-38.839973
5.834151
148.011963
157.602966
162.710480
160.786774
155.711990
141.517807
149.931015
149.934250
137.834427
148.206512
126.424980
142.740646
143.633774
148.142685
172.927826
155.524338
144.897003
153.739990
148.235611
118.686440
-158.039673
-173.605972
146.864532
61.088745
112.392189
152.808868
148.444489
149.153244
144.566879
148.912125
134.625366
169.386307
137.385117
158.552444
147.500122
149.251801
154.792557
151.157593
110.059471
120.799377
143.400421
114.947311
161.525467
12.167047
-2.424385
135.407257
166.283447
146.258224
136.550247
171.059021
140.140518
158.148209
145.048874
134.408432
151.183151
141.759506
157.701370
135.836121
141.117355
156.241928
148.376938
134.957626
132.550156
137.443085
128.822678
162.500122
145.999847
149.752136
137.519058
137.961777
138.637772
112.142723
163.722870
122.953865
142.862946
147.538803
122.449463
128.060608
167.242340
163.035507
134.532013
134.299866
130.314758
148.913940
146.348633
-43.371109
-13.172416
-9.879180
-39.485683
2.341342
14.689310
-26.816582
0.395648
166.411133
175.930023
4.035122
-44.841534
129.503189
138.541122
151.025482
170.776367
156.003036
144.431320
147.425964
163.101273
141.013367
152.333038
158.163345
150.411957
117.030983
140.627350
113.070740
129.057510
139.592316
-38.928288
-15.472273
-40.094818
146.771606
-15.985176
3.925656
-47.406700
155.726105
141.519913
118.170082
133.887146
154.393036
102.313370
144.195663
144.533478
136.851120
141.987274
149.849731
140.547363
-37.758266
141.293869
146.667908
135.306641
132.599258
147.555878
122.578476
168.303909
144.302017
137.959396
137.371521
155.172607
108.912621
15.908009
26.545504
166.094513
-154.856506
-166.466370
-179.351379
-167.849503
129.665909
159.371887
179.742065
165.195663
143.275711
149.259872
146.699783
141.452881
142.174225
156.396667
160.547470
135.996552
135.831802
66.608437
9.856623
131.193192
152.471436
137.636551
141.362244
134.896210
154.859497
164.830963
136.728577
143.483200
164.718597
141.826965
159.910019
127.677864
139.640015
141.455933
155.666977
119.450806
150.904938
130.253128
115.806000
124.660477
131.410873
123.701797
130.375824
127.717728
139.314392
146.885941
164.576981
141.176056
166.077438
138.463684
128.149017
138.354874
130.825272
158.919998
145.920792
148.823578
176.243317
178.853790
147.081757
167.590652
151.698990
-21.455231
139.610062
139.281448
145.492096
140.560791
143.309448
133.554367
134.877670
144.914337
150.813187
121.475533
177.713715
126.285126
9.491131
-38.270607
-46.323029
147.623657
162.218307
155.717758
145.693420
-0.611658
3.912514
18.579466
-28.752554
145.383499
144.668289
147.254959
136.797073
134.380966
147.793701
139.869843
139.623917
169.192459
145.575867
135.348282
135.269379
133.479568
167.850967
144.945343
127.450638
161.253265
150.345428
169.223022
115.107887
159.115509
107.783211
141.022385
156.376633
145.494446
151.995560
-23.712749
9.047654
147.941452
172.196457
-176.475174
111.572083
142.404694
-37.289310
146.818726
153.145889
136.259506
142.703506
141.551193
130.735489
143.221161
155.376083
135.913651
138.929199
50.056911
-147.595001
151.059631
167.435104
162.901245
163.216339
158.088165
164.841690
141.093323
157.134521
159.977585
-43.863686
17.359562
4.555867
112.637894
135.904236
121.689209
129.799881
151.120163
132.198639
150.421371
-39.357967
-34.196915
145.112747
152.351547
132.955383
179.701279
-170.809021
145.594757
127.966644
141.638184
146.600113
142.400299
164.441406
149.993164
144.962540
141.776001
148.439667
141.030838
145.017578
145.063202
151.202896
144.985977
154.247223
133.190842
148.471054
158.713440
152.786728
174.519516
147.367279
156.392303
161.345490
128.738998
174.077835
123.597252
125.297462
119.882149
101.999741
133.923981
120.794701
159.548904
145.078888
160.915695
143.136826
55.062691
9.566593
18.371651
15.026211
118.974800
154.957321
146.875717
143.378235
143.119873
153.480728
94.691772
160.283798
126.457764
161.410583
135.966080
149.206818
157.287247
162.387268
140.845367
143.869324
129.955872
175.262726
-159.950317
-155.349670
24.196110
36.485546
38.808437
147.869354
135.926544
102.863007
161.782059
177.680573
128.292831
154.859634
122.488396
144.684982
152.427231
150.623215
159.364441
145.013458
140.006927
168.032333
144.411118
141.887634
131.104416
154.838867
151.911438
140.941498
99.139137
-177.178802
116.950607
-41.386311
-41.063988
-2.485458
-46.647202
154.627411
145.419937
138.505325
162.713669
143.195557
151.028397
114.196632
154.198853
133.505630
156.176224
159.820953
141.843216
150.603394
146.585831
141.611649
155.323761
142.093201
155.775238
147.792404
156.013580
164.980484
163.010315
142.646362
165.322128
137.855530
162.259827
136.529587
148.654297
171.477356
149.610870
170.070328
148.432541
122.738045
128.533463
150.139679
134.371796
134.938187
156.643234
139.741562
147.612823
124.529861
148.835983
144.128235
-164.083633
133.535156
151.921768
132.074539
144.569061
118.321106
157.351364
173.372314
142.553452
148.974762
-164.155701
164.153778
109.673721
156.429077
147.110428
154.205887
131.102097
137.146576
143.838882
133.488525
141.622299
129.633392
144.507751
166.552994
144.385223
141.352570
143.837723
147.634491
159.418503
148.110901
151.673248
156.928589
135.051498
152.966370
40.201061
159.841980
141.449142
112.195564
159.155701
154.778214
147.174973
118.165848
166.725449
-14.726179
-19.257233
-6.896342
23.645897
6.816990
-36.855888
-47.687202
156.241089
138.028625
138.493240
120.828499
123.193817
158.965714
154.212173
150.032883
120.790840
168.930923
140.282684
167.077209
152.149155
141.221344
8.394823
25.547800
-23.124376
48.363625
-0.694080
-26.235323
-40.933834
-16.203899
119.579788
141.014282
153.519318
145.367935
157.494537
151.529846
160.213409
145.500534
139.941223
24.460852
62.613583
-153.452576
-159.610886
-125.670570
135.581833
116.329849
136.754990
129.790710
171.812149
135.004700
138.004532
129.657944
138.795929
44.031826
153.925110
146.869034
136.303131
171.381699
153.639191
143.786942
155.941956
147.358246
151.417877
123.770660
142.685455
147.618286
140.565796
162.238251
-146.920502
-162.321533
149.195496
-149.154297
11.324268
145.070251
147.499268
159.212250
146.636398
127.554077
143.493958
159.221085
140.364807
105.447708
151.684464
156.219620
148.860565
126.553642
126.541786
146.294739
148.952042
154.260559
124.997513
104.856003
134.778503
153.911194
141.345886
167.670166
135.925385
-45.439663
-13.478598
-47.797623
-44.603733
-40.540058
-23.372507
10.052206
166.665863
137.556885
136.138062
10.281127
-13.845919
18.405470
61.484306
-33.821129
-24.685194
3.204546
140.704498
132.353409
-148.954803
150.423752
161.624344
134.641159
122.605331
147.816513
142.859375
139.893265
150.950134
128.855042
33.196247
153.594330
151.753922
127.553268
134.311981
175.856735
155.503906
156.715683
163.206558
140.809525
154.116501
122.734612
167.569199
150.279816
141.387421
164.194519
144.341614
139.097382
143.245972
-157.424225
141.240570
154.497223
151.531693
160.967377
162.742859
14.051333
-31.911547
11.594930
-13.718062
6.323814
-19.821068
4.598277
7.659448
-8.553522
144.611923
127.471664
150.137970
149.525528
129.848434
147.494659
148.114227
154.220673
103.833084
147.355896
154.811279
153.813400
143.201324
10.420430
23.609316
-41.597073
22.781372
154.983002
132.523544
174.727661
145.796310
133.359436
172.949112
156.037491
131.031387
118.892273
126.607452
147.496033
144.756470
157.417496
137.304276
156.519287
135.775330
140.451202
136.441849
131.979630
145.596634
120.061211
145.987839
131.128754
170.606140
132.714905
130.619385
115.790085
147.156830
159.456543
129.740036
163.696854
129.513184
138.202103
152.895416
144.472809
149.188705
160.228012
145.617706
125.423454
151.950302
117.651627
61.301342
-39.641144
31.585068
154.971069
148.768967
151.329346
165.007523
163.271515
152.754791
157.020447
146.060501
151.472488
151.353409
164.974167
150.938766
149.230743
174.460861
139.357925
141.580368
164.884781
152.581451
168.673431
143.790192
168.045242
165.870514
149.999039
133.029892
151.128098
161.092300
134.258972
11.008145
141.111282
140.244644
140.555206
138.407425
141.357590
139.808685
128.673080
132.993332
133.977783
140.822632
144.816757
139.853119
119.008659
138.622147
148.682648
112.581589
144.096451
139.470840
134.259003
129.013489
161.625366
147.980591
142.817780
160.012970
144.411011
133.806808
151.779388
150.025040
52.033035
35.832836
-37.367764
-23.970438
169.515869
146.154663
119.736938
135.556381
177.415390
143.017075
141.206009
112.853249
162.155930
126.343330
149.098755
138.138977
156.256790
151.575287
135.612473
-25.949049
130.071747
142.374023
118.596748
140.757111
131.338364
138.730865
139.190094
147.258774
142.125519
-0.090654
130.390625
138.821732
117.062836
137.534790
-37.652336
2.936983
-39.481956
-38.527195
133.154816
127.426498
135.921005
155.068146
127.278000
143.206985
102.930901
158.117264
135.902802
142.154343
165.402145
137.757477
156.241058
134.360947
120.233231
103.927330
148.665695
160.892502
161.993286
149.790436
127.804031
131.011948
171.699188
164.886917
158.861755
151.886612
139.546570
171.732300
162.653061
143.933136
151.456818
154.631027
146.138412
139.346939
137.536011
-12.426464
-43.382851
160.991257
135.349930
133.257370
135.374557
154.179947
131.173447
138.388748
164.066772
134.980286
151.195496
146.825409
150.447937
137.614090
160.188034
152.688492
161.126892
152.075287
112.531105
129.141571
141.193054
147.952011
151.561920
113.296890
143.511826
7.003787
8.619878
139.775665
139.924408
157.522263
129.995102
148.491806
93.475365
-15.069304
25.286764
14.998354
21.711180
-7.826967
13.002792
12.099813
-51.652752
-14.796668
-45.065224
-19.199451
152.434494
147.594498
133.736343
133.469437
150.224030
133.464050
147.857758
139.431030
145.828186
162.886124
133.922729
149.160538
155.933762
153.862686
139.054062
138.247559
158.046677
145.871262
166.054642
136.734955
130.407837
143.731598
150.638306
125.211182
143.164474
150.182068
147.985062
137.477036
134.797394
-11.076365
134.903625
110.056335
139.903381
173.941147
135.124008
145.512085
140.514313
18.048700
-25.992144
-31.357086
139.631470
144.449081
167.964828
126.130135
151.378067
157.353745
153.766037
132.537338
128.920013
161.933716
150.595367
152.194809
153.198120
157.334976
146.938400
136.121521
156.369354
147.166626
131.135376
162.683807
158.913055
160.207260
118.287598
152.696991
98.794365
148.326736
143.455368
153.432053
151.382019
142.808044
-139.382080
164.496140
155.775604
156.428802
145.824936
142.376740
140.277145
152.988312
141.801437
110.085709
126.751022
173.437729
-29.775446
10.745578
-42.113735
0.668225
57.982525
-46.608971
129.691650
135.894608
135.512238
163.652832
146.291611
154.183136
137.024170
141.091400
131.486237
165.636032
142.023270
83.858833
-166.829697
142.374680
153.252518
0.688986
25.303827
-10.131877
169.500641
140.751343
143.257355
157.741409
168.939575
137.682816
157.256927
156.949875
129.033005
129.759705
161.459991
148.511520
-31.753231
7.886352
11.106189
141.180740
149.752380
141.243561
125.649521
134.603500
168.781693
156.705338
139.760330
166.856842
149.106964
152.689896
137.892197
147.166458
-42.195847
-34.063896
-33.339630
151.003830
130.319977
117.668457
-147.497330
150.093719
149.733200
147.141861
110.449272
146.412659
142.757004
176.965576
123.694962
162.901627
154.156097
158.984695
129.666809
151.931488
128.773972
158.077560
128.674561
108.228638
173.785355
143.623688
150.053818
140.322083
148.923050
147.548462
142.632889
154.381409
165.958771
136.260071
120.125648
146.099289
172.480042
117.876556
138.882858
109.009933
144.485840
145.935944
150.952881
134.653854
151.894958
146.196152
149.033768
163.028900
159.916290
129.316132
149.790146
150.736008
179.814423
121.773865
144.675888
166.605637
155.284622
136.315826
159.221313
148.620132
152.251022
160.746918
129.540833
136.292938
168.334641
161.977310
140.035324
142.567337
128.772263
144.604660
132.705933
144.069031
133.992264
160.728088
121.028435
156.845749
146.325760
125.481277
138.234192
144.544342
127.828156
152.977173
122.312973
150.907272
121.084305
155.866821
131.357544
151.502487
136.455856
-50.349674
-7.418651
30.642036
-5.138697
-0.387654
-8.572720
15.993631
14.852647
-14.018776
146.537781
142.516800
153.813858
123.672821
167.732666
-37.831097
8.228028
18.777744
-34.943996
-42.466175
-32.307087
98.690514
146.525208
145.359787
16.991428
18.756611
127.405930
159.864120
139.509796
-162.567184
-155.408615
-141.982666
-166.043396
-134.248520
-164.173737
157.379074
138.852921
140.826904
167.279984
161.383804
-177.699799
131.790405
-152.823883
159.229050
147.857498
169.704620
172.706116
130.217407
168.308563
136.851074
152.662567
144.337921
171.736191
153.901428
158.604843
160.408691
165.983444
142.277725
-26.249231
-30.477293
119.935204
144.875610
161.650864
139.384247
130.929108
146.535446
175.486374
140.093628
164.335587
146.205841
148.570862
-9.196204
-42.723545
153.977509
153.423111
161.713303
97.745003
142.941177
137.953766
154.742203
139.533691
28.368031
-41.763683
-14.661960
9.216311
6.341184
40.618275
118.574028
110.205338
149.827042
16.436234
27.845446
-1.171696
-28.778536
-29.971834
-22.672283
-42.051327
-4.345912
40.641808
-44.083023
-38.220505
-45.750355
-30.346567
11.605256
25.529184
-35.791344
38.087627
-12.659201
-16.430027
31.082478
-23.728378
-2.463945
-33.525768
-77.026703
146.732239
146.925507
153.332138
110.714874
127.600533
123.643394
141.087265
138.955841
140.348389
154.224091
131.823822
168.226822
144.759735
110.828384
142.088943
162.344315
147.031616
130.705627
108.798866
163.273666
166.780762
140.781540
145.638641
-173.320816
143.287476
132.001572
150.636826
173.974045
131.847641
146.792389
151.597656
152.746826
146.847595
131.042145
146.419205
144.768570
128.141144
172.967896
138.818390
142.078918
151.944153
167.213318
146.416000
151.997833
137.547714
157.321976
143.559341
144.163696
147.520569
153.579971
-6.170410
-44.849483
-40.880184
12.135181
-24.703087
15.749715
7.618265
4.334404
-34.956120
9.039529
-30.876204
5.524496
-8.988916
-9.943840
-6.827628
23.561108
-29.699720
11.431941
-32.636059
151.723083
118.935905
140.377518
140.712540
152.111450
152.083694
161.774582
171.276306
160.246841
139.809952
128.843857
145.974518
140.381882
151.265839
113.141930
17.077906
3.820852
-41.936153
131.476273
155.723251
164.259995
150.030319
5.350424
13.349020
4.178608
6.002830
-42.376579
-7.324586
2.046697
-0.052339
8.127674
15.251081
-11.120486
173.199966
133.409286
151.930603
101.876122
134.458511
168.073044
162.282486
148.432022
132.919968
-33.185631
145.677078
140.932968
143.155914
163.573288
107.288254
135.123611
140.371414
145.647354
156.284134
146.168533
161.176758
102.698120
120.128853
-179.329422
-150.610428
156.413467
146.884384
153.607071
150.959549
134.667786
159.164856
16.210396
21.723566
-44.542885
-18.565001
0.300666
-30.235466
4.018733
-70.276718
147.326141
117.587395
148.839020
158.546814
130.915024
159.582291
135.255234
150.769882
-2.709205
-12.426511
-24.782789
42.781868
-20.006819
19.737387
5.082069
-44.233601
-24.791315
-8.231728
6.497816
-23.501171
13.809912
21.858671
16.343269
11.026373
-26.272959
171.395325
149.043839
160.238647
158.394257
136.928329
-172.025986
109.957321
152.093140
142.311127
154.943420
148.849487
146.518616
148.199448
148.379944
155.059586
147.182693
142.009140
152.977432
111.209358
136.512222
128.634171
140.659088
140.678482
152.492950
145.760818
133.226028
129.064941
141.213028
143.660721
105.237503
130.932098
169.991196
163.247345
124.344063
142.242584
124.785583
171.852859
157.833664
141.372711
153.067932
-6.166437
-43.008705
-16.691618
152.295715
158.431900
145.868317
-47.213135
-19.205557
11.006804
-46.444447
-2.853207
-15.854244
40.497871
136.589371
-177.579483
135.819595
173.608261
147.662659
149.092102
154.469559
135.432785
134.698349
131.426636
136.953232
151.470535
153.392761
152.517654
154.483292
129.110779
154.248184
149.805664
135.200409
-26.828533
44.412296
143.481140
152.947983
140.164429
151.677109
150.690201
148.494049
139.925003
122.789597
59.994289
135.096222
147.227036
115.194084
156.392670
123.193001
155.012009
145.621948
-168.619934
143.175049
164.957474
123.113594
4.034006
5.178200
-16.886168
142.483063
144.773483
153.348877
148.338730
158.665771
148.747574
143.952972
147.725342
115.030869
135.009125
156.124619
107.462074
153.682877
131.483887
168.397476
159.679077
149.568298
156.887207
-175.044205
144.241165
142.981583
75.031960
131.939423
158.511597
142.766495
116.979744
140.364975
108.883018
164.732269
134.795135
164.997513
137.010452
148.075058
158.066528
-39.701546
-18.029003
-17.264503
-16.739302
2.945569
25.757307
-6.458770
-35.098236
-5.053499
154.368729
144.401855
138.716675
151.831985
156.748520
152.599182
138.444946
156.581848
149.182068
159.066025
133.715714
154.695709
124.768715
137.840347
156.461594
141.548416
178.949829
143.035156
-161.488647
139.175308
147.424286
153.373901
116.854683
143.393188
152.297302
159.549088
153.533188
154.654861
42.741371
152.331894
142.592926
136.829498
151.463852
153.490036
107.302650
130.613037
157.614594
122.365646
160.956543
156.079651
139.659943
150.922272
162.890228
170.338272
157.399048
144.014893
162.828415
158.851685
146.033920
2.913830
-40.846672
-19.404247
138.179245
128.857346
155.941177
130.514465
175.403595
95.065804
160.484375
141.619568
136.529633
154.415344
151.294495
140.261917
138.988037
162.216278
154.004150
143.168900
127.851242
158.175003
159.236313
144.297531
159.252380
170.832031
162.153122
170.758072
139.024185
166.764313
138.529526
131.223007
139.995972
138.364319
154.330841
145.121796
170.492508
-108.745308
-176.897247
-163.809113
-171.186462
-146.069626
107.798927
-157.528992
-153.900513
-160.456482
-43.582535
-51.996826
-17.504204
155.776550
163.432648
146.811020
147.420120
137.495743
171.155319
163.118500
135.047806
144.983932
141.539459
155.548676
156.562485
175.042572
132.452286
170.038864
138.366165
-31.766317
-3.556003
6.629216
-32.317436
11.099573
-43.227108
24.053354
-34.784721
132.712097
170.871017
139.976929
170.579773
159.719223
165.253159
152.704880
129.335220
111.645721
144.017899
155.520859
148.147385
148.333374
131.173203
108.210831
148.688095
161.564590
152.019165
139.576477
149.352676
148.545029
-0.202709
157.991577
148.158356
147.140182
144.301590
159.195480
139.553635
158.058670
137.370880
137.028946
150.277847
128.446548
155.933151
147.538727
144.613571
162.162186
142.027328
25.091974
10.508017
3.602066
-38.214954
151.620819
132.664383
138.473785
106.498215
145.978592
142.100128
163.703140
143.620804
137.621780
156.828339
137.322006
149.653214
134.016953
126.878830
167.448944
20.757954
-15.569700
9.378192
-23.099537
-33.154194
-39.643223
22.723516
161.510452
124.965652
150.129944
146.559891
136.630417
161.729782
149.804733
138.703354
143.008636
135.983337
143.853592
131.743073
141.497055
-37.610912
-6.882733
-44.512585
-32.596832
-31.470039
-36.907589
2.040951
-32.601261
-97.649147
140.403015
149.851746
158.756973
136.849854
174.276947
139.963562
158.131683
127.404198
153.800476
141.248093
150.894684
149.484818
138.916962
-161.262024
163.867859
141.623886
144.206650
153.732086
144.534515
154.801880
155.313629
133.438187
151.819122
12.049154
-18.749290
45.035286
146.941360
137.187775
133.444138
154.760773
152.445984
167.209854
144.321457
143.375473
-9.500591
-6.348878
3.429026
5.883598
-0.039565
122.331673
151.212189
-5.068751
-22.182936
-17.763504
-9.928541
-16.862391
-3.409328
-38.450024
141.159348
114.946640
134.096481
53.264206
-1.040422
-0.484568
-30.321596
-0.039565
8.023847
-27.100317
4.354646
-24.097105
18.781298
11.776808
-3.854630
10.377520
141.257095
135.738007
157.021622
166.836121
138.037827
138.540741
148.222610
-6.033319
-37.543926
-58.731140
25.386854
23.718412
16.699833
139.828568
138.036423
147.853912
123.164085
114.094154
156.468079
145.035431
151.884384
5.958681
-13.910956
160.227615
113.909439
124.113953
142.960464
151.119141
156.591797
153.127457
130.175873
151.186417
135.346008
141.564560
169.092346
138.937347
168.600128
169.205078
113.875992
139.435852
145.861572
147.427032
166.251083
154.009125
143.926163
152.258575
142.079102
134.154175
148.610367
131.831863
160.015915
136.093277
152.822052
8.580505
-36.090199
165.679214
151.187653
-16.967197
16.648903
-24.102116
-44.591717
-46.401516
-27.465433
6.750494
-47.020782
144.824188
138.015472
161.301254
150.252182
159.766388
167.865799
144.598679
117.577820
87.704819
119.592834
177.151993
148.247910
133.800339
163.573120
155.439987
8.094127
-43.830448
-23.417721
-37.448486
-46.745075
-27.442183
-4.653453
1.026029
-22.540867
173.139053
140.913162
170.748947
149.948380
35.027763
23.157589
141.323822
144.203400
126.843193
157.651382
137.922745
147.069427
-157.971237
151.933243
132.930267
123.144737
156.534531
151.080414
153.180054
141.553436
164.745682
158.753342
127.934204
144.062729
159.431564
144.289307
133.903137
157.389313
139.447418
134.769653
133.741318
140.175476
152.017654
127.177635
129.576553
148.977188
154.240875
146.283630
138.486984
144.410965
-158.549026
144.200348
171.093750
116.681290
124.248390
151.070786
162.608826
142.475983
159.075424
157.026886
122.233810
135.504486
154.007782
129.675339
138.812775
19.031752
144.317917
142.410202
128.568451
157.304153
152.103928
154.563370
140.607330
148.912720
140.869781
130.910156
132.493378
-36.154861
145.045532
152.269409
151.410812
149.628479
137.504623
127.601517
158.608002
162.239029
136.558853
141.302368
143.910461
2.721029
-1.641037
11.565940
150.266373
155.911362
135.741669
135.856583
137.328125
134.970779
152.985458
143.921188
168.899139
146.916077
155.620743
141.503586
-86.665649
-2.601056
29.228638
154.004303
-174.760132
158.440475
131.083862
141.525879
120.831505
153.698120
149.437393
159.309097
102.778854
111.213913
135.526215
131.131790
137.141220
143.646179
131.271072
115.540375
136.600723
116.965439
129.865524
157.105453
150.710678
145.638336
143.646957
146.825409
133.346405
128.061752
114.838219
155.017807
175.729874
167.779556
152.958847
134.046860
128.815643
139.256195
144.805481
144.039841
130.427002
149.249222
150.686966
108.712189
140.734604
154.272964
148.654236
122.788216
155.734314
126.721161
162.860794
144.682953
147.873535
151.619797
138.171661
157.664993
125.627335
140.752197
-23.755707
145.353607
151.141479
157.695816
138.420013
124.876244
147.568665
126.261559
150.996109
110.548599
174.600418
167.791580
126.463379
173.296143
149.567932
104.074455
12.864494
-37.991146
-43.269382
-40.239586
14.336956
-13.106569
-30.200520
-6.431205
153.293427
166.656998
110.701271
-4.701363
21.277103
13.337478
-14.816927
-46.214790
-3.208820
-15.557610
5.863141
-17.332851
37.897480
150.141663
157.857971
125.956894
85.547508
137.714050
135.193863
136.569412
134.883682
120.261810
136.522903
104.721458
155.121628
119.514725
149.359985
7.680430
-31.275003
-36.582195
-16.035236
20.124016
-32.406792
-0.523767
50.906055
-157.169601
-37.381485
-2.744237
-38.190311
55.564850
-7.953691
17.856022
29.126987
-5.977895
34.316833
149.185333
150.862091
146.571213
138.174835
3.081340
10.818871
-8.580254
104.821251
-178.641876
159.353668
125.009369
155.248093
142.706955
120.879974
137.945633
149.492294
145.070038
137.825058
143.055511
-9.780521
2.419294
165.935715
167.807159
-174.933365
161.190826
149.827454
160.182343
146.573822
151.280472
154.800034
178.112061
-10.445418
-29.411173
7.008798
6.854520
-42.125542
-20.300858
5.239627
23.799295
-7.416244
138.423676
123.735397
124.282402
156.649963
166.061584
156.873337
147.840576
150.520004
142.029709
163.071304
151.974304
41.074398
44.587547
17.011003
135.573944
171.770340
9.884533
-49.876770
13.461738
26.881203
-38.915283
-31.805840
1.232735
2.654390
8.285625
-7.340881
-22.553602
-29.042219
15.451086
-1.416374
-11.262658
-2.564298
11.285854
17.794294
-6.456675
2.450803
115.157227
151.887985
151.610107
147.504623
160.318100
154.068451
139.869354
155.991928
71.214310
-12.254221
-37.634342
130.277939
138.680801
148.634064
126.037880
148.556961
171.137085
151.539429
-21.575373
170.926880
165.702927
128.254257
143.617905
156.897690
134.113220
155.032333
140.698685
-31.692123
-11.359571
-34.894585
2.977232
-1.102339
-31.663239
-7.341924
-34.106613
12.585123
-8.164862
-42.938286
-27.014687
-14.186127
-14.023766
-175.815292
121.428329
80.029816
149.285828
135.955902
138.952347
158.129807
147.078033
138.943604
119.780853
155.824173
-28.213194
-8.057784
10.456640
11.433095
149.488342
159.326782
153.123215
159.772964
170.801849
133.011307
142.103683
26.799568
14.050110
5.968082
32.860447
10.575012
-1.697659
-49.032928
61.964928
144.735138
-43.840111
142.799393
132.901276
151.266357
141.577972
153.037292
166.330673
143.629990
149.940796
151.345764
172.734085
124.385551
159.588287
165.006104
152.308838
160.396866
131.111343
171.544800
153.972397
158.368454
140.727203
156.507767
121.012589
130.442612
138.788162
142.758881
150.774597
169.884903
-18.709887
13.344360
-36.840828
130.418793
141.053894
127.840126
150.362747
148.024094
157.590164
154.007706
158.420654
153.129944
133.970825
166.346558
157.993347
117.133049
136.336761
122.114906
162.118088
151.111252
121.769943
139.402786
122.922920
162.321442
143.265350
116.882164
147.242996
168.931702
149.515244
151.828369
146.017960
126.336746
135.196396
139.303253
122.506920
143.101273
153.939621
153.459991
160.225296
170.046387
153.708603
166.270706
106.633331
149.058823
130.691605
148.618622
134.989670
140.318680
139.159241
129.737946
144.294418
142.283401
124.010315
145.033508
-43.355198
29.221197
141.960068
148.343292
150.119781
162.494537
149.707581
169.490326
148.300201
155.989517
146.637573
6.260121
16.409948
-42.261616
165.865417
146.688980
142.130219
170.810501
124.500534
117.120827
144.784668
147.813797
131.058868
151.126862
-12.101051
-25.247343
19.885145
-8.572994
22.800035
126.074341
148.047531
141.876968
140.188049
140.663742
129.567993
164.848206
141.947067
133.955978
136.166351
154.075897
152.463760
144.519699
141.980316
137.189621
143.725006
149.755936
121.939018
157.162903
116.728516
141.491989
135.905975
137.840836
120.938232
118.399162
158.803909
156.681946
170.061417
154.410126
153.537247
-108.927467
140.911255
173.435959
154.231308
150.179092
125.184792
144.221588
170.015808
88.182472
5.542912
-162.184875
156.229965
151.291412
146.126862
153.264633
142.198486
153.411728
168.120773
149.619568
-23.377214
-2.300016
29.645222
150.698593
149.025925
132.404892
133.463470
117.366959
108.830505
149.172165
-20.797712
9.861629
143.845825
130.268936
132.022247
105.580734
167.684509
-6.550625
118.225609
132.860641
159.116669
154.394760
126.185364
153.237640
-49.288342
20.676495
-14.131958
-47.504753
-14.964229
24.868227
-31.098303
119.651901
143.286957
177.259888
137.412750
150.074997
139.852142
162.388916
142.157486
148.150146
136.124573
150.285355
132.825150
148.106033
144.458527
164.382095
169.207657
143.892181
143.887527
-6.295038
4.916852
17.344849
14.759005
96.884712
162.195099
158.500259
139.208099
24.092480
-31.449898
12.329792
119.245544
122.970337
161.890045
35.093063
81.737389
163.339096
155.694778
122.182053
144.402634
141.653656
161.070435
139.441589
114.817848
150.854904
5.136905
-0.625576
5.245757
-39.216946
152.927963
149.604446
124.482132
134.703018
148.783325
151.279907
152.875610
125.472969
161.169739
140.559982
159.131729
143.111877
146.210281
139.874710
164.184235
123.303459
151.680573
144.542709
156.035049
178.459076
156.737198
127.791931
165.479736
171.136246
155.090698
138.078857
159.801071
151.942383
151.863846
151.609909
139.550964
169.860855
126.855186
117.161766
151.571991
140.224472
151.042450
120.018982
158.480316
-175.124588
147.444138
134.314529
136.020370
10.465199
179.522339
161.933990
142.160431
149.785721
146.684265
11.542326
-37.887711
-35.544075
-19.008644
-43.146336
4.815278
149.921616
4.156757
5.551038
-49.815140
6.147522
-48.208717
6.755896
80.615051
131.308960
99.180977
175.676620
137.717834
136.059372
171.459793
139.544708
150.341873
148.731400
179.947647
145.859314
144.281311
148.626404
147.813980
143.607498
-61.882229
-46.926212
146.238007
136.122086
-159.258453
-136.182373
-170.761963
179.496414
-144.872131
-166.078384
9.648075
-147.407715
-178.259979
-174.163727
-173.861572
132.804565
-137.069656
-136.259705
-165.302795
-148.010117
67.939590
137.995773
-145.668350
-166.116409
14.924553
23.034296
30.879406
41.862110
-168.184937
-172.598923
16.209820
30.942036
27.068214
154.952652
139.139023
163.390900
147.942688
152.789459
170.874466
-164.745041
146.663345
-4.787779
151.156128
150.140930
146.415161
121.185623
-8.102102
-26.336260
-1.309703
17.967508
-4.589536
148.794067
141.073517
143.590591
134.013672
127.099060
165.518661
124.005737
128.399109
144.575775
139.025024
141.815674
138.103516
130.329605
150.847778
106.333366
157.229141
-13.315832
-22.270536
-3.178045
-10.896466
11.989212
55.557323
153.369431
143.036499
150.371292
143.449326
137.292557
-21.290237
0.947294
5.648820
-38.326309
-37.252998
13.219003
-8.892073
-49.335579
-32.021744
-39.540829
7.826967
-37.661686
6.025906
-30.001837
9.339867
30.740795
-37.076790
-0.614849
147.995361
145.101486
142.044571
127.333122
129.812408
146.837204
128.965881
158.009491
126.696098
137.122681
151.216888
132.198227
148.485931
135.321426
163.413681
150.785080
120.720146
150.703522
133.290665
159.060379
146.105820
165.407379
44.082211
-166.522720
-135.250656
-171.410904
19.949224
155.463867
29.172245
-151.913528
157.883545
142.290039
115.029808
-172.990295
147.785858
140.436829
169.888885
131.304199
138.041992
132.450104
162.470932
148.970016
150.441025
145.707962
143.366348
129.792160
144.492767
143.747131
150.226349
160.089844
168.738922
148.863876
126.475456
103.870728
123.214737
127.900589
168.541306
128.862442
-21.035311
29.552181
25.667517
146.445251
155.766083
153.251480
152.705933
143.785248
144.445740
148.658752
161.020050
169.021561
164.059296
170.928787
147.165100
-172.122528
147.848648
147.462357
149.226059
145.532822
152.858490
165.969269
146.886566
132.769653
146.446426
120.472015
137.165405
163.092194
166.151840
144.579498
-45.291630
-7.245839
-27.272728
17.186857
146.800049
120.995377
147.998474
133.856186
160.999619
147.204117
155.395157
146.678116
146.195007
148.219086
141.687622
154.886444
138.534668
176.458771
177.161163
161.664169
151.622406
21.563435
4.043315
8.172937
24.058130
149.622086
137.909668
146.901978
152.387131
145.386871
145.004242
142.036148
149.671051
175.261978
-154.186737
-179.617935
158.550293
155.145554
139.601715
156.403259
124.969627
159.315460
152.799881
137.607727
147.779846
141.810989
145.273773
143.876160
163.021072
155.087234
128.456863
133.194687
136.899185
137.993195
7.193475
-14.363686
-47.405048
-38.867188
143.513412
146.112579
175.486237
174.535522
129.593872
96.755905
148.373688
148.422821
148.271317
166.542435
153.498016
121.669937
137.166199
-176.079636
128.042236
123.987923
118.630035
-18.888582
114.641701
176.187134
143.303177
135.013016
143.427109
147.976852
118.144592
137.305878
1.808402
140.779938
148.550537
173.611145
146.255844
141.873779
124.063728
132.853424
149.926987
158.229797
153.463425
154.206100
142.997864
144.517609
102.303307
168.801605
161.518646
156.867722
140.708389
109.025551
164.800766
170.185974
146.070206
133.289169
146.447983
169.219971
119.482681
110.316208
144.770889
110.943947
155.368118
124.923470
116.278336
111.480934
159.300217
154.980118
149.049255
173.203552
130.299850
142.455444
-13.336960
29.253750
175.904892
146.309387
170.677765
127.114075
132.211472
113.413544
171.223999
154.546692
117.901199
137.222260
118.859177
135.425705
115.384605
152.513382
143.222366
160.170609
158.520126
158.395782
137.548401
-145.905289
157.089417
143.723267
131.494186
141.355865
140.398468
24.206240
-21.018473
21.366716
-10.326530
-16.599089
-48.711491
-10.289122
136.926407
137.284164
148.232925
139.200363
131.748337
157.144531
126.468483
-5.216841
-26.570374
-5.045661
-6.164306
-27.341751
19.085611
12.922866
-9.662918
135.108124
149.354538
135.817108
144.625534
126.397018
151.395020
156.335037
143.768539
152.888168
136.235687
-13.227079
-14.255746
-10.825401
-40.959789
-34.321041
5.552203
118.735947
118.316193
167.979019
-14.794100
4.214867
-40.336308
33.452381
18.193266
125.026726
144.054657
140.098984
148.844055
122.037483
139.911575
13.216344
30.596636
147.309631
152.789047
170.787888
132.239456
-147.143173
152.180984
136.697708
167.205978
162.243088
158.143509
131.443466
148.406754
148.824341
138.587433
-32.051605
-2.846063
-27.668047
-12.354030
9.835352
12.913364
-45.723751
11.979953
-20.849695
-33.897926
-1.360562
2.884323
-3.788944
130.309235
136.724869
133.347397
134.815613
168.314835
150.565872
152.522324
157.872177
173.983002
150.052444
-5.024338
-22.533827
-19.207664
-18.199871
7.844201
163.213654
131.855499
156.806763
117.519966
-3.592105
150.434341
133.076126
149.906708
147.752213
150.462921
135.143555
168.442078
165.280518
154.248398
163.338745
152.911560
134.937103
131.068420
167.268051
156.895874
120.396370
160.535477
151.777512
126.004074
130.829666
150.195908
141.037445
150.670685
146.687408
166.115021
159.608566
143.033401
138.994583
141.906433
164.112427
159.735031
31.186489
27.038149
28.189369
15.315989
-149.859818
4.965502
150.194901
151.927734
156.357864
145.229630
150.346649
144.332764
156.071609
143.158127
-32.811501
-12.753632
-29.983139
-138.217636
-153.839478
-165.010483
83.985229
20.574728
23.268105
49.265274
132.114624
113.788750
116.671303
145.966446
161.408524
139.500809
160.325745
120.136337
170.164917
160.978348
105.269798
140.440323
137.833557
137.809280
150.660599
170.911148
134.355347
148.410858
-25.357029
158.640060
136.202271
139.138855
127.766617
147.792114
147.161407
152.170837
169.600830
123.663521
141.779724
151.656448
137.381058
152.948288
142.097290
125.080864
171.072815
144.945557
134.656448
143.757996
128.721268
157.814987
135.096481
134.120667
151.949936
133.764236
141.091354
147.433975
144.927139
138.156860
136.625595
176.335632
124.476807
127.799637
152.090881
129.589523
148.923141
155.963165
135.769379
107.942802
160.607971
147.236542
125.727440
158.434891
159.576706
95.483620
156.094543
125.055458
145.945847
142.490524
150.135025
-6.992518
6.085632
-0.674056
138.271698
178.553680
131.155716
158.690903
147.033752
126.002449
162.185974
141.266968
142.155304
-162.343750
160.263199
133.078934
156.192215
109.086296
145.659164
150.730881
134.616699
160.707138
126.089394
152.562988
153.705521
161.440018
132.956421
162.299072
-8.736014
148.891541
129.995422
153.610535
123.096535
-12.787158
46.429771
-33.242371
19.789198
13.104793
138.550278
89.378075
130.276764
154.831436
144.524780
143.262543
145.656311
65.692619
2.395227
2.458458
-43.565479
-160.919525
113.182297
110.026062
148.934402
146.359421
164.977097
147.842453
-174.469223
157.399307
151.020096
149.674988
158.969574
137.375839
152.437820
126.844109
145.694290
168.551697
136.364655
-3.307188
159.718781
141.401962
139.498871
147.370331
139.130722
149.374435
140.802628
137.272278
145.729034
148.056229
146.317230
147.847275
144.013870
116.697052
151.819275
130.645004
139.004089
140.026443
143.931564
130.830292
144.508987
128.819199
136.612061
143.682068
147.863541
20.628653
-31.835272
-0.242283
127.798447
152.169861
127.136070
105.534569
162.097977
136.475220
159.579422
123.173630
117.056786
137.454041
166.269165
142.243515
145.589355
157.460236
170.025284
105.001350
7.593030
6.564471
54.662121
134.251297
124.673813
-15.060712
145.879974
142.179398
127.683975
-2.958698
10.545719
16.675024
161.655823
166.197144
131.079193
136.676437
162.374313
-8.444921
-16.452505
-59.205181
139.600876
152.926697
159.799744
2.980124
-27.661110
0.552493
151.611969
137.042206
-8.290482
-94.416199
161.396820
147.341705
-46.249821
129.149338
151.132339
20.437338
171.132675
-150.702927
7.953051
16.068005
-156.817932
158.000900
72.637802
37.367085
28.158209
-140.443863
-154.837555
117.605225
146.846710
128.258240
141.247696
119.618256
137.518005
131.395538
167.767654
-17.642752
-18.062321
7.121829
149.709641
159.231979
145.567566
148.344543
141.121017
167.302307
117.584160
119.788315
142.652924
168.152206
130.358032
168.609039
140.156860
140.844742
130.728699
169.815857
168.071701
146.233490
153.756836
154.018448
163.433685
147.971008
155.554840
11.828782
28.698103
0.923445
-48.588573
-1.228760
-29.470123
5.016181
64.704414
-4.738343
147.002060
151.892273
149.132523
144.676987
149.408798
122.796928
170.410828
151.616913
146.255844
14.284758
-19.200096
-40.409668
1.788160
-3.309378
9.203958
0.000000
139.021088
154.146545
141.630646
137.925644
127.195549
107.940918
170.932587
175.147522
129.621033
151.385178
157.502914
153.863892
153.440353
146.939377
149.656342
-10.798347
-0.214891
-33.461212
139.877731
127.286964
145.087265
143.509399
140.469971
117.536362
116.639473
13.421689
24.858545
-42.470242
28.304895
-5.565318
-43.106277
151.384720
144.490326
146.616074
-77.363609
6.999724
148.912308
165.727081
148.280060
139.138138
149.864914
162.545349
133.350174
-11.110477
135.404755
2.800301
-2.999178
-26.356768
174.839615
117.117180
145.193588
144.228622
146.681076
153.356873
169.169830
131.848572
127.227760
153.447556
144.091034
134.361420
133.746277
128.050674
177.535812
140.294693
119.994476
162.966522
154.060516
95.142906
132.906921
148.915848
103.488800
123.835991
147.715836
-17.734524
-38.017300
12.157498
-57.150040
6.992743
4.894089
-43.947285
9.411728
-34.324459
-0.873125
-14.076026
128.552505
125.305305
125.250305
154.813751
156.725647
126.442940
140.577286
161.068573
162.233902
159.352524
145.747330
146.472214
160.897247
-177.290421
146.833557
158.262680
160.946930
-18.560163
18.327673
-3.070776
4.883269
-3.088511
131.808762
124.586685
136.482391
163.884247
142.227356
171.399094
137.132172
151.761002
143.708481
150.798080
135.803177
127.646980
136.670944
169.985229
140.111847
141.250381
141.179474
116.020645
124.139969
138.640961
158.535965
161.291061
157.197327
149.043335
170.952515
141.180222
137.221512
144.717560
135.666168
140.252853
144.999252
141.094681
129.007126
156.676941
148.213196
157.258530
143.863358
152.544861
94.698067
164.421692
34.053288
2.054047
-10.657207
4.943001
-29.847761
-1.672925
19.671803
-9.751126
-51.426708
160.029617
132.669006
139.297012
119.692436
127.554375
141.552826
154.011688
161.600311
163.977554
-73.315361
163.287186
141.587402
157.963959
167.667221
34.569656
117.477333
-166.878937
-133.053574
140.591553
142.470520
25.660143
-51.212219
11.869514
138.450714
153.196609
-159.187714
-171.032806
-150.914490
-140.906570
175.210251
16.816969
146.754623
15.701797
-155.600662
-138.238541
-162.573273
-153.848358
-163.764282
-143.132156
171.762451
26.495300
148.288361
142.187759
113.928246
155.247498
154.625946
142.212738
149.057770
170.097885
10.920270
13.028041
136.579559
168.043808
178.992630
136.876648
145.742645
146.052887
164.643433
155.928574
119.317528
130.575073
122.251831
125.073624
146.460861
160.962402
143.249084
146.132278
119.055466
146.800949
-139.657684
155.597565
-155.477463
-152.358856
-155.810944
-148.322815
62.544189
64.348923
21.636494
-151.446671
121.164108
130.654709
134.283539
149.595963
130.194382
143.543335
159.968903
178.547058
143.254745
142.316513
116.481918
146.419128
123.541084
171.746262
167.335007
-29.422636
12.442641
74.223862
146.758560
102.302406
151.737183
126.848083
135.569717
123.855408
-172.163300
106.953987
157.464447
141.491074
170.966263
148.243484
-31.145443
-16.935328
-28.954472
-34.459076
18.468241
104.650948
157.455215
131.966049
119.432968
144.963440
158.420456
146.876984
133.349411
157.499512
137.737747
129.878769
152.609039
152.673523
156.393417
123.162239
146.591690
155.009918
153.864548
140.004166
139.775192
151.072937
139.955780
160.584656
105.143608
149.841675
141.349762
137.899185
136.642517
71.558487
-135.628647
111.863228
31.658236
32.591022
-1.843662
27.844093
43.139404
22.295383
163.693008
141.963760
151.939880
132.119720
151.209030
167.964325
149.060410
132.968750
147.454712
143.185669
-174.585480
159.303818
160.357224
145.814606
161.612396
130.165161
143.198944
140.102615
149.265274
140.048492
132.819641
149.568161
163.313400
147.943741
140.037628
140.411957
150.681747
129.642395
126.254868
129.835892
125.909256
159.431564
126.553207
144.841003
145.539413
145.331039
135.409271
161.193665
149.791138
146.289459
141.054779
160.822144
145.964188
134.450790
153.319046
162.205002
144.422241
-15.121888
10.077999
-36.151699
15.613256
-20.973619
16.424314
-15.199272
-34.600941
30.635206
-7.328068
-8.068205
-33.633602
-4.850664
-36.918385
-41.564117
-17.403368
-8.220532
14.546439
160.468231
161.107742
173.283203
153.787674
167.936111
123.571297
133.125504
110.163620
137.272415
144.632309
139.155869
133.059906
136.259399
-44.634373
-48.989079
9.517852
-28.137686
133.061707
129.866959
139.669693
148.084030
150.211075
149.058563
144.706284
130.170700
138.009842
151.414368
146.443237
123.631035
166.268707
142.615387
159.562195
147.752991
141.006180
131.425079
168.168381
8.529494
9.963321
-72.453629
-26.198540
68.711975
150.169922
130.963852
142.709152
133.340073
145.320221
148.685349
148.851120
156.011276
159.447144
154.160507
163.273941
31.320923
41.372417
-41.043713
-9.169412
7.682193
-21.017931
-145.977097
127.579895
-5.928867
-18.674551
47.185184
20.685816
-4.342531
10.486572
10.157974
-43.296200
-21.897894
-14.456726
90.340904
122.942978
117.795609
126.746094
142.261215
55.562366
9.323016
15.628401
19.330359
-37.148518
-19.865114
-29.396931
-33.662781
8.955478
-40.743095
14.114351
-1.279319
18.892475
1.956848
139.532471
155.656128
176.459442
30.230307
-143.912094
-156.026230
-138.178741
106.965179
84.089035
142.165192
160.651978
117.931244
166.157333
143.305069
143.598495
143.091934
23.182978
143.899231
161.547852
148.269348
163.517532
175.649445
138.664200
161.368546
168.556305
163.723755
127.298424
148.089340
130.469833
145.563721
8.365156
15.779405
159.506531
139.169693
123.327118
-45.332726
9.263358
135.483047
134.147675
-18.830538
-8.452800
-42.025299
6.456462
26.364828
120.231728
146.309631
125.242332
158.586197
168.398102
160.883743
-2.057474
40.425106
119.243256
147.810532
138.297714
158.820740
115.210014
138.275116
9.667618
7.936669
23.972111
-49.099449
72.852005
10.384873
-26.076878
22.506445
3.533688
-45.247871
15.697239
177.062805
-176.995468
159.375412
170.350372
154.937744
142.903152
151.456543
151.415680
160.655228
161.767776
160.783005
164.447067
154.811066
153.801483
144.203018
151.934128
151.964401
164.257904
131.039612
104.974411
177.173050
121.559326
18.595354
0.261696
156.550446
24.616940
-29.636395
-17.979849
-11.968530
1.919690
-4.857526
-72.083847
14.694306
-17.297211
44.259575
-31.641033
40.255405
22.956116
164.488586
165.446548
130.299744
165.288605
131.656799
164.981201
-21.907379
-31.132833
-40.460487
-37.674397
-0.565791
2.980978
-1.810349
160.044800
158.577225
144.255905
168.792099
143.561111
142.224258
156.930756
119.931557
-155.866287
145.408707
155.382721
150.090027
160.679062
142.408829
136.902390
122.449387
-179.147736
121.034500
162.053619
138.274261
136.442200
127.253586
49.108479
5.886962
160.981735
111.241821
152.475891
160.034546
123.558304
-0.823295
126.846718
143.845886
138.999878
46.294060
-34.651783
34.486919
-43.458210
-57.788712
-26.209383
138.547531
164.996857
126.979507
137.951096
148.532639
148.444427
142.613846
155.593201
147.349747
131.811874
162.614349
149.049149
142.513687
152.348404
153.398026
160.875244
149.371414
34.403797
37.677277
153.577393
153.306549
164.543228
157.401154
129.546768
-2.606393
-2.538599
13.150143
0.432054
-7.858352
-37.539001
2.397187
2.832689
12.201092
-31.152685
-19.226133
137.866028
161.753494
163.239059
-22.041950
-35.023872
-35.630001
-44.533848
-37.677601
-31.356953
167.287079
-14.994631
-16.372385
-13.088833
-24.118637
-29.086981
-22.861242
1.294524
-52.829815
-0.372203
28.255339
14.714742
21.722246
-41.003357
-41.265427
142.529190
151.218491
145.932663
161.360474
155.644089
146.956955
156.631760
144.528702
156.596664
166.723938
155.253067
162.031570
-10.347503
-48.002945
20.949915
-6.507255
-35.414124
-28.934736
20.546625
12.171534
-40.444038
-2.217614
-2.687151
-36.785316
44.168343
-2.723833
18.110634
7.909417
7.398973
-32.852497
2.654980
134.789993
145.426682
170.072021
155.185425
136.192703
173.957840
118.947960
144.791977
161.300171
158.062927
145.212570
155.047287
141.568268
162.141327
137.656631
151.241241
131.207016
134.322357
149.019669
10.654621
16.429314
2.089847
1.929250
6.816070
-20.305740
-50.124023
43.206669
10.565834
-38.577877
-0.639496
-6.607170
27.247185
24.303780
-1.206907
-24.939724
10.261784
-45.412865
-34.878857
-24.010614
10.725685
-44.491493
-34.465542
-1.809808
2.817514
133.955170
34.858208
-2.283276
-44.964138
-45.453804
-34.905094
-71.506599
139.819427
-3.410706
143.226212
151.494019
139.145248
144.789505
173.225998
152.547531
153.107071
112.467964
160.157623
158.325195
130.287811
21.160744
17.171083
158.205048
142.048523
116.625381
136.937561
146.423294
114.552094
-37.732975
-23.442791
-35.850391
-26.722994
-5.632664
1.623050
-23.074436
15.423591
-26.509832
-16.429014
-14.871114
-27.761993
156.212250
152.284927
67.676079
146.514297
142.114670
-34.320000
-50.111523
151.550415
155.995880
119.782356
145.634964
142.006699
158.046829
125.457932
147.750931
162.716064
157.438171
153.394455
157.109726
129.777908
144.844269
122.983055
149.801056
163.688293
156.457291
114.576263
149.079468
141.544510
141.892197
145.006836
147.412247
159.074097
138.525330
157.363235
14.875864
-42.088306
139.134201
128.720352
160.019241
113.265511
-179.706573
145.309418
149.896805
114.642448
152.869965
149.952698
-25.780048
72.762665
165.383774
138.085648
141.910370
138.896866
152.855225
124.506653
157.547760
-164.256943
120.384193
143.566711
139.683884
142.610519
115.862556
157.739563
140.302902
133.263290
148.654022
135.957687
123.661606
8.547757
-40.427391
-26.009056
49.124615
-17.525934
0.324455
115.560867
155.528183
120.017906
166.703033
143.338257
138.190552
128.165436
147.162018
144.249161
133.185257
137.617737
136.911957
159.215088
153.964142
168.882996
159.196640
135.378433
159.269928
110.628571
152.296005
150.085037
143.526413
115.907623
142.262878
155.794083
147.303604
141.166794
145.346390
124.768166
162.104065
142.691116
155.542557
158.180786
138.775208
131.143936
145.998108
148.132584
133.978409
134.614822
167.283768
157.651901
158.251099
121.316963
154.050766
156.765244
52.448315
-26.322716
154.539093
137.629364
163.641678
169.234085
144.643738
128.005020
162.274582
142.317032
145.453598
150.982162
126.228226
146.439697
137.178757
131.156982
119.427132
135.463455
150.511414
140.185577
136.363586
163.320175
138.878250
118.106834
150.949417
122.284012
136.589600
141.782318
132.204102
-9.504810
-11.542719
18.957390
65.344673
3.374522
-135.354202
-172.089584
-157.783966
-176.934250
85.236053
142.417908
123.722084
165.115509
121.633835
135.547836
123.845390
146.242569
140.179718
134.299118
158.736603
148.752991
148.689819
144.534500
161.945557
159.501053
142.076950
112.953636
-172.712311
-130.717407
-149.418991
170.332565
169.507278
142.207352
152.957932
127.943794
123.867279
127.706474
152.018097
151.559021
136.665909
113.586296
161.568665
135.147095
167.962372
143.037338
154.735962
135.361053
173.984695
159.654938
164.812317
143.680435
153.060318
151.506958
142.338272
118.899437
128.045715
-19.281624
165.841003
111.019333
113.208969
168.264236
125.327187
140.778595
136.772202
149.545639
104.870934
145.187088
129.985016
107.032051
6.959507
24.441692
16.477171
-158.102966
178.105957
157.120117
124.331703
156.037460
154.594254
142.290329
147.737595
142.447083
150.903152
125.465538
154.271423
-0.632420
120.734299
155.050461
158.380508
151.702057
148.831024
147.387115
147.884811
133.548843
150.734421
166.659851
130.030533
156.370148
175.629730
159.240723
159.945221
123.021889
144.898392
140.254379
155.797424
132.479279
144.654327
121.611618
164.453751
154.834839
152.752670
154.193008
153.306534
149.627670
137.000839
156.904572
-27.265484
-15.852857
152.167969
120.567505
137.548279
150.053040
109.145805
165.232452
157.586395
153.679443
-173.250427
155.629196
150.113113
22.329773
19.504581
130.466492
143.423615
146.910095
-175.988235
140.716187
104.305634
157.250473
151.036041
119.524055
151.844040
135.172394
145.958328
149.620392
154.870667
136.131668
141.523865
142.376221
146.003632
122.244339
141.192581
152.913010
154.141495
141.256836
-24.262474
-3.459325
59.328754
31.350122
20.688437
160.030014
-2.493007
151.523422
127.580826
144.113388
139.461853
121.199272
-30.613340
10.233968
19.301327
-32.081848
12.948693
145.702896
27.326511
-11.450706
-23.968338
147.056885
106.551071
142.099670
126.025948
146.259628
129.685837
161.306656
144.631378
-179.674927
144.712311
-23.252789
6.673707
-8.797410
-29.556252
-42.172459
-50.860741
-45.006363
20.799347
-2.485773
-37.418747
-34.912529
142.764313
165.192917
121.473061
137.502304
174.211945
146.470200
139.496841
152.218521
146.949036
151.643112
145.142059
121.395691
159.142151
140.210419
146.572861
149.143280
158.640930
148.937653
133.742889
156.097092
159.037552
154.258072
145.778717
173.490067
111.911140
118.779221
157.993073
141.579895
144.977951
155.655762
5.120018
4.935386
18.706831
15.777973
7.312201
10.195145
12.274237
-38.220806
-39.308651
-14.123045
-43.990513
92.806633
150.127991
130.583862
150.568863
155.057419
24.981951
158.715088
165.129959
144.678024
141.183563
124.210396
-4.490040
33.823738
-42.912270
-37.786259
-12.283150
-10.196263
4.208683
-40.643250
-16.463633
2.643306
-47.334621
15.737734
-40.852512
-18.070679
-6.165801
0.865924
151.377106
146.507889
125.500618
173.957474
144.869034
-26.658932
154.447037
121.556244
139.720093
126.220070
170.654083
-6.182281
144.099319
-23.229145
14.976379
1.183164
-6.559421
16.787329
-23.166203
-1.386774
-12.371719
-35.691292
9.077228
-21.798227
1.604496
-43.632160
-8.894150
23.384529
17.259254
-10.355182
18.188791
-16.337927
-8.172890
1.351181
-15.336740
-37.233868
9.169990
13.629533
10.624026
32.808624
12.951117
-39.967709
16.913576
26.424011
0.625888
3.478627
-41.439831
-4.201510
-1.817469
153.133118
137.626053
140.785614
152.717972
-166.692413
163.253677
151.664719
150.526184
152.106476
146.203156
142.173569
160.855164
154.229218
135.079849
149.233826
142.947525
169.310806
151.369537
146.515915
148.372253
172.448547
-37.423500
7.097907
6.827972
-27.791943
-13.252101
-18.962887
-9.172882
23.737957
-5.558517
-14.193943
24.742796
-169.930923
141.907715
150.035278
142.985779
135.394012
152.827011
157.665176
161.023102
131.710770
151.685028
148.182037
149.717163
143.049377
128.095840
125.537178
145.187057
148.342377
151.665619
140.654358
144.242416
149.832001
157.593750
159.895615
116.176651
150.133575
161.081268
165.172546
141.117249
135.631165
141.568512
119.916740
160.427002
124.017090
154.935669
125.666100
144.915375
159.568085
166.006897
165.438873
147.897598
125.623482
16.725506
31.040026
11.802714
-4.237482
-9.102023
-24.703806
-22.700140
-35.724205
-8.933756
-7.500617
15.037826
9.114385
1.294827
158.115753
128.418671
139.991425
157.135315
142.651749
149.311417
140.842392
119.374382
-8.778746
139.912842
139.857117
148.809845
151.215378
123.748405
110.904083
160.136398
134.536957
152.717850
145.711884
149.911148
151.082733
154.060287
149.536880
148.753601
175.380768
155.315063
165.236481
142.910416
156.304703
-30.159641
-0.832512
-10.821418
-40.925339
-45.456871
-1.576443
14.427409
-32.230953
121.169464
131.610382
161.586548
144.679871
153.288330
139.963287
148.043930
155.450882
140.730057
148.437820
145.055389
-125.005051
146.241882
169.421799
138.356781
-0.488589
27.738472
-3.327549
16.248301
154.469131
144.456802
147.186813
147.563828
154.515778
143.848801
144.024811
138.319458
153.249084
119.370934
145.414215
177.656799
148.888367
133.069778
135.148529
151.871918
122.473892
142.229126
146.777466
150.886856
174.979080
140.727127
145.158524
158.420273
165.273376
122.441475
139.288879
142.308136
137.839050
153.350677
142.663055
130.454575
22.784758
-41.183666
-32.117760
16.546324
83.603523
-52.782623
145.207413
135.213776
132.559982
156.786942
163.998611
130.568970
149.027222
107.007561
-5.933296
-7.367588
-12.237525
-39.120434
-42.917278
-19.914181
-33.165802
-2.615988
-35.333321
157.270752
157.790619
145.581970
157.824432
138.105133
155.253571
124.740463
154.544769
167.836380
171.811157
144.223938
150.957016
132.425034
128.000412
160.316299
157.005386
151.061127
153.600906
135.451614
124.278496
0.292083
-10.344194
26.492367
-35.130833
148.730408
147.445847
155.425064
146.281143
151.264618
134.109726
124.847626
161.137909
139.721146
164.648773
135.280502
151.518250
136.332611
150.541031
2.501863
0.019782
-32.217319
149.605148
129.429886
132.608353
114.031052
141.877365
136.119247
38.470661
-142.115799
-168.175522
142.174942
167.052719
133.631668
141.130356
140.159073
178.082031
152.655014
138.165451
138.948303
167.420258
-51.485329
8.007880
-6.163861
33.337524
-22.594223
-46.937443
3.573962
138.495941
148.640396
147.643936
144.700699
139.784042
127.960907
147.228867
141.751526
160.184814
152.075485
146.604279
147.100281
130.584534
148.178192
123.775192
146.331284
164.715744
138.604385
134.548264
156.222046
175.048035
113.933128
132.743362
158.767929
136.698853
134.551086
137.913849
3.814081
-9.742372
-47.880348
42.884079
-17.077869
-1.859095
-31.089226
-2.978349
165.611389
140.299377
148.360611
131.763977
129.085800
143.633987
165.987228
153.742157
152.463043
141.792892
150.288467
145.110260
138.730728
141.784164
153.920792
134.277100
136.472702
158.630142
177.114105
155.750488
154.154831
142.132217
120.654327
163.259537
149.005630
144.948410
157.471039
119.850746
164.145401
137.670776
157.807266
156.907104
138.885971
154.327194
138.738998
149.935745
119.779015
134.044525
127.116081
152.909103
161.901398
130.215149
137.934189
127.096252
151.201477
143.492096
150.605347
136.307709
153.857315
151.392029
135.844376
142.061783
155.548035
179.774429
130.747360
145.678802
153.362930
137.225815
124.353096
160.050217
175.399979
160.412842
129.562866
145.749069
133.349731
140.386230
170.867737
-28.564314
48.640816
-38.985497
-4.883790
1.270108
146.041016
141.244110
140.834625
152.063232
154.375046
133.231949
135.309494
145.776474
134.980347
137.903198
121.503525
142.585922
142.112473
133.351486
143.748062
-177.164124
162.408875
145.359451
134.118088
161.131485
150.961456
172.149307
-170.811050
141.944504
140.124969
144.352890
158.308075
159.351730
125.849686
112.837570
154.787262
155.571350
163.829803
143.609161
128.480408
134.726822
130.886475
137.173462
156.383835
167.364014
151.419815
164.890106
138.480545
132.606247
158.861542
144.163391
141.756989
138.637039
158.600708
147.905991
151.172241
151.314941
164.962067
139.950806
151.192032
125.130005
156.830994
164.580307
137.211670
169.999451
150.773773
140.439743
144.934387
137.202515
125.349236
155.870285
119.931747
161.946075
143.890747
149.609680
148.771225
121.034416
121.786804
141.716873
141.256363
125.917114
-18.477900
26.811245
-33.252293
-25.779711
-49.138454
-21.087130
148.497925
134.882248
150.287766
116.458138
152.879288
170.136200
123.711769
138.340393
157.486252
154.430069
138.250824
140.857452
146.148499
160.201965
168.713989
160.521072
-8.392975
117.084381
135.168137
135.199387
119.329300
131.507690
137.559799
138.999603
168.171463
108.975693
-6.796648
-47.875893
-38.745968
144.846970
158.014999
140.465317
138.724716
-15.703663
-44.272427
-38.032791
146.572327
158.089813
178.148499
148.583847
128.869446
150.723236
144.573059
143.273270
153.906677
138.944611
136.396957
152.165009
16.433914
-23.167740
-17.656313
-11.797571
-3.240934
27.279270
-18.881966
-21.359880
19.386404
-11.509338
16.222477
-12.495943
144.584076
131.668274
96.235321
131.680191
146.682510
152.837479
167.555374
158.160522
144.857697
136.448639
172.054489
115.938469
147.848785
150.151047
129.951996
16.545614
-47.252838
-28.920870
-35.948433
-37.850937
-12.541571
-47.851700
13.435850
-40.228344
-44.587399
45.718575
-29.861248
-26.183174
140.815598
160.452301
152.023605
166.127319
152.861435
141.899796
121.128510
144.588470
121.655907
17.176325
-145.051224
38.057522
7.644521
143.795166
151.146225
134.100296
148.150955
170.307022
160.942139
145.509995
153.101410
-56.439930
-41.000050
-37.373482
-31.043072
-8.913610
-33.619488
-32.859978
158.077728
143.481750
135.788620
133.734634
12.670012
14.318338
-24.733892
145.760910
142.513519
131.193863
159.491501
135.660522
151.015076
140.681091
145.225113
140.208298
128.876724
156.789642
137.873703
142.675430
134.623581
162.091446
147.641525
142.149628
121.497116
161.209930
158.241257
138.449188
116.408928
124.551186
143.687592
137.569443
126.206917
163.162247
146.080399
145.860123
171.770645
174.219604
146.420013
143.338043
136.033218
116.229134
141.932404
120.625557
125.337120
130.322037
136.440063
134.884720
155.638153
132.373917
-13.801668
11.923388
-7.459272
-41.810741
5.383431
115.427483
171.366821
159.441147
144.417374
151.933243
141.147278
149.522720
148.007065
152.346252
155.944427
147.195068
144.072586
170.596725
111.235794
156.287872
163.460602
133.617920
144.048416
-179.093445
141.398483
-13.517035
2.304097
162.694962
130.517853
152.398529
-21.558762
158.782562
158.728088
129.676758
14.914976
114.950722
131.113724
142.132019
127.299553
115.520294
132.004028
138.567017
145.904785
167.921509
141.640976
152.569855
152.997574
142.169144
158.238602
153.161545
156.061401
179.287827
151.224136
160.129684
147.473038
147.408005
166.748337
142.123047
155.387451
149.386017
134.941071
160.353928
-9.515104
-40.000309
-7.401253
-28.630198
-16.597260
8.934569
150.675323
158.002258
158.079346
146.950851
144.177689
141.452454
149.451736
149.783112
148.703705
125.898491
155.609009
139.266525
129.043060
125.788216
136.154739
146.650177
146.624588
130.758850
-33.523426
-27.033310
-40.944168
-47.183311
-19.864975
-44.098694
38.690163
-35.706200
-9.771772
-9.326536
-33.072186
-16.362385
16.897793
-38.924076
-48.298553
-8.529862
4.026134
141.016678
25.363049
-7.587756
-11.195595
-25.881660
-75.091316
-30.718204
20.595728
143.105225
146.408813
140.412613
153.427948
146.319885
159.546906
152.358322
155.653152
107.194328
160.357773
114.056023
140.041153
161.578598
151.345428
134.974258
125.944229
24.652571
147.411697
150.710754
159.627792
120.461472
151.445541
148.758621
170.797272
144.256699
139.574341
138.343445
132.527786
155.245850
162.237122
140.672043
148.489868
117.262924
163.371292
147.942902
154.016953
139.385208
114.202492
143.446716
136.695892
142.077988
148.463272
119.109711
145.427734
113.603683
13.849158
-32.856445
-27.548428
-36.569420
17.083172
-5.573165
10.801519
107.260643
121.196564
142.012177
145.789963
140.053802
165.800247
162.380859
136.823624
142.822098
154.990128
138.591660
154.039734
133.101868
159.733643
131.305786
125.342979
147.454483
133.858200
158.322159
147.197281
146.085632
149.320160
148.126740
145.509903
140.801056
155.496109
159.811859
147.915436
146.197372
133.203186
112.259422
148.602768
150.497314
128.288589
166.793457
148.362579
128.426086
127.524307
162.921127
143.011993
156.089325
140.484634
158.267471
179.662537
-1.753346
17.320694
146.188141
142.898071
153.912659
148.558823
102.257751
137.136292
143.903091
154.118546
162.163910
148.063080
-178.309494
143.777725
147.202652
149.422989
167.344131
155.221786
128.912567
137.628052
163.447540
149.709274
134.514725
139.378067
125.784088
159.149796
149.164490
142.273544
144.007843
144.690948
158.964813
139.084045
141.185806
150.765701
126.727844
156.418915
121.456108
158.397430
-40.357925
177.954056
149.917679
149.255661
140.948883
152.569977
156.270004
137.044754
132.746613
158.710876
151.990097
153.742920
-42.749790
3.555562
10.244612
1.405138
6.727328
168.579834
139.967651
140.265015
131.968643
137.558716
160.261917
146.715256
-33.144135
-24.150667
153.933578
172.727097
157.412506
152.391800
107.024147
139.944702
140.576431
162.550140
134.235565
142.873688
11.094072
-15.231594
-2.066207
6.830729
-1.676898
-39.092411
-22.429201
-3.345387
6.305277
0.451541
3.217228
-7.276884
-32.431473
1.845254
148.889893
138.270752
155.979523
137.136841
153.746964
