# Supplementary material for: Comment on 'Valid molecular dynamics simulations of human hemoglobin require a surprisingly large box size'
Source: eLife. 2019 Jun 20;8:e44718. doi: 10.7554/eLife.44718 (PMC6586461; doi:10.7554/eLife.44718)
Supplement: Figure 3—source data 1. — The zip archive contains a README file describing which source files correspond to the different panels. [file elife-44718-fig3-data1.zip › figure3/panel_B/box4/psi8.dat]

129.237640
126.661072
114.533714
114.338371
96.573608
132.962143
165.928406
148.447021
140.362656
-35.605671
-17.724384
168.404144
136.708862
146.884537
147.300476
164.955429
129.349030
152.029251
125.469124
133.879776
136.412262
140.792923
150.516693
112.102684
170.456009
161.200043
161.102722
142.220673
169.512314
146.833862
143.056412
144.399933
136.166885
148.322006
159.953018
161.808548
141.575699
121.615364
15.336301
-51.592045
-2.324479
-47.975685
4.039342
34.354958
-5.249043
142.238495
148.365326
141.377335
152.444321
145.747482
14.101545
11.783632
8.494193
11.074160
-7.529445
16.256062
21.883358
15.480297
-9.779737
151.223572
14.646044
-11.166623
-16.123802
-1.214343
-13.796599
145.427567
157.975159
140.901199
172.400925
147.589432
147.390717
140.196991
174.005798
128.051971
162.201050
11.612299
138.790146
158.842682
146.431061
100.620377
111.226868
160.488281
134.433914
166.102615
150.414474
137.658920
178.865112
124.151306
125.716949
131.413315
154.425674
157.577103
136.213684
131.614090
141.531021
128.655533
163.787918
151.640335
142.006332
155.558609
132.376373
134.727066
146.594528
135.890015
126.243568
169.225403
140.079010
149.722656
142.418076
151.630280
159.017685
146.817062
-144.193726
118.693489
147.077454
167.978058
-20.034840
160.888672
141.668228
104.755463
144.197296
164.620392
149.694046
152.357712
108.972404
152.326248
153.969193
142.580139
166.205627
119.244713
129.980804
177.663330
144.899612
141.668915
163.070953
144.184158
118.454735
138.924316
2.054047
-4.607426
31.067446
-1.905878
-1.880135
1.278553
18.522404
-44.324017
96.009590
28.294859
15.956903
-38.805172
120.332939
171.037125
158.580353
140.341797
114.240028
163.946518
117.329239
154.225693
149.327652
166.814957
141.357758
126.597969
125.682007
118.006866
144.898026
157.195679
152.087799
161.528152
155.412231
145.511307
127.149826
154.774689
138.835693
153.110947
154.048782
133.701248
142.268326
129.688354
158.353561
160.569748
168.180771
157.263947
146.885635
147.028610
121.037582
142.274918
132.092102
145.827042
140.266373
145.752960
125.545235
101.096474
124.173737
120.896996
158.051331
138.134171
161.488174
117.444519
136.045013
150.900421
150.856323
138.610611
4.763371
-20.933567
-23.669300
9.980892
-38.090370
-4.419294
-45.351368
15.208753
-31.647797
-37.983402
6.843466
19.809584
-47.597103
-17.914370
19.580671
147.058975
164.369171
149.406525
152.157516
134.522293
140.077286
147.005737
146.800079
138.681534
126.111610
149.440216
136.460266
147.239044
167.950806
131.683090
104.916420
139.860947
8.763807
169.444031
167.104218
146.146530
130.468491
155.408646
144.625946
136.147400
166.172104
143.095169
119.096237
153.881790
153.196060
154.893600
155.815964
119.732254
134.295578
143.818115
146.661316
136.729324
157.509720
135.137161
147.582489
113.324127
147.627762
-15.631075
15.228006
122.115906
130.885849
162.420944
-9.463462
-25.047888
14.474309
9.667841
-33.804264
167.449600
129.169037
139.755905
176.092178
134.882904
127.228233
153.273468
135.584824
145.722153
144.632889
139.472488
124.038223
135.754181
21.078035
-19.433153
-41.378689
55.979485
119.267418
119.440880
114.704002
156.767303
142.134918
122.744202
131.600235
176.625168
156.917313
-163.870712
142.333969
169.057343
122.845673
167.725647
151.687973
152.331238
143.588989
143.606415
140.536346
175.905426
134.731979
127.651749
160.217514
155.866074
-19.094257
-37.784813
-40.646053
122.071022
173.370239
173.778198
146.404892
116.686211
42.505066
4.454961
-42.033802
12.309608
-39.450962
-13.687830
-47.772682
-43.871513
13.931738
-37.862667
-17.988962
23.095072
-22.390099
-39.387272
-40.197987
-30.206524
16.676178
147.314468
152.252075
95.856728
143.755203
143.186813
146.380447
137.068634
175.281952
140.945908
107.700500
131.152161
115.489395
126.142738
134.818314
123.066544
117.809448
133.031693
151.036972
30.076015
101.767418
178.237076
149.362152
149.683624
132.985901
130.473953
158.733795
127.486633
167.984177
142.126389
137.077438
141.226700
111.617119
150.058121
145.264420
149.169510
136.438736
145.370407
163.343094
145.209320
166.934387
144.966354
160.484573
133.657272
139.319946
110.735054
68.799095
150.370895
-1.096108
-24.271723
-179.060364
-25.533899
-47.838654
10.928992
-37.982876
64.017159
18.394955
38.151081
17.377478
19.241198
143.567566
116.507103
151.950821
149.614349
113.502411
160.076111
156.193695
121.558891
144.378448
30.372196
-42.457333
141.971924
134.422897
148.030548
154.315598
140.522827
167.721741
138.282593
141.494431
131.503067
164.445297
148.208679
160.359039
144.751434
132.607254
166.231003
160.328888
169.087708
140.163849
138.016418
146.904816
161.121094
127.084267
154.057648
147.713608
148.101654
148.027100
116.190895
-47.578110
-23.214897
-7.770895
-42.635628
-20.424501
-4.297556
1.441436
46.291061
-28.545132
159.743851
145.080994
119.715561
132.542068
129.146286
-144.714127
21.124090
32.768085
130.748932
142.665924
154.103348
-179.451401
140.986984
125.959717
138.521530
139.658585
149.143417
138.286072
134.567368
176.807495
148.153351
108.190468
148.943863
141.822128
130.968735
119.884209
2.172768
141.607849
126.306335
130.169098
161.815857
144.701340
154.435272
140.784103
33.796242
145.351730
148.407837
150.081375
130.929092
141.600021
-179.172195
153.094559
136.586838
3.064905
-14.926833
-10.067709
127.072014
142.456543
-170.340378
-134.386108
134.485077
144.874100
147.775558
152.357040
151.256622
143.590057
128.261032
120.212387
131.078934
-0.160713
-20.076485
-3.105514
140.473541
150.112091
138.453903
143.688187
3.780873
-37.182121
14.556129
3.843946
-39.772705
-23.091475
-13.203342
7.987507
-51.901512
2.691300
-18.208158
12.954529
162.907974
123.338867
148.745468
114.905823
141.089874
147.333313
0.787085
-2.481991
-21.067883
-16.856539
-66.431427
18.499449
27.865339
-4.058399
-13.876012
-9.333151
-52.138836
-15.119413
38.940811
-23.748331
40.324207
8.266074
153.147980
132.304306
161.802094
138.205246
147.833786
148.894516
152.264481
159.355270
8.108642
-156.963257
-173.774857
144.831421
51.763203
17.764936
160.930481
135.915543
151.292252
120.211899
150.439041
151.734604
153.494064
40.157162
-165.193512
-153.679184
11.449537
65.511452
16.664820
-12.884925
158.705215
147.051315
162.012466
156.171112
-31.573753
156.144180
98.661850
148.360291
-157.871170
129.371155
152.088654
155.610703
135.201233
151.811264
157.351364
127.167076
140.623840
169.882233
150.442795
140.514999
142.908722
163.095749
148.271851
138.613785
149.811401
142.916840
155.762817
35.150822
-169.259735
171.609879
-169.566299
-153.355286
68.781296
111.072601
146.265839
163.547287
144.416901
133.706879
135.944992
147.783569
156.566238
115.815277
137.388153
135.640289
154.642014
150.863663
139.334457
152.698730
140.776794
119.125908
-33.431786
-31.894979
9.814719
129.890762
107.910370
155.908707
130.965775
146.177658
135.420898
35.379425
123.298622
140.127060
150.566132
148.785187
151.416122
154.197662
131.187408
134.586090
137.325256
154.345840
129.400925
-157.874512
174.323746
-166.395203
-127.800369
41.301781
31.908802
36.656963
40.620106
18.183167
3.339061
28.183838
20.935785
31.276808
-168.567245
-137.246536
-54.549438
10.027778
-23.014170
-18.531828
11.034066
-34.634869
-35.008743
-30.427858
-31.160349
-28.006243
-5.235737
8.782235
-16.949400
-47.543396
-26.287289
5.618764
26.054867
-32.974091
136.249039
167.961060
142.724792
117.245163
152.852829
142.606796
148.707260
155.081039
150.589798
153.182251
143.908020
153.431961
142.441177
136.652039
151.220291
114.042313
149.165115
135.552734
147.700760
153.605591
116.933517
119.674416
164.590714
-155.143845
-149.167725
-145.336853
-147.646225
-139.068298
144.335846
165.030396
135.601242
164.755569
121.041901
122.443649
130.674332
155.004013
143.193405
125.905991
146.218613
129.806122
161.379181
168.114471
-175.661652
123.904785
146.535858
37.058914
-4.528440
23.433226
13.232422
-45.239643
175.629105
137.380478
163.650024
136.785934
136.236313
155.967850
159.224335
142.414322
135.558777
157.171448
162.345490
136.576675
136.513580
132.636902
131.649734
145.359589
131.409714
110.543098
137.648407
148.257355
136.701370
134.874573
131.486221
154.042252
146.056778
128.478317
134.528839
136.302612
156.914352
135.235474
154.584045
159.396133
132.789200
156.758331
135.917755
150.188583
145.148117
140.893082
114.163300
140.722656
148.278091
172.397812
162.664856
139.661591
168.130524
167.394363
-9.328538
153.805893
146.796387
141.130936
154.845993
121.966820
160.845032
142.311584
166.171600
137.554642
156.124405
129.361923
139.899857
101.072342
-17.143938
162.603271
148.563629
129.524399
147.229279
153.225891
141.111542
144.907455
44.785137
-1.527134
-17.644205
5.481405
150.799835
140.897995
162.635452
140.111389
140.560303
138.872940
145.099854
102.608971
126.551430
140.894623
142.511322
127.022972
173.791046
140.397049
143.544312
147.919861
133.392365
140.624054
149.315781
138.574234
145.394226
138.788788
154.093903
141.569565
150.111801
141.414093
150.940613
151.712311
174.670807
145.920395
127.371544
155.419922
143.520538
159.977463
145.324173
136.301956
160.021484
148.413589
152.951157
128.880798
143.787338
155.006760
164.020828
136.484177
144.999313
59.429337
23.190983
65.110985
142.461182
143.273911
132.040344
117.145332
168.447815
157.599838
145.076843
134.873734
164.992004
130.819260
2.436465
0.490189
-42.740414
10.127703
163.556778
150.397018
141.229691
141.667984
144.241852
132.049500
133.855759
155.473190
153.716949
136.327499
161.919632
148.370026
165.028488
150.356689
105.816444
159.392227
131.019180
126.589821
122.286400
146.478683
143.530334
155.853088
10.131897
24.224648
-33.131401
167.675369
137.991348
145.813065
131.588715
150.531815
137.867340
133.246521
151.147156
157.460770
149.927155
133.106964
136.208420
145.299423
133.542099
-45.070908
59.361179
-41.224674
-28.456039
28.102985
-8.227551
23.976843
-35.316517
-22.556986
-34.880375
156.970200
138.378555
148.586838
157.096085
153.024673
128.149185
149.279373
159.680191
143.647476
-169.466705
143.858429
161.338028
145.574951
142.960556
126.424866
130.685471
152.200974
101.569550
152.636520
136.776886
140.016357
157.247818
149.128067
163.301666
156.992615
173.069290
155.229599
151.294968
150.046295
135.576019
146.179733
135.308197
140.056168
139.132370
146.828491
129.849518
16.754662
-6.907851
146.292343
143.767441
137.118088
154.683533
144.549484
157.841553
145.529663
146.762146
154.479095
171.035782
159.205872
162.863556
162.279419
115.783257
146.884125
147.210754
148.804626
124.812469
103.281952
164.366745
128.820679
149.030136
135.531143
145.299759
145.480957
168.624603
113.247391
148.196442
155.034119
125.677711
132.832474
165.967117
142.504379
-17.725361
-11.066601
32.154709
151.153259
169.462128
132.135712
155.672729
142.436707
139.528366
142.572220
161.026260
141.379150
117.436722
158.962784
140.308990
139.824951
149.642807
143.607681
171.488708
172.320251
157.158997
148.037750
160.787186
147.516998
145.730240
140.477005
145.816559
138.216843
144.347763
116.874832
132.684387
162.581039
117.778534
116.451454
168.746613
156.926636
167.646881
126.895592
145.696198
125.842606
137.744156
147.050247
114.494911
130.942688
149.320358
120.700829
144.339828
-18.911745
20.241636
144.450897
164.200806
145.250214
155.462555
151.975586
151.867661
150.145599
136.619217
149.129807
141.499725
124.147369
144.895233
143.542160
164.306244
179.140869
129.952377
129.761627
162.411880
-177.453156
153.530289
144.966980
119.374298
114.720436
159.757126
134.505371
143.540939
131.369202
172.542450
151.354584
145.099503
112.757828
154.719879
157.038834
131.946396
156.941940
136.424515
153.741501
130.748978
126.444923
152.228729
149.474670
144.956482
153.309860
136.683151
170.156189
127.409302
133.205399
148.704483
131.003464
133.388809
157.453003
-6.094549
-17.865654
25.305784
-17.451204
-48.321552
-8.530254
157.947632
149.435455
136.425430
176.257065
146.220139
135.206436
134.125320
160.234299
124.889755
-19.332647
-11.499972
-38.521164
169.998138
154.412964
160.459473
-178.384064
159.373978
125.355408
123.076721
154.001038
100.593697
143.074280
150.947174
110.031570
-39.925335
-88.702545
-12.444591
-38.946335
-56.797657
-31.767376
161.712997
141.452942
133.451797
122.849609
139.259125
143.764877
146.843918
141.834213
116.159042
139.868011
146.449997
-23.839132
-35.040417
5.583319
-47.047752
169.656677
156.880859
9.789123
138.706085
145.486252
150.059357
138.695251
149.858856
148.234161
153.467590
9.477680
-28.174126
-45.183170
129.252258
144.289658
134.407425
153.910934
161.554901
22.103811
-43.234982
121.526711
38.404755
134.992050
133.243683
143.551743
142.428940
163.990570
151.156570
-176.572220
148.709595
125.751823
142.904495
119.579643
163.452499
165.397812
157.117081
154.916794
152.927200
128.891861
161.086121
153.883530
-3.449576
23.571316
14.073063
-30.958755
17.961906
5.472031
34.948425
-23.052225
-49.023609
-36.285297
-8.818264
-35.226681
139.183594
137.661697
143.867935
166.873718
161.092529
140.148575
126.761993
168.090088
151.998993
-16.759968
-7.823330
142.751785
145.874954
139.358887
131.551910
135.491913
144.367126
130.142517
163.177368
121.874107
133.206543
136.643646
165.892319
143.289520
146.800842
159.811752
104.531036
143.376251
136.527802
156.255768
178.325775
171.619247
152.064926
157.829681
170.948151
157.361969
149.933319
157.501846
126.222244
0.088469
-12.189516
178.662491
1.103935
160.061554
143.983414
164.252609
136.352829
143.962097
157.920898
157.872437
164.781830
136.536819
133.895569
153.393555
154.985641
109.674187
146.082047
160.518265
110.691788
118.625313
146.998459
115.875710
-43.323536
149.754822
145.703506
120.288452
159.664413
144.653046
146.935638
148.518707
165.378708
28.541929
-11.830965
95.115257
5.471887
-28.649050
-40.199112
13.699948
176.428818
164.816376
163.192505
150.981293
149.150635
158.746368
142.466919
138.202774
136.198837
134.390961
154.229965
160.181808
147.786636
117.943222
141.651199
126.466057
147.478210
153.182556
146.479660
105.115578
137.457672
-8.773060
-29.634394
3.739683
6.075670
-40.352386
4.751925
-30.166286
9.689637
2.029412
-16.199699
-48.751034
140.469055
137.538895
140.980286
177.343094
149.616898
138.750748
167.268753
162.352280
131.931961
141.086517
122.535156
173.223282
156.537552
120.360962
109.397606
150.752075
160.637039
118.649368
-5.430294
11.595574
-46.842842
-32.489597
-48.934849
23.497660
-46.538296
-32.746811
-21.244442
-8.708540
-5.373886
120.374916
122.572304
126.637901
105.445885
149.112640
153.709656
142.730942
130.730362
117.208786
140.669403
125.248611
140.894424
146.192383
153.408752
146.567139
146.839447
144.639404
149.117035
150.407669
157.402054
163.441818
128.918762
-134.369827
167.937454
-176.162323
147.228088
131.053940
162.668823
143.756317
138.116119
139.216827
8.805490
145.206482
152.720978
151.377686
152.619171
163.182007
-21.956097
-2.147671
120.872688
137.279999
142.800827
151.107101
160.915451
158.353958
143.495178
145.415756
13.384798
-7.207371
-6.775086
142.349304
55.981602
144.391861
154.644516
128.527054
125.167213
141.011978
159.062454
145.844345
148.462494
132.976639
152.072693
155.767639
156.849991
142.644501
101.868088
143.023895
155.477982
136.187897
173.648087
122.930145
152.053940
135.963150
-30.587765
140.254257
167.233093
153.480591
139.910187
145.126678
158.897217
137.367508
157.703674
156.440582
146.282578
147.367477
144.349136
-20.322275
14.408043
-6.111926
21.610153
-21.527317
-25.403091
-48.340149
-23.129055
137.170944
134.124146
156.724701
113.271248
144.786667
134.391647
148.107864
150.641037
131.290970
19.861586
8.187554
-33.498055
-1.320565
-37.633492
9.403643
12.749191
20.502180
143.178192
142.406128
-75.774979
138.906647
146.486649
130.317108
140.824997
153.800751
135.850708
134.089767
128.894440
137.951035
117.596893
129.210358
140.949554
145.189270
148.504227
122.506157
144.744202
137.577438
145.989090
150.362488
127.998245
144.544113
1.153857
-21.273273
-26.525215
23.209646
-12.257359
7.885506
-12.088990
14.825471
135.024170
153.239899
140.852509
150.034546
147.539536
131.429184
159.849213
148.465607
115.869820
174.713974
154.256866
-161.416000
154.734848
-178.254257
140.166412
144.720245
120.203224
150.242874
134.053650
176.177902
142.276169
155.855789
-171.942322
174.896637
145.820435
149.303864
166.804993
-30.038439
-20.336597
129.788895
146.213745
158.313904
138.200027
157.373703
173.659393
126.104233
152.950516
143.579605
145.703934
141.382843
155.400208
161.689133
-2.063363
125.114388
152.035126
140.779343
134.681122
133.763809
144.742798
143.115372
138.087601
153.349380
136.717621
147.734497
149.124847
-14.167079
9.257310
-46.985577
49.698906
133.028809
164.929825
152.819290
155.408463
129.525620
135.989197
163.550980
133.221298
146.335968
147.542892
147.187485
135.101562
128.693359
152.895386
159.266052
169.271027
155.915955
144.896332
134.464188
148.931061
122.417389
169.780136
169.839081
131.520813
135.259323
145.743622
139.711212
141.587708
144.070068
166.853210
162.226074
133.258804
140.672226
122.044777
-110.812386
136.558594
151.903900
173.223785
169.701096
32.260929
163.675980
159.896225
144.545273
153.372955
-16.562061
-46.694084
24.167423
-11.079350
-18.299133
-14.624607
0.945019
23.732010
-26.049299
-7.686969
149.816742
156.387558
144.459732
153.370178
127.121208
125.415268
130.771774
138.945633
147.648605
133.695175
152.829361
123.473831
145.660110
179.222916
96.797592
-130.397064
172.700897
-137.154724
-143.187408
76.064110
-160.781693
175.194122
-159.121964
179.673126
83.655739
163.183411
151.192657
145.509308
141.068726
126.133682
139.012772
138.076355
125.330276
154.005890
132.516693
129.045975
-38.415421
5.728921
2.603087
-47.121658
-3.238214
-41.562359
145.732574
160.668686
19.832829
143.997177
147.035217
163.041336
142.679550
165.812347
169.507034
149.124298
144.411148
151.128220
161.060928
152.723053
-178.986252
138.157257
128.724976
141.644333
144.437073
128.414871
141.986984
134.655075
136.293350
143.399490
134.806824
161.941147
149.461823
157.369278
-19.547241
-15.644213
-25.154192
142.584229
147.629700
147.758469
123.582756
9.317450
-16.214615
-39.149059
1.509476
-37.667484
71.304985
-46.943638
-4.379493
-49.758263
61.816467
-12.698053
-32.207344
2.191692
-7.100808
11.758539
-36.074127
18.381985
-0.994653
120.650177
137.251282
161.134369
125.678017
161.268799
140.212585
150.512772
136.730026
139.712280
167.124283
146.763107
146.680496
145.862640
151.143356
125.010338
127.260147
120.862770
162.790421
141.644516
145.721008
146.508621
131.284973
134.498306
152.390457
167.806564
140.386124
144.351578
124.188293
-38.614342
-1.617252
-18.466053
3.374870
-27.746389
26.983835
-3.730666
18.658268
-47.970718
19.009159
-1.732348
-1.865086
1.566231
-6.250467
-6.863099
-26.689825
-20.334574
9.295804
-29.604542
-7.245244
-5.973958
-15.297413
-42.901070
8.494516
-9.875118
119.736450
135.727844
133.495087
144.685379
133.178772
150.497711
128.349060
129.125778
163.316010
121.005180
129.658997
148.439621
131.727737
142.654587
149.721481
153.673065
123.376213
130.362396
120.802025
-105.436493
-53.017673
167.078629
158.718002
18.056284
-26.965624
166.832504
148.027756
142.040421
130.425598
155.873703
143.192490
146.269333
118.888779
142.793045
102.542160
72.025246
33.724995
-159.687881
145.386642
141.239624
167.594467
152.228928
143.448395
153.875916
134.999741
124.181686
155.095810
143.317886
153.152649
-1.163820
3.234464
-13.753730
36.631779
-4.329748
4.485763
-36.460487
26.990654
-6.786829
-41.436592
141.269257
163.169815
150.764175
140.483948
111.921402
145.678986
144.623627
137.996399
-98.849709
19.722170
124.537704
126.134941
143.294601
158.230118
118.904053
147.713303
137.870087
-42.357784
-51.967442
-4.897330
9.711850
125.262329
140.363174
138.072388
145.524246
146.097702
106.104828
139.359543
171.451660
140.267899
44.982319
-34.613159
1.084983
-23.176399
21.441326
142.795837
140.690079
141.968811
168.534500
156.359207
166.286758
142.410629
155.304459
137.049728
163.846756
131.661026
165.685837
164.785614
118.169380
155.744019
142.447815
129.061905
150.166626
134.095078
126.520248
162.566940
134.692093
162.992630
125.511002
140.998779
147.455551
154.385971
140.516266
146.058167
131.890869
143.490540
143.843201
-175.814163
168.104172
144.753952
148.339355
151.277573
169.851120
155.377472
118.310143
142.710175
142.324158
131.281967
175.985458
149.158508
139.506500
173.755203
148.031311
147.103485
140.543259
138.710861
111.541817
125.634407
160.178131
144.535477
146.462860
153.191422
130.098373
162.847748
130.278122
141.793304
154.851578
132.122498
147.825424
129.864700
154.793411
143.555481
124.657761
159.555603
109.720062
151.147659
163.337128
139.858917
142.819717
147.193481
133.442062
118.103348
134.646088
150.888611
165.982986
118.452934
149.688110
146.516998
164.649918
164.278320
146.559402
130.830841
158.292969
140.912964
-21.094372
166.573959
157.196518
141.256149
147.257919
171.437149
146.970276
148.708130
118.537354
146.565796
137.630005
132.479599
149.852295
138.523285
154.873444
147.993500
138.999908
174.872818
145.792603
143.885910
-0.898528
4.920000
34.564651
146.956802
138.934540
143.005051
170.569260
123.168930
133.296722
123.084213
-2.939315
-25.767788
-41.964863
0.984966
-6.486157
-42.522610
36.880043
-34.938427
-12.610785
-48.792614
-20.275734
-25.951529
28.733074
159.350296
161.347122
159.171402
171.974274
142.873718
143.287231
-13.483271
-29.312553
-33.121902
-38.284218
-2.335400
57.432484
-22.158672
-6.071926
-1.788597
-36.535084
6.999304
-5.139917
16.428036
6.631582
-5.155180
9.105088
-43.644855
20.643023
-39.972839
8.497128
-43.887199
-3.271058
-44.044609
1.230193
119.868027
124.935165
129.363235
128.005524
169.649979
157.476440
-18.612568
3.112189
-13.448425
-7.494205
6.047404
0.984966
-2.657044
-42.946526
144.635101
169.244522
114.579803
141.669403
140.812103
5.852232
-14.192341
-39.189075
-40.773712
-0.625888
18.837467
-0.902656
18.280752
140.123672
134.844223
165.320068
143.531662
128.377319
156.560318
171.573639
-45.921394
13.317730
164.271484
142.909576
119.442162
135.451157
143.399948
162.113037
154.947159
131.596710
-22.199110
27.551020
-37.817688
-22.210705
-0.000000
-2.243848
-22.241457
-27.599260
-25.077982
-7.006531
-11.596067
-45.512985
9.755461
-43.821987
15.657176
148.695160
153.659393
149.124115
133.407516
156.965622
135.183701
172.846664
147.546951
141.505661
136.275070
150.379944
152.435654
-32.887497
-38.806683
-27.296419
-15.409587
171.301926
168.022278
150.367874
154.235031
167.433060
139.987289
147.670731
132.686081
138.670746
143.310059
123.684021
157.807297
133.898132
136.627838
143.460892
134.506027
146.239807
151.378403
148.966522
150.419174
140.236725
160.260284
159.330643
145.785080
137.966324
140.319717
127.400940
154.133011
150.407166
133.289917
162.448364
-43.643559
-37.008663
-49.513058
14.685349
-3.487677
-13.432881
-4.939314
10.733940
143.464294
170.641464
155.559647
128.298920
146.045212
140.631027
140.914124
134.397339
4.954759
-16.073248
2.158670
-45.966160
-25.815729
-15.223494
142.126968
147.676743
151.232605
132.954071
139.125183
170.038376
139.053055
172.189117
34.436543
-166.386353
66.325203
153.009155
150.106613
-46.794617
-31.624733
-0.633656
-51.457458
-6.519298
136.981506
144.793793
167.951309
132.181580
144.445190
115.230232
153.023636
143.554428
147.385986
130.872757
144.805847
142.358948
177.416534
150.382919
149.881149
130.203125
-11.458014
-37.901852
122.820290
162.288681
158.237198
153.239456
143.913940
171.983383
131.995651
128.548508
148.507828
170.853424
164.386124
137.876724
129.086945
177.321671
144.748856
146.864182
106.245964
148.104019
132.081009
147.929993
151.313843
142.611588
129.850555
-7.438066
-47.958775
2.798623
127.139221
168.911240
114.404137
173.638733
-13.634575
-7.950705
-19.308268
-23.216829
-15.540130
22.006668
-41.951954
-43.147453
1.121870
19.214399
151.388077
149.530121
135.582962
132.539062
139.646332
152.321121
127.468422
-20.778170
127.479637
157.106888
64.766365
-153.516937
123.664009
124.072472
163.954178
137.308212
138.871109
144.319977
172.046051
129.970001
150.090286
105.408218
158.444046
149.071518
127.138390
128.194427
143.131332
146.808228
131.531418
172.633118
168.551498
150.768555
139.638809
143.113586
155.744156
147.038773
151.010071
142.351089
147.374603
171.894516
-54.103718
6.070957
-6.375875
103.370453
8.201978
-27.283264
157.077454
-11.728386
1.555322
-0.034264
-4.849251
-22.046371
157.386856
143.747391
135.633972
119.292374
179.078674
135.738434
136.736298
125.510567
134.251495
147.443085
138.240997
154.787186
154.996323
135.982788
114.768356
152.925827
126.238388
157.269409
145.433105
152.026978
140.156494
142.811798
172.111298
150.424957
151.821915
-28.221638
-1.061831
-2.654833
154.397217
147.687149
127.800758
175.453033
135.063156
147.623367
149.331802
129.211960
173.331696
166.182648
139.519409
161.062866
148.233643
148.553436
156.639893
130.739807
142.603577
160.642914
142.714325
144.718338
151.382721
141.518265
158.772888
140.876877
165.459869
136.882126
115.427895
-175.520874
140.958160
148.557648
169.426941
140.131332
133.484726
136.230560
140.432831
148.501923
127.408180
149.653839
137.724472
155.667252
129.972794
107.178406
152.100693
137.044922
120.092720
136.982056
151.755890
145.156021
154.051605
147.916946
137.178589
156.019348
140.444870
137.289352
153.535629
132.647354
159.915176
170.428040
131.886551
150.077438
142.743408
-32.534428
109.850800
141.887726
127.713028
12.013717
-46.809509
-3.261168
-20.393789
-25.167871
-26.418854
-41.389530
-4.618340
-55.161896
147.266022
143.773270
177.777008
156.141388
169.415726
152.692108
138.951004
114.473305
156.327209
114.874039
143.529556
151.462555
22.699457
-5.498504
-130.184143
156.235916
156.525604
135.709290
150.701553
143.657333
124.301155
101.394646
150.024170
135.146317
143.566299
167.364944
140.090530
156.065063
162.846924
144.726517
136.163589
-40.313751
-5.984122
43.349056
18.982552
-5.681134
-45.195560
-52.842873
148.148041
161.587723
131.590408
139.513596
149.196106
158.886765
140.125305
131.676956
-33.764473
9.239290
-20.609926
-48.803047
-23.898609
18.917477
-35.473980
-38.823856
-30.988358
33.183727
-50.039715
150.193069
140.819061
168.438751
113.720963
147.723251
132.812088
133.589920
167.575912
167.880676
9.619321
-27.190125
6.265224
-26.215670
2.825977
119.905983
143.114990
138.828293
146.648117
132.649323
109.568008
151.110489
135.177704
0.384104
158.314453
138.307831
130.725052
106.230270
138.282990
166.183365
93.847572
158.224716
140.517487
155.774170
144.274673
141.305634
165.416840
146.227814
154.998062
142.883194
133.860519
131.467117
140.093063
138.401672
171.060913
172.994186
161.649506
1.987806
-9.519545
-5.988248
21.646900
-35.217159
-0.236563
-72.491905
163.922348
175.409042
134.593353
137.333267
127.906776
126.114426
166.839722
174.246826
156.662994
134.861481
158.821991
172.385681
107.354927
149.475830
156.961151
143.911316
158.125519
138.998917
135.770523
159.588776
121.125847
147.784073
128.654144
147.254318
146.966736
134.737900
140.747375
142.430145
151.400040
146.556030
152.396149
156.917953
-17.400492
-15.304115
6.152431
-37.206223
16.054438
4.981220
151.319397
-32.121830
7.527515
6.490327
-12.199023
15.232648
114.129753
128.313965
152.609665
162.464066
132.921219
154.171326
146.847595
142.742996
147.288361
163.329620
124.776863
131.777130
136.294998
145.706711
149.046967
150.471695
169.553986
122.025818
-12.588743
15.467318
141.059921
151.862854
146.531189
148.311829
168.983185
135.863541
144.761475
162.585251
64.222839
35.422318
125.379044
154.756134
141.349365
143.928177
130.998642
152.492310
144.178970
153.039993
145.135391
157.709518
135.823776
143.730652
151.313019
140.110840
147.641968
153.358627
146.164871
156.060150
8.637245
2.040088
-0.715458
149.336334
149.150757
150.592361
169.673019
167.021515
-170.405792
135.450119
144.870483
133.977356
141.290207
151.271393
153.053391
151.862442
125.591652
145.893768
150.575256
120.969200
159.662216
141.353500
163.582153
143.631638
154.119919
127.217361
176.585556
148.795471
154.908142
141.856094
161.353485
155.799881
147.217361
145.715790
157.128021
126.257843
150.987976
155.404678
142.061035
140.432343
146.688980
160.823074
130.528214
153.576157
139.862564
137.545273
148.721680
127.680847
155.340698
150.660721
131.990479
150.907562
145.753342
136.801193
150.322449
165.504791
-20.851614
-38.777912
-21.015713
-37.228729
125.722343
158.891098
150.174545
130.924072
145.443634
119.393448
145.932083
131.874191
156.019455
118.670761
105.917320
138.460846
-49.379818
-13.837254
-40.313404
20.623486
10.412913
-0.745198
27.868517
-46.035213
154.728806
148.828186
164.145508
118.095169
158.466858
153.467102
117.446434
176.187805
-173.318558
-146.978745
46.883743
-165.883652
-149.627502
-156.481873
-125.493820
119.473663
-5.743237
153.828506
122.553764
152.921844
157.605103
149.833298
162.415298
138.615921
159.207596
141.937988
122.624428
155.153671
126.266327
151.157028
140.187881
167.954514
107.532532
169.403915
145.774231
143.865112
160.330765
-11.070603
-45.021618
-31.361523
139.416931
173.597015
140.945221
154.374939
136.372162
135.353882
140.734421
125.946510
155.977234
134.015045
138.368622
142.133926
164.149338
146.531097
148.466141
140.508316
150.185928
137.713104
139.952911
118.131805
138.644318
123.150192
130.866333
166.375885
130.231400
121.821564
135.078934
159.417236
149.841370
172.907715
168.943466
-16.873726
127.289871
-26.117332
-38.169197
4.026182
69.015053
132.352493
152.742386
143.842545
102.247665
30.415579
133.340500
156.225494
142.741302
-148.174606
-14.767394
-26.655201
0.911716
-15.222440
169.333282
172.705978
155.347992
153.180420
162.507278
154.284058
135.821503
162.971207
146.277039
6.777952
-34.971863
11.451635
21.194820
154.495102
120.146927
163.397873
140.301483
-15.163332
136.827438
147.020309
138.358231
154.017700
145.997787
168.020828
121.229485
159.051849
151.906418
150.933578
136.858978
131.189194
102.509041
25.446983
21.075188
-5.612831
42.578022
161.951050
142.912048
-17.229221
21.321535
-43.501820
2.706169
-20.782259
-6.118883
-9.105757
-28.385191
20.195055
-17.533089
-5.319571
139.441086
59.489613
174.441681
157.165039
154.161453
142.652771
107.983246
147.090622
149.376450
107.984650
150.053497
179.808197
124.832809
128.205261
146.597702
147.220932
114.019287
131.878448
-2.421073
4.067412
-45.087799
14.001467
-94.016296
138.104828
123.896072
118.460251
34.476974
-28.028955
158.000565
161.487610
139.214249
153.303696
148.383865
166.444794
151.378464
151.557526
-38.373890
4.047672
-9.292167
139.184464
138.473770
163.826019
129.875610
167.286469
154.701569
104.962547
152.335281
141.932968
154.027222
147.596695
150.993591
155.760544
145.135849
-43.881126
39.397469
137.899643
156.938751
158.322403
131.436386
153.156631
154.637466
159.768005
145.240524
141.511276
146.736710
141.341049
153.134369
142.060944
153.257233
176.734146
150.558044
164.927414
144.185165
141.861252
153.407578
142.047684
144.734055
151.273056
130.709122
158.498322
135.212555
131.657928
146.329651
140.064453
149.726807
144.138031
156.419174
168.454437
144.587509
150.397964
127.194000
140.838104
129.163147
114.509933
146.859802
129.087280
149.850296
139.005844
69.694450
25.340399
-168.647446
70.087646
25.969450
135.535019
151.588303
157.723328
147.906799
149.594101
136.106674
151.706589
141.503754
143.349823
138.035965
145.934235
154.448853
152.093323
145.824417
114.872749
140.719452
140.097000
162.222275
142.032639
136.469635
150.081146
152.166840
158.905685
176.390488
144.010010
156.104034
-145.998352
25.687843
50.805462
168.727325
148.347473
139.598572
131.857819
141.486710
143.622330
139.601288
159.105667
9.440775
-60.854324
70.630356
42.218868
-32.818562
-10.208488
153.212036
154.803604
142.839539
145.052917
139.639221
147.194794
121.610008
145.367676
131.481232
133.437302
153.038605
152.151474
137.552795
175.535980
162.275055
125.763557
111.743309
160.086243
143.235245
150.988937
148.839081
153.444550
135.219711
158.534729
156.086685
136.922943
143.605530
96.288353
147.649155
166.570374
148.137390
152.452530
158.718613
149.536774
138.593430
156.483536
160.489960
140.968033
173.386002
128.444931
139.267776
125.741798
148.763855
153.271301
147.380264
131.686661
152.757629
143.207504
134.593079
147.964249
145.810181
142.580521
168.425186
5.407438
19.419773
1.600344
-3.674450
145.271591
148.532440
151.220367
165.121582
155.490204
152.170090
143.912704
141.984467
-0.568895
-138.374680
135.566620
163.075027
130.640427
135.390350
127.325760
136.279266
111.011742
157.699661
159.432800
150.290283
112.439606
151.785995
115.563583
142.079315
161.879074
130.053482
143.854706
130.586960
155.659439
145.983337
145.562668
171.270294
167.819016
154.355682
120.891922
166.782425
131.887360
147.768967
138.198151
131.069489
133.302353
147.174820
163.264969
18.950472
144.483215
122.998695
166.098907
142.942764
148.541916
136.861404
154.069519
144.373688
106.821861
162.067017
145.690628
153.755234
132.130081
132.646957
158.293488
129.342606
172.647659
147.875320
114.180939
142.839493
150.909790
152.720062
143.007874
152.985367
153.828705
137.844910
109.727898
142.518265
149.080002
131.166870
109.056526
-12.597013
-38.230225
-40.846397
-9.659845
26.518463
-10.668595
32.878963
16.175900
-9.498480
165.193253
155.028687
152.857819
127.331726
115.948509
133.074402
154.616318
145.016449
140.919708
110.085159
20.625414
25.005814
-161.499603
-145.778275
-127.084709
-156.258865
-140.569397
131.695145
149.514450
154.237656
170.857361
160.545166
128.130081
132.760925
140.091370
152.920975
93.458809
153.778183
154.367325
138.660599
131.165558
133.024567
137.740372
139.220337
143.397491
126.825592
117.343056
151.710739
160.780014
-146.900681
-165.018478
38.735966
-27.185678
-128.529175
-144.490494
-148.708694
-173.188782
51.665882
27.032423
28.494864
-145.130585
-156.456436
58.074856
138.213577
130.902481
140.953583
145.890259
132.644394
164.603088
144.550858
148.595886
177.039825
112.714043
144.308929
166.399765
157.512772
157.462997
143.313583
135.269669
167.610840
-30.948174
-34.578568
-67.463844
-18.458515
-10.339876
-14.819370
-28.468237
-0.158259
-39.088093
9.810310
-20.277555
0.074019
4.943279
6.496790
-3.381014
-45.152596
-41.876057
-10.866998
3.229012
-46.187977
-10.759453
-38.764030
-7.918965
-5.160005
-9.377752
4.862121
131.623703
142.469101
143.644028
152.943390
126.651970
25.223520
148.299591
175.583191
116.983185
143.457520
137.347855
125.244827
169.323898
163.150589
142.680954
137.940750
155.983536
124.605400
125.809731
-12.294606
-23.121237
11.531381
136.265198
128.243057
135.911026
175.420532
128.187973
155.660034
109.915108
157.500885
149.602448
145.048096
167.750275
158.996796
152.528091
164.039230
25.999680
39.666714
100.551979
147.122849
159.651779
141.693527
145.607422
-63.770817
-46.211128
-4.468570
-10.429868
13.300595
11.510965
4.589835
-29.935141
145.800980
172.028107
146.011551
170.819870
113.170670
148.758011
136.247040
114.088676
11.844133
139.104584
137.495392
16.659996
-24.139503
-0.622125
140.302734
131.680435
163.129593
156.166504
152.762695
154.929214
151.475586
126.585159
129.013199
38.618515
-15.510911
-5.890690
-6.328556
13.276407
-9.854347
-15.458211
35.314194
-49.370472
-14.180901
22.161280
-48.427544
141.903870
-171.888046
160.440567
141.770569
-12.739361
-29.757494
154.031647
112.526634
152.292267
120.808022
149.105713
130.523788
148.430481
172.315643
131.747299
164.128998
150.264236
153.913391
10.971815
-7.962005
-32.029896
-1.558590
153.491714
150.101410
134.619675
147.222076
130.756454
163.965927
139.258179
130.130585
-143.548691
-163.669968
111.424606
160.141418
169.104813
127.673882
151.526413
139.373505
140.866577
149.377747
153.331253
139.060379
150.950546
145.732513
147.824219
146.623932
168.405655
155.305618
125.798500
158.800659
133.581070
130.158630
144.048950
164.586472
149.440140
157.841949
167.944183
150.251633
164.707626
162.455658
121.549332
-26.335844
4.227719
-18.495960
145.788147
162.673111
161.018204
-6.462867
-36.089905
3.351644
-29.916889
154.427567
143.883499
149.047073
130.683426
67.849220
53.982937
139.229218
165.434174
113.917412
161.838654
145.692886
131.854584
136.868011
147.793396
156.472626
145.360275
134.189087
164.966461
143.767349
135.922699
149.359924
131.939316
141.019226
142.192780
135.923660
154.045593
154.770355
156.243179
155.565994
151.256805
124.724220
139.396027
136.550659
111.660431
140.580612
150.081482
153.581741
139.694244
156.133789
144.118439
133.763245
148.177628
172.958923
158.869354
26.694530
163.368103
157.818665
151.824570
146.540390
143.632294
153.491943
167.667923
130.046448
20.822676
8.595531
-28.976376
-36.924606
-9.239779
1.927626
-13.037188
-3.485094
-48.323769
-16.606762
-12.911026
8.100381
13.898508
-27.343065
124.833366
66.117577
121.152428
152.281509
146.332169
153.193710
141.292160
144.763443
139.132370
129.168411
148.734604
160.837784
134.778534
134.926361
154.551041
158.399734
141.441238
164.407318
152.529831
141.743790
149.065262
163.484940
-8.708224
10.640667
11.489655
148.321335
159.446030
143.037354
149.749100
158.157181
137.706772
131.847717
140.869812
138.580002
-24.365152
-45.291557
-18.725264
-6.472872
140.046021
166.682678
117.685188
138.848358
138.163361
166.202606
151.573380
154.998230
150.309586
146.804535
14.458217
123.693695
145.020569
148.572586
135.474411
136.339539
147.618500
144.489700
153.816757
168.467041
-5.445177
13.162642
2.082905
158.341400
-36.937431
-11.819266
152.711975
131.024536
152.711136
135.039261
135.373108
158.691193
142.164642
154.766449
144.074249
150.072739
133.652695
143.307968
171.211578
126.869804
141.491104
148.503937
155.182556
164.731110
150.822128
106.856079
157.987289
145.516647
152.217453
153.367874
149.890747
126.900002
154.510834
154.209991
155.453705
144.027405
130.226257
151.552704
151.353195
146.034393
171.755280
123.662262
152.041626
146.996140
109.693466
145.624756
142.114594
166.511292
149.363953
148.149887
143.691818
155.162354
8.310542
28.215115
170.363190
126.058197
155.121872
162.177063
160.728134
166.093994
1.865191
11.328251
-5.641981
-1.286031
-3.300433
-9.230587
-10.327940
4.193999
19.012346
-4.799916
11.477580
-20.685856
13.915516
15.535374
19.838373
14.517271
161.700958
137.790283
115.890602
98.975525
160.594055
153.123260
137.771362
144.239594
151.728607
151.485657
169.091446
143.290634
161.872849
157.350937
155.399246
143.855911
148.993378
138.836563
139.396210
160.957214
161.578476
144.563980
0.128204
19.574158
25.966486
-37.259937
8.978440
-11.729965
129.017395
130.637680
109.326866
131.456238
138.332367
-138.450516
135.032623
140.736694
164.242279
142.540939
160.111313
110.448708
43.344765
96.403259
167.703476
126.029289
149.428131
136.153305
136.747696
1.748316
157.149551
118.036293
-25.557928
-2.417756
-0.187672
-30.733984
-45.454102
126.199127
19.291943
4.253259
0.100871
18.504494
17.421047
-27.757500
164.690170
145.416733
131.446564
139.952194
151.134766
128.613556
151.617905
125.819389
117.464539
120.795288
147.825089
137.862274
143.344376
128.563766
140.721664
133.778809
149.799545
124.035446
125.140671
163.364502
149.930618
128.681396
159.079453
12.699374
-4.573931
9.067243
4.688136
-12.966071
-10.693397
1.023738
-53.964355
5.879499
-25.181246
-0.960627
-50.946796
-16.657648
6.993332
127.259460
143.220535
163.801498
159.865997
146.758484
124.338425
153.472382
148.302170
168.546524
133.673889
149.270477
162.509277
142.085098
163.932205
144.705307
153.986710
136.257751
150.141861
143.178741
-172.531677
152.765488
-7.424679
-35.170532
-38.141685
156.285110
173.615051
146.742172
152.801376
146.985779
142.688904
150.855942
151.698532
171.482666
166.262543
133.992554
136.889633
175.381317
151.166992
133.807770
144.464447
120.747955
135.349930
148.030869
128.709930
131.994446
138.949951
111.388580
151.506927
131.891632
153.208542
142.852631
135.454651
142.413651
170.161697
149.875290
136.956100
147.247238
139.264420
136.446167
155.247849
139.341949
142.883881
150.161423
150.563431
159.576843
136.748352
146.534317
129.232681
122.129868
-73.252708
-7.553254
142.900284
125.402618
140.030380
170.605087
138.418304
152.766525
-135.056885
-150.604507
23.217201
120.273918
-144.655914
19.129940
174.369934
139.118210
166.858429
-47.677624
159.638504
123.821022
132.457825
177.410690
145.794708
133.025848
147.004684
137.072174
142.741745
136.583282
157.418121
151.131302
172.362823
136.357529
131.637573
170.397751
145.108429
136.936295
118.476425
156.009369
153.587952
138.635345
134.802109
126.661713
171.563904
165.076599
171.870621
143.994995
134.220581
129.299866
136.262161
168.331345
141.435379
116.468529
134.434036
156.523056
128.988739
147.854797
177.134109
32.276684
155.319412
135.413849
137.440460
157.387146
146.306458
147.574036
117.645958
112.313805
91.924980
144.660934
176.356628
137.693649
143.491531
135.098160
144.347244
161.138199
127.932144
129.867371
165.777573
148.518936
137.161896
150.138168
150.494431
140.330444
143.685852
-54.862938
-47.185200
-45.165718
-16.999187
-40.807793
56.835384
4.930859
0.504742
-24.823711
149.101349
160.808975
144.807129
156.216110
143.983749
173.506195
165.777206
150.584976
137.543335
179.645569
-160.453720
-164.512207
-139.808090
-142.559692
179.520294
113.858734
135.754852
149.927704
142.748291
134.092163
141.895645
149.290359
132.425476
129.121109
151.886154
125.500099
128.121078
150.788986
148.373856
136.575043
144.308456
126.844009
156.983368
151.957108
148.106476
144.676971
128.360977
154.176956
173.755066
148.903671
131.613525
135.263245
166.724060
136.117249
145.331100
121.644409
131.911621
169.585327
132.478409
143.979584
161.275406
21.586254
152.450012
127.538269
145.575455
156.422974
131.175354
141.133698
155.887115
152.245636
148.087570
177.556381
137.604843
165.534622
147.271667
144.060532
157.926315
131.002899
145.237137
147.012817
102.667412
-177.753433
143.049591
152.577301
166.299377
131.847733
157.322632
17.439106
151.709488
155.789795
152.353500
19.074945
154.785004
156.585175
146.532104
149.098816
167.071930
132.659744
111.845024
12.169655
-41.289021
3.337126
-18.698950
-43.779064
13.861052
-41.636322
144.528625
162.715271
112.551102
153.446609
162.991333
138.299881
132.682220
170.189011
123.367744
37.193855
-130.307892
38.001976
30.236389
74.246964
53.767578
145.953308
170.843964
155.865921
119.272827
145.716858
122.337357
137.517853
132.212265
138.017883
139.766571
148.137146
144.704788
132.868011
131.882172
143.278259
138.484299
150.823761
122.095413
159.539154
132.126389
156.669067
164.961121
142.826981
162.687592
112.292542
127.786537
162.504898
139.782211
147.667938
144.058197
110.472000
153.287598
148.723618
150.397568
150.654449
132.846054
2.927971
-46.955315
-6.371076
-10.202589
-8.754590
169.151215
138.124344
141.188583
131.475510
150.681000
178.862183
120.281181
149.213470
115.080254
146.666885
-33.544937
164.066925
152.313080
151.979996
156.934067
158.424026
145.945587
159.717957
143.512863
128.704391
15.800013
-37.576668
99.166290
178.070236
157.362778
134.705811
143.593857
137.159973
148.271637
169.947205
160.439926
162.444000
140.643509
146.316879
154.156082
136.505280
13.537212
-43.896679
7.097160
20.897005
151.071213
142.472580
146.234131
160.179871
107.668488
133.717392
146.310776
110.184357
160.893677
146.770020
-0.205584
7.002106
-1.170025
22.384350
-43.921524
148.150238
152.694473
147.998734
136.776901
145.543015
145.719101
176.267807
169.199097
133.497147
162.254135
141.243500
142.052261
110.957039
111.263412
154.840897
141.013489
126.581284
165.908768
135.801834
141.699677
124.009315
154.376633
145.468887
-147.596619
127.357147
165.678177
149.864929
143.349243
133.234390
149.612610
129.612091
138.959320
128.827438
121.156075
125.800423
142.722321
152.129990
132.085739
128.058136
35.401638
23.379581
-174.603653
163.023911
146.124161
132.660294
122.049255
175.187119
21.700302
142.112030
145.224274
145.218872
138.044540
140.975479
142.614410
147.697662
120.753876
136.286819
134.051544
157.078598
142.301773
144.058441
152.769211
132.445404
141.277695
120.916496
152.970886
143.400589
136.798019
156.592819
-24.643351
4.032355
-42.364071
-5.976254
163.353058
150.826202
127.934532
145.416779
168.391373
172.103516
153.248581
152.352921
140.743484
143.001785
149.637421
130.979996
19.404968
18.707617
31.541969
77.047325
-13.594648
14.950283
-16.385462
7.883937
14.788842
25.766321
11.285279
136.553131
167.396561
154.978165
159.553284
125.215286
143.620865
158.987808
141.409668
147.353668
146.770157
158.898911
132.181091
158.629456
157.224335
167.026840
151.302124
112.346603
-44.275856
-11.671885
-51.796951
39.897247
6.843524
3.542211
8.237377
153.710770
143.586960
145.896118
136.045227
129.971710
139.995651
155.075546
141.974655
145.114746
147.365051
126.341797
148.993408
150.004181
142.655212
170.816299
141.514404
121.445404
116.802811
141.314835
165.666718
141.677002
158.997070
143.882309
137.565277
132.871246
167.347046
147.651550
172.662384
114.013634
136.913040
140.285141
-45.395126
4.138957
-5.186669
141.901352
155.267395
131.609360
-25.299009
-47.509762
-14.384335
4.867678
163.039032
149.211273
144.931747
145.651672
162.898636
137.980927
148.579193
127.547516
21.545300
4.230497
-3.200022
-28.350582
9.749735
-42.627823
-18.630066
2.340423
-14.407618
-16.802031
5.970676
4.949101
27.114647
178.650253
166.415237
159.567108
153.784714
27.506065
6.071022
152.366165
150.466400
135.433685
132.712662
145.461823
125.719788
134.791901
144.401413
155.322708
123.517326
129.223724
140.241501
127.804222
-19.087502
-85.840599
133.670120
141.803223
152.345856
153.697922
-50.030312
15.874496
124.819832
152.970871
151.865158
135.512589
131.649353
125.088486
167.154053
112.563766
-7.938895
140.693787
125.955894
139.455811
156.681366
162.651688
147.418854
142.601913
141.838333
150.633179
151.912704
156.879105
130.635864
158.165405
157.467865
151.468323
142.905029
157.015091
112.097916
124.122101
123.459053
142.073029
149.481277
148.761200
-48.365353
147.763458
120.024490
132.778732
142.143112
156.376892
152.368591
130.715012
14.887699
139.950333
141.599701
151.000061
143.302414
152.419220
132.201355
156.449554
152.180466
153.601074
-5.298940
6.799475
143.652710
123.753868
147.180969
162.752197
137.535522
152.487442
117.505775
161.983810
139.329605
148.666565
140.862411
-4.846301
-29.513273
-21.967722
-36.478573
-38.863697
140.257996
171.972763
123.393387
151.897690
154.611115
160.367554
125.786507
150.084991
-29.097000
6.999696
-24.046116
-7.458430
144.071442
157.971359
137.386108
128.882065
129.670197
150.303055
111.155182
134.541183
169.767929
17.915346
-30.180426
-37.561932
151.264999
155.933105
137.489182
132.123489
133.242874
146.994247
138.068420
148.211716
139.089142
157.898788
139.353119
139.127930
-158.751984
131.821442
135.611908
148.472656
163.219208
142.655502
166.370667
146.751205
119.640579
147.437714
60.720078
25.090919
130.089050
164.660294
144.885391
138.722931
146.048141
176.747177
143.062897
138.102493
152.160446
142.865936
149.449982
139.257965
-8.516544
-1.877114
144.577271
157.269333
142.051666
151.155365
149.649292
163.009308
151.215805
167.840866
117.264397
135.649551
153.832184
123.245758
163.737106
124.639183
9.121669
29.664568
-7.271463
16.794527
-47.407551
149.822357
149.806183
140.063766
121.469498
162.430969
164.255112
145.822754
149.233322
133.448532
142.115128
146.904434
145.496735
149.229187
149.282684
154.501007
-43.655640
1.041738
-46.677139
-44.566330
-36.902607
26.739235
-20.502190
-16.801039
-19.915194
156.849945
119.738235
154.470169
157.851837
145.410507
141.790573
151.870102
-10.155205
163.592911
138.060760
174.060211
151.463150
143.133835
152.830338
140.011459
144.770462
142.964615
160.332932
138.468964
146.380569
155.185257
144.333344
143.399429
151.875107
146.405289
135.720001
152.302643
142.238647
150.883453
153.168808
129.114487
139.661209
135.653030
158.569916
128.209625
139.738510
148.629654
157.461044
160.334091
136.840652
-25.146471
-1.272570
4.672944
16.565344
-6.868327
-45.816154
-18.952627
0.813732
-44.770756
-14.247492
135.167221
152.056091
157.162567
-18.014004
-43.127663
-8.090851
137.497574
159.051682
137.393280
132.969345
134.689331
140.678986
127.196068
154.421799
138.846252
153.000992
134.403595
147.665192
144.907227
-27.027246
-26.964117
-42.499256
-45.534302
15.732015
155.039246
143.148453
146.896484
-0.062557
120.175644
143.664017
145.916977
145.022675
159.646500
134.414780
155.975372
153.017563
163.666763
137.796677
140.616302
68.400391
87.889015
151.879852
135.936172
141.014755
159.125900
145.071732
173.368927
148.487411
154.920029
-59.189686
-2.406233
-12.856899
-42.437477
-84.018265
34.596760
160.728134
145.447449
164.586639
134.994293
153.224091
162.407990
152.386185
142.326904
174.522156
144.234879
-88.124123
-1.821879
60.677944
-21.025356
-1.413470
171.915466
137.494415
138.014999
150.693298
133.827133
135.064056
148.210419
129.068130
46.457424
-131.741379
-159.841110
-171.559814
-168.409271
-156.870361
-135.026657
32.167244
126.658501
148.029633
171.113541
141.338699
178.221161
119.932846
129.660690
167.492584
117.973640
144.363571
164.838257
165.761169
149.996063
142.223694
145.308533
139.324463
168.821014
154.721527
159.237549
155.476089
150.495941
120.281631
131.206543
-169.679932
165.361435
-30.145260
-43.331535
8.754590
-2.844137
-37.610741
5.304742
-23.567907
6.381899
127.396843
163.620804
131.896973
162.268280
-175.459061
122.227402
149.299683
160.344040
-8.849108
111.368423
152.014511
153.466675
118.368347
107.490181
-29.657295
-2.936383
12.040890
0.027976
-45.996761
-15.167156
-27.431170
-13.511350
-35.327385
139.521942
142.648697
134.002457
145.748001
155.360550
160.788422
136.299103
156.350632
175.524200
154.561310
18.052019
12.382267
-46.675659
-41.255104
9.825071
-0.113641
-22.489632
141.004105
141.173004
156.456787
147.385727
156.213531
149.516006
121.221970
154.787201
152.289993
137.818695
168.643707
166.969131
142.584366
141.490295
152.797592
43.765770
39.679237
164.663940
147.506348
146.532608
151.082123
141.175400
154.737396
144.609222
152.293701
140.840454
122.095581
127.933441
134.267380
104.400841
170.721191
121.771599
144.968109
159.415756
142.635895
124.594116
15.086003
-38.509491
17.190878
-26.405079
-20.813951
8.404899
-40.065796
-31.445107
-25.774317
38.043404
166.287277
117.486763
159.773315
152.285385
139.450653
120.755814
154.271896
141.727768
-37.421768
146.862869
133.565247
123.934906
167.545334
137.902283
148.931625
136.636642
137.659302
166.317673
159.468277
146.439911
153.802261
157.720917
149.852219
161.357941
128.903687
154.255859
152.603928
166.877594
121.109985
-172.984497
173.554596
146.272720
160.402039
144.181213
174.035721
161.095215
154.882919
131.183502
150.756485
144.942596
152.447968
-10.986286
-51.455997
8.321663
-5.329140
-17.398310
131.925293
119.073044
146.364304
123.395096
145.912720
161.848312
154.377533
139.880981
137.982407
164.986237
134.769104
153.172974
149.151947
149.010605
175.002991
148.341614
124.607986
133.104782
157.830994
7.996644
159.170410
138.342743
168.557632
143.194550
170.021484
152.164642
136.720352
150.069778
104.570778
147.971527
168.626831
146.819168
119.016556
151.353256
154.877563
153.102432
134.894501
151.748108
166.479843
122.723846
148.661758
149.500107
150.110031
140.547455
147.153717
139.844543
172.783478
-8.175484
-44.601337
-6.456007
-23.429171
18.975946
16.634403
3.380145
-3.129565
32.121437
-33.152966
-0.378976
-11.688081
-17.186602
-4.554361
143.667526
173.207489
143.565628
150.723984
158.925751
145.573807
137.757889
125.916336
140.979477
139.293961
168.668259
147.840149
160.886597
149.871292
128.602188
154.743149
160.808304
142.543518
126.803741
-44.076290
1.548513
137.786697
172.855850
140.129074
-176.056458
143.018463
146.840439
136.449707
133.750320
-7.631520
-49.755775
-2.783333
7.441890
150.255920
156.501831
164.192123
150.808548
151.677628
145.724701
147.168716
134.246765
141.289032
-22.938150
0.418714
2.878888
155.434036
160.259140
145.820175
149.667542
159.949921
172.509842
146.813110
140.324844
140.556198
159.015259
84.661156
137.996414
10.336584
1.925798
-20.253923
32.221836
0.062557
-14.388720
-24.613462
152.515671
156.296097
143.111053
165.929306
142.897354
146.642883
143.670807
123.580986
132.373611
151.160141
141.899460
143.949371
146.810318
137.631805
139.159271
138.442886
142.641296
132.990204
139.807327
148.308609
133.879562
159.533340
118.991478
143.833038
141.183365
129.422241
164.295609
140.522903
161.680557
161.260925
153.345657
116.016724
146.230759
154.234131
141.399094
147.008347
147.585403
141.380066
129.438126
144.447998
131.081451
148.786682
149.516098
160.104248
143.452072
132.007660
18.160303
-25.484179
1.105353
11.594658
-10.935691
-43.522625
28.735006
-18.044897
-33.870617
-16.585623
7.675292
0.746510
-158.022858
-158.367752
-163.700516
-177.624039
179.899109
-178.587631
-172.395126
-152.191330
29.454821
16.061266
-151.635178
78.090530
21.861807
33.206203
38.476658
-164.868469
170.252777
-165.808044
179.645569
-4.169130
153.286301
130.157394
145.948563
133.661270
149.482040
176.130249
150.725159
11.253229
174.166077
148.207047
119.413475
143.413406
156.408752
142.527054
139.082520
152.079971
139.443619
148.527420
128.082611
160.615341
137.444061
165.108231
133.456482
148.767227
145.237411
146.836868
171.807617
92.669739
125.983818
162.865829
138.235016
135.638489
159.842606
148.483704
150.913132
150.593781
136.358414
143.843246
124.781075
148.343857
139.874405
131.122925
-3.313753
-6.613608
5.472460
7.670944
-10.358449
149.445740
153.655304
127.445343
163.482529
163.782120
157.962540
151.195358
152.077545
157.949249
104.291313
132.600876
131.448517
163.179901
145.440933
165.079803
145.852448
148.009369
116.464790
155.459106
143.435211
164.838425
15.884393
54.911888
-38.804756
148.993988
124.025093
134.479446
113.112190
153.604645
157.477463
144.742691
132.301331
159.192947
122.919327
136.300522
26.737518
-24.900578
6.492050
19.271185
-33.603134
132.561798
141.414993
132.676941
136.082077
176.614227
125.150055
121.533417
137.728210
131.589935
128.368408
166.545273
142.565460
153.840012
125.192459
124.458618
137.609528
154.503021
3.911864
-3.138498
-10.913833
11.506446
153.755737
107.832565
151.267761
108.777794
69.442650
4.616897
157.233673
156.869843
160.909958
126.311882
174.007629
163.960861
151.745392
132.437469
145.629944
141.041977
127.714996
170.029312
161.182144
163.143188
170.539902
147.163223
113.148186
146.381577
163.062897
152.119843
3.256963
-16.816792
-22.802740
-44.461987
-6.136766
-5.231319
0.059347
-19.580864
-35.816765
-14.892390
27.165302
4.911989
170.426849
147.920242
148.395462
146.240738
142.747116
167.983276
158.445633
29.600409
24.944956
85.090248
164.025803
168.120377
114.759300
132.894440
148.328888
140.847305
137.642776
161.637070
150.018539
120.223122
130.001831
159.609024
159.392776
176.229645
152.581451
129.407578
149.312698
137.906021
10.088065
-136.462158
-156.747589
-163.916992
-175.277344
139.326263
-139.765442
-153.201859
119.975151
-170.202835
-3.662922
8.906224
-42.787354
-35.547207
19.798527
-2.890560
36.455235
-41.411205
17.224216
-9.912703
28.427946
-25.097401
-33.068798
-42.792309
-21.391859
-45.373779
10.044886
14.316736
1.723741
-17.423874
25.656618
146.022629
147.668121
128.232422
136.324142
162.569107
123.989769
120.127159
158.681046
175.754333
152.105713
159.311554
136.563812
166.081818
137.958282
136.927826
144.406250
151.037048
147.389496
40.895325
-24.429829
161.021255
152.085068
123.005966
149.353928
148.592377
158.540588
142.382263
145.391724
140.016602
161.725983
131.465027
147.204849
141.551086
139.770996
145.496872
135.280502
118.373726
150.974396
142.787918
154.598282
162.857956
120.813202
138.572388
139.027039
133.810516
129.666290
149.264206
163.775909
147.824631
-16.803637
133.179550
139.946930
158.632217
145.805328
145.856857
149.521332
-1.281153
0.575393
129.247818
129.105911
161.611084
132.480972
152.217896
151.550797
150.713745
11.687086
-33.219692
35.601864
25.613369
142.703186
129.175201
131.470901
140.612427
132.079361
140.515457
148.918457
155.966522
131.961426
143.824432
164.231995
116.441902
18.599564
-39.533852
-27.947334
-47.628345
7.691154
146.271301
148.047119
128.234482
144.277542
143.541504
146.874191
131.700073
151.629700
122.872040
117.901268
-171.237259
128.343292
111.183556
144.709045
136.718307
123.443558
137.241043
152.727203
-7.901694
-36.970356
166.018326
178.644196
53.048714
146.836212
137.005661
125.459282
164.372299
129.114090
142.366623
149.024216
133.359024
140.118362
2.373061
31.892948
-40.203773
-33.419670
-23.086905
-26.564173
-45.038181
25.197439
150.084595
149.251862
177.992310
151.922272
150.032852
161.033310
161.721909
138.092987
131.616013
-36.170078
-35.703953
141.163620
146.889633
162.488724
125.870804
156.396149
122.532249
136.720367
155.476196
149.169052
140.309875
151.592850
149.653595
0.339197
17.562222
29.296616
27.386827
12.794670
-28.834513
-23.516428
4.940702
-70.250824
18.501278
90.993965
153.686569
134.256546
152.501999
156.638687
158.253830
145.850800
150.800400
166.323395
-17.333275
11.464666
9.125610
-15.133771
136.723572
138.223236
158.640198
151.486969
145.972260
153.612793
144.066818
166.446442
140.387314
131.219162
156.303497
161.857132
5.642016
-31.219185
5.929066
24.452263
-38.186409
139.780487
-147.664825
60.989925
62.826160
38.019947
72.105911
138.705856
-44.401871
13.803859
-23.666502
1.840687
20.047167
143.492615
125.020790
152.334930
142.538940
160.287323
161.768204
148.185867
134.788971
16.633995
-28.435493
-43.643459
16.447369
-6.090462
-31.649937
157.923584
141.456894
163.480103
172.605408
139.791672
136.161835
103.041489
161.491714
139.775284
-177.811600
143.075241
178.102234
144.528397
139.683868
150.570145
133.136993
147.544571
140.306427
138.334930
135.941864
163.444595
149.656464
158.472839
140.156662
135.391541
130.327225
11.586958
-3.737273
-46.281601
-32.251545
0.000000
32.142231
-7.936076
-16.272303
147.446106
133.208389
128.969254
142.442123
-22.120323
-28.948652
31.849686
-44.410965
-0.969750
160.700607
155.010071
161.538452
120.770882
124.763382
132.510590
121.240005
108.135834
154.041260
145.371490
148.359207
151.042633
141.280701
159.838028
143.038177
152.303925
129.133163
123.038200
144.265427
141.559204
155.247971
158.815048
138.121338
134.382706
143.483780
150.212006
133.698257
120.416161
154.544632
155.955719
171.898300
143.429016
143.575409
141.523285
167.680832
141.967422
149.487839
136.558853
-25.145378
-3.629035
-26.143650
26.239262
18.975714
-4.893689
-22.408157
-9.752880
29.084364
-54.635727
27.615303
161.246704
176.566406
150.683624
178.994385
119.760803
119.403397
-15.714334
134.396652
146.740051
154.607941
169.804047
159.599823
142.420395
148.763840
154.626953
124.547783
146.850067
126.969887
-36.373478
-26.608166
134.556152
155.402710
130.810913
152.648315
114.010811
146.232010
173.012939
9.292590
125.721001
157.499557
158.201508
-45.792603
2.632993
12.582615
6.391263
13.583180
174.630371
150.408630
172.953568
165.788467
117.575348
141.895508
112.351509
143.284546
115.782791
158.433304
175.092667
154.755951
164.915878
144.757675
143.759979
145.484009
147.210358
126.994469
-7.465110
149.973846
157.327667
141.156662
146.792694
139.219162
157.121490
178.796982
151.363083
-24.959473
14.715213
-24.768787
31.426836
134.988571
127.518982
131.304581
170.846039
134.241104
157.879059
132.067719
158.876709
159.175919
111.976959
146.181244
138.562653
146.686584
158.335159
164.911987
139.122406
122.516495
162.399323
133.174576
141.794647
150.171738
149.722794
177.148224
167.094177
115.069145
116.322937
163.955856
109.746780
157.614258
150.009308
168.028564
131.558243
144.790115
146.242081
139.836044
155.893173
139.333664
143.883606
137.375748
140.143997
131.727707
127.207031
154.931625
148.068909
137.728409
149.723602
156.427872
158.165619
147.380920
9.700546
148.387802
147.840912
166.700394
146.109711
143.550720
147.994705
131.102371
147.222946
167.859619
147.677811
168.289368
138.962189
147.130341
141.859802
164.811081
161.909332
155.765839
151.689133
157.008240
126.637207
160.311172
147.554611
135.153366
157.715744
1.209984
18.246078
-13.132403
12.460381
-39.727726
147.650864
115.829262
142.519455
131.182236
149.976059
133.304199
168.138855
158.979401
141.664078
138.263184
126.126022
117.657654
166.351151
49.631336
142.996017
124.904945
154.088242
146.225845
144.853012
129.616928
149.689590
154.514450
151.938751
148.366104
166.717651
156.176773
174.253098
141.609573
142.745560
127.398224
130.810272
123.007401
116.428574
-1.932291
10.490568
-29.039757
143.472336
121.928818
140.040695
67.106133
170.251495
164.266251
143.957108
138.501831
160.244995
143.288010
123.441208
-177.547592
137.546585
151.402298
157.493118
142.883331
138.628815
157.697403
140.825500
-44.962982
14.041793
-13.863703
-5.020983
140.303436
137.589645
148.021194
148.475708
-34.407948
-28.173916
-1.629308
4.547561
-23.156929
-25.064304
-29.023474
-4.244732
-26.137541
10.647730
-24.117933
-4.533195
16.419338
-34.696575
49.059261
-47.741699
28.711996
2.026806
132.953796
131.152100
153.025055
134.687469
151.166809
165.136551
124.438324
156.254913
148.533661
129.859665
165.737473
149.483887
150.312790
175.972794
154.012070
153.088409
137.658218
128.151215
149.492889
139.706177
114.779587
136.678421
172.577194
145.703079
149.212433
101.221405
115.658363
143.081985
150.031982
145.296143
136.789536
145.012772
136.466843
155.115295
149.570786
143.709869
151.456711
151.289276
146.182510
164.557007
160.810028
147.847794
150.156967
151.793030
157.973755
142.859375
149.068832
151.386795
111.637886
142.020767
149.193298
152.001984
143.209610
128.441666
83.468834
148.833252
163.473007
145.555893
142.331146
167.020859
142.323761
148.865524
162.341095
148.285461
167.173645
161.104080
159.141190
152.123215
156.971054
133.692764
138.921143
123.628410
147.033890
158.986069
133.946762
151.324768
22.845282
-31.988527
-20.003893
-40.006313
-16.198622
-48.270576
2.376029
-48.198502
3.855950
7.155301
14.631774
6.441533
-2.947495
22.865381
-38.439045
156.642166
144.746262
160.625244
-37.370430
158.636734
143.118484
165.658081
171.668655
148.463425
156.495117
149.367065
162.146530
175.531815
156.394241
156.644043
166.573425
148.952866
135.067062
142.572021
163.418915
146.930954
176.359161
147.144318
147.540817
139.138870
139.945541
145.468048
165.049744
131.296066
123.296066
158.896317
-36.685059
-25.584955
-46.113392
128.204681
136.451797
123.590439
150.729294
134.436127
137.132675
-5.085692
149.631073
129.509827
120.415680
134.717056
136.089539
134.227005
139.056274
159.897751
168.710602
136.495926
127.527084
128.764557
147.367279
119.931969
143.757629
119.508400
150.198944
119.672943
139.359085
160.333084
148.392380
123.909599
135.774124
145.847214
147.746735
155.991699
141.795670
137.120758
158.561234
148.673950
135.928741
154.965652
13.586785
9.819386
-25.795986
-39.909161
56.881760
141.391190
129.877899
133.838943
141.078125
137.989197
164.298462
153.419983
145.769974
143.837769
122.854279
145.676315
170.818848
113.817421
130.981857
107.047783
156.359146
144.261520
145.528870
-47.276543
-21.878017
-15.831290
-46.496334
-5.658907
133.568665
141.191757
133.339310
144.357452
146.894104
139.816315
131.633820
147.996353
165.215271
137.056747
128.643021
141.413574
147.470932
103.207779
131.663727
146.589645
148.387802
149.698502
165.309769
148.258255
151.224701
143.817459
140.822876
140.447556
136.026794
145.806427
139.018051
118.349823
142.954453
152.181656
117.048592
127.038612
141.550247
117.504166
152.237640
151.009644
156.719696
124.034081
130.197357
157.068192
-14.456276
13.542361
35.407658
-2.485852
-33.286900
17.270071
-33.934589
1.122045
9.137037
16.427807
-38.785866
1.214181
-9.652211
156.812637
166.940216
140.673370
144.921387
149.741150
172.648438
136.451706
143.495331
120.148811
147.086121
-9.691442
-26.305042
-47.126247
-3.668317
-30.707336
141.933838
130.050049
-161.470016
151.230072
142.418625
167.284241
148.254227
-22.045589
3.519030
27.480934
-42.057579
-18.466829
3.996304
140.169083
164.900406
140.027740
21.767654
-39.040466
26.965361
117.478851
-7.428695
17.841360
-23.729525
10.378809
-7.023644
28.670292
3.669865
-46.206806
-40.061577
166.632782
151.142899
139.199402
157.667770
142.894653
134.364059
156.163025
136.592880
151.112686
167.370712
144.411453
146.355026
133.943512
156.339813
153.946457
161.363297
121.800049
149.218750
155.102142
113.847572
126.005493
146.413605
159.182251
133.272507
125.458168
169.559387
144.827606
161.277802
136.730820
147.593170
128.822433
149.921799
151.355423
168.326294
121.182182
151.276703
145.086502
115.245178
4.274847
147.874710
144.922256
138.753311
129.937134
148.574524
2.262610
-6.753602
-47.667301
4.564457
-28.591007
-54.730457
-33.661160
137.198349
146.591309
170.420792
145.867447
150.918564
171.797516
161.598602
132.877792
138.782806
110.226082
123.885704
159.819183
140.185989
143.284927
157.061523
139.153183
149.543594
140.788971
144.286316
155.229980
141.994980
139.198929
119.319344
146.342941
131.884186
139.797623
151.819824
171.580109
156.028748
143.786484
126.831535
155.275116
7.768672
131.152435
132.214706
106.908791
138.162521
171.366653
135.517014
152.562241
121.704346
-179.367264
153.923569
154.274155
136.211334
142.056595
11.854062
-30.606592
26.458616
-13.619094
166.450043
153.335083
163.805634
151.975464
149.882080
129.800323
121.158974
143.588684
132.520142
160.378647
142.517776
156.720291
144.203934
129.569656
121.247368
152.471115
106.168419
156.521332
145.410812
143.424942
155.693634
144.620285
136.749634
153.084656
138.949722
162.774704
167.793701
134.744324
137.664581
136.384552
138.211197
-5.851261
-18.835501
173.099411
145.228043
124.669151
146.751678
165.387253
127.317810
128.097672
163.937317
161.888687
142.847122
125.589699
-175.513306
156.163605
161.906708
151.797623
133.843185
132.458740
162.911316
139.732010
132.723465
149.338287
124.814621
149.292175
134.274826
153.657669
157.631638
146.148331
134.875473
175.325958
114.820908
-173.925537
145.352448
151.440002
139.081299
-6.154120
41.884846
-1.027173
0.624010
10.557339
-86.177734
3.861431
-11.304511
22.536564
126.334587
146.783737
146.298599
127.180687
142.991882
139.030914
148.000076
148.166794
149.712250
106.158882
144.742325
135.853607
122.196556
145.908249
167.216736
147.308853
151.700531
126.308403
136.545685
155.016495
126.317307
140.481003
151.695374
146.420822
155.358337
148.567078
131.418991
156.549393
155.825027
150.007599
149.465073
136.405075
151.847488
154.186493
166.161774
124.409363
142.248810
140.940002
-163.121506
134.549652
176.720612
153.072769
153.846863
164.790543
136.229065
158.156433
177.194321
173.421860
130.613907
-20.263657
-19.945009
-15.709593
-51.701031
-26.503763
10.476097
17.155600
-39.611694
125.591965
146.961670
141.379379
143.902908
138.890503
142.312424
138.107254
136.977982
152.602966
144.895508
143.959549
158.991974
152.911545
119.562729
133.174377
147.334946
148.220123
146.412659
121.277573
130.264725
150.350464
124.228485
146.884293
97.944237
157.145523
151.593582
127.409821
140.452835
140.205505
145.556519
113.614510
159.816177
147.327927
134.809708
152.251755
110.352562
139.887695
136.959732
127.600128
155.518524
126.115501
150.359421
151.682999
134.712769
165.085907
132.721252
138.206528
146.418060
-171.852631
178.405533
36.372101
-156.123840
-172.090439
-155.077454
39.197311
161.811539
142.167480
120.075317
135.765335
121.499069
160.779907
163.065628
138.786682
133.393417
102.223518
150.946503
166.937607
139.669128
134.733063
149.772141
148.927048
147.765610
136.308319
129.078690
143.623154
142.212646
142.679108
131.760529
148.640167
149.937103
133.002670
129.141418
144.374100
172.382446
143.629791
169.454453
144.075867
112.255959
131.028656
135.269562
-17.971428
125.081688
152.227951
135.893570
150.938141
146.991364
132.776108
128.051315
141.541336
123.849358
-11.357196
-1.979222
-42.829811
17.718662
-6.403952
-34.137157
-24.569164
143.086639
141.686264
130.275436
144.039276
155.233658
140.623108
143.136688
152.203766
143.753998
133.056610
158.745590
144.374969
154.404236
154.651764
121.923759
157.116684
130.535233
157.279800
-36.921700
-47.932320
-0.832277
152.865967
149.896332
168.233704
147.236740
170.464355
166.330261
138.535080
154.138550
145.372955
146.615662
171.707565
140.311920
144.462952
129.056442
130.951447
154.669983
149.723679
161.386276
162.378922
137.144531
128.826233
159.368088
106.026680
-11.126505
-11.663239
-41.118446
-0.672312
160.748413
141.695084
148.070709
152.934036
130.869614
155.245499
139.236343
145.415115
120.374115
115.179604
117.910751
161.809921
-32.956764
-179.103424
-133.630341
-158.891098
62.505482
48.232365
123.273354
144.576492
128.172379
142.901031
168.431015
142.622879
157.185974
167.851074
143.304016
134.001968
149.644409
144.011368
147.353867
152.283737
143.195068
173.297897
169.064148
168.848648
138.645081
166.201782
155.221420
135.246246
149.590805
151.410034
155.202377
165.830215
134.399902
154.833939
123.913956
-169.365753
148.313431
169.369873
169.324951
117.688454
177.588959
154.403687
98.497169
-177.327148
146.494156
174.261398
159.509628
160.124863
153.054230
130.743332
173.850128
155.535416
146.887054
154.489990
141.670715
163.649475
154.185852
150.511948
157.772141
168.707001
153.876938
-174.743744
146.757706
139.570923
133.482269
128.753250
131.960785
149.122559
-173.050613
161.553329
156.457916
162.666122
150.731750
149.141022
134.571411
127.979256
144.767868
-4.693565
-11.274192
-29.261362
-32.385303
-11.572190
14.985150
-25.271761
-5.578507
4.242055
-16.102837
-0.251788
-17.505861
-41.529015
-2.966759
28.020996
148.054291
135.073105
130.936874
160.627182
154.405884
138.263245
149.740967
155.398972
120.706703
141.734741
169.922562
154.810883
161.690155
10.666399
-5.763950
12.994093
26.365765
-36.627983
149.766632
156.867615
141.125504
121.216110
120.980972
171.461761
106.168388
144.951004
159.010590
162.671677
-0.297394
-8.440385
146.249649
140.401718
176.305984
135.255203
137.559036
137.692352
135.184479
120.151337
130.672653
166.696655
175.436218
170.806717
154.818390
137.335342
144.418106
144.035980
-167.770432
-138.847992
23.489428
126.588387
146.987595
161.772385
143.695938
131.968369
129.002930
137.520538
148.639572
146.881485
111.962173
22.793558
2.479861
-39.657803
23.167114
-7.722478
-8.544539
15.866714
135.840591
163.021545
162.334915
154.338333
143.938873
142.840469
113.879570
-26.277094
-17.119986
-36.946350
17.551796
134.657257
178.065872
140.911743
155.638412
137.452240
175.545258
148.311874
132.079208
159.743042
1.627505
-178.970917
159.397888
33.130806
-36.907780
153.953003
155.521698
139.531647
148.498947
143.999573
132.459457
170.599670
150.972046
161.407791
154.021057
125.514542
152.364685
156.965988
143.019913
162.688995
153.181290
138.104752
9.349142
-17.868683
156.109177
158.925903
154.855347
145.903763
127.429138
135.871994
137.949554
154.689209
145.775024
144.205551
157.592224
-46.120975
-44.701427
-33.974590
136.976837
152.186325
143.323074
155.248245
135.686203
123.072212
170.323288
148.241089
152.202393
120.773720
159.336288
129.542618
140.133621
131.144272
136.921173
147.748077
162.620422
129.665390
137.259674
9.215545
144.110458
147.428085
150.366379
154.386154
158.421661
134.165207
137.212448
127.658493
141.445633
157.162491
7.664059
21.617758
-3.916816
0.646496
-37.521278
-14.950071
-18.409344
-11.407206
10.947943
-15.308412
136.025452
142.755127
163.906570
109.386497
147.172119
165.832428
11.409761
-36.641232
150.579559
152.892868
3.142985
-42.038681
-35.738270
-17.000565
-12.894003
-18.551943
0.271242
-40.318665
-39.825676
151.594086
132.913422
128.258545
147.826843
171.177521
130.226196
134.327499
148.426102
-170.512909
39.462200
133.375854
103.918419
136.208801
150.622299
163.354919
131.197098
166.514740
146.869797
110.005669
137.825806
158.356781
124.504059
148.641739
141.163986
150.633575
149.146667
142.679550
107.035789
148.394806
147.093765
154.626053
142.094238
170.709335
144.292664
157.194672
144.178696
129.585327
148.359833
156.194977
143.388168
149.607239
160.540192
163.747620
145.270035
152.740891
133.059052
131.019501
124.479218
136.024765
150.663071
179.593613
-43.610558
-1.220290
-17.196781
8.274812
-15.349492
-39.087017
-21.768152
-38.593899
-3.633834
159.693359
150.236694
153.213043
165.735535
140.689041
162.132706
141.107788
149.743881
159.316940
133.073364
161.891342
142.289749
146.912064
150.987762
125.012878
139.005768
135.321365
112.471725
145.208344
128.117950
147.714355
152.906097
152.136719
155.645920
122.732567
157.676163
3.267345
13.107413
-9.153646
-24.316240
137.453491
136.465698
172.906342
141.696304
-43.448006
163.615631
158.620041
144.323715
111.123466
139.576553
151.350159
120.710732
155.554199
154.823380
-178.613647
158.579742
146.202988
136.366165
140.493668
139.670547
136.662933
149.071304
170.740219
141.589569
8.713997
-37.702408
14.874201
1.333395
-17.879620
-38.915054
-19.022867
16.387472
5.163308
-28.574240
-16.099350
-12.619543
-18.178341
14.083958
-43.454262
-35.005768
134.614990
138.846542
131.156479
138.701355
142.919556
153.451248
131.450150
147.832977
142.332886
153.180283
136.892303
127.170013
-165.911682
135.350006
159.380447
29.725824
49.394108
135.195999
145.963898
148.870987
159.181259
138.409180
137.947952
126.845253
167.543640
157.111496
145.943283
116.402809
169.156418
145.888046
143.593262
154.989105
134.537109
150.088821
137.888611
114.118935
136.137650
158.963608
94.186577
-16.656326
154.114288
155.326797
150.734833
143.992203
151.573013
142.756500
153.701706
-29.285671
-25.932327
138.109634
29.903328
147.367874
165.498886
122.328575
152.845535
143.148148
128.214615
153.895523
-6.911768
-26.254213
2.287216
5.283126
116.590668
142.493073
154.510025
154.649155
170.904877
158.594940
152.208969
152.614059
158.485458
161.609894
115.329674
146.564957
149.957764
24.079475
-35.294498
-31.578930
-31.618536
-29.661222
-8.481190
9.570826
-72.536278
165.723816
153.640518
132.644379
148.129562
155.377823
145.815018
136.987915
144.284134
153.503281
139.813278
164.323105
2.901105
-1.919894
-12.900842
-1.468471
6.035918
-37.690525
31.009340
14.691479
13.482480
-29.090645
11.454387
-36.648510
1.726804
13.624285
-49.419338
126.694016
129.192719
149.486206
144.689651
152.079987
148.214142
164.058578
-5.554850
-36.568233
-49.760235
-11.921306
138.778931
141.158371
148.520691
149.901749
151.025467
126.922295
170.184448
139.845459
124.522331
153.317764
140.198868
148.154449
118.220543
163.724121
155.765350
-19.016108
1.843343
160.311050
155.966385
144.592041
149.930328
118.295509
171.760071
108.341827
-161.147491
-174.250229
-142.562241
52.093384
-20.651440
-160.241913
-157.941940
-171.520828
-140.284271
-154.737259
-135.615524
-133.339218
-175.005020
-153.390610
-143.313232
-170.662018
177.458847
157.406387
36.636906
51.114059
156.624161
117.903305
146.269287
141.050354
137.661316
153.033707
133.220001
121.415352
179.743576
157.833908
142.419601
138.472946
150.403351
147.653305
161.955292
146.943527
141.781189
138.737503
134.101715
108.555931
155.231094
154.730988
133.195175
124.820686
128.865723
151.165619
141.898911
-5.170665
3.744915
3.308254
12.958534
-7.702629
17.463861
15.590655
-36.783184
44.228554
143.326233
150.855011
155.085236
160.730255
153.593658
176.702988
137.100662
151.140656
154.816895
158.131882
142.337112
150.576355
154.011276
158.721954
147.560760
162.122314
-33.469532
-36.641476
-37.872059
1.051647
-41.287746
-16.632217
-18.840841
10.367411
150.383240
151.926178
132.201797
132.814590
140.720200
158.100555
151.033966
148.441376
-5.543407
-5.737502
-36.550785
21.631001
17.753807
5.484979
-18.071768
-32.038742
-18.158472
10.973358
-34.683479
-166.329361
137.645126
153.067703
142.277969
150.171707
146.317719
139.307053
123.879066
134.398178
146.754089
145.681335
140.751770
12.358881
135.013214
130.315796
143.626358
134.686417
151.865891
125.077080
140.349213
122.408951
166.989380
122.325676
172.544373
162.252335
136.120346
157.737198
140.264893
136.708969
170.144836
150.111847
169.443161
153.692383
144.389420
162.947662
131.734695
161.867889
150.377487
140.591278
147.798431
148.082001
137.112167
117.116074
20.502892
-14.391564
104.793961
-17.563093
-7.983230
19.911715
25.877050
15.844554
-37.050220
11.019567
151.743591
175.214142
14.122387
10.542230
-10.679178
4.085619
-13.664893
26.396378
-11.672881
-1.516590
7.718436
-47.338055
26.472900
25.351336
34.603100
15.598227
18.303505
-40.530361
5.127742
6.053236
139.112091
134.793259
155.946762
163.249161
134.053467
148.530396
118.780617
156.108154
118.509842
123.798622
136.268112
138.907059
139.413345
135.938843
139.618240
147.109146
159.332916
163.773788
147.464340
131.804962
136.592255
130.673325
166.570892
148.646133
136.072052
139.245651
127.778214
146.780014
140.138153
131.363739
124.412842
145.000046
156.797302
119.062691
121.252556
156.918701
143.059784
161.661652
161.654266
147.953903
153.221451
131.742828
-176.908768
136.510880
160.943649
150.418579
135.168808
124.324547
140.043549
157.517593
152.942337
150.235504
5.172256
-21.954370
-19.940643
11.715258
22.692863
45.028622
-24.212368
144.133362
138.101944
137.755249
8.681726
134.058426
124.872643
143.096298
147.130646
119.897682
146.204697
157.521454
141.373734
133.272141
127.841286
173.569489
144.774048
158.815552
161.671371
129.407578
157.730499
79.847961
140.628922
114.513588
139.806824
169.274353
136.967239
148.475555
-27.977589
20.108992
-67.327522
-28.822615
11.823351
-37.621365
16.848671
12.915014
168.730331
144.507568
138.142181
150.676727
150.946579
-3.974093
-3.209552
-10.271767
17.980511
22.172150
-17.955128
134.467758
141.647293
145.144348
154.258728
147.584106
152.907684
169.989212
163.958115
118.088448
158.231461
144.105652
167.714172
118.948555
139.807922
132.557602
136.079987
13.573042
6.408084
3.105010
-29.469744
-3.100593
-49.723923
3.895460
-0.750953
-42.066807
6.553379
153.995773
161.391907
170.410370
157.661575
146.125168
109.875938
145.996460
142.542053
140.341461
148.099640
123.769630
165.558228
115.475639
153.471283
143.917679
144.734924
145.066238
161.022324
144.684753
166.229507
150.445999
154.474472
138.948853
117.807968
143.328018
168.634613
174.370529
134.358063
150.761719
162.891129
160.261581
146.926788
156.992401
153.256790
136.201248
151.431366
147.727707
122.924461
158.518280
100.195587
141.295853
128.093353
124.188599
141.488129
25.700226
164.091217
126.614815
137.957794
154.330795
135.315994
151.775528
155.534698
2.362149
-2.126148
-41.163452
3.312098
-21.765278
-35.040825
8.653535
-26.005974
-43.874981
-10.948698
7.378153
-30.926590
-30.920610
-12.536569
-3.815056
136.339096
108.699585
132.346573
115.246048
111.469559
140.457901
161.593109
149.156174
148.976425
166.649414
140.206161
151.455170
147.292786
23.988178
14.321832
134.477402
171.480133
134.314117
138.320282
157.539200
135.157776
153.071518
130.806503
140.646667
132.979355
151.995682
104.805367
127.090622
155.780746
146.334595
168.210312
124.788078
143.987381
160.668869
125.900047
159.283936
139.926697
143.272781
138.137817
156.401184
145.960205
163.491135
-140.890701
167.404205
148.123154
169.839401
140.892426
154.186005
164.526489
129.735947
147.128571
151.111740
160.319870
143.574722
130.546768
113.581474
176.579483
153.027649
169.524704
161.195282
156.147247
125.714012
141.127914
7.406394
-9.351601
-22.602968
147.519913
141.609451
170.773560
103.593231
149.572662
156.323593
112.732101
141.142212
155.106094
133.218857
116.110001
143.018173
163.862000
157.056427
139.635284
144.131119
143.050903
159.626923
166.386368
151.058426
-45.299931
-48.984451
26.995560
-0.835328
128.171844
131.354904
94.856544
149.330109
129.424789
110.644852
147.819077
144.115204
148.746155
144.472458
143.925186
140.040497
156.387741
132.977692
149.953629
168.380875
138.460251
142.905884
149.621674
142.175400
136.587143
155.023041
139.865982
144.643997
144.671402
3.482453
-17.763741
14.324745
-10.372931
41.850876
7.908249
-29.335993
-4.464843
18.360411
39.613693
139.460129
140.236542
171.647690
168.428925
117.394417
151.692352
136.677505
159.168610
154.051086
140.140884
168.370758
-5.432241
-25.028593
-15.171803
-19.546545
-12.207538
147.230530
151.918777
137.786011
157.755478
-16.385427
-44.500847
-110.599457
120.083923
18.543087
-8.138658
171.284958
153.370010
161.001160
-10.262396
61.161690
15.029635
23.057423
155.518555
143.165405
163.182861
129.812561
132.349792
141.291916
158.718063
161.182526
155.367432
135.620209
157.524078
147.928986
173.466232
132.439728
154.923187
-14.140278
-39.682487
143.668808
138.569702
101.810112
135.579208
12.728702
-47.488190
133.398590
155.433212
152.649399
161.615158
138.117889
155.599899
115.380577
136.628113
156.223663
135.198700
5.467122
27.789747
-79.254456
0.076617
157.855103
145.842239
138.070282
114.712013
152.297134
159.928391
-15.630796
2.490022
139.228897
82.439438
174.276413
134.831421
166.109680
138.952820
141.973557
157.882462
140.264771
141.885559
-136.526199
152.367035
144.944275
148.115173
138.511307
148.741516
145.625519
140.154816
129.278793
146.478119
159.746490
-159.981018
148.068817
148.037064
148.733780
141.149094
161.138031
63.842117
3.244134
4.386017
-22.980856
-25.284540
-43.998489
-52.767059
39.396465
15.606594
-37.243992
-46.033997
-32.748089
5.599337
28.017252
8.577872
162.675842
141.756287
116.537788
153.759171
163.071167
146.752075
145.940567
149.135345
124.812149
128.196793
138.814163
152.655884
119.825882
160.111145
174.627716
125.940567
139.766739
134.863739
123.916824
168.898453
138.858948
155.144974
143.976807
130.444031
160.553207
142.726883
119.843842
163.452545
162.939270
141.220215
124.489204
150.336700
163.469345
144.646988
112.831223
156.886063
144.675339
146.548553
153.957230
149.316193
147.574661
145.183060
151.519760
147.428207
145.185455
138.499725
147.334183
143.726807
145.962448
29.915527
-48.828941
-15.175559
4.968461
-37.526264
8.616049
6.508279
0.390170
-17.224148
-15.648975
-2.351686
165.448090
138.458237
165.893555
157.749405
156.557404
167.152374
142.913559
116.209900
156.772415
154.460175
142.868637
128.388199
149.597336
-31.940552
-15.472888
6.350885
14.364814
135.770035
134.325821
157.108658
153.040436
149.773392
136.851837
157.589523
133.138840
150.283691
165.387207
130.649429
151.004486
140.165848
147.637939
133.772903
156.785980
144.869217
130.907776
130.804291
153.117493
-36.422062
118.980537
139.139435
145.252045
143.205399
141.365417
132.379120
149.593567
131.637238
141.932892
161.234482
156.498642
153.331772
129.940292
-6.583681
-3.351527
142.714783
114.434128
149.740875
140.923431
125.432671
162.835617
160.526077
142.165497
142.394180
144.291168
153.041046
147.614151
168.490967
140.869522
154.686661
140.148590
144.052780
144.176376
158.239731
173.730103
132.410034
-178.677643
142.068375
137.596939
106.032288
146.050751
127.693741
129.665359
144.539825
151.287842
130.300125
6.693953
159.723480
-155.384827
-169.460815
25.235123
51.294773
146.675598
-164.259750
50.075821
-131.117645
-141.368378
-153.369125
131.872772
-115.941017
-129.719574
127.700569
159.182892
-47.388077
114.962456
128.324768
134.854355
170.946350
137.523346
127.161491
166.741852
157.739151
130.304108
138.453415
150.950485
155.544891
130.480530
171.394302
4.979961
-16.372385
-40.083855
15.005966
151.297623
144.516830
124.838089
143.312622
143.282684
125.544731
127.066429
169.377151
142.541855
114.201401
114.294945
145.417038
136.863541
142.547058
140.457138
98.233566
141.706009
177.593918
148.315506
153.618134
140.961563
146.578812
156.301529
146.267746
126.778717
137.571304
144.718262
153.718185
113.911560
-169.006668
142.001205
145.330551
162.949738
1.538497
10.589406
-38.607750
-40.852085
-16.817039
20.284866
-78.386765
21.785559
-34.035358
3.370691
-47.133430
-3.921164
117.464920
156.615433
-150.536621
163.581543
146.212219
140.263672
164.177612
176.136688
150.521500
174.971863
141.326599
114.029160
157.758972
145.647247
152.738541
9.994577
140.444229
132.197647
135.270737
8.086020
-3.136127
134.523560
150.056168
136.525085
141.748215
146.043839
163.593063
-146.641357
-167.405899
-152.691910
135.202530
164.625244
143.528000
134.916214
148.612946
140.846420
160.034683
118.667099
157.010925
163.509598
30.972073
156.538376
126.432259
-161.292694
144.288086
172.673157
154.716354
165.656769
129.383148
121.695618
149.368011
142.636322
133.280914
144.693054
147.153748
125.278534
133.741272
142.699249
154.964859
143.922516
126.068512
142.406891
154.808914
158.080978
147.035690
168.668304
172.164886
171.464676
165.022827
1.211439
-0.692386
10.075130
-33.670391
0.624637
26.744799
-46.319569
16.126215
4.408556
9.524004
11.115191
62.806797
-2.911007
-16.914961
-39.735798
-13.453109
114.925278
149.473022
149.409637
152.766296
118.001945
124.508934
162.268448
-47.630814
-29.877199
14.045776
5.159436
135.885056
141.665482
124.778946
163.868805
91.919044
-18.446301
163.062546
80.434608
145.427032
150.225128
129.619232
143.226883
135.029785
151.915588
144.138763
165.932053
145.182831
136.640869
143.887589
153.955276
154.829346
138.042374
-168.804642
131.731339
157.317352
167.844208
115.761864
127.531097
140.568466
152.140442
131.615494
176.404190
127.869232
147.472778
127.552490
159.129745
134.938522
47.503029
130.975555
163.436172
130.297958
112.695114
141.857986
142.102188
120.650475
171.090256
112.677376
131.048294
163.285172
139.708664
168.597351
159.084473
144.007767
145.280060
171.298157
146.988586
149.559631
-10.177978
12.554884
79.393654
-22.945572
-27.074562
10.348415
23.774767
-31.026405
8.877767
136.173080
151.437881
144.297333
157.541611
15.921162
169.042374
144.886383
153.912094
127.937492
135.438904
149.972031
18.679190
-32.604031
146.202133
162.185211
141.241791
131.053177
173.719635
161.657028
144.241028
135.623001
150.460617
-4.022825
172.268433
18.121155
-143.476974
134.491943
-148.926697
38.105293
68.463982
25.661848
61.321915
149.168900
148.527069
136.897369
122.750046
149.233063
152.802414
162.586136
156.137909
140.717911
142.058624
166.844421
139.673050
157.721115
161.140060
-1.883152
110.510880
28.500311
42.615688
9.068847
5.053228
-11.133883
11.578539
141.797455
154.861526
123.385803
138.834381
151.131119
146.779037
161.048691
146.456818
117.520218
156.542480
-170.259064
132.700302
139.738708
135.307831
142.335480
143.526962
136.236252
23.211578
-30.460272
-28.811201
172.736542
-163.940384
143.455017
120.413727
150.969528
134.502167
154.257965
135.629639
124.435989
173.130798
155.148605
133.474777
131.902618
143.358368
148.140457
150.040512
161.060562
145.794785
135.953873
154.538574
147.574158
127.758026
156.526978
168.136871
143.201508
157.645020
142.475586
161.446075
-32.035820
-23.529581
2.529407
-47.538979
-41.186939
17.952589
-46.170811
-16.304836
-5.055941
-44.927971
-7.608212
-39.729996
19.257801
-5.551991
-2.895094
-24.834757
6.567756
99.117882
142.190353
146.653793
164.522690
135.091522
142.792786
152.134995
160.132843
154.767868
128.467651
139.610229
137.135376
136.671555
158.285767
140.769104
142.364792
107.848564
147.777328
167.236633
152.420303
146.889603
146.287857
132.477066
133.225296
136.434464
130.094391
172.173172
155.701035
155.911850
156.610275
148.659180
152.993164
152.964890
151.977707
147.156219
139.029236
114.227951
143.050552
143.273361
157.868500
159.236954
146.310074
124.387817
-178.770279
158.473007
168.192322
150.398224
140.837341
130.245819
143.219421
151.150162
170.313293
144.351074
145.065262
94.498665
150.046219
2.285076
-9.513328
-37.675449
11.247137
-21.896284
8.072778
1.772992
-42.573597
-25.059677
4.286651
-31.040394
1.443065
-29.304983
-49.863243
119.722336
143.329712
148.745224
148.449814
144.341248
138.222824
-61.892754
-11.284407
-36.389721
-15.573277
-52.267754
6.324651
-4.674788
-53.216274
31.997925
29.047441
26.074818
-7.073655
3.701475
7.933948
143.332458
138.987534
145.982162
152.172318
153.664719
125.526917
137.539795
112.170021
144.868637
135.432724
154.543625
-12.700399
7.238471
7.263283
156.870972
114.856262
143.398941
109.394890
121.534805
130.391647
125.502373
136.219025
162.496292
146.320282
143.001709
125.233109
43.765152
-12.293226
-29.956135
22.460659
-0.850188
-16.394093
-47.502243
152.187469
133.975708
-176.895554
146.485825
149.714264
149.145676
162.002869
134.435043
145.834595
126.869530
152.254074
143.648071
152.256958
171.880356
149.928833
175.259460
110.365051
150.402206
124.227951
125.106712
147.763504
91.991203
114.100021
138.298294
163.241150
167.795212
109.310539
153.112885
139.169296
146.323227
124.250366
119.654251
157.723297
136.287186
142.971619
156.338623
19.283216
-16.361282
-34.437027
-38.503590
-19.724203
1.992723
-8.708856
-2.152132
-24.304501
1.178690
-30.009855
-21.542250
15.652253
-1.477902
-2.302568
-45.085442
7.010477
7.791225
1.963836
-19.247776
-52.705494
2.159848
-64.744522
-42.743580
-45.280380
4.114326
-28.266748
-6.258210
-25.304867
-66.725197
149.289047
143.597946
-164.218262
141.116776
119.934799
151.745789
140.168060
129.579514
117.862709
154.266083
151.849884
127.350754
121.479225
-3.307544
1.731670
133.270966
146.079987
153.858932
140.130371
148.790207
147.498581
147.668655
164.307190
179.219406
143.030228
150.399597
131.184235
150.737762
126.361649
-3.625634
-37.309803
157.188629
145.626511
101.038223
116.885597
156.186264
145.238770
148.939438
121.861740
-24.548523
-39.456989
-24.919552
1.702379
-28.503201
151.415253
140.031586
153.985458
132.132172
135.523239
156.291611
152.518509
155.343262
142.857025
141.387070
146.685196
150.596695
119.680893
150.109680
153.690887
133.686172
146.936310
158.123108
127.608269
124.640877
150.231018
151.075592
133.345505
132.626495
137.393005
147.827942
130.586212
145.023148
169.978195
155.832962
148.004517
145.840622
141.449554
158.677826
139.177109
144.504562
133.507492
155.767914
164.758163
134.025345
156.861237
146.235199
159.588211
138.724625
157.546112
150.381546
143.898254
149.101303
170.430115
144.271164
151.754959
153.237610
129.330765
163.184036
-174.652756
135.316315
132.334122
145.494110
144.644363
138.175140
157.614883
132.484161
138.187820
149.500961
143.646042
122.859962
143.088425
168.590286
138.623596
-134.254135
-141.627594
122.778793
11.642646
36.673103
125.891975
-148.738953
-146.737640
157.160873
163.385406
129.338272
-149.923813
-24.339136
-38.077023
3.015192
-5.536509
3.994687
-50.378036
-23.961250
-43.760822
-27.581778
-40.483204
-31.252684
13.529828
144.548355
129.350662
161.553040
152.137527
161.878784
5.972481
130.801788
128.100418
154.438660
64.723892
-165.143265
-149.091537
28.207443
155.787796
134.347015
119.551064
114.092873
136.705048
144.605591
141.036880
128.126831
171.378998
106.209930
134.800476
134.431198
149.026993
138.656464
158.192764
141.322418
112.981087
167.524796
130.904495
79.246574
121.994469
131.054443
137.769196
131.588165
147.334473
145.474243
135.397858
141.359711
166.308411
150.196869
139.148788
126.712860
141.393265
156.171463
162.319733
175.520309
141.436249
147.752518
133.527969
173.222275
-5.230869
-24.815445
-8.712081
-12.872008
-2.160483
2.353183
3.203385
-42.098358
7.443024
21.511415
52.723003
37.033566
-1.939973
-50.940414
-11.473907
10.249968
-26.321892
14.077191
164.728424
132.512085
152.505783
136.048996
151.427505
129.565872
138.726532
144.546066
107.609749
135.026672
143.634094
149.918762
135.315125
159.167877
138.282578
152.325668
141.349625
165.374695
162.328156
124.132645
133.225937
140.642731
150.969070
136.232590
132.147781
151.183990
136.501526
135.947403
146.452927
149.284622
164.177277
-5.671535
141.727463
150.496353
-177.273865
147.098709
143.489975
151.415375
158.812073
147.446045
135.977356
169.366135
151.878830
133.138199
140.152328
139.954361
135.306564
146.165405
124.349533
109.949837
133.245316
139.045273
153.311829
156.437378
116.702408
135.004181
145.463654
159.009918
165.699905
163.883011
-52.196888
-8.287402
16.282173
22.522472
140.214127
144.485397
130.102463
137.946869
141.418671
157.686676
168.241470
145.253616
126.126869
147.177994
140.598724
146.735428
160.093262
164.152832
149.333282
1.850337
-36.299339
-44.359219
-37.983955
147.818695
155.078079
32.913097
12.408852
-18.605570
16.411484
-36.273727
-42.317322
-54.655506
6.613489
5.407366
-45.236496
12.808388
11.340448
-43.868988
21.295599
127.692879
172.883682
140.817642
147.440079
179.273148
118.231850
134.448776
157.394684
141.969818
156.652283
126.893517
170.183777
149.002670
155.259857
152.301743
-13.797244
3.114327
-28.772272
-43.869614
-12.484669
6.558733
14.024061
7.589825
137.972549
-28.688774
3.717996
-43.053001
-33.118992
-36.738132
11.957342
68.424927
144.473083
165.359344
124.770691
155.233627
143.629013
149.545883
151.274857
133.176208
136.823029
140.461609
144.520233
117.154732
157.936142
153.310089
112.113808
146.933731
153.669601
149.094559
124.544655
152.019897
170.714600
161.073288
138.073578
101.548553
132.721436
135.152481
120.897850
133.213348
45.170521
36.731712
30.099306
28.770405
38.493580
38.116676
-160.978516
-160.321472
-156.832779
-176.224670
138.268616
151.195526
123.396484
133.941269
146.623413
19.926319
147.072891
143.079697
134.972290
129.993637
161.442490
126.986038
146.546188
154.731750
169.561478
137.698166
153.235306
140.121536
162.139297
153.688660
136.936798
153.654434
162.220276
137.835236
158.565445
167.000351
126.629730
139.487228
156.703293
132.560898
166.890411
-8.391641
-21.746702
-28.902906
-24.165403
127.274460
151.572037
157.545609
149.537247
-11.788314
-26.536524
29.103765
20.391870
-18.462257
148.434021
156.197250
129.454620
146.128967
148.812271
123.098526
135.155731
157.654327
157.872635
148.540054
177.842407
146.801865
127.035759
152.245270
159.869888
160.358841
152.775558
120.112083
153.193130
140.902130
144.696777
147.204086
144.380280
137.148560
177.521149
143.725128
145.117722
155.544159
140.362122
124.312263
124.905708
156.748795
146.850372
132.702225
179.741302
147.698273
171.327728
147.894180
142.647812
151.940369
148.047409
141.861542
137.522949
164.611908
127.840782
162.761627
-9.410370
53.306759
-8.498862
3.131941
-18.317984
28.722525
7.324050
-18.021015
57.264942
163.137360
152.499588
-178.487534
149.158585
159.404892
142.836365
147.126068
127.822273
128.904236
160.919296
137.964783
149.888947
156.848495
135.950699
133.053421
143.963562
154.282639
144.849533
150.691757
153.884583
131.110443
130.140335
138.660614
163.830322
116.888298
161.005234
129.940338
156.078537
139.001770
128.599457
162.017563
156.459885
137.090164
155.716660
148.562637
158.202698
141.567551
122.639046
148.049362
109.894753
134.752106
133.203369
143.231918
129.460510
-73.612076
-170.588242
-157.844406
-165.685791
-179.494858
175.725464
-133.135330
-169.180725
-147.063019
-166.485107
16.316778
140.993423
-119.593109
-119.573654
170.847244
170.554260
54.777489
-55.677174
160.235001
136.333923
141.726883
137.961624
163.847137
118.574455
149.432175
104.674911
154.710800
127.448669
142.271591
19.380899
-27.391497
-39.272736
0.142653
-48.351017
126.935081
140.833649
151.050888
137.146301
128.623840
127.194794
159.380249
150.271042
150.883789
167.228226
140.205750
12.771610
-27.565266
154.557602
145.916489
127.960503
-48.246803
16.321787
167.265106
115.858513
142.304688
152.572296
142.069489
135.238113
60.582848
154.299805
125.910622
7.016602
144.422089
163.895676
-173.111954
127.672226
147.615250
167.778595
119.839462
128.488266
142.350037
116.558685
126.330650
148.594101
164.111374
154.595947
158.288544
142.643188
135.710464
-39.037693
-28.807316
150.792587
136.392426
167.156342
140.064972
138.836365
99.673698
122.891212
138.859070
178.713654
127.880890
131.128662
-9.395362
32.723362
-10.213362
177.371384
147.932251
139.298904
134.282440
147.730057
170.543900
139.897293
168.181091
142.686386
148.155457
143.434036
119.250931
145.417618
160.532166
151.659119
125.585999
138.084213
157.712936
161.244934
123.219307
153.763382
167.855881
133.990524
146.874435
134.110245
152.762939
134.906372
139.452133
158.568405
135.680618
142.727844
7.453825
114.895042
159.368057
152.025665
128.028412
146.143463
155.277954
163.533234
144.098526
153.705490
143.792969
144.279953
125.540512
142.128708
20.284256
-21.149918
-13.086871
-18.558887
130.874146
151.611221
157.345795
172.756729
166.142426
134.421951
151.872116
153.179596
145.931458
156.164185
125.377815
137.757401
157.522476
148.173798
129.451920
149.894135
162.269821
150.922638
137.663300
146.622772
148.653305
153.993622
155.009415
127.701950
154.294937
139.210892
146.250443
148.339905
137.481186
159.035904
137.866074
159.500565
151.194183
-23.688892
8.838068
144.581818
167.291412
145.794510
142.819504
135.255814
158.176849
-74.389442
31.190174
3.784445
2.626592
-6.113786
12.375910
10.940909
12.814918
-13.088621
-21.147673
151.847992
156.423065
150.022827
139.353043
137.572052
175.996689
163.594543
169.522903
149.832123
162.192703
163.872864
139.808289
147.437943
128.729919
161.052139
122.541206
138.388107
140.022827
174.945938
168.323303
167.298828
136.012756
138.446045
134.983673
163.124802
161.490067
169.097015
144.402237
140.211899
139.372391
165.308731
157.031586
149.680115
-177.768478
158.728745
139.196930
2.853413
144.122833
163.182404
143.595901
154.032547
115.225365
141.806122
120.181984
144.467789
140.691376
155.683548
134.825058
9.219169
56.818916
-9.108238
-24.576990
165.531433
139.216125
143.635620
140.163452
161.484863
144.808228
119.242897
162.305862
150.767395
148.335449
143.370056
162.202301
147.021439
17.429588
14.032993
21.412785
-17.357204
144.052719
134.410095
146.689819
124.475929
140.699112
155.557983
164.449478
156.895538
161.860123
18.899866
-3.015906
16.945383
8.644382
-22.534416
120.128761
144.250275
171.252472
125.754128
150.872314
152.469315
143.659912
21.150229
-31.070717
9.033571
132.808273
130.892670
138.396835
164.542007
15.961759
10.619821
9.415674
131.928528
132.140869
139.766281
137.541855
147.497894
133.549561
135.258804
-52.333168
7.139189
25.328394
7.536218
-33.244732
160.468887
123.709885
153.476013
140.744202
150.401718
137.141174
148.108398
132.854767
149.158646
125.985481
112.206528
135.521790
147.276077
134.182861
153.759842
151.871643
156.576675
129.628159
146.663101
131.641678
145.805298
150.991486
112.219360
168.020294
174.684097
139.855377
136.151718
5.463644
158.844925
145.043213
115.183212
172.957153
-16.775831
12.787220
155.876083
161.374649
143.689148
140.876694
144.516602
148.454987
150.280807
162.537354
56.417015
138.642731
163.433838
139.309097
117.305504
163.132614
141.806885
145.688950
-4.396276
110.769753
136.574295
121.110191
166.110947
145.621353
148.849670
127.459412
141.583282
123.232208
139.181351
166.674057
136.446915
156.719360
104.162369
145.491333
138.456757
150.126572
144.241211
49.747910
144.035675
136.044540
176.535858
122.311890
152.176193
164.787811
143.740067
167.067795
148.397675
155.621201
151.274399
6.523177
-38.528866
-34.186008
141.313248
144.714310
153.441498
-138.277878
-4.631469
42.750408
66.623550
4.741525
70.253082
128.570786
164.216248
139.208374
149.871902
128.590347
138.690460
-148.305801
150.299149
-138.180908
24.627047
8.563046
43.302685
74.789062
36.280571
135.984802
25.750477
14.159529
38.730621
22.582310
153.488617
125.982925
150.044342
152.694366
146.415604
140.491638
145.251083
145.372940
132.425491
138.728653
144.210983
128.783554
146.141174
0.827325
-38.487888
20.544291
-43.616730
15.239444
-39.635670
-9.931729
20.536016
42.456623
3.706814
60.729919
7.876988
-15.903447
47.194160
-62.740612
-42.136513
171.448029
169.573013
139.972153
-178.476456
147.400085
166.203415
136.948242
145.149353
154.286957
142.047485
136.717926
141.190552
151.452713
156.855240
131.823105
154.433487
166.796982
133.290649
147.074951
167.714630
130.642990
6.254136
-40.174400
-5.463680
30.567404
-5.179864
160.759827
148.320389
162.906265
148.977707
156.696121
112.356316
159.484390
153.811111
158.496429
174.171844
144.650909
158.591202
137.891479
148.553802
-34.163826
-10.614446
-27.595795
-24.183481
-65.295891
-36.744247
26.962084
8.780400
173.215469
130.170120
144.604721
152.378021
-7.941885
146.563507
-35.255642
151.522141
151.038940
138.581833
154.660843
147.576324
142.249786
142.898712
153.126801
119.984123
-44.241241
-26.352175
167.477676
145.181244
104.609261
-8.042738
-6.799937
134.717239
158.286591
9.923865
-40.962646
-1.376008
165.281342
142.479095
142.129181
-153.913116
164.814209
135.182144
-169.647018
-169.299881
-162.616226
31.802620
41.673717
29.097605
-159.463974
-142.032837
-153.548798
-161.513641
-163.143433
-146.275681
-164.043121
144.175568
-168.237991
29.936226
151.364532
153.548615
144.928864
147.774216
131.996689
-177.985397
-153.931778
117.101799
140.122864
140.205093
149.605484
69.067413
132.907639
-154.552338
140.648666
169.328110
140.283218
165.912994
149.576218
148.228073
131.116394
131.631790
155.178513
133.161774
163.686218
149.433960
161.415161
138.407013
155.573883
143.657089
150.830643
-3.235916
13.910303
2.969068
162.309464
166.950027
135.814606
111.836800
168.958206
151.051422
155.520187
124.482758
-1.000342
141.667572
145.186020
146.876404
126.470070
156.301163
152.141693
139.712997
148.035629
153.067093
148.806915
140.044037
141.381805
167.778259
119.132439
162.654175
136.628418
138.715195
6.723536
151.566071
121.924522
151.986023
129.063034
172.712463
141.479431
143.913284
134.799896
140.890289
110.583656
159.029297
133.944702
164.029129
142.329926
153.800278
-41.944084
151.584000
136.432770
143.578140
23.467844
95.287163
147.945770
154.414948
150.014709
-148.552460
172.624252
143.631363
8.222372
3.997382
-43.005066
-5.229258
-29.788597
-14.279346
-35.112156
0.398604
3.079624
0.953471
153.662720
-0.881822
-33.088253
2.909662
-48.031555
51.549988
-17.040840
9.121582
2.655054
-167.771118
133.188599
127.948700
134.298645
114.250084
129.420364
146.088043
129.447083
118.287941
153.510590
150.239838
169.168884
147.873779
144.658707
177.511765
155.286469
154.964798
140.435715
-17.509007
-25.280582
146.592087
153.881577
39.041607
-45.525215
-24.103363
-2.936650
-25.525105
2.165369
-37.346512
20.944271
145.187012
125.180489
135.440811
147.340012
153.629715
153.601273
157.729813
139.558746
150.504898
132.742340
115.094353
146.366257
141.882339
122.434044
141.579697
166.826401
146.302292
132.738586
137.444916
141.084518
154.681793
-34.497475
-40.833424
2.669318
10.351856
25.848797
-3.896817
-1.197140
-23.671623
147.302673
144.628860
131.300156
143.230728
153.709946
123.990028
158.373840
138.918594
148.684082
123.314499
140.323181
130.446640
127.186554
166.071457
140.146194
127.890190
134.951004
142.147980
148.335007
151.903610
177.574722
135.475327
166.620850
107.392151
128.269348
147.035141
163.898270
122.815399
143.958069
154.641495
160.603073
144.230743
146.695236
124.673553
131.505005
140.634827
143.577499
159.993942
159.481888
155.593536
134.267334
160.093994
150.068558
140.049881
164.026978
136.701950
162.314178
-177.668365
146.237152
148.203934
139.554718
7.992421
4.185257
-21.160259
-19.183163
13.884682
8.786059
1.919079
22.033283
-20.396437
-2.023811
133.246170
140.474503
121.560364
147.251236
144.300827
155.051468
148.431503
167.310974
129.854294
161.443802
141.689346
143.254364
138.697556
148.369644
150.661377
135.184845
133.011917
120.139084
128.921478
143.129715
131.380814
141.903000
149.098343
15.863692
-29.148312
10.113223
0.470638
9.797555
12.573661
147.842285
159.364960
168.724106
134.612244
162.151688
129.393173
142.087189
116.930069
122.371223
125.872566
148.630585
117.672966
162.083221
107.055542
142.142242
137.812729
163.299179
141.266083
129.245392
139.962479
-11.682652
-34.953838
1.484244
9.391302
-16.077700
7.546470
18.243055
-49.353664
22.157080
16.990938
21.445530
-35.042419
16.164358
1.020867
149.646271
149.429306
143.717010
135.721497
17.759317
-11.741701
150.249268
155.032303
161.744019
166.453430
118.142815
122.749527
136.380920
143.358078
149.030426
169.555344
148.809280
134.929581
149.966721
174.657471
134.575150
137.730591
21.501289
170.878540
146.940536
141.814041
146.276169
144.498795
141.044556
124.698936
136.247055
146.361664
130.973068
161.047760
136.744812
177.342789
122.527382
128.756073
127.472221
174.177780
133.695480
152.851273
143.660568
163.783203
153.094971
152.022980
117.211952
141.143707
144.483093
165.054443
135.690384
151.575119
160.596298
150.695389
144.612259
147.878510
149.442490
109.491570
141.285660
159.337646
159.982010
129.334686
154.249466
150.129669
144.339661
145.526459
135.061142
155.745468
149.765717
124.412682
152.189529
140.398926
140.573395
142.295410
148.712540
160.422226
147.189728
168.029083
160.545181
140.599075
171.355408
153.209885
-179.456070
157.346588
-178.688492
150.676117
71.100105
45.297375
33.534134
126.945824
-30.504860
-10.880286
-18.411926
3.137312
-4.107371
-34.913815
141.520950
141.718918
117.302811
125.986427
137.412384
153.806030
136.672958
155.232712
146.886002
170.457199
143.570831
168.133148
113.653748
118.611488
-48.528557
-8.447175
3.965609
152.879669
123.590874
140.661194
141.775192
129.791733
125.134087
139.617966
131.519058
146.031479
152.222046
144.693787
153.415680
149.658310
128.345581
146.848572
133.774445
156.175491
147.377701
161.165253
144.199921
137.828720
153.320724
144.276642
143.034943
169.344086
145.763474
131.724869
154.357895
123.671211
142.519104
128.248413
149.515778
155.942307
128.094925
148.203217
136.699905
130.148666
130.212692
150.919006
1.092174
8.754097
152.039017
138.878494
144.612534
126.093498
146.584396
140.068710
145.746994
165.920151
153.057648
152.931274
125.013504
160.381439
137.618546
142.573944
174.027206
154.629868
-121.379036
154.692825
152.244217
97.692329
152.630981
150.557495
145.513779
153.174088
139.993500
155.619217
152.669525
156.833954
119.726219
148.245178
135.492310
162.289993
149.113022
127.579308
139.855087
136.166092
130.203644
162.196396
3.245461
145.492645
120.020393
127.718903
152.490433
134.059937
119.233391
-16.702528
175.866623
144.813354
169.512192
157.649384
162.442932
161.502274
117.944878
159.267960
128.928741
155.603592
133.600006
135.191330
118.359482
159.314102
143.712189
133.995560
146.185623
122.584106
145.511093
151.504623
143.502533
130.510223
152.471939
179.091934
111.587540
128.678772
160.978836
150.833374
127.049492
139.656891
122.142189
166.354507
149.570938
112.481499
148.186539
133.320786
141.321579
151.662537
159.834198
148.595901
101.910080
167.656876
121.083115
162.202026
147.544968
172.143661
171.362808
151.897034
143.141708
142.085037
135.593246
155.115158
148.343430
159.416992
160.153366
-179.810242
147.897690
132.924667
151.892670
134.292313
154.598785
149.897369
128.411041
-4.960686
-27.182119
-21.063835
3.391537
-23.238052
-7.502291
-49.512299
141.672165
141.114182
151.945587
142.035309
145.706146
154.436966
136.830139
153.554733
143.136078
169.223267
155.641541
128.389053
155.229187
108.172722
126.686493
157.205734
143.864334
152.542068
141.691528
126.506737
132.526428
137.500168
136.010376
139.706421
140.463211
156.771301
152.752243
155.348297
151.757950
148.738861
143.730103
158.110168
151.507706
132.470016
151.431213
159.927017
5.882233
152.068619
154.222427
121.990219
146.719864
169.377563
155.654861
138.411179
143.117981
154.693817
111.247246
136.837997
139.363480
148.025787
173.021423
134.403519
151.884399
-42.581997
27.190992
168.461624
152.619171
110.898415
145.912994
141.381775
158.378845
150.101532
133.578598
147.554794
-16.478207
176.596054
145.004669
142.755371
132.706161
146.757416
145.113373
142.312332
144.963898
141.456512
136.819122
-4.055937
145.050934
139.480499
139.697891
160.990814
167.625488
175.727661
133.948715
146.504059
114.986176
126.875648
143.208542
149.102661
135.458221
139.020172
134.180420
106.103920
151.646591
156.900986
138.825470
138.716812
152.208130
138.289658
174.827118
138.285522
136.297897
169.620041
126.741135
151.768524
151.250061
154.449799
150.612747
172.996231
126.926987
164.694794
164.905121
150.770096
156.558289
127.601219
146.964432
8.908474
154.047501
141.084915
156.777817
146.645721
126.573067
134.544525
160.182983
178.634979
157.256393
152.472916
151.084595
156.011337
145.755280
128.873962
155.893631
135.069366
158.846771
138.920135
136.164139
148.416199
121.444321
152.606750
175.955505
154.516129
134.978775
146.528259
145.152100
120.617142
125.877579
117.191452
150.223862
159.366043
-13.310182
16.755823
129.470047
151.032272
155.306808
-174.407898
146.725555
134.207901
138.967789
148.756622
153.808228
135.476334
128.197968
173.328079
143.363022
141.890030
128.289169
120.209167
137.921371
120.796188
133.521774
141.398666
140.870728
155.909271
147.765991
161.974564
124.715874
157.481873
147.426239
146.197952
122.164597
167.778076
160.169861
160.841141
149.783508
129.208313
154.456345
158.379898
136.971344
148.424667
142.533417
142.308868
158.132401
146.785995
155.524414
117.600075
145.383652
148.908539
140.523270
138.257904
137.811768
133.612564
161.272278
141.140381
167.491150
141.401428
143.741333
110.641907
141.172440
150.771225
150.028259
128.923645
146.741272
139.425415
136.479126
128.897278
148.460220
158.885208
148.772217
148.902527
27.895281
140.714600
115.071701
173.333054
137.878067
152.289856
172.061844
150.682175
7.574399
-24.116537
156.946289
127.614868
145.268860
162.703705
131.832260
142.247711
159.182281
138.340057
171.807251
130.394653
177.897903
134.299927
143.845505
140.650879
124.053307
-14.321984
-2.155585
2.589516
-17.438936
-5.224648
15.099237
20.015451
3.812489
150.704498
165.424896
143.348648
145.794174
143.548004
146.385391
115.961754
149.390640
161.005096
141.048141
130.217499
115.832054
124.105530
137.577560
124.422447
145.460861
145.729507
155.746017
156.367416
146.037247
153.281250
136.824692
130.570602
-8.919758
14.168391
-39.555256
-39.797386
-10.765835
-2.528555
-27.220625
-15.376317
150.464813
140.824265
148.447708
159.097122
132.765091
140.095001
157.828568
145.238358
149.228622
150.548157
145.843307
134.329666
141.861084
120.766945
133.615356
153.728806
132.633423
140.016190
145.712128
146.597641
146.385925
133.307144
13.765203
-22.632744
-5.804275
154.896118
138.314316
135.193253
148.948685
149.778564
155.654144
137.288956
157.713699
100.065681
131.382355
146.506714
154.593353
146.610611
156.771317
135.425537
150.790131
147.318863
151.605774
-45.043518
-21.145241
158.011780
159.194229
177.240112
149.554398
162.808792
117.475204
151.007965
135.913879
158.647476
139.043365
155.733597
141.997192
152.444519
173.362854
158.440170
145.289337
-26.369865
-40.523525
147.389450
155.332596
170.559235
141.627914
160.559677
145.195984
157.307739
160.303391
131.137009
131.619720
130.552399
145.819153
156.790924
149.252975
149.803833
129.759415
146.830368
139.129745
151.123184
160.156418
174.826828
148.005157
148.874603
153.119690
156.832092
163.243454
158.011520
134.066772
133.887344
147.706268
143.478485
146.067932
145.759323
95.775749
151.227264
148.985291
172.955154
135.349564
147.948730
156.267075
123.793785
166.585709
140.581543
155.659775
141.772125
134.051819
141.967468
131.582474
155.099686
130.921463
154.438309
128.612213
159.282455
144.378464
135.410721
135.379364
127.800049
151.394745
152.605576
142.655945
146.321884
-179.238693
178.937973
132.378342
157.228073
136.540619
132.803696
154.581604
157.984406
151.960739
134.719055
5.325683
15.941490
-3.513518
-21.384855
-31.230616
-7.994262
-2.042198
-3.224340
-51.162704
119.142998
138.907440
175.234192
153.362198
170.662872
141.659775
137.875916
132.748383
154.510651
133.131363
150.752289
155.426300
141.829391
136.416809
174.526566
129.981247
146.011063
121.807663
143.833023
162.906876
89.940025
154.523590
133.376846
143.464676
139.218018
166.081345
-14.530385
59.489147
-23.828865
-27.541883
-8.975793
-31.300856
1.127091
148.876587
125.077835
147.369659
135.547165
134.105621
165.765701
109.769684
151.192352
173.875122
142.825638
142.337509
143.337418
150.545441
174.773315
131.289948
158.989380
143.336945
162.941177
141.814407
159.215836
150.472733
145.291290
129.558167
145.591339
134.633850
140.481262
131.253891
175.711685
150.264633
150.873657
115.011757
161.977890
-177.193832
118.381744
156.553467
151.107498
155.678818
134.165848
135.631546
-157.227982
144.031586
25.385387
144.780502
-141.745621
30.902506
42.892555
-179.026215
-162.298920
-161.756775
-152.186600
-170.346024
-164.701263
-171.857178
-39.806854
-132.582489
-159.624512
-0.254878
57.940742
38.880566
142.236389
166.109711
157.985703
142.198868
147.222321
151.530502
158.619125
-34.012005
91.600693
158.156525
162.070602
157.895432
154.995605
149.616745
158.093796
133.934204
132.666092
163.346893
144.755203
155.528534
172.891617
142.216080
159.138229
134.253098
173.855621
152.710770
119.028488
125.672089
148.999588
136.939957
139.154144
154.209305
138.565704
143.059082
126.043892
179.364166
25.335083
150.940140
146.793167
135.294785
146.909912
148.530792
-22.410433
-18.705330
-42.092789
-28.820545
144.161728
151.003891
153.441742
132.282684
-0.752255
-6.396139
146.764725
146.239578
144.995361
138.285049
113.179626
121.350380
128.000885
146.991486
164.185638
142.185074
-178.055389
163.078598
149.027267
168.387558
151.916397
127.032074
169.578598
142.157593
138.595093
122.823624
171.393967
133.044342
146.205566
142.355225
138.038773
-12.393569
132.739914
158.386536
160.263168
148.019073
150.776108
177.078979
140.036057
138.112885
151.036652
158.066711
139.931702
133.298447
166.343338
151.281967
137.661438
154.582855
96.050339
143.828232
164.284302
165.875351
136.177155
138.105728
-15.651671
14.752917
167.689392
157.616470
129.532974
123.872673
139.256866
-76.719879
-15.213112
138.897079
178.235291
175.179306
125.575203
134.200638
126.629326
-42.912121
1.640202
150.298721
162.581375
144.335144
154.760269
128.618515
-5.398698
-5.769999
2.398901
136.814453
141.097916
130.889359
137.425659
150.167007
140.147278
142.627991
131.878571
141.071625
115.013496
141.177750
115.317162
153.921143
130.522751
139.374863
145.001434
127.731583
-17.986629
-36.717464
-36.978920
16.773300
-131.031937
-175.178574
150.661545
155.147675
149.849060
63.356026
62.853905
21.031324
34.716743
-152.710449
-152.730484
-150.788361
-162.986084
133.224930
155.550781
142.922424
145.015503
119.089066
5.453628
-5.366661
-18.864632
107.049126
138.428207
150.831650
139.347626
57.969105
-35.603825
73.024803
137.110306
151.129654
119.113861
136.374527
141.364868
173.407852
147.926758
148.811752
139.693115
163.874710
152.022018
159.075714
139.660416
163.099045
154.725952
118.798195
142.777634
151.173386
138.072342
127.885574
122.802299
133.481567
141.709076
129.283981
132.870087
149.031342
148.561722
137.398483
167.215897
136.665527
122.901215
167.257996
149.050964
54.288765
136.244751
155.895050
143.099564
154.259506
128.724411
145.508423
116.931396
1.829811
142.394653
137.143097
137.810623
139.379974
155.644424
178.934662
131.826111
147.060226
145.552505
152.173462
145.084290
142.839294
150.793777
140.514343
156.716599
135.510681
150.567078
144.943161
161.933731
140.811783
150.299362
146.940338
145.222702
148.267120
-26.935165
147.318924
157.656448
144.305573
135.620926
-16.028004
152.365280
167.696838
113.692261
137.241135
152.990677
151.618088
18.968004
153.464508
117.219398
-174.805725
140.409805
142.877823
136.063248
152.264084
143.035187
-6.051584
33.199390
1.198610
-46.103443
34.479004
-44.676804
18.743967
-36.312080
39.440212
7.694191
-34.352509
18.905264
-10.802940
-38.292309
3.107090
-39.588200
147.301041
143.245712
138.268646
147.444809
142.386536
127.413864
-13.259206
5.165850
6.483950
57.382389
-46.057026
-43.425205
-41.588917
117.411026
140.420059
137.687347
140.606201
147.047134
145.028671
140.314819
119.013512
159.921143
134.641861
141.054794
143.466339
129.917114
163.150253
164.926163
164.399582
148.696823
171.588242
171.545395
117.830589
134.847183
107.942032
127.610878
141.177231
159.140289
161.878586
126.966759
-1.773654
149.641602
132.024063
148.429199
147.663376
139.891281
146.054489
5.979140
29.363108
13.543221
-35.881893
-39.154278
3.921813
12.880207
-19.136932
122.582932
157.194931
158.259125
114.618248
166.438812
0.834860
-13.486156
-39.549599
-39.563332
-5.919007
139.538132
163.076050
141.719452
149.470612
163.736954
173.602325
133.271698
155.158997
-79.602715
-43.926903
161.219223
55.914650
116.388428
138.631683
3.351059
6.524620
-7.496849
126.917206
154.076157
126.969559
135.797531
138.786758
155.314697
133.008804
-179.021805
151.571030
147.510330
35.774822
0.913860
18.823427
169.344620
142.157730
144.711975
151.275970
155.514694
112.272743
132.914536
130.021271
121.703133
149.939468
140.631271
143.413193
154.332352
130.631195
21.110451
-35.720428
-48.554916
-8.097787
26.717594
17.679045
37.398842
-26.404833
-7.411347
-12.630323
-10.109372
-38.288124
104.030067
144.854416
143.856613
143.251160
133.475037
139.254379
170.410553
166.018433
150.090744
143.903519
149.140015
-22.429066
-40.099743
2.837177
-12.404687
45.369755
-27.493544
-21.678022
-37.643501
-12.137375
-46.719948
-29.137960
141.647018
165.622849
161.702576
144.557999
104.555809
155.727615
170.643997
166.152451
160.712189
147.194962
132.856110
139.579849
142.178787
137.972260
148.092270
163.261017
150.489670
148.855530
149.341949
149.089066
129.717453
157.421188
129.563721
142.372116
134.951874
129.283905
158.995102
158.062378
155.689453
130.292450
150.266891
145.144943
148.960297
142.133743
149.581833
119.663513
121.100777
162.714752
147.321838
29.825279
145.275909
149.711945
143.419693
150.749313
-40.082561
14.790904
-4.245101
-0.000000
-39.943291
-29.855560
0.137056
-12.309897
-12.269898
167.219772
124.462730
137.814621
155.191010
168.204361
127.663727
140.538834
150.003220
136.855377
95.334282
151.653519
154.954269
134.166702
146.835938
145.604568
135.219086
157.795441
144.202606
135.530045
123.535385
142.306335
160.218307
-19.275087
113.811943
160.095978
155.369690
178.594147
147.379044
162.129639
162.029572
128.386383
157.094101
164.937500
139.325928
172.777313
151.968216
139.343964
166.457214
145.178787
132.841736
125.718193
174.582565
142.360550
138.120499
147.626450
157.373947
132.012589
114.908867
128.892792
120.889862
149.957016
148.978668
153.476837
151.723312
170.057831
160.383362
141.373428
-33.148281
5.875130
-13.924885
27.627760
-45.510750
-18.461956
21.884367
-159.323746
35.654892
124.573235
133.992798
135.151001
111.084999
162.801956
5.320713
147.208099
153.964279
157.667740
167.885330
140.918747
158.758804
124.617012
122.759476
171.856537
151.779160
166.674973
118.561302
139.903091
122.902679
121.787048
137.032425
126.405701
145.032959
155.003998
161.873962
128.586792
156.792084
148.791870
144.779861
135.061737
163.786346
159.922394
131.591110
110.734337
144.366135
116.400940
161.246780
146.314041
160.801651
-146.320511
19.427692
15.680278
10.659995
-4.085236
-24.281956
11.599516
164.071167
124.522881
115.798187
128.679855
156.923553
-43.459599
11.864200
-0.937743
-9.029524
2.714907
13.355763
-4.607341
1.267640
-32.797676
10.196765
147.953033
172.100586
149.460983
134.314819
165.865036
154.410507
160.754395
139.397629
141.352280
126.374405
130.740082
-178.192459
151.210266
150.775742
148.385468
145.438187
133.442993
-151.686996
68.141724
170.323318
-131.506622
-156.843582
18.752668
38.116898
29.496826
127.357285
130.809692
145.336105
150.520813
132.467529
101.867790
144.742264
151.485840
164.370636
145.011261
143.091217
-3.863611
-13.703481
122.290680
142.245941
150.247543
165.090958
98.211281
119.195580
138.418381
141.892029
56.557716
142.225357
151.818283
153.579498
130.254593
140.642426
150.604004
155.530991
136.777283
121.800751
136.565460
148.472229
151.373154
111.789986
2.867169
-15.961646
31.363701
138.909119
168.992249
160.463257
128.773743
140.866196
150.774780
170.425034
94.519783
156.894699
148.696716
122.323097
144.961884
122.725395
131.125412
151.636673
135.939957
166.549576
146.831299
114.432953
120.133484
170.681595
112.397766
174.366592
147.490524
142.350327
149.540726
147.167206
146.339661
161.772263
147.826157
96.744217
148.117447
124.375351
138.920044
166.655334
132.324234
139.445297
164.054901
132.930756
140.173691
129.652725
149.733368
154.547592
136.796188
139.660309
146.651230
136.553909
135.494629
148.945496
149.140839
145.053329
141.617828
158.367386
152.888962
153.873123
132.799667
151.004654
143.888046
117.068275
130.624390
147.401154
127.510033
141.366241
138.301956
150.465210
153.005539
158.341644
157.542908
113.871719
151.060684
25.883051
143.645493
143.292679
160.181824
154.600327
148.551895
133.791367
29.796450
158.324219
157.495163
158.652084
151.519745
136.096268
158.753693
151.297821
151.385910
137.558578
11.107500
-5.651630
143.983597
156.155563
159.580460
154.308487
130.327972
147.450272
143.324020
101.818237
135.381302
136.656082
150.380707
131.436218
129.029373
155.685944
137.819336
144.440399
142.062134
147.912216
-42.908821
-41.630760
-33.464073
-19.135401
163.530594
-173.923218
-169.506821
120.001884
133.576462
145.285629
146.183792
126.728508
137.861084
159.846832
145.749207
160.014542
149.511337
138.592804
132.819275
141.939636
139.281067
127.896034
117.684959
136.052521
141.439316
154.289108
120.224968
162.961548
159.419815
158.840652
150.641815
166.771545
151.583252
121.180473
127.197540
106.864662
153.725327
135.432831
137.640198
70.937111
130.825989
136.335526
169.646561
139.599197
150.637619
152.557709
167.705612
117.485397
-24.289513
-10.919081
-30.581367
-5.054275
-22.623095
34.373665
116.634094
159.302658
129.229523
162.982788
124.091568
157.914154
134.851562
131.668823
137.232162
168.169357
132.166306
137.607452
137.835709
128.874390
131.881531
141.009903
123.139587
156.114639
121.911331
150.456345
150.404800
-174.268036
179.515427
129.363083
150.937149
157.290359
139.131653
140.789490
-30.688721
-18.600903
-5.116420
114.698883
178.322388
156.547012
147.414688
157.820740
156.382721
116.404793
135.301529
131.449463
149.734329
139.870605
-50.122658
4.720864
14.242260
133.293259
153.003586
149.354843
157.840347
146.281326
148.634628
129.593460
167.990051
134.639221
144.389206
138.038681
97.499672
161.861725
144.586060
118.427223
121.132500
148.695068
128.652573
167.966019
141.928009
123.560707
152.706253
139.745407
143.541794
138.784943
130.920837
144.167145
139.852356
156.597397
133.811356
154.005539
170.663727
135.563293
164.232498
116.950157
163.914185
125.912621
146.994858
148.103989
165.334167
121.589355
137.525879
123.432648
172.683334
146.068207
104.215034
116.515755
144.076370
163.222595
151.103180
146.998245
137.818176
-3.448100
-41.201069
-30.865822
-20.604940
-23.343117
18.534267
-1.399836
172.621964
137.028702
174.098190
161.989761
127.410393
126.857681
-28.085066
-50.784168
18.171213
-13.000136
-37.629768
-43.461670
-10.408623
-2.248205
5.383286
-5.871793
37.438698
-39.219727
-28.640316
-40.419224
-1.421752
146.475037
145.598022
143.771164
156.631958
165.981598
149.011948
134.827545
151.212952
153.146118
144.346420
146.462860
148.411438
138.412827
133.166870
148.106613
147.514038
141.041397
118.811188
143.547791
2.170515
23.698376
0.632110
-27.184713
-12.946834
10.906543
31.026525
-21.084967
-21.046164
-44.823753
2.195172
-5.728134
-23.480429
144.982834
145.556656
172.233597
121.653534
160.823456
150.171799
145.635437
149.168152
146.538757
110.741997
156.534790
166.955872
145.739075
165.377975
149.772568
145.427307
150.602341
160.576645
138.820602
-34.584068
-16.151316
6.987411
16.112894
-33.739365
-0.795000
-15.484263
20.455902
-17.175053
14.279663
-10.840810
-6.434954
140.140488
124.965355
153.604019
38.810799
-44.965099
-5.226372
-16.727856
123.227928
136.715271
122.663849
162.796387
141.867706
114.305878
150.869629
142.034393
140.424118
100.964966
150.683151
158.332428
148.530472
140.559830
-5.576610
7.088144
8.354422
-16.482866
4.246208
4.870092
13.261678
145.640350
155.308746
14.408125
0.090654
-32.868931
-1.421064
-36.265156
149.476120
132.908340
163.340515
21.861046
-67.520103
-5.221046
-40.437798
15.448649
-24.133474
-3.811307
0.548226
140.232361
135.381332
121.553703
149.290237
148.146393
137.868454
129.626663
146.613556
148.201340
129.798828
149.609787
10.821091
100.590912
44.483341
7.168368
31.456469
178.851410
160.200226
154.470261
137.408676
157.106186
143.837631
138.294556
115.116180
145.329880
139.463455
122.398582
-1.847903
-50.781147
-36.908730
-32.050404
13.563754
-44.061272
-20.198338
-33.850010
35.754299
16.267208
139.302383
156.482437
107.062874
165.801880
175.764496
161.021271
152.338150
154.057907
154.011353
136.122559
137.228531
148.738159
119.380196
169.502579
148.811234
153.875519
146.187241
165.802704
168.670044
146.303558
171.886169
130.197144
162.387466
153.084717
139.139267
140.134827
154.011444
149.720734
132.607681
160.378510
150.053299
139.771057
134.663483
139.727173
135.219604
133.884552
136.344330
142.095459
137.488281
136.060760
144.393112
116.327866
-45.741177
-43.891270
-40.387993
43.313736
6.796532
26.662136
137.563614
143.080734
144.546646
130.043869
143.621719
-1.088585
76.980797
-175.805099
146.975830
139.271652
141.933105
143.355515
127.882965
160.787323
138.613861
166.298035
141.647659
110.336472
156.197311
151.625793
125.399055
147.834518
157.135818
-175.960266
148.163071
167.670532
154.920456
6.892843
159.256058
153.947083
144.831161
121.741806
-49.311584
17.562662
6.044227
-173.005173
-8.247050
5.230907
-1.130731
133.830139
161.810104
142.600494
155.021683
152.015182
167.731812
141.168442
139.486115
175.666992
174.016022
135.302048
151.971146
154.446381
144.081268
151.610321
144.984634
125.732468
146.523422
127.095169
138.473389
137.231674
165.342804
149.412933
143.720108
148.597473
152.580902
149.158478
156.806915
168.527420
162.436401
161.685837
125.134071
159.060974
150.429825
158.661209
151.117294
151.327591
132.243362
159.226990
172.603317
-45.819221
-44.940922
-12.117494
-13.904834
-19.763479
6.108717
-5.422457
173.113632
153.454514
147.376434
171.368729
134.688583
143.076859
127.562927
161.482162
137.275452
152.446884
144.214798
136.286514
161.374542
141.739639
140.804031
158.419724
-31.854589
-31.454584
118.568115
150.914780
147.422623
148.378876
139.568161
151.162903
121.683708
140.856979
148.643494
137.748398
145.362366
128.214661
132.835327
156.043076
163.309097
132.065994
138.875504
113.164421
9.980735
15.548820
-33.497730
146.263763
134.516586
133.362717
134.951523
-5.199648
166.635300
157.224136
144.913651
140.718979
159.492157
12.441230
-3.292712
147.239426
146.424774
128.216599
148.386505
142.610336
134.108871
155.862320
8.474727
5.996524
-30.336441
-2.474013
4.298969
-19.186966
-17.022125
-18.078691
127.941811
143.022873
132.524780
133.942139
149.559937
115.557571
135.722641
175.691101
133.570908
137.661224
126.012337
145.798920
168.564209
167.807205
-33.328236
11.854744
19.263847
-5.118028
154.843353
154.239075
-178.660294
173.060440
132.182785
117.958275
30.911802
150.233673
122.148010
162.581879
151.186798
117.318344
134.893097
167.197250
137.903320
144.667572
123.401550
151.724777
2.998982
-39.313831
-38.149849
148.404861
113.367180
148.357986
150.279266
140.486404
146.446320
131.191574
125.875870
140.458984
157.026413
156.160400
157.706497
146.366074
155.292847
-34.643433
-5.540295
-4.107085
0.824482
11.774983
-11.727563
94.166641
128.086639
134.845856
136.142548
165.958359
143.065079
151.744095
122.061836
151.910919
147.086014
73.759552
-4.831686
-49.287476
137.064865
143.058762
141.000320
148.723007
145.649857
141.013123
158.245987
144.790680
154.203674
152.097992
167.468094
139.330566
156.550217
162.666794
151.959457
146.983978
149.380524
143.868774
156.335724
146.623734
133.985321
155.228943
27.955202
95.124588
4.881623
-175.489365
-161.904816
-159.985718
-140.676804
-163.453201
-143.847076
62.691101
70.447220
138.109451
137.361359
140.724045
153.859726
161.150131
125.896744
147.420990
172.365509
159.039337
126.139542
156.761139
157.699615
175.342911
158.284943
131.664978
147.178040
139.788910
-24.769049
150.930588
-178.021164
-51.121807
10.935277
-15.802458
-29.770275
-37.094360
20.143074
19.067848
-22.582907
-2.802397
136.095352
0.899616
19.758429
31.739614
25.731432
-1.832910
-42.319691
-28.961786
133.347610
115.104828
125.880707
176.581589
132.647049
147.442856
159.362457
153.670364
119.458855
160.071609
-43.486355
143.762405
160.076309
115.888336
140.724854
162.525787
146.391403
149.534210
145.156204
167.604340
131.194916
132.960526
126.506119
139.436005
138.038712
165.266953
142.502914
18.848379
148.720444
157.307541
154.131561
116.632225
-42.131836
6.970941
-7.074070
16.332500
157.858994
147.316635
168.815903
109.236176
127.753174
140.489655
156.077667
147.464859
147.419662
157.812363
169.466431
153.439102
151.268967
-174.263275
143.989639
131.490585
148.238266
153.924286
141.538300
109.899239
164.086105
-37.387703
22.638769
-29.125423
-52.870655
2.483331
-13.381198
145.304779
167.524826
7.686944
169.164139
119.628349
151.555954
130.883377
134.789261
145.351715
155.563141
169.266159
150.432755
150.269073
162.365906
163.798553
141.044464
130.732071
133.437454
173.673203
158.203674
146.832657
137.005890
129.147644
132.034866
136.108398
130.679214
118.457169
-35.418346
126.982605
152.340012
149.957840
159.207047
125.356644
128.183517
133.443710
135.681366
123.721054
108.332626
144.137695
136.061096
113.750992
48.707287
-54.610561
143.222565
148.844772
135.608948
145.791534
135.137268
119.194801
153.213669
171.837479
143.920410
92.008896
147.022171
142.504517
150.849396
130.297058
145.551590
149.953873
169.802429
151.562256
152.483322
19.832153
6.583145
-1.565856
-24.212986
-19.887754
4.245701
2.625623
-12.689320
167.361298
155.178589
145.728729
165.524673
123.918396
135.928528
131.041763
144.252502
155.619247
164.411270
128.421600
167.567795
-43.309223
16.692284
-31.648493
21.818846
149.927811
141.311340
145.911011
145.965225
133.080566
144.464279
125.411758
149.402008
150.431961
130.188171
3.575277
-15.718281
-55.870369
-38.581676
-23.256561
11.944380
2.751006
126.399544
147.157761
146.793030
155.918106
146.210678
167.037552
153.725800
162.591766
140.451508
146.700150
149.867706
149.655807
144.308487
122.482689
-3.793025
30.660194
-14.031148
138.982040
148.075745
135.724915
152.518158
148.552032
115.605278
153.641922
156.085052
138.906235
118.029228
144.962006
162.872223
158.063568
147.093155
147.603226
133.293533
134.873337
147.775238
149.330231
-26.162136
-59.333767
-37.588387
26.390100
11.970275
-10.240520
5.946562
-41.028355
8.141697
-47.745064
-13.306828
-32.765244
5.515230
-21.602661
10.650261
-43.564003
-3.416499
7.701763
7.711466
-53.729389
0.687565
-22.334976
1.532634
95.465454
121.936577
116.634644
150.170029
133.626587
-172.888367
146.584167
-1.254450
-27.636250
-36.460335
-9.165575
-41.539612
3.121861
-27.380516
-45.668167
161.605316
166.682816
169.706284
164.905014
132.451004
124.049629
124.729004
149.487411
124.300148
155.194519
169.167404
139.291351
134.392792
135.018906
147.672180
129.144501
136.466934
141.322952
151.472885
140.068039
158.257797
142.338669
149.097855
65.219864
139.777191
132.441162
149.182159
151.159607
168.495041
155.878464
175.012161
119.897766
141.206665
148.344986
110.818542
153.403503
146.398163
152.446106
152.526810
156.399246
159.693771
145.922379
122.296005
147.261002
124.295708
137.953278
156.073837
145.391815
137.696960
153.567078
160.639404
159.007462
-31.814552
6.060874
-42.585903
-45.290298
23.582176
-15.985373
141.024033
147.146683
27.322115
-26.403429
157.444962
122.295227
151.348007
132.229477
146.456314
171.866852
-178.284790
147.100983
113.850388
176.726471
167.440292
140.285873
149.404404
168.364090
140.985321
131.410675
-38.791584
-44.006874
-18.649330
13.999335
-44.431774
-8.793122
30.826538
-42.310089
131.475632
158.757935
90.486420
-2.275549
4.663503
-30.583986
-35.495552
-3.569632
-9.957220
154.309265
164.371536
165.450363
140.654709
166.061508
140.222824
141.927856
173.259293
-172.874771
142.093613
148.875397
133.714554
143.464905
164.895477
141.973541
123.263283
120.771042
-42.991508
4.224753
-22.873756
41.100830
139.341629
155.245377
129.944061
144.900467
136.975449
153.338898
155.410385
165.014923
-176.590149
165.331970
137.133377
106.117653
118.257492
170.360535
125.747078
133.868820
133.624390
-173.202042
150.195938
139.868805
158.814407
127.256401
135.478348
143.993698
-173.330170
161.885452
159.446487
132.346542
158.700455
170.133499
125.428741
37.063126
24.069279
29.635035
-138.301697
160.608276
173.130356
27.575920
153.355408
124.276962
156.365829
147.331238
158.979355
154.007324
-177.199280
156.898972
155.988510
135.453674
134.025818
137.548126
138.316925
159.635452
150.011902
152.098755
148.494202
133.140381
27.029472
-9.502288
140.366501
151.110168
120.531113
136.676743
5.052142
-47.462433
18.190739
-14.809834
0.560230
29.024761
-5.273697
36.552925
13.752122
-7.346812
-46.340000
14.073259
154.996933
150.905457
150.990341
-24.126801
123.928802
158.021149
138.243698
137.099075
130.776199
144.969879
166.328934
124.057487
142.152908
134.843292
152.486694
126.297073
156.444992
149.155853
162.629578
138.269775
176.858627
145.881546
-165.696976
176.518097
155.648270
122.405838
142.595474
143.923538
159.958511
153.649368
121.200676
158.636871
-158.052521
-125.056183
138.875504
131.420517
131.820648
156.947906
-42.467312
-59.738560
-45.989071
11.111576
-15.930370
-1.233846
20.204044
-6.878999
145.955261
7.069188
-41.010571
-20.505493
-13.551458
-37.707432
7.462692
165.901581
143.462128
160.467987
140.449524
147.515533
-25.572077
-45.071918
150.076569
133.273438
147.110825
132.661133
149.627914
160.175598
166.180328
138.151184
150.713226
173.229477
144.475433
109.216019
153.529495
135.722229
145.248169
149.009094
153.029190
136.379425
144.440018
8.824655
11.253684
-22.161905
-19.036715
-18.093916
-0.451541
152.730377
151.398590
9.852911
7.048986
24.651104
134.384369
137.714310
144.910629
129.954254
169.348083
134.798126
136.287231
143.193787
164.414276
144.934753
136.695816
137.536987
173.901520
40.588894
72.225899
26.892464
118.005898
-169.724640
-141.855087
-5.672226
24.099306
159.410797
115.793076
136.242996
125.376778
140.676727
149.672119
160.454880
105.654633
-166.499908
164.020523
155.254944
142.587402
147.084885
168.758286
166.493454
139.197357
138.806396
138.590958
160.666061
143.222916
124.838150
129.549805
153.351273
149.257065
152.509872
151.597733
167.650208
139.966080
152.102875
150.232925
136.588654
144.044235
135.213898
140.146820
141.629211
142.321564
133.701096
165.133453
147.620407
138.714172
-169.235672
179.934387
-155.974548
138.260239
45.945213
20.810644
-159.300827
-150.543915
-178.490768
-166.831467
21.318222
161.935928
135.879913
124.727966
149.724899
142.146286
142.072098
154.448761
146.387238
139.081436
152.691132
148.216599
140.281509
121.367813
120.071289
155.851212
136.903824
146.915909
159.090698
146.772095
135.332184
141.763458
139.234482
120.377075
141.896179
135.708405
6.214448
16.716961
-42.006317
-14.188204
-38.032028
-49.831852
-1.755912
-25.367353
-20.710514
-38.854923
150.717575
149.777512
147.087997
132.419510
154.085999
165.110184
135.996033
146.042114
125.882263
109.281921
163.950668
115.367134
169.201157
148.504929
145.083832
99.942535
151.378342
145.562683
140.940475
152.569656
129.952011
155.756332
1.756803
-6.468902
-16.816366
-17.091030
144.062347
133.466156
135.360565
148.233826
138.459244
123.004898
133.047318
146.108124
169.252304
140.570099
149.783493
140.062973
143.186859
122.457024
164.965240
7.539264
-43.980335
-14.063369
102.151146
148.815796
-23.443777
-36.583023
-0.578446
23.376707
-2.910537
-8.803504
148.269806
149.348663
154.404877
154.004868
139.248428
142.640869
121.400482
-177.343826
-30.104809
-15.633382
158.283127
148.075974
125.079964
171.101517
141.140976
0.410216
-53.849873
-33.486065
5.485408
14.916555
8.005403
143.452164
141.401108
153.865723
174.611465
126.659515
164.572693
-5.799173
27.414240
-10.699431
-11.575424
146.998886
145.075348
15.401451
-36.217552
157.906967
143.108597
130.570694
115.096191
136.630905
139.864685
-133.090454
126.039085
139.465637
119.059097
0.463516
-9.601852
-23.091248
148.478027
156.563889
-31.515253
0.290740
147.673843
156.792816
-127.752274
-154.578568
150.811234
148.702698
155.434464
162.899582
148.255997
129.185059
162.306107
-177.587006
-42.829117
25.615290
-30.273804
3.607117
-126.834969
-39.007687
-14.361635
135.515961
158.874710
155.240311
155.768860
139.497971
131.986603
125.551537
160.637604
141.637665
152.265488
150.882278
152.384476
149.193893
151.818756
135.794556
124.437569
140.346909
154.855499
141.095261
156.127090
138.502151
142.771484
146.730057
116.716400
137.201447
124.281326
164.464783
135.186218
149.121811
174.800461
-32.412552
-37.277035
137.445312
131.980988
163.438126
138.274460
164.214355
120.373940
133.301163
152.485840
157.712723
166.778152
119.069366
144.663666
123.579956
172.517212
142.553162
138.970779
9.632515
149.461456
147.472534
119.868690
152.381256
148.180710
12.215691
-32.007687
-2.976969
-2.818209
-47.900539
-42.786289
151.646500
154.743256
147.129593
130.506714
153.449692
145.299149
138.847061
156.075729
136.219650
168.838181
135.134445
141.255020
-10.055413
-35.766518
162.614014
10.161827
8.530668
2.717213
-12.267682
2.920675
-6.602390
140.153595
136.648361
-29.447515
156.382584
132.320114
127.148338
178.621567
134.806992
130.622116
130.544540
124.839935
-164.208618
144.335251
137.592255
131.400009
140.180084
142.634171
145.467392
158.653214
167.997086
148.859543
142.818390
132.484146
133.929703
177.433777
179.379761
116.959595
162.360443
122.518509
140.404327
137.860229
135.449814
120.502792
132.596222
154.755844
128.043610
126.134407
136.919189
152.755920
143.789841
137.841736
130.941391
69.026649
139.186325
166.803726
157.076263
-24.916357
13.614830
151.465454
145.176529
153.348328
141.540970
134.953400
144.404480
140.322479
147.397919
132.557831
158.033066
127.971184
148.744690
145.153534
143.079941
125.018188
127.259979
161.246994
142.092957
158.445908
129.185104
133.239044
157.210480
169.718491
100.482414
136.177734
136.546631
166.774521
-177.909668
-161.053314
-170.026642
-138.598633
-173.566925
66.575424
-134.258911
-33.582527
23.270924
-166.621399
-137.244171
171.760208
124.302101
141.440521
160.064987
139.793121
149.804733
124.299789
-5.894549
-31.124491
-37.370846
-28.488169
-46.081985
9.209465
-43.466007
-6.876974
4.014931
12.267826
142.872421
134.795059
124.404800
135.695557
155.652756
19.726370
20.951426
63.461861
28.279533
25.127392
10.935978
142.189713
-45.475788
-15.126980
136.639008
131.091537
153.437302
136.180008
150.387009
145.934174
154.579971
146.310776
134.680954
152.726715
147.398117
137.401932
129.898682
116.828957
127.413918
157.119034
155.669388
157.189407
149.160278
156.657394
151.503494
162.861252
122.744827
155.936523
122.889931
155.163239
135.763916
145.053894
142.813324
160.650543
147.073898
176.805176
121.382019
148.341293
161.792511
161.441528
174.096375
161.467407
168.450790
13.355438
-43.139355
-41.570393
14.643180
-29.540348
0.039565
18.045383
0.918984
-7.317564
30.709518
-13.905501
5.424841
-36.048782
153.449539
150.560532
135.126343
145.315964
144.880280
138.464447
135.171021
138.267883
154.731400
169.211121
152.742294
145.434341
147.664398
140.188156
149.761780
143.828369
112.783203
166.589035
146.987442
149.248169
120.600395
163.894073
156.305511
129.305435
145.168915
142.318512
148.518814
151.627441
158.833267
153.842300
143.146301
161.563477
135.915436
132.682831
144.601288
144.908981
153.632584
134.706055
154.697876
110.411888
160.134491
136.376282
151.249237
171.363434
153.409927
131.044418
144.324600
142.883957
145.745117
167.049835
140.507782
128.177216
120.446129
171.933731
149.572586
133.154861
140.474075
152.276901
157.339355
148.575211
163.909180
139.370193
118.822006
158.816910
175.258224
146.987137
163.194992
136.497849
149.966370
142.944580
133.029312
176.585846
137.047440
169.631653
-179.007706
166.175262
162.646484
150.440735
115.176979
147.838211
6.257740
-38.453835
16.038746
-31.986696
-1.438991
11.315674
1.661304
-45.137226
-24.513968
-17.031631
-40.184551
-5.686857
-34.050766
-71.500839
10.866400
-1.441301
20.771450
11.348227
143.163513
138.777908
135.414307
138.383881
129.994736
159.251450
138.104568
133.642181
14.896508
20.340076
150.020432
152.183411
155.168747
127.488426
140.614182
164.309448
159.583664
155.165771
173.014206
130.599838
134.468750
145.274826
136.991394
-6.494888
-4.265169
-42.738914
-8.711832
16.106026
19.015499
133.495789
153.912857
147.042892
129.674988
139.480942
138.917236
132.332718
131.986023
145.573730
156.591293
136.276642
138.528198
163.519333
131.648758
123.435776
143.153320
139.104340
138.211929
154.900452
135.072235
148.130707
131.669922
116.774826
-8.544333
140.143204
141.437012
171.336304
161.249435
129.275818
157.277008
9.146344
158.435898
149.499207
145.959991
142.171982
117.090607
-41.377464
-5.437254
22.581190
-20.392937
-0.801130
178.502609
143.921661
148.110977
164.120255
140.882019
151.280640
158.330246
178.815994
140.866806
151.542542
133.556320
164.584549
149.956558
140.101135
158.329285
169.846756
116.372429
135.082840
128.505264
143.913406
155.866562
134.773117
159.680893
143.292786
157.062988
129.268158
125.304291
143.768173
144.901520
139.371185
167.326706
137.282776
147.553131
149.876770
147.954086
136.297379
158.346970
153.793015
150.160446
157.353500
171.197678
138.072723
149.461823
165.137131
161.290024
152.301041
153.753403
144.264862
177.895584
138.742401
142.181992
140.370407
151.993958
153.617935
134.653900
148.340897
154.250900
127.977646
141.371262
143.992615
148.815994
167.335266
128.138199
138.555420
141.408524
145.868179
153.576538
132.592056
137.811386
137.384247
151.879349
-11.269440
-42.233540
-1.198120
153.933029
168.190567
144.366257
150.542419
153.965759
128.603043
155.260986
150.366745
143.949249
-1.344502
-0.335718
143.056778
10.953607
166.078506
161.061401
146.701706
157.525391
173.229828
161.259979
126.786171
146.420776
150.389114
114.895157
147.810516
154.997833
161.793900
142.064240
160.207047
149.504791
129.214020
147.930557
136.842316
130.494186
156.081589
151.841415
137.370377
141.554489
150.426895
48.917774
151.114655
152.618301
-72.154282
24.224234
-1.778943
143.445709
153.024277
145.260406
-25.041908
-14.758294
-67.926979
-31.593843
133.256546
139.358871
153.271698
18.052471
-31.417175
-15.138571
-41.875889
9.659297
-18.844616
-31.808846
-35.356632
-2.141649
1.783667
-38.181835
31.968767
140.149597
145.125565
157.839127
148.102295
149.102966
110.129997
141.406174
163.234985
135.665939
139.134628
145.861023
136.491028
130.997925
154.481842
166.509506
144.438660
-7.666287
31.614267
23.383652
173.318970
153.541092
164.481674
149.873672
138.893967
-30.393776
-40.250088
0.507063
-39.220127
133.424576
156.291565
142.345093
173.359482
135.506332
142.019821
20.849310
20.918222
6.845988
8.195488
21.901657
-12.858587
-6.551852
1.607665
4.967869
4.142977
151.101364
144.303146
162.154800
123.931259
140.532303
170.292496
152.554398
149.347992
168.814545
136.182190
132.626999
133.089645
-18.909395
15.566545
-10.224872
8.853902
-19.119715
-1.597774
-5.618729
3.477502
173.370270
127.307640
116.015663
127.601982
155.804092
142.728485
148.874573
144.177353
143.277878
135.031296
152.245316
149.107697
137.102539
157.862396
150.829468
151.300491
159.703751
159.116409
176.022690
141.360245
109.218597
141.179657
154.876633
154.238800
135.311752
-39.774849
7.693120
-45.864967
-8.740645
-21.358257
10.475816
4.457467
23.963209
7.394065
-7.939884
29.738758
-26.414816
25.499105
16.402330
-20.247135
4.366459
-11.927504
-46.960575
110.439095
128.466125
151.436646
30.059097
149.194595
-142.389999
151.544189
-142.968460
-159.683228
-178.904953
91.366425
-40.757126
-35.907257
-34.512512
141.101212
143.563309
176.073685
133.334625
170.620956
145.809128
145.089066
-1.962540
29.520712
33.123985
8.377588
29.002695
136.912659
125.575851
131.382584
145.233429
157.056015
144.337967
143.969009
-36.180046
-5.206163
-1.125875
59.748810
145.821640
158.850464
153.070343
-19.039133
-26.657234
-61.234241
-8.870173
20.133194
-35.406017
-14.131972
14.139942
9.167761
-28.230528
6.271636
151.557159
158.583664
132.600494
145.346436
136.533432
138.315231
153.762192
159.543320
133.454575
151.904190
105.013939
119.488815
153.683350
147.625275
148.713837
106.923645
160.084442
155.327713
157.057983
146.032104
117.658730
159.922073
143.687668
18.037531
-30.238953
-34.396114
-10.580798
-47.911453
-0.569239
-41.395336
144.876770
163.491287
-1.542942
-40.975697
-11.592431
146.726410
-40.760700
-57.039440
28.277599
3.821569
126.030777
158.940598
154.960709
145.884964
167.614487
159.380341
120.861588
134.327454
135.203720
162.902786
157.313583
167.658676
178.925873
138.449997
149.363251
127.461105
145.152542
157.280991
-17.607143
-25.760939
-6.643135
-46.365288
31.618195
0.604579
145.159027
137.908096
170.220993
153.877945
148.703995
152.294983
169.768250
119.959824
123.256798
126.929237
139.423721
116.445114
165.927353
147.577042
151.728119
155.168976
155.829803
157.826416
144.341293
147.926147
143.593552
127.070198
157.618103
156.143143
145.011139
151.167908
165.597656
-51.819912
-24.395960
-7.396957
32.873718
2.964383
-34.248619
-35.111198
130.939713
142.391617
145.259903
112.680511
136.722183
108.895889
147.154160
155.545563
137.189407
129.433121
151.843048
152.685272
150.334061
145.389954
150.872559
-144.556107
163.172424
140.410706
151.071304
138.491669
131.160583
131.898651
148.111023
153.325287
140.008835
157.662003
89.486473
155.314743
160.038116
11.033049
5.369545
4.276633
134.828506
97.989723
123.814659
168.003494
146.807510
150.745819
150.042221
120.359581
179.685333
151.229721
156.136642
126.272133
142.241028
142.592484
159.843857
127.254425
151.209946
153.529633
130.336578
147.983047
129.665710
-43.305901
147.115616
150.620270
130.589905
156.135864
154.689255
-9.147440
105.543587
125.735031
132.310730
141.945892
-35.442165
16.790945
-33.035500
-40.328663
-33.965565
13.382083
-37.730186
-28.652754
-7.595692
-18.913578
6.872353
122.209587
148.682510
113.162346
114.349068
174.009552
133.228241
126.452309
128.082794
146.654541
61.835564
150.913544
148.008606
139.018585
136.372635
167.404587
159.116440
131.332565
138.815948
141.419022
149.330826
142.337296
113.864822
143.027206
-11.638635
137.418671
-1.407504
-2.887375
25.966932
-28.576426
-12.486753
-18.920372
-41.964066
165.886887
130.093185
157.122665
145.124390
145.043015
148.107559
131.981262
160.164169
142.131058
153.731888
121.917175
146.730148
157.265457
143.983643
156.208160
135.055939
155.525696
151.153488
160.584885
123.978935
155.760590
156.173950
175.126038
152.489838
93.946632
151.258804
149.729645
152.820023
147.229645
146.115936
149.047256
142.182312
145.788422
142.900543
152.275833
146.274734
116.394493
153.021271
139.429901
155.640732
134.093170
166.253571
130.475739
144.446915
156.479218
155.100708
132.528778
154.683990
122.334557
142.462311
142.294083
126.589165
152.223328
141.224823
138.312714
149.762497
139.982437
153.034439
109.916016
125.804985
170.391907
143.846664
130.623337
119.600830
160.663162
145.886993
136.573914
144.261993
-177.713882
-139.080902
45.136116
21.609531
62.374207
-137.714142
178.846313
-136.578339
-120.187225
-154.207870
172.433655
-172.570801
-153.834534
129.623917
-148.480728
178.442276
172.762955
146.735260
150.124374
157.072083
147.205154
146.303452
138.519913
157.397766
130.609879
122.010178
149.318329
120.340004
132.486511
145.881287
128.390457
138.152283
156.911545
140.864471
146.521393
158.623383
122.599701
136.968140
138.415558
131.898911
166.259537
161.242020
157.628204
148.249847
133.421295
155.075470
129.109863
136.275223
137.279587
-178.218521
-174.646118
136.633850
162.841248
143.094986
3.230103
4.327983
5.440064
2.165459
2.511935
15.503670
-30.797167
-0.813732
26.698500
-20.686214
16.385344
0.646798
28.192049
6.270510
142.056625
144.845047
139.528442
60.453285
124.580444
126.529572
28.652460
152.079865
149.684265
149.535477
142.403656
145.866272
160.764771
128.259003
144.625732
141.436081
147.223389
147.612427
146.291077
123.027260
144.885544
144.188599
157.559494
151.070496
144.613159
159.404816
157.265060
156.594757
122.947456
127.345345
163.173477
157.070541
149.516129
151.363998
124.356140
133.278290
162.863434
121.786552
132.254166
140.498581
141.767853
165.224976
161.126724
125.013794
153.586792
135.850601
134.160370
126.286011
150.459305
168.215256
150.621094
126.711426
150.374695
132.524734
143.326569
151.115250
98.859756
141.371918
147.089584
138.682358
158.288315
140.776764
150.779205
159.984055
157.755402
152.075531
142.571289
142.328644
163.668854
134.744049
122.059929
153.405853
139.717316
146.033661
147.874496
135.428253
149.121796
164.750656
152.167892
167.218185
136.980911
122.707718
154.756546
145.269470
143.545303
137.912888
127.546783
165.228409
130.182358
120.817436
153.036789
136.575195
133.865585
151.939713
144.887238
134.313034
172.434402
144.057098
132.338028
129.391541
133.345047
139.835983
122.607941
167.702698
150.098892
141.438522
136.431656
148.236893
99.388390
161.666855
179.839279
149.940674
-49.240353
111.534172
163.818329
151.537689
149.076050
150.914062
137.150314
109.477409
154.105667
127.063614
151.051651
143.475540
130.506638
-45.513538
-45.383652
7.352926
12.361274
9.195798
13.176342
-27.818630
-2.528788
24.804501
157.621094
136.083115
119.070656
145.078461
145.723312
137.943970
137.761658
145.960358
134.744522
155.250885
138.292953
149.334152
175.372070
162.102280
132.140686
149.806427
179.687836
143.942078
121.961151
160.569519
140.113937
-14.567824
-44.884369
-1.502329
162.862564
119.077660
138.237732
153.956467
154.420349
20.425255
2.284391
-1.638769
126.913353
144.471207
146.715164
139.192520
124.210533
160.724045
154.000870
159.938293
126.949631
118.221474
126.736336
164.119431
152.464020
19.842388
-18.494421
157.247070
156.209610
137.120087
153.091873
151.466644
131.331711
130.540100
152.396057
133.520905
150.603943
160.760803
133.073196
151.124557
136.378036
131.412231
152.277344
131.212708
132.581635
124.603012
84.917107
44.577438
0.690972
15.954131
-13.985776
62.223923
145.670517
125.584137
152.763367
140.860504
150.304779
124.774078
136.531982
148.770981
140.070541
165.236786
146.821350
162.305374
116.796272
141.550583
156.772156
150.513855
154.132233
-176.218506
154.666550
145.853897
143.736786
139.933319
0.829687
142.326111
153.970139
163.348663
140.543594
135.207367
139.588287
169.651123
41.604969
152.591217
148.314301
141.805359
146.094986
145.012390
164.057068
164.331284
148.357773
148.657944
127.128105
154.489990
167.321869
-46.072514
-35.469219
-12.363156
150.772980
152.584015
154.258438
131.408493
154.930237
125.686073
128.503204
150.069412
144.550949
164.736557
144.976257
108.474197
158.465805
169.227554
139.234024
142.034012
163.707321
-0.317135
150.018311
19.458961
-14.820077
155.054092
139.504166
141.793274
155.120560
127.799812
137.742950
148.599548
144.497742
145.151764
148.794815
125.455215
153.804718
145.085922
154.984009
-24.979202
25.069689
-103.077332
147.968903
153.494553
121.521133
138.931839
170.729523
146.395782
147.908020
146.465332
159.619263
153.712067
145.944138
149.012421
-39.215015
-35.652393
-28.038496
1.969309
15.015737
156.419647
164.403824
150.416580
141.343491
162.465561
130.556061
130.882584
166.983261
166.371597
128.971207
146.086594
137.617905
163.175446
126.434402
148.744308
147.551163
143.330246
131.874100
138.870224
155.925354
127.909584
164.301102
142.065338
-38.590988
34.506088
12.580499
-8.707593
-1.514524
138.430801
142.494370
150.272629
127.883362
151.946777
146.158051
120.498573
157.450546
151.948700
145.832428
155.903427
167.760605
164.420792
150.888138
147.840775
155.319183
136.045502
147.005249
140.980652
141.565689
104.932816
141.740433
20.442911
151.945999
141.783539
126.212616
164.735229
-8.783421
-2.905016
28.238258
124.401550
132.741272
152.393906
168.748215
100.352348
-1.266405
-7.659704
-31.042177
-39.851158
3.704330
135.952087
141.455093
122.515366
153.050232
159.110992
156.861679
138.179901
139.179306
158.823181
120.603844
148.679565
165.468506
177.130981
119.607727
149.840439
139.362183
103.583977
143.328369
158.312225
170.102615
106.759850
138.647766
126.411537
135.792694
171.751633
156.654953
176.546509
128.033615
147.385742
111.905670
152.390961
101.203110
146.450394
169.020355
136.756424
171.959427
120.067780
155.140930
143.589111
147.803314
152.326752
-8.228530
-41.816395
16.130049
5.765820
-5.391760
-36.081604
-8.579498
-36.214520
-47.775707
-19.866430
4.717211
4.233922
28.824711
0.190774
-15.782507
8.062314
-19.379036
20.804155
9.946332
-4.254272
135.776474
-41.821537
14.133748
1.754908
-0.785343
16.333872
-45.428513
10.386408
0.193827
-17.113083
177.761215
-10.544282
-1.007942
-14.832595
-14.798152
-3.249802
12.746823
153.682953
123.510086
161.752655
129.111710
146.272842
-11.217016
-8.457631
-36.879009
63.087143
112.452866
117.918098
129.126556
151.555115
152.953827
139.008194
143.519394
143.173492
174.604599
133.795746
162.550049
161.136185
124.939491
145.337921
126.620773
132.228363
-110.183640
124.756325
153.713409
177.763214
135.146332
159.530853
140.380005
141.603622
140.717087
132.390594
140.407761
141.050278
168.696564
147.763672
156.896591
148.230927
143.644974
136.674133
92.838776
75.420341
-16.322187
-28.889605
-42.265881
-52.690933
-24.925613
1.253514
2.215937
-14.463033
0.076617
130.452316
162.298981
146.497849
106.859787
143.023773
-37.819530
15.237456
-38.150475
-16.280052
9.842987
2.596461
-7.862347
34.231091
-14.661298
-27.145382
20.532026
24.839855
-37.467609
161.610168
1.495933
-47.230453
-8.911671
14.324648
-36.337860
154.142792
141.313812
150.429642
0.501631
-3.226889
-32.075359
-10.475591
-39.873314
-58.974403
0.460552
130.139084
109.572662
145.624496
122.679016
120.487602
144.999176
136.103760
161.478745
46.971996
38.187984
30.945206
-148.669327
156.408478
76.147896
-142.406342
-174.513092
36.974991
17.351948
135.896790
141.795273
138.142105
143.740524
143.322113
138.367325
130.369308
145.206802
148.548370
158.686386
144.907028
166.457397
143.039291
156.065689
159.968643
140.639587
155.276230
142.144760
154.144485
136.069763
131.098862
145.196747
150.469635
149.234436
143.457306
136.103119
138.908279
159.526413
146.599503
153.010498
142.555115
139.863602
135.235886
152.060394
159.640335
160.070190
168.958206
173.632629
138.219940
147.224655
128.999100
144.748688
144.889709
147.263046
103.860779
140.080643
-177.336761
110.267830
146.404846
160.098495
148.685303
110.300995
128.415848
166.065201
142.206543
142.536148
141.977905
142.447296
146.446106
115.296387
114.530655
119.071732
95.754028
127.461090
152.975143
147.017105
125.414558
147.101639
15.776278
149.849609
144.098022
155.001114
164.511383
126.509743
162.148834
124.215942
140.080231
130.759552
146.155884
135.173798
151.948563
-35.925484
-46.946445
-5.288316
-1.169021
92.617706
6.725170
163.466507
135.242462
121.371841
166.081543
116.024948
145.660461
129.475250
144.028595
141.724655
142.455383
140.507492
116.122009
145.023819
116.869499
146.086975
123.947624
-36.390198
-45.108723
8.103313
153.822250
151.892044
152.197357
151.092133
157.131546
161.471039
-142.913101
137.905670
146.949783
151.462952
146.713791
155.560745
131.095261
147.895279
154.117508
116.541748
174.224686
119.644058
-46.158287
154.132828
146.409180
147.984207
151.399033
148.275406
164.809723
156.783371
162.254562
136.529999
146.892944
156.451889
149.820267
149.945511
30.248676
161.284561
152.970642
116.935059
147.163834
148.378922
154.655289
137.409760
-4.071311
-5.362314
-25.659649
-31.571274
131.214813
176.568619
161.283432
129.136276
141.940933
136.705170
146.364670
103.928726
-6.551703
-44.358776
-11.298621
-33.454117
-8.542011
-18.545179
6.699956
-19.383297
-14.054708
-48.164185
3.317237
17.700756
-9.527616
12.337674
20.355671
62.665001
169.123169
146.060883
145.534454
148.751266
142.367111
128.358475
138.759521
171.173309
142.621750
150.200073
145.788391
141.536453
148.133163
153.041458
121.970695
154.206833
130.582306
131.520401
146.655975
158.719986
160.344421
151.578369
133.050919
151.998779
148.158539
153.133514
147.080963
143.579620
146.160217
156.814133
160.679932
128.709778
152.983368
144.144608
160.371918
102.111580
143.506424
143.992981
159.876175
-40.319950
7.872327
-3.999047
148.034500
154.243088
179.838058
93.324150
175.487228
153.668716
149.614761
150.422241
137.054398
152.947723
144.834366
125.274353
29.512156
135.699585
-6.383773
-20.267866
-16.296564
-43.555447
-48.897198
9.267558
19.729353
12.077260
-24.664873
144.656403
-35.902382
-10.629639
-26.023701
14.932056
147.250626
141.488129
131.030441
140.106232
153.365540
127.360909
144.708450
144.059097
147.609772
170.239288
157.777039
148.260757
11.900241
30.749077
14.954517
-1.601811
-13.112185
2.473459
167.972488
127.606979
148.864883
169.381470
117.213379
148.554581
10.010583
-11.688704
11.338903
23.807215
23.173111
12.731182
-35.118507
-21.658617
-12.341828
5.975796
6.460652
143.256470
136.109436
143.408768
-178.473495
157.809982
124.327850
141.276581
23.085876
137.400940
122.281387
148.723572
147.819489
154.648773
136.564529
125.404701
178.959000
159.533081
164.810211
156.773209
159.530533
167.122208
-179.931458
149.899704
160.780533
142.008438
150.890625
146.760239
139.672424
135.186249
159.253418
141.939331
145.577408
11.398120
8.471575
-29.820219
-0.581819
23.059776
-17.441750
-14.613389
-15.934539
147.353088
140.138611
134.389755
143.079208
139.970123
135.250320
131.665802
132.176590
158.424698
135.488647
148.834961
140.983093
128.545578
155.626373
141.426605
150.026489
128.942688
162.023346
122.461655
132.460403
148.398468
140.977524
134.253387
4.328391
-16.004892
-65.082512
142.312836
135.377823
-45.629086
158.806854
-78.882614
143.978653
149.279556
144.994736
146.855209
110.682335
130.919022
145.582123
158.965195
155.112183
151.979721
140.706787
-12.210411
-6.703907
7.683036
133.127777
141.095139
131.057663
113.749550
134.178864
150.347641
121.137100
123.457481
165.479034
155.811890
154.338318
138.161636
132.809280
114.672310
140.261627
123.889008
167.898651
144.278442
106.765572
149.964203
134.891281
163.772186
134.400024
-6.280383
-45.438736
18.006956
1.331486
157.640945
135.419556
130.270828
135.367249
157.642746
153.154724
140.958511
140.165634
26.837067
-168.410980
-152.007278
-146.431274
-150.377731
-173.122269
-143.664886
-178.854477
-162.007126
-127.309364
4.900569
154.892517
147.462418
150.837494
144.523468
143.827942
171.584915
147.746475
153.355667
155.127838
140.762589
140.312149
153.268005
137.582611
159.451675
159.764694
-23.037418
-37.880871
0.335718
-15.634218
-24.181492
25.098593
20.635342
134.147781
138.664276
143.395996
135.081802
-20.806791
146.782501
143.464539
121.800507
130.960678
150.913605
136.814194
149.549286
153.519196
141.610825
150.171295
145.169968
146.099380
126.199776
152.157150
139.008957
154.826324
146.252182
-25.628588
149.452316
134.641983
109.194824
144.547821
176.577545
146.224777
128.789368
152.673477
178.926788
145.982712
-10.936789
-7.758002
-40.340580
-12.096310
-37.276478
9.318630
9.223708
5.733709
130.076569
-17.243422
148.641586
129.212234
148.768768
123.499825
168.745987
151.823456
132.158707
147.993607
-95.980034
1.066061
165.622086
148.472046
150.772659
126.095520
146.637985
148.274704
152.236801
139.962952
171.276581
123.163956
135.362015
135.156876
149.391678
144.020050
117.711037
8.321427
36.331856
-45.631454
-39.276108
-33.526035
-45.611023
159.633377
151.531296
115.940323
130.329025
144.584198
168.715988
133.623642
144.023956
146.188034
142.658875
152.112976
142.587097
156.418304
126.574722
134.156662
162.092041
144.504547
147.228027
135.276947
141.926453
146.564880
139.927155
147.315536
142.794128
118.868820
152.579819
131.426193
145.109985
163.753174
148.923233
141.385330
148.618759
139.420868
134.089279
152.718933
107.422890
146.785217
-127.648254
-163.234802
-162.167633
34.121807
41.938553
-156.942352
35.101265
155.773926
163.819214
153.766083
147.080994
154.324478
153.808823
139.512939
-36.891750
-12.463878
9.293097
-46.319954
-41.169022
146.110245
124.914658
147.681625
131.433319
127.755798
132.277679
124.725548
114.364166
160.221237
153.026123
151.643677
108.438942
160.990524
136.872726
153.732620
144.787933
145.801392
141.372925
156.558212
143.700500
135.818359
114.466896
143.552856
130.826385
135.035522
178.004425
151.608276
164.342590
9.624164
8.107430
-10.447284
171.279709
146.021179
145.825455
148.920624
159.063248
155.422119
152.521591
153.213242
160.172806
120.344620
147.887466
121.126488
132.523911
147.398651
140.464142
137.973831
156.706955
158.066849
136.353073
164.979843
128.425095
131.295197
129.392197
150.568512
43.053787
127.640572
146.169235
163.102646
161.936417
146.925995
139.460861
152.380630
142.559738
148.733566
160.226578
137.223755
58.649239
126.757187
174.803207
154.169479
162.963501
149.092072
143.549606
138.256561
127.792816
126.073891
151.677551
155.952225
166.248505
148.543304
153.728027
133.088165
142.748032
156.369278
127.315239
141.553879
117.544670
119.960358
159.222992
149.715546
141.210358
124.346336
154.181793
157.486145
156.556396
155.653427
145.346085
148.500626
140.863205
121.533241
152.433197
-9.899581
13.711421
-35.330574
147.993668
147.109375
148.012726
147.665619
157.955795
153.433685
139.997635
142.173889
143.792404
135.570679
141.575546
146.652206
140.712128
165.683044
176.307144
149.531494
149.978546
144.865295
149.915955
135.003235
155.416321
126.525726
155.273285
109.657913
126.294586
116.228760
150.751740
144.856689
143.766510
134.399689
143.062744
158.578705
139.207016
129.357895
174.225845
146.884476
137.007278
142.022110
122.156532
154.156601
120.587204
143.883560
169.636612
138.776291
138.729111
158.414597
140.215240
-168.881149
151.880875
154.872803
137.202942
141.147110
126.807220
166.826431
140.829849
164.069611
134.250366
-9.822589
9.872988
18.796207
156.710754
142.922394
145.583511
-0.335718
172.984665
118.286209
145.328735
139.518890
140.060104
161.394043
164.651566
129.178802
150.326050
111.965141
151.400940
136.368866
80.262650
150.791489
148.496124
136.105331
158.837906
151.073425
149.207886
127.846313
139.903946
150.239975
144.246094
155.172348
140.477722
146.004837
8.604962
-23.525139
-20.908089
150.027908
150.174515
136.462677
122.734215
149.451141
148.911682
147.687881
154.177017
159.473602
133.962189
141.336548
133.268478
141.787247
36.676071
131.004135
140.975021
159.083740
45.759094
10.429603
-34.873665
-11.529604
-37.160160
-46.758366
-40.518684
12.549667
9.771310
167.539536
166.909561
158.088531
156.639832
106.642982
160.374100
159.863403
146.180008
141.373795
149.271515
149.879532
122.282509
117.024879
113.566795
38.686611
121.030098
163.294052
113.776619
138.146057
164.948868
151.459579
155.712769
6.154598
-50.622772
-44.035053
150.177185
140.142776
-8.320128
-21.373623
0.165511
7.555020
26.467001
28.126524
-32.406612
-46.857071
21.233158
-30.646357
3.226950
-15.020005
144.971207
148.897049
145.526932
172.723679
162.503189
118.385918
-5.462675
6.718197
6.867013
6.403156
82.232742
132.726990
143.801498
141.403091
125.513077
133.088593
147.200592
107.720573
131.015869
153.253174
147.417038
114.810776
162.616989
145.139496
179.765091
172.325165
154.485321
158.084412
145.720337
131.068527
132.799072
10.193563
-23.779053
-34.861515
-60.163029
11.669049
-54.090702
134.839584
160.301147
143.101151
142.274857
-29.063276
146.302261
147.696716
147.816467
171.109406
138.181763
-153.841187
153.576889
111.071480
143.399612
140.294449
141.002090
145.675415
140.334000
158.922119
149.201920
-4.266638
-26.434652
-48.005283
-40.980061
9.363278
17.663607
-16.706129
28.388336
-4.872344
-7.791125
-36.329830
5.192182
-35.771538
-5.381429
-23.222641
22.189419
5.741872
9.022471
-49.794102
147.238770
155.877563
26.864513
-40.682167
21.468897
-16.805717
6.756215
67.678650
150.968719
151.114838
135.294235
158.265717
142.836166
41.281334
158.596619
124.924057
-179.036926
140.301590
170.971008
147.263992
153.195038
-146.308975
-161.943268
-151.028046
41.868732
-137.035614
-172.557022
-168.446762
-143.378677
172.857361
-168.251801
173.954498
28.112053
41.962383
-148.879242
-156.016724
-153.646561
-161.556015
-143.285400
-164.523697
70.914330
-155.731125
-143.327682
-96.049301
-168.475082
105.822289
158.968826
159.013809
145.532349
151.789856
131.284897
143.936783
146.059647
132.398788
143.904251
149.670685
149.785187
145.428513
114.151810
133.501099
164.480392
146.695358
155.987518
152.269882
144.193222
133.307602
153.205795
159.913330
154.724350
140.480103
-34.513435
-21.918837
146.787048
152.390640
153.934448
147.631714
138.162262
151.992172
128.190506
132.999481
-13.998969
159.838501
42.666645
-137.793198
175.859390
179.758514
131.497879
-149.087509
-90.216156
178.763123
-164.801575
100.296165
146.129425
-26.871368
-26.818165
6.330569
-29.711697
19.369926
-3.942927
-46.338058
-9.572325
14.001410
10.332397
132.695770
36.084885
-22.141563
-30.860378
98.537178
139.478882
157.916885
127.735374
160.163589
132.575562
150.942307
141.767517
172.553146
139.991959
153.586563
-17.634907
-3.837267
-31.818428
-43.253006
-33.157532
-11.381189
-36.014702
176.494339
156.047699
141.339554
149.094711
170.875656
130.124908
155.001114
143.328308
144.665741
115.381340
166.751984
138.851974
135.334641
-3.243591
11.837226
0.800886
152.876343
123.324921
135.607513
146.794922
140.327652
147.296631
142.541580
159.670029
144.261719
146.784302
145.204025
123.515411
153.546417
149.230072
144.902039
159.362915
130.286148
142.150574
153.652634
23.454916
127.460953
130.953918
149.924438
131.608551
137.850540
143.182388
146.819534
128.898209
143.860001
142.217148
123.637794
118.204094
149.446884
147.868805
153.102295
12.825399
0.861392
-18.053804
-9.598863
146.632767
159.114716
146.894135
152.963531
137.640930
2.269951
17.844301
-8.633675
138.992218
101.568405
160.315186
131.811050
137.812485
150.047501
164.006317
126.845322
144.367569
5.041699
0.904389
-43.570465
159.676346
155.604767
122.095062
147.427200
154.122482
130.321899
139.233200
144.683807
-5.464720
-2.337578
-46.155212
11.134289
-33.278805
135.775406
161.332535
160.427933
142.280869
131.657364
149.120239
154.564377
141.037750
144.338654
152.910950
167.579071
143.930939
172.184891
-18.371609
15.008155
164.880325
146.587967
127.869019
115.333748
152.050186
153.897003
134.196442
147.036316
143.898331
138.913864
144.355576
145.744705
168.910629
167.714951
141.065811
160.477951
158.526596
128.028885
145.104584
151.575485
126.998482
146.196152
152.333435
119.928482
150.510651
145.339417
134.215118
149.062714
159.785721
21.086714
-22.490112
-53.390163
-45.258186
-17.043695
-44.703709
-43.294277
15.070105
-1.800593
131.604294
117.968681
128.738220
139.589859
141.709702
146.418457
142.584030
126.359612
2.032399
10.714376
-22.948383
-48.530979
153.871323
165.782394
137.794968
178.122574
174.074600
136.746582
124.656342
162.427734
125.765060
137.496536
134.692749
139.167831
139.028198
127.055458
149.672028
141.341125
131.178116
153.513458
168.685120
120.206703
157.877548
146.972916
172.060303
152.728943
154.098495
137.257401
138.060730
138.899811
149.493912
-15.767672
-12.854582
9.255888
7.768899
-38.759102
0.723617
26.701538
1.121696
154.975922
164.545074
171.076645
147.201950
149.570877
136.001755
116.206154
131.693680
123.812569
154.929062
-18.382029
148.033371
-18.013550
-3.106649
18.623981
-42.962585
156.784653
124.262306
147.151657
156.084900
8.947950
2.174299
-15.860331
130.026535
141.386810
139.678406
155.437332
142.729523
137.937332
131.989471
131.520508
142.754669
156.962479
165.423935
148.607361
153.792099
146.540878
134.600449
145.120590
163.069931
114.458290
144.607635
148.609528
143.873795
139.312469
139.685059
152.522125
149.852737
-16.496979
5.042826
21.777386
-24.678659
-25.934872
4.735406
-36.141701
6.057866
124.525246
21.504232
15.313909
-8.576063
-40.185837
57.860489
-5.999760
-8.493406
10.892654
-71.980309
-37.867844
-35.318554
-32.383659
151.735901
70.973213
-15.366048
-2.617783
57.668930
141.384445
144.730698
142.576355
125.572418
124.319054
152.489349
162.567093
152.789978
129.292679
123.705429
152.491180
127.934364
160.642303
15.306148
-138.976883
-169.212921
-138.943451
32.286327
19.922401
53.032471
65.990059
48.540398
-157.326233
36.135937
35.838173
143.041077
128.484268
145.347061
157.220734
127.280663
134.134247
141.769119
147.363831
109.262733
138.264572
124.655998
158.458633
163.227921
121.245041
129.028961
141.491913
146.926880
151.035690
141.333099
157.791016
141.869812
152.868286
117.759254
142.436569
153.835922
168.609802
148.871170
128.936859
114.772552
119.974495
139.725677
142.025055
148.327805
154.550171
149.424744
-38.375988
20.316257
-7.370810
14.284191
141.764679
150.571167
151.271072
125.234787
157.027740
160.388535
122.497658
118.995361
-44.967369
-49.635063
-37.930222
9.201908
7.809041
129.478958
123.724373
150.185471
146.230286
142.901337
6.700278
145.909241
115.191383
136.996628
12.769571
-41.946812
9.354522
20.958586
138.776108
151.849091
149.130936
137.885208
-30.310852
11.805152
14.232999
27.122530
-3.334895
-38.880230
-39.666679
-52.292870
-1.827670
-16.121971
-17.209818
-4.054875
23.386602
-10.775045
111.472687
138.893799
151.792953
118.292175
131.409348
113.191154
150.624283
158.833206
157.766876
131.705765
-171.495438
139.356705
165.767731
142.547409
148.076447
164.691452
135.021332
136.120544
138.760696
158.540268
130.231949
134.140640
158.308945
156.820480
156.053070
133.722977
159.944519
130.418610
154.014481
155.900131
135.803329
-143.760895
-175.336227
-172.888306
18.694901
20.090418
30.612486
104.074448
-159.602417
-154.801453
64.930405
38.053886
24.917953
14.232276
143.419403
129.730469
143.809280
138.148407
125.237740
150.060226
127.941338
138.527390
146.740921
175.285889
130.520325
131.926758
156.999146
134.456039
165.172012
135.266418
158.421371
135.121658
131.406815
147.507401
153.708405
136.185898
-11.146096
10.741840
161.938309
142.559509
142.297653
144.560120
132.946289
152.728867
137.235184
144.578934
145.869919
127.455269
131.544586
147.016968
145.563614
146.442291
139.193985
163.125565
140.186020
150.645996
138.153137
65.549461
116.748878
148.578049
131.801910
157.946198
148.172852
128.882370
156.931122
146.251923
152.402145
128.615082
158.519882
153.220200
163.336990
153.808243
141.576981
137.358154
156.684784
150.865967
178.015045
157.156586
138.652985
157.583298
115.843582
136.154068
164.270813
159.540680
162.249939
148.180847
152.014252
124.213074
151.393097
-73.648727
-37.480949
-46.485271
-1.675380
18.218954
156.750839
155.938812
161.454605
124.380508
170.303375
140.082458
153.011002
141.405258
140.238235
-28.829039
-17.837904
4.099640
-36.041836
-4.770563
-43.944092
4.007412
-41.751278
-43.342030
140.138428
136.838654
158.663940
146.176727
139.445496
128.511856
179.782379
148.672379
132.952011
152.466293
86.970146
179.384186
165.095474
158.193115
153.829514
125.513626
170.571930
144.511322
162.350739
161.852859
146.163681
130.003632
166.050568
152.381195
146.854309
147.073456
151.169678
129.135559
154.930176
-47.396549
-44.054863
164.345200
153.762100
153.481918
142.748657
145.498718
125.570259
136.962280
139.125916
157.838425
155.384964
160.521255
161.817261
147.189697
136.581039
152.455139
143.384155
138.170090
143.438019
-0.593473
170.635025
156.953445
147.873230
151.917831
118.821404
156.489044
162.544174
135.892426
130.968048
164.413803
154.837173
-4.378464
8.136052
136.070740
145.360977
134.723740
155.216995
156.231201
133.710785
138.234634
161.519516
135.154648
161.965408
-34.817059
-39.459320
10.570862
-1.922645
18.352518
-18.214092
-13.220615
-29.025171
-45.523045
22.195803
170.408859
144.645081
153.811661
163.903091
134.114609
127.925232
144.322784
158.616379
141.906845
158.481461
135.710571
131.015549
123.383698
152.493607
154.532318
174.928070
119.995216
159.926270
100.462006
137.304688
144.203461
142.550903
157.594666
137.516296
-33.533443
-42.872532
8.306761
-51.442375
14.229401
22.204760
46.527561
-45.036194
56.659763
163.848633
138.186447
141.976120
153.639542
135.705521
129.994781
135.554657
142.440842
157.912323
158.091385
140.819565
154.699860
162.906570
131.965225
164.797592
118.618385
154.241791
149.979034
130.808136
141.459015
-176.125595
146.682510
153.218567
117.651093
127.609550
171.038437
123.163071
157.741028
124.828392
142.147125
140.353836
138.158478
142.783997
-16.348803
158.728119
133.341156
146.649353
156.382904
122.691559
145.061508
154.173462
117.919029
148.657990
137.392685
131.206909
125.665405
154.458511
144.423187
128.634552
129.060486
146.669174
172.363876
142.706253
160.576004
142.274200
126.200974
135.340134
-34.270443
-36.941738
-7.041189
-37.440884
-22.654743
26.725349
170.840881
130.273010
131.319595
156.229752
151.555191
158.682037
131.844086
173.832504
152.780533
154.758652
147.962387
148.900253
-0.901789
-11.464598
-8.354422
-28.628309
-24.166855
-142.171722
-137.868271
-170.511581
145.656403
-151.612961
-163.290833
-153.482132
-147.071457
-176.091522
145.324432
130.252350
152.137573
-165.771927
163.009811
152.212753
138.343765
144.619446
141.691193
105.984055
132.873566
162.057770
133.199921
164.720688
143.814621
132.122177
141.166855
151.221863
136.195419
140.301682
142.724182
145.419006
138.238373
142.637863
144.016312
112.619812
144.170120
146.378235
153.738831
131.773987
156.986008
163.528397
153.521973
157.552292
151.729340
140.047012
157.898117
151.696365
131.605057
116.382935
-179.591202
158.702011
143.334824
16.876467
160.452057
143.495651
90.291061
3.142861
-44.505199
-30.679398
143.161789
155.165543
146.316422
132.012024
148.013138
146.352402
139.679520
146.757431
163.249741
149.490906
162.362289
155.010208
148.089661
123.108688
148.839493
145.322174
130.189789
127.387444
135.059723
116.290810
142.770828
148.671738
137.320557
147.644760
125.013245
145.239563
147.629333
119.756462
151.466019
3.856559
-37.006176
144.058029
143.494370
93.220276
161.717743
139.363342
165.585754
134.598633
117.207321
135.948120
146.448486
128.932388
155.563583
143.298477
161.711517
129.775970
141.698410
11.227176
14.480033
-46.593430
-44.557732
-18.077171
-30.251347
13.209710
17.037775
29.576071
-42.481880
1.470335
1.094143
32.128380
27.658661
-1.157244
-16.175825
-2.586264
32.821514
-11.632878
2.019648
-21.221970
-23.792475
-6.997454
-31.591908
-25.836370
11.708696
16.364349
159.115692
132.844025
125.758118
169.937027
140.810028
161.513504
-169.671814
122.967194
166.952866
164.848099
155.472748
143.628342
160.605850
145.277481
124.104431
-16.780752
20.486065
1.465670
-43.119335
-31.297680
-42.922504
6.821793
17.334742
-12.700431
-36.445114
-35.884449
103.702858
144.918884
146.469833
162.911255
145.400513
130.646118
140.331940
152.170395
137.743622
176.587280
141.477173
170.771576
130.157532
168.691269
138.950623
162.110825
146.519272
151.571396
143.540543
129.508820
-7.220968
-18.262823
-7.564651
0.788079
126.645241
143.087051
112.917007
155.310837
119.656113
139.528687
133.690720
-33.240108
-25.247358
-35.026554
-61.240429
138.700592
142.471649
139.066284
98.057175
135.161438
156.345200
142.844635
157.959198
122.061569
147.519791
141.306122
113.135284
151.659393
144.075790
150.551315
160.900543
165.540192
129.099640
172.266083
113.973076
142.710297
151.366821
146.710510
127.547546
119.270981
142.530426
147.912735
137.780777
141.555069
133.617905
115.534676
152.425537
159.494675
139.837601
113.758492
150.811722
144.496887
135.301559
135.206833
130.640213
90.327087
125.917374
161.331680
140.049194
146.632843
158.190704
157.948792
145.663452
123.684814
145.296036
128.138824
122.693649
144.605209
130.783691
161.241348
151.445236
142.056290
-12.532477
167.601151
150.311203
145.263382
144.017761
115.144211
154.212463
147.534180
142.801880
151.698242
144.051392
138.655167
153.878250
152.473022
124.080833
139.075882
135.876114
162.986801
140.074615
154.494431
151.488174
142.766113
137.002121
129.290543
157.671066
145.642761
144.002716
154.658310
132.852768
105.952194
14.876490
-8.298980
-46.919575
124.458473
142.459503
130.805847
123.801476
9.922439
-92.991798
-38.196419
-47.046234
28.311340
-47.670261
-152.551239
160.332886
141.219009
172.631012
149.519363
156.256943
117.489807
148.411652
138.240295
130.065521
-42.920525
-43.957859
-39.424496
151.177185
142.012283
-3.344919
-150.729645
14.306361
40.753139
26.607355
28.533308
-161.606155
-153.356293
133.262970
138.404465
147.868027
159.338486
132.431152
135.064743
127.083435
117.735718
153.780380
159.909134
125.748871
141.363632
145.506653
154.656494
-29.514936
-0.034264
4.082167
99.971001
125.748802
158.374268
175.744705
154.336166
28.604143
168.973953
-149.854828
-147.956192
20.571161
46.394844
77.048172
21.859358
31.352688
18.609636
24.304941
-147.295807
132.852173
168.533493
142.678818
159.718979
153.925385
135.016251
164.854126
151.956772
150.533966
-28.105986
30.685528
147.108688
169.366592
134.383087
142.046936
-42.619503
-6.765034
-2.398248
151.612473
149.514465
129.209183
-178.776825
121.228226
160.679413
153.676651
120.852020
125.593102
142.011749
43.232929
138.521927
150.629822
169.713577
19.809422
-41.800632
-0.552493
-6.805155
-13.737720
-14.663618
-36.895073
-50.696281
-37.838486
24.459208
-38.711628
16.314493
7.044337
-168.597153
146.019653
149.906174
10.489330
1.523799
-9.140434
-38.261761
29.395643
-33.912827
7.604626
-48.550453
-12.041773
-41.992947
25.472708
-44.340172
-38.302414
-34.303734
-56.845425
-29.170698
-27.991264
-8.010698
-4.977443
-1.129692
4.436987
-16.268501
-15.756520
-1.331045
53.212540
55.149609
-45.903801
-8.538815
-35.445782
-4.943635
-49.687073
-40.274105
157.695267
166.806549
-35.035015
-10.880720
13.716204
148.917984
150.248245
167.205551
155.164124
139.902725
139.747406
170.355057
134.019867
-35.591187
2.853070
-4.391105
-21.332157
-32.369698
-37.813274
-25.704344
-1.725670
149.636185
146.698029
167.107971
156.972733
141.482864
151.744278
142.334915
123.233246
117.837967
151.984802
156.774246
119.355637
167.665405
135.973679
154.234604
130.609161
169.985031
157.997971
130.432693
140.913025
139.778854
152.792557
8.513315
20.450546
11.039900
-46.392292
-35.794624
4.987588
146.138672
121.007645
132.612259
169.861679
160.043091
124.949150
23.144585
161.676285
167.560089
114.541763
150.574356
153.453995
116.230446
161.058060
-18.476562
2.231164
146.895615
148.448135
154.295639
163.927597
169.626694
146.097824
153.289551
132.741089
133.009796
173.689774
111.770645
136.441071
146.496124
-17.461838
132.890228
101.933456
112.993477
132.131424
146.066071
166.140976
144.754562
153.244049
147.725266
152.052399
56.363056
24.029850
134.684616
112.533409
155.706360
155.164200
158.731522
117.421013
138.836380
133.082916
144.329803
138.908478
157.928848
128.467056
149.667328
122.386520
138.443802
155.279404
140.200638
145.885513
121.979042
169.014267
163.111542
160.885727
117.229195
124.062363
-9.767244
152.805328
135.994736
-58.746891
137.046585
111.835541
144.197144
157.215714
165.047897
159.905258
142.867737
175.303467
158.806625
143.015488
151.769943
150.366943
143.472992
129.218918
152.864487
154.089600
150.897720
147.683228
113.896828
-178.317276
130.956741
129.854126
165.060165
151.127014
12.185780
139.449280
153.034149
142.583755
150.052719
-12.111115
-1.094143
-2.493792
6.693572
29.095591
-43.167721
-0.513200
145.634247
130.740906
-40.052120
-5.009654
-26.039841
-38.650860
-39.250374
-40.884846
34.856182
-48.051136
-41.802116
11.593451
4.952900
-34.024227
14.798125
18.039297
-33.148434
23.708986
129.474808
126.397644
158.496628
119.566338
148.259552
8.747834
-31.480360
130.572906
167.568588
141.915802
162.069260
124.237335
146.556839
123.087860
147.808090
134.724335
151.477753
168.703018
132.191223
174.995377
165.838516
137.993301
136.709869
167.432465
161.303146
149.432571
152.629105
110.068298
99.522346
140.435852
31.119648
-11.198374
7.053131
-17.883724
-13.069108
147.675705
135.372437
151.400146
157.993347
140.365463
149.315598
151.331573
138.027344
127.202599
131.010254
77.210922
128.084854
135.777283
138.207230
138.055496
166.596924
137.396713
150.719498
151.109314
143.376297
125.182373
155.051956
166.247513
123.635925
167.476440
144.095947
146.589859
131.157166
143.258606
159.541016
-174.336243
123.389053
162.852631
131.799362
122.011559
150.756744
142.653473
158.835373
136.090561
117.841469
138.936142
160.429031
-13.809669
-30.594959
-25.580122
10.207466
7.871878
1.080103
-48.350563
31.318085
15.685458
-32.630474
8.419138
5.043293
-1.379417
-17.550289
151.826401
155.126175
135.028397
10.458502
148.904099
141.700562
143.739868
128.129120
158.893768
-175.583359
132.444901
-146.823822
-155.047150
-165.344818
-177.875046
179.131577
-117.544937
-157.963440
-146.036987
25.266256
140.459381
135.772079
143.070129
139.247086
152.131699
155.079620
157.905121
155.575027
141.571869
147.585083
165.754196
142.022110
156.988892
145.223328
135.274002
160.459351
24.497742
2.506162
16.989910
54.151012
139.700806
157.244247
95.807594
139.358246
-12.723059
-33.509102
2.687006
6.959959
4.109135
148.570099
150.375046
158.057388
152.717163
156.291473
173.216797
135.441299
146.675949
169.173920
138.801544
140.658997
145.065628
158.097961
158.354309
124.327110
144.578018
160.110458
135.813202
148.671921
130.990952
152.676834
131.764572
153.611984
122.364838
139.649246
143.777420
162.041611
-56.150543
25.938673
-15.096706
20.558815
21.664188
-5.609513
-43.502094
-44.641972
11.650664
-7.944283
113.233482
148.254486
159.866989
165.857880
118.603264
163.784546
155.647964
160.055542
154.725082
136.092712
124.120239
153.419830
133.633728
142.740845
119.484238
154.880707
139.377930
141.437851
125.743134
153.573303
144.784119
166.595093
144.604584
126.489166
140.817245
116.617363
136.817322
157.846954
145.634384
59.142448
41.359966
21.002920
71.202637
50.415005
17.249502
13.647550
49.394669
10.524333
157.470383
162.060745
145.858215
163.322510
144.458160
144.680435
154.126068
154.273743
155.293030
162.811081
136.665436
130.320663
162.083160
151.927200
112.059158
153.014404
139.618500
130.869232
48.144314
138.277832
150.928940
116.456810
160.646072
138.353500
162.557068
163.649780
145.184387
103.435829
143.824326
169.623428
114.185112
145.061813
159.227509
135.012924
150.620880
125.284019
-41.691200
-1.278553
-9.862466
23.605377
-56.999660
-0.461401
21.032722
-49.889961
-24.793556
-13.661930
167.405579
165.440796
134.493073
153.546341
123.707344
145.948898
142.840179
138.392029
145.113647
161.912811
175.270004
124.890495
162.385818
149.475494
134.015762
143.104721
122.301399
130.153717
175.276138
-52.303684
113.287483
127.520920
134.775848
144.767059
147.439301
129.784622
148.210281
130.184540
133.479996
144.151352
124.865166
137.783646
146.536957
134.633347
111.945183
139.457947
132.477142
141.136276
167.092743
153.742874
143.728668
148.803726
155.202545
137.337753
174.616898
129.561691
165.633270
151.206741
159.085434
131.895859
127.480515
154.543747
123.026237
130.609390
147.343872
127.232704
37.085999
-20.284767
55.451275
145.122726
154.742065
155.254944
142.888870
4.466641
-15.534060
29.435946
-3.014478
-36.339745
-48.810757
18.141743
-4.374750
-34.153000
156.409103
149.149445
137.494293
133.452026
135.125092
144.214081
145.919144
-16.257477
-12.058558
-27.264559
5.750264
-1.724763
-3.514297
19.677523
-51.210423
6.245352
-35.867474
-8.474843
167.952271
107.221519
176.118927
137.996033
165.499802
145.672318
121.899551
140.418030
128.968765
144.247086
-33.598103
-2.457821
-22.207090
-23.624039
153.144409
148.380722
113.963203
163.168823
120.814018
164.914169
155.631363
147.560898
142.689072
161.232727
137.514404
159.600601
163.135300
150.255051
170.023758
146.732010
141.067825
148.095520
135.064407
134.417496
150.798462
132.026657
147.094391
139.656708
163.315384
148.642944
147.670013
152.682587
155.274460
135.974930
143.166412
138.367691
137.846283
170.799789
126.096649
155.405121
130.630768
170.098206
150.762756
171.279373
144.551025
170.510712
159.469360
148.809982
134.161758
144.507568
139.341827
143.687698
119.034485
121.100998
127.847183
159.509872
155.840347
147.227417
145.760101
144.446152
145.759293
141.332703
150.550583
163.097656
-39.865017
-16.396137
-33.557137
-41.739246
-41.370094
7.785304
145.604919
118.551872
131.159729
141.336060
145.670685
126.799911
139.349899
153.865082
157.888763
137.168518
138.372086
143.753693
150.896652
162.985428
136.807602
143.750061
118.693138
129.572174
146.383759
145.675888
138.624130
135.555389
148.534348
151.062958
145.873688
-116.038132
136.306931
153.380585
153.047958
125.319458
140.450073
160.785629
166.865891
169.772461
156.041168
128.934647
162.570007
143.637054
135.326859
135.705933
171.679459
138.919922
162.922653
160.314377
116.362129
138.450119
134.707626
14.292797
144.935562
151.490524
160.247986
113.203514
141.084427
134.983826
9.082854
166.542480
142.241257
155.258530
-40.438305
18.262888
-32.978580
-21.436392
-31.993824
27.240694
-47.428211
5.971201
148.430923
169.248718
25.279112
115.671692
139.683289
-166.031082
-2.348021
159.492508
139.280914
129.316025
140.734421
147.166153
143.817535
138.999039
139.591248
-39.346973
155.914139
142.919586
148.059921
157.509293
115.996307
136.403320
137.484879
145.604645
168.554993
131.177811
136.635391
143.244217
146.910416
173.712677
32.580208
119.749313
136.871567
114.534416
152.981049
105.915718
168.141510
165.655365
150.312057
148.396698
139.828598
152.871048
145.364243
132.916077
139.625870
179.115738
122.698273
161.531921
147.709793
143.216934
26.403053
34.934402
30.762661
33.639835
37.006863
155.219406
149.207626
168.473282
154.321426
105.714012
-140.993866
138.984604
-20.017357
-6.797975
13.295102
-45.041431
-5.816015
27.330631
22.050629
154.069336
125.939857
156.731873
-172.299454
130.032883
122.521278
147.015640
127.083603
160.295563
142.179916
136.112106
156.903351
24.376837
13.894043
11.210184
-16.408728
-11.582826
6.169233
140.649185
158.178452
137.220520
132.064056
153.737244
155.879379
130.792252
149.759628
137.103912
147.844330
126.784698
120.850342
137.102905
164.420990
140.212250
123.607262
149.026276
-176.926865
147.910324
-4.640976
3.668211
11.011114
144.460648
135.566681
145.812103
129.144760
51.550598
123.804565
143.182114
170.502731
113.005249
150.179474
136.442062
145.437149
151.118286
146.774887
138.045410
152.763870
148.731308
154.527878
102.101738
153.843353
146.089905
139.152542
171.453308
147.259216
149.446167
-48.326965
2.797014
7.439860
-13.874645
5.601612
4.504196
5.211956
-32.350647
-12.540784
-29.076103
5.297239
139.541000
172.644241
104.765671
143.411026
150.483505
150.171341
146.785736
134.968735
129.792664
145.255600
134.010742
147.951553
156.008774
116.697327
155.486023
155.314880
146.102280
142.345276
178.149124
-39.147572
6.022327
-27.450777
-38.652523
-7.004683
-38.081074
7.473490
-39.262203
7.346118
7.518830
-9.264356
29.697258
7.779453
7.976366
-40.624805
156.398865
149.167969
124.857201
131.986588
165.499390
110.391090
113.250328
143.967926
137.513092
141.234863
161.614761
134.158463
121.895180
127.326424
154.517059
135.830383
166.202362
140.407867
144.743515
117.374977
-21.454224
-2.880180
133.061661
147.424591
138.140945
132.386292
147.236115
153.039169
142.326218
-36.670162
-0.034264
-4.280158
144.457504
133.823517
148.826294
154.197693
115.357422
149.975204
119.048058
148.506958
137.614258
150.691177
139.228287
123.684692
143.681656
145.429642
152.042496
131.298203
170.865448
146.064407
142.869324
136.762100
128.415405
146.639786
106.091034
141.450119
127.590385
141.311203
147.396271
152.567047
151.291428
-179.251114
156.979294
157.459503
101.868561
5.274700
-1.562102
8.390376
62.443710
145.890213
145.214905
144.586655
155.849487
110.912315
164.826248
137.493469
133.885437
156.638611
153.630692
155.811066
138.966827
125.102119
141.073303
144.419510
143.621643
111.387878
122.066139
139.288681
146.335815
173.368500
134.084869
155.070953
145.773911
20.057125
-61.162907
-12.813500
5.272880
25.047476
6.040755
2.272450
-2.240618
11.437160
171.254227
143.956314
130.668869
168.793823
132.226807
146.576782
165.863937
-123.010605
-140.922928
-143.619980
136.001907
120.483536
-159.527084
142.442474
148.852493
155.535934
112.962471
135.009262
155.096725
145.466415
123.453423
136.600250
160.868393
145.297485
144.483978
137.433334
139.375687
142.433563
153.934052
115.259079
137.008499
137.472488
147.455368
133.739212
141.088089
151.372864
143.186050
138.931549
-2.123569
24.306536
141.587143
138.513306
140.995010
129.412140
147.426712
162.109619
150.401413
148.461349
120.918709
117.958916
166.937759
146.210037
132.365158
133.509460
143.065872
159.080002
145.762314
143.682190
139.134354
145.100021
145.189713
165.384537
-16.616699
-60.931908
19.092064
-3.808223
20.090647
-24.424444
-16.367561
4.909676
13.626329
29.435299
-49.298599
-29.730886
147.446396
151.973373
170.402908
150.481277
150.509445
163.753326
157.355133
-19.876146
11.966158
3.895712
-2.627858
-46.656006
-1.583874
143.008987
138.628281
152.693924
169.199814
134.844620
146.903625
140.484222
109.473663
145.408035
155.998398
148.877014
150.567856
153.178574
139.206177
167.014511
166.049820
129.380844
16.823095
21.171724
163.066879
132.016479
156.714722
149.933365
141.658508
128.531677
150.664902
138.797684
162.784348
166.551651
168.823761
130.699875
150.479202
168.164413
133.367111
128.954239
171.120911
171.674561
139.080154
153.884964
129.396408
143.992813
145.745575
138.407471
160.854111
150.805695
166.100571
114.749863
143.262848
141.907928
173.542740
153.290665
145.192703
122.785019
146.212769
148.658752
163.096664
166.292038
159.318771
150.769775
147.584229
152.047333
129.154984
151.545151
115.021828
132.532181
152.063873
159.430054
156.936462
142.917923
168.946548
152.777252
135.514420
121.952324
168.912277
152.333359
139.701813
120.276184
151.388565
128.078201
142.543472
150.638550
159.879608
156.295303
121.889702
153.951569
134.207047
145.398880
170.200577
157.398163
136.595337
145.959961
177.169800
132.432220
139.413162
157.350632
55.789162
143.264023
138.855667
-47.085693
125.226334
151.499481
147.702026
158.764267
148.610489
144.216125
149.284409
108.381500
152.517395
148.611542
126.734642
153.964172
-27.365757
-19.584370
9.964427
26.396601
-130.214752
160.987228
-146.419952
174.483368
168.916824
132.928680
169.606033
-144.150696
-173.432114
-158.015533
-130.779312
115.080879
138.064087
123.378387
125.393875
-10.090853
-37.440220
-25.362356
12.448061
162.295822
148.213593
139.348358
143.716263
-34.004616
-8.708720
-40.816639
-13.139046
131.572037
167.923553
139.599899
140.773911
123.251518
136.623642
-174.799179
161.081604
142.914307
164.370087
136.052307
165.288925
161.588135
145.619278
-21.107037
-4.257309
-41.591446
143.508255
128.496262
149.679260
143.793701
141.283615
167.913788
126.514000
162.461990
-34.955227
-33.811001
-52.680294
-2.638043
-38.559311
26.506029
-48.492317
-46.538475
18.893751
5.252923
-3.425884
-6.128359
-8.961554
-18.004713
4.936100
-39.521095
-32.906521
5.668562
-0.585172
-7.565170
-8.363231
-38.555817
8.019711
0.771517
-19.027918
-14.931035
-34.134266
18.394154
-6.511593
-44.033401
148.640289
138.713791
117.512726
161.600662
-12.726082
139.565247
154.688477
130.247711
148.773972
146.342026
25.129652
26.870241
145.490021
146.882767
134.191498
115.178154
151.266922
147.982590
141.007065
145.929413
168.547729
126.218201
8.392763
151.136337
142.552094
120.481812
158.895523
152.808029
140.161331
167.315323
133.245392
131.993805
128.072296
153.061478
149.469467
143.902466
134.350006
158.159027
121.782639
132.037201
139.869019
153.868698
140.493591
154.285721
148.663986
153.256348
132.527115
140.784317
-1.048852
5.530204
-47.364021
0.680700
16.771688
-9.486469
-36.458485
-24.629045
4.749616
4.026912
146.126831
115.770607
170.650787
149.112137
149.827499
129.582932
129.240143
-176.482468
163.179657
161.648682
118.291969
7.196010
175.440002
152.684052
127.867363
164.296036
104.519104
125.856689
150.019272
149.134674
138.827637
158.774155
143.155045
105.256981
134.077576
144.962677
144.125504
118.949913
160.712067
118.854301
130.909424
133.513000
141.947144
137.551254
128.337280
-11.583438
-10.759453
-37.423466
8.348779
-43.204391
145.576508
137.983826
159.915939
147.359085
135.422241
151.889465
131.950195
150.611176
127.098732
156.843674
140.184647
147.827789
130.074265
28.240423
131.981339
129.421875
131.541260
141.403244
164.522781
134.772736
143.623093
157.816345
130.016800
130.749954
150.806793
165.296982
120.248817
156.599915
153.724823
140.544846
124.484810
152.724945
154.005737
161.142288
150.197708
147.596451
152.114059
121.851799
169.995560
158.639969
144.836609
131.499908
149.359268
135.425583
148.980820
163.892746
-177.982864
135.405762
130.790604
130.699020
151.830368
150.548111
144.385544
137.019989
148.024704
144.603027
146.533981
-8.773417
-17.889860
-23.182899
-25.680367
-0.378459
-42.123821
1.460855
150.966873
149.586838
157.714996
124.792603
146.278824
135.375061
137.256393
132.165131
162.604324
138.065460
111.599068
138.111252
144.341125
171.675827
143.654892
140.105423
153.767563
134.761978
162.956161
156.708649
167.669449
114.821426
-25.725100
-16.824392
11.371685
-22.635637
27.978483
-0.380522
124.473442
145.659485
152.098175
153.634552
159.586563
133.348495
146.066116
166.397766
145.446472
140.484573
165.788742
151.367416
154.358093
160.333221
160.076233
165.758102
146.299377
130.203506
155.604095
136.044403
153.113113
138.579941
130.162460
140.632065
132.005859
150.670975
135.067886
140.327927
129.017548
155.885056
125.502518
161.462830
140.318802
167.305817
138.436020
149.843826
137.938934
145.752533
138.634781
141.249527
140.753891
134.502457
131.532242
144.819595
148.157486
23.664307
2.241055
163.708786
151.684372
149.137390
169.223373
141.008499
145.166245
119.674988
159.435638
144.377502
156.035492
164.641464
137.513367
155.178497
137.537964
133.158463
168.720993
135.622711
151.065308
162.208221
151.292725
128.954666
146.176743
132.492249
164.211731
128.484634
146.705643
155.335480
144.206589
125.366341
60.127872
-39.538940
1.435723
0.191797
-8.414355
-37.917240
-7.568671
-43.112682
1.936034
-7.864967
8.420702
-29.275618
1.651260
-0.497715
-12.339288
-21.079878
-32.374889
146.545151
152.000107
126.176109
-164.383881
145.216202
146.275070
-13.200770
-7.454062
-19.177425
-38.648296
-7.705406
3.140805
-19.396681
-7.664315
6.508581
-54.432205
9.807844
-20.234766
20.709402
-10.580575
139.811081
161.633484
145.133484
150.758804
142.173264
176.704254
146.517242
155.605423
170.533310
135.688065
147.047546
147.475967
123.059624
144.017868
143.410065
164.396851
135.695755
165.150055
151.139572
160.467896
164.059479
174.832397
106.364883
172.725449
167.320694
14.268472
-18.971167
-2.647228
-4.902967
26.695686
1.440757
145.574158
164.353699
157.928619
139.205154
169.611389
8.089322
147.492661
155.764450
137.189529
-179.832138
144.262085
143.303970
147.268356
140.049637
147.886353
140.913803
121.311951
173.167679
158.854477
-35.694691
-31.966785
10.015218
151.199310
154.412598
143.652771
150.968384
150.193634
155.837265
155.982544
142.164780
28.689526
-0.249446
-35.065197
13.634025
-27.132633
161.393967
117.100311
125.666023
158.602127
135.612122
120.092590
152.931992
134.327240
149.554062
134.962265
167.623566
154.640640
162.648621
174.320374
150.686676
139.891907
-16.760893
-26.472004
145.268448
113.745010
109.139816
137.840958
153.997345
138.914642
151.338898
127.103149
133.883392
151.257507
148.149567
141.518143
-27.587067
41.019695
-36.745533
17.123222
-21.131235
45.485245
-42.045780
28.354111
12.509085
173.600723
147.297653
146.108521
147.003433
141.764297
154.835358
44.819912
-138.420212
33.007637
176.172119
35.832672
27.210087
9.448538
18.566664
162.654480
43.065956
28.288000
132.442474
-162.414215
153.141510
-169.991882
-147.105225
-152.783157
47.598675
-140.110672
130.964798
143.089935
119.258514
144.018387
138.848145
111.742928
163.835159
151.413773
144.231812
147.513992
150.486603
118.875420
-6.937093
-2.776855
-29.545002
-13.817421
-42.947918
-14.307494
141.722427
-15.815133
-15.103052
1.856567
26.419781
-33.497688
21.822512
-49.525856
9.812995
132.621368
150.207870
128.578674
121.386665
133.497162
162.436279
139.897644
154.834335
-46.995033
153.794113
169.220413
139.356613
151.530518
141.038406
138.121338
162.980469
141.487900
132.846848
127.016060
-24.165228
-43.159260
-5.712373
153.352524
149.683044
140.356583
134.081635
142.855804
133.212906
140.977448
162.925903
145.503784
158.033310
144.343246
142.683792
131.208694
-23.338919
-17.004793
-22.420231
128.264725
144.444199
148.708160
161.796539
126.151718
-176.788925
137.969940
138.986633
159.003067
130.349731
137.190277
150.983215
151.123581
121.248596
149.479248
147.541641
149.311249
161.836853
143.300232
157.627335
112.220627
110.426971
110.476654
139.079224
162.435226
140.846603
141.422073
154.458511
148.312912
151.693069
148.829620
137.692123
-164.172806
-145.246048
-166.845901
-157.964355
159.055756
126.889023
132.708405
146.108627
124.702499
138.487534
144.321152
159.823654
141.260681
114.710770
-34.156158
-18.170446
-30.627296
150.976486
152.493439
137.028641
174.110825
165.910934
134.323410
178.328827
150.459579
139.734238
164.270615
139.556137
146.707672
115.488914
142.479645
123.532928
128.459488
129.539062
148.072250
132.005508
160.982574
158.565140
158.756332
123.239212
159.694275
142.993393
147.348877
151.222473
145.540695
-177.299393
142.366684
141.268402
-42.554276
10.412856
12.080263
-4.730937
3.865688
-22.441542
164.898422
140.398148
142.431778
178.722824
129.133392
150.675705
143.611160
168.799454
-25.894800
14.442287
-3.913315
-40.708736
15.846992
16.768221
-4.347895
-35.302147
10.307060
-0.074019
3.995030
-41.111797
-5.753637
-11.504665
141.784180
153.813065
137.108246
152.194244
-18.751415
-44.785103
-47.534996
138.995575
132.204376
153.639481
130.804703
177.959427
118.737999
139.550842
117.557533
131.325317
110.925774
148.305405
165.515900
152.090210
160.819885
118.382652
148.445190
146.325546
152.980087
139.101715
149.566742
96.576668
157.725662
167.382935
129.912354
135.390823
120.521088
131.918274
143.923477
168.052170
164.988937
134.381271
154.627518
144.693405
160.590546
167.288544
141.062210
131.335022
155.028580
151.710724
143.345673
142.691971
130.126236
121.040375
126.965393
152.240051
117.804504
156.213898
156.143768
142.418030
149.095581
127.457031
143.812820
147.513718
-14.321666
-8.653648
-43.200966
-6.503728
163.400650
-161.760864
136.546234
22.326374
21.871792
6.972123
-34.647221
145.306961
151.132278
142.319839
112.043251
147.780640
148.947342
173.899841
157.887756
2.977890
36.075649
-39.309021
-0.567862
-20.077330
169.879089
175.055405
137.543213
144.426331
165.332184
147.645172
132.255096
144.859390
148.000076
133.471909
-42.819530
146.824554
143.918594
155.398102
165.091721
-17.900852
16.462078
5.884898
-26.881596
1.443471
11.859132
22.347347
2.684090
54.390450
-20.505583
19.879612
-8.853880
-45.373432
12.632370
156.923889
161.213821
60.304428
15.564484
-27.071140
-5.393940
-2.367280
-9.464501
-25.898726
-8.114861
19.676376
17.264469
-42.780388
-21.937555
-48.712105
-41.772854
131.795959
146.995193
127.014748
142.970688
136.631500
-29.482237
-5.229221
2.882558
21.472769
-0.912788
-18.243275
-3.122112
-13.953777
1.526237
2.628380
126.773468
55.416645
-13.361071
-43.400093
-39.911800
-37.798077
29.545044
-4.734124
17.029846
-27.198868
131.265976
175.710052
126.895782
140.719864
170.092926
132.667969
142.300293
140.911224
157.597427
122.027458
153.201370
147.646011
162.617340
143.779861
160.918732
156.389847
61.456940
-45.529648
139.095673
157.809494
137.673706
140.039703
164.438522
158.603119
149.022980
166.215942
145.242599
144.150253
168.852234
148.411392
132.697449
158.031860
156.481339
156.242554
133.275284
138.067398
155.815964
120.644577
127.223961
149.081955
35.320053
151.013885
164.408279
118.081085
121.094261
156.181610
142.054306
139.314484
161.184616
137.561752
142.628296
138.083618
151.975693
137.892288
126.971054
142.632919
153.197510
165.359955
145.235031
134.407928
147.318756
146.704391
126.394173
141.017136
158.224640
151.150345
132.615372
116.884422
166.555695
158.595520
125.850807
144.867432
-1.410421
150.416626
134.191238
110.490036
141.474930
144.720154
150.525192
149.823990
148.729446
172.114578
151.608688
160.557861
143.941483
137.857162
155.013062
170.217636
150.108139
119.074287
120.315704
148.604172
140.256256
125.063217
157.320084
130.788574
126.587891
150.710083
153.541077
153.663422
114.626877
156.004654
131.576416
159.030441
145.421616
168.238129
139.575729
154.566284
146.673218
137.671509
145.705338
133.714157
176.119034
145.736649
149.369751
161.072189
149.739273
143.615021
151.383057
149.634949
142.767975
-127.685432
58.814449
104.886192
171.351501
158.629257
148.458542
130.574310
138.030701
140.920914
157.705887
159.328354
-5.876998
21.253046
160.767365
148.692993
166.770325
155.072266
126.758743
165.565933
139.559814
159.832626
138.310425
-75.749519
20.170368
-33.444675
46.461800
8.461437
-45.507832
163.183823
158.161667
1.060356
150.900696
151.298477
144.934540
143.584167
173.576675
150.429688
173.148758
145.581207
124.730080
144.683670
153.599762
126.641388
136.340363
114.410179
141.488495
162.451584
148.194962
152.904861
142.059082
129.745346
151.871704
157.662582
137.908035
144.964096
146.744659
143.530609
133.494705
138.339218
139.820541
161.156464
143.861954
164.115143
152.859207
148.315201
157.808899
145.045822
153.612137
161.451752
136.066971
125.139259
140.867004
143.322525
113.833023
-14.262319
-50.210850
9.683365
-47.564587
56.799427
-56.450630
-22.600088
140.407196
151.218246
163.199936
153.480103
-11.668171
121.581818
139.580063
105.649506
129.389740
144.369064
143.293365
157.236404
118.827911
174.350723
141.348480
155.582626
157.494873
167.777420
-36.466492
5.853136
25.814592
171.368698
1.337498
9.429046
-32.851063
12.255332
-7.757447
42.912399
6.406982
165.201920
118.363358
142.921967
138.783859
142.537018
124.314766
121.812195
147.438416
141.003326
143.798264
141.635788
130.006500
142.257004
145.374466
155.967453
134.423874
139.244293
121.680374
156.931396
125.201134
157.517517
173.512772
122.477798
-7.096442
-14.517245
-34.319370
-7.568178
-0.943153
138.151169
152.733505
138.959625
135.449966
149.631165
155.277893
168.167664
12.069930
127.089081
152.121170
143.289719
146.791641
131.330124
155.090607
136.939102
134.651855
136.397583
148.814240
139.065872
160.120865
142.507935
136.435257
157.632538
134.364319
156.476028
122.549736
129.787659
142.377670
140.070007
150.263962
114.820435
-10.648654
151.856842
128.597504
159.980591
164.005783
163.563904
133.734924
131.972794
127.568558
140.462204
147.470154
148.215515
155.901138
138.535080
141.232025
143.245483
137.399689
152.561310
119.664856
158.033508
5.381720
123.430336
115.501289
138.615097
135.307358
-60.787430
1.654694
-26.213413
-27.802958
30.567451
-5.237645
-17.080788
-37.587479
15.944251
152.040588
129.400986
147.127609
159.435913
136.814804
154.639984
146.495895
138.087952
151.625839
125.876228
171.309357
151.548767
149.397598
146.109863
123.899704
157.074753
120.522232
130.593857
131.747849
149.929337
138.688873
116.108795
153.716080
160.461243
136.099258
151.659531
141.556213
160.297287
145.581314
137.697693
138.865585
167.381104
157.663254
145.898132
37.486343
138.121613
139.057205
147.168747
125.727722
9.844805
3.416499
2.423901
1.937752
5.114505
17.929373
-10.899717
-49.124653
-21.403072
-44.442009
142.375992
-168.398956
-148.446106
26.726715
143.836563
137.827423
137.474365
163.202255
151.417587
142.496918
141.550995
157.182068
96.598694
147.677780
143.235535
126.717621
166.896957
150.562134
167.508392
156.165497
130.677765
117.153435
153.654083
153.671249
124.704483
160.823257
156.751907
128.934265
144.663925
122.384911
143.045380
143.527863
176.856873
144.042587
148.925476
141.096390
141.441650
126.390060
160.590759
151.339828
152.183243
143.010696
157.483200
116.000282
140.850235
124.791512
125.704025
147.284576
74.338219
128.132706
161.131073
148.526337
34.962017
-17.513115
-47.205379
-93.547974
129.802704
139.076004
131.367645
165.540161
154.365662
158.553589
127.453506
119.371002
142.144974
136.542328
150.362747
-32.732700
-48.649536
-43.421268
143.511719
149.402649
147.901337
135.825089
161.198898
114.452835
165.494797
138.052536
176.057617
148.369095
156.741760
59.189884
48.613758
35.684444
9.197742
11.502971
102.441620
149.014709
148.323868
135.798813
145.176208
148.639587
141.854950
145.640137
147.870010
159.631882
130.386429
130.114319
-45.858589
8.965762
12.532572
-48.798157
-3.079179
-3.484364
-55.071541
-11.720706
33.436405
1.604984
4.263148
-19.722038
12.979260
6.627500
6.936753
-29.199881
-29.541420
-1.469004
135.440948
136.432343
-45.182323
-76.072906
-2.351519
-8.554670
145.523285
159.601929
120.182365
1.345521
10.711198
132.291840
103.329742
158.540451
130.212189
140.860687
132.056366
174.257156
134.267120
153.493439
24.419563
119.688103
129.953812
147.153610
160.059402
154.665497
7.342378
143.043015
148.427383
165.735886
125.449150
142.691498
147.667801
134.625565
116.788536
129.228485
141.909988
148.591644
154.231659
-33.456074
27.545216
-39.382420
-4.994771
0.198810
168.994888
131.668121
152.044678
154.999557
152.959259
149.594147
125.979774
153.366959
148.534912
135.583054
40.574848
18.569067
27.518263
-1.471001
-20.495295
144.765198
135.061005
151.626129
148.159698
141.794357
137.849274
140.064224
111.975204
152.335007
134.707306
158.944183
173.403122
113.992874
13.782473
39.007412
17.866411
149.947128
0.881156
-156.054840
-163.011734
172.862427
-177.205978
-134.174683
-164.700760
153.921249
140.817825
141.064087
142.814880
158.482193
137.376465
145.802917
131.685364
148.031509
112.664978
128.053329
128.437057
145.451340
26.264524
-4.246624
-5.435884
20.222488
-1.954646
38.415764
-41.343666
171.019775
110.077568
141.832840
137.539810
140.811371
160.436493
155.211136
135.668701
131.250626
158.004028
156.139587
141.551147
143.044739
137.909973
140.723404
142.130539
146.973526
138.928314
139.006454
146.107925
143.359802
156.213821
131.578033
117.782410
127.891487
144.103134
135.710236
128.867126
162.813950
128.676300
162.150635
139.164627
132.448303
173.696167
137.826736
1.754462
-28.133600
-6.918519
41.577229
119.993683
156.808472
162.802139
145.928177
119.662445
171.335526
134.199356
133.264969
153.565491
167.138458
141.792557
147.374191
114.601303
159.466888
33.489304
135.225891
137.279221
147.122955
137.986053
135.951859
140.345108
139.724045
172.935883
159.488358
161.546158
131.394119
139.331482
156.046280
152.971939
131.135132
15.593895
-47.303638
19.733574
49.407131
-31.672098
153.666672
122.089653
145.695557
146.844330
156.940643
157.581085
137.679382
16.217012
119.486656
143.787308
170.332397
-12.992817
64.577171
-118.696526
125.663887
143.658707
147.284027
138.287643
152.543930
159.225983
147.541489
139.050110
141.538177
137.468918
115.862434
147.008728
150.437256
133.067322
135.398544
138.046661
139.852310
141.255814
151.258362
-9.649359
-8.879006
141.624146
156.686081
169.684357
136.225906
138.881760
132.889526
118.535713
122.873665
103.067574
169.766098
154.959625
160.436523
147.320526
160.227280
122.650864
143.856277
72.912277
32.688076
146.093414
150.818390
147.558945
124.110649
-19.218769
-16.819508
-44.921913
4.664762
20.904987
-4.005164
165.267792
145.124634
125.552422
152.168335
141.059814
133.883469
132.571594
143.240005
149.304764
138.786316
-2.600905
-4.404022
156.103180
137.266907
157.652603
151.146576
127.971222
-14.529828
167.803375
155.804062
134.374634
166.054077
143.708649
139.977966
141.024811
147.241119
145.526932
132.895020
162.531296
139.398026
172.069412
143.977783
141.732346
143.046997
167.901108
153.027985
-179.119278
140.223114
147.973328
151.155746
-147.087234
-134.127625
178.973587
-150.377457
40.071552
-141.603683
99.249237
10.963720
16.269562
44.957691
40.297607
16.491745
148.977280
-37.197216
-95.524124
-40.510078
-29.903635
-3.702956
2.400614
-10.322585
160.701965
138.546097
12.550611
-33.803730
134.184113
153.023270
145.980621
150.520615
144.964478
155.510208
148.289169
142.265625
142.546082
119.634583
150.855621
155.669449
153.169250
141.085098
130.574417
140.149734
144.322571
143.288040
142.263031
137.206558
131.390015
131.992462
146.311478
128.463486
150.351929
173.328629
137.277725
167.220901
141.727142
156.109268
125.141083
10.878459
18.037279
75.259865
-150.786880
122.500557
-27.985086
167.512558
147.538391
140.239838
145.462112
160.001831
152.743729
109.651016
144.527527
10.292200
10.123604
137.621780
158.419724
131.807480
126.446465
173.509628
148.832703
139.053375
151.854172
149.645889
1.318489
-7.952087
-32.336040
14.863048
4.078663
14.552202
151.525955
116.349876
159.703171
130.802567
177.527252
138.871811
161.007843
160.650467
143.187729
154.404327
139.053391
145.464706
144.624527
142.538406
164.961487
134.487625
148.515167
139.131882
143.746597
139.496841
133.802475
128.612198
149.818909
142.115723
156.543549
151.393845
154.629395
144.213837
120.791885
148.759674
175.728027
122.119011
130.006470
141.341660
-45.498848
145.192734
163.351028
138.112106
-1.382535
-44.454132
-2.680733
155.740234
147.595657
156.958618
167.133850
171.295258
144.832474
136.933640
161.904816
143.463470
-11.073750
-41.649841
-38.633179
17.183586
-21.935873
9.045091
-95.931999
-35.534164
15.654279
17.643011
-44.118912
141.096924
167.086594
163.426910
152.103256
126.101021
138.951553
178.587341
143.366486
159.208405
114.382896
113.455498
155.757584
143.629410
153.099014
171.540848
161.012131
136.424057
153.137848
152.665314
148.337555
164.085464
160.856873
138.266739
140.274597
161.461349
165.410965
148.717758
148.019867
155.589996
32.533756
156.718002
137.705002
130.662521
140.237183
132.354614
153.221054
165.669952
141.073120
-14.811517
-11.459700
147.525162
111.444527
151.424652
121.125504
110.298470
155.553879
150.431198
148.063843
174.727966
126.111694
146.955582
158.101273
139.764191
150.280380
141.656815
133.268524
148.729813
141.808075
142.583435
133.819763
149.686676
136.927719
1.772992
3.775639
141.932144
155.510773
129.473404
155.126175
136.006851
147.661301
117.881180
132.911835
126.695549
165.358093
157.211792
144.477707
151.581284
153.221619
107.091095
154.859665
145.125946
140.735962
146.394135
111.250290
116.148659
140.100357
171.057449
143.265335
151.156204
156.402695
156.170380
170.812988
145.220139
137.177673
152.974915
152.378769
165.060608
148.627701
153.054062
138.074753
165.145477
146.407364
159.578140
164.295700
-33.776295
146.022980
127.958504
133.758408
118.009048
159.157990
134.302734
142.139374
179.375977
131.385895
139.480759
158.766663
149.877319
134.243134
118.008629
146.952820
135.498840
24.867252
-30.716312
-3.986197
11.468514
-32.623165
35.403374
-29.356346
121.330521
159.099487
120.654465
148.173401
144.032608
131.201157
156.551971
165.077271
152.373230
155.719696
143.312881
110.148865
153.137939
131.642548
113.284866
157.923264
141.672394
162.815292
145.931686
133.598145
162.555023
130.492584
151.651840
133.032898
145.132172
168.065826
143.824829
128.151657
137.111252
138.930878
161.339035
144.280045
132.525055
160.710754
139.720291
157.572098
-0.362077
148.868195
149.733612
148.564667
-45.050167
-170.877350
138.094727
165.500153
158.138428
146.153290
140.856598
111.097679
147.587845
159.493103
152.580978
151.591782
153.315521
153.679977
24.276226
-5.272285
-1.735847
-0.437455
37.562824
3.302983
-33.944317
144.768173
161.332031
149.656097
149.498413
144.720779
150.401611
145.037689
11.255573
-22.064379
-2.593821
2.096485
-19.816303
156.569183
-11.751866
-0.587508
-38.459763
-37.701580
-7.056579
19.543135
171.092087
-177.852127
155.388474
147.027054
143.720016
157.619781
16.745525
136.560257
144.228302
170.272339
144.592987
133.505524
139.281631
144.409241
154.389725
176.935913
140.950333
156.823929
161.029221
130.963852
145.146317
147.278229
157.524384
-39.641571
26.363012
133.354813
147.220856
128.590149
162.324188
170.826935
132.739502
107.628761
140.328949
153.285553
124.524971
153.447388
140.947861
168.752243
160.958420
151.134872
123.023460
-177.863373
160.278229
139.283020
159.146622
132.029526
-40.513618
-3.473896
-25.717340
20.410738
12.806123
25.296036
9.983888
39.578949
21.428280
-29.703358
-12.338185
-1.964533
5.524567
163.083511
149.862411
144.578186
126.752838
163.549850
141.097351
116.910965
145.050674
136.241318
-31.139572
135.462418
144.834732
140.952881
148.030350
151.242722
158.688583
166.080460
170.923126
146.475861
152.828934
150.948227
154.615906
147.113449
148.101776
151.035782
158.881073
156.154755
129.854675
113.806602
113.619484
129.115662
153.479126
142.146713
137.281677
151.647232
144.324921
155.797180
137.097488
-163.848755
157.361908
143.430542
154.405319
139.329163
113.818687
132.383789
148.482956
153.515610
136.296402
155.326553
-170.721619
-148.531754
118.853836
149.370361
140.951431
152.638138
-10.861345
150.105713
171.004547
162.336609
148.218567
148.155701
158.068024
170.333023
143.950195
-13.951780
9.609056
-43.864559
5.577559
-141.235138
157.700272
49.679855
137.059097
151.777451
138.414474
147.802689
149.655502
135.693039
167.873978
13.531346
-3.142799
-112.745430
5.566092
-47.392673
9.906830
-4.798365
-38.142738
-36.560120
-22.191301
-24.364174
4.297466
0.128204
3.895661
161.933456
164.638214
157.778915
155.768890
-25.738575
-30.666056
43.628384
161.172699
170.280319
144.856369
171.016235
144.013092
23.743710
14.302034
2.697112
-0.086229
-28.492580
-42.727955
1.934416
-10.676617
17.660412
-46.003593
-25.122623
116.156555
159.947128
127.208740
141.985229
125.003044
139.496902
145.802017
141.556793
151.949127
153.243027
147.573334
136.970032
166.451859
132.016922
174.546143
162.171417
112.405174
156.134949
167.298798
21.622929
8.667098
141.338776
149.281921
146.175659
138.746658
147.521515
145.776001
112.627983
160.964767
136.734985
153.325546
154.036301
159.379242
159.121597
164.176270
154.032379
170.538300
139.264954
133.590576
129.228271
123.064102
155.638687
27.598066
27.739153
130.329666
148.783783
130.628647
155.462570
145.479843
137.022308
146.103317
137.986496
155.025177
139.194336
137.181564
166.543732
156.664062
148.863800
148.591812
120.348885
134.082291
129.275620
18.521553
129.621246
118.432457
132.233063
7.160837
128.441498
145.500473
129.352676
-157.018768
137.331818
-163.673431
168.230423
152.167557
-177.922348
137.170212
137.794769
146.454315
130.309204
132.030609
-48.099594
-18.766581
-41.984077
-16.988916
-9.188038
-2.057950
3.588014
135.677917
152.656509
149.542496
152.791489
153.317856
145.977325
143.570755
168.056274
139.745880
116.939705
151.793961
136.808594
8.021155
-27.662832
-21.819654
13.202969
-36.516281
-6.693074
-4.591627
-9.575405
-43.198410
-1.239384
-45.770626
-6.889285
138.899628
134.271301
133.026337
147.308380
159.535217
142.009354
147.415283
168.776718
148.478790
135.646011
132.360168
171.411362
149.762405
150.171677
148.949646
137.669907
144.886246
148.565125
144.252075
157.324860
156.730286
146.140366
-34.909561
174.686462
149.144302
148.508682
147.926559
-44.788208
-29.432800
-0.183454
-33.437698
-27.311272
-25.515211
141.559891
164.091095
118.131828
129.684326
7.819967
27.929504
169.782715
119.749741
133.227020
133.949326
123.083946
116.138306
137.233612
144.506042
155.443253
160.474396
161.856232
157.917969
144.202454
140.315475
138.134933
153.604553
159.935730
150.209305
139.234268
148.342361
142.125473
141.803314
-156.637222
139.928497
136.358154
132.751526
130.507614
155.659210
146.115952
167.257568
145.778168
148.398117
136.375504
155.124344
147.507782
131.700104
133.697647
119.944046
129.607391
117.574341
127.607407
158.936569
130.729004
136.081787
117.055405
134.290970
149.438919
142.397766
129.572281
150.053360
163.175613
174.300568
146.317474
-177.814026
129.159821
152.903717
152.001755
-178.908524
137.371964
168.200470
136.304947
1.948931
148.706345
140.195084
153.617905
146.563644
160.387650
6.444455
-15.588393
-10.097613
-14.439823
-33.735691
-32.244419
143.043686
143.234833
136.033783
151.357635
15.469008
-2.009739
2.562160
-26.776903
-48.302048
-39.880074
-33.194382
139.723572
143.356125
153.784332
-177.168533
136.090439
177.703384
158.280334
148.743851
152.041870
141.754272
150.533371
143.302032
135.705688
174.104034
134.407684
151.968231
136.251175
144.309647
154.541840
134.049438
137.826874
143.198380
150.623917
-42.596268
-48.825527
-10.894461
24.433800
-24.001892
-44.722775
25.816414
-5.732067
27.214731
9.427127
-29.032560
-4.068231
149.692780
143.291748
142.250626
153.464157
153.290604
140.856964
115.531006
155.857315
137.036667
145.767441
137.702621
162.119919
165.924362
142.809357
158.979416
142.016205
152.458038
145.591095
169.342285
140.281036
144.778870
149.227142
98.006905
149.985748
144.382950
142.549393
151.957413
152.863724
156.124741
142.459869
148.122025
126.665588
156.878143
143.087784
146.555756
146.710526
127.776520
155.071457
147.685272
146.343536
142.740250
139.346146
109.937790
22.250225
80.021553
127.529282
136.618744
164.658340
144.200287
146.424133
146.661804
145.635117
110.038887
129.508423
132.422256
141.481628
139.561310
115.482445
161.569031
164.321228
-34.025894
151.410034
135.062225
160.167252
132.599792
145.707352
37.710171
-52.217339
3.766344
8.104307
-27.426847
7.872127
-41.883354
-29.836620
9.630392
-42.273155
-9.441961
-34.400322
7.861723
-10.268778
-32.019005
153.596054
130.324081
160.157104
147.171143
-40.380703
-16.569271
-2.309866
22.098946
161.405960
156.601471
146.250595
130.231750
141.254089
172.427551
118.995522
2.584977
28.264427
-30.805223
-0.210289
-12.677373
126.411194
148.708832
156.354828
139.981796
158.111038
139.995834
150.333389
137.659836
143.897949
162.964172
-174.667755
140.602661
138.574799
151.026840
143.166077
-6.910179
159.684753
143.574341
142.699097
149.958496
134.603699
152.377884
150.191147
161.708862
126.836700
134.954407
139.492538
144.194427
141.524780
147.645264
152.243561
157.703384
156.493011
152.838760
144.752777
129.601303
142.819839
145.570587
116.438423
143.541885
175.953918
112.499893
132.210052
141.278702
154.289642
144.771439
159.747787
137.712128
134.743759
130.159836
142.776276
164.027618
143.209000
122.914299
139.329224
139.113602
141.284485
133.374420
140.625854
125.741096
138.113739
142.253632
166.290146
153.985641
150.900833
131.884186
160.791092
158.552048
135.751328
170.755661
-41.005169
157.423981
166.504272
125.328255
152.246643
151.616959
169.260696
136.430801
148.235382
153.814041
141.742996
4.620587
-7.260257
18.516253
109.320084
149.395554
143.660706
144.225372
138.655075
135.339249
140.922134
146.832535
137.770950
121.715614
-41.640648
-26.867748
-3.183031
-5.335608
-7.030371
3.821671
76.402245
166.263458
-40.063168
6.242840
25.313166
25.687647
1.103404
-23.927010
-28.528912
-46.691551
-12.773928
4.948943
-41.051865
-24.819839
-18.959187
4.879416
-5.226860
-15.453609
-15.690991
172.141800
134.589783
170.705902
128.598892
155.774490
20.405567
-16.455713
-41.527905
155.896194
150.054092
145.065796
151.225372
129.123901
153.957321
137.765732
129.940674
160.400528
165.736130
149.745743
156.453323
124.607491
165.051102
168.653137
129.729111
147.996597
121.334236
178.833984
143.778030
133.051147
148.689423
149.420029
135.010956
150.144104
132.818298
169.081360
142.823242
151.500183
141.729599
128.911316
153.766296
144.196457
130.771851
136.409058
145.122467
136.954086
119.556770
40.163940
144.346130
167.107666
163.981461
-177.937012
156.928101
134.651077
135.800415
144.430832
145.266098
148.884872
-42.931026
5.236859
7.277908
95.994850
127.327065
126.458092
129.373825
142.236023
169.396133
121.030563
150.600708
148.496658
137.093796
148.251358
148.095840
148.471481
152.591919
155.745361
144.039078
117.856857
148.152664
149.006409
139.913361
169.916855
151.910110
160.984879
135.411667
143.023575
128.041016
131.235214
103.756905
132.388947
141.498093
129.950821
168.683807
-177.468262
131.513504
128.448288
145.779160
148.670670
164.860199
149.445328
100.235191
137.608215
152.434601
144.145752
154.027222
131.056549
143.098572
149.383301
150.827179
124.293671
109.325981
162.574692
144.957504
141.845245
-35.109505
173.028412
127.726608
119.814255
120.998322
134.001831
119.480469
148.836639
138.333221
143.589203
145.363983
169.788849
145.223679
-24.334976
0.422436
-20.309301
149.850647
167.753830
140.968872
157.371964
156.566360
149.429352
148.444534
140.101074
114.902191
155.187714
-24.633888
-2.115999
-7.410448
-24.045671
-31.674061
-27.137499
-34.449944
-18.175777
-27.534056
-25.389776
-6.234072
-47.854027
18.486807
25.725210
139.911179
143.858902
151.023117
131.913559
134.695557
132.109848
160.393143
148.593353
133.008682
150.656647
136.198441
139.015045
153.854294
131.835068
121.086815
129.143341
161.175186
121.457367
144.341507
144.262131
135.654068
141.607712
153.388275
138.220718
132.287231
115.688126
144.710999
122.633980
155.794891
113.225601
125.394547
155.540115
149.173615
151.930405
153.132095
162.906540
141.497528
155.873611
129.918304
166.961533
117.003113
137.556671
148.611572
132.040741
139.606964
143.243835
123.478203
151.073837
142.681671
124.137642
154.268936
163.473404
148.541428
36.018917
146.501266
136.888260
158.481461
145.080673
155.746735
145.513092
146.765244
125.086441
132.896927
161.057663
143.538437
151.194382
156.742813
154.338120
131.819351
149.657913
145.085907
144.879868
11.074853
-26.789068
7.441020
173.013107
151.436768
158.692551
165.307022
140.465042
126.859940
112.266899
150.748703
142.623596
159.281555
150.618805
138.810150
151.465729
158.202560
170.775116
151.338318
122.133690
137.830231
138.553131
156.463821
152.662231
145.038025
155.725342
174.735672
135.392136
124.627724
147.863541
133.457413
132.475754
128.606979
113.647636
147.336853
157.648544
136.549179
143.467743
168.407532
7.892000
5.820225
-41.869762
3.667196
-15.618065
-25.225388
117.625015
146.692719
131.083801
157.052689
127.934807
111.688705
142.179810
154.123901
169.242401
138.943161
147.853394
138.609360
-24.235516
-51.370346
-26.340530
-17.806404
-41.068016
8.710999
163.247238
140.799911
136.587036
156.419800
144.194336
166.772095
170.435074
163.333313
-20.169924
23.827040
23.031651
3.825564
-44.739296
-39.617649
-7.706221
2.766969
10.155670
-122.580116
-48.189823
-10.436128
6.996445
38.602219
-27.366545
-37.223728
-46.030876
-51.112099
-10.949273
155.625168
179.199600
152.506653
125.244530
98.727180
131.928055
147.566696
141.411758
149.379318
121.627823
148.595673
154.881592
142.182404
136.804077
132.758102
144.699814
159.359589
155.801987
150.832886
140.964447
114.167709
138.127228
163.419571
143.993896
135.986435
164.239838
167.845078
140.785873
138.905106
167.659302
165.555069
145.491058
152.356689
-150.957260
-146.918076
138.889252
156.078995
161.585770
138.360474
161.316681
151.661972
153.823624
-23.933989
-8.212408
-39.753090
14.706122
15.379060
19.048960
127.204056
172.541794
148.271057
27.966114
-3.279486
127.402252
152.753326
-177.622803
115.718399
121.867371
-30.395153
4.959659
-40.819809
26.698242
162.120331
143.775177
123.435104
153.794739
134.119171
138.608322
151.709885
120.931198
139.528046
163.573334
150.466431
140.770004
121.644417
165.100067
161.600403
148.806549
121.314369
151.221481
141.848511
160.504196
171.218307
155.548950
139.409561
143.348953
130.184708
146.193527
141.316040
161.644455
163.570740
138.519150
139.793808
153.482880
-42.598053
4.854661
-42.842602
13.401709
-65.375961
147.711044
134.941498
163.713226
144.741821
129.973679
140.361084
150.151703
143.149918
129.348526
139.446594
159.636368
-172.371918
126.350800
140.525452
157.714722
146.278381
129.453049
146.168716
150.426376
137.938019
146.691467
147.886093
158.914963
141.331039
149.132767
143.020798
155.101135
132.266281
132.086884
-7.999639
153.750519
147.977158
147.321960
20.519859
34.624027
173.705536
133.734680
142.316254
138.994949
152.885773
143.895187
132.238739
164.601013
134.437973
137.326965
160.550522
151.831039
146.669540
-22.459478
15.947036
17.192127
-9.220384
160.645859
138.876358
126.837097
130.765610
119.548164
160.326950
174.804443
137.992081
164.977112
156.302780
160.955063
130.148483
130.296814
154.344971
134.451614
156.941116
119.289177
144.276672
127.894531
122.644371
165.597839
156.921524
153.251602
70.744263
-36.387566
-25.899164
10.288644
-20.166208
7.681222
3.882772
146.679382
159.664673
138.673340
154.284882
171.266205
138.841599
118.532639
167.650101
157.366943
149.132828
123.106926
136.755692
157.088440
126.403870
140.624527
116.056244
157.799927
-6.538490
10.111453
0.852257
9.488065
-54.859886
-48.637981
3.164093
17.687969
152.337158
152.121872
157.852829
151.541489
154.074875
117.354706
161.655273
152.570236
119.922760
117.239265
120.605095
152.285294
156.611145
120.062370
120.798309
169.869446
138.830200
133.520477
143.288330
128.392059
114.148338
145.607651
142.840530
151.515488
154.230560
148.788879
150.137085
178.174881
166.532837
-5.370238
12.982863
9.349813
137.833435
150.054245
8.317721
139.626251
124.274467
147.273438
88.448845
163.882751
158.711533
137.375656
133.776825
150.043839
-2.476148
-28.572348
160.228165
174.123428
163.377762
132.745346
148.909241
149.721786
149.917999
137.319000
125.306549
130.060669
134.284927
138.982971
123.101120
138.608383
156.189835
153.164719
152.787842
169.014679
104.888397
123.341492
129.223785
123.236183
138.768311
131.432068
133.251526
113.203430
141.217590
155.049500
-7.743164
-23.433199
-31.127247
-16.112425
158.094604
150.227432
139.179947
144.042648
147.218018
148.635071
162.198517
137.960022
147.009628
142.466980
140.493759
178.930634
156.377884
139.861969
163.267059
154.923859
144.046936
131.212311
142.147095
128.446106
166.701401
139.232391
140.965424
144.592743
169.804535
144.227493
157.953384
157.782578
132.920135
157.935181
112.996758
147.697662
119.451180
141.969101
166.585709
134.093735
32.931183
132.873505
132.454773
139.424759
157.113083
3.796894
23.779503
2.071126
-34.759319
7.286719
130.398148
-25.851633
17.167082
-3.413116
-17.940874
21.330664
6.768048
8.154515
-13.970889
35.953472
-5.471601
-40.099003
35.969521
146.797729
166.149841
142.664307
171.705551
130.855637
132.123901
132.603363
142.081970
123.461098
163.039658
136.453705
158.550522
165.801163
153.972809
173.080902
152.703049
147.107208
144.245239
137.872208
174.690628
149.796661
169.486603
163.844574
135.533051
124.498375
162.344482
149.641953
166.623688
148.208725
139.943192
-39.394527
-21.928375
16.817974
155.929092
161.083466
145.315659
146.158875
143.534012
126.504700
147.940552
121.125198
124.586044
148.263092
150.789825
151.461273
132.714249
153.028564
155.508392
133.889954
123.972572
162.354111
165.705383
134.171082
122.770378
104.156952
155.919891
153.028549
165.694107
139.301422
177.693344
142.785675
107.036430
153.131378
126.558945
149.983597
161.120422
154.918213
167.415512
127.190918
154.991302
126.570557
116.297607
124.450577
130.574051
160.442993
17.622547
-1.987806
-18.538885
6.660617
119.971390
130.870987
154.364166
171.659973
142.280930
157.871857
131.575027
153.881088
126.577988
149.598343
109.596397
119.834526
176.241135
132.902191
136.248459
139.955032
158.494507
164.216888
173.721939
153.079056
150.688507
14.923572
-43.605621
-24.722897
-3.873279
35.522079
-19.992609
170.006210
142.012009
137.416016
145.433594
174.566376
-6.569219
-9.371986
11.681335
141.963974
-36.627125
-15.830926
-4.092755
-49.329041
-42.183796
-28.386080
9.095177
-36.767975
0.932092
150.834106
128.783981
137.919769
143.957825
147.007523
149.837601
115.673782
-98.339973
127.731430
165.164047
139.872208
161.135773
-171.619614
174.179016
12.007989
65.340858
29.845900
68.429367
17.851290
48.595497
32.177422
162.346756
134.698761
141.187973
156.262268
161.451752
140.078171
144.121002
158.384354
106.455551
149.871643
159.057724
166.765549
143.852051
152.971024
171.418747
150.015289
146.803925
170.787369
132.446976
163.240463
174.334412
129.826813
156.778976
169.697388
138.338699
130.672073
118.856926
137.942200
-122.339859
-175.315323
99.014481
122.623581
131.149048
150.483078
162.859711
154.236969
160.240311
146.604065
174.041153
157.917694
170.492294
162.506577
130.681763
178.606888
133.181442
145.519608
162.958694
152.582947
140.843826
158.951355
164.394272
174.110107
123.320831
150.171448
-12.801407
7.220642
-4.081495
15.213086
-45.186829
7.718919
0.062557
160.172058
161.099731
-3.312807
-173.332306
153.035355
142.910141
104.486847
138.121231
136.721588
135.113266
135.506149
155.782730
155.868378
133.731979
145.485291
178.413025
134.861237
127.901375
151.012558
153.315247
136.744949
139.379211
151.520554
155.419601
148.987762
149.107391
-13.976518
-35.520535
-0.727662
-6.741801
56.249752
152.687347
123.615295
149.999771
154.991653
156.736145
167.210983
171.485260
-43.308735
-1.275489
-18.753487
60.404606
22.174692
11.035439
20.960409
-4.736565
140.366180
131.079163
155.045319
154.597046
150.976242
143.785049
150.108002
139.311310
149.099152
152.919708
137.995651
154.673523
102.076881
118.734337
160.849655
123.150970
162.826599
145.830292
144.762604
132.240280
128.846405
154.194473
127.958557
125.321587
172.418152
148.863007
153.076065
136.214172
131.262390
138.687973
169.863052
113.177582
163.680161
153.166855
128.336182
117.021912
149.376831
143.623276
129.564835
4.865021
143.881180
136.015488
163.476990
139.842102
148.093445
130.490356
140.292435
144.793060
173.702805
161.864441
135.257675
147.123352
156.553024
157.792618
159.434799
149.571838
143.800339
115.278587
125.355400
170.308319
143.397491
153.400696
164.613007
151.593384
156.876648
145.758240
138.671677
110.630676
145.579086
137.832962
133.067261
144.346100
140.069336
152.732681
-36.850243
159.323700
162.981339
148.125549
130.574188
4.505065
-19.305479
154.590561
141.947189
147.710342
163.326569
171.269348
125.717819
170.423645
140.803635
146.006088
148.605804
141.898392
151.407364
164.479019
144.906754
130.065582
158.843643
142.102524
145.253204
163.439667
157.972488
166.588821
-40.635731
2.560403
-36.984684
15.348704
11.665436
6.249463
10.741144
10.880900
5.412111
149.929932
145.962936
150.510300
136.261932
138.243317
176.928772
149.520645
151.998413
153.777390
166.505753
158.946320
160.431900
153.488205
157.969467
125.852867
139.805359
141.131943
143.947647
147.748993
140.999359
141.968185
140.370117
161.756500
134.345718
138.348221
141.921295
159.317001
168.479752
152.616943
150.472961
134.022644
165.683380
116.990288
123.807663
155.178940
150.172607
162.848145
159.924515
110.066628
150.969666
154.435669
158.981873
27.666265
-42.535976
-145.837662
20.806175
75.615067
-169.441376
37.482281
168.879929
127.472359
176.908813
151.097839
172.381378
161.480148
143.984894
128.634415
135.338272
138.181488
158.784958
142.282181
160.480301
134.650803
139.864960
165.022614
141.032272
119.020561
150.516495
140.590805
134.206497
140.409225
127.155190
113.093384
163.102768
160.245621
13.106916
-48.304859
-10.986753
141.814011
131.793274
130.723465
146.337555
159.065582
1.109241
-26.809292
138.887512
108.528008
130.518875
127.525803
177.466568
162.386871
173.313248
154.736664
156.591736
-70.023071
-26.566555
-43.865425
-19.948652
148.678696
154.159821
158.413956
145.184235
173.426361
167.393906
171.094070
158.722809
148.145645
149.720993
170.707047
156.887146
146.286499
169.264954
155.719666
115.061607
143.510010
162.829147
138.108383
133.904068
140.385208
150.188644
169.584930
168.005981
132.571075
155.044601
145.656036
129.945374
150.858643
166.851059
178.806946
176.543777
154.269943
146.727844
-13.921947
-31.225872
4.618637
12.106751
-19.064011
-70.089142
5.773361
-27.323095
58.582161
-17.844748
143.347031
151.058502
132.652527
15.867064
-0.630871
24.858107
-29.546741
-43.127586
-6.036145
1.595078
-20.014812
-1.110475
-10.549694
21.597187
-31.059313
-12.353215
-79.227036
124.187370
165.768875
143.897812
141.883621
140.942139
152.961563
155.732727
168.602081
151.833694
156.980301
157.295868
155.405502
159.230545
147.021637
157.831390
173.363312
157.445496
-9.340919
156.119461
128.157394
143.375778
139.868713
135.972916
164.263565
135.371719
115.952888
146.637817
146.528778
157.729034
132.859802
154.157074
1.941485
-47.206131
-44.116741
-5.253670
145.476273
148.298462
156.789932
19.029289
29.756517
-26.064653
-13.264967
6.043286
11.340049
-39.500671
7.655835
5.637220
17.477228
-8.717648
72.318207
156.765274
176.754044
19.373901
18.793663
167.980286
173.479340
115.206352
98.737358
120.536484
152.034195
123.958298
131.492554
5.513631
4.175325
-0.320206
0.228141
135.755432
158.105331
123.670708
131.494247
140.806458
155.752518
160.782562
148.474167
119.894035
152.309906
173.168091
163.626740
154.815262
142.323273
140.293793
157.907547
146.423737
120.932426
143.360886
155.793411
171.513199
138.813416
122.686607
142.164276
143.577652
164.581161
150.555389
172.412415
146.085800
146.198410
157.404312
152.346802
132.030441
128.744720
132.117188
166.175644
158.730179
164.312592
100.298470
162.958725
127.648033
93.397186
140.086411
141.669983
129.018707
160.518448
160.211227
139.091690
124.331482
158.139709
132.147446
151.333572
135.033249
137.740829
154.251511
148.582443
163.043060
138.135635
170.137283
-17.620270
-39.619015
-48.144619
-42.581268
-22.927975
0.715732
-1.316261
20.558971
17.177017
44.217434
-39.424145
-57.462051
132.704773
144.575394
114.989166
161.164169
157.660660
124.750557
134.346909
171.526657
177.311386
146.016129
118.789001
154.477951
124.370552
127.422722
147.433456
118.421852
129.724533
142.145218
150.192429
-140.265976
31.379431
16.952330
24.290449
-175.894058
79.685654
108.777023
-153.296616
-143.583405
162.030853
-146.782013
-177.042084
-162.939453
-139.662094
-160.924240
-149.110306
129.542160
140.951416
173.828690
7.655989
-28.068327
-28.984882
51.229767
-31.621323
-34.572388
-28.769442
15.167404
-6.268290
14.052163
-4.683872
143.251602
150.354858
146.583344
77.158722
144.475616
154.667877
156.511673
143.922928
14.462512
16.848682
10.350906
7.267415
9.832113
-19.601051
94.785255
175.655975
159.557907
18.339443
-16.685635
-36.071503
-8.980344
-7.976219
1.182502
142.304169
-159.206512
-178.884766
18.886261
-143.802612
28.904547
113.789322
137.386948
134.587402
125.890213
148.175339
160.992310
126.912094
143.151154
146.865417
-177.468109
147.364059
145.028076
152.768753
143.751007
-26.456049
129.802841
117.698868
129.165634
153.122772
147.982162
150.539459
154.610718
122.130630
161.759857
145.995529
157.678070
155.893158
145.848129
113.416931
141.165009
130.598190
149.858246
154.566666
149.266220
141.362732
135.535004
155.637421
-172.564835
127.687813
147.603638
151.456924
164.944244
135.698700
5.483300
-12.848824
15.047956
1.648295
4.128013
-31.218243
142.213959
142.883698
141.042252
137.283340
120.604851
116.880844
116.857658
134.963226
126.998276
163.459976
150.371780
136.322128
152.820755
-166.885452
144.207031
136.589874
133.728210
145.621490
131.020569
-5.237458
137.321274
173.620270
131.130615
152.792969
1.065511
13.973860
0.492578
4.846099
-36.219444
-32.483253
-10.673446
0.688134
-49.205597
-43.496449
-11.633351
-25.100163
7.971344
136.155441
124.474342
138.257782
131.160141
156.768402
142.056473
140.656326
162.290405
159.073914
175.516235
167.600174
154.326797
149.602478
152.793304
152.215805
145.161850
146.520523
114.092598
157.562347
154.805054
151.129486
104.605736
155.307083
173.269943
139.278946
135.007294
160.553543
160.860992
158.906891
169.268829
158.760574
145.995071
54.407291
120.915596
153.787003
128.704666
124.150551
127.642677
148.654144
131.055511
144.128601
140.566605
160.170456
119.926666
130.832443
153.619354
152.972366
147.269135
152.589645
164.471313
119.439796
151.335922
148.494507
146.749908
148.203003
115.031540
151.855225
150.424408
128.664459
145.456345
152.504990
132.511429
145.380814
161.560287
128.400848
116.934052
144.011658
146.892502
78.574432
-29.189959
8.857097
-38.165962
157.848236
147.782211
124.567642
149.110016
153.520142
168.621902
171.005966
150.536835
141.798386
141.650787
-170.611694
156.467712
136.286606
144.586914
147.035828
132.428558
145.278610
155.219620
139.315292
135.536819
156.895279
137.325317
136.903748
56.684357
162.288055
145.105988
141.185242
150.531631
18.921593
17.610836
-24.280054
129.589752
151.362167
164.843765
137.465744
157.460693
155.819138
150.490280
152.401276
147.590790
136.560226
147.296799
150.295502
168.359375
148.542160
153.446091
-19.722879
132.901764
137.947723
149.528702
115.813393
151.485123
168.978546
-4.660645
-14.748425
-44.978359
136.560410
141.170303
145.567169
35.933941
172.897049
116.048012
153.631409
169.550339
154.795349
150.841721
149.929672
126.014496
153.243103
19.182186
18.977962
-11.972795
7.984680
-18.031939
-46.953625
134.278122
114.777077
145.306076
163.264603
145.419861
140.656830
139.438705
161.330597
139.970718
138.858948
133.018005
147.764969
126.884155
134.864029
172.824814
126.386673
151.646042
136.232849
-8.843446
0.977388
26.184235
-7.608419
177.256393
149.933899
-25.841534
19.333330
159.279022
114.744057
127.877640
146.703568
167.724884
144.085068
166.019760
112.121185
138.890686
166.568176
-18.010181
-0.595448
24.774582
-13.515442
-48.669491
136.069214
129.207367
158.272537
144.312790
147.380844
148.422165
138.902267
108.735962
153.797806
109.923203
169.987274
-168.804596
159.664261
149.979691
145.103333
153.584091
128.711670
132.152985
138.994080
139.034882
153.961792
117.618881
163.605927
175.528610
152.675705
146.020264
156.103195
141.917191
156.534805
140.359238
134.914505
140.162216
146.559158
6.947999
-23.008394
-13.610897
-6.651366
-6.830615
-22.533026
-24.505951
28.126009
0.271242
17.700083
-45.166382
-38.512096
-14.625512
16.156126
156.389908
145.325790
155.785187
150.118225
143.914474
113.755669
145.629822
155.848343
136.453720
142.492935
111.719429
118.310455
144.907257
-171.535721
144.771011
141.952820
149.064285
148.975800
146.739395
146.052216
176.687836
-8.965805
12.671474
14.402360
-10.782131
-38.197327
-43.744347
17.915936
-33.248180
-31.537394
16.098158
169.624725
131.245270
135.501282
144.657410
143.519089
162.933640
149.641083
160.479904
157.565430
157.593536
-41.953583
167.097733
155.998215
122.388161
163.187943
-15.503849
30.977167
155.238251
149.812897
127.755402
155.499451
149.286560
158.138062
137.804489
-175.659393
148.182571
149.562469
135.704910
138.825058
173.031525
129.823822
133.743347
128.586380
149.430969
135.774872
147.482697
146.346924
145.688385
129.071686
144.047882
158.452942
134.985245
167.700256
133.537766
141.485443
127.383537
127.663948
142.394104
161.186432
127.674004
176.380569
116.152634
139.803299
147.736923
159.224106
127.439423
176.483643
168.002670
155.352951
156.869629
160.803909
143.083466
169.901428
149.004883
140.041122
154.186371
-175.533752
130.541321
154.398651
161.014557
145.924637
136.544159
143.810547
149.108276
163.245071
147.384888
128.338196
164.145126
116.589928
160.566498
157.394592
162.673462
129.480148
133.577026
134.483093
147.220627
140.798584
148.485535
145.945343
149.981552
150.204605
147.689377
161.940125
139.062988
155.766083
164.318161
153.065659
141.981613
158.290939
31.115923
1.336327
-1.047545
147.484756
154.526550
136.839951
124.750107
145.914688
147.128830
139.888611
161.330200
157.139511
149.278427
161.858459
153.325897
124.257637
112.373421
128.264191
134.125809
136.824753
159.767090
144.594315
-26.530252
-1.811970
-39.707584
-0.890214
-39.868668
-39.508972
-40.421780
13.682561
10.183078
-30.868950
-34.424023
-24.161373
-38.572979
-22.513073
5.224835
150.750458
148.498383
140.730377
146.352249
136.364288
137.882263
172.522400
139.159348
158.591858
162.078888
168.822739
133.052261
-1.991937
-2.808607
146.393677
131.196777
151.382248
142.997482
143.100388
137.988037
168.561234
141.772903
148.740158
172.016632
173.038315
148.558212
133.635300
128.616302
148.903854
152.592926
130.157623
149.187622
139.531326
-47.810478
-7.331574
-18.056217
143.846237
131.311752
163.983932
153.611893
146.679001
153.057297
150.706436
139.914017
16.793806
-108.356506
116.868698
9.631147
-134.483688
20.748653
125.364731
138.087952
159.582840
139.317703
141.833847
129.414948
133.043259
153.386703
132.135437
140.562759
140.982361
106.061012
118.194534
145.447968
138.271194
163.293121
160.681641
107.467636
134.479858
164.493179
21.982962
22.366175
-169.737411
145.420898
16.160152
7.663957
46.668789
158.253616
134.221710
150.476456
150.129761
166.288208
139.406891
174.107010
108.732285
148.648727
150.051468
117.042458
169.839325
145.130905
-176.491165
140.171143
150.424118
143.690155
153.983231
151.068176
149.519287
120.267220
-42.956722
-40.999325
12.415477
129.370270
174.867401
141.381790
168.153839
145.288391
139.045166
140.178009
140.465393
141.425385
141.129547
143.035950
123.273026
-1.089842
-13.181885
-9.409827
-41.653606
132.145767
142.007050
138.476364
164.275528
126.343483
141.230621
128.245178
154.100174
166.336243
152.925110
136.533295
130.039429
154.593735
124.919510
161.324844
173.066437
159.177200
22.151400
-28.781237
12.614790
2.410540
152.432541
133.547195
167.257385
133.156754
-156.372803
-174.274704
174.160629
114.327583
-128.587784
112.781853
24.809050
-174.180099
-144.081573
-75.410187
11.087876
28.986624
143.658432
137.967651
137.831772
141.824692
144.321899
155.083405
123.901741
150.540359
136.248886
132.411346
137.163300
141.535446
163.807541
144.569244
-37.397274
-3.321424
25.787680
7.459773
125.988968
141.592651
135.180603
108.774879
160.209320
141.174698
153.869202
130.452499
140.510788
120.177757
165.409317
165.331665
143.522156
129.620010
133.771500
139.248886
141.905197
146.354996
4.089548
27.729218
127.339417
157.522018
141.425613
166.860687
-98.406357
11.242076
-26.654890
-14.178851
-19.649014
-7.311502
-36.827446
-32.497501
-15.625561
-16.654348
-173.560287
144.982803
87.532616
161.999298
141.566238
144.609024
145.643997
150.444473
10.969877
14.376236
-17.203133
-23.852211
-14.945317
-18.631926
-20.055431
-41.830311
16.048054
-23.805786
-13.665847
153.552673
156.633743
156.965454
146.126923
139.758316
158.617386
-30.045820
7.975430
7.636765
30.069717
155.994629
149.665146
109.783714
158.802368
142.423172
139.350296
169.194992
170.989944
149.208603
133.712433
140.845551
-33.020878
0.213062
143.249039
143.355743
-26.758272
-46.453465
-22.705181
-9.626472
0.765150
19.771446
25.003462
-41.549606
58.816109
-140.986923
142.405319
133.371429
147.111053
-6.830786
152.512604
135.174866
178.950775
137.804276
146.276733
149.208618
159.000137
142.605606
140.392899
142.355377
149.964783
154.212631
-25.832563
1.873253
6.267195
147.815079
131.108887
138.622681
169.782562
132.891464
123.354988
124.883842
145.790878
138.152542
140.707642
159.941620
148.101166
169.745575
144.948227
144.522156
151.799057
130.229523
170.527832
150.586624
157.782974
165.998474
153.343018
166.352661
159.591431
142.580841
158.132767
146.813126
100.568672
140.462402
163.134964
146.379333
151.106430
0.567173
7.485663
2.915576
12.877448
-5.396374
-20.623398
5.543901
-27.197933
15.516403
-30.022348
-32.347729
-17.786036
154.935028
131.445663
132.711472
162.282028
147.765503
163.332840
153.057693
129.707596
160.385681
164.649536
141.220413
26.317415
22.385391
71.408310
50.214447
136.246719
144.819504
143.583664
161.160919
137.598862
152.166489
127.513351
147.533264
138.688049
150.326889
144.003494
152.347427
146.723465
159.679092
166.152145
-9.965749
-44.578503
-27.104553
-0.558831
-11.895851
30.675983
-36.458210
-15.099002
148.977341
119.672859
138.692200
154.695694
143.762955
142.365768
160.904709
123.553360
120.349815
159.468872
144.701263
141.403427
146.162003
143.569794
133.916946
131.532578
162.624069
153.756927
124.697815
138.971786
133.813477
117.762810
150.727783
144.807373
170.207993
164.068069
149.170944
143.584900
125.019547
148.717957
162.761520
153.819916
111.748688
158.198822
118.647179
166.594849
150.941574
33.673325
19.958761
-113.431633
149.268250
150.400024
124.297905
112.543121
116.896332
133.812042
136.888779
149.528214
-43.502316
129.451782
147.713486
127.920609
146.651505
130.629517
164.070694
148.502045
126.076515
121.875595
126.926598
145.227219
130.864594
149.862900
166.516449
159.359390
143.289459
158.437683
158.776718
140.973236
141.842743
158.089340
152.301086
130.158630
147.751129
130.140320
154.371857
162.304062
140.422180
137.322144
153.680847
-179.642807
143.951859
160.018723
166.603607
135.955917
147.503052
127.980850
101.885681
168.091309
157.144547
149.035233
109.178993
155.085602
130.189331
155.156433
157.619278
137.941788
148.968063
154.820984
147.317642
133.191162
146.273987
155.134247
130.441605
157.899139
157.684814
100.558868
107.754074
136.369141
124.139763
129.906830
149.382233
144.305038
126.222054
167.953186
153.994629
132.241959
158.196426
143.812592
115.959244
129.001068
152.022522
129.563538
3.917816
-35.813637
18.926491
-15.754771
-43.738899
133.757141
136.888779
128.349350
125.302597
140.800323
141.385757
136.113464
154.190048
125.696594
159.598022
96.802261
165.654480
155.253357
152.385986
171.291733
161.929993
142.143311
144.591812
140.508102
163.295471
153.156097
150.877289
138.737167
142.057343
120.589935
130.423965
140.976852
130.749847
145.608047
150.108063
24.687466
171.461197
134.017532
142.328278
137.602524
144.831253
154.244339
-162.011597
-169.354324
-157.333023
139.531845
-162.584854
-167.614029
28.470881
-148.470871
167.867798
178.239838
-162.439636
-161.478912
49.248100
47.849613
14.433275
123.745178
146.898453
134.083069
27.229530
30.423761
15.089178
11.011454
111.456894
22.141798
16.282209
153.201447
145.380096
153.314789
119.578667
169.449493
154.698547
142.707840
144.791016
166.718430
144.856110
118.181595
123.238106
147.978363
141.731934
-8.728096
-44.944263
-40.299950
-6.973192
120.122124
-34.831772
-41.020611
18.002560
-19.701668
-37.447628
1.963537
10.008440
-33.698402
11.068112
-7.118247
-18.393633
13.728009
15.437696
-9.798257
15.867314
-49.070175
-28.547026
4.691645
-39.444088
-9.138714
8.404058
-179.181946
135.528702
150.934006
143.835663
159.634003
118.434616
160.402893
145.287338
132.140488
139.587570
123.386566
-33.679989
165.428940
169.018326
150.123901
143.064636
18.920614
-42.098152
10.818762
126.430717
107.455475
-48.601986
3.158519
-3.249259
-34.393169
-29.624964
12.404655
22.154470
-1.248665
13.640224
140.273010
153.928879
171.083786
114.187531
144.151627
-6.234764
153.806686
144.371643
148.473969
143.483322
134.765747
134.984482
130.811340
122.399796
165.251526
135.979385
122.016663
128.359650
145.514984
143.522690
151.718201
140.536270
120.571877
140.736008
141.814148
-6.477324
-48.345760
-37.858154
-17.970972
14.589669
-39.061394
5.559646
139.338608
142.399353
143.949814
155.231766
118.594398
149.509949
151.642334
158.951340
157.716888
139.863098
130.583054
165.207367
-33.521629
8.766990
-9.742957
-12.100677
80.914825
-5.966078
149.136414
152.589340
169.330994
166.324005
144.709778
144.945984
162.258743
160.385162
151.901566
149.565704
122.901436
142.688919
149.408646
168.209595
139.196457
143.193283
130.322342
147.229172
143.891998
157.932297
147.255905
135.452316
141.958282
152.910065
-31.370924
47.366238
143.300339
145.012665
166.052094
161.220306
121.563553
144.455872
164.396072
151.618942
142.721252
139.445267
158.394073
152.319992
156.534653
152.109711
148.929611
125.087692
142.754715
141.507462
153.693863
168.075592
153.944275
17.439016
5.804376
-2.670125
-4.073667
-0.645587
1.996158
-13.444152
27.137028
2.587248
127.876846
133.542267
147.125992
61.405865
134.029114
153.128189
160.298691
155.831085
146.587296
135.717178
-29.742662
-23.698818
-36.768280
-25.720087
9.928581
-27.165308
9.384875
-42.496834
149.567749
141.996994
142.715759
115.789421
55.428165
-42.542690
-11.577756
-22.201841
-7.308228
158.961472
145.114075
143.783798
159.115448
142.720139
156.412613
138.157883
159.269669
128.644623
155.300583
159.585052
-50.494751
-41.583900
158.135818
156.853912
154.205811
175.667038
169.091263
164.731277
159.897675
138.743652
-173.324783
143.508438
152.009445
145.089188
136.603500
164.784775
157.382477
147.716797
161.912186
-17.076067
123.971382
148.141220
-170.808212
168.713440
159.301758
132.153656
120.301796
146.795288
144.135132
157.042969
150.092789
145.359482
157.543106
-179.456421
160.241913
150.774643
146.792984
127.457794
161.621384
152.279404
121.844009
151.619141
134.764130
111.549637
163.831787
129.770203
177.820480
141.263885
125.287796
163.121643
168.491913
139.849854
119.072800
143.342804
138.893402
140.394699
116.298813
166.503555
126.677391
144.422623
-168.216919
163.631332
138.898636
138.301361
-28.973795
117.943138
123.423134
117.413651
139.648376
144.894608
136.978897
118.171593
141.113724
153.730011
145.156982
143.995728
124.367271
169.056763
153.430893
162.556229
4.596956
88.113052
160.948166
148.838638
42.410553
24.433048
11.387315
-167.006378
28.096937
17.764713
162.017044
152.658096
151.842957
161.788040
143.542694
131.397675
114.187126
154.900192
-178.121933
124.230736
170.845352
136.525131
135.276413
150.106766
159.442703
137.563019
160.140213
140.329117
151.496735
153.238876
161.185135
132.398239
113.355408
140.233704
156.699738
166.612320
-177.116959
127.013481
137.011017
129.874802
157.951584
127.904396
141.491440
151.589386
148.401581
142.597015
141.580124
146.053680
176.410278
83.534073
132.044235
153.505814
159.828720
148.437454
-104.029236
144.395767
103.058807
135.812286
153.362625
132.910065
117.920166
172.220322
-6.154057
-0.228997
142.048431
163.275848
141.341583
159.825317
158.540985
171.358337
160.216858
150.590088
141.540878
128.091293
167.519867
148.417892
147.606506
141.066757
102.864563
136.168854
173.016006
134.524002
157.359894
139.023880
169.159927
161.598801
118.706642
169.629974
155.282288
177.050705
144.490433
148.904861
160.486053
143.744766
175.455444
147.869949
128.673645
136.485092
148.937515
139.747803
166.892303
144.669739
169.792709
143.988388
157.601593
147.999008
157.737015
137.270676
11.214101
8.626346
140.472626
138.575958
156.742874
144.368240
147.992630
153.949539
132.873886
133.828812
158.139603
140.488861
153.285522
150.823410
132.478271
153.287628
138.275894
123.421021
-5.196595
48.095047
-21.098707
-54.464489
14.962933
-5.018055
-39.208714
150.513107
156.827530
158.174896
156.149445
130.828766
141.406143
148.101959
-29.813309
-35.550762
115.060608
153.496765
159.983444
146.865295
163.489563
148.204651
122.105713
153.178268
136.324890
141.200897
135.812027
155.188080
-11.062633
-23.925520
-15.851719
-47.205425
136.094666
111.355736
139.760315
144.085831
139.470581
128.328247
150.861786
146.932510
146.972214
137.838577
153.375595
115.935379
159.049942
147.214462
155.200027
157.634842
139.888031
147.419891
128.000641
124.629639
125.423073
-176.497345
155.612762
138.669876
118.987122
148.310379
28.984976
39.504700
-40.298317
106.764076
151.163223
134.247299
152.650070
-18.879339
-36.503086
6.231650
-7.332671
6.799562
5.510964
-14.764742
5.684341
155.650436
155.950775
18.778084
142.109543
142.217743
136.077362
158.713776
145.527649
155.028702
146.850784
150.038940
-10.488468
-20.208208
-19.774626
22.222746
0.141274
-8.629807
-44.449116
8.316234
21.188974
-30.447842
-65.780540
-25.748653
-50.568310
-12.317455
1.153688
170.118851
129.093781
153.104645
136.083450
-33.737759
5.950516
-23.499065
-37.889652
150.476852
150.441269
157.169113
159.891006
170.255966
147.519379
125.957397
132.730591
166.279572
161.312103
159.564194
153.293854
141.977036
132.665894
138.980011
146.267532
170.674927
133.524033
153.348389
146.020203
132.029892
125.447220
27.561760
-12.147862
-141.310593
163.357819
170.807770
173.835434
150.664703
-7.365724
-25.183422
123.906799
143.456650
110.060165
145.167542
130.043564
140.398270
127.245491
150.516449
133.928604
177.534302
122.678650
11.830564
-29.793755
157.211624
167.155289
155.777008
140.327942
152.389847
119.116089
144.196747
-28.991529
-26.743683
-62.101723
16.527174
-19.986496
-15.322247
-56.068615
-10.816087
9.511736
143.933502
-56.702557
-30.715509
169.227509
124.283279
155.649628
137.564621
149.103836
155.150925
136.031738
120.717278
127.896706
127.050133
165.699310
149.082947
137.588806
129.528595
129.581863
149.480713
147.648819
155.710052
139.548843
1.431765
-39.589718
-16.253242
9.680705
-37.451729
7.824409
50.645748
6.055891
-39.165989
23.993856
-7.660473
3.581897
51.394772
17.979914
75.312599
160.831711
168.843216
140.210999
139.376633
131.675217
152.387146
173.221558
144.460541
143.302505
145.083038
165.143387
112.596672
147.391876
151.500916
129.415787
144.343216
165.701599
151.470825
151.212997
148.001663
151.708130
156.780731
131.780487
134.768692
162.102509
168.913452
156.898499
-3.325842
134.584457
147.820465
154.600937
148.771317
129.406647
145.301666
110.680145
157.039780
135.722626
123.133568
130.882721
146.817200
133.287384
138.592285
123.057625
98.520149
157.346085
144.618454
158.750168
147.739700
127.646637
150.828842
140.764679
145.980362
163.183838
149.504196
132.687866
163.019943
172.898636
152.344421
138.103027
158.785812
65.463547
124.869347
143.273804
142.920334
8.389791
-42.274216
-14.762570
132.379440
158.123978
162.477676
151.977783
128.634720
139.464981
154.919861
142.078842
129.407089
158.824814
169.187881
119.002068
53.141514
-38.666985
134.052399
169.953720
132.097412
149.464539
131.764771
15.054230
-10.795631
-2.318071
-28.956709
26.623388
17.861992
-33.732933
-44.385098
-30.997484
-45.708321
-12.368881
8.917070
125.263504
162.255066
152.469971
135.791779
139.548492
138.825607
152.255539
148.287582
139.498871
173.064453
162.706818
121.853737
16.392168
0.128204
-21.210402
10.395818
-43.397404
-41.745487
-19.518671
-19.173723
-14.754702
-10.200063
5.613145
-11.642240
2.663960
-170.240326
165.345123
91.134254
-131.942398
-135.749313
-175.537430
-171.982285
32.244209
31.530060
62.623131
-142.593201
-143.071640
34.991272
37.139847
157.590286
149.816086
128.292130
132.593155
174.125763
154.556961
121.807564
148.604630
2.663445
1.961642
-37.108913
150.263504
131.767258
135.772797
132.476013
147.542923
130.402161
142.532074
149.268188
150.607254
161.765625
-13.801195
5.662266
-46.345348
171.892197
132.791855
149.639191
153.400040
145.575317
141.967743
150.422394
127.695656
153.413162
155.751602
129.648682
138.370392
154.614227
106.594208
144.651901
136.923630
100.829475
15.671873
-52.724640
147.053284
155.524826
141.946838
142.587051
117.805351
159.998764
146.802780
151.122879
169.207535
153.842804
147.461685
143.488007
145.422180
145.387970
138.941193
144.644791
120.522011
153.829910
-4.924099
-1.054434
-9.780682
26.012981
49.120220
23.247131
-46.529846
12.110951
7.424969
13.386745
-40.616158
148.549149
155.625061
161.422653
150.013870
-11.129301
135.180374
164.663605
169.469315
-38.464241
-12.931444
-22.729650
1.367878
-48.991413
10.632803
167.217880
152.642044
129.200729
169.510910
158.494751
156.578857
157.031906
22.457441
4.051734
26.312603
26.290195
108.680969
-164.786392
45.174370
24.449268
158.725403
-146.103043
16.824911
26.163841
149.347733
132.218231
168.247894
150.171036
143.779175
151.477875
144.597015
137.034393
142.477921
-8.730279
-4.822676
33.129005
10.772305
21.844633
-13.785096
-2.741597
-44.433674
154.144485
135.490936
144.489822
151.038757
165.460342
113.408958
156.894699
157.818756
30.186384
-4.219697
19.837296
140.423019
141.552994
145.920563
167.186081
156.458069
129.936661
173.342667
149.679245
-19.470224
-38.842545
137.539551
156.233948
144.377960
166.395538
162.672867
151.626633
142.619293
143.213730
165.992676
162.183914
166.288132
173.587402
170.218140
-116.745056
122.345131
160.189941
110.795494
167.036194
142.342346
120.740311
137.713058
-7.349216
-4.138294
3.224219
155.399506
140.663696
125.672783
139.501694
152.038742
0.183454
-15.674491
7.267766
-28.880138
-45.177025
-14.497709
-12.160433
41.824631
-36.875309
-43.785351
0.602309
-24.446545
109.287895
136.953720
135.054199
135.200577
153.398270
161.012314
135.133484
170.848434
129.217346
145.447632
-28.973991
131.034683
166.318985
140.485611
142.810989
131.449814
0.943568
-13.852311
145.605515
137.601196
138.378250
139.431900
121.863953
142.547806
150.640610
136.151993
140.402924
147.513443
138.861465
109.760406
159.103149
133.895798
132.274918
135.701447
140.959488
165.105606
116.338249
136.515198
115.614662
170.229340
141.049072
163.867340
157.578140
165.849365
150.161102
153.383728
151.506790
118.989372
147.915802
158.827881
144.423523
144.344376
130.609512
142.468826
1.416374
-5.609094
-17.747591
105.268463
128.901779
118.902809
134.828842
137.737137
147.836075
159.922607
143.093460
143.471436
133.054459
128.376160
134.859406
151.937485
-155.302002
146.980392
150.039368
148.929077
144.687164
160.403717
154.120789
152.639221
153.545166
166.029205
146.017609
167.479019
139.257523
132.378189
149.211456
160.401749
155.618454
132.462906
168.122864
139.923935
123.279594
142.463165
138.112701
137.987930
107.407654
145.713455
127.809364
151.960434
125.282066
136.492477
139.344559
158.684845
136.178665
143.717392
171.603378
142.516235
160.908981
149.114716
175.119736
127.075607
152.706161
144.636597
127.348709
160.738678
149.505310
117.983292
138.604660
106.441048
147.280991
144.210815
125.861313
166.374573
8.749721
147.993942
144.091049
140.098190
149.411804
128.545731
139.848190
155.333908
172.081100
123.036743
145.461227
148.781448
147.936371
117.590836
117.995995
147.560898
126.595299
138.573380
124.069412
150.302704
152.089813
147.121719
154.342743
139.570847
179.448929
155.815399
171.581665
110.404800
141.235733
28.350027
33.496407
5.421011
147.020798
137.635880
134.406754
153.633270
146.805252
135.648682
154.371338
162.386810
140.693909
128.897110
-176.048340
144.269638
96.480286
107.765427
172.554321
135.481888
132.319778
129.232574
143.408173
155.253693
157.494110
168.008942
-168.738205
134.267654
138.192566
-61.651619
131.146072
79.848434
154.361786
-10.749808
-34.249775
-17.561533
56.764732
-25.143713
-0.350545
-0.851568
-11.461711
-24.504337
14.157043
17.446466
-139.510727
151.150085
158.779327
158.288544
153.889313
158.599274
142.078766
154.791229
161.119888
116.986671
169.243759
130.928680
144.280792
140.117050
147.757126
124.445206
152.689987
151.175903
146.347916
168.374542
170.739578
155.282150
147.988052
179.558533
151.262238
11.720605
9.405983
-29.712950
151.332932
150.790207
137.265625
129.394211
137.743851
148.963333
142.255875
169.779724
138.405930
163.814682
133.258026
120.062271
139.872055
143.946075
151.085831
157.679031
136.509705
171.177383
138.657104
124.140526
163.497375
154.230820
165.078888
172.330322
135.264099
161.497192
2.107658
127.975800
144.369293
132.384583
151.727188
136.821747
156.051666
115.119225
144.263779
-14.781763
-32.894257
28.505428
-7.263796
3.258765
-23.382635
-43.533466
2.020810
5.409214
-17.972677
-0.911930
-28.378321
-53.057358
-36.520939
148.613464
150.231293
111.453979
96.984299
-50.897675
120.914177
153.345749
150.813812
148.331207
155.824753
142.204010
151.737686
144.068436
69.444748
70.559471
174.089905
-158.135818
172.862885
-143.094498
-160.998947
-167.957077
-158.622864
178.075623
14.755827
47.062275
-166.436249
-137.919586
-151.711533
126.867477
114.071335
136.136002
127.822586
162.341446
148.315063
138.094498
144.208740
158.174591
143.727753
144.060074
166.992905
171.189545
140.687073
134.590286
156.586334
163.062073
159.788879
172.493698
178.194733
-4.993359
-15.587923
8.536583
10.945084
169.171234
163.756790
147.669708
147.168411
148.129700
3.942580
4.359636
157.692612
171.710510
136.604874
161.102173
140.720032
150.096039
155.241501
151.378204
150.314163
155.185516
136.101776
123.131416
171.412384
112.901604
146.859909
141.201340
148.766068
137.038147
141.454010
176.643738
148.989365
2.223608
-1.680511
11.051485
13.432808
156.947235
153.082565
136.096863
147.550369
152.106583
148.768280
174.457748
148.716843
165.628387
161.133255
162.412064
164.382263
159.117767
162.626160
164.196762
156.654633
143.140549
129.551224
151.855865
171.999191
148.085785
143.553146
129.292496
140.713577
167.037277
162.224899
143.757065
156.120743
156.881165
130.594666
123.299446
155.643066
142.333847
151.910187
126.295876
142.885803
143.891708
139.936172
170.376846
150.988312
163.612854
16.125969
11.158297
-40.446972
22.792738
145.310440
164.544678
142.085709
138.697433
150.433243
119.100281
157.299545
151.498520
162.625839
150.676712
158.232178
127.878784
151.450516
152.800797
174.030304
132.661636
175.770233
-50.038273
150.328308
139.655548
124.378349
152.898422
140.420349
149.369858
154.731049
151.154572
113.079597
163.325119
120.877754
122.095665
149.047028
166.954453
144.257645
151.139191
168.728333
-6.339298
-38.275623
-19.987555
-36.186508
-50.478806
-2.662122
-158.358963
148.289246
134.858719
139.971802
139.618027
154.723648
149.312378
143.635513
164.040283
119.051773
127.163635
110.373924
165.014069
158.320236
137.339218
142.349091
167.508133
144.084229
145.636017
175.027512
165.495895
162.888275
176.127518
118.578880
145.582489
126.848312
54.313095
69.880577
139.707504
150.081223
158.768356
-35.540695
-32.061749
146.451263
141.556076
133.747589
139.946442
154.582779
153.685272
140.108612
125.176361
159.427414
163.735077
150.782257
122.741249
152.505417
154.926514
148.283676
157.052109
155.050919
138.433502
123.791779
142.222855
166.569778
143.086990
151.442032
133.187042
129.042450
143.095276
106.036324
167.304276
144.176361
148.360626
151.085693
171.039337
141.635544
132.304230
-5.528999
-40.811520
-36.255436
30.580935
31.396172
137.516113
169.684830
148.681000
154.884155
-3.351235
-5.627582
-0.270520
70.224815
171.714218
21.279465
-42.163963
-6.583025
18.430580
159.930908
148.967651
131.495621
134.792145
167.333221
157.737198
127.946373
140.055969
154.852676
147.476562
161.997589
155.440369
148.022247
145.804947
163.540405
31.135210
-18.562588
111.195618
167.345840
147.981583
143.703720
-13.424293
21.037766
157.428909
144.715164
140.968323
154.952469
-178.945938
152.617294
166.242844
119.788605
161.135773
85.774139
150.513794
150.903946
128.508377
142.998779
144.701004
168.870346
144.619064
161.450928
179.698669
158.308502
157.129333
157.128479
139.154709
161.926132
157.732010
151.789749
140.400421
157.121384
133.787262
149.929672
132.186340
-5.461671
137.702484
122.081017
137.924042
138.214066
149.468643
145.834000
160.811127
148.201523
137.478806
143.802032
-42.547691
-39.898872
-4.201977
-51.594826
9.851613
-6.612362
-2.949819
-7.923401
4.285691
-71.722168
137.154907
132.025803
147.168808
117.575333
138.262695
170.642822
150.496872
126.683388
154.519928
138.036346
148.799911
-8.080581
-45.343922
-16.608973
30.273661
124.111580
161.014633
149.546494
158.238937
0.457140
-19.707613
-45.374550
11.851668
11.804368
-2.139912
-8.690387
-21.544443
137.103561
141.935318
159.463379
159.994904
87.991234
135.158005
140.693802
163.147049
165.929596
161.694458
126.627480
157.184967
161.828781
147.286682
137.833588
133.329376
135.737793
111.038589
144.641800
132.046616
150.355011
162.542969
138.677429
143.118774
125.038521
145.215851
151.375549
156.521606
170.099548
131.689316
158.753647
-3.778594
14.175700
-50.146767
-9.950641
-27.942276
29.660641
-41.770325
121.895348
149.292130
133.997269
129.224365
144.117874
144.425491
115.445038
150.757339
146.192703
145.046417
141.227737
129.154312
136.497177
136.335419
134.371841
132.274292
168.106903
135.124115
163.641068
155.030563
155.523895
158.997208
150.796066
148.108994
127.028671
164.940598
169.169388
142.084305
124.866493
129.633041
153.785126
175.195343
145.901001
159.725845
162.002853
157.817688
112.569267
118.082817
166.897903
147.324448
144.079086
139.301788
164.195663
130.468796
149.552734
167.859482
124.962105
155.498032
151.927399
162.080200
127.831955
149.595505
145.362930
143.366379
-4.198573
-35.070400
-56.938015
-36.236134
-31.479038
17.722803
145.741623
119.453606
151.160034
-179.306198
119.994453
145.983002
110.257431
154.817398
149.941803
-115.047890
-170.437546
-26.470310
2.182385
6.302073
-37.152363
16.492144
-19.532393
164.829926
143.235199
135.798889
133.456863
158.253815
139.965652
161.254547
152.279877
146.199905
151.478394
127.245049
10.439898
158.582626
122.795387
155.127274
3.791062
-23.802851
12.318175
-36.037823
-20.585794
26.441273
21.940014
156.023407
143.400085
148.770340
161.029800
178.297836
150.515503
148.156464
147.496643
141.322723
124.984764
149.230576
18.069996
4.007315
-6.762453
12.771070
6.310344
-46.338089
138.546219
135.954102
133.523956
138.021866
120.466774
147.267578
109.647026
170.159241
154.586731
142.242172
156.780289
143.400009
149.664169
142.259750
147.782623
166.169983
114.674141
147.326736
132.994736
143.336151
136.032150
164.004944
157.134781
138.951035
147.467133
113.790428
109.042870
145.264542
121.543388
147.693512
167.913223
157.806213
22.386988
-53.426872
156.730209
25.035124
148.769119
-9.201886
-1.881176
-2.066586
18.953615
22.303123
-5.807752
130.326340
119.246506
142.969650
111.314301
163.056763
144.417587
152.724731
149.783600
144.396332
128.664963
169.832626
149.076385
111.094948
141.927032
163.383240
149.491653
148.152634
175.916428
156.593948
149.453857
146.839203
141.888565
145.890259
154.284241
144.327637
148.603531
143.466019
148.416687
146.187698
167.630722
128.627502
-30.607807
-15.592358
24.355631
-37.226116
6.642722
-176.611221
138.545486
122.524529
152.655701
137.915024
149.579437
149.579330
130.041656
146.833115
136.920883
153.983475
136.650604
146.906754
122.950668
135.349884
144.196289
158.136154
127.333328
164.081879
168.314163
140.920242
109.528770
161.075836
107.558777
153.745377
162.869827
144.540176
-4.308571
-5.871660
163.953995
145.090836
173.026321
-174.725891
147.951187
154.892365
-166.826279
-17.890707
33.906464
174.257706
142.457779
144.962646
158.749084
148.078873
133.045227
121.774712
152.570847
-4.825965
-2.267536
3.280560
21.370924
127.014015
130.506287
143.179718
160.872726
151.468094
162.575241
126.281929
142.808151
146.141708
140.842972
156.157578
2.555429
1.102161
14.626325
-4.004039
16.915337
141.272263
156.252197
135.597122
139.731354
133.326202
143.886887
145.515045
148.544769
142.659485
135.311890
149.635574
154.665329
153.225449
157.903900
149.051880
151.583969
156.847397
130.108856
133.685608
152.434265
140.958130
125.289375
141.661774
157.623566
145.488251
144.515030
160.868301
161.315079
152.924240
165.099747
159.222351
126.513603
150.650467
146.943253
144.062866
137.615112
148.989929
130.346207
136.741638
154.759750
155.558731
173.972916
155.746002
122.140526
159.644180
129.606537
140.880737
164.307541
157.603271
156.572235
-9.689920
-14.527554
-25.601034
27.446087
6.266569
164.453491
146.262161
-11.935367
17.452719
-11.199727
10.540064
-40.886017
-15.731360
-41.705196
-26.315176
4.665602
-40.534317
3.093830
-12.481478
-44.962528
143.630096
135.999435
152.397598
128.100891
9.275359
-36.600044
-48.078220
63.875530
133.123657
175.395889
127.505089
149.100037
147.225372
130.195190
153.704208
153.113693
140.425827
148.121902
146.105606
147.884949
170.291077
146.886063
166.029968
152.447510
131.211258
124.694794
140.083694
122.303658
120.596191
106.512527
139.729736
119.344955
127.312408
152.322662
144.825302
147.294632
146.670319
11.281422
-40.082378
176.795929
148.091827
-1.562728
-50.406029
-40.721287
-3.590578
71.755402
10.470724
60.089066
-2.298314
-33.465946
-33.811455
27.540422
-37.393536
-31.475996
16.687063
16.028608
-24.952656
17.542088
-4.608829
16.912167
7.136688
21.707081
11.103315
-12.078175
-43.370823
4.205145
-9.656385
-34.191769
-49.400707
-40.680290
-36.800304
136.756104
123.136734
177.121307
171.924271
125.839798
177.714050
143.122269
138.660583
163.339035
138.169235
153.179062
170.918640
151.716934
121.268906
154.281357
142.469955
146.362747
147.779297
140.882294
-6.177776
-29.248419
156.111679
150.356201
148.528854
164.252457
142.265121
-0.969144
148.256638
125.757721
174.083298
164.063705
144.088959
151.420395
141.957916
112.947769
177.771271
109.920876
129.990402
123.593781
143.293396
141.646973
137.708191
148.582611
124.757797
159.212967
149.858490
132.398621
132.686905
160.916290
146.221939
127.247429
159.822662
158.496368
153.545486
140.018921
135.981079
172.539978
102.838264
159.746475
164.435043
148.639908
122.584595
146.938126
172.269760
142.161011
150.097961
145.565308
166.044144
145.444885
135.584183
149.073105
-161.083862
35.059101
155.064697
7.901670
-45.068371
10.894859
-12.257954
12.472088
-6.306086
127.330429
131.616150
148.574112
142.355621
130.590454
140.289307
149.920593
140.965469
151.990585
144.434021
153.386215
145.857727
149.130173
148.459869
142.086319
143.031769
150.485916
122.582985
135.245377
148.207230
159.790375
144.322266
153.189774
-11.743815
3.485993
114.129341
136.924316
163.839661
139.447617
148.917831
158.645767
117.438293
122.148720
168.665573
120.901268
137.285812
146.724899
142.047104
133.934235
134.662521
130.547836
157.302124
151.020248
147.533722
163.992157
148.283447
154.423782
151.757736
170.715652
157.862625
166.230347
10.981859
144.534302
146.356628
134.363754
168.209427
170.006439
157.307297
141.347488
53.296490
160.888138
140.878815
156.720184
133.028580
164.620697
143.522003
141.092606
154.322495
165.520752
159.133240
-39.000916
145.044006
124.090744
167.345749
134.206467
145.179474
139.654648
162.274139
150.692520
158.378189
125.461090
139.946030
170.776001
141.478210
-178.238953
143.041321
52.850346
-3.070712
32.398224
6.743430
-14.847663
-9.637535
137.799683
169.715286
123.605598
131.381577
140.095581
147.199890
154.116364
157.844223
119.234016
142.487427
143.250366
152.280609
138.233109
148.981003
163.518661
165.367828
141.729919
146.832626
141.272797
135.733810
-178.163666
135.261444
134.171814
137.817993
153.034561
157.655380
110.406830
160.163910
-9.957911
-3.565735
2.928239
0.575053
-32.890263
3.894053
159.957916
152.356934
133.897263
145.885254
156.053497
145.286499
148.557175
142.905014
138.158798
126.719894
169.325958
128.466965
138.902939
141.170044
125.908394
137.124374
146.550095
144.527649
143.002747
-4.732303
122.132423
128.480652
176.471573
148.481400
147.873184
168.143173
150.457596
124.653267
141.664337
157.048660
158.219772
149.653702
143.388123
146.813766
146.301620
130.610703
-166.363571
-172.739960
26.953615
114.654991
177.045334
160.879227
-177.749512
124.696274
139.584946
149.031540
149.144547
137.916504
18.252151
157.901718
128.184784
132.502029
152.133392
144.421463
144.595459
152.593948
-43.028019
-47.011089
-40.453598
-38.795456
136.223999
135.318512
149.889557
121.889694
153.693680
112.862999
146.148193
160.925812
144.368546
156.392136
130.876694
161.317886
164.040207
149.117767
151.931976
147.773621
141.176529
150.174728
147.452438
139.366013
150.192383
126.963333
175.574753
156.881546
147.314133
150.402451
161.888397
140.432404
140.855164
135.591431
160.330887
166.615875
145.442535
126.397797
146.934128
150.151764
148.801376
101.691505
8.483898
10.027778
-14.141061
-8.535870
13.327230
-22.616018
-111.465225
-3.840379
-34.571384
-10.161169
45.602116
146.948380
155.803177
139.383057
147.864136
128.894928
135.656799
145.308899
166.369354
126.720482
170.805771
130.507202
121.402344
142.187347
-18.913506
162.955429
127.239288
126.365463
139.717484
136.552231
151.786026
158.708832
158.235016
113.703346
140.522079
151.469330
135.082260
144.717117
117.878838
112.987991
156.125504
146.832764
135.180450
154.946472
146.995270
154.913254
139.838135
15.831189
-50.986309
154.920013
153.792755
135.619751
168.845444
149.073318
140.224762
157.634659
-10.507998
-27.349117
-49.946018
169.426559
126.245094
154.421188
-5.420143
8.459441
2.174389
-6.732369
139.045654
176.004959
151.391449
161.809982
162.816620
146.788879
116.933464
137.450180
133.287140
130.046921
146.421494
149.385803
145.859314
114.802795
140.683167
147.236511
117.606819
153.462326
149.261597
152.342133
146.368591
158.545532
127.675354
147.368225
153.463776
108.608856
-26.586622
1.320862
-30.020029
-9.382403
-38.233208
19.624340
119.185402
124.555473
146.719208
155.766464
136.853317
145.325958
144.566879
172.098602
147.176529
132.849243
145.894150
142.392685
-39.731579
-44.467209
-16.262684
16.980101
-12.413793
152.807663
116.180626
134.320709
142.238235
121.941940
132.659378
173.562668
146.460831
152.931870
148.325974
142.700516
149.869949
140.832840
140.878372
153.598663
163.883865
148.371292
159.710999
45.537361
65.011444
72.284424
10.157161
75.580284
41.477505
23.769083
44.530796
-170.223587
38.196236
-169.998734
-157.285675
119.491219
24.381594
11.696776
156.285583
166.450394
135.378906
164.685944
129.549286
139.260590
148.852020
-166.047592
-145.805740
28.389622
18.942015
14.005278
-127.164589
160.764648
151.138794
134.190414
163.535614
149.848953
150.376999
129.075333
137.774612
151.830231
157.366409
141.698120
136.229340
165.288223
149.240860
170.863953
136.250336
149.328506
155.355179
135.814896
135.339645
148.001312
118.512695
153.148224
154.022125
147.798889
153.989395
123.352989
146.203812
129.292953
146.900970
134.178818
7.594426
9.017461
152.562714
137.162888
119.336853
115.094162
174.834824
147.306549
167.151031
140.704834
166.443207
129.962708
155.139740
141.794800
149.613815
134.649734
139.280212
170.202133
115.641899
112.160118
126.409256
150.807388
164.124954
