# Supplementary material for: Comment on 'Valid molecular dynamics simulations of human hemoglobin require a surprisingly large box size'
Source: eLife. 2019 Jun 20;8:e44718. doi: 10.7554/eLife.44718 (PMC6586461; doi:10.7554/eLife.44718)
Supplement: Figure 3—source data 1. — The zip archive contains a README file describing which source files correspond to the different panels. [file elife-44718-fig3-data1.zip › figure3/panel_B/box4/phi2.dat]

-138.002380
-153.321045
-148.622070
-141.710434
-67.512955
-60.115612
-133.497452
-80.623520
-110.004852
-62.526157
-145.131714
-54.940083
-144.594025
-103.901718
-98.997032
-69.154678
-81.531952
-109.057175
-55.249008
-57.459373
-94.270424
-93.662170
-82.177559
-106.089699
-69.358025
-88.493568
-98.380455
-64.621315
-133.146744
-97.899246
-110.759850
-97.449966
-97.803886
-102.624107
-108.127441
-101.609947
-82.021553
-68.035378
-85.497459
-85.454224
-59.459648
-73.176468
-51.697479
-65.730293
-118.723244
-47.808487
-102.164337
-67.899300
-106.508751
-84.615166
-155.077286
-56.714035
-120.264984
-141.662872
-108.813477
-131.388947
-111.145378
-79.350456
-52.177212
-65.199959
71.332443
64.921951
59.622719
61.055290
41.032536
67.202484
38.614758
70.926064
-108.804344
-126.208748
81.514122
-57.829460
-121.640106
-83.076744
-138.641647
-37.001637
-40.726536
-89.517181
-65.361214
-53.929775
-63.041828
-39.512947
-49.740307
-55.514549
-121.952843
-71.429657
-58.136517
-63.661964
-82.645416
55.435455
-60.285316
-131.876175
-118.586082
-45.631397
-77.636642
-67.667046
-62.293480
-78.080734
-71.120926
-107.297394
-56.614395
-36.341362
-76.239883
-125.249107
-62.842888
-58.392403
-45.475525
-37.220348
-50.867531
-57.231625
-83.720161
-166.943237
-79.496452
-65.550980
-60.106453
-55.979633
-62.329529
-137.745895
-41.881737
-74.500168
-65.609344
-75.382301
-99.979248
-53.158073
-63.455601
-136.541382
-67.444916
-79.325859
-122.791809
-95.116669
-106.654716
-112.972252
-64.905853
-61.729202
-61.203697
-81.791740
-94.459061
-77.810875
-41.618309
-64.053787
-134.836853
-81.265854
-88.446945
-112.837120
-146.608261
-58.487541
-60.234631
-96.608833
-68.701683
-103.172348
-104.466225
-59.890038
-56.495590
-84.308571
-166.234818
-71.024651
-67.427818
-68.972778
-61.117718
-68.222084
-56.209225
-115.376289
-110.760857
-118.113647
-95.356461
-74.243004
-62.827648
-72.220177
-151.864548
-58.646152
-32.722782
-68.464867
-97.928467
-85.940750
-72.222496
-57.991081
-37.962509
-106.259521
-134.086609
-134.026810
-98.073082
-55.272923
-70.253563
-86.208374
-66.513527
-143.620239
-161.948074
-36.638542
-80.682312
-33.476215
-70.205162
-51.310028
-94.972359
-146.715591
-61.089817
-85.037842
-60.820549
-93.324623
-61.828564
-63.217892
-64.852371
-127.859550
-71.269676
-66.092018
-47.406628
-178.421814
-80.313194
-102.715904
-100.100868
-93.804703
-57.257069
-52.086018
-73.692383
-88.600891
-69.525902
-59.252804
-66.607689
-63.486317
-49.612339
-54.270061
-122.993576
-51.590260
-49.128441
-157.594543
-116.513046
-67.971764
-79.467072
-73.271004
-119.364983
-59.755859
-67.666138
-58.146564
-82.324303
-114.510315
-141.755432
-55.219673
-68.748108
-75.342827
-136.277802
-64.764977
-67.736557
-66.963036
-59.849995
-58.613018
-152.225433
-67.867676
-77.170715
-77.882469
-80.943962
-68.502380
-62.349297
-45.541870
-77.565346
-116.406364
-79.194138
-63.024918
-127.488464
-128.682846
-124.691887
-61.222027
-138.139679
-81.829521
-52.813213
-165.181931
-73.765251
-32.301975
-160.082413
-139.952133
-65.447006
-125.813469
-65.889999
-130.709229
-69.607262
-77.415016
-71.837097
-93.027687
-119.302986
-164.418915
-121.340706
-114.874474
-49.790272
-51.839958
-59.984802
-145.633850
-161.296707
-36.255306
-67.575844
-61.170650
-87.709053
-74.583122
-139.696014
-66.935783
-48.898918
-143.294785
-143.797806
-60.901913
-102.409943
-169.376221
-65.493591
-100.081505
-54.478859
-86.385971
-61.588852
-127.553078
-61.347996
-138.260544
-105.343369
-61.634094
-155.012985
-63.254200
-50.494228
-63.476456
-33.720985
-67.572090
169.857162
-59.146873
-60.788872
-66.969727
-150.084305
-67.277740
-142.443130
-67.261841
-59.639721
-62.352192
-105.753418
-72.448921
-109.352898
-150.235718
-66.354202
-73.468391
-69.458099
-93.905441
-96.342674
-80.829185
-118.164055
-131.439026
-66.945084
-103.754631
-92.079849
-90.634102
-64.099579
-166.794189
-113.913361
-98.159386
-129.673019
-81.572510
-149.959747
-99.003967
-78.172760
-57.043953
-93.296211
-101.788231
-131.838989
-55.101990
-60.258888
-57.502178
-64.634117
-128.323837
-56.323490
-3.622122
-58.713764
-55.051163
-22.935144
-54.174805
-61.799747
-105.677994
-147.457611
-65.718590
-100.276642
-61.174038
-60.741348
-47.276981
-65.768013
-54.311989
-58.787865
-110.791565
-81.495346
-32.073524
-133.921448
-143.953552
-167.530624
-77.043388
-63.959759
-58.088863
-64.857681
-81.725632
-95.153656
-86.437630
-66.865196
-68.474609
-60.612339
-67.712700
-113.757973
-101.716156
-169.859940
-131.010925
-63.680691
-64.369827
-82.993713
-102.055527
-106.582245
-157.185486
-57.307034
-47.751968
-105.567261
-67.213890
-62.382915
-144.374771
-68.084412
-47.941811
-77.965576
-72.543892
77.847015
60.020283
-32.405735
-154.621094
-65.413277
-156.389801
-62.864117
-52.459267
-118.308716
-109.341103
-89.051918
-75.475822
-75.765526
-120.732384
-55.496334
-108.949440
-45.869823
-91.833603
-103.322487
-69.458435
-89.935280
-135.651505
-137.734879
-36.391743
-99.196945
-83.490936
-120.457237
-126.027473
-76.809540
-94.002953
-63.288414
-123.834587
-75.002205
-53.224648
-57.322395
-31.285437
-52.141186
-65.712715
-74.553642
-66.419334
-66.260864
-51.372166
-161.397568
-91.780968
-98.162857
-66.681114
-124.455521
-112.229973
-101.751373
-74.463715
-116.824188
-93.679436
-73.790573
-157.195267
-55.434513
-61.868568
-63.837990
-65.294136
-64.426987
-65.847733
-70.505501
-78.186363
-58.615685
-70.631454
-41.355507
-117.243538
-113.261566
-134.076782
-113.379128
-85.485245
-71.727272
-73.807816
-68.237152
56.811100
55.728500
43.518528
42.653954
48.400093
55.292854
75.320656
-56.577057
-107.653244
-69.116661
-137.146011
-73.139275
-51.272171
-99.784477
-118.274948
-77.144127
-144.098877
-173.999420
-64.594574
-61.525253
-154.499100
-27.499062
-60.611778
-82.946663
-61.026848
-57.536308
-59.019314
-120.670547
-96.035637
-97.781906
-110.396423
-61.789192
-134.251205
-63.823265
-130.328888
-82.507195
-94.364952
-58.988289
-153.215775
-102.219528
-85.557495
-174.172623
-93.201569
-172.425705
-65.190048
-61.171661
-75.259392
-54.612888
-119.473824
-59.937939
-133.860443
-90.671730
-52.671886
-66.276390
-62.800396
-81.133202
-102.001366
-89.741615
-74.005760
-99.000755
-116.631905
-107.602257
-104.612572
-97.212418
-149.357101
-95.638855
-62.222118
-64.304138
-69.263680
-52.754253
-150.001175
-128.498276
-87.939789
-62.783985
-71.907204
-51.777569
-78.867729
-100.625877
-45.538109
-32.553429
-61.761326
-72.889236
-89.174675
-52.925896
-66.532631
-53.641254
-103.572906
-77.881775
-85.392548
-143.770233
-72.034325
-59.373322
-84.340553
-88.976463
-90.263832
-65.115883
-59.799397
-126.575325
-110.512856
-65.623222
-93.305542
-80.471359
-144.339035
-34.049900
-156.109207
-62.887897
-62.887493
-61.165398
-78.214844
-45.982388
-155.937042
-66.727074
-30.021814
-52.022312
-170.727417
-126.503075
-164.108994
-162.799271
-47.682404
-55.315918
-97.075478
-104.010620
-70.609123
-53.530033
-70.396423
-127.725639
-124.723236
-109.914146
-60.880684
-58.377609
-52.812702
-107.755226
-56.537937
-123.127701
-57.139877
-107.858208
-80.558578
-43.142624
-108.435783
-105.457207
-74.512550
-126.808510
-66.364693
-123.637032
-49.688942
-64.941261
-67.465286
67.242973
15.888648
110.875465
45.840652
55.300194
55.670231
51.053989
65.556206
57.016338
59.254921
50.763538
66.885445
-73.918991
-158.592468
-82.049049
-62.269993
-43.914742
-52.293743
-70.707329
-144.226929
-70.212273
-70.553421
-56.906353
-59.306011
-139.707108
-69.422752
-152.419250
-81.349159
-53.192772
-33.264454
-65.670471
-156.821533
-149.997177
-70.164284
-65.897263
-55.732887
-57.624596
-69.336197
-114.445663
-69.145248
-117.074760
-60.976440
-62.331730
-118.131241
-87.601051
-86.833878
-123.903984
-51.036079
-53.205414
-69.814034
-103.607178
-85.728065
-108.087059
-72.570480
-66.714584
-88.461815
-87.903008
-136.205566
-111.960510
-65.971153
-76.160461
-53.969246
-65.830101
-136.994293
-63.083862
-78.612648
-76.359299
-147.237091
-61.601608
-63.844780
-129.184967
-101.854736
-28.452860
-95.265671
-61.886894
-140.776535
-54.709587
-62.366085
-39.161831
-115.161385
-105.624390
-142.772507
-104.880226
-113.967682
-159.844482
-131.218231
-105.287209
65.337318
41.447819
46.938900
-55.370075
-57.075455
-57.862854
-55.724697
-169.207916
-88.836273
-122.755554
-61.080460
-114.339218
-65.781654
-67.524368
-105.356430
-76.916451
-135.425644
-102.864555
-78.891068
-60.577847
-65.697830
-88.426132
-137.783234
-149.536575
69.646088
73.344650
55.766804
58.817623
-113.857201
-62.601009
-62.099270
-156.052460
-56.517731
-65.280106
-55.264996
-52.797874
-149.978714
-145.974091
-57.198444
-87.482101
-91.290100
-64.701775
-43.029434
-55.676506
-59.381294
-77.682213
-132.245651
-75.180328
-85.664299
-97.408714
-45.392265
-145.859573
-119.193871
-147.350388
-74.333977
-84.018692
-58.940151
-54.551121
-68.003876
-67.949661
-172.349594
-66.164421
-55.942028
-41.030312
-57.155807
-59.310558
-57.053947
-91.826027
-94.115593
-78.440727
-100.081627
-60.807655
-74.992577
-43.688953
-42.266090
-63.739235
-53.775990
-71.620201
-61.795853
-45.642563
-91.864876
-68.259560
-119.090637
-69.807411
-57.169758
-87.966316
-57.913006
-51.577862
-52.652946
-55.893261
-97.969124
-67.534683
-95.867340
-54.673344
-86.926201
-120.612938
-52.515755
-49.707535
-66.634460
-72.368019
-115.894127
-103.950966
-65.239441
-157.833084
-128.382584
-129.320724
-91.790375
-64.010101
-93.540016
-103.538307
-65.214302
-83.027969
-154.624496
-136.693161
-66.007095
-52.278488
-122.058563
-63.004898
-45.475445
-53.279655
-64.744934
-55.351524
-77.252785
-106.924637
-94.687088
-147.384872
-69.036346
-51.752926
-51.584362
-130.043304
-64.931320
-64.774582
-66.106133
-27.111111
-73.877586
-29.231911
-69.733086
-84.516060
-61.730213
-70.491173
-74.716202
-57.488285
-100.805244
-74.198265
-73.748428
-57.030838
-60.069080
-98.802094
-57.933121
-108.690605
-47.383938
-68.482147
-60.660080
-105.165588
-120.203346
-79.778152
-99.653427
-112.989944
-105.722206
-137.524765
-56.483913
-125.014122
-67.540245
-93.821251
-52.702759
-62.277653
-60.379505
-140.295578
-85.876373
-59.768406
-61.780704
-131.986801
-69.167046
-59.417049
-158.742310
-38.302479
-59.142555
-149.449432
-78.434074
-65.440025
-61.947407
-146.878586
-77.421486
-151.007629
-47.012554
-72.335892
-61.414803
-55.246593
-176.575363
-36.305138
-100.031181
-60.365879
-161.986816
-65.715637
-56.367245
-69.199013
-71.928108
-74.659927
-55.370949
-62.446926
-78.347069
-108.840446
-58.745968
-131.946014
-144.801468
-42.898746
-60.927689
-44.458878
-71.350822
-163.906479
-87.690598
-63.332790
-56.217941
-60.008919
-67.741486
-69.415611
-65.059624
-86.959671
-65.163239
62.349277
45.938301
56.516773
59.248192
55.078598
55.727821
50.594803
60.549393
80.268219
-84.520576
72.598953
53.954464
52.676537
82.700966
48.125195
49.588318
67.217102
-159.166855
-87.432098
-157.925110
-63.264767
-55.353142
-68.008720
-58.262318
-52.891678
-47.765106
-56.124092
-49.167095
-58.726852
-33.544186
-94.332672
-59.040569
-67.468620
-145.523819
-56.474869
-53.832760
-157.954071
-55.683414
-70.637962
-115.180168
-48.843884
-71.872932
-71.058075
-128.023499
-133.278839
-145.472046
-66.089470
-73.199844
-59.159340
-81.978554
-151.131592
-89.175064
-65.144524
-61.773579
-74.035187
-82.104469
-62.485191
53.541203
42.683300
57.718925
75.133804
72.901245
54.176743
-59.159428
-100.599251
-94.415749
-55.778427
-146.266464
-65.507637
-97.760147
-96.589081
-87.823769
-163.312073
-68.400101
-73.454758
-89.867126
-85.416275
-96.901779
-92.114616
-83.615387
-79.566933
-79.488846
-158.585175
-80.661201
-63.078850
71.579788
64.327782
78.131592
67.807739
65.749474
47.280632
-54.404812
-72.326492
-126.148140
-131.321823
-74.593681
-144.583130
-43.745453
-51.110535
-58.692101
-141.616272
-85.377869
-78.326485
-123.801819
-116.574753
-110.771561
-58.559471
-104.719711
-91.826706
-59.097466
-69.179611
-74.615440
-94.935905
-62.707375
-102.640175
-68.375938
-56.759724
-62.519196
-103.605148
-66.673294
-85.463463
-39.548035
-65.399239
-84.615158
-69.561729
-71.655571
-51.855061
-90.978432
-76.007240
-94.651482
-84.245827
-59.683773
-128.329819
-107.734016
-82.500206
-77.310593
-65.265274
-56.274559
-51.175140
-97.146469
-83.174057
-133.615051
-80.813972
-82.096390
-101.779739
-50.658710
-73.087105
-154.297714
-86.514595
-54.721317
-89.604713
-69.582466
-117.420494
-45.126987
-134.394318
-136.590714
-67.987587
-55.280647
-110.638756
-86.846764
-71.650391
-62.649620
-67.545204
-91.031387
-58.553829
-139.946930
-57.230637
-136.620468
-73.193092
-54.257175
-160.192535
-78.939781
-64.885513
-86.056442
-51.514977
-138.131760
-154.212936
-51.877102
-46.055672
-66.917656
-50.270638
-116.924103
-56.278080
-74.736504
-158.268036
-122.454506
-73.994247
-56.789185
-96.148941
-142.522018
-78.305443
-63.933697
-42.132019
-54.288334
-113.609894
-168.133102
-67.010071
-141.509338
-80.851524
-91.022034
-61.795448
-104.318748
-64.381950
-134.042664
-75.374092
-64.827858
-81.087074
-168.129044
-53.297066
-58.616146
-164.219650
-40.035095
-117.578079
-117.821198
-84.703812
-72.136642
-37.928108
-81.209015
-90.880135
-107.978455
-70.753349
-63.167217
-67.727249
-64.640839
-98.652756
-61.774952
-81.811012
-89.678055
-100.524086
-80.848808
-72.234482
-100.323845
-109.398079
-108.152191
-104.949768
-54.059128
-71.294960
-98.084137
-68.373436
-93.575096
-129.170731
-103.680092
-130.698944
-76.647354
-108.329613
-65.265244
-66.804810
-128.112152
-116.017830
-61.704979
-32.145374
-122.222839
-51.623634
-128.996567
-135.141800
-64.060623
-70.924797
-65.227760
-113.829292
-126.123535
-85.629913
-96.573204
-97.580025
-75.262573
-69.247688
-91.370224
-100.421997
-93.803238
-55.328476
-68.109116
-95.439888
-115.681023
-109.478500
-56.802700
-137.569946
-48.924442
-72.221008
-55.546772
-62.688492
-55.937901
-134.510712
-63.191200
-63.022724
-50.928795
-124.860657
-41.070324
-51.356098
-69.138519
-59.543278
-54.183609
-55.101795
-64.678635
-80.484856
-143.381454
-62.679619
-84.046761
-102.896034
-59.950085
-55.276314
-64.085068
-44.437977
-59.807167
-50.541893
-122.213074
-82.337578
-57.113091
-72.842880
-57.285126
-111.751099
-141.514984
-130.302551
-82.508095
-61.343441
-128.100662
-55.241753
-71.059372
-51.950527
-59.731373
-69.255424
-89.044655
-101.166199
176.159409
-156.542953
-108.254860
-51.089668
-57.292484
-71.018623
-59.797478
-91.775558
-53.058338
-75.090286
-154.744873
-48.234634
-54.816452
-74.335785
-58.762745
-51.477123
-157.350327
-151.142548
-59.834450
-58.386005
-99.828598
-156.572281
-118.703682
-52.797085
-102.843628
-57.914791
-70.681190
-166.261505
-52.137157
-85.634270
-141.406998
-118.834053
-96.910622
-79.235077
-135.947891
-155.749969
-60.490215
-84.682159
-78.588036
-66.576347
-72.269302
-62.335423
-82.662117
-55.480026
-61.132442
-56.018940
-63.577618
-116.346008
-63.199791
-90.342949
-39.315872
-66.800919
-46.471172
-122.571167
-128.316513
-127.790070
-94.176765
-55.627155
-48.078278
-67.081116
-63.204681
-62.441730
-77.066818
-59.669964
-77.842026
-148.958984
-148.313675
-54.536774
-38.348793
-123.397743
-57.357868
-63.001369
-51.682789
-48.611858
-66.221184
-51.008881
-66.684212
-60.658047
-51.938694
-72.035805
-63.524361
-47.525543
-173.646271
-78.666458
-61.222198
-115.216164
-98.505531
-36.710869
-87.211151
-63.077621
-103.502518
-155.148575
-62.555225
-59.016663
-76.119095
-49.303299
-154.091095
-56.127083
-127.107109
-66.036743
-72.597923
-130.523972
-66.782593
-117.465218
-56.519787
-63.826591
-41.854275
-164.621964
-57.600681
-52.756516
-154.168198
-73.439438
-157.599014
-145.973846
-80.441734
-68.945030
-64.945992
-60.323994
-54.451424
-103.143723
-60.596737
-66.159935
-102.077278
-58.040089
-123.242889
-141.206421
-48.624249
-71.534569
-93.199844
-82.517647
-156.515442
-98.540230
-72.365448
-71.295631
-140.428192
-164.365234
-63.471676
-69.196518
-130.560516
-90.902267
-82.155342
-138.012787
-61.837906
-65.187080
-147.253983
-78.802582
-102.763992
-164.331894
-56.281227
-45.430557
-122.539108
-143.585800
-71.442986
-47.659302
-56.476978
-66.761032
-127.647537
-86.779137
-33.898315
-156.856339
-91.528114
-75.015175
-64.498314
-62.369869
-133.178574
-72.017433
-77.057838
-30.075407
-89.137039
-51.189461
-117.968178
-60.829075
-112.230095
-90.369972
-75.350754
-132.729156
-158.445465
-67.519600
-121.597565
-66.881035
-119.659904
-82.623436
-51.806747
-161.219833
-162.386505
-57.510735
-73.505608
-67.594620
-66.484581
67.438118
-103.584061
-64.941879
-134.020081
-120.392654
-66.305771
-71.610565
-73.436363
-125.554405
-68.428482
-86.316879
-69.587845
-58.645679
-80.544067
-127.641533
-51.460445
-55.445621
-112.997002
-86.453262
-63.212639
-94.263153
-61.001282
-98.163239
-97.672600
-61.873627
-62.167728
-46.203087
-70.849060
-59.287540
-64.550598
-96.368179
-31.391005
-145.230530
-115.554962
-57.642662
-61.205143
-74.692703
-57.023808
-55.447857
-52.130417
-105.637718
-51.651714
-125.079468
-70.130287
-91.539780
-69.839958
-52.767643
-51.442329
-156.626221
-146.791351
-65.754356
-74.104965
-67.887497
-47.408249
-76.873985
-73.353081
-131.406509
-95.437302
-61.157169
-65.180794
-138.300690
-116.683571
-125.759705
-61.348850
-141.752014
-115.934792
-59.070465
-136.851318
-66.832748
-44.778381
-59.571102
-62.107555
-68.300659
-65.857773
-117.005287
-117.918579
-67.663528
-122.945747
-52.567188
-54.209824
-49.547707
-126.154076
-29.082554
-58.309212
-124.144073
-82.132286
-72.817627
-56.286755
-64.808365
-98.123680
-65.265152
-65.487083
-57.684578
-93.025055
-59.645210
-90.382217
-95.178360
-70.562149
-83.710449
-74.580696
62.579029
62.803905
116.342270
-59.638519
-140.292343
-26.647062
-73.470528
-84.750023
-46.141117
-83.715439
-71.417366
-46.912926
-121.471245
-61.820980
-154.085159
-83.150383
-71.273201
-56.649475
-53.627403
-101.243767
-82.160942
-111.887329
-136.226883
-117.358803
-63.765564
-98.110008
-104.591080
-104.588608
-60.857555
-41.519768
-68.642189
-73.123291
-88.105431
-72.349937
-146.051895
-93.805161
-145.556839
-60.931152
-104.199150
-95.521278
-58.368908
-82.128952
-139.082184
-80.511292
-73.057663
-157.504517
-48.075184
-143.089813
-161.881363
-72.044182
-175.805527
-81.440453
-140.107300
-96.033165
-61.823685
-57.598381
-70.776276
-65.444733
-93.245049
-154.322723
-78.098602
-85.794136
-92.428505
-42.598846
-60.703411
-76.351471
-63.188858
-56.364166
-131.364029
-35.566097
-65.027618
-119.591019
-92.853165
-154.280579
-55.960503
-75.520554
-177.076370
-83.686447
-34.725883
-60.035713
-73.348778
-114.401314
-155.007507
-141.491699
-74.035652
-57.701874
-66.967728
-77.518295
-65.338676
-62.352165
-86.252365
-141.158981
-88.649963
-47.459637
-158.481979
-112.036263
-67.465378
-53.468227
-74.698906
-74.197403
-49.371838
-55.681881
-143.591858
-71.813675
-67.587463
-55.897224
-41.239861
-148.906540
-162.684326
-67.175438
-60.855717
67.806580
-53.764828
-35.296638
-124.065544
-86.076965
-84.437660
-82.643974
-135.176285
-68.317619
-70.992126
-62.148518
-60.962250
-54.471355
-85.406731
-140.281509
-63.701679
-95.514648
-93.139359
-78.170906
-55.247784
-62.883144
-45.823631
-144.907455
-60.286579
-50.172588
-56.593849
-45.770061
-61.368435
-53.522949
-127.286293
-76.970596
-61.956684
-74.480156
-93.195709
-85.136230
-18.736431
-69.449478
-58.058270
-60.034615
-54.211056
-69.402092
-85.976418
-60.505157
-65.005615
-75.718285
-94.205193
-69.802689
-126.704842
-57.585533
-75.653671
-69.397263
-61.598507
-70.612350
-74.437256
-148.949417
-67.282623
-80.458122
-46.654030
-79.159477
-133.253983
-72.673615
-161.390839
-78.770775
-72.119255
-61.581612
-62.565559
-64.383408
-88.190323
-105.227066
-100.882500
-95.163391
-66.781761
-158.134766
-79.709221
-106.766846
-76.564201
-59.206940
-60.418224
-52.059738
-55.403263
-110.787567
-103.544464
-118.984566
-95.062042
-68.968063
-63.975456
-64.419540
-62.050140
-143.535538
-82.123871
-123.872070
-74.378212
-51.879818
-136.610077
-127.771881
-86.233658
-60.801235
-81.080246
-90.719948
-149.995377
-133.776184
-129.693481
-102.068138
-77.590607
-145.678726
-63.364876
-130.828644
-98.233650
-69.277672
-94.228745
-102.071266
-139.957047
-45.306179
-73.246895
-98.946655
-68.628174
-49.917957
-87.330757
-71.793823
-136.597595
-72.755722
-62.929482
-73.969788
-48.747810
-82.856949
-84.333138
-156.727325
-92.540733
-127.444496
-68.708954
-80.806328
-147.871750
-91.332275
-101.856674
-112.087608
-142.706528
-88.380585
-52.542336
-70.761063
-59.697147
-97.191780
-83.110710
-45.564892
-122.247787
-109.906731
-122.475533
-143.156937
-102.989197
-84.615448
-82.777222
-81.261772
-90.867867
-155.835220
-99.119186
-113.108307
-40.866447
-53.118816
-31.448849
-155.641037
-73.518692
-85.655434
-94.713516
-166.141937
-45.946049
-48.366505
-158.503586
-80.038353
-65.605942
-135.477722
-55.193058
-61.747822
-83.018906
-68.780693
-44.640549
-32.577591
-73.249916
-135.036194
-63.310951
-103.231842
-151.815323
-147.038010
-131.945190
-82.642601
-105.980301
-65.052078
-138.252167
-57.810417
-100.310425
-78.393799
-103.409004
-99.272087
-79.689026
-52.324783
-62.631710
-70.717003
-66.260620
-86.624130
-73.134628
-51.681900
-72.703430
-45.939842
-163.254990
-95.236137
-66.783218
-67.008720
-66.612427
-57.044224
-55.731094
-95.268990
-77.611588
-69.117775
-107.751518
-93.725685
-63.679058
-64.342392
-60.367393
-59.648319
-76.351349
-68.509933
-158.518692
-42.498001
-150.739471
-55.107109
-62.990814
-58.341709
-84.937653
-138.680984
-158.569519
-60.374149
-144.969940
-65.485336
-78.491249
-50.051979
-159.888702
-59.041580
-155.194351
-71.016479
-56.361969
-42.862545
-68.860519
-99.431206
-35.665951
-79.834335
-146.964539
-46.686741
-56.716927
-165.952133
-69.810295
-101.165001
-138.246124
-40.330444
-78.181213
-152.992676
-85.620392
-112.199783
-30.828430
-149.018906
-112.995872
-57.855278
-56.434055
-61.964451
-103.942070
-87.683640
-108.363441
-120.381355
-93.610794
-109.607193
-64.562653
-136.040375
-149.173782
-116.236046
-130.925308
-172.854736
-80.980423
-58.735367
-130.076889
-104.219666
-64.741638
-61.044060
-77.735420
-55.036797
-64.599289
-49.879704
-119.071335
-137.234100
-100.084648
-123.966782
-44.360889
-59.555908
-91.744568
-100.693718
-58.678909
-60.537670
-67.678703
-44.116348
-62.238045
-59.375385
-59.913616
-70.755341
-53.014004
-83.688263
-146.646072
-65.266304
-141.064514
-108.096146
-93.919556
-127.447021
-93.931229
-34.046791
-163.978577
-49.512154
90.049522
-85.915756
-66.413643
-141.556366
-68.799950
-81.800720
-150.294281
-65.210999
-69.261955
-96.285767
-38.856491
-57.237373
-69.726036
-140.368439
-66.655823
-96.360527
-106.024757
-140.739594
-61.174286
-152.524963
-91.355331
-170.830200
-64.869240
-72.729660
-66.554375
-60.621342
-68.224930
-81.544594
-71.659378
-75.881310
-123.334099
-148.378174
-75.527405
-83.533524
-79.301582
70.583847
75.345757
92.100952
-75.972450
-68.958664
169.441772
-65.705597
-145.696335
-98.276939
-125.941521
-75.464050
-53.519192
-58.145706
-64.855186
-70.561890
-70.537437
-73.367195
-65.450546
-77.148949
-58.566273
-55.122017
-101.753479
-75.807449
-59.901085
-63.202484
-72.187050
-163.017044
-62.397518
-76.758362
-105.516769
-92.851669
-141.976746
-122.235695
-119.160583
-78.992676
-55.417568
-125.848442
-65.233322
-89.395721
-118.238762
-73.910194
-152.754608
-110.575516
-152.060364
-70.314987
-116.290863
-84.935791
-63.263912
-85.531715
-56.482735
-59.796398
-144.640976
-59.759270
-71.693253
-60.247524
-58.974377
-72.625534
-36.841240
-64.514900
-75.262878
-82.897064
-46.255043
-81.061485
-140.910049
-151.085068
-81.218620
-146.676453
-60.022526
-106.484070
-52.849373
-59.433064
-51.527512
-77.617157
-89.054901
-61.447495
-58.566288
-99.909035
-70.109009
-58.683643
-142.245438
-46.054070
-60.802956
-121.510521
-90.689087
-53.248665
-89.649055
-120.135071
-159.722244
-148.599991
-114.938583
-63.283791
-84.994202
-107.894966
-65.723145
-66.925179
-88.612442
-116.931412
-60.256138
-89.498848
-132.206467
-114.807854
-60.925148
-98.796638
-66.697556
-166.203796
-147.202728
-79.670891
-108.473320
-73.602661
-77.371681
-73.470390
-105.349556
-66.355507
-66.898415
-86.111984
-59.580776
-119.705315
-56.363071
-132.594208
-84.891121
-65.778893
-97.076286
-81.525330
-122.733261
-114.550896
-52.315845
-57.640564
-166.004700
-61.245010
-44.898067
-74.746117
-39.188866
-47.504753
-72.083298
-55.776001
63.057396
41.730392
57.179409
55.409187
-53.295059
-79.456573
-51.933208
-123.076714
-92.894745
-104.794571
-162.546600
-41.645451
-68.351830
-133.267227
-52.224545
-85.272934
-114.549072
-69.658905
-152.583740
-162.990280
-57.711716
-67.689491
-170.211227
-90.753281
-106.076393
-59.698677
-102.095833
-126.611343
-158.429214
-91.385025
-66.302818
-85.052727
-53.532814
-57.310959
-65.524704
-50.703438
-76.514503
-56.108727
-60.851723
-104.976860
-85.467003
-54.674183
-68.983421
-57.575699
-154.819473
-71.001114
-55.054970
-65.010788
-120.116463
-69.096161
-81.577805
-167.543045
-152.706818
-105.342888
-62.419861
-50.522030
-138.447754
-59.291836
-76.533852
-56.578617
-129.864914
-86.555641
-143.351959
-68.318977
-25.677370
-60.488548
-68.030617
-107.948509
-53.434467
-52.629917
-43.486057
-111.523659
-51.029415
-88.709290
-80.325279
-71.842934
-82.060951
-63.224182
-85.742538
-105.065498
-51.382710
-125.700760
-58.114742
-87.724754
-168.290695
-64.424515
-93.632248
-133.546036
-59.450489
-91.914551
-98.136169
-101.070679
-114.641304
-63.633671
-54.489555
-56.623978
-100.292336
-63.607426
-41.561596
-45.830864
-85.238602
-68.175613
-76.251213
-65.312462
-120.067001
-75.631531
-74.009270
-59.483185
-68.344368
-100.535675
-56.875507
-97.682678
-100.109718
-100.253426
-114.599121
-93.098099
-60.007889
-139.131424
-130.119263
-149.936111
-56.009186
-104.850471
-113.792587
-80.166367
-141.539978
-117.397858
-120.821831
-55.333344
-106.342339
-57.591217
-105.419128
-64.941811
-130.357056
-165.809937
-62.763641
-113.441933
-55.357487
-66.900017
-61.481541
-59.100018
-59.644287
-128.304062
-115.072136
-109.259644
-76.206367
-66.868690
-103.210075
-141.578751
-173.942673
-62.434155
-65.676926
-30.742628
-156.601318
-61.000828
-164.373108
-58.662312
-125.448860
45.813354
82.809242
22.352125
48.227810
72.713341
61.538342
76.608383
-50.783344
-87.083961
-152.075760
-149.144669
-111.310226
-66.531601
-59.514366
-51.985264
-65.773956
-69.523819
-49.097500
-110.716080
-62.553547
-62.499500
-129.810226
-124.835754
-60.451332
-76.586525
-70.193367
-69.814957
-68.349724
-85.478317
-61.298519
-64.791924
-166.615250
-44.729275
-67.172348
-71.648705
-145.311066
-123.571175
-75.444092
-62.833801
-92.048996
-61.443401
-64.805557
-72.378143
-65.087273
-97.148247
-113.696632
-145.866394
-58.780777
-93.453209
-144.816254
-58.512657
-123.969658
-117.174118
-72.466965
-61.075821
-145.473022
-72.067696
-70.410927
-161.429398
-142.773773
-41.110001
-39.186947
-66.899979
-79.217659
-119.454330
-144.599182
-139.512665
42.412346
85.324928
53.881466
55.560413
-82.948463
-58.630806
-80.929146
-58.337242
-131.650040
-117.826576
-118.426086
-129.453629
-56.440289
-69.189590
-144.767380
-56.585655
-34.581253
-51.585876
-136.571808
-59.095306
-126.309563
-112.340569
-115.214142
-154.311111
-65.671425
-63.757427
-151.173584
-51.114395
-82.301628
-81.676987
-57.782536
-127.206635
-82.908920
-173.214264
-161.472168
-79.682701
-61.224003
-45.956657
-151.428802
-63.200825
-62.116508
-108.485458
-162.758133
-57.323055
-53.048855
-70.709763
-55.397945
-59.833321
-90.199982
-65.356117
-75.834053
-64.843262
-96.601234
-100.167831
-104.446609
-65.359673
-65.336861
-70.920212
-62.698345
-80.340157
-55.727600
-58.270123
-102.344116
-72.642296
-77.703735
-107.251015
-67.048790
-86.345413
-102.307045
-133.288559
-60.011787
-86.828575
-89.441750
-85.362022
-60.574158
-65.249901
-135.862625
-63.343220
-56.082127
-63.890331
-55.134956
-67.674171
-61.901577
-73.599831
-55.556156
-51.638218
-89.355469
-151.500534
-117.372658
-94.912354
-82.294899
-59.537315
-47.334728
-126.658325
-124.284355
-55.157440
-92.524300
-61.202530
-81.703133
-60.587341
-62.799740
-91.349831
-71.817055
-56.153770
-83.285263
-63.799702
-137.938629
-62.287560
-95.247444
-93.671974
-61.636265
-155.272659
-53.763096
-74.342545
-136.514603
-147.073654
-59.064980
-74.898201
-113.756569
-117.502144
-126.123863
-69.164108
-124.573792
-150.526657
-71.458961
-140.600525
-60.279751
-107.001137
-95.875801
-55.998634
-67.537033
-57.570488
-162.616669
-64.121765
-63.941555
-48.548233
-149.931427
-29.427383
-82.706947
-70.198860
-58.402473
-91.318428
-64.286583
-52.388660
-48.729408
-165.647919
-165.664200
-56.944065
-131.069778
-87.430412
-92.234589
-164.826065
-143.482162
-74.131157
-28.574492
-100.611084
-53.332909
-60.516613
-89.276237
-179.113525
-73.086815
-58.912060
-106.862946
-102.035347
-128.037018
-93.700493
-105.755539
-77.263016
-56.260792
-143.974808
-54.608784
-89.319153
-140.095779
-68.701973
-63.460091
-68.052460
-69.738991
-116.061600
-52.596493
-61.983955
-158.053223
-51.619476
-51.591957
-64.231041
-101.445763
-148.056656
-71.880402
-156.011002
-65.441879
-39.544025
-64.500206
-62.231483
-85.119049
-60.387749
-144.298279
-62.483181
-85.209549
-56.513512
-52.498032
-112.359985
-62.597191
-35.444847
-90.520561
-109.812569
-69.951080
-120.207771
-89.062660
-67.065018
-35.872158
-56.254791
-75.443016
-151.702652
-80.183365
-135.399384
-143.345779
-75.383461
-46.595806
-143.260269
-62.797527
-62.612629
-127.110100
-156.051819
-107.436928
-80.734726
-96.227669
-54.770908
-73.786545
-61.931324
-87.573784
-84.331306
-75.992188
-61.467205
-68.058105
-82.046867
-152.340027
-70.295662
-125.208099
-59.064899
-88.610519
-67.001396
-66.393784
-58.821716
-56.549747
-55.614029
-78.291924
-68.532654
-70.106766
-143.211517
-147.033066
-82.432022
-99.499489
-69.942505
-62.427326
-162.026138
-76.294708
-159.081238
-49.162598
-60.435852
-123.643166
-82.370598
-147.283447
-55.542862
-76.229500
-67.948135
-67.313011
-60.506374
-69.016945
-81.996277
-87.921715
-76.431168
-87.576782
-65.171410
174.592484
-70.357285
-74.596901
-73.496689
-77.674004
-56.953587
-58.765133
-91.197258
-60.351192
-64.443916
-83.183540
-75.117996
-90.131531
-66.086098
-78.142281
-31.982567
-72.125206
-152.417130
-73.775772
-59.272064
-133.957932
-55.459194
-141.680679
-59.078915
-86.168221
-49.811459
-98.784279
-164.231018
-66.082130
-117.351700
-77.504478
-64.554970
-55.643101
-53.273270
-88.591568
-28.336309
-56.303547
-74.643410
-119.780006
-105.594421
-60.444431
-41.676540
-63.411266
-57.755230
-67.342575
-96.896408
-114.864334
-83.843590
-47.174500
-102.780472
-51.670887
-62.925213
-59.009457
-70.645569
-58.592052
-64.432182
-38.647820
-69.134750
-63.522682
-151.035858
-74.980034
-64.446999
-69.859352
-75.581955
-118.386894
-93.402443
-52.705166
-60.212704
-108.941010
-60.981743
-72.592407
-113.225754
-112.742119
-74.518852
-175.748901
-130.031479
-71.306870
-100.567093
-83.249374
-36.646832
-148.403625
-62.434189
-53.862930
-80.176025
-131.795578
-132.000824
-32.650532
68.013725
80.466896
66.656357
74.337769
-71.106651
-64.709999
-74.146194
-63.441040
-64.240738
-63.461811
-56.221348
-66.276573
-60.644119
-66.750099
-149.017593
-68.196953
-71.720436
-61.183697
-153.794769
-77.082924
-59.199337
-94.400497
-74.896873
-61.996040
-69.846764
-84.333282
-52.975086
-64.299469
-84.212196
-84.630768
-57.963791
-91.509705
-57.095818
-164.077209
-63.509785
-138.430054
-68.472755
-24.243326
-138.293625
-48.811684
-55.869457
-92.379272
-89.846535
-85.792488
-71.304039
-112.010300
-117.734230
-122.434334
-81.609131
-99.091797
-103.169876
-102.288811
-88.744598
-105.083885
-54.951820
-159.025192
-61.122211
-63.853401
-142.328659
-135.983948
-154.642380
-152.464020
-99.601074
-104.102760
-54.706566
-60.844940
-66.427155
-67.124420
-112.990524
-146.186676
-148.091019
-74.515312
-54.433174
-154.914474
-122.149460
-57.528275
-117.252762
-73.232147
-60.937866
-65.771111
-140.977005
-61.533329
-99.127144
-72.976234
-150.098938
-136.814423
-63.273434
-31.193419
-68.963768
-68.527435
-55.287128
-58.089893
-161.629852
-73.675476
-59.113686
-30.041203
-69.217422
-145.872467
-60.977043
-68.126808
-87.483047
-86.732010
-54.731354
-70.172989
-80.227913
-140.373520
-64.344444
-118.421333
-67.899872
-58.596764
-84.573563
-80.683891
-60.156715
-66.588753
-51.615211
-43.449982
-97.491058
-97.482651
-142.372604
-98.055733
-113.137352
-65.266083
-72.817429
-56.784302
-70.024055
-64.482285
-64.425789
-65.841560
-68.749786
-110.151497
-58.271660
-110.259232
-89.362595
-82.177261
-131.809677
-93.412643
-98.814339
-56.732521
-55.582333
-63.648506
-49.320507
-60.916779
-62.632778
-80.976517
-110.545937
-87.753677
-63.918736
-88.921478
-33.858078
-59.114922
-81.437416
-78.871590
-68.375809
-73.875046
-71.916298
-70.969254
-60.460587
-62.317291
-152.871841
-60.106823
-61.397934
-83.289619
-96.204895
-63.944767
-150.171448
-104.128700
-69.282349
-100.638481
-50.114876
-87.966026
-125.297630
-90.534332
-59.278240
-64.756409
-145.660339
-82.596085
-140.346466
-86.102806
-58.083836
-60.279873
-87.312065
-74.303726
-97.637451
-100.025024
-90.813866
-142.952896
-71.264282
-90.389290
-119.860687
-70.764763
-146.952118
-121.691673
-73.421783
-67.628265
-138.371506
-64.349930
-45.637775
-58.695316
-157.432404
-65.964432
-59.885757
-76.615044
-111.835609
-91.272346
-58.046249
-62.569065
-58.750427
-54.677551
-62.341728
-91.269844
152.621643
-54.250965
-75.632538
-70.797874
-68.536781
-54.439686
-67.058418
-132.937241
-75.072105
-66.079544
-74.083961
-61.093456
-71.606949
-80.817818
-60.527847
-94.406090
-64.735931
-55.610310
-56.185486
-137.532761
-57.667774
-85.893768
-47.199005
-70.745010
-64.245735
-65.716553
-148.176376
-53.216526
-63.202591
-139.524887
-57.477917
-92.193901
-68.825012
-133.709778
-65.545303
-88.914520
-57.260265
-151.365250
-46.847622
-124.821442
-81.576660
-133.499237
-152.145172
-102.983253
50.022820
53.691017
-76.460144
-67.947853
-151.411560
-56.948895
-99.483948
-116.900276
-109.121696
-88.644188
-83.197075
-102.607605
-98.961998
-110.726219
-96.380684
-97.487724
-64.650444
-47.584366
-103.512115
-169.482803
-73.631348
-110.372955
-63.797855
-97.396713
-62.598667
-99.540489
-74.929642
-131.092148
-127.911758
-60.497536
-83.446106
-134.660507
-64.636902
-79.382492
-59.403599
-42.722645
-143.363434
-142.492325
-63.599247
-80.327957
-61.838242
-71.373161
-60.141205
-96.792656
-51.743210
-89.601334
-111.259796
-64.089714
-61.497437
-162.056564
-155.858673
-53.416180
99.029510
-118.651756
-102.708740
-81.116142
-62.552120
-125.701851
-86.237946
-122.558556
-84.585007
-86.514404
-76.118851
-87.346924
-60.808952
-159.297012
-73.596008
47.756512
71.463051
56.742935
69.743752
50.068958
45.043488
51.596043
61.799946
57.276176
44.477016
51.104164
97.874161
64.033142
48.349831
46.128819
76.967072
44.386829
89.336189
53.054386
-61.529449
-32.052967
-116.285835
-106.135567
-57.006485
-109.912712
-63.211506
-98.309555
-64.658279
-115.964355
-113.185463
-45.917099
-124.486038
-72.659157
-105.872902
-138.874863
-92.782135
-62.900555
-150.147858
80.585823
50.378208
65.816658
68.866264
54.917019
85.974670
61.441986
60.761318
40.546581
83.053535
-67.275627
-77.237480
-80.086815
-64.392067
-61.082550
-137.523453
-64.470642
-63.819332
-53.234016
-60.856171
-87.886673
-68.598907
-60.779964
-64.084038
-106.296310
-52.353382
-154.457291
-56.917114
-68.965500
-59.338551
-122.868103
-62.975277
-72.970169
-58.020260
-33.910267
-95.244896
-73.324860
-87.451385
-58.555290
-136.249893
-85.348396
-85.428734
-126.677010
-79.566521
-130.257614
-124.296310
-92.169792
-69.898613
-71.645294
-98.705132
-79.726685
-57.332672
-153.908356
-85.163818
-95.792191
-46.302860
-79.975555
-84.334175
-88.033890
-76.617981
74.332054
50.557117
55.814964
82.192902
44.991489
37.354874
63.952267
38.028515
36.017738
57.153515
88.380180
58.024639
29.169739
70.554153
62.137390
61.443039
55.728558
71.501816
38.962524
81.060699
39.777142
51.394970
67.525017
52.169662
71.955894
89.738037
-97.326279
69.383179
58.793232
58.200626
59.818119
46.080925
50.494423
62.851704
77.007370
-64.821472
-87.012848
-71.424950
-100.953667
-55.714851
-140.100403
-138.286011
-56.179035
-131.632538
-60.607952
-75.812531
-99.346313
-159.503815
-63.378933
-64.677246
-150.928711
-56.991856
-54.355114
-37.801128
-51.655716
-32.742386
-53.795448
-80.145279
-108.938011
-106.634331
-66.214897
-147.988831
-60.812599
-122.988411
-145.839127
-112.191093
-101.207016
-86.041008
-52.700085
-66.193886
-61.438725
-53.110413
-86.377129
-96.425774
-65.974571
-52.285885
-63.653255
-138.255890
-59.290478
-89.682625
-67.142517
-79.621674
-77.708908
-41.741997
-65.479973
-76.177948
-84.708603
-169.304901
-54.478176
-69.300934
-51.380928
-59.452019
-44.665596
-76.500732
-88.306656
-61.919857
-117.849525
-62.781345
-104.277962
-29.526070
-110.061363
-63.668419
-52.451946
-103.912956
-96.742271
-94.794159
-110.551338
-71.458694
-60.546890
-58.342606
-88.243156
-84.279388
-61.527954
-105.129349
-168.448120
-108.312073
-134.199875
-79.464233
-102.426369
-36.714928
-98.235229
-73.178802
-77.709724
-54.474251
-137.229614
-91.610710
-98.363739
-83.494484
-77.299118
-55.429989
-151.480255
-61.994072
-69.237007
-148.530319
-61.953175
-75.480850
-62.742809
-88.494194
-53.707668
-64.700638
-89.882317
-86.536736
-119.181496
-112.196175
-110.833694
-80.053055
-64.696999
-63.003326
-78.838699
-140.316406
-58.290028
-62.578304
-155.881119
-56.551781
-108.704445
-147.205811
63.060333
46.298222
56.577866
90.377686
42.291206
53.736237
57.377136
42.071316
-53.412106
-55.281307
-81.240822
-149.469543
-68.423836
-60.971367
-105.678307
-76.691101
-83.800026
-63.254665
-95.204460
-79.685219
-178.545578
-72.207169
-137.792557
-101.743851
-88.035278
-72.732964
-70.291603
-92.085335
-62.250080
-115.212158
-110.958694
-117.271294
-88.078232
-62.705517
-136.699417
-57.848640
-49.854202
-56.529114
-59.948895
-61.473255
-83.542320
-43.804398
-57.508633
46.602856
85.607872
-90.249130
-150.449722
-32.786121
-67.336731
-143.489868
-107.330544
-86.369331
-60.895401
-67.911613
-89.418648
-32.770000
-34.108688
-69.451637
-147.693024
-52.384258
-72.310158
-60.010242
-66.559166
-65.305649
89.963829
-42.898846
-63.559162
-65.887566
-100.065849
-64.641525
-117.489395
-82.242424
-68.619385
-99.799225
-91.765320
-112.282455
-72.358696
-96.608467
-92.886070
-74.251503
-60.716473
-54.500729
-76.424500
-67.158211
-60.817982
-70.075874
-111.720345
-70.573112
-137.610184
-64.261978
-65.746552
-56.237087
-136.948486
-50.965900
-73.601494
-55.442108
-68.404671
-147.085312
-115.232185
-96.474327
-81.530197
-98.990662
-66.022629
-37.028969
-71.317894
-63.206390
-62.862892
-61.445389
-69.943329
-67.522774
-107.328835
-107.240791
-112.352989
-95.811707
-59.164921
-73.813004
-100.155121
-96.966713
-100.111588
-41.079899
-104.571503
-106.659164
-126.579269
-69.702103
-56.449429
-73.854042
-78.870628
-110.283134
-102.512840
-141.773544
-71.205818
-148.673462
-79.077919
-66.250938
-89.004204
-117.104355
-102.176163
-62.699207
-105.330910
-88.233421
-85.333565
-102.903336
-63.228859
-70.516006
-31.754053
-74.546692
-54.277111
-58.934509
-36.362602
-96.806602
-76.168106
-111.483849
-156.156693
-161.807190
-105.263222
-78.386162
-97.290253
-57.667202
-37.260235
-62.296364
-80.346565
-51.294418
-105.244247
-139.765182
-155.082443
-96.051949
-153.418747
-81.019608
-112.226341
-57.745037
-67.668106
-82.835640
-107.139824
-64.888939
-66.362968
-57.846725
-84.399246
-76.709770
-133.231049
-93.161819
-112.274757
-65.889069
-107.281311
-143.054031
-67.305305
-94.710762
-58.397911
-145.392105
-58.300182
-83.110947
-72.742546
-101.810974
-128.404160
-59.901043
-89.009102
-54.024761
-52.513615
-70.694092
-59.753517
-53.402142
-57.428520
-131.089783
-30.770172
-77.100235
-75.766106
-69.522652
-74.049126
-72.561577
-152.890900
-49.372009
-67.154823
-97.434074
-111.939697
-55.662415
-144.919891
-51.618881
-122.527412
-81.661736
-71.578407
-79.794701
-64.658539
-65.719864
-59.972649
-48.539131
-114.115089
-83.359718
-64.787773
-106.749283
-61.440765
-77.408325
-62.654648
-53.314583
-85.637985
-54.897469
-113.702850
-157.296707
-111.068146
-106.451492
-94.993469
-113.766640
-59.517971
-102.871178
-67.357521
-127.590935
-166.152267
-59.179527
-60.773743
-68.643967
-83.022339
-69.134903
-57.537498
-59.496189
-72.116524
-81.733986
-76.387688
-59.032810
-143.746765
-89.144135
-68.744301
-52.037518
-57.125172
-77.812874
-93.319366
-60.452240
-159.693619
-161.330292
-149.171677
-73.487869
-79.181923
-77.356300
-62.138134
-110.493927
-79.148293
-59.943115
-119.095299
-99.421837
-109.694458
-100.015930
-65.041359
-27.035595
-78.091949
-106.994316
-54.889881
-66.609398
-64.821152
-77.573708
-61.115929
-66.285080
-130.127975
-77.134850
-64.439758
-122.983078
-64.296097
-72.450951
-65.013802
-104.793922
-50.659595
-61.835808
-59.128082
-81.663368
-67.591766
-154.262894
-72.456276
-67.432098
-148.437454
-57.053459
-99.707268
-57.919487
-54.653061
-59.190041
-112.781197
-129.288040
-92.670555
-102.071541
-163.223648
-99.672554
-105.735130
-92.004501
-104.872047
-65.846161
-58.500538
-117.407982
-79.411774
-49.535599
-99.442307
-84.151634
-88.687805
-65.520950
-56.282001
-55.830387
-102.363235
-89.944489
-63.084335
-51.344532
-43.272667
-39.566929
-79.510773
-56.580387
-70.719864
-58.256252
-58.118759
-65.675735
-156.291794
-64.243805
-46.219650
-129.669846
-112.711136
-126.941711
-77.796272
-142.636581
-61.202808
-82.905777
-101.049927
-135.452789
-100.732269
-86.896912
-91.641510
-57.098537
-64.148109
-59.860485
-76.104103
-61.154896
-117.066406
-99.077682
-90.572479
-119.957855
-94.091957
-111.982292
-67.731415
-155.944565
-45.517746
-50.739189
-72.358612
-102.132439
-60.653587
-91.496750
-53.389050
-57.845211
-70.296890
-67.935028
-86.634460
-136.530045
-72.871529
62.332405
76.371956
-112.914131
-66.025810
-69.529739
-74.565689
-34.382080
-64.034126
-53.947124
-101.708946
-75.808670
-49.836224
-57.591839
-162.455963
-137.238815
-112.745590
-73.060143
-64.460739
-74.860100
-75.434738
-119.821182
-101.255028
-31.050852
-51.634819
-150.399139
-59.312881
-55.655598
-35.173500
-65.865097
-72.305885
-75.507057
-146.106186
-64.915970
-143.375687
-60.184551
-159.020935
-70.525528
-100.211418
-125.093430
-59.742683
-40.234810
-70.422371
-146.392822
-74.019997
-94.965195
-51.333607
-61.813522
-156.174667
-149.819122
-68.366814
-105.759621
-65.810013
-100.150703
-143.151901
-84.122833
-75.609856
-106.137413
-76.847237
-104.794167
-126.293579
-53.916508
-83.275909
-130.966995
-73.322975
-55.640179
-68.009163
-61.783306
-82.597420
-66.199341
-74.124054
-75.711823
-147.428177
-85.637199
-55.113140
-73.793671
-167.426544
-47.086418
-111.572044
-43.582912
-86.581268
-136.199265
-130.817856
-56.480816
-92.819557
-164.103226
-101.569992
-112.271233
-75.813843
-59.019108
-113.686195
-57.302525
-58.912952
-133.570816
-60.475788
-97.839523
-145.146759
-58.811615
-26.592957
-64.068718
-77.366005
-95.078072
-17.813873
-115.332848
-67.919777
-68.360542
-42.623482
-130.363327
-79.660713
-105.002869
-49.186676
-153.712875
-131.609238
-70.185883
-146.251877
-68.544136
-56.955006
-123.691002
-94.321510
-83.037056
-64.424088
-152.334656
-154.460632
-158.690170
-148.472076
-67.836380
-42.472164
84.225555
53.514118
39.879829
67.753304
39.969875
-105.734703
-146.818604
-63.007004
-101.696182
-66.346970
-98.513771
-58.970722
-75.014435
-78.486099
-66.122597
-53.128071
-70.928360
-166.618958
-72.024094
-115.810287
-108.242424
-118.100197
-92.223259
-116.434540
-99.102165
-111.675056
-132.267181
-57.045036
-117.646973
-60.266876
-100.868378
-101.284523
-93.550087
-116.608673
-86.878807
-95.110489
-115.805267
-74.078094
-88.079620
-117.621025
-129.105453
-75.811455
-127.517845
-88.092239
-73.639603
-138.470474
-65.962387
-53.586426
-111.316948
-65.064346
-116.137032
-121.582962
-68.075836
-66.990150
-68.946716
-76.233009
-73.811020
-61.940933
-136.968475
-44.089207
-81.245880
-132.146149
-64.816795
-58.483963
-161.116943
48.432087
55.617870
47.690273
66.411240
41.434212
74.802612
-42.281170
-134.709976
-58.580910
-52.263145
-143.845413
-50.976955
-75.807175
-168.408173
-68.238449
-102.332840
-60.232662
-101.225288
-130.964874
-77.583664
-144.466690
-90.796745
-61.324360
-103.749535
-62.351509
-99.372841
-65.317055
-62.464916
-128.116501
-81.773285
-158.115494
-90.246368
-79.669952
-82.726089
-69.820885
-90.084007
-39.387779
-58.001465
-37.322655
-177.458923
-81.020195
-64.370216
-51.225990
-109.464897
-99.412369
-52.507301
-48.980354
-99.549667
-51.167374
-39.646660
-92.424538
-80.373474
-64.837769
-49.992733
-89.500381
-90.243813
-58.657894
-62.611164
-58.776119
-107.358444
-55.733673
-68.335030
-104.870995
-70.070740
-82.046356
-60.927361
-152.054871
-79.891693
-144.288757
-103.208717
-113.885849
-89.649620
-59.196373
-67.913681
-70.997986
-119.615250
-111.884575
-108.304070
-99.599846
-66.780479
-103.189728
-86.232872
-84.075256
-145.684204
-75.647453
-60.548325
-33.271236
-57.605614
-42.495033
-81.036644
-156.557281
-138.141449
-69.315720
-52.407814
-37.705048
-79.931526
-103.594780
-54.089470
-51.753082
-66.618080
-150.605438
-130.360870
-76.698952
-115.830727
-46.069511
-61.306087
-41.916592
-90.643738
-75.504578
-65.726700
-115.170082
-94.815697
-101.368996
-68.820572
-72.682487
-43.945812
-70.505096
-141.785019
-64.523994
-128.201645
-85.922340
-99.634560
-155.790558
-101.786438
-84.502884
-88.162552
-80.929558
-168.358368
-123.329437
-92.167992
-117.596497
-132.931992
-95.058701
177.615738
-138.001617
-127.318901
-97.526070
-112.874023
-138.305908
-97.037109
-154.858917
-60.956738
-89.848900
-113.297760
-75.214600
-56.126461
-53.839718
-128.727737
-73.984894
-77.950523
-54.581142
-151.436020
-72.754051
38.183083
92.909889
66.440262
56.116962
-64.402237
-80.770012
-68.351151
-136.500305
-134.111649
-62.934147
-78.537613
-159.786087
64.680031
-83.461952
-120.165833
-56.560505
-76.950302
-82.735268
-67.274193
-86.186928
-62.418362
-132.441055
-116.766174
-71.724518
-89.156067
-56.737309
-67.051689
-67.118301
-44.350636
-44.706417
-70.293243
-54.740997
-113.271072
-113.549446
-91.351784
-102.254189
-105.931458
-98.304596
-50.786900
-70.265495
-57.702888
-71.247627
-63.272507
-66.844048
-102.112724
-70.341629
-55.750011
-64.878395
-48.368767
-69.042801
-57.451927
-73.478363
-57.889866
-55.062447
-137.001816
-59.677223
-70.496521
-79.656151
-135.040741
-69.518578
-162.846024
-149.068878
-69.761536
-60.205074
-91.401276
-127.799797
-161.923279
-97.743332
-71.519958
-52.264847
-64.794632
-72.139076
-80.270363
-51.322727
-50.512466
-152.590561
-58.435661
-59.071522
-121.971779
-75.938942
-116.875107
-168.662262
-59.952126
-38.404381
-124.038635
-65.022751
-80.925797
-38.574223
-98.898666
-153.753998
-81.132439
-64.593956
-87.669228
-69.707321
-108.806915
-164.518387
-65.343994
-45.028996
-75.536339
-102.566452
-62.335712
-65.566612
-90.588371
-62.180851
-66.638878
-59.093994
-139.435104
-110.590462
-63.936859
-48.558002
-113.273918
-59.767021
-67.895905
-72.698875
-133.522293
-61.663948
-67.149635
-93.696365
-80.653152
-80.619553
-68.369492
-136.911469
-60.688995
-160.055496
-56.550404
-158.180511
-84.937851
-59.267353
-41.000149
-64.546150
-123.035484
-145.077423
-62.377663
-51.125355
-69.865585
-76.040352
-76.021400
-51.521748
-67.548653
-132.442551
-70.170303
-105.255447
-81.619293
-57.509533
-55.434090
-77.500092
-66.037292
-30.268295
-150.707458
-145.844238
-50.810265
-64.107681
-125.064804
-87.707100
-76.502327
-63.810165
-77.399292
-63.138313
-63.188732
-59.362728
-40.164249
-56.647778
-60.226692
-131.164429
-106.632591
-96.756126
-141.658630
-79.685547
-71.592743
-57.718697
-86.120705
-67.925285
-94.004845
-56.757580
-102.863670
-139.614319
-84.375443
-63.281536
-53.855515
-140.994293
-94.017319
-145.508621
-61.063568
-61.939171
-36.868649
-69.836945
-65.600395
-58.135376
-68.994316
-70.822098
-79.512772
-72.673058
-102.105141
-59.671303
-58.506256
-70.936394
-51.507488
-86.857597
-67.976654
-55.435295
-102.023544
-77.303032
-115.556908
-73.001717
-86.760239
-92.526009
-69.202110
-67.845825
-77.653526
-35.339390
-99.402985
-62.301731
-146.695190
-60.633076
-82.558670
-148.697449
-82.193916
-71.073616
-66.510483
-76.199539
-56.936569
-140.745163
-75.778473
-43.458569
-57.901695
-139.797653
-142.288132
-63.950954
-90.599701
-58.740852
-72.977974
-39.773659
-62.026558
-93.275490
-152.880508
-125.316208
-78.478531
-56.842590
-61.580151
-65.062782
-73.762733
-66.521454
-58.817734
-101.100075
-59.689587
19.125177
-56.200493
-109.907928
-58.695663
-138.218933
-54.382523
-114.599693
-63.185013
-68.842270
-89.787514
-64.114243
-143.953064
-68.597610
-51.814209
-105.486191
-154.806778
-68.248695
-85.078697
-31.636789
-161.901764
-101.123405
-158.643463
-152.394196
-135.129272
-77.237976
-52.205406
-58.400013
-63.124599
-142.375244
-160.634521
-159.337143
-61.739838
172.099762
-74.923042
-56.922775
-75.528221
-123.981873
-120.996361
-57.759792
-86.636971
-77.143463
-163.851044
-63.344734
-126.874771
-66.791725
-55.366264
-57.653862
-143.852707
-65.522614
-51.677200
-52.817101
-68.017586
-63.992367
-54.983673
-61.534210
-75.957558
-141.261414
-66.572914
-119.462051
-39.843506
-60.016624
-150.358994
-82.342491
-50.868088
-61.574314
-66.915977
-149.204498
-76.239998
-89.784668
-94.399902
-71.034035
-171.502655
-135.603134
-106.425613
-69.548546
-83.439926
-127.264145
-118.824196
-135.332993
-57.136379
-58.776787
-54.345646
-61.976902
-89.393814
-84.272827
-77.905273
-65.615700
-121.022835
-117.251244
-45.389374
-119.328644
-69.284874
-51.735439
-166.926453
-109.177711
-79.943649
-86.062172
-58.496777
-147.708832
-91.538956
-89.402893
-81.041946
-164.893372
-165.917175
-88.378075
-128.792496
-52.663113
-161.645950
-75.676010
-106.519402
-68.067032
-109.642410
-107.850365
-65.168564
-62.605598
-55.310650
-58.808144
-126.392563
-102.150787
-150.723175
-97.814957
-54.002663
-119.118713
-76.764885
-129.270508
-72.268929
-68.492966
-96.876831
-82.203964
-62.556332
-50.166142
-68.639702
-133.267654
-83.354202
-67.943481
-91.226387
-70.299194
-46.506943
-60.448708
-112.879562
-60.855232
-54.688641
-63.666206
-87.554459
-161.748276
-53.078175
-84.131310
-124.952255
-51.201645
-64.192284
-56.786991
-66.599030
-66.627914
-50.706718
-100.062225
-57.300545
-62.819187
-148.607239
-65.398003
-81.540398
-63.667591
-138.064117
-75.149216
-55.447632
-164.281525
-80.826218
-125.451500
-76.076500
-149.385757
-75.830772
-65.121544
-139.145691
-67.821510
-149.901810
-66.906067
-70.823715
-98.180527
-141.443054
-74.688675
-69.227013
-60.813274
-52.843876
-72.915443
-73.958214
-111.171608
-66.722137
-125.261604
-59.724850
-159.216217
81.412491
80.337036
67.178154
-65.188972
-78.619202
-57.876198
-139.527985
-70.664093
-115.759926
-55.651379
-119.566277
-112.597824
-69.177505
-103.370537
-51.198399
-155.632767
-62.737034
-56.469479
-96.361343
-76.351151
-65.365395
-61.018829
-100.004684
-66.611153
-92.025909
-91.291389
-59.101582
-39.763664
-59.066647
-129.268509
-93.894753
-126.410187
-67.785278
-50.781956
-78.823318
-68.810211
-159.603607
-83.663704
-53.631355
-84.053810
-60.627052
-80.007179
-108.224892
-105.396729
-81.710884
-70.758286
-90.569313
-169.588501
-97.049545
-69.062912
-93.061211
-98.837265
-163.524384
-174.244232
-68.878456
-60.558136
-65.403824
-63.850101
-63.205528
-144.484772
-56.449108
-56.368641
-75.015541
-48.674015
-52.029903
-69.921776
-59.947502
-131.173401
-65.276619
-44.286533
-116.994934
-67.302139
-62.391071
-56.777069
-66.332779
77.613144
82.271103
49.268707
64.293808
41.895584
-98.638878
-82.413383
-46.995766
-49.200005
-55.979298
-53.458553
-50.286434
-41.338036
-61.685417
-72.426407
-59.048950
-65.350235
-123.316040
-112.450668
-53.000023
-60.550129
-74.282623
-60.480373
-56.797718
67.524315
31.355869
53.849895
50.844780
63.103512
58.076820
75.133308
87.035362
57.616871
-57.665707
-50.163387
-81.762329
-133.654617
-144.973892
-61.997604
-77.115150
-60.237526
-55.769951
-135.047348
-55.730839
-73.988228
-55.283859
-67.977058
-74.483467
-80.806526
-134.091354
-36.377186
-123.661140
-91.446648
-54.688015
-63.510593
-54.652641
-61.309017
-67.183098
-75.192535
-96.718925
-52.368149
-66.911606
-151.257355
-60.457458
-69.783257
-71.107285
-96.466591
-78.439133
-91.211861
-59.091507
-87.849304
-153.355011
-74.553146
-56.777935
-64.321869
-60.933929
-97.865913
-103.890831
-89.106346
-70.872162
-127.774063
-71.548599
-69.021904
-69.188087
-57.278885
-129.951523
-150.809296
-21.031513
-64.733330
-146.747345
-54.545135
-108.694016
-116.829529
-32.199200
-71.408760
-70.262337
-134.667984
-77.072311
-36.087910
-50.423630
-85.306854
-24.870193
-108.427605
-66.198448
-155.808380
-53.141979
-125.836777
-59.217300
-90.196281
-111.675423
-95.796532
-62.295734
-85.259369
-76.911072
-47.987923
-66.272194
-62.071213
-74.347885
-51.511765
-52.374218
-62.383167
-54.341034
-68.371696
-78.358688
-62.672413
-67.384445
-73.127487
-64.431793
-55.861481
-158.858109
-53.022163
-100.951309
-66.569267
-64.835609
-120.961769
-140.028671
-57.987328
-64.499329
-86.151779
-77.884262
-158.279144
-77.613365
-147.899597
-77.596870
-84.660988
-64.968468
-55.540565
-122.803131
-56.255295
-65.131645
-139.604034
-71.943344
-67.639595
-75.029434
-81.422974
-83.571907
-127.243332
-64.179108
-44.696640
-88.332397
-135.751694
-67.671486
-60.173225
-49.912720
-17.901064
-36.529778
-98.761612
-72.585159
-61.921535
-111.690094
-63.743584
-70.549797
-143.311096
-130.708801
-70.577293
-57.438145
-63.251537
-91.779457
-66.316055
-76.457283
-94.582581
-100.510033
-92.570015
-117.498688
-62.157738
-76.736862
170.184769
-102.050827
-97.315536
-100.555580
-43.996883
-57.134544
-41.763180
-69.045380
-29.990034
-68.332741
-61.475094
-151.344070
-81.146980
-155.195297
-47.268021
-70.801262
-74.184639
-55.360638
-65.746170
-75.837418
-126.544357
-68.568130
-115.097931
-56.337471
-71.655136
-45.882912
-61.346283
-56.604702
-110.584610
-70.173706
-67.849174
-63.693962
-53.898899
-128.680908
-91.631783
-80.733635
-131.572372
-163.359833
-112.944832
-150.532440
-66.522575
-114.815376
-63.773624
-63.409805
-78.221504
-55.641113
-64.033470
-64.468285
-124.141289
-74.614136
-60.096699
-77.219383
-143.572693
-100.070404
-71.345291
-137.133560
-103.310936
-104.694290
-92.129585
-95.505867
-63.867779
-111.752190
-104.789833
-106.818863
-74.519882
-107.933884
-94.463272
-165.450317
-70.049118
-66.433731
-58.323971
-131.353531
-59.408825
-163.611832
-82.660141
-50.818256
-87.870613
-61.661095
-60.696800
-104.358589
-65.585434
-66.647415
-65.832283
-122.294174
-71.731453
-82.302071
-156.044907
-92.053238
-100.918404
-71.815689
-62.994072
-57.698662
-151.007812
-115.887993
-66.258713
-66.016167
-92.639717
-102.935112
-102.834694
-163.569733
-121.942337
-157.675842
-63.529785
-93.756813
-82.230507
-88.976105
-59.139244
-68.057480
-148.734070
-137.585815
-91.372620
-91.861511
-102.422821
-76.184990
-89.337029
-110.210861
-85.147903
-148.365692
-116.476509
-157.157990
-110.065239
-92.866646
-109.657585
-78.382401
174.082306
-110.606544
-65.067825
-141.694992
-79.152359
-56.907898
-106.900055
-66.857658
-65.851089
-105.039818
-87.583229
-93.258057
-142.540771
-64.000328
-60.400051
-56.022099
-55.652443
-41.442753
-49.635418
-105.631096
-82.744827
-46.548801
-92.574959
-67.874001
-67.606216
-68.879860
-57.288307
-61.676796
-73.206299
-79.518494
-63.822834
-65.786156
-147.643372
-71.425056
-137.995270
-33.013435
-71.969193
-85.407410
-86.865654
-53.555466
-108.903221
-85.535591
-74.721848
-155.529465
-73.475677
-68.421242
-48.491360
-35.166832
-98.943764
-74.357834
-74.095993
-101.597626
-90.056953
-130.970917
-54.768082
-68.153343
-69.245796
-46.661373
-59.252228
-126.534714
-154.028259
-45.418198
-52.724609
-68.912605
-82.664337
-55.374783
-47.216587
-57.262371
-57.848579
-109.697014
-85.068420
-80.576035
-96.329002
-64.685081
-63.030376
-98.275040
-67.358368
-124.038567
-70.127670
-106.980080
-65.550400
-56.162064
-93.200348
-154.573914
-137.985825
-83.715508
-94.268242
-104.191658
-104.483925
-155.025696
-104.540154
-120.307549
-155.116669
-131.927261
-96.347878
-116.351814
-137.993576
-147.800980
-107.304985
-103.092026
-69.604362
-125.402611
-90.931732
-63.166393
-79.994408
-64.876320
-74.916168
-32.898476
-80.016388
-60.194706
-149.112427
-57.873837
-60.014805
-59.670933
-156.809219
-134.244049
-104.281464
-46.123020
-63.529381
-148.672424
-65.979149
-27.989386
-74.594948
-79.455688
-75.621643
-70.631149
-111.273788
-110.803276
-62.443920
-87.900230
-112.747917
-83.116997
-108.168488
-60.466591
-74.537811
-132.700439
-41.625053
-156.148178
-119.129257
-142.615646
-52.214916
-70.550453
-156.411118
-36.715294
-58.143486
-91.888725
-56.345665
-117.877586
-57.449673
-91.012062
-37.760513
-51.784519
-139.643921
-58.675945
-99.790627
-67.604874
-71.809586
-141.083496
-60.918591
-150.737381
-71.124092
-43.670128
-81.796593
-74.332413
-37.938419
-72.984245
-57.603600
-61.453053
-48.171421
-55.713600
-69.248787
-70.842583
-100.931694
-101.303459
-64.710197
-51.567455
-111.154121
-105.354752
-137.861420
-59.852310
-82.549072
-74.528168
-126.855141
-71.203987
-122.685722
-77.818321
-59.583145
-65.101662
-157.300034
-73.527809
-80.349609
-111.072716
-125.272339
-137.269684
-122.547340
-86.074654
-68.433891
-49.321758
-162.639496
-117.451012
-58.854851
-82.199165
-87.638435
-55.177307
-119.363586
-64.309921
-57.173206
-88.789398
-88.119209
-144.328644
-59.465767
-69.653053
-169.155350
-69.096336
-55.849560
-73.306564
-115.482468
-103.504364
-105.212494
-57.943634
-148.871201
-65.522385
-112.969803
-71.480148
-144.894287
-96.052124
-57.675694
-91.913345
-71.084503
-133.238892
-92.217773
-55.894917
-75.524750
-102.810692
-160.048721
-101.017014
-43.327999
-92.257317
-108.173645
-95.549065
-102.930931
-132.203766
-166.695084
-59.309166
-141.654755
-93.817513
-136.570786
-54.100750
-104.717552
-62.259998
-55.016800
-57.268299
-65.368080
-90.190338
-110.398163
-66.407562
-50.330521
-165.644867
-66.058243
-60.358387
-129.010757
-104.038170
-56.682171
-117.101357
-66.074654
-53.970367
-49.356575
-57.874573
-75.195869
-65.756546
-67.367661
-52.379921
-65.757919
-60.942646
-106.709900
-50.840393
-147.405319
-86.974678
-64.175140
-160.313370
-64.289696
-54.724915
-85.695152
71.906754
-126.746513
-116.230774
-73.771248
-64.483116
-65.270775
-50.671543
-51.510689
-59.805489
-53.860191
-81.647820
-60.621613
-82.713844
-137.540405
-96.789986
-146.982376
-61.844948
-145.186111
-67.780174
-67.917221
-66.364372
-77.165298
-62.513699
-67.809547
-87.219841
-59.981857
-75.115379
-105.700233
-120.563599
-148.853577
-53.537125
-61.686535
-84.437927
-117.290886
-80.022186
-84.151604
-132.925323
-69.378372
-93.927940
-79.904213
-99.398857
-144.952026
-71.118126
-63.408447
-86.006706
-150.067734
-104.885338
-165.356583
-93.322426
-70.196815
-51.572407
-58.349457
-25.176970
-59.693249
-64.651047
-97.245697
-87.535294
-151.850677
-43.183430
-57.623215
-135.507706
-106.054123
-152.157394
-69.568436
-84.612267
-95.202583
-81.413231
-76.838112
-128.662964
-114.726219
-77.080788
-103.498894
-122.357178
-138.794647
-54.858471
-56.983784
-124.778725
-41.189583
-170.251862
-85.759636
-41.879654
-56.760822
-71.842819
-75.218475
-54.621746
-43.454144
-59.580761
-47.655254
-56.813614
-147.999817
-108.539886
-59.149975
-61.081341
-66.991356
-118.855042
-55.505566
-93.022598
-56.943764
-89.218590
-66.455894
-62.420025
-71.123672
-64.620132
-61.684952
-76.535889
-71.760422
-55.980850
-149.619049
-69.812019
-58.918945
-43.834835
-64.525826
-63.438896
-63.075539
-125.566010
-64.152107
-63.967342
-93.355774
-41.870514
-105.370689
-113.453560
-115.381187
-139.820145
-78.325897
-79.526001
-124.248634
-54.686592
-133.515167
-68.157761
-69.536469
-74.236588
-138.927887
-70.477554
-146.760956
-47.396557
-76.154007
-90.768372
-138.725037
-68.880081
-149.533569
-141.748169
-67.721039
-166.558640
-86.198120
-87.686905
-64.655045
-87.821449
-99.852303
-73.858246
-148.856720
-72.881676
-52.909065
-62.198730
-58.831593
-61.856773
-66.551796
-106.413986
-58.442116
-106.698669
-64.097275
-60.630295
-84.274109
-60.738533
-109.199959
-61.220718
-63.327618
-55.986683
-44.572247
-84.321014
-145.487305
-48.486935
-91.000076
-68.643059
-75.507713
-59.300377
-63.266830
-141.117950
-109.347626
-128.086105
-110.426826
-59.547306
-97.078461
-149.058533
-77.407936
-118.794907
-116.028763
-96.077415
-96.298607
-92.496262
-138.229309
-103.525452
-114.137810
-99.206795
-81.195786
-151.996292
-52.387466
-137.540436
-65.903557
-177.403152
-75.016350
-132.082443
-70.333611
-64.955330
-59.860470
-40.585171
-53.780209
-62.836670
-87.522392
-157.072479
-73.110001
-149.020004
-88.469528
-130.442123
-93.546036
-41.081432
-118.376518
-74.449783
-92.366661
-45.966511
-117.270172
-164.677048
-90.691025
-40.382153
-78.854675
-73.787254
-62.931503
-138.054443
-116.791641
-65.951180
-101.263626
-53.317566
-139.393082
-64.583916
-55.034771
-60.994453
-60.176682
-65.768898
-69.140427
-55.716221
-82.195633
-87.237991
-53.179554
-25.579845
-60.733402
-140.676178
-126.581215
-142.623962
-142.714752
-79.329529
-48.313480
-91.069832
-75.145332
-57.185413
-55.627033
-148.002518
-62.967175
-77.530251
89.098457
82.554680
80.240891
55.184063
-57.752224
-75.433189
-60.915066
-97.379326
-66.080231
-169.518784
-113.256226
-106.174118
-82.544365
-68.163734
-86.157906
-55.288761
-147.806458
-77.414299
-57.517368
-67.078339
-60.131416
-71.378990
-80.366280
-83.504158
-58.173321
-28.821857
-57.873890
-143.806946
-46.330063
-62.048359
-65.540955
-86.699577
-75.456482
-50.033527
-38.454739
-154.561172
-127.773651
-53.929462
-65.974251
-52.507221
-55.985256
-125.187706
-141.538010
-71.791817
-77.682472
-69.879074
-74.378189
-46.231117
-89.233894
-157.051514
-68.653656
-77.086807
-84.563759
-70.356956
-74.701561
-66.992485
-155.972168
-89.532227
-69.010292
-62.107754
-57.924835
-52.780167
-129.750198
-156.500885
-161.942459
-147.949646
-82.275558
-56.689266
-110.325623
-85.896912
-78.247284
-53.548897
-49.440899
-92.894279
-110.530937
-84.909027
-75.729279
-155.646133
-62.105515
-70.952713
-118.902756
-48.518250
-60.415993
-70.705551
-75.470085
-50.632507
-53.788013
-59.868168
-58.118397
-87.717056
-64.551071
-69.845467
-60.473240
-98.996017
-117.669220
-91.083023
-115.873718
-109.943054
-62.311333
-58.170128
-147.736008
-58.359074
-77.966866
-73.849831
-80.816803
-139.676300
-51.670151
-83.402809
-74.858879
-50.497749
-61.504749
-47.123505
-73.758148
-66.453186
-94.899231
-145.879745
-40.244366
-78.626495
-71.715858
-59.450932
-73.872375
-57.474209
-74.949631
-109.196365
-156.439102
-45.690384
-60.276184
-146.582123
-101.232063
-148.388672
-102.515175
-99.353165
-82.698280
-79.715462
-43.120899
-52.189373
-58.415531
-59.304455
-62.883472
-59.678551
-89.611328
-69.649521
-69.356194
-127.044930
-109.321053
-97.875603
-146.834244
-109.325363
-59.475510
-108.441254
-153.719727
-97.920212
-63.526085
-132.024170
-116.587471
-125.792572
-69.212418
-70.268188
-36.344536
-93.126427
-79.231895
-59.499603
-53.768536
-56.007000
-59.303558
-96.375488
-90.247055
-118.671883
-56.074318
-34.655788
-88.146889
-61.673668
-84.428886
-66.263046
-85.056931
-71.149651
-127.945488
-147.616165
-57.563084
-92.655899
-116.337593
-102.025917
-70.308151
-60.001762
-157.323807
-133.512955
-67.347137
-151.982635
-99.493095
-86.872078
-157.140045
-75.976776
-48.185963
-53.903740
-49.964344
-55.296673
-136.055313
-149.833710
-56.666447
-115.958084
-64.304886
-139.080994
-71.908531
-55.704086
-62.912857
-130.234833
-60.611881
-62.434040
-65.730606
-162.767273
-69.578621
-68.482994
-142.179443
-65.556946
-79.139084
-93.574928
-85.392906
-118.746933
-65.825592
-60.129826
-106.644325
-107.196533
-110.177437
-71.751007
-59.945583
-95.359138
-119.730507
-69.995422
-95.194221
-107.192650
-96.768639
-130.465683
-102.671974
-104.069481
-116.480972
-83.281578
-98.869820
-104.596283
-99.532860
-96.290291
-103.674995
-95.421867
-64.344902
-63.840874
-136.501099
-118.416512
-62.934582
-104.211807
-60.440094
-67.860199
-61.651825
-57.271030
-70.746414
-78.823593
-67.251183
-84.711800
-81.683601
-76.701698
-128.776993
-124.307030
-65.358292
-115.729698
-117.899574
-106.897346
-92.342583
-34.298710
-61.155483
-85.859131
-86.626305
-76.093803
-85.355606
-58.532642
-63.180168
-81.147232
-63.320045
-69.575256
-74.013481
-49.337078
-67.016708
-33.381622
-151.898590
-74.238983
-67.993340
-46.734455
-131.378769
-52.125927
-31.589220
-113.229424
-78.725716
-127.154800
-95.272148
-64.446388
-43.957401
-96.497772
-147.560364
-60.393730
-148.167511
-83.181862
-66.962669
-49.920620
-139.342224
-98.191887
-141.069870
-70.315834
-111.622086
-56.956734
-44.950531
-165.719406
-67.674713
-92.462303
-168.555908
-60.699818
-90.772987
-64.671364
-47.956059
-63.538937
-69.702515
-119.170021
-115.079689
-147.688965
-138.827454
-67.300194
-71.919235
-114.767799
-72.512482
-41.753345
-153.981613
-55.844875
-70.075485
-66.443916
-60.568886
-144.395081
-82.069565
-161.406433
-160.037354
-100.626198
-39.030289
-157.388733
-101.303627
-56.852543
-101.351906
-75.758636
-58.776909
-64.299858
-58.309330
-96.739380
-142.860550
-135.692841
-36.684219
-61.705006
-65.256828
-72.313377
-75.333084
-88.862366
-84.950111
-53.281738
-72.599113
-42.868828
-108.030914
-71.804955
-81.220566
-69.540733
-88.414413
-113.461380
-59.099350
-70.059929
-56.453087
-68.398560
-96.923737
-59.003605
-57.611721
-63.562168
-84.264908
-59.644924
-61.375065
-62.483749
-56.771904
-79.790131
-86.166061
-79.916565
-72.573662
-53.292751
-68.151772
-105.275490
-102.454948
-104.428886
-157.853271
-69.735329
-78.786545
-62.116470
-80.519112
-108.897186
-100.698456
-157.738068
-96.802193
-85.063774
-107.253677
-103.982346
-114.983360
-130.785629
-78.844383
-88.786346
-65.869476
-115.833252
-153.568512
-77.107498
-41.127808
-38.387287
-68.998283
-60.171463
-73.524666
-79.037811
-56.254539
-122.997429
-99.377563
-91.715614
-54.094330
-75.393478
-157.145782
-110.806847
-61.470505
-131.519150
-77.825706
-63.035183
-50.539555
-90.452423
-89.202881
-72.062737
-61.576237
-151.517853
-68.161636
-85.170258
-122.723381
-61.700676
-94.891434
-75.657333
-79.904381
-59.379204
-46.722851
-60.979637
-72.499580
-66.921417
-75.486832
-93.832603
-100.520630
-86.559692
-96.218971
-99.955467
-86.628265
-107.010658
-90.752251
-91.780914
-62.274220
-58.358459
-75.704903
-77.100235
-65.064003
-53.993492
-123.784744
-65.905792
-48.174591
-65.711983
-48.994602
-51.898258
-61.024799
-92.942947
64.345222
58.978386
75.565590
69.163986
46.421795
50.554100
56.316631
57.176811
64.839592
-91.608086
-65.322144
-61.894981
-67.068146
-79.766228
-126.917641
-126.782509
-95.359062
-61.913620
-61.356064
-143.971710
-127.285774
-29.222183
-101.773300
-77.688835
-63.216759
-78.942322
-52.066177
-68.192711
-37.763405
-141.130386
-130.830292
-103.667381
-161.377853
-59.653255
-160.814636
-69.391945
-108.958221
-66.828308
-50.374386
-58.665859
-113.594048
-122.978889
-65.936226
-71.595871
-74.766777
-61.437290
-75.145828
-81.629517
-63.232548
-51.658119
-61.246582
-61.002151
-152.414932
-154.630188
-60.366020
-62.810219
-97.739220
-60.152573
-128.729919
-81.328484
-118.484047
-62.838932
-72.959785
-76.928574
-33.711884
-138.141037
-95.350510
-153.734879
-69.839035
-54.453251
-125.538963
-62.896790
-55.683182
-72.208954
-49.620850
-63.907200
-54.432549
-68.526299
-70.841835
-49.775642
-96.096184
-86.879745
-57.584869
-70.675423
-67.467743
-65.064949
-32.271988
-74.577942
-121.748169
-55.906666
-69.743195
-61.377457
-110.399200
-171.427002
-89.226021
-72.162880
-80.631004
-48.569775
-63.356300
-50.486420
-97.917709
-66.621773
-60.886269
-157.256058
-75.900757
-72.406136
-61.487217
-51.462410
-54.473816
-157.597046
-61.486656
-65.594673
-55.117550
-86.078140
-53.849457
-56.700714
-66.638573
-70.947586
-59.513012
-72.876503
-72.487411
-91.410652
-62.132534
-73.087120
-158.586456
-149.874207
-137.600403
-67.648834
-61.945953
-65.484200
84.547646
-58.071228
-58.732861
-68.136406
-126.125572
-153.337814
-73.950607
-70.150673
-60.536877
-103.746300
72.230347
77.291023
76.125992
46.178955
57.241482
67.805992
-52.055065
-106.277779
-69.374504
-56.576115
-94.375122
-119.725945
-88.533569
-102.798943
-64.590965
-57.451786
-94.873581
-129.490250
-101.393753
-50.157265
-95.611473
-46.171059
-68.045212
-67.402718
-127.088516
92.560608
51.466820
53.673569
72.256523
48.213230
45.924488
-109.023026
-62.095978
-39.729939
-65.653511
-56.713215
-63.927383
-109.224579
-113.280060
-94.920837
-89.425949
-59.120434
-70.080063
-59.821014
-64.963905
-113.740250
-68.509224
-88.744774
-63.353165
-94.961441
-143.402817
-145.166626
-55.342304
-148.884598
-136.826584
-59.271236
-77.425835
-61.191601
-37.711937
-68.658646
-57.087639
-54.340195
-55.550617
-47.460175
-92.309280
-75.397621
-161.767395
-88.991768
-71.375290
-58.944592
-111.483940
-58.646500
-155.002823
-83.918938
-55.837631
-111.378052
-64.418373
-73.659447
-71.722351
-65.068436
-65.901939
-101.949257
-115.182076
-64.087074
-122.418945
-61.115608
-56.354061
-68.542259
-88.877258
-84.256897
-153.672882
-46.544044
-105.071457
-68.908554
-73.445663
-121.486221
-159.963120
-78.502937
-68.194984
-72.747925
-60.015846
-40.631519
-66.050629
-87.648155
-48.889996
-64.894325
-58.992306
-71.272697
-65.962280
-72.626640
-81.893898
-75.109985
-120.213890
-96.080444
-86.052124
-145.898987
-62.035347
-166.142868
-51.199390
-152.015671
-127.709999
-139.687119
-50.013535
-104.992531
-64.962166
-84.972443
-87.777466
-104.133766
-88.995110
-44.771889
-148.515732
-176.786896
-120.082085
-58.986290
-101.879196
-56.714115
-69.882721
-116.547203
-85.151497
-96.180626
-51.579437
-83.465424
-63.723709
-117.995354
-100.353889
-136.221039
-72.157585
-95.983002
-129.624451
-118.308556
-56.191349
-91.648621
-72.773735
-97.208290
-76.758232
-67.320503
-49.703804
-64.540337
-148.621506
-67.840942
-77.904526
-104.295456
-97.898636
-59.936428
-93.493279
-134.516647
-81.763153
-61.261398
-95.472275
-113.048660
-92.271370
-110.140030
-147.136963
-77.067162
-75.897308
-127.661293
-86.917030
-54.983955
-58.006996
-131.284302
-59.701279
-47.582748
-65.925331
-70.674164
-142.169830
-66.145653
-59.350681
-68.217796
-80.587502
-63.902790
-77.416031
-132.448364
-68.579559
-60.233196
-67.455605
-63.663956
-34.712719
-78.990570
-116.310410
-61.213203
-100.909775
-155.100723
-49.792683
-103.090370
-62.666668
-53.645180
-53.827412
-146.306808
-125.842911
-64.043236
-63.167961
-103.182007
-135.670822
-161.249130
-115.898415
-105.884117
-82.822441
-83.632072
-117.256554
-62.790310
-70.954048
-130.792343
-55.972351
-74.658173
-56.523632
-166.131790
-39.654442
-63.534466
-138.429764
-27.825413
-138.408798
-65.055977
-31.184784
-83.161964
-50.455177
-115.946114
-86.620476
-82.869858
-49.930099
-67.779045
-60.865070
-77.042191
-137.071808
-64.235550
-52.916008
-68.082451
-87.301315
-132.067032
-107.015900
-117.446556
-106.239273
-84.049812
-71.782852
-39.615501
-77.879646
-66.005089
-113.800507
69.109039
56.582863
65.765129
50.314041
82.963097
-53.182079
-66.491119
-58.917118
-71.875618
-77.576073
-65.510017
-61.456631
-120.176025
-90.476181
-83.152496
-67.090309
-65.326469
-136.295807
-41.990547
-53.297764
-131.401733
-68.060661
-99.244171
-69.381935
-71.579628
-61.472218
-120.365852
-54.458775
-71.059425
-66.911613
-85.914139
-75.910805
-56.901737
-62.004646
-65.804291
-133.976379
-96.305489
-63.035210
-68.593536
-156.605896
-66.379219
-37.077351
-67.863197
-55.471851
-65.047836
-129.960464
-40.789093
-78.659737
-80.020142
-57.918121
-36.142757
-97.896095
-84.648972
-84.544884
-78.848747
-55.672218
-61.842789
45.610130
105.072189
64.976143
-36.305866
-143.338074
-62.754807
-104.952545
-88.534569
-136.496002
-145.931580
-61.406471
-60.725704
-70.566025
-62.675228
-69.990288
-134.327164
-56.870659
-115.683319
-75.895485
-130.758942
-64.675842
-79.195290
-60.972317
-64.339500
-112.167000
-45.410217
-62.411110
-86.270439
-152.809143
-143.156464
-97.233292
-113.376656
-74.031425
-72.421463
-74.515213
-68.099892
-49.735191
-66.936249
-143.794968
-99.541466
-95.355049
-63.090248
-47.223274
-139.197266
-81.690300
-71.774986
-112.423271
-90.325584
-129.498657
-55.639774
-65.494980
-137.123123
-59.131500
-92.403641
-64.149666
-52.896027
-126.574463
-148.011505
-49.294960
-70.825752
-53.364025
-61.402809
-32.236301
-52.191025
-71.818504
-69.368149
39.586941
97.294250
61.866642
61.605877
54.320751
66.759041
-143.319046
-46.073570
-67.640686
-40.843147
-65.679283
-167.418930
-55.493111
-77.459572
-151.565720
-133.025986
-66.490089
-52.679230
-58.459003
-62.600929
-42.876923
-82.691643
-66.060867
-65.561684
-37.246761
-121.934624
-65.997734
-37.617615
-62.741898
-95.425362
-83.943245
-64.061928
-79.938995
-149.857346
-77.143669
-163.066391
-145.326065
-153.144775
-131.962708
-68.735390
-157.288910
-75.091263
-79.297752
85.850365
50.143326
70.479141
81.206390
77.291458
-60.145248
-121.449989
-103.675667
-126.913322
-97.971535
-103.884827
-110.687431
-117.839432
-70.021149
-130.020447
-81.125389
-112.303398
-140.964630
-84.705376
-52.850037
-68.506653
-35.909744
-89.211685
-64.926643
-54.750515
-66.802620
-80.826157
-68.078278
-69.641258
-77.930077
-155.856445
-67.685204
-149.578491
-54.588741
-88.425827
-91.995750
-93.851044
-66.907570
-123.201050
-65.715416
-144.104706
-152.845993
-150.865707
-132.647125
-93.632828
-99.591881
-63.626453
-53.499638
-47.224808
-59.404011
-159.569122
-89.742424
-155.686401
-79.599083
-55.325089
-106.158867
-69.904755
-49.902615
-128.060806
-64.708008
-124.426147
-67.731834
-164.094223
-52.017735
-92.647690
-85.209610
-48.236076
-77.490639
-63.660721
-50.298279
-106.220268
-43.809296
-123.178383
-62.724445
-96.347031
-88.483772
-104.226273
-100.238678
-59.159660
-122.960846
-90.690247
-97.697861
-139.278915
-58.024456
-76.994431
-65.999832
-111.590118
-141.442825
-63.670998
-154.201462
-89.142410
-69.840614
-62.801563
-58.240185
-68.944389
158.307190
-65.333443
-127.263817
-69.670029
-64.456017
-65.304893
-65.843987
-96.661995
-93.916855
-56.620556
-77.205292
-66.534073
-75.347649
-80.322281
-127.355209
-34.521717
-87.160912
-118.991615
-126.591377
-68.222000
-86.691147
-61.703625
-64.043335
-54.232456
-146.645767
-96.566940
-120.551056
-74.553833
-88.613976
-83.222336
-53.734287
-58.359798
-73.064186
-121.775681
-140.966461
-93.629951
-51.452377
-76.591934
-144.395264
-92.425659
-77.832802
-81.266350
-99.613388
-65.070358
-101.393250
-113.145195
-57.983295
-137.149338
-127.674202
-53.862514
-132.663284
-64.424141
-141.587662
-116.879135
-152.877960
-129.706512
-83.576546
-73.769051
-71.657707
-43.227745
-68.773430
-140.950516
-52.097954
-133.551559
-146.791183
-135.434692
-155.753174
-64.626358
-69.018921
-85.747963
-55.818066
-120.168732
-91.778801
-149.041565
-50.946686
-89.885437
-112.606712
-83.515785
-76.777153
-117.703362
-67.750145
-116.506577
-120.500092
-96.662346
-129.057526
-111.478508
-103.634033
-106.529137
-68.633759
-105.770042
-107.896561
-122.224586
-80.253349
-76.882309
-53.527908
-104.287132
-65.436874
-65.108528
-70.523254
-69.634300
-93.997833
-113.056870
-147.825851
-132.754547
-77.257530
-64.717194
-54.505615
-147.323944
-75.707253
-150.956268
-78.519875
-61.739635
-60.860561
-83.346710
-136.369507
-46.168957
-63.482082
-72.602577
-64.655510
-55.320953
-62.858173
-128.266495
-71.282616
-145.834290
-159.978653
-60.629101
-74.726204
-64.608505
-77.973526
-66.698097
-159.661438
-70.037529
-56.177414
-67.685883
-65.979881
-85.404144
-105.377518
-64.297401
-46.609413
-47.724960
-41.705608
73.193230
-56.164635
-51.099304
-133.952591
-69.891624
-62.704567
-70.394073
-52.042412
-46.830486
-67.557823
-68.957169
-97.688782
-61.382450
-74.065674
-127.158386
-122.499382
-64.561974
-51.851292
-37.677135
-78.935249
-129.133789
-71.157440
-101.230110
-89.165718
-54.558880
-137.014740
-61.854980
-30.411968
-157.813705
-67.107262
-88.500450
-67.041664
-118.480141
-61.866089
-58.336601
-62.733421
-112.806351
-94.541229
-46.173264
-81.819809
-68.538063
-113.643875
-60.944866
-119.494713
-49.601055
-144.114548
-130.731583
-75.980347
-83.581100
-120.677620
-60.043671
-48.496830
-71.774078
-58.321785
-83.825294
-98.410980
-57.624397
-115.934189
-65.234238
-118.322067
-120.477730
-140.524643
-70.699379
-53.233135
-32.887039
-79.024803
-100.718842
41.586266
36.061314
47.120094
64.557564
83.433662
48.479130
90.222961
72.324524
56.582161
118.935989
-51.705376
-139.899185
-67.501488
-162.298279
-152.468964
-152.969772
-56.918957
-95.545769
-146.039322
-88.662346
-57.948078
-101.690651
-91.281586
-141.573471
-95.026352
-65.481781
-64.332878
-137.923309
-60.314896
-71.998474
-34.835400
-50.659115
-109.067093
-72.485298
-52.556896
-101.889366
-125.835762
-63.864937
-75.724976
-60.358788
-114.244064
-79.048744
-59.711948
-68.961838
-121.837128
-57.783806
-131.583801
-104.864342
-57.697487
-102.640297
-157.809372
-76.944649
-92.045616
-127.321327
-65.505196
-123.261330
-55.845657
-75.354568
-98.939423
-83.297676
-73.260231
-110.309113
-92.108795
-62.581688
-73.630562
-163.016296
-53.250198
-69.113777
-77.682724
-117.424904
-38.947861
-145.405533
-74.305740
-54.626907
-74.408798
-103.299789
-79.344475
-35.097336
-54.201633
-76.875130
-77.016273
-120.482033
-65.610382
-48.788303
-54.579060
-142.788147
-103.826965
-84.841026
-82.241501
-70.269981
-88.962883
-37.608177
-52.736877
-55.513096
-60.692333
-101.747826
-159.816635
-95.001755
-83.634232
-71.076271
-73.517097
-67.289062
-61.723591
-63.322750
-76.349800
-54.989040
-54.371323
-104.960693
-49.461933
-85.632355
-73.524521
-68.358650
-90.251968
-66.160789
-112.972977
-63.919155
-91.986099
-96.156639
-58.943867
-83.695587
-72.471901
-78.400154
-79.019768
-114.764412
-60.172886
-89.963142
-94.927429
-104.888672
-83.857399
-113.649994
-88.985176
-44.970272
-82.557442
-63.731598
-50.895863
-72.094078
-79.468010
-56.677803
-136.198273
-84.658165
-125.535072
-68.880066
-67.362289
-95.458107
-125.795204
-57.719139
-84.832008
-63.081928
-99.888329
-106.629761
-55.431217
-174.794998
-75.359612
-162.596725
-150.873108
-108.893898
-77.245277
-144.351974
-82.003899
-103.924599
-97.177399
-51.953701
-75.944847
-77.480835
-79.037743
-126.068947
-88.039726
-141.642441
-103.624313
-122.986862
-144.186661
-68.768440
-94.832268
-134.488678
-69.563744
-152.105133
-47.423012
-87.729874
-28.448772
-67.456062
-58.821362
-42.845932
-100.426529
-69.781319
-51.620850
-150.177185
-79.029961
-153.479523
-100.124084
-121.726807
-96.926430
-76.057358
-67.531364
-61.812466
-71.892799
-137.625458
-58.787621
-163.071243
-102.426285
-59.274639
-71.344299
-97.674881
-66.424385
-53.443737
-87.116241
-136.820526
-53.345478
-67.093002
-58.404015
-62.386055
-62.306019
-53.157555
-48.352371
-102.512589
-95.704742
-65.441788
-87.313705
-83.931610
-62.727192
-120.421898
-136.579620
-71.769585
-121.138710
-119.354561
-111.778526
-69.580505
-95.186058
-138.403091
-50.785950
71.243446
77.451004
-132.867218
-68.811188
-118.514404
-67.856293
-101.274017
-71.901390
-82.760536
-61.859116
-151.315323
-96.139397
-70.299751
-77.053337
-58.245945
-132.238571
-63.079403
-120.336670
-64.067863
-64.741867
-77.400742
-134.387848
83.831398
66.824257
-77.110107
-68.706329
-60.680176
-142.379791
-54.432892
-51.853889
-78.703659
-74.630989
-50.783169
-79.530556
-159.281174
-66.739014
-69.625198
-66.856895
-155.848953
-72.445160
-63.733223
-41.287354
-62.844711
-44.643665
-97.658859
-27.746504
-135.530212
-97.834465
-146.562454
-54.557167
-45.875175
-119.524277
-113.520767
-52.503242
-115.831764
-66.716957
-82.940865
-100.427780
-47.399979
-88.540245
-59.599823
-70.652267
-122.237335
-60.668167
-74.286903
67.008621
81.298363
-144.177658
-58.508373
-65.548172
-66.964844
-68.451256
-77.645653
-55.181366
-122.659286
-56.697540
-56.322132
-155.211212
-118.890854
-106.306915
-48.057842
-167.707474
-68.922371
-122.952621
-66.595284
-132.612900
-122.900208
-101.060539
-68.771423
-100.795021
-99.581993
-69.758720
-119.533821
-49.935291
-123.143303
-110.079491
-92.015854
-56.271023
-105.228577
-55.678001
-142.518341
-86.256287
-54.999470
-65.899048
-47.748264
-133.792801
-87.076965
-88.877480
-64.010979
-56.861149
-63.099804
-121.350998
-72.367271
-56.099586
-119.966843
-94.636559
-82.335266
-52.215515
-63.557503
-63.139065
-75.422882
-70.367569
-152.122238
-45.983448
-38.311058
-98.089096
-92.709953
-68.283310
-58.865723
-58.634670
-62.259445
-61.990601
-81.336456
-55.138885
-145.983215
-70.647408
-157.702805
-57.500423
-146.973099
-107.347145
-107.849365
-65.979012
-65.337883
-105.608162
-87.560135
-75.855782
-153.969940
-52.494919
-58.788433
-66.262451
-161.114532
-105.431267
-56.718929
-136.599289
-73.450203
-95.072281
-133.018066
-80.149620
-51.609310
-65.061859
-152.139236
-52.521595
-89.204750
-83.963173
-27.449169
-68.292755
-53.379894
-45.220715
-122.636696
-162.091141
-65.560402
-62.851173
-47.377563
-114.711258
-88.115845
-83.387375
-92.836777
-102.164673
-109.775177
-64.788330
-40.250736
-97.312569
-70.585312
-119.979721
-67.076035
-71.639488
-88.763573
-109.926094
-92.777527
-62.142723
-64.416985
-115.840492
-61.636272
-83.654816
-45.545940
-55.290508
-90.307236
-88.856133
-103.004707
-145.141312
-122.454521
-100.503143
-94.710701
-144.711456
-62.291077
-141.179962
-146.277786
-63.782200
-119.573669
-66.481865
-141.238953
-158.161224
-69.839294
-63.038101
-62.776237
-116.532402
-62.346607
-70.804047
-67.419624
-98.992294
-100.062775
-74.712570
-86.579399
-121.978661
-91.615593
-64.194679
-66.854668
-68.391975
-63.180721
-94.208862
-67.466621
-62.546219
-63.587364
-90.164398
-60.702900
-63.271011
-53.276104
-88.862541
-129.915009
-99.137634
-41.294598
-92.009956
-57.091450
-51.418430
-60.797348
-143.219116
-73.818924
-134.436783
-148.263565
-99.281387
-110.145180
-62.503010
-99.209221
-63.328110
-67.491371
-46.907085
-155.255432
-66.642609
-39.314137
-114.448219
-138.817032
-84.169586
-51.483494
-67.512711
-65.303055
-142.753616
-157.218018
-53.770531
-142.186111
-95.308006
-136.566330
-144.098465
-70.887924
-62.134624
-73.807640
-54.154205
-162.412750
-79.143532
-145.149551
-94.511635
-78.690254
-59.125160
-86.765541
-100.509064
-60.091045
-62.847347
-67.475189
-144.096313
-62.979191
-91.507935
-52.388714
-76.991951
-56.946651
-85.999031
-114.194374
-89.425171
-140.052399
-62.241829
-144.836563
-149.392868
-157.990829
-64.214813
-65.516739
-85.668007
-64.406013
-47.144653
-58.324753
-67.127907
-166.731827
-52.748646
-62.349937
-68.798111
-54.467319
-144.416351
-47.370838
-138.703064
-71.688255
-51.575531
-46.407017
-168.409744
-129.175720
-119.529877
-65.606606
-98.306923
-118.272720
-156.655441
-147.869522
-131.033676
-59.038231
-69.730560
-48.069279
-66.560501
-153.544632
-80.086609
-113.172867
-91.142105
-43.000614
-59.998569
-78.669182
-66.271065
-96.516197
-73.087967
-50.071388
-129.694305
-127.599098
-65.251892
-76.093559
-77.767151
-34.454033
-65.637848
-22.671909
-123.578209
-48.300076
-142.359619
-53.329659
-63.807404
-159.662674
-85.642021
-113.156555
-59.926628
-134.069443
-63.339413
-129.244156
-156.766022
-60.776897
-55.339760
-67.103111
-62.065243
-61.770084
-69.132004
-161.184479
-113.211311
-87.463799
-91.006935
-147.481873
-64.526543
-154.413254
-142.066864
-140.530411
-99.042480
-152.199249
-88.946922
-56.101894
-61.330841
-38.620049
-62.493038
-99.916153
-78.471390
-91.450714
-58.578289
-66.447769
-70.399139
-154.762863
-55.354778
-123.873833
-64.765488
-31.002691
-60.157265
-32.254742
-57.784019
-118.434380
-65.881905
-71.498016
-145.292908
-95.029221
-63.493702
-87.893822
-50.844158
-119.709030
-150.026962
-145.983612
-72.662361
-130.627853
-57.057877
-53.295811
-65.934814
-40.671280
-70.380424
-54.839184
-60.134335
-55.663586
-27.193689
-77.175903
-54.305027
-71.748581
-160.315521
-79.458984
-81.859535
-90.711266
-59.893864
-65.012108
-151.835342
-70.538544
-76.143517
-71.466545
-41.253845
-55.493717
-91.368736
-56.767685
-56.630627
-91.006378
-83.333183
-41.430836
-56.742294
-67.282875
-62.251610
-70.269379
-73.813316
-66.760429
-79.697472
-93.338959
-68.482300
-85.753426
-105.242531
-60.874603
-57.145756
-97.774666
-35.601585
-60.251453
100.561813
-63.544888
-93.806068
-44.286743
-98.873283
-154.806442
-62.081429
-63.518597
-76.583885
-65.953453
-71.873627
-52.186981
-64.901421
-60.627514
-59.850685
-70.618698
-163.413025
-69.918617
-65.033768
-62.729225
-85.158325
-107.501137
-64.026054
-106.616882
-55.971416
-134.229340
-139.835114
-118.962959
-154.332138
-66.841942
-65.645447
-86.771179
-57.646446
-146.184021
-87.066399
-58.511086
-62.229481
-58.248596
-72.183052
-78.488457
-54.364834
-51.514957
-147.434921
-140.865219
-58.089668
-55.923252
-88.420929
-141.912949
-63.398029
-65.209404
-154.760193
-49.001083
-104.000671
-60.097588
-61.343197
-55.798126
-87.695663
-76.364784
-135.124954
-73.523109
-153.507263
-85.228165
-60.577793
-111.651932
-131.705963
-97.565132
-93.260262
-160.615738
-98.781380
-152.083221
-81.785355
-64.936951
-73.008812
-108.116562
-93.044685
-94.558441
-52.778194
-83.522774
-121.029167
-86.072990
-63.409164
-90.076424
-114.435814
-95.028831
-98.951256
-98.384659
-127.867775
-107.094635
-128.263428
-123.791763
-57.345440
-74.650665
175.280655
-74.764702
-37.250587
-106.961655
-56.906788
-136.402344
-145.706848
-81.118301
-111.536530
-104.465820
-62.188126
-65.348991
-121.754997
-64.393661
-138.526733
-65.523232
-60.627769
-75.569336
-62.030041
-102.887215
-52.830532
-111.058525
-141.004349
-54.150642
-55.272171
-91.020996
-76.261147
-78.481041
-59.051277
-98.977234
-57.991268
-62.097179
-69.577232
-37.848274
-145.120667
-94.978828
-70.745171
-87.983612
-53.123814
-89.743759
-59.054317
66.129318
79.285126
44.161449
54.158634
59.107895
-64.908348
-96.982063
-75.020073
-48.031551
-81.680801
-50.415104
-94.098351
-53.038296
-71.970856
-137.270920
-129.515411
-79.479622
-60.381001
-63.892456
-52.985435
-156.607681
-28.439264
-56.314995
-62.435364
-130.650055
-60.444035
-68.769226
-44.709148
-56.028328
-74.228943
-67.312920
-129.142838
-104.744186
-106.273109
-72.515144
-53.329849
-63.249119
-28.890879
-89.047195
-78.236351
-58.644077
-78.098953
-146.321640
-64.850235
-64.311394
-67.775696
-140.753174
-73.672935
-140.892670
-73.858215
-140.880676
-119.982658
-78.306618
-77.720818
-36.682388
-114.532455
-77.878975
-114.236748
-47.762051
-102.812920
-76.468422
-160.706055
-61.700306
-68.893066
-76.112160
-43.776451
-83.925491
-110.018188
-69.676064
-53.227634
-43.561249
-74.640846
-68.698341
-52.572617
-110.048027
-70.726562
-103.305977
-75.482170
-108.109360
-39.109444
-105.280235
-80.762817
-153.499634
-64.123291
-106.386314
-130.220535
-150.457703
-68.654427
-49.869133
-154.272873
-59.890625
-153.639359
-98.333641
-62.100918
-129.815750
-65.981575
-70.136574
-40.603271
-57.710663
-118.801872
-36.660652
-59.207996
-65.415176
-60.085506
-73.516640
-55.324005
-53.230843
-156.790405
-65.599609
-61.337894
-72.724541
-67.572876
-99.244576
-82.460167
-163.405716
-61.426373
-67.786011
-110.264160
-62.225548
-178.444672
-64.789078
-33.347862
-143.896271
-80.632797
-73.014557
-87.209045
-95.932060
-90.737518
-51.670406
-71.186104
-108.496590
-147.358078
-25.869734
-58.839657
-129.750427
-76.254135
-97.094925
-77.736855
-80.944656
-61.511166
-74.422211
-136.017578
-129.605499
-32.841969
-56.878429
-104.436874
-67.117195
-89.945107
-110.584854
-65.142357
-57.011471
-76.155663
-156.016052
-72.414497
-100.820908
-123.808578
-52.307869
-72.469193
-67.863647
-149.645126
-106.028358
-109.060547
-52.730465
-61.890224
-147.006927
-127.167969
-42.875973
-63.116177
-134.676956
-61.281136
-72.591751
-85.518448
-158.284622
-99.166832
-52.656021
-136.971161
-102.277443
-63.910419
-111.332359
-64.784698
-59.253998
-66.049408
-50.024860
-61.224556
-162.080078
-52.718815
-58.752308
-74.973183
-82.635445
-60.971573
-80.037285
-58.825466
-142.073685
-78.335327
-85.254570
-112.742981
-141.868973
-52.179745
-86.017494
-70.538177
-72.524239
-73.634941
-61.727844
-123.022858
-113.286850
-117.522385
-64.940483
-141.319656
-65.162041
-46.309776
-134.643158
-147.407227
-165.349258
76.198700
-66.264893
-65.207672
-65.940659
-107.541916
-40.294682
-92.883636
-145.485474
-96.662804
-85.084190
-67.354912
-83.097900
-77.778000
-84.054428
-48.163544
-63.389904
-44.377968
-104.767654
-99.004333
-62.433819
-66.761978
-104.510506
-139.813019
-103.859604
-141.582657
-101.184830
-110.707352
-94.653221
-100.094658
-123.634125
-57.355499
-60.543983
-61.039936
-64.787239
-86.885063
-52.963272
-60.959953
-80.573059
-50.531105
-78.712936
-61.851547
-75.153885
-58.799763
-51.143761
-88.489876
-70.198753
-88.795280
-64.076134
-71.052666
-75.082138
-159.675140
169.515976
-65.141495
-63.529430
-53.388596
-96.870773
-57.427025
-60.072678
-68.397980
-91.837685
-150.971130
-68.156586
-75.848656
-144.354095
-83.018280
-99.139603
-86.394386
-104.862717
-157.357529
-94.780853
-89.829315
-114.367653
-100.854790
-64.551216
-57.797440
-88.597885
-67.119522
-40.543388
-137.517593
-49.646717
-58.054302
-40.773354
-158.884430
-63.487888
-155.392639
-57.814747
-61.498814
-68.931152
-63.074150
-81.599640
-61.455185
-144.090805
-68.672958
-56.928143
-76.106400
-88.426872
-104.747620
-54.951385
-85.147972
-69.913239
-113.008011
-87.286629
-103.486786
-57.375568
-106.861282
-68.693985
-125.726425
-65.156624
-153.148651
-116.319237
-137.178635
-53.385612
-72.276802
-154.905334
-67.413986
-76.492363
-62.284565
-65.450600
-135.511322
-74.974457
-59.661358
-112.123779
-52.539902
-58.624229
-106.446304
-99.190857
178.395981
-83.088364
-68.718437
-161.258621
-99.820953
-168.388382
-175.371689
-97.320671
-128.415863
-70.448875
-101.278076
-123.732216
-67.911438
-57.581947
-85.799187
-105.091103
-115.261551
-82.742790
-112.330025
-88.963608
-117.866585
-87.996078
-31.851254
-164.776489
-19.415356
-73.434723
-70.862717
-58.402016
-64.274536
-130.818665
-93.170631
-165.545273
-118.127571
-106.499222
-31.055450
-144.823456
-56.556332
-65.211067
-56.413464
-65.732918
-40.222683
-86.916351
-128.760712
-14.681281
-54.207100
-68.287041
-151.013779
-99.969978
-54.649338
-56.703003
-49.276577
-66.131187
-60.663101
-81.034531
-80.271042
-68.609497
-86.626793
-63.188869
-68.106407
-109.760658
-77.524063
-53.502399
-149.134552
-49.412987
-63.277012
-63.435390
-46.780422
-56.848427
-64.220177
-145.058044
-112.673920
-98.799438
-68.294380
-66.019295
-58.387966
-35.722668
-59.838737
-29.320639
-62.036308
-63.002270
-57.473839
-62.406136
-73.647850
-128.382874
-151.374695
-54.738384
-141.192810
-65.510666
-118.277748
-166.134262
-58.522766
-129.272629
-67.105484
-70.699074
-60.523438
-115.525093
-74.110535
-110.866020
-164.204788
-113.155090
-66.456879
-113.580772
-63.780876
-57.528790
-57.258762
-55.528416
-79.924759
-114.751350
-112.767097
-105.071106
-80.429192
-67.568695
-60.167706
-66.480408
-61.767445
-140.081329
-60.203716
-65.455856
-81.021835
-96.320259
-58.990982
-65.323036
-80.657898
-148.361450
-97.264854
-75.708084
-55.329670
-87.851189
-78.071564
-77.906509
-91.625504
-129.799393
-67.594101
-83.066048
-65.051575
-52.243484
-118.160507
-53.908356
-75.107048
-59.408222
-81.443207
-132.245560
-143.660721
-56.542858
-71.756012
-61.277840
-61.701885
-129.377029
-103.948822
-41.270885
-52.540874
-56.100021
-89.117126
-67.182777
-67.831360
-136.177429
-54.722740
-68.927185
-66.772324
-103.783356
-117.326263
-61.666576
-89.724396
-55.981701
-91.198868
-84.892281
-150.910995
-64.791939
-106.357216
-91.166801
-90.698982
-74.932426
91.945427
85.611526
76.516853
43.746918
54.903580
-66.574738
-111.661659
-65.300674
-150.760818
-140.266907
-64.465401
-51.951332
-150.782135
-44.003941
-149.711288
-63.447563
-60.523056
-95.204330
-135.752960
-103.414680
-69.614159
-54.881706
-42.943226
-61.479095
-52.355103
-82.450569
-38.832088
-51.205509
-60.923344
-108.666374
-120.732956
-70.424522
-63.347351
-60.156464
-163.504196
-69.960251
-118.292725
-62.036869
-98.971092
-108.112953
-87.355225
-112.574173
-96.483017
-111.880867
-68.883835
-68.005264
-96.315651
-99.939423
-102.455513
-102.974350
-61.613091
-128.169388
-101.055412
-99.849495
-85.013069
-159.123734
-104.836365
-71.271545
-77.407852
-144.859406
-99.010735
-147.490585
-158.739639
-80.771797
-74.660332
-111.680351
-60.874268
-100.643211
-76.086121
-72.095566
-99.681602
-92.835281
-128.041519
-70.570030
-152.712326
-64.026970
-152.654984
-83.806946
-48.814095
-65.423340
-41.745090
-65.505226
-49.616886
-109.179031
77.972984
71.762337
68.424484
73.163345
-47.323490
-67.659836
-72.091812
-67.546486
-157.768707
-135.425735
-76.102097
-102.712936
-69.737801
-116.658699
-97.810272
-72.039543
-60.420265
-68.501312
-120.515045
-151.783798
-71.504890
-61.239037
-51.993084
-60.777603
-119.345039
-142.196259
-44.740879
-75.211250
-63.249420
-162.131546
-54.174835
-42.619812
-61.707531
-23.827843
-129.459152
-58.600624
-86.110535
-115.503517
-63.748257
-59.245411
-38.516087
-58.916466
-60.656502
-45.701698
-69.789993
-55.468414
-51.707878
-91.290054
-104.997169
-49.467251
-27.951683
-52.887257
-97.902885
-48.943970
-61.049664
-84.326027
-144.912659
-95.605003
-67.521935
-72.879616
-63.734959
-49.817562
-92.766243
-113.276649
-83.070595
-96.823601
-65.665337
-55.028091
-66.189774
-57.800049
-49.606392
-69.527344
-95.333755
-61.661522
-128.615219
-68.998146
-89.080727
-145.721680
-65.740875
-135.047287
-71.361511
-41.285088
-94.970642
-105.072479
-57.282246
-63.680077
-53.152130
-70.254028
-86.118248
-85.049454
-25.192530
-95.824631
-65.609398
-82.543663
-113.433876
-143.957733
-79.099037
-98.399773
-74.020851
-162.466309
-140.319611
-46.988930
-39.943493
-128.465866
-80.353493
-57.133831
-95.112785
-55.635384
-136.693466
-66.665428
-130.447922
-119.681435
-28.218872
-87.668373
-96.094093
-102.869324
-60.855984
-157.777039
-62.601841
-78.168129
-27.833883
85.660522
70.919205
94.094902
69.556335
104.912918
-68.288467
-115.331345
-77.348381
-70.745872
-62.432411
-121.101952
-69.247719
-56.817875
-60.872925
-155.467133
-143.739746
-64.750038
-60.809525
-109.525696
-60.207924
-39.684959
-69.507118
-70.633705
-78.723984
-95.250763
-61.080574
-89.888901
-84.791168
-64.345749
-114.138000
-161.605515
-86.197403
-69.563950
-50.705357
-131.292496
-72.534050
-63.059555
-96.750633
-82.435211
-100.206879
-88.964287
-106.611122
-81.326645
-72.560623
-54.961288
-52.086613
-98.359230
-53.402088
-78.201355
-74.715836
-59.695930
-66.983650
-160.428864
-65.706871
-53.636173
-78.519264
-53.696617
-120.762123
-66.571838
-102.322754
-74.721588
-62.091743
-78.794113
-73.896729
-123.379013
-87.782928
-69.210533
-72.924385
-62.125633
-58.353992
-61.491383
-67.546059
-61.350914
-143.735153
69.631050
51.292606
41.343094
59.198586
85.674431
86.220459
75.142044
59.893742
72.604836
52.059620
66.538521
-42.825764
-146.954086
-62.910576
-70.619606
-63.919201
-60.689602
-67.537582
-66.963089
-54.948757
-84.451591
-68.214584
-62.894730
-72.247200
-41.668510
104.462547
76.532158
67.081116
-73.670235
-113.700783
-67.420555
-56.042816
-81.804848
-59.361553
-67.171509
-162.711517
-110.030540
-85.623093
-85.645584
-75.161934
-101.198105
-59.258499
-45.867199
-70.670212
-68.797134
-68.334763
-63.286617
-51.654476
-66.362877
-66.951462
-57.099312
-161.832642
-35.880054
-45.971497
-121.868393
-125.384094
-63.402901
-79.921356
-71.503471
-55.407520
-101.280174
-80.879242
-70.231789
-64.606064
-45.682575
-98.937485
-82.487076
-70.101601
-121.683914
-99.139893
-55.446083
-92.751991
-122.451721
-97.545235
-57.837238
-88.729904
-142.506866
-74.740776
-127.090988
-56.841919
-59.313030
-51.016022
-63.947670
-64.146072
-93.740334
-166.483994
-99.502701
-124.214180
-83.115509
-56.842758
-112.661919
-63.207264
-70.808746
-54.971203
-66.183464
-89.560333
-89.487961
-57.891541
-114.832825
-63.884983
-40.605606
-65.902672
-60.260960
-71.707916
-62.824207
-84.934570
-110.594299
-93.729332
-112.737549
-104.953682
-58.304676
-67.796005
-74.411354
-60.149933
-146.009750
-138.292603
-66.741539
-72.426178
-54.450653
-64.812996
-52.825424
-84.816360
-110.851013
-131.998413
-81.233276
-109.684387
-78.026901
-109.200447
-173.536697
-83.550774
-96.880424
-67.449142
-82.998016
-106.238388
-81.312790
-130.054794
-113.553787
-76.812973
-56.371067
-60.699368
-89.599014
-150.282776
-49.642960
-53.414421
-176.710556
-98.406937
-83.993210
-77.638817
-69.137344
-84.487648
-81.945671
-115.346794
-57.803101
-56.406757
-59.938122
-128.494781
-46.107006
-74.688103
45.374039
53.698112
56.411602
53.427994
85.576118
8.097763
-61.512627
-54.421749
-50.875076
-70.152580
-103.881866
-89.149612
-152.714859
-170.828308
-57.548515
-95.536568
-119.525574
-67.283897
-104.389679
-117.440674
-107.553482
-119.052734
-86.996658
-67.311234
-60.590469
-74.651230
-64.552635
-104.000153
-76.697372
-114.754196
-127.868713
-156.913528
-81.414505
-58.658134
-145.735870
-129.048050
-66.469139
-145.336639
-69.576492
-36.104752
-106.820122
-53.275578
-56.582493
-59.643764
-110.592323
-105.910591
-65.473068
-70.816879
-160.239304
-81.406311
-86.112114
-102.625298
-109.173309
-93.877777
-62.020416
-55.620602
-118.080177
-60.042427
-163.096008
-85.542641
-159.230301
-85.471840
-52.615345
-60.649364
-62.194893
-70.146622
-113.245010
-91.035065
-152.743683
-49.694466
-27.846628
-87.260056
-66.527557
-76.167999
87.129570
-89.230743
-150.800903
-61.132309
-112.157600
-68.543518
-69.784836
-54.711033
-155.254807
-45.749199
-62.035530
-110.624603
-93.160591
-136.619888
-117.779404
-88.734200
-145.286331
-87.041809
-64.092064
-82.879013
-62.032627
-46.244740
-145.364288
-60.554855
-133.367981
-107.181801
-67.010475
-93.820923
-80.212250
-97.544441
-83.822983
-143.525375
-80.381775
-94.042297
-70.097382
-85.656731
-79.827507
-57.009262
-64.397697
-165.506973
-53.298195
-68.739319
-18.761749
-123.291695
-51.157253
-66.750015
-146.664383
-51.415897
-62.112671
-53.836063
-79.479607
-76.703720
-133.221237
-113.127022
-76.896385
-97.580254
-135.382217
-57.050468
-59.428619
-42.557484
-117.563820
-121.009605
-65.229332
-55.065536
-57.305149
-58.495083
-52.287373
-82.503616
-113.225052
-80.081772
-121.710793
-77.915932
-58.206787
-153.649475
-114.033913
-65.892624
-134.145966
-106.585052
-65.273811
-63.305809
-49.190720
-57.199490
-88.241417
-86.394035
-68.026993
-81.139366
-72.721291
-65.855003
-84.455643
-43.265068
-89.502121
-71.908401
-83.789062
-80.195549
-154.697540
-145.527206
-136.980331
-61.432343
-38.610245
-60.389675
-138.631058
-48.321392
-94.873055
-59.589088
-125.941582
-61.984180
-38.482346
-100.927132
-113.481171
-85.126160
-93.391258
-140.675751
-64.146866
-120.951057
-56.295132
-82.626076
-60.781223
-54.466824
-87.892113
-46.441845
-73.344421
-62.482582
-56.414341
-62.568176
-127.670410
-78.257721
-77.831734
-53.953243
-67.746468
-58.586414
-89.380379
-65.670502
-66.805023
-65.703331
-135.861740
-112.080345
-73.964958
-138.032822
-85.647171
-124.234306
-65.941322
-64.860603
-61.205082
-69.148521
-73.499268
-67.275421
-111.762207
-62.239933
-68.649872
-108.106560
-71.194786
-91.913628
-68.804863
-68.804535
82.043343
90.002472
37.969532
81.969345
29.789995
40.466618
65.351158
45.840923
45.375298
69.875648
69.944351
54.327503
46.809486
85.327385
75.573738
59.200901
67.261948
21.848761
51.091213
51.889462
54.535374
54.935436
-57.218300
-71.986923
-138.019501
-118.266251
-94.967720
-67.263710
-112.902451
-118.768608
-91.212662
-110.677383
-80.138901
-128.657257
-124.615540
-114.803299
-111.116364
-67.404747
-102.965302
-139.196228
-107.185974
-155.635712
-47.878132
-67.697479
-28.979408
-128.447601
-47.748585
-70.336182
-126.964043
-90.241264
-80.752235
-86.500336
-65.872749
-78.353233
-78.688805
-96.433342
-62.438381
-151.781052
-74.915230
-88.608574
-72.727257
-101.543083
-51.265293
-158.429337
-165.365448
-148.209351
-64.886993
-51.367611
-62.870277
-66.210838
-116.839806
-71.252342
-77.904045
-66.099998
-49.263710
-62.613762
-53.605133
-57.545261
-147.004120
-62.625462
-71.135040
-42.616287
-50.192787
-123.603630
-100.824608
-63.310482
-156.301956
-48.753300
-59.939919
-63.451942
-47.687714
-153.282715
-130.612427
-54.176144
-102.452774
-63.575848
-121.234978
-51.273304
-60.070648
-84.343094
-82.126190
-95.264351
-60.429878
-104.781837
-104.193924
-19.967543
-83.075172
-94.393784
-88.996178
-64.088089
-91.627663
-66.045799
-55.817410
-57.662399
-157.638916
-69.840050
-112.503304
-64.775063
-99.810043
-129.715042
-57.542408
-38.581669
-72.111534
-55.495750
-46.940777
-65.382782
-52.433876
-151.528992
-55.414158
-71.424988
-64.235802
-156.950638
-101.349335
-56.946732
-141.472122
-70.604073
-75.062187
-44.496021
-96.967224
-61.414959
-39.602348
-56.303108
-48.887486
-66.148354
-63.856281
-56.422306
-46.036072
-132.952347
-59.167706
-53.640499
-64.539841
-74.695953
-78.763275
-93.965233
-54.170712
-126.641045
-35.003044
-145.208298
-66.863693
-43.464733
-169.289978
-64.034409
-92.222282
-60.221828
-92.949112
-73.547775
-90.695351
-112.250320
-106.848549
-108.158508
-63.667538
-57.453293
-72.280708
-123.390396
-67.026611
-78.629097
-71.723740
-114.144997
-66.689209
-69.596779
-107.023209
-51.996151
-136.635910
-51.675262
-87.303001
-157.573975
-86.866440
-56.741928
-145.935837
-62.111183
-70.606804
-65.120903
-96.206093
-65.573410
-76.974602
-62.852283
-79.122948
-67.555351
-59.929974
-132.378845
-155.231995
-150.421783
-101.971710
-115.501595
-64.188995
-65.388153
-70.983704
-71.982735
-152.244537
-67.778381
-144.417923
-60.437458
-146.202408
-43.529827
-57.212215
-118.806915
-65.810684
-83.700676
-84.621582
-63.462330
-56.012917
-129.865616
-50.984150
-71.784973
-82.361610
-146.610855
-79.364204
-120.513657
-89.357849
-50.710461
-75.847366
-57.345253
-64.098450
-106.151237
-85.657127
-74.327087
-62.108437
-114.896591
-62.396290
-140.626740
-110.651634
-79.971832
-75.228973
-97.045738
-155.215088
-63.244453
-67.636139
-60.476624
-122.220139
-56.059872
-74.506775
168.407379
-84.648705
-70.446808
-66.379013
-45.466206
-148.769485
-61.215683
-66.158699
-59.362289
-164.219147
-58.410259
-139.396606
-27.759235
-102.133766
-81.859741
-127.247711
-75.215378
-135.565903
-108.899277
-63.782188
-84.084724
-77.707054
-85.578697
-81.028091
-83.324120
-116.465057
-57.535797
-137.066040
-110.197792
-54.606052
-50.157764
-56.152794
-109.537376
-54.723492
-65.620796
-56.792919
-60.496773
-173.731918
-103.280434
-56.612503
-84.190132
-76.300583
-110.173859
-54.507202
-69.316994
-60.926365
-59.575760
-87.530418
-53.003098
170.172455
-58.866318
-132.536057
-70.727394
-82.381500
-156.165649
-62.233936
-74.930527
-67.290565
-138.963654
-95.506172
-147.433792
-60.351246
-100.361275
-114.812866
-59.374840
-77.311836
-80.054375
-92.017914
-101.040634
-72.440536
-56.706497
-139.441528
-65.645355
-112.624046
-59.181202
-69.307579
-144.427948
-59.733566
-73.477203
-66.614395
-63.559387
-26.598509
-37.192490
-61.608837
-57.204117
-94.782700
-82.729668
-57.786041
-55.566265
-63.263737
-56.648823
-31.378368
-60.571507
-68.369545
-105.784752
-127.738983
-45.229797
-82.341522
-77.449852
-124.950706
-59.682873
-82.188454
-79.571899
-69.836082
-46.794556
-139.361511
-138.209244
-98.461761
-59.771393
-147.553177
-67.076851
-140.585739
-114.355934
-47.862965
-119.797523
-53.485359
-49.313881
-72.187302
-61.301575
-161.384369
-62.253372
-146.902328
-78.474480
-45.562050
-70.791985
-54.469536
-114.184982
-109.294647
74.456665
76.120079
54.857826
58.544655
52.615753
66.774239
58.169796
42.508621
59.007072
34.809868
51.023876
51.210747
79.419174
-101.977982
-162.171600
-75.413124
-85.873383
-69.276176
-82.864967
-71.171837
-108.927956
-102.732750
-69.153191
-59.331905
-97.304359
-112.636002
-119.502312
-89.364433
-91.653366
-98.899956
-91.686813
-90.814270
-104.871460
-64.091675
-144.627289
-66.616432
-75.509079
-49.244625
-146.332779
-59.502468
-63.047047
-70.432854
-77.867989
-41.164295
-124.720123
-88.711166
-104.314697
-62.840843
-87.691940
-127.232414
-76.291725
-78.947433
-71.510300
-94.234756
-63.752312
-62.023209
-164.525375
-74.698761
-106.486549
-57.960934
-130.738556
-96.338722
-158.474319
-69.743614
-70.102921
-85.344406
-151.426361
-77.496002
-90.442528
-86.391472
-68.884315
-62.067509
-65.752357
-146.103012
-62.010437
-56.359539
-25.042982
-71.711678
-100.902519
-101.766579
-81.123787
-68.892967
-106.095871
-56.814262
-120.052589
-54.103661
-131.574646
-128.224960
-38.201347
-32.458271
-61.246071
-53.729301
-79.490753
-85.503937
-68.529419
-81.826172
-68.459732
-127.997818
-155.708115
-67.364578
-81.835342
-111.134399
-64.882736
-89.102852
-29.853930
-58.842472
-72.665459
-32.804852
-63.869614
-55.008190
-79.228210
-70.347160
-92.940704
-66.320671
-68.637222
-80.443565
-79.767204
-69.234825
-71.078156
-115.299133
-62.343082
-86.846703
-112.532509
-67.083267
-100.932457
-62.294449
-59.747471
-65.966927
-90.445541
-155.650253
-87.300545
-64.096321
-72.196480
-64.604355
-36.914085
-49.702496
-57.285652
-98.283424
-30.182266
-133.799591
-149.716202
-80.129974
-57.678288
-105.263672
-151.058975
-85.143929
-132.399673
-70.537437
-64.820023
-80.311516
-151.630676
-61.611691
-65.347137
-131.688385
-72.904037
-66.964363
-56.588524
-74.308891
-112.893059
-62.149105
-75.728065
-63.173798
-55.754562
-116.793411
-79.587364
-15.493561
-72.418686
-52.717403
-119.496117
-90.721886
-72.368980
-56.743088
-71.613724
-91.277489
-56.009315
-60.570034
-66.592430
-48.746834
-103.347496
-77.517143
-76.295525
-39.161480
-38.202625
-82.178642
-156.010147
-107.544594
-116.525040
-92.900520
-90.163734
-148.520630
-67.956429
-154.381058
-70.448875
-51.833389
-69.848213
-87.303375
-152.643005
-54.046490
-154.051712
-53.574894
-104.986099
-85.446236
-52.453064
-73.801109
-122.649864
-112.376549
-113.657402
-79.570717
-96.138199
-118.211174
-58.917053
-61.174477
-87.866386
-65.841820
-115.698250
-121.039536
-68.729355
-84.104256
-56.511894
-107.451584
-144.834824
-85.711990
-59.031834
-120.265442
-118.215538
-62.234985
-53.233795
-73.454529
-134.625183
-80.611313
-76.736664
-80.491966
-73.074493
-76.270691
-117.889084
-160.921875
-127.239807
-64.566963
-75.871414
-74.691177
-61.678032
-80.567413
-105.836449
-83.960442
-101.914589
-59.773899
-70.330292
-122.355179
-136.880066
-130.852158
-99.783104
-97.846718
-73.028152
-53.090046
-41.048862
-63.353756
-83.884697
-71.104874
-104.314430
-153.574768
-81.875870
-146.546906
-112.539001
-68.901604
-58.219021
-64.602882
-75.345764
-67.855423
-83.656616
-112.232956
-55.015823
-88.576279
-103.984352
-66.844467
-100.303825
-121.007889
-57.037697
-106.638771
-109.543510
-49.836922
-55.086475
-177.872192
-86.729622
-141.969177
-64.182846
-50.860188
-63.746246
-31.111961
-130.724670
-64.989349
-83.626892
-74.508133
-99.294495
-89.988228
-61.419804
-121.627327
-8.552144
-20.839281
-105.626823
-57.439873
-70.751091
-89.460205
-63.650162
-159.572525
-154.745605
-150.552231
-83.004395
-137.858505
-64.343781
-40.958694
-69.537445
-87.283936
-79.374786
-137.916534
-77.895462
-76.050156
-154.855286
-126.732552
-70.768898
-132.783768
-70.259285
-110.122246
-126.688934
-24.633257
-50.795105
-57.362843
-40.176388
-152.098999
-55.031261
-59.673740
-85.433075
-67.992424
-74.594292
-65.511505
-70.435081
-96.732277
-71.452179
-49.445541
-58.236115
-83.210693
-63.485245
-55.159691
-101.593292
-116.846321
-87.666008
-77.532875
-55.348831
-113.373375
-151.596054
-60.125484
-84.382736
-100.952995
-123.240143
-79.586060
-82.032478
-60.016083
-60.280254
-87.357971
-60.142395
-63.411568
-64.722649
-53.220825
-112.628601
-74.099014
-77.611298
-152.707321
-61.344780
-68.246902
-62.984436
-92.481537
-130.160385
-115.687004
-79.611687
-66.650864
-53.643482
-57.187405
-80.264870
-124.497742
-65.599457
-114.210632
-60.783134
-75.071892
-63.526806
-72.253632
-154.314377
-144.633148
-66.616165
-61.937820
-60.784870
-74.092339
-79.702385
-73.116241
-75.487000
-78.870895
-62.889004
-73.530945
-33.880585
-157.808151
-140.164581
-72.459045
-76.031227
-141.280075
-50.068871
-115.240608
-145.340057
-38.582729
-36.524933
-40.567585
-144.897705
-135.428680
-46.248009
-65.161652
-57.521561
-56.607220
-61.874203
-48.795124
-149.584534
-129.169312
-149.369156
-106.322586
-139.641068
-60.599792
-81.930458
-74.094353
-62.549393
-59.035534
-60.711815
-60.772163
-89.396103
-62.307674
-97.948547
-101.076363
-77.829445
-67.218468
-71.863152
-35.326588
-68.638817
-86.269173
-77.692177
-109.872192
-121.210579
-52.903076
-63.380573
-111.570244
-150.228607
-51.328030
-99.526581
-67.895424
-56.362377
-146.019730
-68.094574
-67.845375
-75.625862
-69.548164
-54.339920
-56.675964
-77.828239
-65.637634
-57.687550
-97.977364
-72.894821
-99.226387
-70.089073
-74.368179
-150.611679
-121.557800
-89.820732
-73.370628
-83.353622
-71.228539
-60.841698
-160.974976
-77.272644
-50.125946
-59.582428
-77.650658
-93.474701
-70.768326
-145.547195
-62.316730
-143.535828
-146.077347
-69.572304
-61.169765
-126.373016
-113.406570
-57.757824
-74.958206
-96.486671
-145.983307
-87.626472
-37.460995
-53.493763
-89.106941
-58.786877
-58.166359
-56.651089
-136.942764
-101.778152
-145.634048
-59.496696
-92.632454
-37.387638
-51.850853
-71.415688
-54.967762
-59.826210
-67.049545
-40.620953
-51.698238
-65.103676
-68.856606
-75.484047
-65.730629
-55.916206
-72.529480
-55.394100
-101.065323
-56.099754
-52.827854
-64.567154
-77.058510
-82.448189
-34.583286
-54.025871
-104.688316
-65.483360
-65.689095
-104.540291
-96.705002
-142.826019
-65.705887
-52.254509
-57.514896
-38.540070
-64.100433
-163.799530
-58.050137
-109.031372
-113.422630
-56.410786
-94.901520
-58.683350
-41.219234
-81.289696
-52.372253
-84.281921
-99.643112
-56.847527
-62.697964
-174.056137
-64.407288
-122.343407
-162.902725
-62.388378
-155.205200
-40.421707
-56.244061
-53.943275
-119.591141
-83.770409
-59.783379
-68.596863
-63.339764
-98.238495
-118.376663
-60.001732
-148.787598
-47.643997
-78.305267
-162.776260
-70.356873
-58.307404
-62.049404
-160.825165
-102.037758
-111.772049
-95.240082
-83.072998
-59.784130
-64.439545
-81.998970
-59.267590
-58.713909
-52.063999
-55.823620
-65.168907
-71.871056
-49.720493
-59.235565
-32.513485
-83.560806
-89.752960
-64.074699
89.865562
69.951157
41.505379
61.654053
-69.313370
-73.315086
-142.524384
-45.680702
-114.871429
-79.476768
-72.531029
-65.782707
-47.408058
-138.565857
-150.842804
-35.176327
-66.320419
-71.256767
-163.968506
-62.519764
-166.158340
-54.753330
-37.061028
-60.842434
-114.232628
-73.018669
-153.704132
-95.723740
-108.025803
-77.243187
-90.044403
-61.298252
-78.943687
-37.230930
-64.665451
-68.580116
-83.725700
-62.154076
-112.179619
-124.319794
-42.140991
-154.542831
-62.010395
-56.745655
-98.234863
-63.679020
-112.942116
-90.930992
-74.800652
-105.011620
-88.552498
-89.093910
-67.036987
-140.505539
-58.755280
-62.826336
-141.791718
-57.777351
-153.560303
-164.955826
-84.690063
-65.566483
-65.971939
-69.256599
-128.135513
-36.607811
-65.572220
-63.205421
-90.599960
-66.780388
-71.726028
-76.334137
-69.005524
-77.816307
-56.994102
-170.104584
-124.008774
-77.831169
-148.475952
-81.432060
-138.024612
-162.351074
-131.438400
-140.739395
-126.583778
-64.820099
-55.709911
-60.253738
-158.337280
-95.826309
-87.267838
-68.077995
-70.781708
-59.888039
-178.430634
-53.430252
-99.606514
-56.546875
-98.685730
-65.354134
-109.496826
-95.356041
-91.307014
-87.379021
-62.640507
-148.946396
-68.776772
-27.050941
-133.314774
-61.303391
-116.862030
-53.642929
59.855076
85.940018
-138.899261
-78.902985
-137.604385
-56.953415
-71.502457
-109.098015
-103.546547
-103.933746
-70.201775
-102.402458
-94.381561
-107.063110
-59.198925
-61.071342
-108.088493
-85.525681
-54.045856
-57.447414
-71.228928
-143.177353
-86.807739
-60.680477
-94.836929
-82.051720
-94.133217
-72.072937
-143.884430
-97.250763
-161.665649
-83.096375
-107.915176
-57.102024
-119.929756
-66.795235
-68.602226
-62.704166
-63.910034
-62.049587
-129.454910
-145.373413
-63.020405
-52.754055
-72.093773
-101.410461
-102.189194
-149.543488
-57.081089
-88.391243
-155.915268
-104.823952
-150.964691
-101.151665
-59.128407
-133.794113
-73.453079
-64.850639
-91.209305
-162.314255
-109.401711
-65.159714
-138.385880
-60.543503
-68.751701
-128.984070
-80.459183
-89.000778
-58.106457
-80.614899
-65.710228
-69.918892
-61.772099
-68.960793
-49.758747
-65.408798
-84.229034
-69.442039
-110.684326
-71.010941
-139.964645
-106.934761
-116.970016
-58.738121
-59.009266
-43.068398
-64.929375
-57.565781
-123.040634
-156.398026
-143.464874
-51.803646
-77.079613
-137.783676
-76.157661
-153.280212
-79.859146
-60.898865
-72.532875
-59.746544
-65.923866
-76.742371
-82.865753
-105.900177
-82.866165
-147.543701
-59.893890
-102.921066
-77.536934
-111.203293
-61.519913
-59.166126
-69.916183
-66.153114
-135.464249
-58.163647
-55.052704
-103.054047
-71.040863
-80.552200
-68.996925
-63.731617
-124.957146
-27.616749
-64.220001
-64.182167
-144.945511
-79.710518
-21.196625
-140.737823
-60.081619
-72.340485
-68.473671
-88.928406
-108.832626
-74.472771
-97.194786
-76.261703
-70.223099
-165.099808
-146.676651
-61.944725
-79.539261
-59.049511
-62.376869
-92.256332
-62.357723
-142.045700
-55.505333
-147.178772
-53.842983
-61.045399
-91.392982
-86.215912
-61.931705
-119.057594
-137.971375
-70.690956
-24.517319
-149.679337
-37.171921
-77.986519
-64.290367
-63.415298
-60.153351
-120.101273
-75.059784
-130.706100
-65.753502
-161.902283
-116.517502
-80.448387
-73.257988
-63.170177
-141.734406
-124.796631
-91.903320
-116.712997
-81.562630
-77.922020
-58.159073
-73.334915
-60.347725
-148.341568
-54.993786
-152.505554
-59.391872
-81.666534
-49.508064
-78.066063
-61.724155
-154.848038
-142.843689
-127.473396
-63.066174
-62.116280
-68.877792
-68.727997
-71.868813
-82.903893
-96.277756
-138.402542
-68.890938
-55.468231
-96.349144
-102.990547
-67.033936
-77.458344
-162.936005
-89.022568
-101.030479
-65.643539
-112.295090
-85.966759
-157.365509
-175.793579
-156.914429
-140.990936
-149.637131
-64.947426
-54.208652
-72.919235
-58.632992
-58.086773
-65.073792
-67.937675
-61.307503
-139.878372
49.843727
36.117943
54.185886
39.103004
54.662975
69.610382
47.603897
-123.569969
-61.067993
-58.141129
-59.337635
-57.967171
-56.643810
-47.492565
-87.672607
-125.399277
-115.205208
-143.020035
-75.178871
-71.170921
58.323906
66.848724
54.059502
64.615639
45.032597
-105.479233
-61.086380
-61.341866
-88.245193
-62.807369
-70.688316
-136.979355
-111.972397
-108.655487
-91.924019
-148.651459
-106.980141
-131.943436
-74.878166
-130.802322
-63.646481
-67.631371
-72.415161
-38.320774
-61.218212
-71.897110
-113.466576
-64.817505
-146.935181
-40.245388
-61.999756
-56.833603
-106.531334
-68.959480
-68.133163
-26.520061
-66.258018
-48.900375
-97.308640
-65.862503
-60.409679
-65.859505
-73.029648
-149.437317
-65.777679
-76.637070
-134.675720
-74.855072
-126.462311
-100.733185
-56.405010
-75.588997
-35.748474
-103.202049
-55.790424
-34.062874
-86.766098
-32.926296
-155.393585
-82.204475
-155.970856
-67.954582
-83.014305
-72.466621
-117.846001
-56.029819
-112.260429
-68.356674
-93.155388
-102.703102
-121.559875
-106.195015
-71.677170
-52.119057
-62.985561
-109.451088
-101.527809
-74.189812
-122.046211
-67.495598
-140.510345
-64.362892
179.445023
-63.243210
-59.244408
-63.775291
-89.872536
-93.555489
-84.800972
-59.520218
-109.526489
-72.463745
-58.694996
-92.061790
-54.140675
-51.533466
-111.538254
-73.948387
-69.671951
-146.607162
-111.252518
-56.088879
-45.903427
-63.331013
-142.786301
-71.737076
73.695335
-57.708374
-76.774597
-59.931538
-99.444328
-60.094589
-69.259605
-56.533764
-67.925629
-103.088417
-77.475914
-69.087997
-149.042465
-105.362915
-129.594193
-52.802330
-43.672359
-30.059914
-74.559204
-100.793709
-63.142117
-70.543114
-143.936096
-62.994976
-68.633537
-115.285934
-59.597496
-133.099533
-153.914505
-73.628464
-46.939720
-69.011200
-67.440773
-60.910004
-71.526154
-99.856224
-150.051483
-90.465012
-114.794945
-105.822937
-72.349518
-62.755459
-91.855881
-53.392975
-62.287422
-38.523041
-60.025146
-168.331161
-71.757919
-76.941589
-76.061745
-23.710720
-55.201260
-87.337013
-61.852421
-115.319077
-103.258209
-85.984726
-108.416145
-65.024384
-72.993950
-81.505997
-125.412292
-77.437820
-58.491867
-144.973236
-125.223343
-75.254265
-56.905441
-61.319378
-121.086899
-56.005093
-50.179127
-52.060425
-66.326050
-62.113121
-67.678207
-155.108582
-61.119350
-177.805801
-68.985435
-130.523346
-136.711075
-123.604202
-86.998375
-122.267563
-53.240562
-74.737671
-64.657745
-62.271980
-65.583061
-62.380764
-61.613781
-73.442894
-66.952888
-62.427620
-163.598221
-57.156013
-89.692978
-66.904556
-58.920582
-64.217247
-48.887516
-158.963669
-73.395592
-159.772812
-53.875130
-66.882126
-98.795677
-54.257454
-55.758633
-43.199078
-71.282433
-61.108238
-60.049393
-60.678535
-88.756210
-61.043282
-61.518501
-63.344784
-77.498543
-67.550575
-55.014523
-61.139957
-110.210373
-91.824745
-103.607643
-92.915985
-134.048080
-118.500481
-66.395432
-133.423111
-128.238312
-52.796978
-69.206535
-105.096214
-146.033325
-66.083984
-119.529892
-158.962845
-64.751030
-97.566177
-152.973053
-75.795700
-55.488861
-57.435699
-106.682602
-97.990402
-72.088852
-77.587143
-122.386398
-52.483131
-53.043331
-72.972382
-70.469994
-148.532898
-104.864090
-136.568985
-60.870178
-77.497742
-55.396725
-56.369270
-70.796715
-150.544464
-69.975586
-98.350372
-117.204704
-75.941475
-104.647316
-108.643120
-88.989006
-123.634575
-49.644360
-69.785370
-111.976089
-69.932312
-165.509613
-99.810509
-85.057503
-105.851517
-91.915100
-57.045757
-130.494476
-80.872505
-72.226608
-109.608223
-63.018436
-101.481163
-69.147346
-136.469711
-80.257790
-69.608688
-114.540428
-59.653416
-124.625153
-73.810463
-148.599289
-60.792805
-157.202438
-63.402962
-66.182510
-65.058502
-59.967808
-66.303047
-61.515446
-144.336166
-57.840916
-69.329849
-71.878166
-127.593498
172.615250
-157.364136
-112.643829
-56.120209
-87.718575
-71.019859
-90.577881
-91.255615
-120.706268
-55.087509
-74.590149
-88.651825
-114.959702
-113.443504
-64.844826
-104.823021
-125.415955
-63.020252
-95.134834
-64.779625
-36.852154
-57.213341
-35.730263
-84.706284
-41.511948
-61.399803
-79.405159
-60.320156
-53.636791
-88.874680
-109.605095
-71.297852
-97.296555
-109.768143
-136.599457
-48.510101
-56.438236
-144.939407
-144.019928
-56.337185
-124.931282
-61.493187
-153.991913
-174.956772
-136.374191
-55.009533
-60.590012
-61.771374
-75.945023
-32.406075
-121.689117
-109.973228
-59.907326
-94.187782
-63.819550
-96.285362
-86.272781
-66.704346
-56.152348
-156.794571
-93.491867
-135.803391
-78.934410
-99.577332
-99.016449
-66.726433
-67.121758
-59.388660
-82.567665
-82.562569
-58.865082
-62.553013
49.099155
67.551506
72.419807
54.133343
75.088318
83.724136
54.057335
59.294071
-106.175110
-50.186443
-82.842705
94.686920
75.626450
58.823944
-134.928223
-70.858612
-68.041756
-56.948589
-104.279350
-50.852612
-78.285164
-97.768890
-60.363556
-133.968140
-60.645206
-73.793861
-95.656235
-63.554073
-61.644463
-65.618362
-130.069092
-81.736763
-51.205765
-83.272186
-59.515938
-130.723495
-68.839317
-72.360031
-73.864769
-133.331589
-55.142529
-74.450333
-57.912968
-118.808685
-74.544830
-99.846588
-53.871483
-60.848907
-25.197800
-79.282074
-66.467911
-64.899185
-154.483475
-103.474434
-87.053627
-61.770683
-58.769894
-93.364464
-55.552948
-62.788162
-86.322067
-84.634773
-122.267807
-163.307083
-48.561516
-74.413704
-58.312286
-54.445686
-146.549057
-79.783279
-50.754261
-56.296844
-68.249695
-144.839859
-112.570488
-68.398880
-123.301682
-78.919899
-89.222595
-83.607742
-88.023674
-62.858418
-74.193298
-66.584641
-65.518059
-72.821999
-104.579582
-155.616119
-67.085587
-68.270401
-84.930977
-69.154083
-77.019493
-115.840263
-55.896404
-110.980499
-161.718353
-149.762589
-58.849419
-63.680344
-108.296165
-147.918518
-62.903416
-56.766933
-92.932907
-66.497154
-85.976097
-63.259720
-114.032310
-57.120224
-64.430222
-52.661358
-50.234940
-89.278976
-93.201736
-64.675468
-44.221748
-49.013306
-52.359287
-71.173050
-60.554226
-104.992798
-99.869293
-56.181995
-58.852772
-61.340794
-62.774872
-58.914024
-50.494915
-159.943665
-111.902328
-99.346855
-144.056442
-158.349060
-85.121017
-120.351341
-107.585709
-116.916550
-67.868340
-142.942581
-34.912102
-122.751686
-93.611992
-143.010071
-101.497345
-58.760696
-23.699091
-63.477055
-62.132595
-60.488808
-57.664116
-58.768162
-98.381401
-76.313461
-88.198006
-101.208710
-86.970779
-120.496063
-81.659737
-54.472191
-142.928223
-56.023228
-95.815681
-122.004631
-66.756073
-65.583687
-75.048233
-57.633419
-56.260704
-85.241020
-154.729065
-64.354187
-55.060978
-66.154190
-86.251968
-84.791359
-168.659821
-54.520905
-63.360382
-85.961220
-59.392151
-131.288681
-66.725349
-65.364212
-78.021660
-149.805405
-75.330658
-62.724171
-96.517967
-99.659973
-64.450417
-74.532173
-60.222538
-52.596115
-103.254967
-59.458721
-172.193863
-68.547928
-136.118881
-67.317955
-98.589104
-127.098503
-105.551750
-77.022278
-72.087097
-59.163773
-84.811523
-79.286507
-63.805542
-104.804535
-69.683022
-64.032639
-95.211792
-73.470650
-150.982452
-101.530884
-83.315346
-74.150955
-42.660194
-45.733906
-153.325562
-55.251186
-150.987457
-77.534584
-104.226898
-60.084175
-62.996143
-63.404766
-74.072998
-59.917450
-138.602371
-72.672623
-72.691589
-77.396507
-80.980713
-113.054062
-114.891327
-113.193497
-64.371727
-69.130112
-73.781433
-59.585148
-69.502785
-56.359383
-53.742550
-92.315277
-162.493134
-72.748230
-70.425392
-168.462402
-58.497540
-75.059334
-66.939590
-82.924156
-46.949810
-79.247215
-66.238655
-61.651741
-115.228157
-146.631638
-98.993744
-64.797112
-80.534523
-145.407562
-85.185539
-72.037552
-68.451401
-65.284096
-72.427834
-78.111290
-125.748283
-59.226147
-60.421307
-144.766861
-149.359131
-77.149445
-71.381439
-68.313530
-82.604866
-128.624954
-101.459480
-117.722321
-67.157730
154.709000
-99.187843
-142.353271
-25.466894
-47.602562
-37.174267
-47.113602
-55.640690
-84.595177
-152.813324
-90.633621
-116.518677
-94.181122
-108.034203
-58.664246
-48.349426
-52.910862
-151.758194
-81.931572
-63.245064
-52.044266
-74.279297
-68.557495
-148.285095
-96.906998
-162.235260
-138.247833
-111.243874
-93.632240
-95.010048
-137.536896
-39.733852
-99.402283
-105.606255
-95.877373
-72.356590
-68.898659
-53.194294
-60.765800
-87.455093
-56.759594
-67.790871
-130.035675
-127.571770
-67.189514
-88.729340
-111.917068
-114.074226
-66.672050
-135.293442
-95.277832
-105.795532
-59.109348
-159.359985
-98.511688
-99.925720
-59.118549
-78.116951
-63.811176
-148.075577
-90.936905
-36.744652
-66.772415
-52.316021
-64.294739
-64.157654
-68.638214
-122.323448
-76.195541
-78.669930
-84.817131
-50.177624
-72.188377
-154.789368
-144.483551
-60.877815
-160.534332
-149.483246
-65.788765
-85.766945
-141.930435
-62.958740
-167.268906
-88.770157
-98.436455
-84.637878
-137.586929
-158.956070
-98.118614
-98.896698
-116.740791
-71.480499
-69.624954
-114.720627
-65.056061
-117.955147
-111.949402
-155.592010
-80.131737
-140.956757
-114.877380
-167.311218
-89.917076
-127.925819
-66.900742
-91.659546
-43.821030
-30.346836
-52.874966
-77.778954
-85.638405
-59.279305
-53.361542
-51.808750
-68.769615
-57.819473
-100.937325
-91.162132
-36.071735
-52.412155
-121.173370
-81.776924
-98.502045
-83.204315
-54.301872
53.350361
45.221745
44.099461
-59.762123
-65.837364
-59.967754
-63.040279
-78.082039
-59.671547
-66.502716
-156.636276
-153.451294
-140.536438
-39.185745
-63.888069
-94.378517
-76.611893
-63.201309
-53.754253
-55.680470
-65.138321
-50.991234
-48.354843
-63.430809
-58.590145
-60.068218
-65.831535
-67.979385
-110.258659
-83.424347
-79.204788
-57.743176
-91.496529
-59.433346
-68.598969
-44.726337
-76.731445
-58.062778
-49.780354
-90.185738
-70.789528
-70.667976
-70.342621
-65.432892
-52.881363
-121.004417
-25.349125
-132.197983
-77.347137
-46.298973
-87.176933
-133.757401
-48.024918
-64.641479
-18.180235
-38.037045
-99.922562
-80.181656
-49.780655
-121.380775
-60.110771
-125.833481
-78.566193
-96.907272
-60.503696
-122.782509
-60.496254
-117.256279
-52.719257
-87.441727
-44.523441
-144.489761
-63.867687
-97.050964
-108.223320
-67.777725
-44.116524
-55.611256
-57.735252
-57.771717
-63.561375
-62.389076
-70.539986
-68.295990
-56.303871
-49.765057
-71.138756
-156.363678
-64.860420
-58.959343
-144.274857
-86.487770
-108.488670
-64.294044
-66.618179
-79.964821
-113.661797
-52.277744
-80.871468
-56.326702
-160.141266
-146.453812
-100.788582
-100.466156
-73.219627
-126.015450
-70.649231
-69.388161
-87.291275
-95.031601
-102.018692
-116.387459
-46.641663
-123.040718
-66.748489
-55.291191
-81.737167
-63.320644
-84.593460
-50.999847
-69.194740
-144.761932
-52.466942
-63.545830
-115.972511
-61.468761
-71.740959
-77.926224
-68.376923
-57.952087
-149.623947
-74.793480
-76.369850
-126.205399
-49.271122
-105.075211
-74.430824
-91.233086
-57.570152
-56.514641
-92.595695
-49.847836
-88.895576
-142.439087
-151.184158
-64.005142
-58.060135
-136.776749
-109.074051
-63.684040
-94.155769
-94.629837
-67.499954
-125.055305
-96.744858
-63.297161
-154.734116
-65.835495
-60.973148
-96.547104
-94.195305
-80.797577
-113.750214
-108.437424
-109.104767
-66.702637
-53.221020
-92.549164
-83.449005
-123.839012
-56.961372
-101.453804
-155.603073
-113.388885
-101.005585
-72.389160
-110.904030
-132.146500
-116.781654
-103.765945
-92.152733
-51.894150
-126.818520
-69.709320
-61.847900
-130.514862
-72.143211
-61.422138
-85.482300
-53.533855
-90.009140
-61.731739
-147.028000
-95.185837
-61.774891
-98.430099
-146.358765
-163.664780
-53.523632
-149.901627
-63.283646
-122.151917
-75.668442
-73.823555
-77.182144
-63.915768
-74.084648
-68.820518
-162.798553
-80.124222
-87.761009
-61.819439
-54.005486
-39.218357
-58.267342
-148.152832
-72.646347
-76.253067
-69.125114
-119.207397
-102.553276
-84.193024
-160.347229
-61.625248
-81.582932
-113.300316
-59.619263
-93.414101
-121.497200
-177.767685
-69.245384
-30.358103
-55.925259
-64.102638
-152.413025
-49.193081
-65.748756
-59.707237
-41.635452
-124.955162
-103.343010
-85.908363
-70.501793
-138.581284
-102.283211
-73.863213
-66.929741
-54.058636
-76.620117
-60.956997
-115.208221
-64.813889
-68.224953
-115.728203
-163.281494
-51.038219
-71.477982
-67.070854
-99.857231
-25.715326
-62.004242
-58.998173
-64.958595
-126.592331
-63.316452
-54.280537
-59.755600
-64.670815
-63.670357
-55.678261
-97.944389
-63.567974
-68.814064
-89.004761
-155.024857
-48.437927
-86.276978
-126.844078
-69.775185
-110.849297
-50.024055
-153.469208
-60.263767
-92.197861
-105.343132
-81.189919
-122.487839
-107.647346
-58.777687
-106.156075
-90.554131
-128.464386
-67.675919
-116.507683
-88.412071
-69.601967
-119.752556
-61.619205
-82.753235
174.642975
-61.059826
-64.000931
-96.362633
-60.891304
-103.753357
-91.444023
-159.883530
-69.978500
-112.683372
-65.210640
-62.571850
-71.092880
-75.987511
-53.331596
-145.503845
-91.555740
-77.981102
-62.426334
-74.865784
-62.006317
-170.425125
-157.962372
-61.176785
-59.012184
-65.566376
-124.535614
-62.260136
-54.428627
-113.274551
-144.262802
-78.906670
-37.083149
-97.840347
-130.765884
-50.090923
-86.501572
-102.606529
-55.632019
-49.124554
-140.391800
-62.905807
-55.309883
-69.786346
-52.116638
-55.959969
-61.049950
-70.380554
-115.427872
-105.000229
-142.962158
-148.088562
-120.970291
-43.902439
-72.340248
-58.985020
-57.831528
-52.472286
-117.764404
-99.351761
-154.386612
-41.846123
-149.654175
-102.937790
-48.732552
-155.758804
-38.484318
-92.083389
-51.293198
-79.503014
-57.299801
-45.180401
-153.922943
-97.896919
-53.011360
-131.447891
-144.253342
-55.197544
-143.075867
-92.205681
-123.331711
-70.944839
-64.634499
-62.993725
-58.370628
-86.521782
-93.707695
-89.190056
-114.862946
-116.162865
-60.760910
-55.825058
-135.476578
-12.903657
-168.312820
-160.341965
-88.483009
-153.440689
-133.687576
-61.250004
-57.395130
-83.895676
-41.562920
-73.858612
-64.490364
-76.509094
-143.124420
-69.206085
-84.689201
-145.606415
-93.173157
-60.226780
-54.784725
-117.657761
-70.756775
-77.805321
-106.386459
-86.106834
-157.843628
-77.261002
-45.007862
-117.856468
-49.113914
-152.596329
-81.412529
-55.289455
-56.137280
-159.428543
-136.895996
-77.885139
-75.637848
-103.182060
-69.140167
-69.273048
-63.786320
-149.400696
-68.483940
-59.038219
-104.555603
52.661263
44.549538
79.315765
56.803123
61.955387
-67.166100
-55.471252
-119.793427
55.402657
67.114639
55.484592
51.827423
74.123985
85.609520
63.962090
75.038063
-66.263527
-149.291626
-143.695038
-83.466667
-141.120224
-96.188316
-83.449425
-151.305344
-61.764675
-152.537643
-73.524582
-102.481796
-109.080948
-112.375900
-126.032608
-73.353256
-117.067703
-75.728355
-119.966667
-166.033279
-148.224625
-86.720345
-86.311440
-44.545464
-64.734726
-55.979145
-79.848801
-100.998329
-116.113281
-73.200607
-75.677986
-56.589520
-96.502258
-64.571457
93.910240
56.749657
67.469238
46.109573
35.419136
70.873207
74.091385
-67.868462
-109.637268
-55.903656
-99.288040
-116.435539
-81.117249
-75.028259
-76.100861
-149.038513
-73.392540
-71.206322
-71.095970
-69.150154
-86.654007
-81.316414
-86.445213
-58.840042
-47.182522
-51.021778
-52.466373
-116.990532
-70.385338
-66.684837
-56.132893
-80.847374
-85.990211
-65.836647
-169.367737
-61.367401
-62.762501
-158.022324
-36.603161
-67.843292
-127.310974
-88.167961
-53.176205
-95.194412
-53.473358
-38.521206
-63.400047
-64.835533
-51.487732
-159.304428
-113.567200
-66.218079
-86.129822
-87.608368
-119.770149
-68.263687
-157.474808
-134.236084
-82.205978
-50.914364
-69.628075
-63.669857
-67.113960
-66.849464
-61.781803
-61.591309
-15.412801
-69.704742
-59.270550
-92.041618
-124.408882
-101.788330
-96.657516
-70.246445
-161.096558
-60.338257
-108.209930
-154.143097
-136.065979
-62.959129
-61.758465
-57.124714
-52.527752
-61.599457
-74.815117
-115.357246
-124.410210
65.362724
59.693871
46.371647
58.219704
64.438805
75.450134
76.348183
-73.646637
-93.016418
-144.338547
-85.201500
-111.286339
-101.888992
-92.062012
-84.799309
-53.491257
-62.652256
-98.069946
-83.837463
-84.799461
-159.850296
-155.029541
-71.708992
-57.786026
-55.635963
-121.411552
-105.442459
-83.010788
-79.699707
-52.077747
-92.775513
-79.182404
-49.549412
-79.716629
-58.652786
-66.817215
-58.009369
-53.052841
-89.592865
-51.208195
-65.859787
-118.455551
-67.309219
-161.459213
-140.195984
-43.558960
-54.290096
-80.302879
-51.424511
-143.032227
-80.033318
-69.338211
-72.067833
-152.840576
-66.627319
-53.679375
-60.045200
-67.841187
-72.873161
-60.927094
-152.868210
-155.673309
-80.968681
174.398346
-86.648880
-108.630058
-42.499477
-97.651840
-38.654800
-60.750118
-81.117538
-71.017334
-41.480804
-125.943420
-58.179329
-58.768974
-58.651295
-139.761734
-59.445484
-94.646667
-62.550583
-53.276489
-95.676979
-54.582939
-115.851875
-144.418839
-54.067989
-90.712166
-58.347019
-88.340935
-58.516132
-39.687649
-61.342300
-54.627647
-75.816185
-74.215790
-85.469650
-33.896412
-149.324524
-138.934494
-66.674858
-83.709457
-73.139961
-75.649254
-153.592285
-93.420784
-57.717808
-80.917763
-119.641396
-50.076408
-158.332626
-94.105225
-50.024769
-135.263840
-140.300491
-60.351410
-51.342175
-115.137070
-154.426407
-156.940643
-62.502075
-69.869240
-68.030220
-65.507889
-40.673420
-101.181862
-123.287392
-59.213688
-70.202774
-56.401649
-47.106720
-62.404095
-138.512939
-122.929436
-48.544594
-144.150513
-57.202484
-91.030289
-88.892860
-47.866795
-58.701294
-66.961815
-129.840759
-125.353188
-95.155052
-94.093620
-142.851761
-123.819847
-89.945847
-60.041431
-67.470100
-61.858528
-117.962936
-79.071617
-63.651035
-72.702126
-104.418564
-60.479340
-67.478424
-139.570602
-153.643402
-154.572433
-145.015778
-124.911751
-122.148880
-58.191303
-57.514191
-79.058502
-51.024422
-69.212036
-64.939293
-75.893707
-147.169937
-76.932045
-71.879227
-78.087975
-73.927521
-62.196968
-63.750416
-143.486694
-55.230904
-62.058426
-54.262932
-60.026268
-137.009277
-62.634834
-78.507721
-85.867279
-72.091835
-151.150070
-69.813766
-59.546017
-60.947468
-159.377731
-124.855888
-98.965050
-63.120754
-68.801765
-108.354889
-45.369736
-60.351753
-57.229790
-144.468048
-71.458641
-109.736389
-65.762550
-90.245346
-65.761932
-92.209740
-61.105820
-99.732094
-64.601921
-61.908791
-64.522827
-136.628967
-137.091904
-63.664082
-66.279015
-123.866295
-62.041275
-72.634789
-40.107990
-56.525246
-57.979900
-97.484642
-125.216934
-104.202477
-83.946251
-87.977226
-86.438179
-90.865211
-66.938980
-169.541245
-147.968857
-50.041862
-35.526833
-42.970581
-61.027134
-157.776154
-130.286697
-147.629013
-138.024292
-66.993217
-142.846222
-82.795380
-83.550957
-72.747643
-95.537979
-67.046783
-153.655609
-88.616386
-86.203804
-38.159740
-150.172699
62.384239
64.641045
78.272346
-53.811218
-29.960783
-74.840561
-66.999847
-80.249344
-66.877495
-65.745201
-60.511253
-49.779495
-60.947613
-67.716843
-88.657097
-52.866405
-86.258583
-59.748653
-144.672653
-62.417583
-68.947067
-61.028931
-126.634270
-55.192066
-59.867897
-60.852837
-107.737526
-105.458153
-85.147240
-60.508022
-66.262245
-83.547462
-120.690666
-93.144234
-72.468819
-52.470867
-50.364544
-122.457687
-68.211075
-80.351692
-161.545563
-59.760082
-151.178253
-60.591820
-75.981186
-60.825153
-60.084049
-88.337364
-46.517696
-61.148182
-109.543434
-109.727798
-125.910049
-143.026886
-62.380058
-76.587410
-67.706245
-70.430695
-72.895752
-60.597038
-55.202805
-134.520874
-63.399990
-71.670616
-75.559326
-76.933250
-65.686119
-62.365223
-93.764397
-61.210541
-146.727264
-74.524612
-102.392853
-98.635880
-41.958008
-82.516022
-56.417576
-53.896774
-60.488205
-104.764824
-80.810699
-45.623711
-46.734001
-59.220211
-64.605057
-71.441048
-50.430752
-47.717758
-73.027351
-57.845688
-43.283409
-53.453606
-75.800880
-114.766136
-58.045929
-55.437847
-99.024330
-69.325142
-135.948700
-65.617989
-68.649925
-66.532845
-69.349724
-72.706047
-66.823647
-64.263672
-98.249924
-159.682266
-131.389343
-104.148666
-53.647766
-48.078144
-51.716175
-67.202011
-79.310593
-58.277847
-60.567848
-101.569679
-46.704773
-53.052364
-115.424438
-61.052025
-84.011147
-160.640671
-157.097305
-85.905785
-112.682899
-61.029938
-128.968521
-61.989906
-153.511658
-57.969738
-69.454048
-49.609478
-53.544594
-65.804070
-56.903168
-80.119530
-124.418663
-95.020149
-48.049278
-92.807816
-123.846870
-91.280106
-57.734573
-90.771431
-89.637993
-140.502289
-45.258663
-81.534309
-111.145615
-100.513992
-60.411839
-66.998322
-129.215500
-56.093472
-87.847778
-55.709679
-127.508713
-61.259705
-85.448357
-85.288872
-132.548904
-44.555939
-171.548965
-77.425568
-24.331198
-115.244461
-74.479370
-85.311798
-67.662392
-58.540955
-59.092060
-32.704659
-62.861847
-112.911102
-51.677406
-74.942802
-59.573452
-134.001450
-57.850216
-125.015175
-60.932510
-114.069054
-95.781113
-56.510300
-61.765472
-61.485592
-56.150654
-55.092468
-104.076057
-81.143349
-96.859612
-53.318279
-65.410561
-153.023117
-68.757912
-163.508377
-57.157791
-59.890949
-64.550499
-59.477974
-162.440155
-56.826206
-10.989530
-54.497833
-70.776672
-42.483288
-137.006729
-143.540649
-51.674091
-74.299957
-74.226479
-62.955242
-85.035172
-91.972321
-77.541344
-104.868835
-124.665466
-30.693075
-74.599197
-62.262592
-64.612114
-94.732719
-69.852196
-90.043167
-124.781433
-72.771622
-61.631142
-106.948776
-127.854210
-68.162140
-153.027069
-50.188122
-143.103363
-42.332439
-64.197533
-61.201149
-106.497780
-72.340157
-67.139420
-55.448387
-62.456463
-156.354614
-67.272911
-61.624218
-154.022568
-115.690132
-91.827789
-120.321098
-92.369125
-143.867188
-67.563965
-73.141411
-77.685112
-61.973801
-155.980911
-76.598877
-125.944054
-65.217400
-105.758438
-75.279732
-120.098404
-62.663464
-74.335930
-83.454178
-67.162323
-94.773422
-57.767975
-62.850849
-63.052746
-93.951836
-78.516350
-68.415298
-69.576500
-84.084793
-56.895618
-92.160805
-61.131741
-92.856804
-157.929199
-105.046494
-53.916576
-70.227089
-76.631409
-118.711594
-71.220047
-88.742737
-26.728325
-151.222382
-69.276520
-64.615822
-137.756683
-56.332718
-105.612038
-55.472454
-115.799469
-65.125687
-89.825394
-60.250202
-87.398354
-73.824356
-163.354614
-112.583870
-76.378944
-72.491570
-59.352962
-96.548294
-139.039902
-55.506386
-70.336121
-69.089279
-72.461113
-56.378658
-65.230965
-136.786835
-80.336563
-65.882927
-147.323257
-154.678040
-87.746483
-62.984737
-81.435402
-50.443710
-98.863525
-66.766655
-111.904945
-59.462257
-68.293167
-94.745491
-178.331741
-67.565857
-62.135090
-64.202461
-83.417488
-58.587070
-33.317371
-113.907326
-60.683510
-137.998306
-62.049934
-55.178413
-84.758942
-139.284195
-119.191490
-78.948288
-59.056980
-64.800270
-138.722931
-167.885864
-57.881042
-122.854958
-62.102535
-51.353046
-140.300659
-79.269409
-85.169472
-141.285690
-76.611130
-55.270252
-60.962032
-58.829224
-149.127792
-146.734558
-153.802963
-33.658600
-73.595573
-74.723846
-59.154884
-90.531143
-50.037395
-56.743431
-84.060432
-90.874252
-125.715256
-145.241257
-68.199013
-54.616386
-50.687225
-46.573055
-64.578415
-111.710617
-60.009521
-91.830017
-61.049500
-86.887077
-141.644531
-151.801147
-37.684803
-79.232903
-74.537422
-54.970367
-161.417938
-95.821846
-94.279579
-124.360855
-125.633904
-104.202850
-131.694687
-115.382233
-80.969917
-167.418549
-67.327721
-72.923737
-77.576103
-119.412109
-112.109581
-69.530869
-80.070610
-149.294128
-150.198761
-50.193661
-61.600105
-89.156181
-63.631638
-74.257965
-56.371010
-125.652718
-88.671379
-67.254013
-71.471466
-53.733086
-57.358021
-80.294014
-60.135536
-165.081818
-56.596497
-61.698914
-37.521202
-144.884277
-137.526077
-64.437645
-42.937355
-121.595352
-79.729980
-100.962372
-157.859726
-36.071461
-118.628250
-63.983154
-60.905033
-131.882278
-104.872047
-125.276566
-93.372772
-157.934219
-64.996475
-61.583702
-55.739864
-45.783588
-51.466606
-94.338776
-81.279991
-117.221138
-77.625572
-82.526154
-43.650024
-75.683861
-159.945923
-58.774506
-59.272194
-145.122330
-59.167809
-82.182510
-57.376148
-73.053596
-58.989342
-99.019012
-92.287788
-103.552353
-178.931351
-54.552807
-72.502052
-42.935307
-59.389160
-154.878784
-134.008987
-66.177040
-94.403763
-76.576073
61.230648
52.636986
47.659801
-69.563423
-64.039619
-37.299034
-111.646713
-72.603813
-52.728455
-73.700516
-75.874115
-69.291367
-78.565971
-83.591225
-134.057037
-151.013458
-64.219391
-53.021194
-119.964165
-78.737534
-110.609383
-59.973949
-47.307850
-161.869156
-57.059387
-56.193306
-81.968643
-78.080742
-71.931396
-61.475422
-63.502125
-60.140617
-99.166115
-132.248886
-80.906830
-55.278873
-62.325432
-64.361671
-37.763844
-96.006790
-55.895882
-129.612991
-153.715530
-40.740528
-41.287388
-67.740509
-46.127747
-141.788467
-76.407349
-145.120605
-62.848480
-70.995583
-36.755936
-71.628616
-65.560760
-75.538162
-61.439651
-135.170715
-92.181847
-80.507271
-61.676781
-57.413776
-107.069435
-58.348732
-61.351830
-86.915344
-123.904922
-62.576805
-116.709816
-59.201794
-57.176632
-63.790405
-78.841949
-45.494946
-117.837288
-74.111168
-75.062355
-93.286125
-66.194252
-50.849567
-142.396240
-97.887810
-109.177277
-54.729881
-78.966583
73.888229
-60.241924
-117.221748
-132.095764
-64.996460
-151.377304
-89.748917
-53.365387
-74.636597
-71.594032
-62.730209
-142.815292
-78.638771
-70.471443
-54.002777
-159.570892
-56.300411
-44.134010
-86.454170
-90.804123
-67.753326
-64.661911
-67.048279
-72.421059
-42.362576
-162.582047
-60.545021
-133.524048
-111.247902
-75.711220
-62.372902
-124.904808
-61.180397
-129.582733
-101.360924
-65.319656
-113.520653
-92.488525
-152.443451
-131.536011
-74.995117
-76.491417
-48.793594
-130.308395
-156.047180
-171.690186
-79.097748
-38.491261
-66.979385
-66.442970
-96.880150
-92.746460
-94.919182
-45.665142
-116.699776
-54.868721
-94.000702
-92.121887
-99.180328
-75.119560
-75.268776
-106.946144
-135.144501
-67.079285
38.674355
83.237213
106.051483
47.786041
48.691029
45.031780
52.627323
60.523800
60.125771
50.616272
52.249207
-50.322601
-123.810669
-155.322617
-60.783611
-65.677361
-87.802803
-62.749981
-62.382339
-80.434464
-55.666939
-68.647675
-51.434383
-168.836792
-136.529984
-167.974701
-66.072075
-112.091652
-61.986355
-59.209225
-106.865097
-66.008163
-116.184326
20.275999
61.570477
68.096931
47.788876
-84.812721
-58.640633
-59.521584
-85.386848
-66.214867
-127.800697
-101.371201
-74.194176
-52.878716
-72.190445
-91.682312
-80.115234
-81.562729
-90.340645
-81.013741
-94.035652
-105.662132
-96.098618
-62.070896
-57.964123
-65.185478
-50.992989
-61.334591
-67.941879
-75.946083
-61.973965
-59.729237
-62.326893
-54.774815
-143.322647
-55.700291
-63.784012
-57.409500
-63.868877
-70.199219
-114.442818
-122.987373
-100.941925
-149.780807
-52.604446
-148.246674
-48.403721
-83.866364
-61.919159
-51.566376
-102.759224
-58.325306
-62.760391
-51.642868
-119.090897
-65.743797
-102.255798
-133.536255
-52.125599
-92.956039
-100.854675
-77.613365
-84.563461
-77.393181
-22.216007
-72.305023
-55.480770
-153.980453
-113.266281
-58.582584
-64.310165
-61.744045
-54.738842
-62.872791
-149.882080
-114.343262
-89.016197
-67.900993
-83.361961
-66.151222
-150.444656
-68.075806
-152.263107
-103.257607
-67.399544
-52.224041
-50.206524
-53.619938
-65.073654
-61.254856
-53.824509
-120.382103
-135.858200
-154.080978
-68.111809
-49.863937
-101.560799
-100.420876
-143.186218
-55.811367
-53.091892
-72.214462
-60.870628
-66.265106
80.388840
74.057304
83.834297
51.593388
81.559532
40.762985
72.321579
63.404724
91.157745
55.545300
66.077568
66.118484
47.128368
85.210930
45.503365
43.051819
34.737785
70.665710
49.026279
38.104404
49.891098
38.917931
-60.428349
-72.858810
-74.962509
-63.699818
-61.455006
-100.118500
-65.972015
-63.396645
-66.047546
-128.061798
-76.913116
-147.982849
-62.713135
-30.093727
-43.798729
-81.758545
-93.720787
-69.850357
-55.804733
-77.768936
-125.054749
-148.873947
-68.407616
-38.994431
91.291725
97.468826
55.408615
-77.202751
-95.829964
-43.073547
-98.728004
-88.077736
-60.332924
-62.871677
-71.314522
-96.335274
-102.627121
-112.069374
-110.561783
-159.108871
-164.447342
-122.999474
-105.535652
-61.780655
-98.052368
-50.393017
-66.532280
-89.438751
-63.546444
-69.904022
-64.223282
-57.282635
-80.434090
-55.243340
-94.073158
-145.132980
-53.056469
-53.975925
-62.693558
-95.090919
-60.324493
-70.327354
-89.892807
-83.674423
-63.277191
-61.480701
-99.855217
-93.929527
-105.413620
-87.962082
-91.822144
-75.503738
-68.042099
-52.295193
-39.421154
-67.396896
-58.360329
-63.534157
-32.149204
-83.645836
-49.161278
-105.038506
-57.098354
-67.512672
-65.777794
-105.198784
-126.540466
-154.908325
-141.679123
-83.175362
-56.633175
-52.971973
-84.021255
-37.923386
-150.565125
-88.912315
-73.572357
-129.448975
-57.844833
-124.472145
-92.340637
-90.150314
-55.126148
70.547256
70.880959
89.924622
93.543205
79.802635
66.412323
69.860184
66.703522
47.249138
42.754364
64.184792
73.429878
60.471745
75.133034
52.946560
-52.294144
-49.580948
-107.509850
-71.063507
-146.301086
-47.822876
-83.984505
-64.488075
-57.931305
-79.641617
-129.282516
-67.458038
-112.365082
-91.324730
-86.404800
-59.363979
-74.704369
-148.514130
-142.777359
-65.914597
-112.012527
-64.038460
-150.921539
-78.960564
-38.507507
-112.001465
-129.134705
-45.966003
-82.046577
-56.024010
-92.654907
-64.784050
-80.780060
-55.165302
-76.850632
-137.419525
-108.548721
-111.136627
-106.705284
-64.960617
-152.505905
-108.041161
-48.448826
-66.553085
-86.788284
-126.021561
-104.816200
-89.118797
-171.250320
-115.335564
-65.975731
-77.110466
-144.249100
-150.576218
-64.699936
-66.395531
-90.959274
-76.550117
-71.465836
-90.842941
-56.121048
-101.204849
-105.796684
-62.984970
-58.817959
-86.021515
-63.196827
-59.906219
-51.341930
-110.776535
-85.909500
-62.162544
-52.090515
-72.321686
-93.007202
-95.245872
-160.629745
-107.555977
-105.939087
-63.677345
-102.810898
-102.088226
-125.681099
-154.962952
-51.635963
-40.197334
-168.621033
-64.507187
-47.999397
-125.547104
-71.252739
-70.206558
-46.927914
-111.957123
-126.978951
-51.250835
-63.732643
-75.918098
-59.001133
-107.162392
-73.984543
-65.434036
-150.892654
-61.988880
-115.300430
-154.169891
-160.899887
-153.699402
-51.004093
-129.658920
-56.977646
-74.763199
-61.746750
53.816483
74.868279
75.188484
82.665565
96.858345
46.963150
82.929153
-76.295113
-65.646294
-52.424450
-69.480705
-80.405884
-65.878349
-123.501183
-61.232464
-107.214622
-83.473289
-86.369797
-155.900467
-66.964401
-103.697166
-91.074852
-89.244637
-64.940475
-112.164177
-100.222565
-147.965927
-130.421646
-105.770485
-111.625748
-91.997215
-73.412277
-57.331295
-147.295715
-67.189644
-50.606899
-68.045174
-102.441864
-86.174271
59.972698
95.959061
75.894753
48.195110
72.172287
-53.596138
-72.335953
-58.176884
-128.275528
-109.041672
-89.823524
-72.488235
-74.079498
-80.261406
-56.758087
-160.316162
-132.477051
-50.512634
-91.313774
-84.678001
-144.035339
-57.130581
-140.032455
-57.079540
-74.107948
-112.897995
-124.582687
-51.163033
-62.109138
-61.086708
-55.289589
-72.924637
-68.710495
-113.979164
-91.865578
-64.013947
-57.310379
-98.292953
-83.253983
54.742954
-59.277557
-67.064270
-118.885201
-108.846123
-97.516930
-103.681847
-107.259270
-58.804859
-66.044746
-92.731453
-162.074387
-67.731308
-61.706390
-60.251549
-57.835014
-101.537903
-86.519699
-56.695908
-52.391960
-164.090668
-58.124340
-125.022484
-63.556164
-85.766243
-44.983860
-138.641235
-163.866913
-83.219070
-113.866539
-76.496223
-72.875557
-122.551102
-57.470219
-108.820114
-58.009983
-136.631012
-48.455215
-163.114243
-38.770119
-98.384918
-147.636108
-83.012573
-49.264332
-61.248318
-131.894272
-45.769772
-65.144623
-48.831825
-166.863937
-72.518944
-63.768078
-58.038738
-66.938377
-75.183403
-32.138878
-116.225494
-68.393402
-63.864635
-129.909607
-63.311314
-90.758965
-53.026707
-94.059975
-150.541702
-64.982986
-79.350182
-52.892544
-161.983475
51.639683
41.243889
64.140007
70.714333
53.432804
44.933460
39.283279
44.670109
59.180077
82.201492
-152.541336
-90.971008
-56.109425
-168.278992
-66.768700
-155.864960
-85.698593
-65.069595
-61.943863
-108.984238
-60.608212
-125.541740
-49.289265
-79.401085
-50.645023
-61.744728
-66.564537
-83.003517
-68.328773
-126.735878
-135.048782
-127.187813
-114.180130
-132.241928
-62.342670
-118.205284
-106.572350
-95.775940
-54.005821
-130.475128
-31.297312
-42.748535
-37.333492
-91.230309
-59.219528
-65.140343
-54.886864
-66.340790
-121.127457
-79.790344
-68.248001
-103.722092
-46.339264
-87.862061
-127.980431
-147.998108
-74.457489
-74.402725
-110.236961
-135.454651
-115.109200
-74.856163
-88.394005
-91.376076
-69.752922
-72.931404
-55.500710
-81.691628
-161.928024
-47.056297
-42.259201
-106.846199
-64.105965
-56.062939
-40.188229
-54.469444
-132.520676
-92.786118
-63.421665
-59.715889
-83.582588
-122.016647
-85.617134
-75.039024
-62.910641
-68.167442
-74.765900
-73.086662
-55.107174
-67.718971
-69.831245
-29.312763
-60.320717
-55.004814
-61.270412
-101.446487
-145.059494
-97.540100
-117.860054
-104.551743
-140.449112
-81.748894
-70.921837
-70.585083
-58.973236
-73.338676
-68.792557
-86.113258
-89.381920
-67.689819
-85.019981
-56.521679
-166.981949
-171.128616
-118.471565
-100.048119
-81.837334
-119.108986
-64.216980
-52.508129
-121.080162
-45.709873
-156.253616
-69.465408
-25.652138
-75.161537
-59.716518
-83.664543
-143.677963
-57.165531
-98.859184
-67.897568
-56.193260
-87.836632
-58.745560
-39.120628
-41.131344
-50.743534
-66.812057
-104.408066
-63.510880
-88.998734
-129.283890
-143.436234
-85.468925
-73.848404
-87.700867
-133.205261
-64.048996
-120.510704
-85.004257
-70.152473
-86.354332
-53.504517
-71.136810
-76.466080
-61.266663
-33.875732
-118.820068
-159.670227
-70.404907
-62.466270
-61.620998
-49.193081
-149.844910
-72.673416
-71.476196
-49.210480
-58.134720
-95.889076
-142.770706
-75.988663
-60.662125
-123.352119
-65.124474
-54.679859
-89.635468
-68.109032
-129.974045
-118.122818
-162.051727
-62.660328
-68.585663
-71.389214
-74.025299
-63.463367
-53.374474
-60.783516
-75.047859
-34.117153
-56.431805
-53.583492
-91.118340
-54.617710
-49.159782
-30.462629
-76.483200
-144.757217
-56.378536
-86.462654
-108.494995
-115.344376
-95.850945
-107.064026
-82.392090
-66.225525
-68.942726
-81.552505
-122.593498
-103.739471
-119.637779
-121.283104
-96.544563
-60.213680
-59.617802
-84.108208
-61.371159
-112.728867
-126.662903
-84.510971
-73.014236
92.564545
61.906094
50.880287
58.748611
-16.310894
-58.886925
-67.843094
-118.548660
-55.303375
-47.643574
-77.466263
-83.238045
-70.893906
-46.542767
-151.316513
-57.810398
-54.472065
-90.618958
-55.037540
-72.351944
-68.720337
-105.651253
-151.589813
-63.529499
-72.117928
-67.285286
-81.056183
-145.675415
-86.879791
-158.055176
-96.232597
-151.376389
-54.776493
-141.795135
-138.357437
-58.886669
-137.116989
-62.410412
-64.341743
-62.907837
-81.277916
-73.853577
-136.370056
-153.914825
-77.049721
-126.546204
-59.884308
-112.826988
-56.460136
-59.550278
-67.619385
-154.271271
-83.315140
-97.014297
-87.222664
-69.002037
-43.830845
-74.485481
-72.625122
-114.468178
-56.386990
-66.237419
-62.038925
-54.987789
-55.164822
-59.029224
-66.348167
-63.707371
-57.953682
-62.131142
-113.075706
-125.212280
-30.457335
-88.123177
-65.240730
-48.496269
-78.661880
-59.036259
-58.800747
-63.842793
-106.644432
-54.246143
-50.451756
-136.206558
-60.407516
-70.635559
-59.429379
-67.821312
-53.098358
-78.032257
-58.660610
-89.550896
-142.521744
-112.114494
-94.498398
-109.051331
-151.772339
-75.625626
-63.286793
-83.388077
-64.113091
-33.655903
-141.581589
-61.901413
-65.525635
-62.243687
-60.180439
-112.480217
-69.447754
-58.313766
-66.844490
-79.985130
-42.838165
-69.011536
-46.801388
-131.894150
-106.405296
-84.447548
-88.897377
-53.356602
-57.813934
-59.794125
-62.603241
-55.920719
-134.467270
-149.929306
-105.643631
-89.716797
-56.692017
-47.797550
-130.601654
-147.060608
-99.213707
-95.711967
-151.576889
-41.390198
-132.522064
-139.423584
-78.942108
-78.812408
-123.422264
-154.824814
-71.002701
-74.608307
-52.025826
-50.781113
-78.915962
-152.368500
-38.502769
-50.603878
-65.113663
-76.327766
-58.243683
-64.461273
-153.485596
-68.778809
-66.131775
-82.113274
-154.623413
-71.724251
-61.576889
-58.026451
-89.859459
-89.482056
-59.837044
-91.543350
54.494129
85.202591
68.161552
79.355865
65.645630
52.502201
59.268063
51.282307
-116.340904
-73.523926
-62.106457
-67.709679
-58.752705
-111.134247
-104.498543
-61.860664
-150.934265
-106.310280
-60.410614
-101.500145
-96.921791
-146.061371
-109.112556
-68.018860
-160.396774
-64.325905
-58.928600
-112.130608
-93.459679
-92.167503
-91.775887
-59.162834
-150.444717
-61.283596
-77.830963
-78.771561
-51.597290
-156.796494
-48.256687
-130.930328
-116.597786
-95.404907
-145.541672
-68.558868
-78.769295
-59.563988
-123.967628
-74.498245
-128.896347
-53.193352
-124.555679
-60.580429
-60.103359
-118.260727
-84.749374
-155.061859
-73.604958
-97.629128
-131.692490
-144.008224
-120.745590
-55.491222
-36.883141
-98.243073
-143.033081
-56.646935
-119.005272
-121.873543
-79.307053
-56.820362
-147.227295
-66.000801
-69.261246
-81.122597
-123.005310
-119.675453
-81.016151
-80.969955
-67.828804
-65.645134
-136.874100
-142.500931
-97.298447
-104.083527
-116.338417
-123.762474
-97.690758
-81.553009
-98.670242
-58.218571
-95.419785
-68.531807
-44.088123
-70.248795
-55.230179
-72.863403
-69.556541
-146.114563
-65.728806
-66.240677
-142.831177
-89.593086
-38.041752
-56.139366
-68.338364
-120.943123
-96.427261
-90.479332
-139.333878
-114.732895
-51.084255
161.944275
-148.460388
-61.790184
41.951889
67.226288
79.455986
67.336800
62.980911
47.149742
42.932320
41.030075
44.305199
55.921131
-54.899960
-42.740055
-105.458260
-153.366241
-133.945999
56.015804
53.216228
-78.114738
-63.297653
-98.911758
-146.675812
-86.266914
-148.994141
-55.637745
-126.608627
-80.276527
-67.393585
-76.123840
-83.750069
-55.087624
-98.915581
-60.331604
-74.454185
-64.330719
-59.409657
-68.839996
-87.939392
-123.389877
-91.545876
-52.468887
-77.625587
-52.794868
-51.240288
-128.569382
-86.630356
-62.167725
-57.269527
-75.155792
-55.215343
-34.693428
-70.951889
-119.353531
-84.519005
-55.476192
-49.013962
-79.324104
-120.030106
-110.836494
-100.397697
-51.297615
-52.850838
-63.911983
-76.350670
-116.873474
-165.535538
-59.662628
-61.899849
-67.219208
-64.975746
-69.835701
-82.419395
-144.349152
-51.598766
-156.401871
-134.003342
-103.345047
-56.610508
-57.723484
-67.219757
-58.385525
-120.588280
-58.692501
-42.555183
-68.679291
-62.105965
-68.441917
-63.940456
-80.642464
-64.661316
-146.214752
-61.863998
-91.385750
-73.664116
-58.614025
-63.024578
-87.102470
-76.667099
-90.623718
-66.464821
-147.096008
-82.361099
-79.605431
-64.069084
-83.894188
-57.512165
-51.803028
-66.875839
-152.910858
-101.812943
-55.911568
-90.236961
-144.396362
-51.598827
-63.563629
-57.761623
-53.977844
-50.653294
-54.190918
-52.783901
-56.105358
-78.906578
-57.020782
-136.598587
-80.326607
-70.694328
-57.174706
-125.088364
-59.894909
-99.851913
-61.012691
-65.139633
-141.383209
-70.802658
-82.271690
-149.732849
-62.505196
-53.856625
-62.657734
-63.010643
-83.597206
-141.452255
-149.627457
-63.284580
-145.389099
-71.772186
-61.798298
-75.138733
-38.314247
-141.167603
-102.597824
-105.221558
-49.912762
-62.505455
-51.424667
-68.058525
-83.940674
-64.954185
-89.948875
-67.402466
-69.726212
-58.061939
-51.685207
-86.392776
-61.584206
-102.527939
-94.371986
-55.680328
-133.208878
-60.373146
-151.917114
-48.398384
-70.319313
-69.739479
-138.649628
-126.117088
-113.721016
-65.704239
-71.544594
-87.369354
-54.948784
-62.415161
-57.076092
-95.440643
-57.600937
-103.669647
-98.634308
-124.478226
-56.922440
-59.094799
-75.448013
-70.513939
-143.549561
-88.937546
-95.200462
-77.845261
-59.909081
-69.690598
-138.282196
-92.302635
-116.760559
-84.053154
-54.618141
-83.280945
-60.847275
-120.867569
-66.946793
-90.566727
-58.447311
-147.503922
42.300850
-151.955963
-58.774982
-32.006226
-128.390854
-54.467850
157.003433
-74.046852
-68.464653
-67.673180
-64.431831
-94.563660
-55.200809
-73.627205
-66.052368
-93.803947
-91.079636
-93.342155
-53.115829
-117.274406
-118.740540
-51.873016
-88.046623
-72.138374
-66.256065
-74.030792
-99.747391
-130.265335
-45.614193
-78.116890
-135.179352
-140.734131
-69.103516
-89.619041
-137.401566
-69.049797
-66.560150
-64.181465
-48.935791
-66.351212
-77.205658
-155.662476
-72.160179
-61.837292
-163.900116
-50.141514
-59.104862
-69.972374
-97.828743
-132.955643
-171.814285
-56.853386
-96.685616
-101.399712
-79.192825
-66.917328
-124.040138
-79.299286
-63.567890
-89.552979
-84.822327
-73.996025
-98.053207
-117.760620
-157.116302
-111.620430
-70.453606
-61.210075
-53.641884
-54.837902
-61.352390
-109.107620
-64.360497
-75.041252
-50.934643
-152.671036
177.023743
-34.295185
-164.082031
68.630775
51.092567
-62.441086
-74.759300
-91.680130
-69.798973
-55.335308
-59.240543
-49.762058
-156.536758
-105.057114
-93.878189
-64.049660
-98.003418
-108.990128
-120.984062
-114.829887
-79.800568
-85.757416
-65.699867
-60.240170
-89.756226
-118.141930
-53.778854
-112.674332
-78.480652
-75.983261
-77.930031
-66.842026
-90.356323
-73.660797
-46.851654
-85.934639
-132.630081
-54.490162
-44.267555
-96.894363
-132.813126
-60.882595
-49.315868
-73.825317
-95.816582
-56.174370
-64.192131
-76.329887
-111.682472
-59.086189
-64.297195
-64.088440
-143.696289
-66.158234
-79.349594
-156.359497
-91.138313
-93.273788
-68.767937
-147.481186
-94.111504
-52.385609
-129.471619
-30.437029
-60.983818
-88.456810
-99.122307
-81.760567
-88.351303
-108.042175
-121.863708
-53.010250
-63.589722
-65.467827
-70.293991
-73.214363
-103.465393
-55.066231
-96.041412
-110.440231
-70.551018
-79.574455
-73.981834
-28.741690
-66.338768
-45.680866
-76.978104
-128.212845
-137.069916
-32.881508
-72.393967
-110.250687
-126.542648
-51.436317
-72.909821
-62.465572
-99.766212
-47.712009
-117.483620
-73.233017
-104.813019
-152.076523
-57.537926
-72.653236
-80.029701
-114.263664
-143.073990
-83.775284
-54.596886
-49.100296
-64.995499
-86.562309
-85.229927
-69.824371
-70.159912
-76.070518
-32.703312
-61.918320
-105.840469
-120.357910
-64.917778
-106.308105
-69.918427
177.203873
-70.047333
-149.913849
-56.932255
-104.484306
-58.555462
-71.284920
-52.531868
-69.572701
-70.460197
-97.580704
-65.769852
-65.050735
-67.478287
-137.561722
-76.754593
-64.359894
-55.277447
-67.380264
-147.210083
-67.951958
-61.846779
-148.854370
-59.538837
-86.241791
-52.135258
-75.486305
-55.807152
-139.318390
-50.869534
-85.918312
-149.674179
-61.766857
-53.469940
-63.054966
-53.112251
-62.823769
-139.205688
-67.035759
-153.968704
-55.251671
-56.673145
-67.035522
-64.397316
-131.590302
-61.094563
-121.192902
-57.456455
-138.696335
-95.342972
-75.799492
-76.101723
-64.681992
-109.467636
-62.480865
-16.002243
-57.005363
-108.486038
-36.748238
-67.308617
-64.637001
-61.365395
-152.464890
-107.714081
-93.478622
-69.883110
-153.827667
-88.386841
-142.849030
-52.356106
-66.890495
-113.506889
-167.727722
-72.156685
-88.609444
-85.529449
-54.011009
-102.656502
-102.976784
-66.847580
-56.195683
-95.270973
-111.496841
-66.194382
-36.058884
78.248322
66.412201
38.521820
98.718559
87.372154
62.378292
72.145676
-100.270317
-61.997684
-68.305359
-60.100307
-61.436962
-85.862808
-72.852242
-77.184021
-36.178139
-61.780315
-120.308693
-65.332069
-124.918617
-57.498974
-42.668358
-148.278214
-45.125111
-41.285465
-79.883812
-68.235252
-65.598236
-61.298450
-78.223450
-64.040054
-151.575638
-57.180885
-134.262955
-59.200626
-69.331383
-99.162292
-65.765091
-99.895798
-66.643700
-78.233253
-70.903412
-60.041977
-71.768799
-64.835106
-134.172501
-120.445518
-49.316742
-60.204494
-68.422493
-72.792862
-155.504532
-63.087749
-167.571747
-71.547073
-57.049557
-74.727951
-144.534653
-101.150406
-57.303898
-54.709793
-99.119987
-58.808575
-94.338753
-61.263596
-66.726364
-77.052536
-64.096603
38.487900
71.710739
59.047131
69.346825
65.959808
49.867710
51.552925
54.872803
54.150848
58.014286
-75.610123
-71.520844
-63.756821
-145.072037
-150.991760
-55.381397
-120.219727
-64.930840
-53.301788
-160.899445
-76.196968
-110.372391
-64.666199
-58.582664
-67.157532
-102.206383
-52.238735
-106.926353
-79.109245
-95.610947
-61.982761
-79.318390
-50.932087
-85.883217
-69.587975
-87.777687
-63.693901
-73.488739
-57.187397
-101.547318
-51.471443
-150.205124
-82.356903
-69.913254
-61.071690
-58.553814
-59.169121
-60.772240
-65.928925
-116.923759
-21.910803
-47.283100
59.235371
55.927505
71.519768
56.531151
70.360962
71.628227
46.976025
90.914551
49.585793
54.483212
49.500881
54.534908
61.923885
47.781273
57.215679
62.221169
112.800552
-128.674835
-95.621323
-97.524162
-47.782215
-51.636036
-43.212841
-77.161697
-145.816437
-144.169739
-32.010490
-64.177055
-60.073326
-87.176590
-57.841938
-105.021080
-64.924873
-138.622940
-77.205574
-89.822403
-79.069687
-90.949738
-93.976143
-95.224922
-150.411514
-132.566940
-57.856796
-55.511852
-58.955505
-54.990166
-51.351196
-71.561958
-72.381081
-70.724258
-165.704941
-140.075287
-62.101414
-79.760086
-61.130970
-69.608749
-67.631615
-84.167854
-94.481834
-80.007042
-104.758301
-67.537003
-61.028885
-63.576553
-100.840508
-140.415451
-112.642242
-109.662956
-107.661537
-63.654724
-75.671989
-98.839333
-98.562668
-61.156364
-152.325180
-99.088432
-61.308975
179.227203
-113.609703
-95.806358
-90.646179
-63.607956
-116.531815
-131.052628
-107.729874
-128.278320
-144.202469
-74.250015
-32.555225
-154.844818
-62.916496
-118.143486
-73.028740
-77.179436
-92.575096
-73.608170
-143.703094
-114.589821
-133.044907
-71.038940
-46.928288
-80.915924
-107.391174
-42.090847
-121.834038
-127.420601
-55.902569
-56.753716
-69.564194
-36.673321
-33.734009
-97.172424
-85.913521
-144.544281
-94.192406
-108.294983
-52.922997
-94.877220
-62.138668
-54.702206
-118.182732
-60.369690
-119.230415
-88.433281
-89.356491
-94.825989
-77.216980
-83.389572
-60.970520
-107.223061
-88.223000
-92.564041
-74.658737
-61.460129
-70.878044
-32.292721
-78.763222
-49.911545
-148.236786
-59.449833
-54.629501
-75.347252
-137.052109
-46.047195
-150.574905
-85.208336
-71.389008
-69.566772
-156.088074
-110.000870
-56.990505
-62.737579
-69.517754
-65.404953
-36.679371
-92.327019
-73.987953
-72.757492
-93.120956
-108.243279
-71.204514
-153.388123
-124.864891
-70.874931
-52.388454
-100.691658
-35.325890
-124.402573
-75.977592
-147.822144
84.180618
-62.078979
-56.891155
-76.025078
-40.058308
-30.902859
-45.019165
-55.257206
-62.189667
-82.923042
-74.100044
-126.010902
-141.555664
-64.929993
-83.241295
-125.505745
-127.546211
-116.980247
-122.065201
-135.406464
-64.681534
-124.040710
-67.281250
-109.167412
-46.894730
-71.086906
-65.972168
-79.260765
-132.530609
-74.017410
-57.739929
-44.240150
-65.482376
-107.756340
-100.716042
-21.897060
-56.354084
-88.632126
-61.208046
-65.400154
-139.903275
-130.349792
-70.204987
-52.085384
-68.085129
-57.915028
-164.627853
-67.592476
-79.129196
-64.112991
-116.283348
-111.862923
-163.545944
-61.541935
-57.026173
-126.288948
-89.524139
-80.514824
-92.510269
-103.362274
-32.598774
-35.677643
-83.261688
-59.624844
-90.431801
-125.441551
-72.775002
-149.918976
-67.614059
-39.765835
-69.219322
-88.817947
-65.674973
-119.584709
-136.926514
-157.367859
-104.358971
-69.030281
-65.929443
-70.965431
-50.853355
-57.612576
-69.998299
-54.837208
-134.011230
-64.235046
-53.412952
-55.349075
-67.779671
-69.660934
-60.241055
-95.378090
-71.700562
-91.077309
-101.851814
-150.924530
-114.373795
-57.378613
-99.411797
-141.432877
-71.494240
-64.869446
-106.753677
-64.015320
-95.771210
-111.195213
-102.876625
-122.031189
-80.351166
-60.315102
-61.948555
-157.262512
-110.027733
-49.465782
-97.831787
-112.208046
-117.011368
-90.203773
-104.518509
-107.321701
-123.199745
-52.284767
-120.605919
-61.595715
-57.173374
-60.572067
-152.352631
-54.851326
-60.672237
-87.398773
-121.736038
-106.991791
-84.612663
-81.913399
-89.997307
-64.495377
-53.818401
-58.705521
-46.322308
-64.180832
-80.780464
-64.733238
-62.179676
-66.691566
-136.173157
47.127354
57.398811
60.154716
41.130241
54.113811
68.463951
-125.105644
-46.932690
-156.479019
-78.333427
-85.546989
-154.200653
-85.419312
-73.137589
-131.958099
-98.338974
-151.009277
-83.352867
-53.671616
-64.044167
-72.768364
-73.023514
-85.051559
-55.140648
-156.324310
-68.410172
-85.423843
-79.732025
-102.013435
-90.226990
-73.306969
-99.105682
-125.393280
-59.107456
-53.435272
-78.390594
-146.041809
-119.357880
-115.869156
-62.936207
-103.251404
-66.026222
-60.050365
-43.018467
-61.906483
-95.649208
-50.747639
-162.571091
-109.997902
-63.128300
-154.651459
-75.607224
-61.716999
-67.188713
-62.825314
-79.808403
-71.515724
-162.152649
-129.194473
-96.027000
-99.265388
-56.749622
-57.468128
-56.970451
-84.608528
-76.021461
-75.970261
-140.372070
-63.006374
-70.947060
-127.109238
-161.543076
-41.007717
-60.249561
-34.137486
-132.575958
-96.174492
-30.353960
-75.484024
-75.730621
-139.131714
-70.038994
-120.585945
-82.315475
-56.266293
-71.193764
-78.717537
-62.468395
-54.655922
-86.613663
-117.050560
-51.817307
-54.011463
-58.058346
-49.856174
-74.963890
-58.356834
-134.626816
-152.871628
-63.554703
-59.865456
-52.544491
-59.302944
-99.454369
-52.070995
-75.580345
-106.201691
-110.037125
-153.610458
-154.062149
-178.765198
-53.797855
-84.336174
-79.411255
-152.420090
-56.493820
-52.776054
-29.187859
-87.509514
-63.765480
-69.432846
-82.217766
-158.114929
-90.834373
-92.913788
-134.248871
-67.937355
-65.233032
-57.808155
-95.056717
-134.134613
-63.920300
-121.182327
-128.332535
-65.935547
70.146004
-100.211960
-150.835373
-65.811081
-52.634659
-64.107651
-91.026497
-82.611031
-127.027061
-120.313583
-80.504372
-94.773560
-66.057236
-153.523041
-134.900635
-51.815849
-60.927853
-98.548355
-146.361877
-68.525414
-48.485207
-154.185562
-58.404057
-72.212837
-84.949242
-83.275681
-76.442520
-96.136169
-63.695992
-118.011978
-140.479080
-84.915779
-69.022675
-139.537064
-43.286320
-92.979202
-75.585823
-107.340324
-52.562004
-112.602394
-62.061310
-46.075466
-63.560337
-90.294334
-88.132271
-70.703499
-56.530415
-55.417603
-69.939896
-58.727329
-88.747162
-75.184685
-135.355743
-95.934265
-113.758118
-156.017807
-47.360725
-70.430077
-135.067261
-121.017326
-74.162643
-134.751022
-69.447220
-53.693974
-57.245796
-72.394646
-94.222137
-63.597389
-48.464211
-64.599564
-103.035828
-117.467896
-61.221783
-42.826740
-61.045155
-76.121735
-89.846436
-45.643982
-58.207813
-55.450920
-71.512070
-78.286003
-74.296532
-56.119686
-55.384647
-64.893692
-143.671097
-74.607986
-146.469711
-129.240891
-61.023449
-80.927917
-57.185448
-69.605164
-168.305695
-158.767456
-66.228821
-83.866997
-78.116142
-48.842316
-30.589563
-142.359573
-95.940414
-31.644999
-132.474945
-70.713516
-88.634148
-59.251476
-62.573212
-69.010330
-62.021801
-55.432049
-64.189224
-68.128944
-66.620193
-148.680710
-58.072334
-71.471390
-70.819534
-111.033966
-94.395615
-57.767948
-64.187004
-70.202156
-52.810486
-85.165115
-54.984203
-86.545525
-67.046555
-109.437302
-59.053196
-76.071121
-64.212883
-66.334038
-69.390266
-97.820663
-89.781258
-76.364136
-61.454453
-129.250015
-58.846481
-73.562912
-80.847336
-151.558884
-148.960403
-60.785217
-41.261433
-53.609375
-127.606918
-59.240490
-34.730354
-77.287369
-152.766190
-63.071331
-116.165367
-67.907524
-94.156113
-45.102764
-91.481148
-68.443352
-69.681900
-43.117966
-57.340294
-49.339165
-55.695778
-96.496521
-95.973732
-65.473221
-70.480576
-60.299305
-120.148079
-117.435547
-60.222225
-69.247803
-62.228184
-66.082756
-52.482243
-65.051140
-75.553780
56.842747
50.246033
85.025108
-25.414791
-86.851532
-83.957436
-63.858105
-51.144394
-82.683517
-123.209007
-91.014000
-102.351044
-67.120377
-96.933884
-128.178604
-55.200314
-64.355194
-83.601608
-81.456779
-70.140411
-73.417351
-74.435005
-93.356056
-111.165253
-87.370850
-71.682121
-71.282623
-34.141205
-65.217857
-102.381165
-65.310364
-62.001163
-69.465721
-72.847694
-62.172600
-69.466942
-62.547760
-67.539467
-81.943512
-61.259418
-66.383873
-84.598175
-118.694229
-140.156219
-45.133915
-69.646461
-152.987411
-75.596817
-129.145721
-115.725418
-88.240555
-94.214439
-107.705841
-86.181969
-65.826759
-80.791924
-69.085594
-67.159645
-61.347248
-60.045544
-157.436829
-118.407661
-109.211151
-61.763935
-62.403828
-89.548409
-120.951607
-86.913254
-65.040543
-66.121811
-80.902565
-80.502090
-64.991005
-42.471157
-67.862312
-93.326797
-59.913658
-85.571663
-83.217354
-71.053299
-54.588493
-90.066780
-79.152168
-82.677139
-62.611439
-109.339058
-67.666603
-103.504173
-113.912384
-84.335266
-34.712894
-88.671654
-166.284592
-77.409447
-125.013031
-52.674973
-65.632736
-49.439461
-86.776108
-49.528645
-59.997253
-46.598183
-142.323105
-68.012939
-55.598545
-149.546021
-151.831573
-57.808647
-62.009460
-55.350994
-44.463112
-164.812378
-73.075752
-134.485626
-152.738129
-63.966911
-81.692230
-98.466675
-56.585964
-55.465527
-72.646912
-149.440140
-85.906044
-118.294907
-85.679665
-89.459076
-84.891266
-154.603210
-64.312500
-119.371674
-61.710270
-63.804756
-55.796062
-89.604233
-62.841915
-62.145607
-76.637032
-101.496140
-38.443306
-103.483910
-93.536919
-82.575676
-53.231796
-78.513626
-68.875786
-125.213593
-134.508102
-109.093430
-58.996403
-79.728920
-130.063492
-59.724770
-80.641991
-72.648262
-90.316154
-80.862511
-49.829670
-148.699951
-139.485046
-64.114838
-64.839828
-66.873276
-82.530449
-106.844040
-54.432491
-86.648956
-63.656616
-28.408579
-59.856716
-105.062386
-55.340923
-83.290977
-62.357754
-41.885681
-59.567551
-79.340790
-64.180626
-140.967422
-80.190948
-76.712753
-85.971977
-115.794319
-159.908386
-82.311188
-106.130638
-106.688904
-121.248856
-97.330833
-69.583710
-76.110352
-167.237030
-157.055649
-145.383591
-78.880020
-89.598557
-36.052750
-68.356926
-56.629471
-59.538750
-45.832169
-82.575981
-61.860397
-62.909550
-149.720123
-51.148750
-64.224106
-83.147591
-66.633179
-117.665359
-67.677895
-61.590141
-55.612541
-83.658829
-105.577187
-77.520569
-81.262344
-77.491096
-98.529610
-77.153000
-136.442963
-138.668304
-68.123650
-62.008892
-66.093094
-91.214836
-91.775497
-69.120789
-44.626934
-66.800377
-93.938560
-86.554214
-54.139748
-42.636250
-56.425179
55.893005
59.701881
72.150269
74.876961
45.523651
31.733191
40.575027
55.691940
50.368618
47.738602
64.721397
78.340027
-109.759506
-113.057304
-57.595692
-117.443008
-123.706192
-76.339302
-56.160065
-71.849861
-63.352421
-68.097343
-26.392721
-47.510990
-58.672478
-73.232246
-43.949051
-90.443192
-77.442619
-66.022751
-60.114868
-70.055260
-81.808830
-113.935287
-163.016006
-143.833313
-84.293877
-83.283241
-101.209564
-55.270775
-75.336067
-63.078651
-109.592293
-65.406677
-70.511765
-127.031700
-107.244110
-148.146957
-58.723312
-58.250317
-169.477234
-46.027275
-74.441711
-82.961716
-62.241093
-57.851227
-69.423302
-103.020126
-47.009663
-70.564453
-26.494404
-178.148499
-60.582901
-86.109406
-55.939499
-79.646782
-71.556923
-90.454498
-53.676739
-84.294998
-89.040611
-44.725300
-119.462898
-144.182281
-28.892292
-81.631104
-48.228470
-131.889313
-159.404465
-77.479942
-142.145691
-146.081940
-102.188728
-97.627480
-74.617912
-80.406815
-62.625481
-100.381935
-134.483032
-104.797134
-53.909756
-98.751892
-52.189354
-60.610653
-91.645264
-69.170868
-41.288124
-117.840698
-125.448181
-60.635433
-83.485886
-43.205769
-117.680687
-157.988083
-104.256927
-47.185184
-53.187561
-61.188759
-70.268791
-164.639160
-72.158379
-62.844124
-144.517914
-169.088196
-111.444595
-66.627754
-110.164825
-169.104599
-106.295326
-147.301941
-92.758575
-66.202927
-51.836784
-54.612263
-144.065369
-146.487106
-152.164429
-160.706207
-88.251076
-61.107731
-143.706909
-76.421989
-46.793846
-59.587898
-61.486588
-81.941307
-48.072159
-72.725250
-62.977489
-61.429039
-79.969170
-141.332840
-65.810738
-148.184464
-58.211758
-123.018082
-100.478401
-94.548355
-161.454529
-64.911682
-85.532196
-140.785995
-41.453270
-120.103706
-98.713341
-107.826096
-44.786823
-68.559212
-66.617325
-98.993874
-99.694183
-55.779003
-143.791702
-101.996864
-78.736206
-70.000305
-162.708191
-90.493683
-93.703476
-84.327881
-84.903137
-72.526360
-120.522797
-83.132744
-74.146729
-158.569565
-91.358566
-150.283905
-81.740944
-46.775612
-56.490597
-110.850319
-93.146667
-69.357086
-111.789742
-142.806900
-85.581589
-83.442970
-92.294548
-154.211380
-83.766663
-67.814087
-56.842522
-119.594635
-91.708817
-56.454403
-62.667023
-78.834579
-69.199242
-106.881004
-93.133217
-61.629135
-59.786274
-119.720177
-86.807434
-83.220673
-40.233665
-86.157173
-135.382645
-50.790257
-36.503262
-71.433594
-80.677223
-151.317444
-144.424057
-76.548439
-99.647720
-102.814575
-57.950729
172.371857
-58.516556
-138.479919
60.639755
70.842896
56.829433
53.366920
55.837208
52.831421
46.823669
47.362938
55.900249
68.711220
38.298038
70.100800
-38.830715
-164.132172
-64.616234
-60.984360
-60.812462
-38.229733
-176.084518
-61.233681
-143.802826
-79.471519
-51.258469
-91.477211
-70.812599
-143.716400
-50.879860
-66.215240
-152.585266
-89.503830
-94.213165
-84.191528
-59.569855
-66.809372
-71.912399
-110.090645
-60.843178
-147.483673
-49.462997
-62.493214
-91.440094
-86.911911
-135.150742
-84.371696
-136.249435
-63.665207
-72.920982
-59.295895
-59.601551
-83.303864
-90.430702
-99.693626
-63.330479
-65.233368
-117.289398
-75.854523
-69.932594
-136.861145
-68.409851
-143.856094
-54.025517
-133.822250
-65.088615
-144.873886
-32.658920
-131.434937
-50.270535
-90.121735
-83.314331
-130.904236
-48.371281
-92.574745
-67.344719
-93.468590
-113.160728
-48.679447
-59.647480
-61.919823
-82.936165
-113.845734
-53.936882
-142.265930
-92.927353
-106.974174
-60.170929
-82.469765
-176.662933
-62.749687
-48.221642
-163.352844
-74.067398
-74.322227
-102.402412
-154.761215
-68.987930
-48.703079
-66.222557
-94.526909
-108.077789
-61.189884
-161.234161
-138.399277
-63.473690
-117.294228
-67.335541
-130.170990
-47.134319
-137.102219
-108.672569
-94.598267
-107.707497
-102.970222
-58.935726
-139.587799
-52.346188
-78.622307
-68.420341
-132.726059
-61.750439
-89.604469
-80.898460
-107.594940
-65.933968
-170.665634
-72.796463
-128.859253
-146.891266
-66.356026
-80.795479
-58.814011
-97.355972
-97.116417
-102.314026
-69.331581
-72.043243
-119.777512
-66.783661
-62.119541
-67.367798
-48.989647
-95.067070
-57.550114
-162.941772
-60.718246
-117.151535
-72.004257
-92.004005
-93.279556
-98.058594
-91.310783
-55.422688
-139.176743
-93.219177
-75.965012
-111.053764
-112.211311
-130.821289
-115.008263
-148.187271
-59.875416
-93.407089
-132.556396
-68.971764
-61.338413
-71.428566
-96.829910
-101.708145
-89.224915
-109.298401
-77.422874
-90.979172
-66.451828
-78.809723
-60.124855
-81.769020
-65.014290
-68.860802
-92.107773
-95.194145
-67.158669
-82.518440
-117.997566
-57.560909
-106.845657
-139.528061
-31.244337
-88.063942
-116.189407
-131.855728
-155.657471
-156.755066
-66.907448
-165.052155
-91.421814
-92.823212
-150.489365
-108.726784
-128.784927
-75.246910
-155.565002
-76.007721
-47.739796
-134.348740
-81.636162
-61.535282
-77.469780
-59.908291
-48.073391
-126.749100
-41.009693
-69.174225
-135.646591
-50.537174
-167.099258
-66.262321
-68.182602
-40.599934
-98.268875
-65.496513
-67.267197
-69.444366
170.310791
-156.305374
-45.108055
-35.577827
-59.768101
-43.530575
-65.426842
-46.302547
-63.382812
-111.094536
-98.661041
-91.796364
-56.913120
-102.157974
-165.206451
-153.692581
-110.306458
-133.545090
-169.790359
-57.005894
-67.100716
-69.400703
-81.082100
-68.684441
-66.736763
-133.016159
-94.681694
-52.481472
-40.604355
-160.126938
-62.590069
-168.140411
-55.740986
-75.300659
-84.111748
-56.382526
-59.642494
-75.490860
-74.339485
-105.022552
-82.431770
-96.752983
-95.398636
-58.937069
-77.646751
-94.579063
-140.335739
-96.041512
-73.707886
-89.199387
-72.873810
-94.735497
-95.460480
-158.886963
-75.082359
-66.607353
-72.390266
-79.343582
-79.974190
-63.079155
-76.581818
-56.541195
-77.911095
-69.706192
-158.351593
-131.392563
-51.666168
-72.279968
-60.930927
-108.270470
-101.892159
-64.658585
-112.448044
-120.402405
-90.297440
-132.459915
-91.956429
-65.080925
-54.331123
-64.807755
-68.147202
-70.936012
-99.201454
-32.363708
-73.595306
-144.198425
-98.168159
-148.246536
-68.249039
-50.194813
-77.162224
-89.512939
-176.896927
-95.792206
-85.679413
-89.278648
-52.377048
-73.314476
-113.952591
-70.842278
-84.947418
-67.055656
-79.909859
-61.056641
-155.412979
-80.355713
-90.493904
-86.248192
-103.269363
-167.164261
-63.132950
-114.866661
-70.906700
-119.329041
-78.121643
-90.711761
-63.190098
-137.857239
-95.784653
-72.807465
-70.012238
-134.628204
-79.458244
-77.038490
-102.974152
-73.662437
-41.423077
-64.109077
-51.180573
-67.098808
-101.263481
-42.395519
-55.994610
-96.271431
-83.635277
-81.798912
-59.827900
-50.825977
-51.026665
-95.767555
-52.299576
-69.691200
-47.364342
-110.130402
-80.575256
-104.436569
-131.269897
-146.100021
-64.560020
-117.439369
-116.325546
-82.127480
-109.318047
-115.618172
-83.816391
-58.619720
-127.737587
-71.986305
-69.804329
-103.785728
-92.778938
-82.013718
-69.884880
-63.433628
-57.434238
-151.767441
-80.235641
-62.009296
-72.645752
-77.372520
-112.473984
-69.130501
-67.022781
-32.182793
-69.585403
-63.259506
-62.459919
-50.680706
-125.747971
-49.149136
-52.708443
-83.969162
-111.132530
-143.502747
-57.323746
-113.079193
-37.178474
-126.546898
-152.279480
-44.891762
-57.477036
-58.098392
-84.899269
-38.230816
45.811939
47.611450
44.710979
49.036205
42.531796
56.675858
56.880943
53.127869
48.269836
47.037136
70.719398
78.289589
56.162216
79.305389
68.972954
-64.080391
-66.211357
-63.957684
-52.367168
-45.080959
-83.636391
-105.616768
-119.719711
-142.646210
-52.598026
-45.536522
-145.124634
-106.182487
-89.401962
-94.088745
-149.917038
-52.553795
-67.105324
-58.829735
-122.756760
-54.163746
-88.711487
-80.641197
-104.369194
-136.535858
-94.110504
-82.919281
-106.338333
-86.441345
-81.858299
-162.221695
-61.796658
-60.659630
-57.721836
-67.331581
-61.979221
-62.487511
-142.358063
-91.376144
-60.074646
-88.549644
-49.381588
85.617462
71.678062
64.025139
76.145149
-61.380264
-121.161003
-77.983803
-88.147408
-48.289795
-155.663300
-79.072357
-61.563927
-61.934158
-114.454468
-79.592682
-135.635788
-69.119370
-70.050102
-44.920731
-58.850758
-51.867462
-94.808212
-124.134544
-130.858643
-55.711937
-93.600571
-142.391434
-87.302727
-60.140995
-78.430336
-91.114449
-59.212914
-58.412903
-132.612900
-59.897854
-111.396637
-125.255936
-61.672344
-43.151157
-76.794716
-62.619102
-140.622437
-71.913445
-117.233932
-56.645267
-112.326950
-97.048477
-110.168915
-55.308525
-57.789619
-72.231941
-50.304165
-57.537933
-75.361938
-117.074684
-90.982025
-108.017960
-53.936047
-48.023418
-60.814518
-82.493881
-29.925110
-94.278282
-65.030434
-73.362404
-154.314163
-72.708832
-136.400589
-89.737473
-120.935135
-52.902611
-56.375767
-73.571297
-82.046143
-48.239498
-57.894936
-56.169418
-56.902111
-79.271347
-56.281921
-61.470222
-134.908188
-62.739552
-44.111893
-131.700287
-73.820244
-73.608749
-64.764511
-74.384987
-82.875069
-90.742348
-57.118168
-95.113091
-80.375977
-66.213898
-75.403824
-57.589790
-109.668060
-97.143661
-69.346512
-99.171234
-114.600311
-75.485771
-120.332191
-127.830368
-57.859478
-180.000000
-67.291748
-81.688217
-56.242188
-103.909157
-111.436668
-55.417778
-75.290329
-89.851601
-120.543678
-159.503448
-102.374763
-118.487984
-69.558563
-117.001282
-98.692444
-56.009789
-130.791534
-95.173935
-134.786087
-78.658669
-65.977211
-166.625595
-101.759926
-153.806351
-101.829643
-68.115807
-130.157639
-64.276749
-49.751377
-60.569382
-68.787041
-146.875031
-79.515793
-66.107437
-125.088516
-83.302177
-88.006660
-79.224747
-113.538567
-71.061050
-43.740517
-57.082195
-53.792599
-43.038513
-81.866058
-64.030678
-66.865692
-59.634918
-61.359131
-70.933235
-78.617264
-141.162354
-60.905697
-59.717590
-69.879105
-58.122353
-58.951218
-65.311562
-71.689415
-115.215752
-135.077194
-65.770370
-61.770889
-79.134735
-46.492306
-59.506927
-23.050507
-48.247707
-64.436287
-98.615059
-75.089073
-68.360603
-122.429169
-102.691208
-40.489738
-138.941422
-106.677307
-92.377602
-89.070183
-149.021408
-111.470993
-64.951607
-29.231764
-57.210560
-97.527634
-58.835739
-71.099907
-145.256256
-51.785564
-117.279640
-62.009476
-64.295029
-78.332260
-149.385361
-137.400818
-54.998730
-55.243294
-58.299786
-74.906731
-130.482147
-55.816769
-87.359993
-58.712711
-53.164150
-126.322891
-110.740898
-93.247383
-124.271187
-86.379700
-65.738487
-55.012447
-66.713905
-44.614304
-112.580338
-50.671860
-59.542759
-97.256401
-72.007866
-56.314301
-60.545265
-47.813229
-121.500275
-96.684769
-76.940277
-70.429108
-73.613708
-152.052795
-46.770458
-54.220947
-54.080196
-78.930389
-42.951275
-41.671230
-155.107483
-85.877953
-62.882298
-69.813530
-169.363297
52.246700
-90.502487
-64.071297
-151.822357
-85.875496
-98.220963
-104.627029
-106.807709
-55.701691
-27.686926
-148.861084
-81.456474
-65.404831
-67.925125
-67.278397
-55.186420
-91.873764
-58.052341
-94.427399
-78.622810
-64.363632
-62.082550
-61.822075
-98.628960
-41.227867
-83.192024
-92.003029
-62.886929
-115.224503
-63.304581
-82.408669
-127.032158
-89.277481
-77.949226
-94.753464
-59.144810
-116.546928
-111.107544
-94.933151
-100.077080
-75.945656
-123.090218
-66.041412
-57.540066
-107.295639
-108.641724
-83.207275
-156.783844
-48.669891
-34.157398
-65.445450
-42.561733
-70.462898
-49.125626
-68.692818
-58.710781
-70.985550
-63.363190
-94.932816
-63.141926
-58.925800
-72.459656
-55.493565
-60.848320
-59.843777
-64.896049
-84.926712
-47.388493
-49.634075
-50.867531
-88.531822
-119.547302
-56.214054
-53.887756
-54.536125
-47.355743
-69.354881
-125.443985
-142.520447
-98.576515
-94.376076
-56.811031
-74.833595
-78.875595
-58.971680
-105.336243
-115.316193
-61.340340
-111.064339
-55.865578
-66.904892
-157.765579
-102.677208
-59.099480
-56.461441
-70.485298
-26.373653
89.640717
34.580242
48.138680
81.021446
-73.151001
-133.220184
-75.153236
-125.947998
-91.479889
-55.534435
-75.141205
-63.550602
-62.309532
-94.595039
-111.696884
-160.559647
-49.301861
-64.154526
-62.546616
-127.920242
-62.249096
-151.123276
-112.250359
-93.414856
-81.931229
-74.292809
-93.656822
-62.593304
-92.388771
-53.301258
-56.391628
-100.353012
-86.382050
-61.892807
-58.467159
-70.690758
-164.115265
-93.180222
-69.102112
-144.639694
-131.001602
-79.336861
-62.106354
-84.718735
-88.859398
-96.105064
-158.729202
-111.892426
-92.397896
-71.475464
-112.187943
-57.061440
-106.000595
-40.602505
-62.958897
-71.826385
-84.004082
-68.148506
-48.696342
-70.108566
-48.753174
-65.292206
-82.888161
-97.895775
-143.555634
-88.029839
-120.905869
-149.020126
-96.953438
-77.396973
-96.210075
-56.625706
-118.911644
-148.136032
-57.454304
-94.818550
-127.527756
-55.738422
-57.061836
-76.197159
-105.730339
-67.675369
-75.536255
-96.524513
-102.301567
-98.178947
-57.742771
-105.007401
-59.603374
-87.805962
-62.959450
-102.269508
-57.209480
-149.218185
-58.996304
-67.411522
-64.009155
-100.231819
-63.256798
-91.899895
-72.671555
-98.292046
-70.512489
-88.995239
-120.454453
-141.094254
-103.310890
-89.561424
-89.692978
-72.782867
-63.070061
-46.969971
-146.590134
-114.693871
-70.214890
-64.941956
-112.655128
-60.627739
-79.155334
-146.261093
-86.465904
-94.977234
-87.945580
-69.327484
-53.236320
-69.136673
-50.383057
-57.026127
-54.937065
-59.108994
-137.094910
-119.390022
-162.477951
-139.897491
-83.216835
-58.982334
-73.789268
-47.626293
-70.192116
-72.516159
-59.889801
-87.455353
-71.665611
-143.327423
-99.585587
-54.552071
-67.740051
-95.131310
-87.809784
-173.512405
-79.754868
-134.210922
-49.200123
-134.760834
-99.143875
-139.269974
-119.000305
-55.727478
-54.275417
-63.177464
-50.883400
-56.696289
-57.695656
-62.251091
-63.827061
-81.652779
-62.071362
-104.028847
-65.833961
-54.016495
-139.635742
-64.617867
-54.355854
-117.208374
-72.418739
-78.763336
-85.035553
-131.294678
-99.714783
-100.133583
-107.871628
-78.734200
-61.360737
-61.161411
-79.940498
-76.413734
-49.479107
-75.328857
-44.906754
-41.601715
-51.943531
-57.297703
-67.597885
-64.035004
-137.585281
-74.590897
-51.373745
-84.035904
-74.724915
-62.229652
-88.424301
-52.740715
-67.563828
-149.170074
-71.881294
-111.900284
-117.328110
-65.557236
-71.344421
-105.792511
-59.457859
-81.780838
-57.660782
-139.423386
-80.943100
-58.548534
-104.161057
-103.655365
-88.169975
-66.959160
-101.896294
-102.035698
-69.603813
-60.681202
-102.813927
-99.225960
-74.955124
-74.388008
-109.351501
-77.483612
-125.339500
-56.677872
-87.926064
-69.895195
-74.488098
-66.671616
-50.932621
-147.063370
-134.675919
-89.004066
-56.433521
-44.556725
-147.214249
-49.189537
-61.184032
-57.145782
-70.361961
-76.211617
-62.811413
-55.467064
-113.287865
-123.623047
-99.365501
-108.882767
-94.972160
-57.384850
-62.380108
-110.241074
-92.186485
-146.744522
-164.916626
-153.013504
-86.990616
-72.224014
-39.807083
-135.920547
-122.631371
-74.428490
-62.701763
-57.250549
-68.605080
-144.433746
-148.380829
-50.845482
-49.112686
-62.193089
-132.930603
-110.823784
-67.682022
-70.983986
-72.236900
-47.265312
-61.123699
-73.915543
-53.606541
-60.759510
-73.831680
-167.316833
-76.752533
-67.605682
-59.736954
-73.459335
-110.271210
-56.863045
-122.293777
-104.950035
-74.640388
-85.093521
-80.669846
-95.691216
-130.929947
-107.724655
-99.173027
-129.852188
-77.113228
-73.252342
-62.374187
-60.347141
-73.943924
-55.672218
-70.540604
-38.483139
-72.395531
-61.475441
-73.467232
-37.064072
-85.145111
-92.481163
-49.480869
-83.957771
-59.574780
-131.707993
-84.278603
-70.063889
-69.084694
-61.419762
-92.914764
60.071007
-121.559891
-60.946041
-160.098312
-155.971634
-66.385117
-72.985260
-54.694263
-60.054188
-63.055782
-93.893646
-70.150940
-129.376175
-100.837051
-116.145241
-121.216286
-82.513000
-59.037262
-74.136505
-61.394722
-66.059738
-47.310905
-68.825455
-100.787308
-155.170502
-40.712723
-168.186554
-113.144638
-174.583069
-101.495193
-45.856216
-96.320999
-151.877045
-144.956299
-106.955963
-57.498661
-75.145149
-65.641121
-52.591293
-63.788235
-59.799580
-111.214165
-124.263725
-118.696060
-106.138863
-133.466812
-108.592636
-75.541840
-86.149681
-95.204964
-61.909912
-91.989700
-96.089912
-72.022499
-62.287933
-98.406532
74.982491
52.592037
91.610344
69.503189
38.481892
74.301353
-82.127266
-67.654716
-59.608143
-52.732666
-115.099403
-47.139332
-40.604717
-75.938110
-130.919907
-98.885674
-132.234161
-99.535210
-68.994720
-60.690762
38.379604
57.386372
-63.930233
-110.511536
-109.048790
-104.156174
-59.151688
-74.978073
-62.992893
-162.417313
-72.922035
-131.678284
-78.451797
-63.070347
-109.618668
-38.009884
-121.796394
-48.772881
-103.595284
-108.229996
-160.869476
-68.901588
-50.543076
-63.919079
-62.323902
-106.102745
-88.808052
-122.338722
-103.265343
-104.533264
-73.571487
-134.727219
-107.442612
-62.910671
-70.123581
-127.465691
-67.953232
-97.120354
-95.781029
-109.859642
-66.329910
-22.067379
-155.876389
-35.457581
-60.719593
-54.244587
41.657650
29.425758
35.460094
72.687706
-109.479141
-66.041267
-56.343777
-49.742611
-115.699303
-153.413239
-61.927231
-66.944756
-148.730331
-57.108055
-70.126869
-60.844635
-60.300812
-71.326065
-77.207085
-69.123726
-149.715103
-45.811905
-71.919815
-65.717415
-128.829819
-63.494072
-57.155998
-63.314156
-45.418789
-54.024944
-75.863785
-58.753395
-53.376202
-64.605072
-53.795292
-118.878670
-65.988968
-141.142853
-78.889610
-91.737221
-87.070274
-58.538586
-122.021652
-50.302383
-62.302792
-90.289284
-137.679688
-67.622963
-92.852463
-81.154572
-94.537987
-74.224380
-79.106056
-97.718422
-62.250034
-57.023636
-106.553383
-81.190559
-44.659813
-48.898884
-62.324604
-125.149368
-58.690445
-76.682533
-95.178673
-58.903492
-153.776749
-57.989506
-38.238377
-39.718670
-95.517578
-65.488571
-101.375671
-66.291206
-62.869114
-61.956692
-62.883190
-70.127556
-145.506302
-148.285782
-148.486618
-151.396240
-56.947067
-61.828468
-118.455528
-164.776718
-60.264927
-96.658508
-83.096748
-116.547981
-60.583202
-63.897217
-48.693920
-64.645180
-131.136581
-52.644646
-130.140411
-64.252655
-148.112030
-65.611801
-89.986397
-117.770187
-56.538475
-53.328922
-57.013298
-79.350250
-65.034958
-91.240639
-66.202415
-65.038269
-66.704132
-79.515663
-76.148857
-117.502228
-61.264431
-56.863411
-65.674797
-149.078781
-79.649574
-132.816956
-51.643780
-66.694504
-54.542877
-62.000042
-90.202591
-88.430656
-85.916634
-74.378128
-64.169067
-53.353916
-127.402702
-36.450222
-65.930069
-67.005859
-59.124729
-68.799469
-58.867649
-78.062073
60.311291
46.002739
81.717880
80.587120
53.565693
81.869820
70.181335
-71.213020
-158.779846
-130.042206
-72.452309
61.480709
39.178619
59.309017
81.226158
73.223862
45.907356
56.398563
65.271286
71.803085
69.658051
44.336666
56.365059
54.994434
54.451317
52.984833
42.196262
69.161682
72.517136
44.430874
55.407387
79.061066
-44.029171
-131.370178
-58.643639
-161.659073
-74.186440
-124.769753
-41.575005
-63.527229
-123.273895
-78.626083
-60.399345
-127.440506
-72.786057
-94.789780
-164.052032
-115.038383
-86.554420
-51.106426
-58.604782
-77.770020
-12.638428
-77.544212
-40.281105
-66.071693
-80.539856
-58.761028
-57.042656
56.384743
41.184261
67.476891
72.782539
43.612404
-51.315937
-69.148834
-53.162151
-32.622349
-66.831573
-149.007324
-83.253128
-139.363083
-120.405914
-154.835815
-41.409958
-124.346375
-63.315090
-64.533066
-156.368683
-69.432854
-62.366371
-82.545258
-70.408478
-79.094009
-91.951942
-91.862808
-108.175072
-95.843567
-82.941422
-130.478271
-70.721146
-104.904984
-137.928757
-64.508003
-73.094040
-73.211319
-63.969616
-114.616020
-114.160851
-163.070007
-59.639652
-52.674004
-62.897774
-68.643112
-63.032730
-154.036652
-152.139435
-158.332870
-74.093147
-57.508255
-62.595387
-55.507660
-63.881500
-62.350491
-154.869949
-50.282978
-164.151306
-158.420303
-78.220451
-67.670158
-71.568405
-73.121773
-70.593857
-124.513603
-82.327988
-86.055923
-62.831589
-60.318878
-58.004704
-57.599857
-89.998909
-81.384483
-58.234024
-74.524696
-74.629562
-66.771072
-77.457603
-64.077774
-80.076088
-75.341270
-75.708916
-76.712402
-99.511292
-46.299728
-53.983807
-153.737030
-81.621323
-111.231842
-79.822945
-71.207237
-51.872982
-63.402668
-61.843323
-110.909988
-79.102715
-81.309769
-82.283760
-58.981468
-95.463120
-127.020531
-145.869720
-75.619217
-109.454811
-63.784744
-159.543991
-65.538528
-46.206512
-104.685730
-91.334679
-103.599945
-26.343803
-63.516098
-140.510422
-134.363174
-64.165298
-111.746544
-53.073868
-90.373207
-58.972805
-128.065231
-116.575027
-62.596016
-78.599617
-99.435188
-69.637123
-94.005859
-95.038857
-108.448914
-106.866211
-92.719315
-56.608360
-129.048798
-139.184708
-83.289932
-65.016426
-58.088234
-115.400627
-57.644592
-89.036682
-38.779305
-83.542885
-44.256874
-117.439758
-137.227295
-72.851723
-77.350250
-175.619598
-160.802689
-150.471741
-60.131405
-123.219421
-54.157425
52.600124
-81.879509
-115.652992
-61.531376
-63.996738
-77.913300
92.263687
51.947586
64.024155
78.947296
92.277534
-109.471046
-39.765778
-61.248173
-80.358612
-105.937164
-65.282478
-70.426147
-90.099197
-103.853325
-53.735920
-49.152222
-60.317505
-70.734062
-69.105675
-57.006367
-109.853401
-49.660957
-69.189453
-162.699905
-63.049740
-54.914600
-56.601353
-105.391571
-63.978619
-53.434433
-164.844879
-112.596077
-99.730164
-112.527786
-56.618877
-65.632729
-50.253414
-106.278854
-60.990246
-65.288788
-63.228405
-97.813850
-148.991730
-147.172012
-65.478378
-57.279747
-50.636032
-69.375679
-68.939301
-71.431152
-59.075356
-59.006874
-45.636375
-74.334442
-62.411705
-84.991341
-34.998383
-53.512157
-68.053574
-119.417229
-55.238003
-59.191147
-123.657547
-81.190208
-52.111385
-116.993713
-63.426266
-133.109451
-67.203400
-85.990707
-143.923355
-56.843437
-57.688560
-51.699886
-77.586555
-130.677292
-82.785072
-129.162415
-90.151802
-88.092728
-100.398064
-103.026360
-59.441296
-56.732189
-62.412613
-56.288074
-44.310734
-60.596329
-62.466297
-92.545380
-66.558250
-61.306908
-70.073860
-143.327606
-76.451340
-52.606712
-46.395168
-71.812630
-66.777573
-79.283150
-66.476875
-66.648064
-40.181225
-67.360641
-170.029114
-63.757717
-160.581085
-45.464157
-59.844727
-66.480560
-117.774010
-56.263721
-113.624535
-154.337448
-75.783531
-143.331512
-66.622643
-35.520542
-60.659725
-58.422272
-110.413895
-40.413548
-59.685490
-116.408600
-78.406975
-91.906502
-57.998699
-159.051147
-105.383263
-75.355621
-40.660534
-140.805542
-64.764366
-54.483940
-56.847340
-39.758400
-64.355309
-102.925797
-67.270432
-86.880791
-60.379360
-76.973389
-52.334576
-142.711868
-66.086258
-52.910904
-63.033714
-67.645317
-81.863770
-86.094704
-100.955406
-105.079475
-68.012688
-147.862991
-148.141632
-66.165932
-53.519524
-95.695641
-87.808388
-65.545235
-51.503784
-57.855003
-75.852242
-70.383118
-49.235401
-126.154518
-65.706108
-88.259789
-59.435490
-65.530891
-163.223816
-65.490730
-56.494659
-59.887753
-60.997063
-52.011177
-160.423615
-61.451538
-86.666901
-126.290436
-48.168709
-68.153511
-53.725685
-62.916237
-152.122681
-62.542179
-169.741455
-67.184853
-135.553345
-60.334145
-140.669418
-137.961960
-85.300652
-109.536957
-95.502060
-64.250717
-116.424927
-126.421928
-65.176147
-136.767319
-57.342297
-60.736950
-88.912148
-67.550987
-156.225235
-67.142082
-59.427559
-99.345818
-157.670395
-129.768204
-63.763992
-119.675491
-153.134796
-76.643906
-84.203949
-89.665581
-63.744335
-57.915546
-142.444427
-69.862411
-55.326496
-34.870365
-60.140045
-55.776344
-81.668892
-60.601013
-60.228085
-83.876404
-159.826782
-47.190235
-81.456978
-62.913162
-65.999008
-66.009277
-143.440918
-144.832870
-52.326855
-67.711906
-101.039406
-65.929802
-50.321678
-60.180672
-74.454041
-156.479126
-99.059013
-80.438126
-74.847008
-58.419556
-80.492966
-82.437378
-83.743446
-81.345215
-119.874352
-121.875923
-71.807472
-59.614113
-86.672363
-85.459595
-96.172295
-127.589157
-99.233734
-67.850639
-122.122711
-77.072945
-70.067856
-56.713459
-57.656487
-133.852310
-72.971855
-57.518787
-55.112549
-115.605209
-70.911728
-49.826130
-118.292656
-151.525330
-155.310440
-162.539291
-75.715767
-67.671989
-150.536346
-72.738235
-82.279831
-63.400135
-72.159859
-96.616402
-115.775604
-159.012161
-58.644363
-81.875542
-108.479347
-110.332985
-95.362991
-86.957718
-127.162651
-50.961906
-57.857014
-68.071617
-60.542915
-61.870125
-59.420704
-77.707024
-73.907356
-71.534157
-155.020569
77.727142
34.673267
77.581650
73.182861
83.828690
96.047531
-157.940842
-112.014999
-101.354637
-159.653809
-71.521950
-107.287231
-66.015846
-119.985855
-60.453892
-75.539207
-156.426071
-57.127102
-151.090927
-146.973404
-78.097923
-105.190987
-75.974380
-142.723969
-57.528728
-84.572807
-51.939091
-79.169807
-88.121857
-142.496536
-67.764854
-65.105049
-67.122353
-64.555794
-158.753693
-105.903290
-112.280762
-65.813850
-113.662834
-55.005554
-53.584728
-141.983337
-120.668480
-80.438652
-116.864746
-87.356651
-67.946541
-144.264465
-111.917099
-121.736351
-60.690914
-64.775299
-51.503525
-50.091110
-63.010567
-77.404404
-68.741737
-44.454941
-139.992386
-161.226303
-74.908852
-64.290894
-64.774338
-81.866188
-153.082916
-60.264820
-39.334698
-39.524418
-131.001099
-123.908356
-133.748734
-67.696732
-97.075722
-82.445564
-55.259789
-73.343918
-51.056694
-71.109848
-124.934975
-64.994713
-70.644066
-68.239616
-122.155922
-104.644432
-135.586014
-131.335159
-93.110931
-72.622177
-143.020813
-65.622269
-54.262371
-123.466438
-121.501068
-62.492493
-111.906807
-17.434912
-54.220947
-62.716923
-92.120789
-84.776634
-132.302902
-62.158905
-65.513298
-83.373940
-52.519306
-149.173676
-134.690201
-150.116516
-62.448280
-57.595253
-98.551384
-132.521805
-65.196228
-86.688644
-106.939026
-30.503542
-69.749657
-86.425507
-123.652931
-63.957935
-157.227219
-59.573563
-62.009899
-138.279236
-41.303806
-49.968628
-134.830124
-57.042099
-99.732773
-157.996353
-91.162346
-36.069004
-70.649170
-67.427498
-67.769608
-74.891266
-67.250404
-66.601295
-101.825699
-72.326920
-110.909164
-159.509171
-70.968262
-64.758797
-112.315453
-157.673798
-57.577255
-38.420059
-71.921158
-82.667374
-78.165260
-74.793488
-49.664051
-48.597866
-54.511990
-85.698730
-82.085060
-64.773453
-58.930698
-115.238907
-62.704460
-91.888893
-94.354553
-107.414169
-166.570358
-64.082733
-96.511757
-160.898880
-73.457680
-75.570869
-99.041832
-83.252174
-42.941170
-57.865120
-67.176094
-73.378090
-113.070351
-87.961906
-69.772667
-107.340279
-120.992889
-73.555969
-54.506607
-54.334816
-28.580645
-159.038589
-36.467121
-62.964848
-114.366615
-81.844040
-59.040089
-107.142174
-76.518440
-97.938477
-83.612282
-113.879616
-153.663925
-54.927124
-148.312958
-74.859467
-42.543198
-55.688442
-58.193474
-47.698738
-71.242950
-56.786163
-60.403648
-53.406681
-114.096306
-147.011429
-94.892632
-100.685806
-74.778831
-100.298309
-110.617470
-79.023308
-125.151062
-116.368744
-101.573006
-110.151817
-61.696831
-131.275604
-55.934380
-62.351086
-62.314846
-142.797546
-65.444397
-122.008224
-73.396889
-68.399094
-66.121117
-111.317459
-73.878197
-68.338303
-114.297707
-59.260193
-92.960526
-160.209137
-73.507347
-145.321686
-118.339020
-54.258614
-49.040878
-164.917984
-71.781960
-65.540161
-74.201836
-84.612167
-53.478455
-87.610878
-157.805252
-57.052971
-67.167610
-57.682426
-60.414173
-74.469673
-57.178467
-59.472332
-60.299393
-72.210442
-58.573349
-59.915237
-52.590248
-74.036552
-103.701324
-57.894756
-63.762936
-66.125816
-125.278145
-101.021500
-168.670502
-90.888527
-130.206604
-73.839745
-85.489212
-99.516716
-60.258862
-61.619770
-109.531227
-55.326057
-64.517868
-75.616264
-79.487465
-145.164719
-71.479614
-88.849991
-121.231209
-62.378586
-127.967606
-34.152695
-64.151199
-61.961136
-148.744492
-93.536545
-66.060936
-86.926056
-78.435432
-41.662148
-52.840984
-59.518444
-118.005783
-151.227493
-51.520504
-88.382797
-80.977310
-88.846085
-101.883324
-101.341637
-76.796249
-119.210060
-131.119659
-51.464745
-70.407051
-72.352875
-37.222805
-54.656696
-85.178574
-124.129639
-55.316002
-57.542614
-131.826904
-136.713928
-50.295097
-76.903168
-160.893051
-112.429260
-109.401588
-76.255722
-57.039307
-75.411674
-66.209702
-109.679558
-146.350830
-63.911846
-57.833366
-67.960327
-50.810387
-110.225960
-147.705261
-85.386276
-61.781250
-64.273659
-79.386337
-55.989834
-124.890030
-66.675217
-68.437531
-164.165405
-91.148094
-68.519577
-56.309605
-69.008331
-77.322845
-129.058243
-99.947845
-63.191711
-131.284409
-63.098957
86.807907
-54.535286
-157.548584
-99.131081
-104.566833
-91.073997
-61.573990
-89.172821
-64.872032
-77.542023
-54.010983
-101.497231
-50.164215
-138.207825
-68.621895
-64.138290
-93.363060
-131.659027
41.416809
-59.682034
-84.080009
-57.027752
-76.613525
-69.263855
-109.829529
-116.623817
-140.192307
-78.680817
-66.733292
-57.365788
-147.588257
-119.637680
-109.159790
-59.873878
-64.073769
-63.725018
-128.752426
-67.741196
-51.874756
-145.677063
-68.002090
-71.362495
-81.709183
-89.450745
-63.048347
-55.358997
-78.646584
-68.916702
-67.145668
-135.300476
-81.012817
-57.374992
-69.485443
-70.921608
-72.064751
-140.324829
-66.399239
-62.074257
-53.527531
-30.358315
-62.487602
-128.080185
-70.997971
-58.307476
-32.012169
-106.843903
-95.375771
-56.837158
-72.345879
-67.451088
-139.541092
-144.409637
-82.310371
-118.601105
-146.345688
-70.339371
-41.362427
-125.033241
-85.702728
-148.355621
-66.617805
58.949810
91.072304
37.965317
45.800175
84.955635
64.587120
63.787518
61.203430
86.280334
48.947598
44.548157
46.063969
61.162750
64.465126
81.565628
70.710487
7.947273
-77.845291
-53.802029
-101.638863
-81.920517
-57.914139
-65.367485
-88.855927
-117.185661
-127.920151
-90.284294
-55.820248
-61.977364
-79.754875
-148.955887
-54.277004
-72.194168
-97.815041
-66.078476
-54.334267
-179.889847
-142.295212
-87.122299
-88.721375
-52.920639
-60.494701
-67.022331
-141.998062
-57.964581
-79.483696
-93.163078
-120.072945
-105.181572
-68.511810
-31.608747
-91.935020
-85.586197
-32.643814
-88.348564
-63.599918
-140.547256
-152.910721
-134.793579
-50.334538
-74.527489
-73.148865
-157.692062
-107.744087
-68.410919
-58.656433
-72.612320
-52.505424
-64.944237
-52.635860
-63.911594
-61.991257
-87.281296
-91.523804
-74.550629
-62.804100
-96.266426
-116.085754
-83.437195
-98.874527
-57.064846
-97.685936
-72.136581
-117.943375
-112.802269
-113.490623
-133.215454
-73.736160
-55.851116
-121.942528
-105.488930
-95.681366
-116.582771
-104.715683
-101.969421
-156.333603
-107.234695
-56.869919
-157.673508
-118.237442
-65.067345
-101.619614
-68.739288
-68.161469
-60.082779
-76.030891
-41.198856
-67.026787
-69.718056
-56.558666
-77.206223
-64.355759
-98.668320
-99.967346
-57.686161
-111.939064
-63.617157
-114.143188
-151.003998
-63.246033
-67.118309
-60.387886
-64.056480
-66.028915
-70.081261
-91.870049
-78.442589
-48.455963
-43.536854
-66.929367
-134.631287
-109.294456
-150.729340
-121.530258
-79.121307
-72.850830
-64.236664
-110.182137
-96.671173
-73.303879
-163.294113
-88.473877
-49.869087
-154.507919
-51.118343
-51.222797
-107.727074
-103.052383
-53.293324
-123.079796
-100.197990
-49.044495
-73.158493
-78.793991
-58.317902
-56.287342
-58.706558
-58.340733
-92.519409
-132.161636
-68.732544
-82.092941
-101.897263
-41.051666
-161.916595
-128.775650
-59.872608
-78.689903
-105.485275
-60.873650
-71.997803
-64.647110
-33.529240
-124.213570
-64.205086
-73.582092
-68.554085
-127.222946
-113.122482
-59.079193
-92.892685
-67.487679
-59.995731
-37.376625
-136.751328
-49.568378
-59.300636
-72.033859
-80.678864
-130.753708
-59.126808
-79.320816
-113.467499
-116.020180
-61.787773
-60.700584
-104.028671
-96.390205
-139.310913
-85.946907
-83.852264
-116.967628
-131.915100
-157.780380
-51.406139
-172.154282
-65.730751
-97.241562
-69.906586
-85.543114
-94.611732
-109.739960
-69.506638
-116.018707
-65.372292
-108.266388
-85.956123
-75.261711
-79.157097
-70.764915
-70.522415
-72.769081
-60.467499
-101.923119
-119.442284
-64.300804
-38.056198
-62.015442
-69.507683
-82.381294
-82.508827
-69.153442
-64.315224
-109.737663
-152.821640
-149.895798
-116.554916
-26.694624
-104.317329
-100.522705
-144.712433
-83.153366
-152.163742
-63.641460
-59.819530
-74.211777
-39.506962
-59.943527
-144.076447
-70.142166
-74.115730
71.524750
70.641533
37.821289
52.813808
-120.337463
-64.063057
-88.532150
-63.235744
-79.636986
174.843369
-95.202301
66.570839
52.134338
47.650700
51.839123
60.743397
76.344574
94.630066
110.684349
-54.031300
-56.342304
-132.987015
-65.753853
-62.317604
-115.010269
-81.586525
-67.318817
-124.954285
-86.087738
-84.038010
-103.462212
-95.042557
-103.834984
-91.906189
-48.633759
-74.010231
-73.382378
-87.392647
-41.067230
-60.207314
-82.662941
-80.652382
-137.881790
-77.213142
-66.584671
-60.516205
-86.136238
-57.085251
-158.122772
-120.330795
-94.685730
-48.679272
-58.968163
-68.016861
-66.515846
-55.215549
-61.707005
-73.661446
-109.273994
-89.748848
-65.978844
-69.953545
-89.700111
-158.273636
-153.067688
-76.555374
-71.362595
-60.673702
-64.429939
-56.462029
-61.392483
-59.829708
-154.275772
-146.841400
-97.137207
-101.422104
-89.799133
-61.240223
-131.374878
-157.203476
-61.975773
-88.277756
-62.105152
-78.623497
-56.673134
-63.389206
-50.408878
-58.355091
-170.486771
-163.115479
-61.852932
-61.682316
-62.528740
-70.682671
-43.974728
61.041096
-134.906540
-142.919357
-56.062057
-68.284302
-23.921291
-69.351639
-60.638168
-68.466972
-75.330040
-92.437103
-55.173576
-114.395523
-58.300491
-67.689629
-106.759209
-103.357323
-68.139252
-63.669949
-96.448235
-68.911652
-115.685883
-73.487625
-59.299221
-93.138557
-108.558014
-58.552109
-57.836304
-111.850060
-50.126438
-58.477070
-60.912380
-66.035942
-66.928543
-71.738289
-75.641090
-51.543022
-99.538177
-72.480080
-57.318062
-67.515320
-99.914375
-55.235359
-124.659004
-55.932869
-65.179932
-93.991890
-141.432266
-17.035372
-56.181854
-64.976204
-66.968559
-56.724041
-74.059273
-59.936298
-57.078835
-85.408920
-162.845169
-119.614708
-102.694305
-52.544598
-81.132347
-121.776489
-63.992668
-68.051956
-70.377609
-29.401217
-140.358948
-93.121773
-43.641674
-66.373177
-120.774406
-67.066772
-146.969223
-156.343796
-72.820618
-147.298920
-148.511154
-73.089493
-157.226395
-93.971123
-161.309006
-164.941818
-63.377041
-115.674339
-54.817444
-154.806717
-72.795784
-91.015221
-28.070040
-77.362297
-141.233353
-83.866730
-69.435387
-50.082832
-68.408165
-73.599159
-51.493610
-71.889496
-137.207779
-60.867352
-34.914745
-58.963844
-62.432217
-88.759224
-148.096527
-88.276566
-68.284439
-46.045116
-62.130497
-131.354172
-57.413261
-158.398529
-90.553886
-65.031563
-93.368210
-61.768307
-61.904507
-139.901260
-63.892551
-134.786942
-147.765823
-57.516281
-145.535400
-87.113808
-67.582687
-105.192780
-102.195999
-55.783878
-142.711731
-76.637245
-64.878647
-89.663109
-76.577415
-105.730354
-113.385178
-69.328186
-115.895340
-77.809532
-140.028549
-86.909111
-64.457649
-80.726257
-42.481586
-147.591492
-101.617859
-67.060661
-72.932762
-140.415405
-40.483479
-50.388306
-76.607773
-139.950943
-125.644112
-58.108772
-71.880890
-91.236969
-135.711700
-62.378326
-153.362091
-53.680763
-57.542107
-62.137001
-63.640339
-62.236263
-78.437950
-123.084473
-136.049881
-62.051773
-54.754036
-125.997490
-49.272900
-71.767609
-60.494259
-77.212456
-153.092514
-63.020874
-68.071396
-88.101601
-70.336456
-142.119980
-153.152512
-124.516953
-87.955528
62.026173
64.987152
-96.201485
-62.679008
-48.133797
-156.661957
-77.522057
-67.476974
-66.411949
-46.372978
-74.506363
-94.841751
-140.008102
-111.492119
-42.482231
-140.357040
-58.821995
-42.342167
-87.763222
-57.657345
-142.927963
-58.677776
-63.139549
-80.117371
-34.581215
-144.618927
-108.273331
-153.323456
-71.821678
-168.189819
-125.063377
-144.333633
-151.400650
-60.976578
-60.767097
-70.590126
-114.743362
-86.997299
-107.852043
-83.181847
-66.415680
-58.160053
-102.226837
-59.724190
-67.536201
-66.993690
-101.724747
-87.922195
-69.672188
-163.028687
-73.032593
-58.545406
-64.074356
-54.868279
-59.707565
-152.203308
-73.292664
-54.810459
-150.075989
-66.840218
-118.983253
-162.647339
-94.377625
-89.106628
-132.682938
-89.805687
-108.207733
-71.291191
-109.633575
-99.824463
-81.095963
-94.060585
-58.723270
-94.864822
-112.835335
-62.267593
-111.303101
-124.755135
-88.239098
-43.708572
-58.964214
-95.366028
-57.071445
-158.063385
-77.679382
-146.549316
-84.002686
-77.363716
-85.691063
-53.576851
-118.715050
-168.981567
-114.109215
-118.690933
-62.152607
-29.083319
-142.415970
-66.230194
-59.064434
-177.246216
-135.768997
-58.922604
-87.402397
-144.503098
-70.066628
-59.947350
-45.649063
-78.447342
-65.926857
-76.685394
-57.885380
-92.176964
-131.766525
-65.967041
-60.035480
-119.192245
-115.571518
-52.735542
-52.487598
-65.225754
-20.105434
-49.729599
-69.539856
-83.470238
-72.088341
-84.355324
-87.790970
-58.181721
-57.422184
-90.974007
-104.574409
-89.868240
-56.416470
-139.349915
-69.135117
-62.214516
-75.471672
-55.038383
-54.446316
-104.954834
-93.618645
-147.865982
-101.017929
-60.212997
-105.504860
-128.681244
-64.997612
-66.936165
-56.470753
-75.594231
-148.647446
-63.764503
-133.839127
-59.403950
-65.837509
-52.518677
-66.700287
-59.215649
-77.989891
-68.250893
-34.243900
-74.646042
-63.872627
-52.021503
-74.362610
-52.868771
-60.887669
-52.269791
-67.897896
-57.230000
-118.678154
-146.455856
-109.199028
-61.178867
-82.302391
-50.838909
-125.373482
-63.675171
-56.025745
-58.376625
-66.279160
-132.140991
-143.456009
-78.452271
-127.937492
-96.796326
-62.657364
-64.956062
-112.064255
-81.770203
-86.320984
-92.059006
-154.792343
-142.749435
-141.051682
-59.563461
-81.921768
-108.625259
-160.271133
-51.977131
-63.208328
-59.829750
-98.736145
-147.912842
-71.190285
-61.634960
-62.490135
-43.034332
-125.633972
-133.159286
-58.783871
-53.585194
-64.666817
-66.653572
-115.036346
-115.869057
-69.893845
-59.916607
-158.445602
-55.266411
-149.713852
-115.718208
-69.574463
-60.345345
-148.978867
-53.480614
-82.694359
-48.600334
-56.612057
-66.569023
-77.366829
-84.078384
-57.890930
-71.869980
-71.656754
-91.319366
-59.555565
-80.300201
-70.686043
-54.730904
-52.269699
-67.317223
-31.728241
-29.364252
-100.174744
-55.816967
-62.920620
-88.683945
-136.806229
-102.348305
-127.413651
-58.187725
-46.119972
-120.838226
-87.695259
-130.130386
-122.045013
-120.038315
-78.872078
86.311478
54.838070
-35.263237
-56.755394
-75.112106
-65.999413
-52.296074
-63.271271
-59.619099
-60.444492
-74.850174
-121.819916
-99.985329
-71.782539
-87.879646
-105.889771
-71.551544
-121.442505
-60.585293
-178.411179
-40.287781
-61.361145
-42.027275
-58.100491
-136.902435
-105.836647
-141.569595
-58.788994
-68.743607
-63.500027
-57.997974
68.412247
82.234436
-60.299152
-54.613895
-63.601299
-55.217636
-123.960854
-122.816711
-74.398819
-61.333908
-61.588577
-64.532898
-65.869041
-72.095413
-57.037971
-92.127563
-51.340176
-68.276711
-157.227768
-83.578804
-47.415154
-67.682060
-63.653591
-65.393745
-162.755585
-68.468819
-99.688187
-84.518059
-135.733749
-66.088829
-64.112762
-52.350197
-89.519043
-97.472542
-60.944012
177.489304
-67.995018
-29.310713
-159.467834
-49.239830
-58.339191
-18.821182
-67.962204
-38.728516
-71.820099
-114.238129
-64.414291
-109.601555
-132.735901
-152.691711
-143.692276
-91.703201
-121.121788
-70.225792
-69.319824
-103.960701
-146.269608
-110.201820
-65.765038
-103.197395
-81.565407
-50.847137
-103.571083
-74.822762
-104.077705
-145.652252
-80.510475
-118.607430
-76.247581
-52.841045
-62.869923
-62.337112
-76.854324
-68.901558
-101.130417
-122.854729
66.045036
62.573395
104.093498
65.729095
46.213001
-105.304764
-152.905212
-75.213928
-67.426857
-47.788387
-57.226635
-102.024269
-105.524025
-140.351944
-63.651485
-146.764313
-121.049309
-151.209274
-60.010654
179.861526
-68.804916
-51.888485
-142.774902
-103.049484
-58.237953
-48.503246
-63.629028
-78.250168
-73.195175
-48.193623
-48.571537
-44.651161
-61.913776
-89.491829
-55.229408
-48.832966
-52.323395
-64.404724
-131.905884
-117.835632
-99.541962
-70.148476
-46.336727
-123.435883
-80.756836
-54.590141
-118.689560
-54.748623
-168.698929
-86.845474
-50.038502
-56.072029
-98.828117
-58.287395
-114.956543
-89.998962
-67.055351
-78.752487
-68.466042
-60.426270
-87.520477
-95.517174
-66.981491
-153.812332
-150.770706
-97.349869
-65.967026
-51.984787
-58.361919
-63.730362
-71.557686
-61.806206
-59.967495
-80.120941
-60.226677
-72.031746
-82.075356
-72.063507
-49.313568
-91.070686
-67.076508
-63.993042
-70.205284
-142.605698
-75.411964
-97.352226
-36.840160
-62.146687
-55.635689
-68.083061
-45.513298
-70.514450
-67.766342
-118.424652
-73.073730
-58.414795
-69.506500
-72.556755
-58.800022
-153.781311
-76.384300
-63.939045
-27.697355
-68.279892
-140.757843
-88.086639
-52.979752
-90.295891
-75.241310
-140.446198
-49.581100
-82.065582
-108.665611
-57.861759
-54.993240
-104.457703
-51.812572
-50.296753
-60.787453
-59.846298
-83.471214
-113.028465
-104.791542
-56.266014
-79.149223
-47.070446
-27.833094
-140.318802
-49.588566
-82.293205
-64.703957
-65.786499
-132.847931
-82.622589
-60.923687
-34.469387
-78.703331
-44.700436
-157.566711
-79.440376
-51.672970
-54.904671
-57.033295
-134.059509
-110.886314
-93.554955
-88.786247
-94.961334
-78.296135
-163.800339
-63.131783
-57.818272
-65.744217
-66.743935
-110.243454
-64.260887
-124.825508
-129.681641
-81.298523
65.573402
91.537941
61.358776
48.349087
-57.905651
-63.362679
-65.094795
-60.228073
-73.738533
-121.250824
-58.737453
-65.572693
-54.746376
-93.575706
-80.484955
-57.040234
-120.789597
-60.509899
-110.175438
-71.057503
-62.430233
-114.652985
-76.500252
-113.684952
-78.516022
-149.416275
-102.916702
-54.730633
-54.256355
-68.522545
-45.900883
-59.239758
-136.478531
-145.313995
-111.613815
-64.678085
-167.176544
-74.867226
-146.891006
-97.385933
-77.178864
-107.674232
-90.643211
-64.055550
-93.631447
-36.863972
-113.688728
-70.119293
-130.135498
-49.763325
-57.360867
-80.104118
-62.995228
-76.680885
-113.268669
45.165455
-96.973557
-130.019653
-152.840820
-85.015091
-101.065422
-95.680923
-116.828400
-104.931732
-77.368225
-112.211037
-154.360046
-173.236664
-81.688583
-60.934696
-99.350258
-76.979881
-96.481079
-95.210602
-100.895988
-98.539085
-93.300262
-58.321022
-136.424332
-59.486820
-117.641273
-80.294785
-50.698952
-57.358192
-156.343048
-44.780422
-82.006386
-61.892998
-49.655598
-94.325737
-115.955925
-83.020805
-65.768318
-60.581329
-143.181564
-148.040833
-142.947083
-51.742378
-91.031906
-122.513168
-61.374081
-95.942619
-95.450356
-121.282051
-105.358841
-112.541145
-58.566582
-61.015457
47.233498
67.593460
67.952644
82.530304
67.477692
46.650791
51.099697
52.180630
83.671928
47.957458
68.538605
54.356602
54.579075
64.875870
65.177025
-125.513504
-137.825699
-57.170399
-79.148720
-113.090027
-70.337578
-59.275372
-59.726860
-87.122337
-94.975105
-99.088402
-89.117821
-94.574097
-64.841682
-71.593628
-67.323723
-146.483719
-111.715088
-127.750427
-58.995270
-123.300865
-67.507210
-65.131592
-49.090221
-54.803448
173.250717
-64.033386
-56.329044
-124.767250
-98.979813
-83.914360
-99.492363
-65.389648
-65.892418
-96.447365
-168.296173
-62.484642
-54.191914
-99.837624
-126.751419
-69.860443
-92.127792
-161.587860
-38.384899
-58.333233
-62.108040
-59.013493
-107.851143
-50.937206
-116.898941
-42.931988
-74.193802
-112.522545
-104.949150
-85.847862
-72.470131
-139.834076
-57.713066
-67.815880
-44.601315
-59.621674
-46.675571
-49.841175
-61.002117
-60.067451
-137.846191
-86.737534
-31.708458
-165.212326
-119.450233
-79.703331
-150.300110
-63.428577
-62.151356
-145.025314
-64.997978
-49.847614
-82.295334
-60.660492
-149.290741
-47.021656
-57.305489
-66.793320
-143.846283
-145.991577
-71.590843
-69.967918
-75.218178
-67.146904
-55.578442
-60.995274
-140.887894
-73.805695
-68.439629
-139.314209
65.060158
75.092743
64.185616
41.750309
46.017429
68.885681
46.593475
52.882710
-56.835106
-62.193138
-47.852493
-76.355278
-61.429367
-97.056435
-96.392036
-93.379501
-146.410767
-63.874302
-60.399292
-61.643463
-51.070881
-59.232372
-73.772766
-64.224548
-146.824188
-19.351715
-47.340324
-52.198635
-69.302521
-50.172195
-58.377460
-58.256878
-97.494316
-74.923866
-102.089928
63.772648
79.004845
-67.036972
-67.393188
-42.373795
-135.766983
-87.969727
-61.037163
-33.918900
-70.934677
-72.526260
-60.072262
-81.695862
-69.126244
-57.624008
-67.498550
-63.456264
-97.876602
-158.565094
-72.041321
-109.899323
-60.174305
-143.574768
-56.807980
-65.092743
-82.219627
-74.391159
-73.993622
-89.328949
-51.490948
-75.041351
-62.114380
-68.023636
-52.869503
-75.034225
-89.232666
-64.097290
-62.530926
-56.250580
-68.739174
-134.296844
-154.742538
-63.741009
-91.778717
-148.398849
-56.736019
-155.678940
-91.415611
-127.944275
-70.372604
-63.627567
-85.705818
-77.936096
-51.481285
-86.816727
-68.900536
-95.949867
-69.446297
-164.748352
-58.913437
-83.980789
-62.055283
-56.542854
-62.849792
-73.219078
-67.895309
-77.657806
-64.705917
-90.804443
-75.362152
-75.150917
-61.662235
-62.174961
-92.743614
-89.395119
-73.947960
-65.144592
-99.005905
-125.893303
-121.333824
-49.133659
-56.731098
-64.075020
-71.084572
-56.884537
-124.627502
-72.546806
-72.259544
-102.857353
-73.481873
-60.734283
-89.943398
-146.517288
-55.822033
-82.409576
-88.284714
-57.802288
-61.058540
-103.048180
-114.200058
-151.170227
-69.830872
-99.492180
-78.768646
-143.940994
-81.248619
-66.025757
-49.068672
-67.924149
-134.471802
-66.253578
-62.418972
-60.762527
-89.262398
-59.717838
-85.781876
-148.603241
-54.666885
-98.536278
-60.371124
-135.526306
-40.696217
-142.951065
-114.346672
-126.709595
-77.102776
-88.762169
-132.314606
-102.669739
-57.030746
-151.724960
-58.571259
-71.636642
-62.688198
-43.901691
-143.373703
-56.110737
-70.145355
-71.195351
-75.856743
-57.932041
-155.410202
-60.672390
-45.253479
-71.206825
-68.473679
-125.060867
-65.048347
-74.791656
-65.936363
-57.021530
-57.168407
-54.819031
-134.834488
-61.093964
-70.082031
-98.126289
-63.255096
-16.961979
-70.918808
-120.723557
-73.975792
-81.696335
-152.623062
-65.636093
-101.489990
-84.717743
-58.724445
-85.452660
-69.754120
-67.280350
-146.516678
-88.384949
-121.163605
-73.960686
-55.895638
-156.115387
-63.657730
-59.552334
-60.864071
-91.886284
-61.905388
-79.304970
-142.692627
-124.904205
-78.092659
-67.979584
-69.110619
-74.001877
-76.636169
-99.097015
-120.833282
-61.082829
-73.216209
-96.625038
-72.957909
-67.934067
-42.236126
-80.551125
-72.798134
-55.474327
-52.334389
-112.663666
-89.887665
-145.921906
-147.283432
-149.301636
-56.300602
-110.860962
-75.538185
-119.182175
-94.611061
-55.371006
-68.194778
-72.071846
-159.694809
-166.151520
-76.815178
-94.663353
-63.565399
-26.351351
-57.184589
-59.200531
-71.457489
-63.737930
-98.177643
-79.382843
-73.109352
-97.600281
-74.659874
-124.764572
-45.087284
-53.160366
-57.327728
-54.653507
-35.026241
-81.688690
-83.474678
-57.119030
-92.924469
-99.738655
-110.687622
-132.534622
-75.784401
-131.804962
-72.417267
-68.813057
-69.675545
-46.737682
-89.487823
-92.607086
-61.721985
-71.349869
-114.086281
-120.350960
-73.731995
-129.749512
-86.090927
-130.551285
-65.547943
-50.332130
-64.782166
-37.148941
-104.927162
-70.729607
-58.855423
-56.014988
-82.795784
-65.743492
-71.299248
-90.642517
-82.851974
-56.973236
-126.234207
-68.010963
-56.270508
-67.784454
-152.114365
-154.004944
-56.998020
-79.669685
-78.676056
-91.804459
-98.473045
-63.219570
-64.471497
-59.440647
-147.062866
-140.399643
-72.138924
-159.012253
-59.241997
-67.878578
-75.497070
59.961407
76.843849
52.073898
55.036732
52.836746
51.719120
70.872833
60.484272
23.699209
49.879154
50.858910
-50.075077
-63.815819
-69.315941
-63.984921
-150.294678
-96.997490
-109.361816
-57.410183
-52.755066
-132.086395
-64.994919
-72.983688
-45.909630
-79.423141
-64.589668
-66.852409
-54.630463
-62.470245
-86.143097
-142.631592
-136.480072
-98.619499
-94.513870
-55.246643
-103.503448
-90.756912
-30.448473
-113.672379
-125.978737
-40.892609
-82.484940
-92.378372
-59.856373
-115.649483
-71.368202
-55.391827
-59.630676
-69.800430
-83.510445
-152.013641
-66.978203
-77.968384
-132.477417
-76.764366
-80.114418
-123.699471
-102.674263
-69.127357
-161.576309
-124.815582
-63.843372
-158.452255
-93.116066
-136.726639
-88.641182
-130.347107
-172.082047
-175.455048
-81.421967
-154.133316
-69.545639
-61.773949
-71.929871
-39.485119
-134.064743
-98.566727
-79.314758
-73.207619
-61.770027
-75.962509
-99.348343
-104.018723
-81.724228
-100.186211
-49.447891
-57.791122
-60.981632
-62.893158
-164.353531
-63.210262
-72.744591
-44.711796
-63.044228
77.722374
72.453117
44.882233
53.633183
-57.694202
-70.771622
-102.719826
-110.982956
-109.582191
-88.881744
-110.018219
-140.025269
-165.004227
-61.268242
-170.735550
-96.524010
-66.071213
-61.020512
-76.621262
-73.101517
-78.720787
-155.885178
-62.313145
-138.459579
-36.290222
-117.525719
-67.600754
-68.768188
-61.792835
-61.918781
-136.776825
-117.031883
-78.942032
-123.085686
-92.196877
-93.063133
-117.773491
-151.105087
-58.371758
-77.854790
-69.341682
-57.478237
-69.485611
-140.086884
-62.492424
-139.880142
-37.273594
-79.536957
-64.787125
-40.964844
-75.625923
-81.778954
-120.048508
-90.270561
-154.739594
-86.287476
-49.836456
-69.271210
-147.143967
-143.769836
-65.318443
-66.776115
-57.714653
-56.807770
-62.944084
-62.246624
-100.344971
-145.595230
-53.661983
-60.671295
-153.774277
-120.713699
-120.811928
-56.071648
-133.917435
-61.033543
-73.685181
-83.616318
-63.864361
-59.069725
-87.248070
-100.712006
-136.461685
-55.799152
-61.886612
-52.785248
-91.883743
-79.148949
-46.471867
-39.858875
-68.702126
-100.533867
-103.694603
-66.056053
-102.782936
-55.724388
-100.494759
-95.633766
-73.309113
-72.986427
-130.907150
-37.285835
-44.118809
-129.338394
-63.157856
-70.691551
-70.583847
-146.929184
-115.434204
-87.722847
-60.914917
-157.985168
-69.268539
-72.335472
-92.435402
-54.730953
-67.095131
-76.511765
-66.127945
-155.829193
-148.459473
-101.988350
-115.129059
-78.177750
-30.219999
-76.808731
-50.611115
-77.213020
-87.375999
-140.562210
-64.167175
-56.988949
-51.649143
-146.513535
-53.372437
-118.996330
77.842659
48.955532
49.840992
81.723099
70.619194
-54.027058
-106.472366
-68.051819
-83.033844
-61.889366
-55.311554
-48.978397
-62.143147
-112.131302
-104.059128
-62.101006
-136.870834
-131.412857
-74.078209
-57.134789
-145.588562
-131.780914
-63.177826
-120.743752
-61.838207
-57.442188
-94.631767
-158.283905
-71.321091
-87.774712
-70.937737
-64.334610
-106.857460
-55.471947
-67.142410
-66.535530
-129.456390
-81.587975
-70.193481
-60.244476
-58.546959
-57.114494
-52.238785
-52.147469
-154.635773
-69.942444
-62.412544
-54.614895
-24.117382
-58.341492
-67.446175
-101.317490
-150.720459
-102.604736
-74.930893
-26.238249
-87.000954
-57.821953
-69.026054
-102.821190
-54.520611
-42.806145
-88.984932
-148.498199
-63.397636
-99.283989
-62.369713
-97.368828
-79.011559
-71.829475
-88.581528
-59.971298
-78.103493
-67.826355
-55.546448
-65.792358
-37.413490
-31.218584
-41.352200
-63.340187
-77.754478
-55.460407
-81.270271
-57.287132
-93.826454
-50.840752
-106.495583
-50.162472
-61.070221
-154.011871
-116.289467
-69.160362
-60.828953
52.733391
-52.753017
-58.783707
-64.890617
-114.954536
-83.182426
-72.011917
-60.472675
-79.895912
-152.709320
-64.913940
-56.360432
-57.038307
-59.907116
-53.987267
-73.798050
36.404610
78.999062
69.295303
59.471443
68.993095
-80.397537
-65.923157
-75.634109
-67.275970
-104.029633
-61.079769
-66.256386
-60.988014
-99.679123
-155.261673
-76.753471
-51.745018
-145.490646
-70.040459
-70.797813
-111.860123
-67.819206
-65.457916
-56.254547
-116.231171
-66.220673
-38.078876
-62.811161
-86.735649
-83.847954
-87.466888
-63.466286
-63.971390
-72.711128
-165.760422
-61.401649
-82.527901
-78.121964
-73.874451
-79.990822
-60.364410
-71.585007
-61.762814
-59.013794
-67.576233
-64.386749
-53.415840
-69.702797
-129.302734
-73.465103
57.266167
49.972046
-36.073250
-134.050919
-51.047543
-108.757156
-85.006828
-155.903046
-53.741642
-43.675838
-40.622341
-59.160801
-109.017769
-55.874825
-63.322002
-58.404877
-65.099678
-70.214172
-56.030167
-54.573223
-86.972252
-111.474075
-74.810425
-38.634930
-37.171806
-63.721687
-64.602402
-63.399952
-66.930069
-83.963303
-120.643486
-90.465034
-160.071167
-144.793335
-70.205948
-33.968777
-55.256500
-57.913170
-66.920692
-69.411957
-88.981422
-62.935081
-81.979691
-111.036278
-53.728306
-96.668976
-107.574982
-108.095558
-162.965302
-148.838181
-71.640617
-66.049797
-92.248016
-89.938591
-73.522751
-42.929192
-169.504623
-62.007999
-154.494415
-81.417931
-85.316689
-150.731812
-89.736008
-67.736549
-56.257957
-132.965942
-69.185020
-89.150337
-71.887123
-90.542084
-102.194679
-100.430786
-51.291443
-74.302071
-140.632477
-114.991913
-154.330856
-102.162102
-102.658501
-77.467300
-90.918518
-82.483749
-61.110329
-77.299538
-126.921257
-155.852798
-44.209431
-64.513947
-128.178635
-53.276989
-55.339752
-73.344223
-97.164131
-104.867805
-124.410957
-155.948502
-77.300415
-141.110382
-92.975067
-102.020020
-134.105988
-103.879120
-68.907524
-68.929665
-74.941811
-52.366543
-90.065247
-67.157944
-132.571503
-76.944038
-72.095665
-54.681583
-72.814606
-108.351807
-154.594833
-102.607697
-78.545364
-38.414547
-168.311066
-58.783741
-62.844498
-84.965317
-60.174046
-69.577606
-83.718460
-60.815060
-75.625572
-62.352699
-99.350365
-157.512833
-58.457249
-54.754406
-100.159966
-87.813347
-58.152706
-110.130013
-71.047005
-62.039364
-62.367630
-130.831879
-59.402424
-55.433464
-72.541191
-64.771233
-142.608353
-159.891556
-69.944511
-17.628132
-65.598221
-124.086815
-40.463558
-87.428886
-66.005730
-98.190887
-77.496307
-79.032471
-157.183090
-68.616348
-126.286499
-91.832542
-152.225616
-84.231026
-59.986244
-89.085060
-114.241974
-73.006889
-79.416656
-142.666473
-97.132637
-107.676857
-56.294453
-62.228485
-113.939369
-98.021835
-77.994011
-149.697418
-60.987206
-97.541054
-70.439995
-124.108521
-63.815395
-59.672279
-50.389069
-66.815308
-56.793354
-43.453396
-52.546852
-147.026520
-49.172379
-166.528397
-73.173317
-35.331348
-49.678097
-95.085831
-78.396706
-101.032661
-121.985504
-94.424789
-66.785515
-145.954590
-70.757301
-55.148491
-105.187752
-88.561249
-104.472038
-82.708755
-87.601219
-152.637436
-69.142471
-43.237686
-86.511559
-147.334290
-124.865662
-90.869820
-104.692055
-115.670624
-149.824081
-100.408630
-146.213028
-110.565712
-108.764786
-100.378891
-104.473724
-110.524353
-116.344208
-98.563446
174.433685
-73.905769
-96.524887
-53.684982
-54.061916
-63.742012
-140.050583
-81.707191
-154.737503
-148.075043
-80.848114
-72.803810
-107.993729
-58.941483
-53.751518
-104.321968
-63.363430
-77.012802
-29.692337
-33.332260
-98.356621
-81.505257
-71.143478
-81.987892
-164.540863
-47.191917
-58.770836
-62.626335
-90.348000
-81.155266
-116.878899
-63.102558
-168.731476
-71.020996
-116.949280
-57.641953
-61.319366
-51.379288
-94.613029
-58.903828
-70.170601
-78.220558
-95.389992
-80.785881
-141.202957
-103.586296
-130.750488
-78.838158
-62.350292
-58.427444
-139.276215
-56.789368
-59.794941
-58.906033
153.301697
-102.377213
-141.704895
-56.303589
-52.442310
-54.364548
-143.583847
-49.521500
-78.485199
-95.960648
-82.578331
-78.260307
-87.177818
-83.399818
-78.655144
-133.714294
-50.442261
-64.205841
-52.714920
-130.498047
-68.842400
-53.363403
-92.478416
-40.466686
-143.561508
-38.185051
-71.204475
-64.394897
-70.624191
-68.335014
-141.755081
-43.484547
-68.174950
-148.836090
-64.927475
-66.450195
-88.151627
-74.573875
-86.586884
-62.217842
-141.003647
-91.284180
-81.533791
-98.197754
-49.230892
-135.222076
-121.030045
-68.546669
-141.524460
-108.614479
-66.212502
-63.272179
-63.832943
69.474075
-70.978432
-163.603882
-75.978844
-62.219234
-105.405998
-104.587639
-64.757690
-63.784031
-140.486420
-64.111336
-131.557434
-72.167984
-62.247704
-100.872055
-63.707806
-140.322067
-72.761047
-61.226086
-44.873222
-51.257359
-71.129433
-63.290184
-118.713432
-149.446960
-51.578415
-162.699402
-44.636307
-45.374645
-64.376556
-54.420486
-35.416706
-60.137005
-62.952492
-132.571121
-150.167572
-61.757175
-35.207535
-119.731567
-86.282829
-67.855293
-104.288185
-126.582062
-73.708191
-98.709099
-73.506645
-142.841080
-60.713253
-55.850716
-77.648247
-54.580299
-55.413494
-70.385338
-101.452209
-74.956718
-112.810760
-65.201096
-57.211514
-127.131805
-102.633598
-52.855743
-54.516369
-154.422028
-64.283951
-52.869171
-124.626251
-161.250977
-51.925308
-164.116791
-64.516243
-76.798264
-162.542206
-67.303909
-57.451088
-97.133850
-62.021038
-96.069954
-61.615784
-161.461975
-66.619865
-108.497971
-106.028580
-64.361000
-109.846062
-141.648514
-61.082214
-66.552277
-116.241714
-73.219170
-57.906197
-70.048111
-146.826675
-45.231518
-65.731926
-48.366165
-133.134308
-66.170074
-66.938240
-59.984692
-63.850327
-96.811424
-169.495850
-150.010147
-71.817970
-158.234360
-148.240753
-55.943081
-67.460449
-32.075790
-59.170132
-91.433563
-56.820755
-165.710831
-46.927391
-52.453583
-77.035248
-68.982986
-79.554527
-46.647324
-90.324905
-54.835697
-77.009491
-113.722633
-38.987827
-56.730247
-146.716888
-67.363075
-68.701820
-72.479385
-68.229683
-95.269379
-132.349960
-162.460770
-67.679085
-140.101334
-50.884857
-155.148849
-127.983055
-61.027004
-46.683186
-65.410835
-64.581718
-66.032043
-58.129570
-35.105679
-146.785751
-59.893948
-69.699234
-64.283592
-149.164459
-84.405609
-78.672401
-51.839443
-131.030670
-163.491180
-46.745247
-53.550552
-51.869152
-36.482948
-67.271172
-152.952713
-71.641960
-52.801254
-60.842804
-147.036896
-61.204338
-130.544357
-84.097778
-61.975883
-92.332703
-158.386124
-57.954384
-53.794319
-109.636528
-37.974789
-65.733795
-82.039955
-116.175446
-119.583084
-105.055771
-114.284348
-108.133537
-120.269104
-59.972549
-60.124664
-47.720566
-153.849670
-42.225445
-83.805092
-58.980423
-74.640816
-75.950485
-58.386402
-72.808144
-118.850418
-162.702927
-150.088486
-85.571953
-163.758911
-147.333313
-71.377945
-62.325848
-90.459846
-91.496529
-73.698174
-54.912674
-80.771225
-62.840290
-125.016113
-65.786163
-52.225410
-39.444660
-87.114830
-119.029648
-89.147446
-86.182297
-71.911362
-120.407089
-77.099594
-63.682590
-57.893642
-123.208244
-122.506294
-92.447426
-123.349960
-132.671082
-120.629852
-143.003265
-147.380920
-39.231064
-69.467987
-55.825874
-28.888653
-159.175827
-102.781052
-144.816360
-66.488800
-56.084690
-75.009171
-111.803230
-90.963097
-116.374519
-64.639046
-100.280594
-94.194939
-128.262543
-117.096413
-63.900936
-58.225933
-144.386169
-85.337883
-61.976902
-129.335876
-115.892731
-58.969746
-91.635979
-71.464249
-74.969109
-60.800018
-65.816185
-55.477840
-140.311203
-65.816971
-69.051025
-128.808075
-129.554413
-116.741615
-73.348999
-76.005028
-103.423653
-56.245022
-33.986816
-106.111259
-73.000740
-62.225651
-80.272385
-104.188721
-113.721199
-70.569305
-103.009399
-84.215576
-156.543854
-72.178780
-123.270294
-59.187378
-137.844070
-96.395004
-69.115227
-52.569035
-105.626701
-59.657288
-111.611946
-63.589466
-153.132828
-126.974739
-96.165955
-100.207458
-73.945618
-54.704773
-82.644577
-63.895500
-55.973747
-58.018841
-72.315277
-48.762043
-73.854164
-92.033264
-93.295738
-78.259415
-64.279724
-97.151825
-76.815521
-52.024731
-76.367279
-72.957184
-35.721725
-96.470772
-90.403023
-68.418106
-114.796783
-78.242180
-122.315414
-140.663651
-119.177750
-121.159203
-94.351799
-162.799576
-104.377838
-83.334892
-78.290230
-132.439575
-76.253242
-94.992729
-55.396160
-104.247307
-75.361710
-101.478973
-37.929871
-65.405495
-25.508812
-40.839077
-93.700905
-138.733917
-90.903976
-60.071156
-143.243347
-82.247993
-139.095215
-67.389870
-155.086731
-78.992142
-59.806213
-167.783722
-61.950733
-159.370224
-48.119526
-57.724438
-49.182449
-58.870892
-60.751396
-72.715744
-48.400486
-125.079498
-93.909073
-89.525246
-77.824440
-124.391083
-156.760376
-154.779907
-66.660667
-33.687004
-128.343582
-78.699310
-82.496635
-37.466099
-93.941330
-115.934464
-76.434395
-87.187538
-63.456711
-71.767838
-67.357208
-73.706902
-78.286629
-124.452583
-102.450676
-56.190277
-68.324112
-52.686985
-124.176025
-60.408951
-44.389362
-73.182732
-47.624699
-110.609039
-70.996223
-82.688751
-36.490250
-60.330513
-100.834846
-94.079643
-63.823906
-166.218643
-54.915684
-53.407082
-45.800877
-135.314148
-100.086708
-61.086395
-117.809265
-65.335876
-131.945343
-58.530598
-112.809967
-53.934155
-84.913124
-88.125542
-79.714767
-80.295059
-86.099480
-71.529495
-74.350906
-70.234413
-64.710876
-86.826408
-66.688705
-94.280663
-68.122185
-58.388065
-54.311558
-70.802368
-78.065071
-55.316505
-127.695007
-65.595451
-53.463200
-145.467056
-44.568138
-64.143806
-84.034431
-90.520134
-75.280487
-148.494522
-92.659691
-74.919090
-97.243614
-56.807346
-65.828033
-128.965408
-65.699478
-22.466835
-73.014671
-98.442383
-91.533417
-138.097900
-84.410843
-65.556885
-157.845840
-67.982979
-86.522018
-73.630066
-109.436111
-57.867798
-88.914650
-100.538147
-126.316818
-65.419373
-141.016769
-71.092995
-85.501373
-64.724930
-75.012848
-101.968163
-53.438805
-94.691391
-113.203796
-138.934341
-85.509727
-145.890976
-130.880371
-59.907360
-51.541641
-70.090576
-58.568481
-165.359406
-83.450066
-66.953278
-106.524895
-87.872826
-70.490196
-87.570526
-53.741123
-92.266273
-35.169792
-60.414879
-76.906433
-67.655113
-54.405071
-95.529572
-75.043716
-58.467972
-125.212280
-148.132904
-64.706856
-114.385612
-85.933197
-73.897179
-153.973007
-116.276260
-152.199112
-139.797867
-100.957352
-152.982147
-64.393463
-145.055801
-85.647911
-43.683182
-87.556580
-61.934349
-65.595108
-140.842209
-65.607307
-122.916771
-87.693291
-67.523537
-68.398361
-121.873405
-94.895248
-95.589989
-95.520309
-61.429203
-29.824553
-56.646854
-60.480202
-67.575897
-126.912270
-50.270233
-71.831116
-56.975788
-57.959179
-157.660294
-63.979008
-70.677208
-83.073738
-106.200226
-167.782089
-67.310799
-105.823051
-89.168755
-95.866013
-84.600487
-125.128349
-39.828438
-167.827881
-44.890778
-147.462799
-51.880753
-92.767143
-88.236603
-71.869606
-147.446777
-117.699127
-67.961983
-60.410904
-140.799561
-120.063354
-33.007133
-130.289017
-82.749321
-76.425026
-83.708069
-120.536766
76.953300
-104.297546
61.916084
35.333672
49.108505
62.282455
-124.139366
-120.970924
-49.371887
-126.894142
-56.328602
-62.520626
-159.708572
-121.838821
-154.532120
-128.659988
-141.674942
-117.476814
-99.052040
-64.599724
-62.322254
-67.587669
-74.830154
-150.886902
-63.381248
-56.383247
-65.772385
-62.982838
-71.860046
-59.704422
-68.689224
-64.405251
-90.273666
-152.869644
-77.236229
-74.992706
-119.432953
-94.452721
-144.193542
-96.597206
-37.480400
-62.391922
-67.816620
-31.487038
-45.456264
-38.329197
-89.096336
-65.454231
-142.807785
-68.560516
-35.514900
-134.326874
-140.725815
-33.130142
-61.612373
-56.630997
-44.238937
-70.047287
-94.055244
-71.574463
-124.596390
-51.612450
-120.489227
-69.112427
-94.054665
-106.066071
-53.296448
-148.519943
-57.732349
-118.636215
-128.541855
-78.895927
-95.972801
-111.347336
-59.707504
-53.221508
-50.174347
-149.226013
-123.798569
-62.968151
-59.593739
-104.876900
-80.492462
-125.638512
-154.758011
-80.532639
-59.005550
-76.994705
-62.444729
-41.316315
-58.567005
-65.519905
-74.832626
-70.584122
-126.363068
-61.684761
-134.579437
-70.817497
-69.115189
-80.479439
-105.053955
-49.513977
-77.712219
-63.842007
-88.364937
-78.610069
-84.853104
-57.258595
-38.057053
-100.626648
-68.940102
-46.736393
-114.429977
-113.887657
-129.600235
-65.148979
-33.358837
-60.076756
-61.984161
-112.122322
-98.294167
-62.267765
-57.817699
-55.128498
-147.375412
-59.503292
-120.296936
-57.861092
-57.110088
-65.371788
-101.388031
-168.942932
-99.369377
-119.213814
-75.446075
-58.688473
-65.120438
-100.306953
-64.960487
-90.447327
-77.871086
-100.570038
-97.862389
-56.178856
-99.985878
-142.491074
-74.916000
-121.037941
-74.618752
-157.551926
-112.389076
-109.643318
-66.597466
-60.043118
-85.273468
-114.113625
-66.836105
-63.160183
-104.616745
-129.902374
-78.384872
-144.146088
-100.462227
-121.123573
-56.764141
-80.338730
-77.188866
-26.810608
-41.585953
-103.170860
-135.961060
-102.368446
-109.846222
-155.347229
-78.352196
-80.014671
-101.504463
-101.655190
-56.467361
-99.431259
-72.457558
-84.138756
-64.204994
-65.137146
-32.793243
-92.371834
-86.781311
-58.882236
-98.762375
-106.783173
-171.730560
-56.343105
-29.494675
-65.771240
-74.624603
-87.261925
-109.869118
-82.891960
-134.305405
-51.492371
-130.275818
-104.214935
-71.822067
-96.134125
-91.069801
-158.980194
-101.933952
-70.753830
-149.196793
-84.535217
-49.319572
-79.088409
-58.511761
-76.676315
-116.458328
-33.498245
-85.005783
-173.575317
-92.037308
-42.429180
-113.632278
-64.670731
-49.685638
-77.939384
-109.713692
-54.892487
-75.222191
-56.651882
-88.052734
-112.018730
168.099304
-50.001183
-65.917618
-71.759918
-77.922058
-145.880005
-57.376598
-57.212509
-140.914108
-129.977890
-82.890823
-68.198631
-34.772579
-142.781448
-62.794346
-104.536682
-67.753761
-54.880814
-55.110355
-68.867233
-150.662003
-59.944912
-53.038078
-58.482788
-112.583565
-42.623161
-89.819237
-125.084625
-68.758408
-56.161861
-60.404728
-138.267563
-99.538223
-61.260891
-70.274590
-130.506790
-116.281395
-152.486908
-102.788460
-59.319412
-108.723297
-108.598328
-88.584396
-147.930557
-78.891594
-125.501648
-109.207314
-127.118828
-69.823708
-83.190025
-116.491562
-58.695629
-104.370605
-160.802292
-125.001801
-94.883301
-116.260246
-59.017803
-104.398560
-56.438805
-113.306702
-156.899826
-49.075863
-57.547859
-118.921875
-47.985306
-55.170128
-68.186569
-74.722618
-57.797836
-66.959724
-123.912819
-62.066505
-69.968826
-55.615559
-104.076340
-61.370846
-61.136383
-55.589470
-65.758636
-148.365250
-60.264175
-75.616272
-86.221062
-55.073318
-45.987892
-56.441345
-146.767578
-109.420349
-82.457970
-144.025558
-77.982018
-63.478477
-55.497734
-92.555679
-156.396194
-52.210472
-56.547337
-60.334171
-100.306915
-122.591331
-53.090748
-70.429886
-61.154232
-68.462509
-27.064499
-66.659714
-60.186024
-29.879848
-71.037994
-57.857258
-132.154449
-93.211060
-99.710747
-66.781487
-60.352654
-93.471382
-107.371277
-83.387009
-131.196732
-104.782097
-103.989853
-115.145660
-109.697456
-95.834961
-90.831253
-59.686131
-119.082253
-64.095047
-49.781345
-52.055061
-75.613930
-62.537640
-144.830338
-59.511211
-72.005524
-83.584450
-95.433746
-126.278152
-151.093140
-75.904938
-70.412598
-71.703018
-64.986832
-99.995209
-59.262993
-48.739166
-58.036354
-55.611610
-64.470306
-52.845566
-101.027481
-66.782539
-62.783855
-32.556339
-66.504745
-133.817932
-69.300293
-80.253395
-108.875923
-78.457207
-115.146408
-68.287430
-57.890713
-79.322182
-82.237221
-144.825912
-68.269257
-59.813847
-60.909382
-63.296795
-82.682236
-54.293499
-146.252396
-102.656326
-67.112564
-135.067551
-63.773041
40.798538
47.006992
67.997719
75.085670
-132.126923
-123.863808
-51.173923
-63.459511
-120.879791
-112.538879
-105.072472
-73.832756
-56.769676
-114.686340
-153.195328
-151.840042
-47.979038
-113.086906
-154.185089
-100.425560
-79.031647
-59.281490
-165.772415
-72.419998
-62.748207
-71.162056
-60.573032
84.317589
85.922394
52.104980
-64.548706
-50.123383
-61.205807
-54.585697
-59.246464
-54.205250
-13.957218
-103.802597
-70.701340
-161.739380
-69.925636
-65.177315
-156.399719
-60.190491
-63.219135
-136.403839
-103.537560
-66.275017
-56.413895
-43.388458
-79.093712
-118.653877
-128.175140
-68.997116
-62.592628
-139.125595
-144.461945
-85.153511
-54.535130
-51.674564
-64.552879
-71.601280
176.611404
-111.836655
-123.712654
-77.894424
-61.554050
-46.001469
-147.641129
-74.215668
-67.750717
-57.605637
-37.064011
-58.097321
-102.197556
-154.391815
-61.405117
-140.597473
-85.142952
-80.026611
-101.283737
-77.679741
-62.830948
-63.608585
-148.214554
-129.340668
-71.127289
-58.786560
-75.875099
-102.221519
-114.276054
-59.771679
-65.210220
-61.107471
-70.017220
-80.794327
-153.455505
-84.510040
-81.880814
-126.625664
-63.566006
-61.896217
-109.884827
-157.286270
-58.801792
-69.403229
-76.498787
-75.326111
-95.464363
-103.835686
-90.152267
-163.679657
-151.812225
-97.247299
-76.651726
-70.183449
-82.164474
-69.320641
-92.231865
-137.703415
-43.852009
-145.480591
-69.118080
-65.112236
-69.744072
-80.767166
-92.714050
-85.159103
-79.088867
-66.246796
-59.705578
-60.165154
-133.659271
-73.508408
-55.851028
-81.005585
-140.900436
-44.833714
-148.811783
-81.623253
-52.478535
-97.072159
-98.269905
-92.872597
-56.927006
-139.169678
-133.585602
-67.211899
-132.649200
-64.015747
-141.612579
-48.224388
-59.412315
-52.887619
-59.885742
-29.962337
-56.802074
-57.985817
-112.803040
-70.004173
-60.177666
-102.583839
-141.780991
-67.271400
-146.899765
-53.214561
-27.621809
-59.682041
-156.498428
-109.137695
-175.944641
-96.130272
-65.819633
-35.167305
-88.274231
-75.309196
-159.711868
-161.101013
-86.008179
-65.272987
-62.425240
-58.297401
-98.798424
-142.126724
-149.014252
-93.809273
-129.793503
-58.445557
-144.969849
-142.841110
-40.344254
-42.911823
-37.228291
-161.337997
-79.182564
-48.789413
-157.020432
-79.091843
-21.247448
-135.536758
-74.248390
-72.752396
-69.608871
-40.098801
-72.284431
-109.981773
-107.696716
-63.313526
-45.898312
-96.411728
-78.128029
-142.373199
-32.192432
-50.043598
-64.364281
-86.879707
-58.457447
49.622627
44.522526
52.499222
57.450905
39.719158
66.555870
37.138042
167.271393
-122.224289
-107.309189
-141.783127
-83.628319
-64.714317
-50.773582
-85.311775
-65.811806
-84.123619
-82.864052
-70.638481
-57.766876
-105.308838
-82.323807
-97.872978
-66.936981
-52.430153
-31.161602
-65.432007
-77.337257
-54.388668
-44.748711
-55.717953
-71.976784
-62.497948
-150.744141
-106.490303
-85.629784
-64.038124
-117.274902
-112.136185
-59.186310
-71.068825
-59.558434
-58.598171
-76.479523
-107.134460
-55.704758
-107.255386
-61.936451
-130.970108
-47.601067
-152.107697
-117.997414
-59.226002
-170.470917
-153.727310
-157.929550
-40.198296
-93.016060
-68.314384
-71.718666
-71.329338
-70.752632
-138.455551
-63.156078
-71.963692
-55.831264
-90.771576
-65.365524
-61.766491
-39.712841
-66.753899
-101.109657
-143.764435
-101.625938
-65.093155
-94.499886
-146.051834
-32.960102
-70.319519
-153.812042
-68.250359
-62.977928
-68.559341
-67.989281
-121.023476
39.174660
-74.986565
-92.178619
-41.557266
-63.682964
-53.473949
-163.968933
-61.776802
-164.657455
-95.728996
-61.807964
-135.706207
-36.587791
-99.711006
-122.582352
-57.828388
-141.260223
-78.814491
-103.630867
-72.902008
-66.352592
-89.453094
-58.810631
-117.865852
-149.046600
-62.480129
-134.756744
-69.897079
-73.022453
-69.133965
-150.766174
-51.449623
-108.710297
-83.396271
-70.937309
-61.915470
-60.485439
-64.839828
-136.938660
-93.959679
-68.639900
-60.651169
-65.959023
-66.967636
-66.703682
-81.678711
-60.800003
-150.173553
-72.692612
-66.918533
-99.594971
-161.794998
-122.417053
-96.125175
-103.181046
-61.823715
-131.663010
-31.842794
-77.405106
-144.170837
-70.896355
-52.529297
-136.885620
-121.346581
-110.045860
-138.920303
-61.192421
-57.619766
-106.387466
-124.983139
-124.871017
-59.373425
-144.317841
-95.812569
-71.586815
-75.856361
-120.932289
-60.121151
-78.014755
-121.045319
-56.638073
-86.666016
-44.132362
-70.772133
-90.075966
-146.833801
-141.113342
-75.789116
-65.860001
-110.454063
-62.983536
-88.530663
-54.480930
-109.641090
-72.858910
-61.905251
-75.710045
-168.336594
-126.237991
-84.782791
-98.221458
-51.401241
-140.544250
-51.004982
-64.387901
-63.312668
-60.376534
-144.280960
-61.715893
-60.988655
-69.383377
-82.026337
-76.429222
-63.881241
-57.894341
-91.266998
-119.504997
-93.724037
-128.794540
-95.948486
-58.214287
-89.204659
-145.336304
-96.330322
-52.743763
-171.135986
-87.240898
-61.045162
-122.552094
-55.175922
-136.962021
-56.871292
-89.745369
-76.309898
-44.715054
-67.279587
-52.588009
-128.881592
-80.704391
-63.364513
-59.447655
-86.971970
-75.095795
-86.249115
-49.764801
-60.269798
-118.556229
-62.434334
-75.688103
-88.539650
-54.652473
-63.248634
-59.311249
-75.847069
-71.645439
-118.022865
-56.246613
-91.748955
-48.377716
-150.824982
-78.524330
-106.496765
-101.265869
-96.395493
-116.996162
-74.723701
-101.238808
-63.388706
-78.733398
-67.890167
-85.183487
-89.038666
-73.317390
-90.734665
-73.050461
-58.724052
-101.428719
-120.034393
-143.753372
-64.566788
-43.840721
-83.007828
-54.788628
-52.384117
-50.195045
-120.479012
-75.550560
-52.740681
-58.677517
-140.514603
-122.380211
-68.258682
-120.871407
-134.186783
-73.559540
-97.165489
-87.136185
-165.757828
-90.819397
-88.416168
-74.766533
-120.678917
-94.743065
-56.905132
-101.696426
-74.279533
-160.399338
-107.635590
-73.242401
-98.479774
-85.627342
-119.491035
-144.033417
-51.399334
-57.201805
-72.255112
-79.023689
-77.821999
-113.432335
-67.973877
-112.711754
-109.771965
-160.001328
-117.174568
-75.709290
-66.928070
-82.620956
-64.357483
-86.508293
-94.465027
-77.585220
-116.797569
-146.970917
-106.469109
-107.697273
-95.344193
-55.730289
-145.945312
-141.098068
-145.998230
-139.646027
-60.111824
-76.079842
-101.950508
-70.643990
-146.484238
-61.513958
-70.784691
-109.981544
-71.164726
-63.178440
-67.269112
-42.945583
-31.187523
-60.927116
-73.960037
-153.694183
-71.628487
-85.854919
-97.372986
-64.683716
-71.019508
-104.602371
-88.934097
-96.049782
-67.053757
-91.116364
-116.816612
-151.570450
-105.428154
-163.855240
-73.406334
-84.993439
-59.943409
-117.478882
-93.329834
-60.038158
-54.494228
-62.797707
-68.957794
-130.991776
-55.184494
-101.326553
-66.965492
-67.997711
-76.358330
-121.008858
-56.972107
-151.267593
-69.268684
-61.029957
-62.626083
-65.719643
-80.128922
-94.880852
-75.688034
-60.976032
-81.900368
-46.920315
-46.440067
-59.032051
-104.674187
-57.520763
-59.022770
-55.852722
-124.452995
-56.433548
-64.063507
-93.846626
-55.820583
-56.297916
-89.125374
-63.179539
-111.071045
-66.267899
-108.309914
-79.319107
-101.599907
-64.256683
-55.639732
-145.035522
-154.316895
-159.679291
-151.613556
-64.711296
-96.479630
-51.159931
-82.166969
-64.386887
-75.869980
-72.553383
-74.631889
-63.876457
-105.962769
-60.445641
-88.512764
-95.286629
-91.762856
-57.971649
-60.006500
-143.531036
-152.364594
-131.560104
-69.366684
-179.429367
-127.650848
-78.639717
-64.251068
-100.948151
-88.889023
-141.275162
-73.126640
-54.938652
-74.152443
-162.134979
-31.315767
-78.443436
-75.817955
-75.229218
-114.275024
-52.159882
-60.387310
-150.528366
-60.096523
-46.220020
-114.558723
-139.010162
-120.449394
-66.206192
-61.573006
-112.053764
-145.401443
-60.942188
-147.285538
-103.839119
-85.175385
-117.398132
-66.938972
-124.243050
-102.651901
-136.523544
-90.612846
-89.210831
-118.213684
-75.710960
-65.608543
-55.798767
-90.749252
-101.094528
-70.367599
-167.757339
-72.759460
-63.350937
-138.735428
-79.706345
-69.157928
-88.990562
-88.206665
-43.373550
-160.617691
-70.267288
-60.526142
-76.493881
-61.820839
-57.441574
-63.558678
-56.175022
-57.470814
-121.612289
-109.698189
-32.528950
-60.077465
-74.622475
-55.247353
-56.458054
-159.353226
-64.465698
-64.791771
-116.027054
-65.015778
-72.754143
-153.251221
-94.100563
-103.801872
-135.134048
-145.128784
-100.324196
-65.416122
-56.369839
-93.229256
-57.038448
-134.638321
-70.059349
-65.812370
-63.832253
-91.197456
-49.316277
-59.161114
-147.739304
-77.585655
-116.859077
-62.154877
-61.830120
-139.331451
-144.890732
-71.392891
-58.740593
-37.905361
-108.878418
-64.633369
-59.923309
-101.482857
69.177940
42.118256
56.414581
53.691372
44.214485
51.095165
43.500835
30.473225
61.124760
47.503136
67.585030
52.236973
65.649551
50.442558
70.366859
32.438927
60.259602
42.730186
69.623100
56.742027
67.079254
35.725418
-60.724300
-89.281494
-62.950966
-71.929878
-71.907234
-56.382748
-90.713387
-105.935387
-81.470589
-83.724075
-102.678223
-98.789368
-99.790367
-54.834171
-62.231926
-58.317921
-112.693146
-139.365555
-59.073559
-116.393410
-57.142109
-147.115097
-89.886803
-92.820084
-83.190079
-49.173798
-71.195137
-54.869698
-145.913055
-36.786961
-113.691689
-57.561375
-97.034462
-108.140518
-61.527092
-71.239868
-90.048775
-63.016006
-90.686722
-84.000038
-72.083611
-51.947491
179.061630
-98.162170
-168.448944
-166.383789
-157.819748
-137.209702
-98.563087
-77.867256
-72.633560
-50.376263
-143.038010
-52.668385
-68.352516
-111.714226
-100.475639
-67.110802
-61.703167
-129.230042
-154.770355
-85.824165
-88.029419
-63.781055
-136.175995
-62.447842
-72.836258
-105.828033
-85.777626
-66.934311
-55.672314
-140.088409
-40.401512
-87.072151
-62.818024
-109.473587
-62.722759
-80.456520
-115.691635
-101.121872
-94.982704
-108.477699
-112.105118
-53.855091
-134.804749
-87.454865
-135.087540
-151.013428
-63.190147
-122.401161
-53.851864
-69.003349
-90.412201
-101.576660
-111.648735
-66.838638
-55.219913
-42.765564
-68.570084
-62.347759
-55.578545
-69.192978
-117.734070
-170.137589
-98.187767
-96.594131
-67.618813
-56.456444
-134.644150
-37.410828
-54.401192
-63.500683
-39.912945
-122.670479
-98.572456
-116.276421
-77.554100
-100.162079
-75.946129
-104.218964
-92.112244
-64.845375
-138.601044
-146.749115
-53.959827
-74.385483
-78.174568
-91.001839
-92.010590
-115.621559
-160.560287
-111.378143
-55.626785
-64.714905
-57.735039
-86.384598
-127.415520
-106.396645
-132.373474
-148.840637
-52.292019
-168.104752
-65.300514
-40.446243
-96.160843
-168.171326
-76.162361
-111.450485
-87.470795
-58.400326
-93.220337
-56.198956
-65.526688
-62.283630
-63.426914
-53.303814
-67.456467
-133.250748
-63.170147
-81.186417
-59.169094
-165.020920
-86.501221
-131.905060
-168.157776
-66.135208
-84.911224
-115.429642
-67.662422
-67.079079
-118.202759
-126.428337
-88.447914
-99.551865
-154.662369
-68.179726
-67.345802
-150.522629
-140.051758
-43.727562
-100.746429
-74.472359
-53.500778
-56.882931
-148.528793
-57.455902
-71.875061
-73.403473
-67.662292
-144.426468
-33.213829
-62.470490
-69.628990
-54.008404
-157.439987
-130.611740
-73.896606
-83.917076
-63.364979
-158.664398
-66.248962
-97.451187
-90.993759
-140.842697
-64.169838
-76.902328
-75.769310
-54.175816
-53.157742
-102.429306
-102.099533
-120.305321
-62.887619
-95.198677
-107.905479
-71.843262
-66.345390
-108.657738
-73.852921
-122.713142
-106.238556
-20.067917
-121.601311
-94.362045
-76.992500
-123.645393
-94.345657
-163.525284
-36.201653
-96.015671
-81.911400
-80.778748
-65.600563
-105.427750
-71.677589
-55.922237
-72.449791
-152.142624
-73.526062
-76.307564
-101.627281
-57.045544
-97.552094
-58.467720
67.958290
77.632332
60.520760
61.502983
38.874031
-153.581131
-103.975548
-95.122833
-157.437973
-102.369217
-67.666489
-63.518173
-128.681488
-64.906395
-108.955849
-60.889774
-63.678398
-49.336201
-73.039345
-62.007713
-163.819153
-70.079681
-59.838200
-81.193779
-130.945862
-95.651199
-103.481010
-65.836784
-56.104805
-156.028946
-139.032806
-134.220154
-63.531418
-51.097256
-149.513428
-68.862732
-52.872513
-135.983948
-173.995819
-88.492638
-50.538162
-78.704361
-132.129791
-60.854893
-112.162254
-25.347666
-62.481541
-64.723938
-96.600327
-65.778603
-56.662186
-56.942234
-166.472885
-98.396904
-52.743248
-138.545563
-57.974197
-85.929024
-92.263908
-124.271103
-53.568947
-58.773243
-52.957218
-60.211189
-90.290184
-118.032791
-89.145828
-41.881039
-79.696289
-47.723251
-96.229134
-110.145988
-90.073997
-61.107170
-42.260548
-65.668175
-49.979301
-88.561775
-120.343582
-109.271477
-72.831520
-80.037560
-120.755005
-61.030811
-87.763290
-57.224209
-101.324303
-111.314934
-38.431335
-52.974224
-99.248207
-100.115761
-91.486496
-101.839195
-91.270508
-49.941631
-51.037426
-57.870781
-74.936462
-92.063866
-59.781902
-76.205887
-54.340588
-107.362976
-69.635078
-58.736687
-148.481003
-69.781456
-48.037575
-50.110096
-67.177391
-126.650635
-53.293716
-131.649155
-81.769493
-58.278530
-32.623497
-57.197243
-63.820690
-162.541016
-143.752716
-87.950554
-109.751640
-81.048798
-163.619568
-78.880890
-165.425308
-57.101089
-78.544121
-56.131989
-54.964531
-132.679214
-153.128830
-112.818672
-156.980179
-92.009941
-73.691757
-71.376732
-135.203674
-148.553955
-79.765884
-102.471130
-75.686829
-61.776047
-91.592751
-53.232380
-86.213638
-116.908501
-56.515591
-144.903229
-69.559586
-95.305672
-77.293785
-57.167774
-129.518082
-60.341698
-81.093697
-144.322571
-69.826759
-124.393349
-67.613937
-94.178734
-83.386833
-58.727821
-94.161125
-56.755527
-71.320290
-164.423630
-79.179848
-107.247398
-58.143307
-110.894775
-112.971344
-116.024239
-64.038322
-102.724434
-92.710297
-151.924576
-95.058609
-66.411972
-79.172806
-79.319916
-132.814224
-46.946014
-47.409058
-59.616352
-40.366604
-66.573822
-45.417770
-65.592133
-58.016102
-55.419193
-61.949333
-44.977055
-57.765598
-44.727734
-75.394928
-57.190327
-81.888557
-109.542587
-73.135712
-69.291252
-61.749168
-52.121941
-92.932991
-90.751160
-65.373810
-63.738243
-59.936398
-154.597519
-118.771767
-103.919113
-73.800072
-98.980896
-63.888645
-100.921555
-66.930206
-106.981247
-73.841347
-95.814445
-71.395851
-171.246765
-92.785431
-74.247566
-104.201569
-60.518288
-151.443756
-109.726517
-118.698204
-86.932182
-52.414688
-62.353054
-50.208427
-86.233711
-130.909607
-69.514290
-142.336731
-87.954544
-106.854416
-64.386002
-132.513031
-80.491669
-108.224983
-58.976322
-76.335526
-49.815372
-26.494013
-32.723335
-59.342361
-126.813873
-148.755783
-81.666779
-74.282143
-104.473267
-94.908165
-109.792549
-65.649948
-137.250198
-78.597672
-54.868809
-62.031467
-65.420303
-66.206665
-67.943573
-87.438438
-30.645124
-69.943794
-69.974823
-106.955864
-96.741409
-162.593781
-113.795151
-77.941696
-66.864037
-59.263432
-74.652916
-117.292412
-63.797222
-57.478226
-45.190071
-61.867508
-124.090149
-163.584503
-36.584385
-146.238907
-48.292645
-63.745975
-79.286049
-52.864956
-57.632156
-58.643360
-57.322338
-48.209682
-82.292252
-68.709000
-85.344879
-58.524124
-62.314339
-155.252182
-62.511303
-62.385265
-88.146759
-75.296692
-58.195591
-63.757469
-61.273842
-51.472103
-154.794495
-71.691940
-59.220066
-52.703629
-88.967712
-66.299423
-76.523842
-41.033028
-63.321629
-132.923752
-71.334808
-98.167374
-72.670624
-111.114990
-28.231430
-139.371048
-146.008850
-81.404549
-59.437950
-65.831490
-96.073807
-142.836166
-64.150322
-113.659103
-126.386238
-99.903481
-55.992634
177.434845
-74.636299
-58.439182
-43.515018
-34.700603
-53.053368
-74.260323
-65.973335
-54.036877
-92.056831
-60.211487
-68.728409
-69.308830
-63.683559
-49.653301
-62.987236
-56.315525
-49.525639
-63.583954
-113.330780
41.707115
-98.074341
-76.304214
-160.817917
-98.756630
-99.668297
-79.496460
-137.997055
-163.816177
-132.814667
-61.172928
-56.024323
-62.057236
-63.581802
-74.489632
-57.711277
-71.544250
-135.875229
-138.761566
-130.795731
-72.886917
-98.104813
-59.509090
-45.343235
-69.276115
-54.359398
-115.153580
-39.558903
-117.950134
-33.043301
-54.437023
-57.880863
-34.606552
-54.482189
-68.216835
-121.451302
-55.774689
-126.612190
-136.517197
-117.507538
-54.839310
-62.099422
-48.780296
-154.697632
-65.276237
-70.811531
-57.414307
-60.919956
-157.534485
-66.151871
-71.716545
-111.264290
-65.324776
-164.793472
-91.642654
-132.943375
-97.208580
-60.783886
-139.018723
-59.861053
-64.195618
-59.153839
-89.284790
-84.109955
-177.521790
-93.869499
-70.152992
-68.934677
-110.763283
-59.156448
-90.273865
-57.090733
-59.825386
-63.651901
-120.693832
-58.505894
-49.504757
-66.583351
-52.551853
-94.939438
-86.233192
-56.178829
-72.304977
-151.371826
-63.743603
-50.842789
-124.941872
-72.218246
-115.316864
-66.741150
-86.169167
-73.301102
-117.356621
-146.646484
-77.283463
-112.141472
-83.389877
-45.773796
-76.834007
-139.062408
-109.878380
-49.544651
-118.115440
-65.458702
-38.092064
-151.065765
-75.898590
-43.732346
-96.878059
-66.587616
-62.478935
-54.608955
-56.775761
-159.110703
-130.454987
-84.516098
-67.976448
-58.050785
-73.787781
-80.099403
-83.544243
-82.321304
-55.719788
-56.582966
-87.963730
-54.309387
-59.162434
-102.076103
-107.535110
-79.694374
-43.699997
-97.842842
-90.622437
-66.814697
-70.754211
-29.125004
-65.556282
-66.950447
-67.329269
-77.553589
-146.170166
-66.224480
-115.961868
-45.033192
-91.001427
-124.198776
-92.757164
-64.263603
-154.696243
-103.565704
-112.745407
-90.486969
-80.883240
-113.321709
-97.764763
-71.817558
-72.295448
-68.080261
-163.094833
-160.419891
-64.425812
-48.179932
-58.525990
-57.756390
-136.599670
86.545219
78.362473
92.627831
-86.952644
-66.061302
-125.361656
-110.095154
-62.013538
-137.626343
-50.446625
-81.631371
-169.813583
-50.953526
-56.886745
-84.831108
-51.909424
-60.102367
-67.683289
-39.030758
64.363266
86.957932
56.760441
-125.772217
-69.768372
-124.272690
-68.492722
-93.030968
-144.809570
-167.098816
-69.595253
-83.415215
-95.650139
-144.176163
-101.921043
-73.588669
-177.454620
-51.858238
-82.153442
-147.381073
-69.673325
-61.465641
-45.496521
-120.761047
-56.156185
-71.423691
-137.333176
-112.241928
-58.597214
-21.819672
-123.982231
-57.056141
-47.156021
-63.984055
-74.406792
-78.462608
-32.987453
-83.828461
-68.622215
-92.962677
-56.881432
-75.915100
-44.889961
-62.424919
-38.525990
-79.869667
-44.763920
-48.256184
-40.114971
-85.017220
-58.827850
-165.347855
-70.511688
-74.554314
-73.075394
-65.667343
-71.226143
-90.921043
-62.334183
-70.279129
-63.451660
-73.717911
60.991264
52.297436
-60.440102
-67.542717
-142.906509
-56.913395
-72.250618
-88.086380
-62.864998
-97.105560
-121.661621
-72.915184
-38.857471
-138.749252
-49.037956
-55.306622
-50.557983
-52.001904
-61.526955
-59.274872
-81.113235
-126.829720
-117.550598
-134.360718
-60.537548
-130.583725
-86.845642
-70.973984
-88.749382
-75.504974
-76.290474
-49.980587
-151.520172
-93.284546
-105.122574
-55.465580
-107.412003
-93.828362
-78.481499
-52.838665
64.345345
42.441380
-111.119598
-133.263199
-74.800461
-67.036011
-63.003532
-55.558739
-113.982475
-58.106853
-63.869053
-81.952705
-137.333038
-123.927902
-80.554115
-41.593914
-70.874245
-127.240364
-123.396034
-157.288681
-57.555550
-93.426544
-156.961258
-28.321318
-54.318977
-95.322914
-47.654785
-48.313141
-58.864143
-77.136833
-81.725471
-57.500294
-56.857224
-142.556168
-56.800995
-89.869904
-54.219250
-76.800941
-101.703270
-96.591713
-58.710133
-66.346741
-152.226730
-97.334000
-39.000355
-144.970322
-79.263962
-80.442192
-49.029232
-64.867233
-89.665359
-72.980331
-68.451027
-86.069016
-53.811718
-58.758911
-84.378242
-59.453209
-91.755180
-64.152130
-51.330818
-152.779068
-112.840919
-52.967621
-48.610928
-154.314285
-54.933647
-69.518112
-36.332806
-68.202576
-69.113174
-130.934677
-47.086346
-129.635391
-63.888016
-87.998199
-150.484604
-69.653854
-35.128414
-55.429192
-133.699066
-67.311699
-52.014725
-155.443604
-151.534042
-61.673981
-76.598030
-74.011047
-66.610336
-72.781219
-147.421478
-68.314804
-57.840961
-147.130264
-62.723331
-49.956989
-117.680588
-42.490570
-90.130951
-91.097954
-100.368027
-61.306149
-59.967228
-105.121124
-113.216095
-55.323219
-110.897942
-85.167915
-71.583527
-58.687160
-83.508987
-87.283142
-79.882370
-59.955338
-53.435978
-72.340614
-76.763824
-63.425980
-70.637115
-51.082733
-61.573078
-72.408989
-67.466560
-82.928658
-67.583893
-102.442032
-165.815552
-55.979496
-131.829590
-62.081200
-65.402565
-72.524567
-52.088177
-59.859562
-110.882599
-57.539463
-65.221024
-68.686127
-96.739708
-106.721901
-65.296318
-67.649811
-96.919456
-63.326881
-127.665611
-63.681648
-72.953880
-57.393345
-164.886993
-56.952019
166.070404
-36.833263
-85.273544
-89.884995
-73.678207
-36.114555
-155.999527
-82.901764
-79.097267
-75.930382
-59.157024
-65.725784
-65.815811
-65.535294
-59.080566
-71.632957
-78.006813
-66.078880
-63.847034
-78.287613
-59.411175
-92.163170
-58.737221
-68.251793
-64.068604
-65.282928
-56.629986
-66.701218
-76.362625
-65.560913
-66.849007
-59.216766
-16.750101
-14.074032
-116.583839
43.372013
25.324379
93.592079
56.577320
-67.425781
-57.385307
-57.967075
-72.581673
-97.401375
-94.335564
-85.850639
-114.103493
-67.784668
-139.807968
-98.504128
-63.235977
-51.949402
-84.907349
-83.220215
-77.646706
-130.153107
-151.084869
-84.873131
-105.067207
-56.149708
-66.059616
-56.870411
-64.248528
-89.678635
-38.963039
-80.743919
-87.760010
-100.490562
-71.247902
-112.893471
-127.648140
-60.839386
-56.780685
-79.436623
-102.725189
-61.298145
-67.115669
-80.511208
-58.207710
-68.800484
-119.886353
-66.659233
-125.474350
-49.448414
-61.021957
-159.196732
-79.184891
-84.082985
-65.600395
-125.321724
-86.542198
-156.373260
-112.191238
-21.010130
-56.792828
-114.701324
-66.387924
-70.093063
-56.446987
-74.608124
-54.763554
-60.905750
-71.528076
-38.349110
-64.132553
-56.472755
-55.982773
-158.492401
-71.367966
-53.191002
-51.100193
-126.778961
-87.016541
39.917393
-121.085258
-112.680901
-89.797226
-94.999718
-59.589226
-53.592190
-126.379898
-123.679558
-74.887390
-130.981827
-70.630920
-80.377563
-127.749039
-59.056538
-57.449688
-76.376274
-52.180656
-63.010773
-150.140442
-77.684174
-48.037041
-62.829350
-90.577721
-87.435448
-74.412849
-54.470825
-154.340881
-64.623756
-65.926735
-156.631775
-59.255062
-102.245399
-63.539909
-74.552704
-50.448299
-62.501076
-91.069809
-117.516869
-68.816330
-79.130630
-94.153145
-63.067333
-147.764740
-110.744942
-82.356995
-140.637344
-64.081078
-73.939850
-115.489258
-151.908035
-94.367317
-93.348015
-62.133133
-62.052368
-109.683952
-85.300339
-64.887917
-133.222183
-58.174690
-79.311295
-121.775627
-62.318703
-78.968193
-120.785820
-77.094482
-55.603699
-86.714775
-130.667953
-78.092949
-83.320175
-77.895912
-64.754906
-155.171082
-65.655205
-135.447769
-139.740936
-55.160179
-43.211727
-161.262695
-91.703232
-74.961830
-58.650448
-86.230820
-54.421192
-130.206772
-72.724937
-57.939602
-67.194916
-65.481155
-49.687111
-55.034454
-47.794350
-75.804573
-89.640579
-79.962601
-139.747345
-154.079025
-68.491814
-90.604958
-68.239883
-56.664482
-131.438049
-73.294067
-80.410194
-58.797535
-64.865875
-79.140823
-80.884415
-53.491619
-78.372414
-149.363235
-75.557289
-129.406830
-57.795460
-151.467209
-132.183350
-51.959568
-58.421486
-51.404610
-112.928001
-151.212372
-138.512695
-57.235332
-83.228439
-54.898579
-59.128677
-89.403084
-58.037601
-130.819473
-54.464798
-122.552971
-101.974854
-121.636002
-63.930664
-122.048492
-64.180786
-54.594780
-136.171265
-62.887856
-92.717323
-61.607796
-98.713837
-101.060089
-57.156944
-110.882828
-71.807228
-61.882782
-130.544189
-60.435287
-141.100800
-66.315636
-53.917934
-163.121506
-53.014889
-33.067135
-39.159622
-107.786232
-66.577362
-73.528625
-71.602715
-110.917252
-94.882942
-74.819176
-56.267391
-128.675720
-70.208961
-102.950035
-51.715736
-64.466820
-59.342171
-56.356388
-44.723911
-82.474892
-62.502865
-70.439217
-45.534573
-70.065536
-105.216721
-52.029755
-62.097576
-71.241341
-53.925739
-64.557014
-63.430965
-73.115555
-73.805275
-143.457733
-91.335403
-95.236084
-84.681183
-78.945145
-125.492683
-65.499229
-55.628242
-109.200020
-120.957397
-127.863815
-67.488564
-118.347580
-139.527588
-93.772621
-98.839775
-66.984497
-98.595245
-57.788464
-119.592003
-130.337738
-104.528084
-57.431847
-54.792801
-78.882828
-62.422733
-52.071274
-158.664154
-145.522324
-84.106750
-71.314774
-65.239014
-87.217873
-135.063416
-59.495193
-64.418526
-51.901573
-104.110611
-64.354958
-79.828049
-61.406040
-156.734467
-66.471436
-83.710098
-99.569206
-143.125351
-140.328217
-81.378670
-122.451622
-58.694332
-80.249741
-133.740860
-63.311218
-74.465500
-169.362015
-161.396179
-56.568001
-119.774796
-71.522270
-75.191711
-82.604652
-67.203781
-48.821682
-93.878220
-55.519333
-71.281487
-54.390259
-102.071365
-72.850708
-32.056255
-64.905907
-80.424309
-97.514198
-108.805260
-71.175774
-80.614571
-61.016029
-56.366230
-60.156738
-88.992432
-62.060467
-50.992649
-40.688168
-71.624535
-62.250984
-98.059349
-60.722210
-107.915413
-61.969093
-112.769440
-66.477707
-149.105728
-108.638596
-171.626083
-84.711411
-110.142822
-62.011761
-110.696854
-76.848732
-63.762791
-156.500229
-58.697521
-67.034164
-78.055687
-60.658073
-112.186554
-86.900085
-57.523926
-40.433441
-152.720978
-89.791069
-94.288445
-131.145279
-65.411644
-59.991882
-57.095913
-111.663086
-78.155876
-122.632172
-96.959534
-54.188240
-101.819725
-159.287460
-95.498360
178.808914
-67.841667
-111.277084
-120.380791
-77.058403
-151.809174
-108.541908
-74.027252
-45.194080
-63.439327
-144.127304
-77.159355
-104.287376
-69.577347
-47.628147
-153.082031
-68.758110
-85.164879
-92.352425
-68.834190
-61.094456
-87.664009
-154.704895
-91.470505
-80.230362
-104.470596
-21.098803
-46.220802
73.083420
70.303268
43.349663
62.898197
69.150856
79.785614
68.128944
70.191360
80.925743
75.044334
64.116646
56.194031
-67.059998
-102.287025
-156.007538
-50.612980
-70.077011
-77.271851
-80.905525
-61.265236
-52.313011
-66.360527
-120.458046
-68.460396
-61.455963
-57.658157
-94.297493
-72.537315
-52.662613
-91.947441
-133.708801
-33.613373
-123.410095
-61.056274
-86.756760
-64.676537
-159.389526
-70.955147
-78.306740
-90.099823
-62.108894
-34.554344
-71.172295
-57.072266
-92.381706
-86.963509
-113.834808
-31.857729
-113.297882
-68.638725
-54.534317
-138.667648
32.000713
-59.140480
-150.022690
-105.628372
-76.145569
-137.338501
-110.651505
-58.316616
-70.254105
-118.860916
-124.183075
-82.152008
-124.301186
-141.570831
-109.557663
-160.899826
-86.603569
-101.104935
-108.350227
-116.851959
-75.620422
-173.906082
-75.241112
-49.955528
-79.969437
-119.321213
-61.821980
-82.718224
-54.649307
-157.005005
-62.598713
-31.388781
-120.157898
-70.250175
-142.238129
-57.777748
-65.088417
-148.448700
-68.805801
-154.938782
-54.494350
-97.672638
-49.708256
-171.602432
-61.418205
-34.504177
-57.163326
-77.364983
-59.554657
-137.107193
-81.126114
-53.821697
-59.046532
-50.073311
-67.494995
-55.569035
-154.739731
-68.895607
-152.559937
-66.576393
-42.923496
-57.183445
-79.376938
-70.968750
-69.626198
-61.910080
-59.190109
-104.341339
-74.920403
-84.964180
-77.947823
-49.407402
-84.491997
-72.999855
-169.450333
-97.444923
-124.791405
-89.353661
-51.760632
-74.621460
-69.550720
-62.954384
-59.032078
-99.727821
-64.881004
-65.234314
-79.208466
-68.454765
-158.013474
-45.010365
-52.201916
-45.899570
-71.119873
-159.952347
-146.841553
-102.132904
-76.645035
-58.826683
-28.033585
-64.079475
-62.942081
-102.698212
-137.070435
-86.895500
-62.621021
-167.267502
-86.556145
-102.272331
-72.333870
-49.439529
-61.769661
-32.792774
-64.334335
-66.373802
-156.276672
-63.281250
-85.528923
-67.616951
-36.551468
-65.933487
-173.966812
-82.468231
-150.579086
-92.893105
-59.038948
-72.786934
-77.375671
-100.796295
-165.210144
-77.666679
-116.155952
-100.031921
-160.106979
-108.818321
-129.886841
-96.319954
-58.073887
-78.150253
-148.990784
-77.181709
-122.614662
-68.085121
-75.789200
-49.984653
-118.568497
-105.552444
-108.614265
-53.612434
37.815601
82.293480
44.826698
35.827312
-44.069588
-158.007416
-83.725380
-93.850639
-130.877945
-87.365639
-100.425285
-49.814949
-79.642853
-65.449707
-51.517662
-48.274414
-74.699173
-62.647091
-57.741577
-63.472275
-57.998051
-46.747612
-128.789703
-146.961349
-40.020252
-96.739059
-55.619381
-159.220108
-68.386742
-87.325249
-139.983307
-110.140373
-102.032417
-94.600876
-179.490616
-100.546028
-63.438690
-106.527718
-65.867188
-114.831963
-139.549393
-132.490936
-64.941956
-106.714409
71.521774
55.835617
50.573536
70.852524
61.808907
45.258930
40.989887
80.197739
50.117397
44.349922
88.125900
61.141003
52.995277
59.033470
21.848522
48.573132
61.120327
49.327953
78.945740
-131.853058
-135.505020
-97.625931
-65.115814
-80.633492
-93.710754
-127.997345
-100.548141
-49.688850
-75.935936
-173.527664
-73.729645
-77.391167
-108.536049
-145.249527
-84.134712
-63.695293
-122.645973
-81.390205
-67.890373
-54.217529
-93.999054
-87.999222
-149.721436
-53.340240
-63.050369
-63.772625
-81.806404
-94.538666
-120.111809
-109.922363
-77.999588
-87.724510
-142.755569
-58.018757
-139.212479
-132.251251
-137.800964
-74.607635
-59.988190
-152.916992
-115.430351
-110.373093
-110.082085
-53.169861
-67.259079
-61.041519
-66.813660
-69.314850
-97.865929
-64.210121
-48.910744
-50.116932
-69.822189
-156.068832
-71.876442
-46.540806
-89.957588
-62.376057
-56.101257
-119.925735
-108.099060
-67.142311
-76.170509
-89.787804
-90.953377
-70.966751
-65.006393
-112.613403
-108.093170
-50.340553
-71.849258
-94.198784
-67.625893
-61.640202
-61.020935
-25.100880
-57.477215
-46.589146
-51.457993
-88.805191
-90.797173
-90.155441
-62.336239
-66.993698
-78.580132
-67.167076
-130.716400
-55.095486
-65.027672
-57.846127
-72.489227
-59.299255
-62.774536
-132.589233
-90.483017
-79.106522
-53.297077
-83.970085
-82.530426
-154.694641
-55.683556
-84.874550
-59.987873
83.304810
80.201256
65.004456
77.918892
45.234539
81.706421
58.800247
43.452576
42.651627
43.564232
61.858200
68.412651
58.440189
49.223724
78.944466
49.326580
80.183662
59.428299
81.884438
90.919579
19.838655
-59.317047
-141.303436
-86.597687
-127.177750
-49.722992
-145.771942
-68.515854
-64.923439
-59.490185
-91.702126
-162.930008
-153.977020
-53.401306
-170.745697
-101.413963
-117.521431
-136.052658
-138.981888
-122.615822
-53.011333
-64.408859
-70.472908
-57.710274
-88.822060
-90.197815
-90.418793
-57.240349
-65.888649
-50.448990
-125.521233
-110.832764
-150.378784
-154.112030
-70.509682
-146.189682
-57.509956
-83.742065
-99.416107
-159.992371
-54.506100
-116.135643
-43.404137
-116.082886
-159.735336
-112.907600
-82.805305
-62.645725
-109.685417
-101.178192
-56.357552
-117.099434
-51.696651
-68.512909
-96.903999
-57.340309
-86.379303
-150.857361
-62.651936
-89.458321
-120.817245
-124.829636
-159.688263
-37.684769
-67.577995
-99.244720
-60.011555
-58.615150
-43.622414
-134.757080
-142.370193
-64.809128
-75.561966
-81.358696
-72.495636
-65.223480
-91.581299
-75.491776
-163.108841
-114.184052
-72.555077
-64.503952
-142.809006
-121.725441
-68.389679
-58.326931
-108.020294
-88.479431
-101.661514
-110.177994
-94.928780
-138.519211
-86.855652
-143.736649
-62.609112
-146.810257
-80.516701
-109.056183
-166.393707
-57.539738
-67.837547
-112.184731
-59.058292
-64.827415
-104.128471
-80.887421
-99.685387
-64.100670
-78.980637
-83.856216
-64.370949
-120.487808
-70.078651
-100.282837
-124.206505
-75.729538
-87.439255
-106.187386
-124.658226
-82.154999
-75.603546
-68.367020
-69.154556
-87.733955
-57.255440
-104.542931
-133.658279
-108.027100
-73.530197
-95.902237
-151.201233
-127.257347
-95.306335
-66.593330
-59.947433
-143.547211
-84.701057
-104.049538
-130.797928
-89.587936
-59.529343
-55.245068
-157.207382
-139.887314
-123.261452
-56.826405
-65.193222
-64.454536
-69.896194
-156.793900
-115.194496
-77.348778
-114.303574
-92.599014
-70.153122
-42.732491
-107.757263
-71.032959
-87.050514
-90.137947
-113.943054
-97.717529
-61.593121
-91.887009
-102.886040
-66.554932
-108.058754
-60.664192
-166.479614
-60.692028
-79.929008
-42.484802
-68.820625
-88.465019
-98.723999
-102.855263
-105.580200
-80.164688
-62.370110
-113.643906
-155.632477
-85.296127
-125.460434
-96.995483
-82.892303
-85.763153
-97.271507
-81.830856
-136.507751
-56.320511
-71.352890
-103.595581
-66.796684
-94.113121
-66.685890
-69.349701
-64.612106
-66.417686
-71.482239
-97.188019
-164.173813
-60.577888
-70.258774
-87.526299
-79.864838
-33.633873
-51.957870
-64.351151
-52.556992
-64.329491
-91.101402
-97.808678
-95.615005
-94.400116
-109.857246
-61.816185
-161.099319
-67.039215
-85.806946
-59.208904
-58.179657
-120.991013
-86.066093
-61.163666
-64.723854
-58.753510
-85.216530
-59.811001
-59.733963
-67.106346
-138.035400
-61.955528
-109.265182
-63.295208
-52.857346
-61.711590
-106.674911
-66.479996
-76.960503
-65.061279
-132.094223
-59.420444
-62.692001
-64.063629
-109.587746
-99.651443
-60.795471
-62.749592
-86.034775
-59.873325
-57.379158
-51.222885
-49.726772
-67.520447
-67.103500
-72.122330
-65.390358
-57.786102
-86.592941
-58.338673
-57.816433
-155.167343
-72.916603
-52.295246
-102.292793
-47.570698
-71.791725
-168.560669
-107.556458
-79.923943
56.450275
-85.149429
-74.816078
-64.342438
-56.421852
-40.538364
-157.179474
-68.257874
-57.429367
-69.048622
-58.002388
-51.517460
-71.270592
-77.704010
-70.433296
-119.186630
-150.548172
-59.984776
-63.485073
-63.600636
-124.961433
-61.558464
-104.060646
-144.338593
-69.506920
-81.415672
-79.817444
-65.202255
-62.028675
-78.666489
-81.784904
-160.514908
-55.170750
-22.224524
-54.704121
-56.610779
-57.630489
-50.759396
-134.562469
-139.284058
-57.995625
-108.045174
-63.581120
-54.723652
-75.324112
-66.943550
-115.151627
-103.104729
-87.900726
-42.112293
-100.410667
-56.141994
-62.308758
-96.290176
-46.097317
-66.126358
-55.016724
-76.812485
-59.678680
-65.259758
-56.609249
-51.908070
-62.832561
-144.094833
-135.032440
-81.729401
-73.926964
-68.660233
-69.544785
-87.910133
-42.728462
-66.661674
-53.013168
-62.694317
-54.588264
-75.039284
-147.570557
-108.347725
-63.227890
-95.369156
-105.341370
-61.772411
-58.826530
-107.200462
-102.823273
48.660610
-82.183372
-86.798668
-95.075272
-66.802650
-38.306938
-43.365879
-74.488777
-114.959221
-81.633942
-133.273163
-64.893295
-117.277344
-90.580780
-62.397854
-105.154945
-135.177582
-102.844872
-161.316650
-101.343414
-39.537254
-65.112671
-130.717422
-140.626541
-67.744408
-62.458168
-80.785866
-69.516090
-67.787148
-53.413033
-50.763077
-48.343300
-66.756050
-115.184959
-117.395508
-90.179832
-40.842701
-132.050552
-79.199646
-123.037590
-119.627480
-53.864223
-61.142853
-135.636887
-58.510540
-114.375244
-89.618713
-106.510658
-106.785019
-51.385223
-59.796478
-61.743076
-126.587425
-83.530373
-98.419281
-64.873436
-133.955872
-56.349667
-145.679932
-135.653030
-144.328506
-66.666580
-50.479904
-53.394798
-62.330502
-73.019218
-52.758144
-33.391319
-59.281498
-57.475391
-138.850815
-71.858231
-60.640568
-67.572052
-54.017475
-130.996475
-78.640717
-116.078224
-60.966526
-108.582260
-93.752342
-104.896950
-60.501881
-85.052681
-72.977493
-164.650177
-56.561825
-82.464706
-69.244644
-91.659096
-142.118744
-75.310867
-121.418297
-100.417931
-126.361252
-63.249229
-56.297459
-52.453014
-66.407150
-64.494576
-71.667000
-71.780930
-163.766388
-64.248146
-141.216690
-66.335060
-57.725319
-81.307518
-117.527306
-140.509872
-75.654747
-70.554268
-80.176575
-58.462284
-68.951309
-130.715424
-63.169109
-93.252731
-57.651363
-61.715607
-65.830315
-60.208019
-85.413925
-94.953217
-134.678726
-156.081207
-93.084389
-110.651680
-98.064201
-107.964142
-73.430840
-117.991539
-109.718773
-87.344513
-62.813728
-105.801628
-69.540199
-65.065590
-27.901487
-107.865410
-94.572006
-118.523285
-71.921204
-48.799450
-144.183899
-31.929586
-65.741905
-86.179825
-144.265518
-62.887829
-57.192863
-52.240566
-55.787766
-70.837601
-68.579620
-75.575256
-62.863125
-34.599720
-55.506157
-56.463921
-66.748772
-61.848385
-73.993446
-68.192612
-111.194740
-72.552299
-154.729340
-113.002602
-61.811459
-15.256482
-37.273365
-43.662506
-130.506088
-136.991409
-56.025124
-58.884342
-128.505081
-119.149719
-151.936707
-89.973282
-107.916901
-89.228989
-62.894413
-49.568005
-52.543598
-56.864235
-41.159306
-63.712437
-59.933861
-65.391190
-113.773743
-153.431091
-81.659477
-144.902130
-161.206711
-74.434921
-53.570541
-45.180363
-64.250877
-63.937286
-64.096275
-53.597660
-51.042583
-57.133327
-101.644646
-96.587799
-75.859673
-107.110023
-91.831802
-87.223930
-27.037180
-63.173550
-68.432579
-55.279179
-69.904167
-64.424904
-60.191532
-54.691227
-96.693634
-76.874519
-103.268875
-66.362061
-60.869823
-59.080704
-50.471466
-86.957169
-97.643967
-119.587852
-90.519958
-129.567200
-56.544529
-62.935333
-68.227158
-158.201767
-52.837593
-87.715141
-105.581703
-70.241730
-83.193031
-142.977829
-85.836357
-97.145554
-80.360626
66.966049
67.440369
69.019348
-58.122654
-67.159523
-80.583076
-74.139893
-108.830551
-102.091942
-70.022293
-123.607239
-93.701164
-143.972534
-93.829948
-27.905573
-55.863403
-64.237984
-109.733986
-92.077316
-72.776657
-65.833931
-59.001152
-69.932571
-85.669655
-108.937103
-48.105480
-58.182491
-88.063522
-60.371429
-45.449760
-71.083488
-66.006683
-58.891808
-143.300262
-95.487411
-58.016346
-79.457039
-145.061981
-102.073029
-114.364166
-95.296791
-68.896072
-56.583855
-87.560104
-60.176380
-130.109421
-69.739342
-57.726974
-64.051506
-140.439941
-64.006424
-97.113945
-59.182980
-62.320549
-116.453491
-167.334427
-57.808117
-98.375946
-168.888474
-80.435165
-82.784248
-127.595833
-125.605247
-57.607330
-62.528248
-42.175491
-60.665607
-67.218781
-68.316772
-112.756920
-174.804550
-70.541618
-124.799080
-164.987701
-76.381554
-84.817490
-116.651566
-61.973602
-116.390434
-135.938568
-37.127319
-64.283394
-58.503120
-38.036278
-133.817612
-126.198051
-78.411270
-57.754322
-100.634789
-143.448547
-161.793320
-143.661499
-74.849953
-84.306335
-57.423359
-61.943325
-57.221607
-29.471796
-148.974472
-16.158888
-60.335114
-71.723549
-64.421730
-54.985744
-94.372200
-75.225677
-155.610458
-46.023849
-32.159348
-68.583931
-66.421738
-143.980133
-115.531937
-153.939713
-109.448814
-111.488922
-88.398941
-65.603455
-129.048019
-67.124596
-120.961334
-109.844231
-133.646271
-97.798080
-79.855583
-133.116684
-62.440357
-160.531219
-86.442337
-57.148563
-105.202049
-56.891426
-86.913612
-63.140156
-73.176514
-83.112358
-71.818565
-53.137535
-70.271629
-114.899742
-99.047516
-80.894714
-29.486185
-146.539749
-66.911507
-150.849106
-50.193409
-70.462074
-95.892670
-93.657608
-50.701897
-57.734043
-115.231010
-79.683708
-89.814117
-53.862236
-55.701374
-69.117088
-44.675930
-58.834248
-58.706402
-67.972641
-88.932281
-153.871353
-60.357342
-60.138344
-76.702255
-110.833969
-136.800888
-154.757004
-64.109268
-158.140884
-99.171745
-60.213074
-54.205944
-148.986725
-63.340164
-72.657013
-140.205872
-78.249626
-55.036446
-61.746696
-94.815460
-67.702568
-64.374031
-123.095657
-64.484383
-75.170815
-69.893127
-83.655411
-56.540977
-61.315071
-53.651154
-64.185631
-111.633423
-139.207870
-85.810669
-126.820366
-97.631447
-110.292656
-97.005363
-54.993252
-143.155914
-145.770035
-108.888069
-119.348915
-45.779751
-50.558834
-83.848602
-124.691147
-86.915543
-61.992233
-78.076561
-98.625000
-58.494995
-84.506004
-111.885429
-64.160591
-67.717873
-146.250702
-83.988785
-34.220451
-83.915543
-79.264908
-52.477039
-166.836548
-51.060154
-51.176880
-76.536674
-63.035545
-158.484116
-127.591286
-60.373943
-46.151058
-74.275711
175.877716
-104.280479
-102.973915
-122.791756
-84.400459
-58.848339
-83.752838
-88.446083
-57.489384
-109.318359
-99.771667
-72.064003
-161.709091
-60.150364
-57.675255
-63.853931
-65.582436
-89.646370
-72.921104
-106.854622
-97.691093
-57.643814
-110.445656
-62.189785
-69.693253
-100.689774
-116.644409
-58.815540
-54.076653
-48.956207
-148.816422
-151.465836
-65.833046
-117.463821
-81.542458
-105.619995
-118.438545
-85.125046
-101.934998
-177.437378
-109.009666
-152.235291
-119.211449
-100.565720
-78.079819
-67.462799
-90.964432
-87.483971
-66.785530
-82.987022
-111.399071
-60.217903
-93.869164
-88.104614
-79.366104
-66.908905
-97.420441
-130.033951
-96.596703
-56.002853
-142.340881
-62.574795
-67.451569
-106.985947
-120.080063
-58.733116
-59.095058
-55.359810
-95.877533
-67.608780
-77.826530
-64.387047
-60.666599
-123.314240
-81.340202
-82.181313
-60.677334
-65.915756
178.343048
-85.300110
-35.503193
-60.301018
-68.213303
-119.362839
-160.840378
-100.146034
-133.514832
-78.188774
-52.267719
-45.342915
-97.825874
-44.933491
-79.059395
-148.769073
-67.365105
-66.238396
-101.886978
-128.281586
-59.947372
-54.486431
-54.361080
-71.331589
-65.281563
-128.702744
-164.297882
-106.349922
-110.259384
-68.878189
-92.927483
-119.862297
-115.591599
-123.141350
-94.894661
-57.578281
-73.328712
-50.957108
-82.140984
-143.156082
-112.761681
-49.827721
-101.049294
-68.760193
-81.695610
-120.159851
-127.269638
-57.163734
-153.460541
-76.467583
-61.895287
-56.179859
-65.315781
-146.368240
-66.828835
-41.963406
-101.888641
-61.946644
-87.168282
-63.667255
-50.845341
-88.127060
-63.747082
-153.174118
-75.640427
-55.376328
-62.295380
-60.969269
-112.800209
-62.410332
-109.674721
-128.622803
-72.432564
-59.062439
-132.935944
-159.243347
-108.682053
-61.942505
-106.096169
-116.605751
-125.188919
-82.399673
-156.428146
-56.798805
-62.845577
-72.164520
-118.665184
-115.787766
-55.838039
-111.111382
-74.998146
-40.465591
-69.086334
-165.233536
-72.873512
-92.070518
-34.907692
-72.853539
-85.039284
-104.803062
-43.930359
-85.631317
-82.123940
-53.140247
-49.628189
-85.342125
-114.137466
-77.374107
-85.632607
-57.866150
-113.704597
-86.149551
-74.100388
-71.884232
-87.490944
-113.381706
-65.170479
-131.030731
-73.951271
-67.725487
-65.200279
-72.071289
-54.534431
-76.414764
-57.508018
-73.031403
-82.600281
-72.230385
-117.810127
-123.619911
-87.748123
-172.601227
-70.981339
-66.077141
-168.132965
-91.451805
-80.890984
-44.760136
-72.462746
-84.430618
-112.566025
-141.270828
-60.990158
-52.786102
-24.454590
-65.351357
-43.077900
-46.787334
-63.045773
-82.068512
-55.384739
-52.272392
-85.028282
-112.427689
-67.928009
-120.430145
-87.835693
-60.693111
-70.388084
-120.774391
-63.721661
-73.930626
-151.546295
-61.473885
-87.390579
-64.746666
-47.053070
81.832977
65.916595
48.484692
-61.004044
-70.739723
-72.001762
-70.875656
-135.980927
-68.658592
-130.241623
-76.194733
-80.891533
-95.299767
-144.054459
-74.623695
-97.653564
-115.177826
-74.018402
-59.782356
-88.624298
-70.750542
-68.566078
-95.167389
-59.296856
-70.196960
-46.915012
-71.064224
-65.387703
-64.402931
-163.083145
-62.032738
-36.248585
-131.883774
-82.708954
-61.102486
-64.490524
-83.611794
-58.241737
-74.789948
-85.070679
-131.243439
-59.862652
-77.954628
-155.859634
-57.829018
-45.107491
-66.149368
-146.002808
-88.958618
-137.120117
-71.411278
-59.459930
-85.993408
-57.561470
-71.109802
-60.350693
-63.092838
-62.675587
-104.637428
-71.441231
-108.137993
-73.329330
-100.071625
-59.361252
-137.839340
-116.601311
-90.779007
-62.991894
-89.794617
-158.376785
-102.172203
-65.536400
-68.569427
-114.843475
-86.614120
-65.117355
-65.568855
-159.888123
-70.725365
-56.234200
-62.836617
-147.357605
-65.319717
-108.738640
-80.629951
-96.861938
-52.193707
-57.448643
-66.115036
-77.955231
-65.326622
-62.269016
-101.646233
-153.977737
-85.955238
-106.137589
-169.937836
-67.366142
-58.181393
-77.536125
-71.150002
-113.914917
-120.638618
-65.515060
-91.089302
-77.219887
-97.564674
165.636612
-57.396385
-96.667877
-74.935692
-56.252899
-62.520653
-60.040516
-129.122025
-129.930756
-64.466354
-62.616467
-62.448627
-53.518997
-167.442856
-91.405655
-73.724274
-111.946846
-58.395710
-56.217525
-56.209015
-61.168861
-76.298126
-79.204552
-81.801208
-46.119556
-66.940033
-53.259544
-47.619236
-60.676228
-61.306538
-72.195930
-138.132126
-64.064178
-69.379463
-82.872925
-89.656624
-63.326599
-65.649673
-148.437897
-63.406479
-69.819687
-71.046082
-28.626141
-103.813660
-69.569580
-71.223282
-71.014786
-47.646317
-83.473679
-63.911530
-74.652542
-145.417496
-49.239971
-51.564922
-51.695812
-90.974419
-121.258949
-80.065063
-69.523590
-79.802338
-99.992630
-56.289223
-87.170601
-155.022964
-70.185181
-60.829361
-96.146408
-65.774910
-71.099777
-86.006165
-62.310474
-122.689423
-102.059486
-97.268318
-97.762688
-68.686142
-28.216417
-80.425491
-72.982292
-62.590305
-71.651443
-48.010403
-69.623802
-94.565079
-50.138729
-59.212669
-82.559624
-82.364647
-100.892097
-119.081161
-55.605045
-117.327835
-60.227402
-56.636765
-126.847969
-116.054550
-72.268654
-33.338039
-127.776779
-67.807602
-88.956383
-117.636177
-60.308662
-69.730469
-136.131088
-104.642769
-55.951050
-59.628860
-47.897778
-112.132301
-72.586441
-139.309860
-82.609047
-129.572815
-62.140518
-101.388664
-92.334938
-96.221107
-58.344025
-63.548664
-57.758366
-119.924103
-104.816933
-53.907490
-68.358795
-59.283981
-71.614540
-66.180748
-100.384682
-71.406738
-75.898064
-110.601219
-68.063934
-100.363411
-96.221428
-63.810436
-65.728409
-66.715172
-163.744263
-75.008781
-70.180161
-166.040085
-65.101723
-143.181702
-160.326385
-88.226173
-61.051617
-70.321938
-65.009232
-130.352844
-153.408752
-68.333794
-109.255844
-64.302994
-105.731804
-60.471611
-108.501419
-148.028214
-74.415504
-94.203575
-56.066460
-110.016273
-88.176918
-137.683243
-107.070381
-71.796844
-80.058899
-122.593185
-93.432037
-83.418488
-160.563461
-55.150620
-78.028786
-101.429466
-63.128090
-95.560104
-84.368172
-115.036255
-42.979275
-74.225052
-60.205463
-58.263538
-80.988640
-59.964672
-61.298485
-85.313843
-144.254181
-71.490318
-65.638603
-54.019913
-65.686745
-67.996460
-138.864487
-69.819214
-64.400856
-68.480965
-60.317017
-79.486320
-91.874573
-51.678551
-84.108047
-79.187386
-68.249374
-55.290371
-68.899269
-104.545113
176.502289
-128.619659
-109.227859
-39.904903
-86.263771
-61.188889
-63.158279
-68.366760
-114.379433
-53.167877
-64.607796
-68.117691
-32.897308
-72.770279
-165.320465
-67.962128
-120.240921
-52.370529
-139.452789
-74.040428
-79.556152
-62.818378
-46.113297
-93.367279
-64.275734
-58.266197
-64.594757
-68.412086
-146.338348
-87.546143
-82.642754
-123.600761
-92.999954
-90.961197
-106.698799
-104.560143
-117.347672
-82.751671
-56.642506
-66.446716
-78.177025
-60.796509
-59.363625
-71.310600
-156.705643
-79.882156
-69.914116
-78.414955
-157.225998
-159.719193
-107.366371
-66.494209
-71.305428
-118.471809
-61.683819
-62.339790
-153.348740
-58.860287
-64.309212
-62.727333
-70.284180
-77.943367
-70.174347
-94.666283
-75.148056
-136.052750
-67.113586
-159.795502
-107.835762
-119.983139
-165.925949
-108.333244
-133.412247
-119.152832
-59.763359
-88.742203
-64.870850
-68.720139
-60.363308
-66.878410
-45.862915
-60.234684
-68.037849
-52.893539
-105.646385
-67.279739
-112.290916
-65.175072
-61.206142
-46.903214
-62.418922
-64.056007
-58.299534
-87.193199
-86.745956
-73.586594
-85.183174
-63.900959
-75.079117
-114.728539
-135.227295
-61.067120
-61.924171
-101.522095
-78.635880
-138.685440
-67.381920
-55.103600
-103.873634
-48.468445
-69.498810
-86.797325
-117.332359
-84.994370
-55.715645
-54.862034
-81.429535
-134.171860
-122.817001
-69.577682
-45.838318
-62.602566
-115.433098
-57.966663
-54.475502
-66.148277
-63.603546
-141.862625
-92.811211
-148.161194
-70.628975
-76.332306
-61.233284
-60.304077
-79.243622
-80.389168
-54.279949
-112.534409
-58.814781
-71.017281
-27.929008
-15.650126
-78.980606
-118.314484
-59.590172
-149.001389
-80.057693
-111.589348
-72.167747
-120.305359
-95.478592
-153.366074
-80.672638
-71.032639
-145.157730
-61.344971
-67.722412
-59.701080
-24.319431
-86.329041
-125.656921
-58.693863
-34.506832
-163.745560
-84.877159
-78.158607
-100.219589
-97.487747
-58.763733
-64.026138
-52.051979
-68.925003
-104.950874
-59.431126
-76.595787
-88.491524
-62.196663
-55.346363
-69.352386
-58.563980
1.431902
-92.653885
-70.158295
-58.227283
-63.088089
-55.026020
-83.861496
-65.664680
-67.305695
-167.118484
-141.858871
-81.235535
-65.189796
-132.281143
-67.136566
-54.043827
-68.343979
-92.113853
-63.462536
-39.175884
-58.275928
-44.094444
-116.273064
-59.337032
-101.891182
-33.748997
-49.918606
-148.674088
-90.366142
-78.496262
-68.310188
-64.874626
-79.833382
-59.824509
-61.361507
-103.720901
-110.050003
-76.691513
-142.306183
-97.505966
-55.076900
-54.794388
-150.547928
-68.156921
-39.796543
-58.598335
-65.233131
-49.475594
-119.759010
-151.392014
-51.501019
-115.638992
-71.419586
-58.471565
-134.705032
-59.891739
-111.670326
-59.522186
-143.483444
-100.236366
-64.198982
-115.732849
-113.202065
-116.471245
-104.127083
-118.990128
-71.548813
-69.765526
-54.259850
-75.203064
-105.997231
-63.470787
-64.299492
-117.955025
-59.666309
-87.095619
-103.608841
-54.824722
-53.523167
