# Supplementary material for: Comment on 'Valid molecular dynamics simulations of human hemoglobin require a surprisingly large box size'
Source: eLife. 2019 Jun 20;8:e44718. doi: 10.7554/eLife.44718 (PMC6586461; doi:10.7554/eLife.44718)
Supplement: Figure 3—source data 1. — The zip archive contains a README file describing which source files correspond to the different panels. [file elife-44718-fig3-data1.zip › figure3/panel_B/box4/phi7.dat]

-138.002380
-154.654129
-149.000565
-130.260620
-151.280472
-140.441238
-63.548302
-88.747559
-59.480629
-34.522198
-163.324753
-136.141037
-63.768208
-35.485783
-115.053802
-66.843781
-67.074883
-68.975838
-67.048164
-72.124802
-127.651474
-145.185333
-95.035027
-90.900322
-130.985352
-65.250694
-61.477325
-157.229828
-48.276566
-62.249905
-89.837746
-87.356842
-58.148369
-70.708420
-116.884239
-135.298859
-90.447784
-105.262749
-88.376534
-114.946999
-58.675865
-65.313438
-153.366531
-79.599594
-90.154213
-66.029343
-61.813152
-57.649445
-62.005009
56.857800
67.411392
44.179398
50.122982
76.578140
52.571377
54.748798
66.622505
55.457897
77.000298
61.571148
-62.947006
-90.097572
-147.174957
-101.199821
-70.536049
-74.781647
-170.214966
-100.675468
-115.888718
-130.086472
-84.476791
-67.858093
-152.431839
-62.995762
-86.475204
-88.172737
-102.797249
-60.914280
-69.076393
-64.551338
-73.373306
-53.920918
-69.614830
-61.153919
-94.160622
-126.133438
-62.762722
-66.240952
-63.886963
-33.249073
-66.658310
-28.004831
-81.442543
-68.492340
-100.923851
-153.412399
-92.864197
-64.027382
-138.736908
-111.489723
-58.013378
-79.339272
-69.227646
-58.453117
-68.735809
-82.734726
-128.083511
-53.734795
-67.001266
-87.089302
-133.597778
-55.721321
-70.929779
-51.147633
-70.229546
-91.703423
-92.626709
-65.156670
-75.644394
-141.977051
-41.336002
-74.400681
-95.216011
-65.067627
-138.658401
-59.520241
-90.793983
-64.683777
-66.050873
-114.576042
-76.142403
-56.202763
-90.365051
-68.512100
-39.435844
-51.493225
-70.313797
-151.492401
-63.912460
-61.847874
-74.745338
-69.746147
-65.669472
-52.418118
-145.184250
-70.519363
-75.503708
-58.438629
-66.134628
-74.524796
-64.927208
-53.869499
-82.725777
-57.178883
-31.981621
-137.233536
-123.659996
-56.153198
-48.319725
-133.692169
-71.791328
-41.597523
-59.755230
-62.375462
-168.539810
-82.118668
-57.226845
-147.593994
-87.143204
-97.790596
74.420464
48.391430
-60.518955
-85.487000
-89.859917
-170.998856
-96.781471
-106.714149
-81.853592
-136.270126
-47.937866
-76.887161
174.487854
-38.310429
-115.840080
-106.017715
-157.626526
-146.032227
-59.659397
-59.593697
-74.362206
-61.108509
-51.171055
-63.438942
-58.802330
-76.055725
-139.690201
-40.339668
-62.487068
-97.839554
-119.074890
-65.729218
-104.058624
-71.077522
-73.146584
-59.384598
-74.471527
-87.240730
-74.540703
-66.144463
-67.360603
-117.032745
-59.729481
-85.324097
-63.113350
-82.020264
-93.426453
-78.577019
-123.376556
-158.660217
-141.123871
-62.814037
-60.685635
-145.635223
-60.174641
-70.754272
-62.961487
-93.399338
-96.258301
-92.447090
-156.858612
-58.285568
-101.904419
-96.568443
-121.410988
-83.789848
-101.539009
-89.497932
-104.042229
-64.217506
-51.822224
-162.255325
-124.143066
-120.574829
-83.132668
-58.413189
-157.332733
-68.676941
-74.143784
-68.539917
-78.863464
-136.606537
-99.821907
-75.891739
-61.141010
-99.970726
-123.800079
-52.844810
-56.512817
-100.694588
-78.969467
-86.499634
-100.808197
-43.890678
-140.799606
-62.289150
-103.825340
-129.722610
-53.302147
-148.337326
-55.489258
-54.158573
-87.195206
27.352455
-155.083847
-59.020557
-49.217339
-55.066868
-69.883232
-131.002029
-105.049011
-66.717545
-69.357552
-54.837261
-65.052948
-150.244110
-66.041252
-110.527702
-65.653389
-77.937912
-71.709610
-62.945034
-67.696678
-127.820671
-61.614342
-82.691071
-46.245426
-49.242569
-67.209259
-66.272652
-98.001137
-135.865311
-76.020462
-101.280251
-147.732544
-57.128098
-54.317890
-91.815155
-42.772598
-66.368423
-60.006294
-60.879093
-62.792431
-60.626106
-68.063271
-77.027489
89.061356
51.841900
-41.710979
-85.107735
-64.376930
-144.610718
-63.620628
-76.613937
-61.778328
-157.021805
-55.956387
-39.838020
-57.063255
-70.699570
-74.409569
-122.185265
-91.491226
-69.190048
-61.441898
-79.211945
-140.894989
-100.316673
-165.584503
-105.069687
-31.978958
-126.995010
-150.608566
-61.016605
-164.477615
-70.014793
-58.983509
-123.775864
-79.009209
-60.698181
-59.160896
-51.624020
-79.599731
-71.961868
-73.978973
-62.888260
-72.712608
-70.373817
-55.668091
-55.532131
-51.482891
-127.246544
-124.023918
-67.415031
-80.759666
-63.794960
-54.087345
-82.013306
-75.163734
-145.099426
-112.912834
-138.375015
-50.521805
-120.912918
-79.944557
-77.048187
-38.646931
-53.759129
-37.098621
-66.828239
-60.093662
-112.150742
-162.669113
-53.166344
-138.186722
-63.846638
-64.564743
-61.946560
-56.821987
-87.924408
-67.051895
-140.583420
-61.250744
-50.157574
-63.682835
-65.081062
-66.134354
-90.247040
-37.506138
-68.978729
-101.695419
-101.940323
-66.374863
-124.472336
-157.927902
-102.691635
-70.053185
-62.910984
-81.570045
-85.800125
-71.316391
-117.402985
-73.043953
-85.094170
-59.969685
-53.586346
97.700638
52.878746
57.351601
65.866913
44.569363
82.261505
90.807747
60.298122
61.254650
59.600407
87.812141
56.957108
52.928703
51.911060
55.018028
-156.392090
-80.769806
-102.007187
-70.129471
-136.018723
-53.824661
-92.850594
-44.795517
-32.578915
-88.432961
-139.171844
-132.592438
-145.078629
-52.579334
-126.682800
-102.382286
-142.628845
-60.446995
-128.217804
-64.270538
-67.033775
-62.577068
-58.000828
-71.889046
-127.285950
-50.692120
-88.807068
-54.754902
-71.447639
-60.004383
-85.910843
-125.188438
-86.481812
-154.362045
-49.825378
-66.338974
-91.052406
-131.370270
-59.604939
-39.555309
-59.141121
-57.925808
-116.575569
-149.754700
-70.333374
-59.713104
-94.911339
-103.263832
-68.815170
-152.973785
-50.443336
-84.553375
-64.063980
-110.516365
-90.230759
-89.197144
-32.874367
-140.869873
-148.917358
-54.692467
-141.924545
-63.001141
-61.237904
-62.816059
-77.446243
-62.954514
-121.042175
-52.707668
-67.006058
-37.485882
-65.692230
-67.928642
-51.010323
-42.080200
-82.037979
-53.509098
-61.549316
-154.550400
-148.910187
-79.211937
-102.222267
-72.494072
-108.492348
-136.303421
-52.198505
-161.242157
-54.031593
-142.654480
-69.860497
-57.162708
-132.629288
-44.218189
-56.954948
-155.164261
-104.682686
-128.561371
-62.703743
-69.343819
-132.412994
-118.223846
-49.761318
-138.125748
-70.624207
-69.112579
-71.989891
-108.157135
-132.502899
-120.227867
-53.741993
100.763062
48.527657
-44.986534
-166.532486
-74.860184
-59.163422
-92.442467
-72.911873
-113.277794
-90.241768
-167.650467
-64.935638
-74.554977
-67.370605
-67.455757
-74.580795
-85.943207
-141.268936
-105.595795
-66.742294
-60.452682
-52.921856
-134.451675
-67.640884
-82.637459
-48.206291
-62.817608
-57.859028
-57.432934
-59.098228
-125.555565
-53.810127
-154.926682
-69.593834
-68.421875
-78.285965
-61.375221
-120.063652
-75.836052
-85.035004
-53.653519
-60.652622
-69.110893
-82.487183
-109.458939
-172.654037
-65.035530
-161.121918
-64.600945
-133.805450
-95.254921
-90.625031
-56.675076
-105.471107
-122.853844
-83.003746
-43.586178
-120.377594
-97.245567
-145.012970
-54.512512
-73.345673
-67.698410
-58.135021
-84.930382
-47.155571
-67.347687
-63.469002
-123.447823
-64.305862
-66.710114
-50.091797
-97.861176
-57.020767
-69.794067
-151.607391
-41.986679
-42.499493
-164.398560
-64.185715
-65.297554
-64.067375
-103.718178
-66.555519
-135.688126
-61.843590
-149.889114
-73.896866
-60.515541
-62.631580
-71.132950
-62.917118
-59.967834
-117.812912
-59.361897
-112.141762
-122.702881
-65.807472
-142.799377
-64.528946
-131.209045
-86.508080
-28.359554
-64.088951
-99.719543
-112.268913
-96.463013
-80.644844
-59.005714
-109.039879
-74.755348
-82.276794
-63.291794
-51.713398
-86.798820
-66.354820
-116.535126
-98.767960
-60.061634
-39.091663
-156.770798
-64.021492
-27.174732
-62.537552
-55.594406
-143.297363
-21.747017
-60.449512
-99.283928
-116.176132
-125.323067
-102.625458
-87.081703
-84.621025
-102.922813
-112.241425
-90.355560
-71.038719
-66.161140
-60.205559
-126.879814
-59.916130
-77.561127
-161.153503
-67.000374
-49.992592
-58.542976
-77.428741
-104.674240
-133.335510
-89.600716
-103.400078
-163.565155
-96.024757
-60.140903
-159.415405
-66.510231
-84.967140
-51.033764
-71.527100
-135.546158
-34.255047
-144.524048
-107.917839
-99.583229
-123.320763
-52.032887
-83.006653
-104.094841
18.147039
60.025299
73.299278
-47.902126
-143.302490
-141.861496
-96.870041
-71.023033
-165.110825
-48.924835
-68.806381
-134.162094
-71.624733
-129.574066
-51.320240
-114.125999
-115.987190
-160.080093
-75.641846
-109.745522
-100.836426
-67.663467
-138.151108
-87.142967
-101.582573
-118.232697
-100.089523
-68.451920
-86.443344
-129.523575
-71.118019
-156.772812
-159.920609
-76.561783
-117.079323
-119.821510
-98.703629
-102.273293
-102.870972
-77.899284
-85.404343
-74.462677
-117.441589
-156.276855
-68.889671
-76.622208
-122.883240
-143.832001
-80.919632
-142.347305
-51.013710
-91.850822
-56.687733
-74.162529
-37.959503
-74.215645
-56.654030
-51.798038
176.387238
-67.507584
-81.148590
-60.957275
-61.444855
-75.774559
-92.054214
-52.360466
-77.773926
-55.677010
-70.112885
-148.140747
-116.160774
-55.075462
-44.748455
-102.131332
-158.210175
-50.928459
-56.716026
-90.487587
-67.241394
-72.914047
-128.059891
-50.078510
-100.151192
-97.712570
-54.625126
-60.211872
-171.540756
-92.112915
-63.138599
-76.210388
-91.439941
-85.679802
-63.830776
-99.707138
-78.517136
-66.701462
-68.640373
-33.208408
-67.180374
-47.693764
-73.989937
-111.309860
-49.620140
-97.157768
-104.189003
-105.708061
-54.664639
-102.072922
-58.411324
-73.531708
-74.753120
-60.508560
-34.322964
-60.080982
-65.417831
-120.060455
-100.982376
-53.722137
-84.829315
-55.401604
-53.773323
-97.563492
-74.753983
-79.477203
-70.068108
-130.344116
-70.286880
-57.437298
-116.515579
-88.316353
-64.862587
-98.034264
-61.322472
-53.788452
-59.369789
-98.840523
-57.402710
-29.102957
-84.077011
-86.628548
-71.141762
-68.968491
-75.752731
-90.226761
-53.422600
-71.348412
-65.270432
-87.709167
-54.538544
-80.155899
-70.354385
-115.745880
-60.823589
-49.329208
-100.558899
-67.915794
-52.723541
-59.876850
-97.768730
-77.404396
-58.419876
-88.622955
-140.376297
-73.230171
-70.374809
-155.844498
-40.709061
-50.813530
-75.290359
-90.209503
-55.849113
-58.338821
-141.820374
-63.758419
-42.348774
-83.026947
-88.424156
-59.028976
-56.103233
-60.975281
-43.943592
-83.197624
-60.066051
-88.298485
-105.788795
-96.609871
-69.884605
-75.858200
-82.374031
-63.736595
-63.423466
-70.499695
-168.931458
-74.195549
-130.443283
-80.509842
-165.858139
-112.980843
-114.548973
-136.833496
-102.914101
-67.372528
-163.260651
-108.428741
-72.402977
-54.402050
-63.794682
-112.298981
-74.939636
-75.765457
-86.665489
-61.460018
-83.117760
-113.407211
-58.314835
-144.268143
-145.966385
-86.435005
-103.325439
-57.453205
-49.258514
-69.427254
-97.418800
-73.100204
-67.288872
-59.323269
-134.839294
-52.746773
-119.998047
-72.805206
-65.182930
-113.812874
-60.871544
-65.176376
-54.239796
-76.358551
-131.021790
-117.199509
-60.326057
-65.775810
-36.282963
-165.981140
-48.327549
-57.193157
-100.941673
-142.640564
-133.287125
-48.423264
-36.722507
-66.030083
-133.067627
-122.043045
-58.579388
-70.463066
-100.989952
-149.709961
-157.956085
-54.933521
-98.974922
-66.000099
-134.053680
-69.661507
-66.830307
-69.999222
-130.605225
-48.697960
-109.517090
-117.790810
-90.602882
-74.939209
-79.464592
-148.507874
-58.427402
-114.393784
-109.680496
-50.403461
-64.395309
-59.658119
-109.945168
-88.308228
-103.577202
-63.106041
-64.155769
-131.450760
-98.511597
-98.525238
-68.099419
-60.432541
-126.139519
-126.037422
-53.175728
-50.635033
-67.060799
-53.638779
-90.594978
-68.706711
-59.880287
-62.646950
-78.611732
-68.197655
-80.989594
-109.901611
50.230331
13.928915
49.663044
74.679550
60.954784
69.035339
109.354019
67.526794
-47.927990
-97.660866
-62.786190
-87.631142
-69.553505
-76.396721
55.810383
78.482239
67.897423
23.138155
47.178101
84.217339
-145.057114
-150.654800
-98.415878
-63.294971
-163.483139
-98.551262
-75.525238
-64.532791
-74.352211
-69.834061
-78.072746
-149.521164
-62.978222
-82.349258
-53.864506
-66.328781
-168.166245
-66.662750
-54.085903
-56.049553
-60.114445
-69.886436
-144.927673
-67.022858
-82.369919
-67.253265
-40.974552
-127.868645
-145.421860
-67.308823
-121.053978
-58.085976
-58.303509
-127.949692
-129.738907
-113.884979
-94.402077
-83.436775
-61.593319
-75.854790
-49.599300
-134.553375
-88.974403
-85.836243
-68.306305
-83.308228
-60.280987
-78.007256
-109.717728
-111.561943
-116.117935
-94.351700
-78.949295
-57.031673
-113.293053
-82.895073
-35.155033
-41.259624
-82.904030
-50.919983
-123.032822
-52.316547
-58.746414
-104.068962
-71.730499
-77.980324
-99.058388
-54.008427
-65.636284
-69.923080
-121.087448
-111.180161
-102.362755
-104.372063
-87.545998
-66.246208
-52.618526
-97.094238
-76.993889
-136.590500
-56.825909
-156.086716
-65.360069
-61.052517
-41.323826
-48.791721
-77.441490
-72.646873
-48.839981
-56.741669
-104.974022
-126.912804
-62.579365
-74.246513
-88.989929
-61.408691
-75.918159
-157.078857
-59.397137
-59.806213
-80.866730
-55.973686
-84.360985
-64.256531
-61.484150
-64.644104
-57.579590
-143.969910
-68.010468
-54.878685
-61.265503
-148.530334
-48.693150
-106.980339
-60.382835
-74.272018
-58.604713
-59.047630
-77.360542
-44.857487
-61.622387
-65.855644
175.992233
-111.037827
-159.743744
27.822508
76.158798
79.457680
-88.529480
-84.868790
-41.025818
-129.133987
-68.200249
-141.781418
-76.375946
-93.145096
-102.620750
-70.325691
-145.381714
-163.994949
-83.221825
-100.056320
-178.561539
-77.495201
-58.065449
-78.871460
-89.072762
-102.467049
-65.573112
-76.396759
-60.241638
-53.487892
-68.183777
-47.083813
-95.387398
-60.353981
-64.707115
-104.305840
-61.632999
-54.408726
-83.415779
-99.700699
-44.119732
-49.634048
-133.533783
-38.147194
-74.470398
-59.191330
-130.283340
-47.655407
-92.613518
-90.785561
-94.801147
-118.091522
-153.573120
-152.689819
-66.484276
81.357796
55.811523
35.576752
76.564873
60.910381
78.669609
54.722191
48.597370
43.632153
67.907288
60.846519
86.251480
72.333496
54.883579
60.469997
59.965534
54.715393
59.323223
82.551224
-69.050835
-71.799736
-131.403839
-93.585106
-111.043365
-68.312225
-76.099464
-48.542740
-127.793747
-85.867348
-106.510033
-62.272934
-162.882828
-85.978691
-80.459045
-87.553833
-120.524879
-83.654549
-168.713577
-157.162369
-154.223953
-134.798782
-99.792549
-55.948776
-107.432655
154.417892
-58.712097
-60.718410
-30.032993
-68.955673
-133.626709
-65.180374
-79.337769
-63.264706
-103.015762
-113.296700
-142.167099
-56.566925
-60.073013
-60.479866
-103.571098
-59.858574
-66.648842
-66.113564
-62.907085
-72.356331
-44.799530
-4.302203
-35.156700
-79.149506
-97.507942
-107.716316
-74.180367
-65.293831
-156.935944
-63.253559
-98.145111
-153.636963
-152.453003
-54.808086
-90.315720
-65.524933
-117.434563
-107.731926
-73.100685
-75.081329
-44.620201
-63.595627
-157.738892
-76.740364
-152.992813
-32.736607
-106.639870
-68.972916
-60.727551
-124.214111
-96.950859
-66.059479
-88.381050
-114.305084
-116.632111
-90.142502
-73.954323
-93.179962
-91.646004
-121.473053
-109.930756
-75.363731
-49.839088
-87.843872
-135.341965
-161.779831
-124.352715
-72.010109
-84.150940
69.742859
57.851318
65.160194
70.657753
75.626160
78.623840
69.023926
90.712044
56.033360
51.185181
73.811005
53.279640
83.141014
42.093765
-93.014648
-83.309441
-53.773903
-86.148560
-50.993126
-56.360317
-150.531616
-61.232082
-74.561882
-83.151779
-163.605118
-73.455330
-63.289738
-126.968605
-166.240601
-35.456738
-147.512421
-84.339905
-58.991676
-99.543045
-71.157646
-74.771240
-164.859528
-72.492882
-107.990479
-80.668434
-120.930199
-112.611626
-129.580338
-120.098022
-83.550980
-72.800499
-174.418015
-127.511513
-63.727528
-52.399933
-67.007172
-131.552017
-62.824295
-96.533798
-63.581120
-94.830589
-62.292229
-69.277603
-68.078278
-166.456772
-54.795361
-59.472721
-77.325089
-68.200294
-55.952621
-27.098577
-32.652191
-122.571068
-129.289429
-64.783096
-157.408340
-102.052246
-82.770020
-80.457260
-89.335556
-90.490799
-93.603691
-70.420280
-99.743187
-90.685799
-84.047714
-38.044464
-61.070023
-100.725204
-98.922363
-158.982910
-53.073006
-62.152313
-61.907398
-104.585358
-67.951324
-147.326935
-74.652740
-78.291588
86.498985
55.267056
54.634232
-95.833870
-102.785065
-96.880379
-71.599739
-66.019829
-67.780602
-74.385689
-72.512444
-46.469410
-63.992905
-81.398766
-124.099709
-148.416824
-60.043098
-99.387466
-57.390198
-94.683273
-65.614075
-67.815727
-62.352131
-70.288887
-143.715637
-166.133850
-80.397858
-172.780975
-149.067764
-123.992569
-64.612045
-61.272366
-51.412594
167.848221
-69.431213
-137.151672
-83.741615
-54.090218
-71.300392
-55.715508
-83.346344
-68.317505
-148.438843
-126.364418
-91.040718
-147.431290
-77.495293
-53.773865
-61.443287
-133.423965
-58.561069
-35.309349
-79.731857
-128.521088
-153.266693
-59.942905
-167.144058
-139.587631
-95.233047
-56.538345
-70.906441
-49.906185
-85.745613
-68.908104
-59.720440
-114.193542
-39.384521
-74.251549
-57.184795
-64.710342
-94.336823
-152.116440
-86.924675
-51.863380
-156.229660
-80.651657
-103.669342
-69.724197
-99.865021
-158.034607
-147.690536
169.431137
-140.888947
-138.753372
-59.846695
-76.264656
-118.163116
-62.891922
-96.518303
-84.063309
-62.914742
-100.261040
-71.740883
-116.205513
-127.384102
-94.691811
-112.975342
-86.739166
-69.532967
-59.591232
-133.892059
-65.150040
-149.302567
-57.187260
-50.455688
-111.337402
-154.113266
-54.471741
-57.405804
-60.136684
-67.861938
-134.012589
-99.662628
-61.062160
-65.259628
-54.608002
-16.338427
-41.495693
-77.645966
-72.089539
-81.711403
-168.106003
-65.953133
-61.642502
-59.906174
-118.377304
-67.848747
70.673729
49.568123
66.282478
49.299950
54.866283
48.244392
37.734791
70.860153
57.914352
49.669071
32.577347
52.804695
55.881336
48.612339
65.052223
61.863369
67.138504
87.167252
41.291813
-142.276581
-169.283524
-60.565468
-60.554939
-66.626144
-66.443413
-145.582489
-54.435429
-163.899139
-75.139694
-54.822411
-152.138870
-59.489101
-97.927605
-93.298470
-133.734497
-57.555542
-161.346939
-80.909813
-51.116394
-54.362659
-75.741867
-62.542046
-64.281128
-108.728317
-31.801991
-80.589035
-119.841415
-89.559700
-73.465668
-97.753349
-114.445778
-108.427483
-71.572548
-66.272980
-57.549736
-155.619217
39.827049
48.243469
60.852032
81.115524
48.147274
45.822178
-104.016106
-85.818047
-111.479927
-65.315994
-83.168526
-68.917511
-62.910152
-65.043015
-108.905403
-39.759735
-64.360695
67.567238
50.844219
79.610664
44.042999
57.142433
74.389275
-87.475288
-84.685860
-68.592270
-61.777977
-158.487534
-38.044182
-116.613808
-66.075386
-63.879818
-67.593559
-47.884560
-37.377495
-68.633492
-62.543491
-54.337090
-61.112949
-117.987007
-155.298660
-55.613457
-84.311417
-87.062218
-54.168709
-54.471855
41.224682
-78.372543
-122.018280
-52.797508
-142.450638
-110.198494
-79.188812
-67.017632
-119.302361
-82.986389
-68.282341
-66.406708
-65.640312
-55.087605
-58.557045
-69.777832
-93.125961
-57.578362
-117.750381
-98.405052
-65.026596
-131.808472
-90.245934
-36.482662
-119.111610
-63.626602
-78.506981
-76.514931
-68.706085
-76.931877
-62.484478
-85.925163
-68.027077
-49.262127
-63.857964
-156.107819
-62.545822
-129.254318
-46.080601
-87.018349
-100.286781
-98.651985
-123.698502
-154.088699
-73.599457
69.459450
61.832878
67.406898
94.240547
-39.645844
-58.730976
-142.338989
-85.132439
-65.058990
-126.678787
-72.259438
-81.102669
-145.178238
-68.853279
-59.745369
-80.615738
-123.523155
-38.490246
-55.918571
-114.184753
-141.409073
-72.285255
-89.447418
-74.473106
-70.283447
-52.959057
-69.306038
-33.548374
-64.367867
-72.057495
-48.891930
-82.848320
-66.443642
-62.865192
-67.906013
-63.493954
-78.754852
-55.965336
-97.051285
-72.086891
-61.274990
-161.434921
-114.260925
-68.720886
-97.559135
-79.713196
-111.789658
-67.680351
-64.351707
-68.839859
-31.872868
-102.871338
-56.697571
-66.868408
-53.285099
-86.629486
-104.904732
-68.379669
-71.037300
-58.215038
-70.543571
-120.024452
-76.007881
-78.924683
-41.363205
-62.689098
-95.300140
-55.618439
-58.450100
-124.226929
-62.474411
-69.007217
-77.330711
-147.983337
-70.293854
-64.934219
-84.254021
-147.702652
-168.420547
-59.365829
-114.058090
-81.964577
-103.373001
-127.250870
-106.596329
-61.739441
-98.092361
-57.746376
-101.099144
-69.245407
-167.975983
-58.443043
-101.968391
-156.536163
-91.352158
-63.545837
-55.177540
-41.593040
-51.094124
-132.489441
-152.516174
-71.724907
-62.020493
-81.267120
-81.410507
-98.720390
-92.945595
-68.204529
-101.115112
-71.061676
-90.047653
-107.349121
-69.635307
-101.175331
-106.368896
-66.236824
-139.001862
-116.635292
-143.241714
-148.560272
-55.222919
-67.406952
-34.964863
-154.928360
-137.434631
-115.553787
-159.162460
-71.956268
-69.088295
-64.055862
-109.053940
-59.529617
-61.411594
-99.596977
-95.705032
-78.199951
-63.778214
-89.232910
-58.251812
-86.685341
-49.075420
-65.172462
-62.476856
-57.589981
-143.122101
-66.407608
-57.358471
-38.879139
-67.168381
-139.879776
-71.454239
-107.838615
-34.934601
-95.729256
-105.472557
-138.841156
-70.391541
-79.944061
-104.648903
-148.979095
-59.831196
-58.586803
-53.819588
-126.115433
-73.471657
-74.159004
-62.028011
-142.825989
-137.864822
-65.054123
-113.169830
-61.584671
-92.510201
-96.679993
-62.582111
-68.499985
-48.142113
-61.224270
-55.890472
-76.501778
-75.510612
-62.057777
-105.582077
-61.259117
-58.798225
-78.600021
-64.194946
-80.620789
-68.347237
-91.836456
-100.270248
-65.583809
-64.900291
-69.805611
-67.657494
-146.702545
-65.075539
-87.201874
-110.630905
-106.312256
-55.726643
-65.361732
-84.230545
-71.248039
-152.127365
-45.078827
-152.566071
-80.892426
-33.918961
-57.240253
-94.189644
-129.346664
-132.378448
-73.985802
-74.420265
-143.860779
-79.760162
-65.631638
-126.505043
-23.021688
-59.558537
-78.726028
-72.148209
-122.343765
-129.301895
-55.138306
-69.948563
-124.464615
-62.679550
-63.169144
-132.128937
-71.746994
-77.477890
-93.558235
-86.780235
-61.064953
-156.654938
-89.756554
-61.087448
-79.809410
-131.936722
-62.650951
-98.552475
-76.616455
-101.047409
-102.542732
-171.078049
-44.784985
-62.233116
-71.436539
-69.449493
-55.120483
-59.897888
-160.679062
-97.653931
-64.677254
-48.987427
-142.855774
-143.184311
-32.393517
-102.658981
-105.166367
-86.444496
-115.054680
-64.077446
-74.729263
-41.853062
-130.358887
-164.051575
-68.194534
-98.899071
-96.860558
-81.943916
-143.864166
-62.982796
-159.504822
-64.224289
-101.900642
-78.091270
-110.117668
-72.733604
-115.930450
-97.238037
-45.572411
-88.874245
-138.810150
-83.796165
-55.603836
-63.949310
-159.891296
-57.128738
-138.478363
-138.683762
-48.963287
-72.500389
64.987648
-65.725357
-77.177704
-95.844597
-55.843945
-103.984756
-82.191612
-77.469269
-55.576694
-50.482967
-68.478745
-158.942062
-73.567390
-79.972145
-61.831753
-91.444496
-100.365646
-78.262558
-125.770866
-63.238903
-83.953911
-108.511589
-75.709991
-104.530075
-106.809212
-92.228264
-135.992264
-31.241854
-91.160507
-65.134132
-84.072189
-60.604294
-51.577274
-63.414307
-141.396729
-72.608772
-161.378082
-135.782837
-65.599754
-81.780991
-88.362579
-122.432198
-127.022438
-74.540817
-110.163292
-159.430115
-62.214272
-54.192711
-45.066177
-59.713234
-74.610565
-110.114082
-58.597862
-54.972000
-156.125702
-118.371559
-61.896538
167.235809
-69.699104
-46.497284
-63.655426
-72.454277
-65.935577
-71.089928
-69.355515
-129.382767
-61.805122
-142.433426
-109.638939
-80.170349
-117.945610
-56.324314
-90.213715
-120.262848
-68.191254
-68.816269
-86.291679
-158.107346
-74.322914
-67.524384
-59.355789
-86.402946
-54.622261
-64.056099
-64.742912
-67.462662
-143.497757
-70.026947
-121.051315
-93.974457
-101.364616
-53.018303
-109.500237
-66.891785
-91.112350
-128.377777
-103.175514
-96.117989
-54.811447
-111.239723
-119.278992
-43.563282
-107.132622
-75.586594
-140.253006
-114.004402
-73.308067
-83.869728
-163.039154
-83.552727
-50.441868
-100.440140
-60.501213
-55.042652
-95.806412
-56.282597
-122.375908
-100.890671
-58.612720
-163.734055
-103.070389
-112.680534
-107.700203
-152.242615
-71.617493
-56.600025
-53.745876
-67.948303
-69.963905
-127.353600
-43.801598
-28.541986
-104.650177
-75.391747
-159.703842
-59.019096
-92.188583
-142.516815
-115.550514
-26.920544
-60.949928
-68.289230
-75.854973
-69.514168
-131.205276
-52.422134
-71.802780
-119.900795
-137.606094
-80.694901
-46.285042
-68.419029
-33.043270
-52.885235
-158.330002
-52.588791
-77.060295
-62.927788
-53.531803
-39.225182
-92.308914
-26.961548
-64.446999
-76.989449
-73.593109
-99.671249
-67.977280
81.985275
-66.900551
-94.370018
-74.320724
-49.191895
-37.981846
-78.661041
-58.113384
-50.118793
-150.284256
-131.480362
-114.150864
-98.283531
-54.093971
-75.701530
-68.401115
-46.243671
-162.799484
-69.210167
-61.505878
-145.292068
-104.693314
-60.868347
-83.056892
-168.740448
-55.757046
-93.655258
-54.157410
-52.854336
-66.911362
-118.739899
-73.823677
-131.595535
-51.323586
-70.577530
-86.143013
-60.636272
-44.542885
-32.008949
-83.423126
-108.256035
-86.296707
-147.858307
-64.804375
-89.047989
-74.019806
-89.294563
-102.196106
-115.726562
-131.680054
-69.952133
-75.559082
-139.975708
-104.972130
-73.384125
-113.235855
-68.172707
-52.443363
-96.076569
-102.536636
-58.423885
-73.749214
-167.981506
-57.011810
-58.326614
-136.302322
-131.158279
-167.073639
-135.796204
-74.688034
-92.569618
-78.025757
-119.657219
-53.481274
-155.023544
-55.711117
-159.347382
-59.152153
-55.020947
-88.937881
-78.864418
-42.436893
-126.936707
-43.377388
-40.510788
-69.391922
-75.915207
-119.426491
-50.522861
-60.701664
-85.034454
-57.967205
-84.296692
-32.553898
-148.111435
-63.096054
-136.492722
-76.513939
-145.684952
-66.560623
-103.320023
-73.677017
-60.370235
-163.686264
-90.448639
-105.286575
-102.717102
-122.351547
-57.735546
-103.487862
28.740307
-127.646721
-77.861473
-67.128067
-87.892708
-130.528976
-60.515594
-62.436874
-10.366708
-114.893913
-110.094193
-122.739532
-100.978935
-58.702385
-64.344177
-70.345695
-65.184853
-142.264145
-98.681313
-99.443245
-72.811737
-65.205353
-111.737541
-53.359711
-109.091866
-48.936947
-116.296303
-113.225624
-127.923904
-152.705307
-112.524544
-72.045593
-61.826103
-78.141792
-97.525742
-123.666016
-100.242210
-104.333130
-69.024185
-146.035217
-146.433365
-73.689636
-109.678490
-59.177959
-150.519943
-108.438225
-54.138340
-88.159851
-88.378815
-104.988785
-84.412590
-107.910637
-92.082855
-49.972664
-108.758141
-73.691399
-61.507290
-101.915260
-108.508667
-79.819061
-153.711655
-70.412292
-119.054153
-114.281387
-145.247437
-72.558113
-171.141327
-110.598618
-169.846558
-86.924980
-55.164104
-130.143890
-78.821419
-59.615143
-52.834038
-47.052120
-116.970757
-72.059685
-94.683113
-77.973801
-60.863457
-42.996868
-92.624100
-70.563988
-142.126846
-167.606201
-102.852142
-33.055290
-74.702744
-56.007057
-109.151718
-152.114395
-66.315399
-50.959892
-103.805153
-159.161041
-81.280769
-41.270325
-101.280220
-142.927139
-81.111290
-108.994080
-73.527367
-61.214050
-75.842323
-55.818928
-54.845249
-86.905449
-122.160355
-153.418182
-148.009277
-124.630753
-62.258877
-150.531464
-55.457897
-72.714439
-102.198814
-127.187363
-58.981419
-108.333786
-79.007660
-78.785599
-111.312691
-91.580208
-80.581436
-54.177242
-64.042465
54.292271
50.550220
57.933346
43.862656
54.942142
52.947102
72.669579
60.943848
49.118961
66.713593
19.126387
71.108253
68.182152
78.993362
62.940369
69.507622
55.585636
60.765430
68.324158
104.524292
-58.730942
-56.118793
-71.706940
-9.924163
-83.679565
-56.135643
-49.870598
-59.450600
-117.651588
-76.095123
-103.856407
-126.762268
-59.685207
-81.905899
-77.457962
-167.163757
-62.554928
-64.773560
-66.862434
-60.340359
-59.738594
-85.335365
-60.593460
-42.685165
-79.529861
-82.905334
-66.872368
-50.556103
-69.600540
-122.108261
-65.611504
-67.410049
-52.716408
-86.238487
-73.597786
-118.085510
-69.973511
-64.383301
-72.576370
-94.410957
-156.419540
-56.404968
-59.157131
-76.614304
-66.467712
-57.021759
-58.404823
-77.213020
-158.156143
-108.811012
-136.902206
-157.476837
-108.010017
-110.392159
-49.085945
-79.190285
-54.013744
-53.577126
-117.412178
-68.511467
-61.720886
-73.388161
-64.301445
-63.864098
-67.680229
-65.997589
-53.676628
-116.753975
-163.631912
-66.954582
-59.333271
-54.288383
-67.937592
-105.005577
-91.206299
-87.319199
-67.673698
-142.015167
-63.451988
-154.920135
-65.363770
-51.957180
-69.705261
-66.289581
-153.762878
-86.587952
-63.153847
-137.731506
-93.608566
-89.303810
-69.559227
-115.590492
-103.493912
-53.920116
-147.954895
-139.227997
-134.191315
-112.920135
-69.288536
-66.704987
-56.383236
-78.420700
-62.983009
-67.152809
-71.943878
-22.107967
-62.979633
-83.986641
-48.470005
-52.693157
-54.847019
-48.522728
-54.704189
-75.580307
-84.104401
-71.088135
-49.957821
-122.409958
-99.456444
-140.259384
-61.083607
-57.876186
-146.261307
-65.335175
-61.007259
-78.817101
82.751122
52.808701
66.053024
74.903328
60.202488
76.585495
-60.249096
-59.125835
-118.372528
-171.281738
-65.818100
-67.228561
-58.749268
-37.639755
-46.538334
-54.906532
-62.639462
-123.357742
-63.580433
-154.139313
-161.334854
-62.005383
-63.144657
-65.627907
-59.419739
-37.204445
-63.484295
-62.530884
-69.111870
-149.691422
-82.179855
-65.570183
-53.554703
-63.712261
-50.482929
-92.205849
-79.768639
-150.079025
-70.804726
-59.217831
-154.262802
-120.960953
-144.960297
-46.707870
-102.446922
-86.117409
-49.027496
-62.672848
-61.475216
-45.172283
-98.086578
-58.381817
-58.072517
-111.967628
-83.989120
-108.318542
-59.709743
-104.841568
-124.616928
-117.897064
-50.885502
-65.955772
-112.988838
-77.215004
-90.272156
-84.586548
-106.055092
-97.054489
-98.843697
-137.897644
-129.877396
-64.846809
-89.506752
-54.904434
-52.509712
-144.934723
-130.477127
-86.540710
-59.407822
-56.829643
-86.193344
-97.481735
-60.441391
-45.040333
-153.227417
-97.707245
-33.447712
-65.372826
-96.928741
-60.794006
-86.903740
-59.298798
-71.397476
-125.461197
-112.347466
-57.249580
-66.452278
-65.977951
-146.028854
-64.176933
-138.754852
-52.890633
-164.030640
-122.091507
-65.234863
-146.801163
-62.778042
-130.383026
-124.096222
-151.294464
-52.363312
-65.923531
-108.821579
-40.493835
-106.622063
-158.551071
-62.905689
-61.844585
-61.040264
-78.642036
-137.351364
-109.029999
-114.589287
-111.799118
-106.325279
-114.126968
-60.343132
92.866745
-131.391251
-141.950241
-105.867271
-97.607643
-61.660873
-52.301559
-47.542675
-160.935410
-43.147915
-69.046082
-109.105705
-81.755577
-84.358696
-70.958366
-81.820549
-41.261177
-102.608284
-89.196411
-54.832844
-147.810944
-65.050018
-72.735924
-117.502144
-71.185684
-81.737144
-121.852890
-63.277142
-67.530197
-139.242767
-97.877213
-101.855026
-93.163803
-90.116852
-107.993126
-97.490410
-145.368744
-113.145477
-85.713356
-136.493332
-62.441284
-56.006325
-148.143433
-38.322155
-89.148689
-85.777466
-58.917065
-118.355736
-78.187080
-67.829666
-116.181854
-97.075310
-62.034317
-143.792297
-96.031273
-50.722099
-86.921341
-102.761826
-128.171021
-58.113331
-58.267754
-82.839729
-59.659416
-97.725891
-60.874889
-78.641724
-53.515327
-62.274971
-165.489395
-135.125443
-75.686501
-84.879387
-54.746056
-70.319870
-57.058273
-68.443733
-86.995445
-71.581238
-153.123291
-67.168274
-66.671448
-125.811310
-73.373474
-97.331032
-124.862450
-58.238888
-81.397438
-109.835518
-64.784233
-61.063446
-47.248814
-66.436760
-90.313492
-57.904751
-67.766541
-124.810577
-68.724564
-142.067734
-61.551708
-66.784988
-63.563751
-67.194885
-55.815830
-87.624123
-64.199883
-92.971741
-71.980011
-73.649231
-93.002899
-94.945190
-151.792114
-148.155014
-67.360237
-129.316223
-47.750389
-74.042801
-56.712029
-105.070526
-127.623909
-161.456909
-118.138634
-85.715736
-113.949242
-151.289185
-63.016598
-122.527275
-99.578720
-160.415894
-86.295685
-68.861816
-84.094131
-168.588852
-78.998642
-150.194794
-61.666756
-130.234406
-53.632885
-152.795715
-120.850761
-50.526028
-63.740990
-73.667931
-67.082512
-65.989365
-60.489861
-69.967590
-51.264862
-140.520538
-55.858192
-62.531197
-64.469925
-66.193031
-103.855301
-67.287971
-67.181702
-135.144058
-125.230011
-60.822285
-63.265343
-155.154678
-152.815399
-79.934807
-67.145905
-120.485268
-73.222397
-59.364491
-94.106636
-70.425453
-64.533272
-61.346920
-76.679344
-51.158371
-63.794754
-101.705254
-79.827461
-105.405075
-103.369286
-154.070755
-57.960381
-80.033745
-70.082344
-59.570187
-53.190403
-63.781940
-65.177460
-101.341850
-97.952461
-113.919243
-80.183014
-90.977440
-101.772781
-46.322983
-55.552486
-70.985786
-155.427261
-62.706036
-53.275249
-60.373520
-157.517014
-64.609764
-121.146553
-57.076027
-52.678448
-106.522339
-132.723877
-173.381943
-74.855080
-90.835236
-57.808674
-146.723022
-157.456528
-162.455017
-62.334373
-124.080956
-60.319855
-58.566608
-59.699245
-106.748978
-164.738831
-33.749138
-84.550385
-170.137283
-123.754509
-58.127514
-67.487022
-54.160896
-118.323318
-38.713161
-53.540310
-93.345482
-28.924719
-35.800350
-75.897461
-65.162178
-52.114498
-58.308414
-75.329887
-68.783585
-80.132721
-63.161766
-120.303352
-101.731758
-157.483414
-92.820122
-102.605804
-65.292633
-110.640450
-68.110107
-87.907806
-58.002167
-169.671204
-34.468601
-141.460236
-82.269341
-51.653614
-57.854767
-62.878334
-33.306721
-64.007774
-58.940937
-54.090950
-73.228455
-162.056320
-68.386848
-58.942028
-56.696625
-62.095802
-64.105446
-110.656548
-91.087502
-38.552475
-69.910767
-69.725258
-60.194862
-74.332962
-65.322952
-55.332096
-68.867615
-60.347889
-66.743256
-151.826691
-67.570557
-74.271454
-109.094193
-69.457199
-145.950211
-129.842117
-60.133480
-113.176346
-43.469753
-154.945541
-147.360718
-68.831100
-55.885204
-67.163963
-132.710342
-54.566925
-70.042137
-66.973656
-69.809402
-83.967529
-73.466576
-116.986313
-114.680908
-68.717056
-67.775604
-61.903622
-71.784912
-161.353287
-117.554146
-138.701157
-94.663666
-96.585258
-111.598442
-161.831009
-105.581978
-116.380692
-103.971718
-107.404167
65.052521
59.770607
57.359940
63.201771
-46.945263
-82.088493
-93.834579
-80.518196
-67.241730
-65.764359
-92.891075
-106.457573
-56.677902
-89.314583
-56.939644
-67.049484
-95.458458
-46.948486
-57.247952
-74.062485
-105.709770
-126.151184
-81.983597
-88.865265
-64.743675
-71.146812
-154.077301
154.035522
-90.072578
-86.988152
-155.033707
-134.231384
-49.819515
-68.034737
-107.935638
-157.695557
-56.319595
-117.285515
-67.062996
-70.462906
-72.461037
-64.459229
-55.838306
-54.829842
-45.598141
-84.719780
-97.479126
-149.793472
-126.484070
-58.888195
-86.440804
-69.642830
-61.072392
-66.132584
-108.045776
-171.896820
-85.582527
-56.689899
-80.128899
-59.633141
-125.060333
-73.211296
-74.141426
-53.758854
-89.500381
141.876389
-89.924850
-159.898941
-93.204453
-57.238567
-61.940502
-59.577736
-62.289841
-46.894218
-63.633133
-72.498680
-139.196716
-60.613300
-46.855042
-56.510117
-35.970570
-59.334827
-115.372421
-82.194656
-58.479237
-58.800877
-99.416321
-103.368568
-66.199272
-109.243011
-164.692947
-80.443245
-98.087852
-63.066311
-116.152153
-159.908615
-64.525055
-107.457909
-59.556324
-95.660164
-77.342735
-73.233955
-59.300129
-103.298996
-71.404083
-65.451942
-110.754036
-78.275146
-82.668365
-151.576294
-61.054455
-70.365227
-81.761726
-77.846413
-65.944267
-94.247589
-82.625252
-47.619629
-117.006393
-80.239334
-97.164810
-56.158958
-87.718330
-68.954880
-156.357468
-121.220863
-95.150215
-89.989883
-137.384216
-163.844330
-68.121216
-122.863678
-100.410049
-82.598633
-51.993599
-87.654686
-60.106346
-76.643959
-64.491547
-131.811584
-122.813690
-71.528862
-83.595428
-64.017082
-58.408283
-56.663353
-55.517231
-66.148750
-128.029846
-52.125847
-113.606476
-73.076775
-54.762978
-101.781708
-85.204124
-114.549767
-87.097519
-112.316582
-155.028214
-60.865868
-165.677460
-60.140347
-63.579441
-51.267899
-69.730858
-68.298889
-143.577805
-122.026955
-109.913551
-114.114639
-67.542427
-90.941856
-71.846832
-65.216560
-63.599617
-86.877991
-59.445026
-52.751350
-54.523903
-74.363678
-71.950348
-151.070984
-64.351173
-51.263523
-120.328423
-102.528954
-63.349865
-114.246780
-85.729515
-59.649220
-60.338299
-63.870762
-63.174137
-52.147110
-83.546265
-65.426826
-55.834023
-65.318810
-94.602913
-173.643860
-61.670956
-165.080307
-126.295822
-60.356800
-51.530369
-56.874146
-55.472237
-81.593201
-63.971684
-62.112999
-94.239624
-61.097542
-85.354263
-70.096947
-163.082199
-69.709320
-62.585976
-74.108887
-97.665947
-101.095009
-56.140503
-103.928307
-156.454269
-69.650833
-57.734226
-100.342155
-70.845695
-60.031624
-151.792694
-75.810043
-108.074638
-124.216057
-52.023647
-94.455208
-104.989868
-83.091164
-79.903633
-89.604347
-106.294075
-97.011353
-69.550034
-86.089485
-59.437805
-64.270805
-87.609375
-79.843269
-71.927643
-104.329491
-53.933239
-64.265099
-117.038315
-71.669388
-39.677353
-70.366890
-73.057335
-62.147610
-134.327057
-151.866638
-97.340607
-93.566299
-60.452442
-49.179585
-133.676407
-61.317146
-61.001808
-107.492531
-145.897034
-73.951393
-86.605453
-66.388374
-60.951027
-64.808899
-135.510086
-83.491821
-132.289200
-120.129158
-74.199745
-72.571350
-80.226448
-58.386673
-52.595272
-74.253975
-94.835747
-83.855644
-45.546139
-73.103989
-61.203777
-68.418228
-62.361256
-144.601028
-64.612305
-149.436279
-66.826073
-41.913113
-54.222820
-71.673721
-57.511044
-151.052170
-132.869171
-99.662071
-64.147728
-60.975296
-154.171036
-74.106956
-62.128456
-105.953499
-104.075554
-159.440918
-112.286026
-64.573257
-76.355026
-55.203373
-40.685219
-121.123657
-59.073757
-82.387947
-70.459778
-83.729568
-64.042366
-58.525436
-127.624115
-141.392151
-47.462833
-29.903095
-70.682655
-106.612473
-54.861931
-55.622742
-141.562607
-113.515564
-158.222382
-75.200127
-150.234344
-67.474983
-55.475044
-64.208199
-88.518623
-95.618858
-60.864925
-63.361687
-61.982822
-59.876938
-50.330204
-52.999054
-63.700596
-66.921234
-63.414745
-148.885956
-58.774971
-58.949883
-73.485283
-77.103676
-75.476479
-68.353119
-55.256855
-75.428345
-72.540741
-66.212456
-42.903664
-146.856155
-56.063187
-83.714134
-59.621277
-62.446339
-145.210831
-68.002411
-56.437412
-55.829548
-68.157372
-44.593464
-110.241341
-57.171059
-66.929901
-68.777512
-97.282822
-155.470215
-67.647110
-58.057972
-39.636120
-103.368835
-63.047077
-65.210739
-72.205986
-78.157532
-92.058090
-76.263374
-62.008499
-55.540096
-95.349289
-63.438629
-103.870728
-105.482735
-56.582508
-164.263290
-86.126839
-63.613468
-70.194237
-78.012199
-159.911179
-79.532814
-90.870323
-129.263214
-75.978882
-155.407669
-112.067924
-95.259689
-30.200726
-57.705643
58.455605
76.981018
67.786751
59.747295
55.544113
-142.696838
67.589058
64.086861
63.816940
91.561600
87.059212
-71.675781
-87.788757
-65.065269
-59.606422
-82.382332
-67.776855
-92.613876
-85.564087
-83.498215
-122.813759
-82.804329
-154.887009
-51.335876
-88.889481
-28.671822
-68.200417
-74.371391
-36.798950
-60.787300
-54.521721
-98.066010
-64.609818
-51.608635
-71.430084
52.792763
-142.965515
-90.745148
-151.210251
-84.591789
-107.969719
-60.820961
-78.239670
-73.774796
-45.522125
-85.317909
-64.227516
-96.573845
-68.664116
-55.164143
-127.949982
-51.758179
-142.886688
-86.899261
-76.658760
-115.645683
-62.607655
-52.911015
-67.176430
-68.419495
-60.135258
-61.728878
-113.107666
-59.895901
-70.818069
-52.013424
-95.424843
-135.908432
-60.471642
-132.312973
-58.354969
-46.562878
-82.848953
-64.986221
-74.963806
-91.831833
-82.811737
-56.823368
-62.755180
-145.538803
-64.446304
-55.051186
-107.420151
-63.380779
-69.702026
-108.825134
-153.648926
-156.901993
-66.087746
-59.413109
-63.763847
-81.481659
-156.216339
-68.734947
-142.269287
-55.335529
-52.788574
-65.983414
-103.418060
-119.457542
-78.152184
-121.006332
-76.941971
-85.732498
-170.836151
-45.586987
-164.180542
-36.579037
-108.159126
-164.630234
-68.894005
-125.583664
-72.146065
-64.463814
-41.294987
-133.950241
-81.488983
-55.340500
-55.154945
-63.219524
-71.413803
-66.916908
-61.962074
-61.693611
-105.645309
-104.195999
-154.361496
-115.834457
-70.982597
-86.885193
-154.428238
-140.092316
-60.259670
-137.689987
-82.981743
-55.365479
-61.514366
-151.425232
-84.675819
-61.659801
-112.132469
-84.936569
-62.961330
-94.901733
-143.350998
-56.521561
-132.398239
-68.000633
-73.554680
53.740177
41.645397
88.362015
54.168171
58.974037
49.406483
-67.464859
-38.883163
-62.628960
-68.225319
-131.139359
-65.450432
-56.369923
-148.695999
-54.002968
-31.560322
-21.937922
-102.701614
-60.102089
-135.390030
-41.990192
-75.856361
-87.224991
-52.168339
-61.418648
-120.344620
-74.295105
-145.777969
-65.180214
-41.527092
-118.278610
-88.678535
-83.201874
-114.696205
-59.636925
-95.633736
-127.537735
-159.569122
-52.218803
-87.698555
-172.743271
-81.356400
-128.015930
-55.796402
-66.746857
-60.211243
-95.579987
-128.316376
-76.731636
-71.899643
-63.165676
-64.924591
-73.655220
-94.438087
-52.270363
-147.517365
-82.637672
-43.995724
-96.452538
-80.219528
-55.250828
-157.026779
-58.452885
-60.635521
-67.992523
-75.344772
-77.628731
-40.518326
-65.579018
-56.225792
-74.905960
-90.143753
-83.990410
55.589485
73.157372
40.538105
68.586998
58.718151
51.127342
-63.901375
-125.857513
-106.098831
-49.387482
-144.032822
-62.744717
-69.169861
-161.799484
72.721733
-69.640457
-116.940933
-106.928596
-67.875328
-71.357994
-51.545528
-97.587517
-113.376274
-93.045151
-130.290100
-58.371243
-114.370049
-56.435970
-72.854858
-58.443878
-67.722267
-76.898811
-72.981003
-72.309662
-125.288696
-28.535780
-54.685722
-64.536896
-63.030621
-103.800316
-94.734993
-102.341629
-58.530224
-84.148605
-106.176949
-106.700432
-62.461067
-59.837543
-106.689857
-107.435486
-76.721733
-65.113846
-105.434578
-160.367203
-79.140434
-137.853241
-58.664410
-63.807514
-87.233681
-67.128357
-126.040367
-120.523216
-68.078461
-149.777603
-65.198875
-33.395798
-102.947235
-84.407669
-36.857178
-149.052994
-150.231461
-30.613480
-132.366898
-49.180656
-96.170418
-57.289112
-104.873207
-121.932297
-57.072941
-67.361481
-74.421463
-72.368828
-94.270493
-71.774338
-161.867218
-105.690102
-90.256187
-101.284904
-78.004585
-80.072365
-139.086212
-40.535656
-35.460125
-74.664284
-146.862991
-60.959503
-115.258476
-100.766808
-85.277924
-90.971886
-63.568771
-53.553352
-101.526306
-74.814316
-159.563049
-80.832916
-57.364830
-92.080307
-114.266525
-95.156937
-115.274353
-76.467400
-100.376358
-64.914566
-71.955833
-141.993118
-43.101864
-67.046997
-55.841034
-96.750023
-108.402550
-70.626266
-62.093498
-97.465141
-146.696182
-64.377457
-57.191135
-68.637741
-76.065063
-157.338943
-79.151917
-57.406055
-139.145355
-61.474731
-145.215393
-85.475479
-144.769424
-125.524704
-97.877548
-74.934273
-74.397583
-77.556786
-129.849533
-59.992828
-72.469040
-143.753311
-70.835625
-62.325432
-128.276001
-67.542915
-49.420788
-85.716698
-76.233215
-67.510406
-120.546753
-123.712448
-63.590103
-56.769344
-90.304466
-33.697506
-24.432125
-162.657501
-66.644760
-54.918091
-82.937233
-92.573082
-33.169029
-68.960106
-66.968658
-57.612152
-118.798660
-60.279285
-85.955917
-84.451996
-62.027512
-80.926178
-69.535255
-94.803467
-104.769829
-100.961357
-79.775230
-67.723488
-89.126282
-96.918907
-51.552589
-93.583595
-51.137070
-70.247704
-118.390175
-85.286034
-65.628418
-35.098938
-31.399788
-71.816795
-138.360825
-105.789513
-168.488403
-62.055885
-58.662464
-107.867355
-76.910744
-116.180817
-60.320709
-100.899704
-59.829899
-116.552856
-98.398918
-95.111595
-51.636486
-45.677639
-67.686127
-104.591476
-37.068451
-60.948082
-140.976929
-77.683586
-98.955849
-44.019375
-141.077728
-48.894634
-70.872139
-57.057854
-147.326431
-96.923592
-65.369141
-51.808384
-65.060738
-125.333717
-59.324261
-106.807846
57.219429
54.485779
-54.962498
-157.486221
-68.536316
-53.851971
-76.338112
-36.103420
-53.485046
-49.312183
-136.563843
-88.255981
-56.152630
-74.748581
-54.861195
-53.572041
-76.241020
-67.631027
-51.110176
-112.685631
-107.350624
-137.041565
-140.337860
-105.999268
-96.975182
-54.597420
-86.641586
-155.656723
-73.281738
-97.929543
-57.874165
-101.236328
-61.186157
-55.274746
-130.085892
-55.769444
-58.279152
-121.052887
-78.934494
-62.253838
-75.497284
-95.077278
-54.512058
-66.975784
-77.112328
-56.923103
-55.252178
-83.188614
-87.936775
-74.260887
-65.181053
-55.693832
-49.770058
-71.431343
-48.109760
-41.542381
-81.983627
-68.510666
-32.140049
-33.774113
-60.179634
-63.776711
-75.144325
-67.707649
-84.058464
-92.350800
-53.176006
-137.681473
-91.968391
-79.365547
-75.421707
-70.142281
-47.803825
-47.105396
-31.720261
-62.571033
-138.300171
-80.876228
-101.883591
-169.316452
-114.438492
-130.440521
-96.869682
-80.953430
-74.067131
-97.470802
-96.395546
-64.419052
-57.619801
-54.114464
-53.886467
-57.562534
-59.766071
-76.378174
-105.328003
-119.810379
-114.085548
-57.823410
-71.812859
-125.720413
-55.678085
-62.035980
-63.408195
-63.042740
-175.288635
-103.781342
-70.338516
-62.620365
-165.588989
-98.458511
-108.371750
-70.867935
-64.030884
-77.038681
-70.605766
-56.316219
-65.976997
-34.845100
-60.371395
-61.766243
-72.942451
-68.704216
-57.431034
-56.514999
-64.568825
-67.050453
-60.200165
-143.164413
-56.436539
-90.499443
-84.924240
-92.814644
-47.436943
-125.840584
-67.539070
166.867157
-25.307207
-77.134651
-68.100945
-61.796741
-156.949188
-132.734970
-59.260090
-98.885063
-64.069572
-113.988731
-67.728142
-73.806343
-75.223289
-62.794262
-111.257301
-120.131256
-150.578186
-72.568459
-103.836952
-97.301895
-69.491241
-68.589806
-93.912979
-64.040108
-80.407875
-135.738708
-59.799908
-61.477718
-63.134453
-61.820789
-120.111603
-110.900116
-152.643265
-108.980919
-89.965408
-121.324944
-136.327393
-62.023388
-59.415199
-108.962852
-100.710846
-54.094311
-40.146683
-65.230560
-60.339458
-54.878536
-39.819576
-148.130096
-132.501373
-61.894939
-122.807693
-61.866184
-57.230770
-64.167923
-84.516624
-61.059456
-66.904778
-60.688728
-123.453911
-140.921768
-117.613121
-45.810249
74.430939
54.235466
51.644779
39.716362
53.461742
60.278942
37.507572
50.334534
71.120148
71.689400
-41.100731
-76.598816
-59.680599
-61.766621
-56.333839
-145.238739
-86.602699
-66.746429
-52.912266
-170.162857
-84.216530
-147.618698
-35.590195
-70.447701
-158.896072
-58.774117
-70.363297
-100.294052
-68.843422
-41.618530
-62.163418
-50.623310
-53.063171
-149.161987
-113.988548
-63.399643
-76.191444
-82.959938
-49.405945
-149.503510
-84.580429
-98.818710
-54.226093
-55.541374
-61.145420
-53.813129
-50.178635
-75.203560
-84.374367
-73.405258
-53.965900
-57.174400
-45.533623
86.053429
-123.951302
-115.308983
-157.800507
-122.932938
-59.846901
-60.762424
-106.559357
-85.359482
-103.136856
-84.194801
-58.469040
-47.941730
-146.201721
-79.865005
-69.715149
-77.288216
-157.150040
-100.924294
-93.055367
-95.350723
-52.037285
-45.967289
-95.613091
-98.322044
-35.399132
-149.397614
-95.554428
-68.433479
-67.728439
-99.843796
-105.656410
-107.568817
-82.624870
-106.203178
-94.358612
-117.239326
-105.838692
-90.910324
-104.521896
-58.014545
-90.318924
-60.402111
-88.368172
-150.737518
-161.314636
-80.610069
-61.029671
-91.533615
-85.222900
-56.417538
-95.493141
-97.100868
-149.168915
-66.278580
-80.184425
-94.993698
-134.698395
-116.636841
-107.817245
-113.146820
-120.080070
-131.967529
-90.052711
-108.541962
-87.768936
-168.040756
-58.970757
-102.205658
-58.209751
-70.300674
-49.110023
-142.826492
-122.950417
-76.886185
-56.982559
-109.237434
-48.908306
-100.455063
-79.815651
-131.113937
-169.533035
-66.801445
-80.977890
-56.583893
-81.761925
-42.492294
-71.911644
-164.040787
-95.915443
-72.041344
-100.501671
-86.692947
-62.538677
-93.627731
-63.684921
-105.686852
-91.708832
-142.820480
-110.876228
-55.379257
-49.620647
-52.969402
-145.838226
-68.982765
-69.515907
-66.790146
-119.170486
-26.528854
-53.484406
-147.086258
-107.687378
-106.110748
-143.801224
-151.712112
-71.693398
-111.985909
-83.960625
-100.211304
-139.914078
-141.665268
-49.243584
-61.204285
-65.315979
-66.591949
-63.359360
-141.144653
-33.921665
-57.617718
-75.554413
-157.645020
-127.667786
-88.755943
-66.921135
-76.913605
-153.609924
-56.808189
-90.258560
-97.577995
-104.024124
-158.619934
-101.903572
-139.330338
-99.873192
-85.413307
-143.337387
-93.553833
-60.005730
-52.457096
-102.402107
-77.243706
-70.597168
-162.898300
-82.543388
-54.935909
-73.733795
-73.321144
-102.463005
-96.298195
-90.261879
-69.032158
-63.144768
-54.702854
-60.698475
-146.691971
-74.998520
-100.163589
-93.937317
-94.405754
-56.756969
-105.014656
-63.778812
-149.207474
-88.239700
-124.475601
-116.658447
-113.794579
-67.066551
-67.283325
-49.777592
-52.323952
-72.103844
-147.636734
-137.271454
-133.661652
-141.577423
-157.600952
-76.434120
-59.646179
-67.077629
-35.262127
-52.448357
-77.999374
-61.936440
-69.208694
-81.195412
-57.162746
-68.039284
-64.810135
-62.289722
-139.814651
-55.719242
-66.859222
-59.850227
-83.700905
-67.351738
-111.091972
-174.826828
-74.323479
-62.492889
-137.595184
-75.576942
-68.293106
-56.444199
-64.298576
-84.952477
-161.222458
-88.911491
-78.952782
-108.358688
-61.424107
-154.980804
-136.158035
-75.229683
-118.020897
-60.105171
-152.098587
-58.775196
-60.077904
-59.393185
-101.048943
-66.723541
-95.103020
-75.674614
-60.731129
-55.486263
-95.073235
-86.727867
-111.809448
-140.120682
-130.047699
-134.996002
-61.227894
-96.604630
-67.684258
-30.420572
-157.852158
-76.002602
-123.597237
-57.942677
-136.818924
-134.132889
-148.606354
-54.253983
-61.036289
-69.833351
-77.732483
-84.729019
-158.860794
-67.179382
-75.114372
-59.187153
-45.172115
-44.921265
-74.543213
-58.674011
-76.016098
-91.306488
-64.328430
-152.275665
-74.950233
-72.040199
-78.765366
-88.848526
-62.186287
-109.394722
-66.813385
-80.871010
37.355145
61.708694
-53.534470
-163.680618
-90.117683
-68.664268
-76.123589
-93.637779
-67.081337
-89.952034
-152.709229
-48.816956
-74.553101
-63.799946
-73.893265
-168.218842
-103.599258
-113.997658
-102.999901
-156.599564
-108.013565
-68.785385
-90.734711
-65.639999
-68.840721
-158.468903
-73.226616
-131.032120
-46.659069
-67.992752
-77.260727
-44.099201
-53.304607
-115.246063
-56.908234
-68.184631
-65.178528
-78.141640
-53.231838
-69.834724
-100.651428
-121.172279
-95.700928
-137.950363
-46.180851
-81.428352
-158.971664
-60.611042
-83.029533
-83.900574
-89.947998
-62.525986
-125.444862
-67.277817
-116.837868
-34.213833
-44.996037
-101.636505
-72.683426
-93.841148
-73.747864
-152.284851
-74.315033
-52.371452
-125.946114
-57.802513
-63.681046
-114.027039
-89.486282
-64.368492
-52.222694
-44.884510
-131.069275
-70.989700
-42.929279
-66.669373
-132.919434
-87.347969
-167.433640
-99.671471
-72.036980
-71.013176
-132.248917
-59.202442
-127.926346
-72.129486
-139.408554
-124.762260
-92.701630
-61.007423
-122.045586
-105.069855
-54.531727
-36.542080
-76.301552
-110.943459
-59.619774
-40.747902
-49.518848
-72.025215
-118.216965
-162.513245
-78.999718
-139.457062
-83.192261
-58.093693
-89.285973
-127.548065
-49.895470
-64.251701
-91.651207
-92.631126
-67.254395
-58.597733
60.365803
72.631676
27.153271
49.456135
87.932953
76.823341
65.263649
42.576694
91.684944
62.446362
47.903370
-63.994041
-72.910553
-93.783516
-64.386971
-61.237251
-123.152031
-85.693115
-71.776955
-160.698257
-58.284378
-65.529022
-81.431190
-61.132553
-64.564560
-81.337486
-51.600460
-118.782120
-82.472572
-42.290783
-57.495544
-153.981674
-160.313019
-127.585007
-73.086998
-57.111618
-84.261429
-55.440491
-164.581848
-60.465851
-73.365105
-119.014893
-48.004116
-57.904640
-153.508926
-45.250034
-85.902969
-88.151070
-57.939896
-56.629391
-73.209007
-78.198265
-63.467827
-51.301083
-74.127945
-63.533813
-124.208023
169.251297
-157.465866
-59.195503
-148.701172
-77.229813
-55.777489
-32.763145
-75.883148
-59.058014
-44.807232
-144.899139
-63.608894
-34.641636
-150.783173
-163.935684
-65.591599
-63.375011
-98.599434
-69.287262
-47.004181
-57.343513
-70.031853
-46.922363
-68.269325
-74.959396
-30.900911
-96.880783
-145.727737
-72.265739
-75.388062
-115.634659
-55.791866
-106.317848
-151.890457
-117.899742
-56.973282
-67.064316
-120.211647
-87.095139
-116.383095
-117.328079
-114.974648
-144.362854
-151.150284
-88.882423
-128.803238
-68.425003
-90.615593
-64.949646
-99.274368
-136.826843
-58.756378
-81.904434
-103.250900
-163.058929
-61.860008
-123.169914
-98.244354
-129.209137
-96.401535
-73.491440
-98.653236
-72.538940
-106.195450
-87.152237
-64.463089
-150.729736
-117.495834
-67.790077
-157.295853
-105.134148
-125.974510
-81.820839
-106.135887
-103.825478
-61.475372
-100.740425
-88.394005
-120.930870
-56.644753
-59.202061
-152.919327
-84.571945
-59.114239
-51.305000
-110.246941
-54.028332
-142.523941
-42.616001
-154.338120
-114.578781
-103.281418
-63.895500
-164.802383
-90.136070
-97.125351
-52.360584
-62.966022
-80.423805
-77.664413
-58.310387
-49.690151
-61.209679
-133.412903
-159.367996
-89.029152
-67.947540
-104.240814
-105.114471
-49.048306
-65.800758
-98.170448
-76.409698
-62.740078
-95.748917
-129.935043
-122.561935
-86.387909
-61.036903
-95.562920
-156.076187
-79.731415
-63.349365
-58.477146
-65.603127
-60.415253
-40.739216
-61.000267
-98.815506
-119.145065
-112.481056
-100.986282
-62.982430
-102.594574
-173.786743
-65.637955
-74.305542
-113.929382
-73.168930
-67.336563
-58.777142
-112.987267
-106.959190
-95.654213
-57.748207
-134.012329
-55.780750
-60.692028
-106.074051
-60.234081
-101.985085
-66.736496
-86.967598
-75.880447
-65.317451
-80.464043
-48.284927
-141.527069
-78.456612
-151.936050
-109.304710
-88.092522
-88.650291
-57.563656
-101.304680
42.542198
92.484161
54.653374
84.683960
41.998959
64.076172
-152.218231
-98.474541
-151.642609
-60.721519
-67.480804
-68.987701
-167.981400
-63.902161
-81.134392
-99.817642
-67.930336
-77.260986
-75.964157
-48.686775
-93.974228
-103.929596
-123.917824
-164.786163
-158.278946
-64.438347
-61.468285
-65.127510
-52.046108
-139.014954
-142.772186
-26.684313
-70.053902
-53.087429
-60.343735
-87.785851
-61.179150
-94.605484
-70.370743
-60.106304
-118.990738
-78.695000
-58.284092
-87.930481
-116.542923
-122.300270
-59.263630
-127.612938
-59.064106
-135.923141
-72.859314
-58.180130
-98.751099
-65.181046
-82.883812
-28.949923
-79.970352
-53.792496
-108.310921
-157.020874
-83.894608
-79.127495
-56.786469
-101.571739
-86.072647
-98.003319
-67.513710
-64.036964
-78.553505
-149.487137
-45.411434
-84.548988
-96.920982
-52.971340
-63.614807
-103.734276
-58.961018
-98.883308
-110.885757
-129.719299
-61.328579
-58.800705
-158.100098
-61.725452
-105.988113
-61.265842
-94.154182
-76.049294
-52.205662
-62.032333
-55.081352
-89.183960
-73.056656
-61.625134
-151.277039
-97.345337
-159.322983
-114.088814
-87.414825
-159.263275
-68.766899
-52.483459
-125.911827
-66.793137
-138.468018
-96.952934
-55.342915
-156.252533
-60.663593
-64.462334
-94.045021
-156.930008
-66.694046
-62.821175
-71.552727
-130.256531
-94.731125
-90.634293
-61.956478
-87.431908
-62.258263
-120.491631
-79.075539
-61.325916
-119.721298
-75.681931
-54.890293
-137.822556
-48.414188
-116.061493
-101.384346
-101.955215
-53.337120
-90.257751
-91.284531
-76.592926
-75.583717
-61.030880
-54.328579
-88.471954
-83.869293
-83.015472
-155.307083
-63.887646
-139.553635
-43.836792
-66.096375
-162.662735
-79.378014
-62.059429
-150.359833
-59.400097
-77.452744
-91.654335
-60.454617
-58.274891
-68.385956
-76.064804
-54.436443
-89.270317
-120.285332
-90.031708
-76.960716
-104.584442
-64.148056
-74.319214
-44.856041
-152.712723
-134.063492
-58.945145
-58.044453
-55.761772
-155.338852
-70.026825
-99.658844
-132.312607
75.641289
68.069656
63.959595
49.138569
-29.344082
-136.918594
-63.430180
-74.934555
-74.117172
-152.625305
-75.893913
-60.982574
-110.490135
-110.639252
-68.624672
-79.433815
-63.196499
-125.362968
-73.897797
-68.279213
-63.338047
-100.688904
-51.075478
-86.759537
-78.498253
-88.900826
-72.918091
-53.384552
-127.119789
-65.829376
-60.391575
-169.609238
-82.047485
-130.179367
-82.312492
-34.757835
-71.814606
-40.462204
-57.376427
-98.305389
-47.055382
-69.175240
-77.793991
-62.858253
-54.940086
-86.628937
-50.980820
-60.420662
-75.415688
-100.436768
-57.425087
-153.403717
-117.742607
-102.919464
-65.720734
-95.220367
-98.738892
-70.042740
-110.738838
-127.389359
-66.468689
-63.416676
-112.519295
-89.994751
-114.201538
-61.855175
-92.748436
-132.339935
-67.764717
-56.029202
-100.508553
-60.028137
-86.366020
-157.875916
-67.227798
-63.090767
-63.888111
-72.358109
-52.722591
-55.427216
-145.932617
-82.450302
-70.672707
-51.269348
-52.820377
-71.114067
-85.232758
-30.643013
-89.598343
-39.466209
-110.539635
-70.495857
-103.177551
-59.972385
-85.262985
-127.373459
-64.642082
-54.128777
-69.784019
-55.812794
-39.736340
-72.048286
-80.748932
-62.166458
-58.285175
-116.812172
-116.424286
-49.544975
-84.290291
-125.877113
-57.217056
-68.895599
71.431671
-98.256287
-39.276093
-66.473778
-99.084610
-166.201401
-107.126282
-72.791428
-54.901031
-59.017879
-121.444199
-87.917824
-71.300735
-97.535591
-62.290699
-126.896767
-72.639076
-112.060219
-48.756672
-62.577713
-83.373711
-60.135784
-60.304268
-58.794361
-60.687347
-160.931259
-33.293900
-65.683136
-52.945492
-64.179497
-84.717690
-68.740250
-69.137817
-61.365871
-65.415337
-62.213676
-111.966339
-50.780159
-63.393723
-105.494598
-67.416740
-93.292519
-53.864643
-81.203445
-59.071838
-142.961777
-77.327591
-112.126457
-123.473106
-154.143997
-72.040009
-94.422569
-141.236130
-127.932060
-52.763008
-51.550976
-71.672356
-100.868088
-64.389938
-67.645248
-89.025940
-131.771942
-141.937897
-73.177597
-69.139778
-58.927502
-155.202271
-63.670902
-70.544159
-63.523571
-68.538666
-67.424950
-64.778236
-62.940895
-46.833900
-91.122475
-52.514637
-153.740738
-121.961464
-83.405983
-139.840652
-134.700714
-58.886734
-144.795990
-140.555801
-39.611721
-78.436798
-74.563942
-141.573090
-132.221848
-62.453552
-46.623863
-103.304581
-56.557934
-83.458839
-46.919624
-59.157455
-96.988396
-72.241776
-69.270622
-61.460640
-58.291870
57.475006
-47.578644
-70.484314
-113.233948
-52.401237
-110.009155
-65.880905
-39.109409
-61.310432
-117.900940
-68.889748
-89.078522
-141.251068
-147.945526
-68.263382
-69.558830
-100.547882
-72.018959
-56.628956
-65.485474
-139.566422
-54.363605
-76.727615
-60.745201
-67.518867
-54.086639
-157.967194
-82.953300
-61.324619
-65.579948
-61.451065
-70.944046
-63.741440
-89.793449
-121.550972
-77.578835
-63.212440
-65.931595
-57.813026
-105.981590
-71.432632
-119.118248
-87.382652
-79.590256
-33.885204
-139.666061
-68.611221
-72.971947
-76.857750
-104.024345
-86.494202
-69.476288
-78.089371
-117.360802
-61.450485
-55.299683
-89.959991
-51.116879
-77.682259
-108.511070
-142.027161
-57.191742
-54.837742
-60.873291
-59.688686
-98.082222
-113.852890
-61.131748
-85.862633
-64.839005
-74.331604
-98.661087
-63.084831
-58.611290
-101.361641
-83.330956
-123.504784
-70.482880
-90.992676
-66.165733
-89.004005
-99.355682
-58.262856
-64.456253
-103.672867
-48.451336
-70.045631
-164.886108
-96.054337
-115.675705
-66.423965
-93.157410
-124.111221
-114.052010
-61.399075
-63.250641
-137.223053
-92.134880
-55.829895
-83.180481
-49.918045
-96.955185
-68.733719
-49.878098
-166.597794
-98.121262
-105.559174
-112.629524
-113.945236
-64.567055
-93.529549
-111.093430
-67.785393
-140.492477
-152.467255
-60.056381
-72.577774
-69.731323
-55.137238
-139.783096
-77.478836
-51.510868
-59.036312
-78.329788
-64.179626
-82.267937
-102.828773
-64.648186
-64.475548
-71.710541
-125.051590
-106.965782
-125.753830
-62.489815
-67.612862
-59.182487
-100.844994
-61.677246
-90.621193
-86.761070
-158.748306
-65.194489
-132.582840
-79.087494
-86.567101
-132.690186
-136.328293
-98.207520
-54.444923
-56.132359
-131.954910
-144.336716
-127.539978
-61.860748
-114.264221
-86.499611
-88.886017
-95.435066
-56.726917
-96.669441
-146.155701
-113.737602
-62.094879
-59.390575
-68.209045
-72.911499
-57.733128
-57.293087
-62.505688
-31.866112
-66.062599
-67.272156
-74.987434
-45.215378
-49.746712
-76.089630
-51.124123
-107.167480
-51.948318
-67.641220
-100.515923
-54.318275
-62.602150
-56.887985
-74.766846
-67.295746
-62.619186
-128.363434
-56.974964
-161.318604
-72.454651
-63.454346
-55.980247
-69.473610
-69.004997
-115.094650
-110.120255
-57.338238
-119.205101
-62.801262
-66.179863
-95.933731
-64.656898
-52.917873
-117.229248
-68.012917
-100.623062
-157.596725
-91.727180
-63.638535
-99.442932
-141.314987
-72.562874
-68.773140
-59.312485
-71.444687
-67.816628
-88.757751
-67.053947
-58.758476
-82.962898
-94.865875
-153.672577
-129.840195
-59.722851
-78.034882
-150.365463
-50.431824
-75.722855
-63.682610
-59.566513
-57.392445
-65.839226
-66.620361
-65.877472
-110.776718
-60.903988
-133.453369
-155.043564
-61.327835
-39.794735
-65.175682
-49.115593
-70.892220
-63.468887
-33.637783
-59.141430
-50.616978
-60.481335
-58.522224
-59.464176
-40.081833
-143.911270
-64.019867
-77.791206
-49.442307
-55.679619
-145.872131
-60.956936
171.497070
-58.334633
-51.547115
-71.076675
-31.404150
-50.012238
-63.971172
-57.724514
-65.068153
-82.947525
-76.372231
-132.052750
-21.186838
-73.171410
-141.940872
-59.000160
-86.906479
-61.432480
-76.148277
-85.840309
-59.026451
-43.386787
-123.593498
-47.121857
-62.035313
-70.928978
-31.677378
-59.552444
-89.702347
-93.708649
-93.807243
-92.144279
-69.723656
-75.621254
-161.966522
-58.106171
-57.338650
-67.733826
-43.394535
-86.958588
-73.067856
-59.619858
-91.604958
-150.765762
-110.324104
-115.577843
-104.864807
-88.171799
-70.752953
-64.120354
-60.444889
-134.988770
-133.034912
-53.948895
-134.199371
-152.421524
-137.311813
-77.483864
-61.990139
-102.934509
-117.217598
-66.055008
-62.417263
-148.666992
-67.693863
-72.632828
-56.431702
-98.635796
-122.619812
-142.055038
-98.211823
-134.018906
-65.035355
-103.889153
-51.601105
-114.048477
-110.505859
-58.421883
-71.932716
-54.962811
-79.382065
-160.034088
-156.421890
-64.171608
-71.257858
-63.386536
-66.641983
-43.903172
-50.465565
-69.785599
-72.582993
-69.813087
-61.576843
-64.240532
-58.076870
-66.519539
-66.830139
-36.234764
-112.087196
-64.385483
-84.213287
-84.381546
-139.562363
-81.614937
-89.532700
-60.379101
-52.723942
-35.108788
-25.274193
-68.600441
-175.486160
-70.753464
-138.789093
-78.790649
-164.553528
-65.238388
-77.451271
-57.479275
-48.018757
-151.336975
-133.519333
-168.683472
-85.219353
-142.858704
-154.249176
-155.076584
-70.977577
-65.287834
-85.849579
-155.142685
-42.555531
-59.431835
-92.219391
-65.447807
-157.429626
-128.447113
-52.897518
-123.828369
-67.082504
-47.378803
-51.027653
-146.297821
-164.502197
-73.221947
-58.663338
-58.146530
-52.411224
-109.526398
-60.401257
-73.850746
-56.835587
-60.641365
-47.003849
-74.897858
-83.573647
-115.030212
-135.641083
-145.756363
-145.606567
-68.991188
-61.242519
-60.904438
-102.417587
-78.253914
-58.559032
-167.994522
-62.403896
-104.826134
-144.456741
-70.790466
-61.251652
-171.943314
-116.205811
-89.208183
-98.356842
-101.367569
-105.437874
-129.048019
-71.980583
-68.974091
-61.070782
-30.469063
-171.067841
-114.251778
-91.317993
-74.083015
-72.434578
-128.465942
-104.483215
-76.765923
-94.481102
-68.304726
-63.592171
-56.795856
-78.836349
-43.326332
-66.722008
-64.492775
-38.705677
-64.959267
-66.781685
-18.458948
-157.198044
-89.944252
-58.632519
-59.816990
-93.693024
-114.852928
-176.074387
-120.770485
-63.481495
-81.499962
-160.461868
-58.009735
-143.945557
-80.221878
-66.641129
-109.511589
-75.673904
-54.640396
-113.546745
-73.244675
-66.545433
-87.483727
-130.093918
-54.330837
-69.494553
-79.976387
-43.659401
-52.620968
-52.939144
-153.607544
-85.433189
-174.201767
-111.939919
-71.857483
-127.218826
-90.754356
-61.867870
-95.727325
-91.968704
-82.913208
-66.919960
-77.834335
-87.587158
-85.518379
-45.464252
-72.048134
-59.243767
-155.461166
-151.722351
-64.711502
-68.123337
-56.665905
-78.403900
-55.807812
78.029007
57.170601
28.946541
61.315617
98.636368
-82.659889
-111.463875
-35.455666
21.672752
-51.117748
-46.415424
-56.591034
-79.524513
-150.743271
-63.337891
-84.247993
-140.678329
-62.727322
-88.514496
-112.135048
-86.860489
-79.817009
-144.938965
-127.262062
-89.537834
-65.196724
-83.973137
-133.017715
-68.048363
-58.845936
-29.928795
-50.019352
-78.915001
-57.084381
-67.064415
-89.119057
-100.558769
-112.729935
-64.969574
-32.107533
-62.359310
-64.092224
-151.406693
-160.995956
-63.735798
-88.441864
-80.676521
-79.241814
-70.784828
-65.151154
-88.301506
-70.288055
-58.807350
76.784637
53.456944
49.551682
67.190582
59.873436
68.089645
-70.040977
-90.601830
-50.859585
-58.617466
-43.551945
-106.373863
-65.013824
-111.332687
-131.497528
-55.860123
-21.469942
-117.186272
-76.798462
-161.306976
-117.689507
-53.860756
-61.603069
-110.697479
-158.847717
-80.947411
-147.052887
-50.556190
-44.029472
-59.976917
-135.360596
-61.766563
-56.114033
-64.557030
-167.724075
-60.302303
-88.762604
-83.907890
-61.510582
-116.901512
-149.082321
39.381039
58.181385
72.554047
44.443958
52.427399
76.068977
72.465431
54.292404
45.094597
45.864967
58.796581
59.293423
61.615326
49.277878
-150.921829
-37.938606
-69.471581
-137.560852
-70.819115
-125.112312
-124.916695
-60.770443
-43.846203
-90.053360
-141.877014
-52.851486
-121.024414
-58.714912
-64.083572
-37.902012
-162.762680
-128.335373
-61.718349
-55.877171
76.249786
54.632122
70.844742
68.560829
76.684425
-140.254562
-53.667900
-60.702034
-67.456894
-94.753242
-66.974976
-88.067696
-54.398956
-62.594719
-104.428658
-162.929291
-175.494308
-94.178780
-57.122089
-135.466965
-87.435326
-152.064789
-115.522697
-52.626057
-64.431114
-75.638672
-76.218170
-108.155495
-107.804314
-90.692566
-69.642624
-94.064972
-136.561234
-112.459511
-65.705406
-155.354980
-66.884132
-142.770370
-60.531769
-63.947617
-110.760620
-66.653847
-79.779984
-59.651455
-72.931923
-74.326965
-61.088116
-66.486450
-60.237511
-54.806263
-56.365719
-97.697113
-69.519325
-64.283234
-98.070114
-122.126617
-70.340294
-77.488930
-140.957092
-59.933662
-97.791595
-81.672279
-160.619827
-54.149429
-67.372231
-73.542435
-71.188751
-50.019604
-46.058605
-86.223747
-63.435543
-47.869038
-69.514999
-93.911369
-73.251282
-138.849930
-64.324669
-73.102180
-66.070190
168.142883
-122.237076
-57.508789
-78.396606
-122.542274
-80.096825
-53.742336
-67.688370
-81.129166
-110.131256
-88.822044
-73.084488
-100.145844
-78.950905
-95.234856
-113.904037
-114.280052
-74.309830
-56.450657
-112.731033
-105.908020
-152.469543
-92.335915
-95.129166
-109.691360
-105.122818
-104.236656
-98.898125
-133.249939
-67.407692
-68.983986
-73.832397
-63.850163
-126.063400
-75.197250
-56.269821
-57.729889
-143.866226
-78.978554
-74.046677
-64.107727
-53.616451
-67.739052
79.698296
-57.595348
-130.725815
-61.031441
-58.547062
-102.228828
-164.293610
49.787693
52.320198
55.123474
62.460266
50.533321
64.066956
49.071560
-59.122570
-61.286137
-59.722202
-76.586693
-58.479866
-129.000458
-57.799347
-70.483437
-58.650852
-66.596794
-90.126297
-55.809601
-66.336891
-68.204704
-93.654305
-144.413681
-47.737419
-53.963520
-74.192528
-68.190811
-90.093575
-65.619492
-69.348732
-124.664978
-136.650040
-85.898216
-53.312801
-71.718925
-102.873169
-56.756752
105.188202
-135.560806
-58.250877
-66.795212
-59.454479
-60.729160
-88.603500
-89.719772
-63.194210
-46.784794
-67.523109
-56.064964
-92.788956
-144.698792
-62.298775
-127.390083
-129.621613
-69.420868
-132.711746
-63.005772
-57.842903
-65.021355
-65.912758
-65.003441
-55.820374
-55.566395
-114.439354
-81.857056
-66.865715
-56.449055
-71.418648
-55.798813
-66.264107
-141.652985
-40.801716
-110.898102
-58.952576
-92.730438
-67.171158
-56.486076
-75.417931
-78.517105
-163.592209
-64.056641
-80.807617
-70.473190
-77.096344
-68.904503
-59.097744
-59.270992
-59.541809
-119.877747
-129.833923
-157.154938
-122.022583
-47.163197
-52.275768
-58.630123
-57.554203
-147.928802
-115.018715
-93.248055
-89.652023
-57.573589
-66.380081
-133.509460
-66.814796
-70.855843
-91.432571
-65.288246
-52.970692
-97.388756
-98.525230
-136.956253
-91.099060
-78.486786
-96.327194
-108.917229
-90.805336
-95.204483
-138.624146
-123.421570
-77.369774
-81.620544
-75.452934
-68.072845
-52.706390
-129.964676
-56.122845
-125.705994
-130.111832
-81.167336
-64.818512
-102.158470
-129.061584
-70.583557
-76.771812
-61.397217
-59.527908
-68.655937
-41.226967
-130.867538
-39.631416
-154.520493
-104.304184
-60.994858
-77.682961
-139.048279
-60.347164
-165.523560
-68.704361
-57.512096
-56.350418
-58.827885
-48.676056
-59.038559
-167.585983
-135.374374
-61.246624
-63.257801
-90.971291
-91.842590
-26.642387
-59.499443
-163.586853
-121.151024
-57.314335
-137.201080
-163.121841
-155.272980
-65.171425
-47.561207
-125.179054
-155.547592
-112.225281
-122.016991
-111.475197
-93.808983
-139.822357
-28.841862
-70.786690
-57.231865
-120.297928
-55.927490
-151.397324
-54.297874
-38.551334
-120.657471
-127.895584
-36.249809
-49.826160
-44.717800
-60.437901
-83.526100
-128.112823
-77.086174
-58.986198
-32.292477
-101.203186
-70.477272
-82.607483
-106.077705
-114.414680
-79.317337
-113.478104
-85.707047
-153.864365
-104.325539
-97.621384
-84.696152
-92.184555
-79.126549
64.451736
67.498116
69.858177
48.739662
32.451843
45.083755
36.254425
58.434677
79.397652
-157.666855
-157.762451
-69.675316
-64.129295
-57.445236
-30.367037
-129.360901
-53.371677
-72.448486
-59.573856
-94.228256
-91.378609
-149.036774
-56.620415
-67.126518
-63.385395
-142.950333
-59.490356
-73.894600
-97.905724
-113.847168
-149.252258
-68.740623
-73.264893
-131.334488
-55.959572
-65.817123
-89.698105
-98.297615
-80.182945
-118.412331
-84.577507
-45.994659
-56.413979
-117.384933
-82.230721
-57.043839
-65.617233
-51.227962
-55.176178
-67.961800
-61.725433
-121.824165
-49.084671
-72.932945
-114.552437
-63.307579
-155.244598
-154.350174
-54.907269
-70.554962
-84.479774
-68.065048
-137.622650
-106.238617
-58.850266
-60.596615
-171.725464
-65.042603
-52.945248
-88.526703
-56.541077
-155.827103
-140.149246
-62.635098
-63.884373
-123.808922
-59.391552
-136.122375
-50.662319
-68.537437
-59.033718
47.147873
59.476807
65.538223
61.719757
76.003937
72.762955
50.486305
83.585526
66.169556
37.814137
100.775246
88.955963
82.166443
-54.338516
-56.211067
-81.008324
-66.245499
-90.056625
-49.433533
-101.973259
-137.709930
-63.450802
-97.661430
-64.551842
-44.899940
-28.500116
-128.133408
-132.286880
-101.869118
-132.010956
-140.455154
-129.851349
-97.227562
-104.336876
-58.857815
-91.762070
-42.649296
-59.821026
-65.961388
-128.895538
-52.472164
-74.888664
-88.123741
-92.866066
-134.891937
-93.460869
-96.804321
-82.797676
-155.025711
-48.638695
-132.626022
-94.494080
-67.496880
-103.186211
-95.024956
-101.449173
-84.942261
-77.240295
-63.033230
-154.151352
-62.967484
71.228355
59.091461
37.369267
51.821495
57.345390
49.146614
79.794518
-151.237808
-62.138927
-67.834557
-66.773048
-64.797783
-45.862160
-100.392181
-73.540924
-64.121948
-88.549301
-152.727936
-77.399719
-60.999130
-85.795349
-59.520630
-76.585693
-74.953506
-79.371368
-70.565697
-129.937790
-127.582352
-21.828857
-64.603378
-149.507034
-57.432236
-66.021988
-77.889931
-43.496750
-79.765450
167.272141
-65.601295
-76.634338
-52.882545
-46.616646
-59.032856
-63.994301
-83.084793
-39.565937
-96.341812
-78.661293
-69.020950
-134.260361
-98.791260
-67.810402
-86.734009
-78.529388
-61.576870
-81.837181
-78.939003
-123.518661
-67.406334
-93.441490
-86.673355
-77.299477
-84.970352
-69.278877
-78.828438
-112.914673
-146.278656
-85.036453
-28.555977
-55.552486
-95.839729
-162.919510
-105.644760
-125.310127
-101.348450
-68.139259
-84.376350
-83.038918
-80.900925
-114.897255
-64.732948
-70.915680
-38.767467
-52.021397
-67.666344
-85.067551
-108.630775
-102.580566
-145.377365
-56.970345
-150.378906
-109.775909
-55.561470
-105.584114
-68.001015
-92.475906
-163.913040
-91.021477
-60.227047
-57.078178
-164.816483
-70.248833
-62.066746
-56.043468
-57.753357
-96.597252
-70.185310
-62.577682
-86.987602
-71.468193
-97.386154
-104.431290
-81.687675
-81.693604
-126.113983
-95.206932
-74.911148
-106.107048
-81.194893
-150.913055
-67.201004
-60.988148
-83.478928
-167.630051
-55.263794
-68.168198
-65.178017
-105.011742
-62.774975
-63.894325
-56.743866
-60.219929
-61.763363
-79.536942
-118.062767
-142.346725
-116.495262
-94.222725
-85.070053
-87.208359
-132.785110
-63.606911
-62.565556
-143.519226
-87.475105
-100.765305
-77.221298
-69.216698
-141.185760
-70.298775
-143.634384
-121.307953
-131.020462
-113.090820
-149.294647
-77.404236
-98.881172
-53.732113
-93.527672
-52.058598
-126.649742
-93.110466
-61.856880
-48.307678
-105.919205
-38.873302
-95.999214
-49.422604
-60.860207
-125.420830
-72.680283
-68.821953
-138.967621
-53.238972
-92.615028
67.735229
42.150692
57.207581
64.255753
47.440510
67.482651
46.509403
59.154781
64.029129
64.279800
72.531647
55.678925
62.235718
62.514908
44.216610
59.650566
40.136326
39.061302
63.960205
60.033554
53.320103
37.191231
53.816429
54.936382
55.584564
50.844715
67.094749
62.822247
63.051960
63.161427
83.002113
52.364697
59.411980
44.507530
48.489330
44.663364
55.728477
56.462341
-109.168106
-159.804779
-156.520172
-126.022064
-99.388313
-92.384750
-142.686249
-155.017151
-124.404007
-73.179062
-113.036903
-85.539902
-86.625717
-90.991333
-78.083015
-52.300446
-126.494934
-52.067211
-60.978107
-72.977898
-61.760468
-100.993103
-61.759258
-81.036003
-79.545105
-81.896049
-62.810867
-76.985237
-95.864609
-84.894669
-66.704529
-72.572639
-96.369461
-81.477715
-74.031975
-75.634109
-97.410995
-50.385490
-73.209061
-54.089783
-68.733582
-71.827545
-84.134621
-65.945366
-75.794411
-115.258797
-149.437332
-136.785767
-87.357315
-149.161530
-32.220421
-106.671112
-54.593159
-51.628063
-88.700981
-77.692169
-120.596504
-57.610390
-42.418961
-57.506092
-78.378716
-95.038651
-66.496620
-83.796814
-96.374886
-52.276699
-115.310417
-67.209167
-140.934845
-106.921555
-78.296082
-119.557335
-107.551323
-99.765266
-70.030457
-136.015228
-30.839417
-62.776512
-121.929428
-64.780708
-60.587833
-63.884861
-57.339081
-127.150467
-64.066200
-68.428436
-149.735580
-53.762566
-102.085167
-56.808350
-29.675131
-68.760078
-123.734802
-89.444000
-175.049271
-64.220490
-136.509171
-119.635292
-78.462830
-102.817772
-115.961441
-59.019779
-58.257256
-58.840218
-64.416214
-137.689728
-92.304970
-35.617714
-94.939995
-152.187256
-168.717636
-144.877625
-128.391449
-56.250843
-144.365021
-50.747917
-66.165520
-49.483097
-140.923294
-73.672325
-78.635475
-124.815742
-90.033379
-97.580055
-61.690853
-65.280754
-163.374863
-60.027222
-154.492020
-58.549259
-24.550924
-85.216888
-70.365753
-164.089996
-66.102417
-64.597931
-166.756683
-68.636581
-162.234634
-121.123238
-167.639191
-125.559990
-30.916460
-115.296280
-73.245804
-63.555561
-54.338406
-108.915253
-109.355423
-73.891098
-131.239151
-22.325171
-136.723770
-63.378483
-138.497894
-79.549965
-125.200447
-112.355606
-79.223595
-96.859055
-101.475990
-91.853264
-128.776749
-109.994614
-58.532185
-117.755791
-146.605911
-148.190674
-110.270622
-72.583397
-64.955406
-42.729431
-69.731453
-70.775810
-93.525955
-80.288025
-58.025997
-62.403378
-51.285618
-81.725075
-162.087006
-68.509651
-41.183643
-36.235748
-153.389481
-76.906960
-89.046364
-72.847336
-64.666168
-80.658775
-77.264366
-50.665356
-64.668396
-87.354950
-56.159508
-40.480938
-73.851372
-75.422981
-64.790100
-76.924736
-61.996284
-91.044472
-60.046444
-77.950165
-155.099060
-117.541100
-54.813595
-51.761806
-61.103825
-84.308037
-71.993820
-72.044952
-73.298225
-28.253305
-55.712479
-78.943832
-60.143978
-83.895294
-56.266190
-67.479996
-102.301598
-112.948349
-101.563759
-51.822052
-61.673687
-84.203178
-97.661156
-80.724213
-78.850777
-100.640152
-65.010017
-150.518860
-66.612740
-77.925529
-39.603706
-158.227585
-117.945023
-105.615616
-55.618759
-135.251846
-137.499161
-61.272331
-94.965309
-92.787796
-104.523422
-97.060875
-86.913216
-64.615883
-84.214302
-95.259125
-48.662498
-147.514297
-92.183250
-144.775543
-113.291740
-61.034863
-82.078636
-69.465454
-93.405273
-36.158779
-65.758789
-62.042664
-129.924316
-31.782213
-67.779900
-72.294281
-136.936295
-76.518852
-98.405220
-59.927181
-66.786095
-61.605927
-81.325401
-62.974602
-39.157223
-74.101288
-122.286865
-54.415474
-76.307953
-63.455788
-134.550690
-43.222710
-75.574112
-76.605736
-78.582047
-65.832672
-116.730415
-49.449314
-112.104561
-61.807991
-64.476952
-122.342667
-128.793182
-59.679634
-66.395416
-59.068340
-156.342880
-120.890541
-96.594170
-66.418488
-63.111935
-142.617401
-166.429245
-100.156334
-64.931000
-134.764893
-99.243752
-179.817596
-62.447460
-109.751900
-70.339554
-124.581238
-97.327362
-107.634567
-113.604149
-162.168457
-64.145950
-65.505898
-93.225800
-92.157906
-97.465767
-156.942856
-57.932289
-104.514450
-90.897835
-113.964714
-119.592865
-72.873322
-130.904892
-146.680328
-136.584885
-144.118195
-63.869812
-60.932007
-138.080917
-109.639992
-100.207161
-83.059166
-104.625397
-70.238083
-63.766014
-33.903412
-64.150742
-85.879898
-57.409668
-54.814186
-73.116966
-141.392670
-70.226425
-85.702850
-78.555313
-64.864120
-78.828056
-111.020493
-82.010651
-56.794678
-53.401596
-88.526825
-56.882889
-65.638512
-70.655937
-143.957489
-66.268799
-167.257523
-52.634087
-128.837311
-76.490707
-61.771427
-60.034763
-83.600967
-107.325356
-121.186295
-72.229042
-62.633465
-166.107635
-60.789486
-85.288506
-58.844494
-50.489601
-72.888176
-97.776169
-83.020920
-156.032639
-118.991013
171.275848
-86.975266
-87.121605
-78.948143
-79.348969
-149.441757
-63.509266
-75.664223
-79.570732
-49.611935
-66.177025
-62.411663
-66.140244
-121.917053
-62.514977
-130.474304
-71.355881
-55.512554
-63.764156
-70.888504
-120.804855
-58.159931
-67.746658
-92.469856
-65.866592
-138.100922
-64.229233
-97.208534
-67.632149
-106.059959
-112.180367
-66.145958
-98.268333
-105.920334
-109.487564
-63.577549
-114.418648
-59.801556
-83.484047
-173.793518
-111.196098
-102.603493
-95.655746
-97.449715
-81.126274
-70.994041
-113.885834
-87.860260
-94.612335
-85.053009
-79.872536
-54.995514
-152.188889
-146.797409
-59.436016
-139.050934
-108.118965
-69.759186
-143.663193
-63.412121
-145.680252
-114.382095
-158.268036
-111.751411
-65.120544
-65.688919
-59.063061
-66.472260
-64.651825
-133.770081
-50.859051
-80.864082
-64.839745
-60.811096
-53.893578
-96.901688
-116.027695
-65.057877
-64.155540
-52.472000
-76.537415
-62.966690
-43.339558
-62.852230
-67.044075
-62.248211
-108.912849
-89.009384
-42.481815
-68.496979
-120.891190
-57.231098
-96.161354
-70.248817
-65.967094
-87.719940
-65.327690
-68.146652
-89.721176
-57.354019
-56.935204
-61.674629
-63.368813
-78.590851
-97.710716
-89.180351
-88.352066
-35.743221
-102.339584
-156.017181
-150.784912
-125.289749
-143.455353
-78.663773
-127.028206
-76.045502
-102.707924
-66.916084
-124.026665
-99.716820
-99.832939
-53.004719
-100.770546
-68.535027
-65.710052
-93.481819
-100.536003
-133.283340
-59.950207
-121.791115
-64.152893
-66.686821
-69.083138
-95.629395
-48.954746
-69.221802
-149.163177
-116.377800
-67.592911
-75.220016
-14.612605
-118.329636
-55.880116
-73.234390
-85.741646
-145.018829
-29.782516
-64.904579
-77.067886
-96.299400
-62.713631
-137.588959
-108.952484
-65.044212
-54.065983
-126.449646
-71.889046
-86.334953
-53.661877
-62.279739
-88.188179
-69.142838
-69.542076
-63.090469
-64.479233
-64.656113
-95.771889
-176.330704
-89.375412
-144.327728
-57.667831
-58.216576
-103.957878
-124.079422
-53.923817
-140.011719
-111.589531
-67.571014
-73.040680
-72.689781
-136.042114
-71.602806
-136.980881
-54.671303
-52.264824
-57.340103
-143.490799
-60.969501
-164.104935
-65.383072
-87.887978
-66.735451
-81.872963
-64.704414
-72.446693
-61.093361
-70.318268
-72.585510
-33.374840
-105.152702
-86.290695
-57.664074
-80.951035
-41.674221
-54.432816
-70.626877
-30.181696
-52.849094
-60.477386
-102.826584
-54.320496
-84.752586
-129.397247
-100.870842
-59.615356
-60.032047
-64.663628
-59.888599
-25.792171
-21.284611
-41.731945
-160.276108
-54.188480
-68.994583
-146.203613
-127.483536
-64.440285
-151.026718
25.623392
67.157028
61.603878
72.993462
-64.742264
-60.575996
90.453789
24.722227
42.229290
56.791096
39.310265
63.773445
-124.003922
-62.707958
-99.476311
-116.506973
-66.125290
-83.089531
-98.695923
-154.274643
-89.707382
-62.151596
-166.216095
-92.784431
-73.363556
-53.222614
-64.735542
-48.021076
-162.504120
-139.755585
-54.646881
-164.157700
-60.725868
-58.287628
-70.866287
-155.138596
-62.942451
-165.396820
-75.361618
-61.909889
-71.743637
-146.534424
-67.401230
-99.711266
-53.835632
-61.779755
-124.286873
-73.444084
-122.422310
-73.429817
-61.630486
-155.569107
-95.849655
-89.608994
-147.590729
-61.418083
-64.511269
-101.684532
-144.443634
-61.425430
-62.981602
-132.057693
-139.746643
-100.590263
-79.379829
-57.920132
-66.799507
-73.968544
-69.504906
-57.878506
-83.298744
-153.315994
-87.426140
-88.091797
-95.891357
-81.375496
-104.623436
-104.012291
-51.399597
-54.569542
-76.767235
-61.433769
-58.258465
-74.822548
-68.851898
-61.875069
-60.289627
-77.951141
-98.463837
-147.356842
-59.549854
-57.673008
-73.157951
81.643318
61.757912
61.223858
52.901554
46.880886
70.646500
51.690849
59.346294
52.067829
64.093880
72.585426
70.225319
48.864414
-50.774551
-61.466797
-109.096748
-117.879684
-78.146851
-158.412506
-140.981781
-81.811142
-53.677681
89.003433
77.307098
63.509426
56.290627
50.321880
60.711784
57.645119
-97.419853
89.819008
53.908546
-58.821926
-82.569130
-94.945755
-41.508053
-157.739700
-58.065395
-79.921463
-118.182945
-56.549503
-101.835915
-66.237312
-93.028969
-56.263176
-61.042751
-65.096550
-54.311539
-78.683235
-65.543449
-72.433617
-30.590397
-105.336395
-155.046371
-99.115318
-126.127510
-113.175468
-114.115280
-154.720856
-75.139008
-82.910606
-98.757431
-80.626549
-85.449196
-105.310600
-65.881325
-74.320030
-60.225899
-149.078262
-53.044331
-63.224777
-72.479149
-49.270870
-54.435028
-67.818840
-58.854309
-60.520397
-38.499264
-84.589203
-64.983681
-65.179352
-73.930542
-67.727348
-50.606434
-42.064228
-67.701767
-73.545959
-65.216583
58.089996
81.389740
-68.083527
-90.729881
-69.032898
-69.854584
-113.214928
-79.554893
-169.128281
-63.446983
-52.887333
-67.644691
-111.169006
-120.896309
-167.005020
-106.218498
-74.098625
-93.975151
-122.906067
-111.151009
-70.617004
-61.936905
-152.731247
-139.950958
-82.949532
-65.598763
-65.638008
-129.608795
-82.757957
-78.288528
-71.975029
-86.076447
-58.160992
-126.950165
-105.247742
-112.586426
-94.132004
-73.378876
-66.282341
-46.231716
-137.620300
-48.217602
-59.561172
-34.239620
-132.786453
-84.036118
-54.953068
-61.643047
-123.352676
-58.658951
75.881737
44.599148
86.774643
54.628849
88.912041
75.543999
79.198105
63.225842
46.901684
72.585114
85.266991
-105.050346
-142.883377
-107.070366
-104.514191
-75.535896
-77.629028
-110.091675
-59.249332
-87.773163
-61.101475
-58.091324
-163.113480
-74.865219
-99.674271
-58.158817
-159.592346
-87.104881
-91.570305
-72.044899
-66.947517
-53.447189
-72.565102
-49.450577
-93.726906
-101.043114
-51.436668
-94.112450
-120.773201
-60.892963
-61.695805
-119.693268
-134.909775
-58.271626
-44.200069
-83.235062
-65.638069
-52.952591
-155.708099
-84.405693
-60.269470
-138.249695
-70.617325
-61.018822
-107.819176
-50.088699
-138.910736
-77.960365
-95.072617
-58.298901
-141.719406
-118.120094
-175.428757
-93.049629
-123.229088
-114.275459
-68.840195
-123.696068
-73.634247
-53.789894
-58.904594
-68.345795
-56.457500
-99.984230
-167.888000
-158.803970
-148.399109
-73.660614
-153.853043
-50.710735
-63.127720
-59.710236
-136.658203
-144.837097
-96.203522
-135.635330
-61.656437
-68.207687
-169.321884
-126.395744
-101.938911
-147.262573
-88.037933
-85.970535
-94.627525
-75.749878
-57.842155
-97.459457
-51.210331
-103.838875
-67.051239
-119.308784
-54.037319
-71.168327
-58.567242
-79.249619
-144.563248
-58.247528
81.156654
47.612625
47.847237
68.243423
65.015312
75.820343
43.711594
75.546440
164.765915
-72.464821
-52.495636
-82.095863
-86.725044
-61.802902
-62.912464
-151.360565
-132.751831
-93.743874
-91.917366
-113.528915
-67.806099
-57.101486
-78.786301
-62.483044
-90.877129
-37.286057
-51.393711
-74.586807
-51.475395
-76.109917
-107.766411
-37.492287
-70.514587
-96.846207
-92.488228
-72.695419
-165.154922
-38.642433
-67.226151
-149.981415
-98.673134
-55.180916
-70.085724
-102.987564
-97.772667
-109.230537
-54.991989
-84.182106
-108.330910
-94.756500
-65.587158
-101.350899
-96.901199
-73.664177
-103.535088
-56.848957
-162.344833
-59.210163
-95.476875
-66.719856
-64.437370
-70.963097
-47.386288
-87.895401
-51.063560
-117.492920
-59.636864
-78.268707
-76.098579
-95.931686
-79.171150
-78.173058
-118.315498
-72.459450
174.555603
-78.281616
-61.492558
-58.351807
-92.010025
-40.199230
-27.506613
-113.146935
-93.016014
-49.001053
-111.996437
-153.348495
-127.933701
-128.504013
-130.266418
-123.235458
-86.174347
-127.442459
-62.526726
-60.954449
-73.152908
-113.845055
-129.673309
-159.622238
-57.414307
-63.963959
-149.772293
-45.492847
-114.071114
-44.380398
-144.317032
-88.321342
-135.317322
-125.309898
-166.180939
-96.268120
-72.658867
-102.469803
-107.446465
-107.087349
-102.533463
51.371521
80.654213
78.541885
76.359024
68.378860
-54.099545
-74.569717
-41.124306
-106.231430
-132.930908
-133.591049
-145.465164
-142.247391
-62.276638
-68.420265
-146.610596
-93.210884
-62.076813
-54.611240
-145.947556
-135.332413
-95.026581
-38.194580
-78.540298
-59.156731
-59.043221
-72.542694
-65.673309
-43.189445
-68.102516
-83.292099
-62.118389
-129.689468
-56.189510
-57.861603
-50.859718
-55.783150
-62.391953
-52.338161
-36.585510
-56.623962
-61.518867
-66.470001
-161.033463
-71.243828
-52.132149
-59.034184
-55.039093
-46.301620
-102.697861
-25.807447
-91.505844
-56.591911
-60.617886
-86.476433
-60.932407
-111.387810
-94.475266
-72.573639
-79.929123
-79.406105
-85.238922
-108.067123
-124.102959
-146.267883
-133.791458
-128.720993
-123.659477
-70.345566
-112.984009
-88.864647
-99.184753
-79.071625
-81.812546
-140.608871
-80.569786
-74.848907
-89.861671
-114.482178
-145.505066
-30.100416
-154.707870
-131.644760
-84.983398
-64.006721
-71.574631
-63.364418
-142.068863
-54.344784
-65.502914
-65.900909
-67.827820
-54.900936
-63.125179
-39.422871
-120.994446
-75.396812
-134.833252
-112.541016
28.214914
39.492294
63.689842
38.403591
74.560883
-66.292709
-69.047180
-61.129822
-155.311493
-84.211571
-59.148617
-63.238361
-62.163303
-74.843628
-71.495667
-83.155861
-40.837753
-60.347382
-65.246841
-80.867500
-93.071747
-64.525215
-89.399986
-66.866783
-127.368408
-65.412621
23.224649
53.067120
-81.808815
-152.635178
-146.576950
-67.341682
-108.197884
-95.487976
-55.719456
-123.063667
-129.457352
-131.446243
168.399109
-135.628326
-70.348579
-110.681091
-53.924671
-150.937439
-60.369442
-54.687473
-90.293480
-94.267677
-94.053696
-87.267502
-79.650558
-84.740265
-148.899078
-32.270603
-91.842422
-53.053196
14.439755
-57.211716
-89.025238
-89.693253
-164.225723
-71.793861
-122.444710
-156.556625
-102.302032
-68.729942
-70.053940
-64.730621
-95.355652
-56.171078
-115.362465
-111.325378
-143.661270
-124.915001
-106.256454
-100.052078
-54.014534
-104.647964
-94.185280
-110.421242
-79.806122
-69.832329
-69.427040
-82.457436
-68.851639
-71.930565
-69.518311
-46.908279
-118.474121
-56.526188
-71.226067
-67.740372
-90.280251
-61.093086
-97.274086
-150.010101
-73.764839
-76.019516
-50.701435
-68.898407
-108.074310
-41.386959
-61.297749
-54.009621
-61.397182
-124.669441
-161.369949
-136.693954
-131.716568
-66.918976
-65.019760
-53.991058
-61.052818
65.977554
57.384541
53.044861
52.400032
89.504868
56.771885
66.762848
112.751884
76.686722
-110.301414
-92.684227
-99.723541
-136.729065
-103.090508
-126.146645
-76.152756
-83.959137
-150.663483
-71.361717
-69.167030
-89.273689
-125.595314
-96.907486
-101.450050
-55.372814
-71.586609
-78.515587
-66.106323
-94.390350
-61.899261
-59.845287
-156.874039
-65.577232
-112.433441
-108.899223
-169.369568
-55.022785
-76.390419
-70.598557
-125.457329
-159.663757
-56.575165
-117.608200
-130.254166
-121.049240
-67.806648
-67.445366
-116.586433
-123.979378
-86.968430
-114.839218
-63.397476
-101.277023
-51.395321
-95.340027
-163.105133
-65.556618
-47.578861
-71.804604
-60.302563
-61.779606
-69.690872
-69.379723
-63.831818
-51.424973
-60.164040
-42.473412
-41.193924
-65.103416
-98.578377
-159.783905
-75.335396
-67.749268
-53.924210
-101.699135
-62.250660
-165.381744
-81.462990
-102.957832
-69.113235
-61.574165
-133.958771
-71.001785
-133.755859
-75.735992
-158.204102
-88.609367
-132.936020
-112.551514
-110.912514
-77.403587
-108.004044
-80.827637
-76.948334
-65.445953
-90.017754
-93.688438
-98.616539
-120.462029
-103.198051
-101.982109
-108.390358
-94.539642
-107.447380
-149.980377
-62.039307
-63.020840
-69.643593
-92.465378
-123.606483
-87.035072
-80.651344
-50.139946
158.391586
-99.310196
-56.863811
-122.982552
-80.825485
-71.737282
-62.223335
-120.113976
-114.393532
-79.849220
-64.337090
-67.061523
-153.380585
-80.345497
-152.496948
-69.154739
-116.596024
-70.853691
-62.068233
-144.771423
-44.310444
-62.930000
-59.638817
-100.498596
-81.539856
-99.704918
-76.067146
-60.761509
-89.249596
-103.985954
-136.275589
-114.372223
-54.078262
-98.291519
-54.805157
-71.343376
-66.614609
-75.792679
-148.265320
-69.776978
-90.691132
-60.031124
-67.790359
-40.826210
-115.056610
-112.114983
-60.383980
-77.230278
-96.835152
-137.732498
-67.248589
-59.595009
-150.550903
-68.009026
-130.450546
-51.521641
-68.317131
-137.377090
-102.273117
-103.496552
-81.302711
-58.942200
-66.332962
-61.617435
-60.066353
-54.628250
-31.964737
-60.259312
-121.287033
-154.607803
-55.715244
-122.917633
-93.527740
-103.479973
-60.360844
-79.686882
-60.199673
-111.124153
-95.004494
-60.689793
-48.000549
-110.610123
-61.735950
-105.076927
-76.848801
-165.631973
-74.469017
-47.444466
-56.752117
-143.183105
-66.638542
-136.475281
-88.464935
-127.952553
-85.520973
-66.606117
-132.159515
-75.243546
-148.309219
-80.330147
-65.632225
-55.716961
-119.112526
-67.605309
-61.832348
-148.827988
-58.892681
-52.558132
-59.581070
-43.337177
-57.023220
-142.522369
-62.996204
-67.889091
-53.252460
-84.077721
-60.342026
-63.775105
-72.061478
-150.439301
-71.880814
-87.657997
-67.446732
-83.544380
-47.535580
-64.860771
-61.753525
-64.365585
-78.526627
-59.350967
-96.189003
-124.456352
-70.464935
-151.846436
-163.586136
-106.774796
-113.359650
-58.110134
-107.181038
-83.768066
-97.120758
-92.865166
-105.069931
-46.976772
-79.913422
-148.776321
-58.353416
-61.506840
-74.249344
-74.791008
-54.595726
-81.093010
-58.075771
-104.306427
-74.477837
-106.010170
-93.121506
-88.421066
-94.135971
-58.299915
-159.098740
-118.778648
-147.676224
-31.687548
-74.074783
-69.875259
-134.747849
-46.154545
-80.754280
-160.211395
-49.603645
-119.393082
-140.109238
-63.554558
-58.259087
-86.073975
-57.613838
-69.394409
-66.384026
-64.851990
-135.483124
-87.813087
-146.157028
-52.272270
-116.409630
-142.051514
-63.272839
-58.082943
-79.051628
-73.077408
-89.350311
-112.742485
-53.388645
-81.732254
-59.131737
-64.705734
-82.014816
-60.367027
-70.599686
-58.410210
-52.493687
-39.020935
-84.125511
-67.843475
-61.170898
-69.998840
-138.806442
-73.726273
-109.015724
-68.504639
-66.764160
-99.406326
-147.294342
-63.146584
-134.930008
-66.221886
-72.898201
-65.659958
-71.369606
-56.648331
-82.708931
-68.073517
-56.341068
-57.116970
-52.365936
-104.448494
-92.836319
-152.456085
-65.656006
-59.965137
-115.221375
-70.699966
-61.737106
-66.594704
-69.972168
-66.783730
-56.230953
-130.869934
-90.786171
-72.601891
-131.478195
-69.775146
-103.088097
-48.145233
-76.606895
-105.797821
-99.316132
-99.746887
-65.855873
-123.748817
-94.445930
-97.110245
-78.927948
-90.965523
-144.211487
-74.790398
-76.587334
-110.824669
-75.695709
-95.787819
-98.184502
-137.874252
-63.231750
-167.867401
-63.904987
-111.076256
-62.059551
-158.206482
-64.162971
-55.415710
-88.846123
-113.015244
-104.616203
-98.888443
-93.013931
-94.081512
-69.995155
-151.098511
-113.785820
-88.330254
-50.258850
-134.993088
-150.115723
-63.727303
-66.215416
-47.090782
-98.566414
-121.240524
-67.911217
-55.117588
-107.956123
-38.127960
-136.469498
-30.309078
-68.368393
-69.913567
-74.130852
-61.990055
-63.206234
-58.735519
-76.500534
-156.142166
-75.318634
-55.860352
-165.522797
-45.220612
-80.383385
-143.837280
-61.983513
-62.841713
-55.512283
-141.709122
-124.005722
-117.820236
88.788902
65.915207
57.997578
40.219917
60.016644
73.409927
95.012909
42.322445
40.776283
66.709595
52.120789
57.287323
-27.479988
-54.875080
-43.375206
-71.089096
-96.942894
-98.838036
-68.199516
-71.929428
-63.235050
-112.016998
-163.172119
-56.166721
-63.861404
-51.702679
-41.732819
-102.932861
-167.317520
-89.708618
-75.950989
-58.673317
-64.452271
62.153996
83.669792
61.043079
-60.784199
-125.592613
-100.939621
-64.043053
-90.125916
-91.223442
-120.967606
-165.717865
-119.939262
-105.325859
-60.716446
-116.180580
-92.040047
-121.802986
-98.880798
-120.620857
-165.084122
-60.519836
-61.915005
-78.037796
-69.712624
-69.248535
-62.570068
-160.285782
-73.200706
-59.966259
-63.391987
-71.714111
-158.164948
-109.442947
-56.557129
-68.648827
-98.089928
-94.674492
-90.217255
-65.157112
-124.651108
-56.682003
-89.217781
-163.686859
-59.138752
-115.523712
-44.163036
-81.870140
-129.194046
-64.570267
-120.272507
-33.768482
-82.268875
-137.459030
-53.139950
-64.356483
-68.504967
-55.730835
-63.569817
-78.919037
-149.620026
-161.285034
-168.284668
-114.167885
-78.640228
-148.709244
-69.908913
-163.846344
-56.669949
-94.580284
-57.302006
-128.685394
-58.861729
-121.478394
-110.534691
-121.393135
-75.876015
-78.844276
-70.611862
-111.197472
-122.981071
-77.759911
-55.400101
-136.246384
-66.184639
-61.879612
-53.284145
-41.794731
-75.651878
-79.146881
-66.389824
-59.752541
-73.379593
-54.159851
-128.259064
-55.882607
-121.301338
-73.754089
-32.594612
-54.433483
-139.056870
-53.397999
-67.319901
-73.790833
-56.831161
-70.491219
-59.956612
-56.489464
-128.045929
-61.464260
-99.521667
-136.838043
-60.101372
-38.879662
-142.495605
-57.139004
-92.833481
-73.617172
-74.411423
-97.550217
-84.419266
-59.535400
-87.298958
-66.273476
-102.086617
-96.312271
-89.856041
-146.576660
-62.054790
-55.703423
-76.124580
-34.024521
-154.016479
-66.012512
-61.560841
-80.129204
-64.957893
-66.813049
-90.912125
-47.496952
-123.396461
-54.475060
-76.837128
-63.461552
-58.153450
-83.006821
-67.980156
-54.955921
-54.428181
-102.721649
-58.639835
-98.357666
-152.063736
-140.938843
-74.260544
-60.946033
-146.675674
-62.373341
-68.026909
-156.401779
-162.754044
-42.352222
-47.558414
-53.670124
-123.375664
-85.984581
-41.651970
-67.117264
-115.841080
-60.087330
-63.847225
-82.709717
-103.438187
-59.343639
-159.171844
-50.863617
-71.413139
-39.757660
-113.078690
-98.332649
-104.217667
-72.002243
-156.671249
-63.856117
-74.090996
-81.540939
-51.623840
-55.377632
-152.331329
-131.681503
-117.357178
-157.085022
-49.489437
-165.765884
-70.789360
-49.582195
-129.967010
-127.395355
-105.039886
-151.200211
-54.988960
-155.808853
-96.513168
-110.573700
-55.247860
-88.641647
-53.708103
-68.419830
-115.678703
-102.442421
-134.855560
-58.651070
-66.026039
-147.556412
-144.914291
-91.282135
-63.674484
-68.924736
-60.313614
-102.004814
-54.359921
-79.217903
-46.664707
-111.885620
-77.502327
-67.860298
-143.090073
-69.632362
-79.727531
-58.293423
-79.186699
-101.368004
-145.826492
44.210629
88.553055
-76.481979
-60.050022
-66.202477
-144.182281
-57.323158
52.582008
59.183968
59.435577
60.857571
52.395775
38.108326
79.436279
39.123795
60.435013
38.453979
74.578705
48.663242
60.777233
77.413437
67.197327
-70.803917
-113.077209
-75.043633
-63.003117
-70.147911
-119.836411
-82.760834
-79.717751
-104.639061
-94.450272
-49.154408
-53.314781
-135.090027
-135.614212
-45.221676
-64.278198
-151.886002
157.344315
-71.295959
-78.693230
-49.426311
-63.959751
-58.055054
-64.646278
-164.502594
-54.176762
-92.531288
-127.382172
-60.549576
-62.837383
-73.664474
-98.969719
-94.515411
-75.016754
-87.546120
-84.398193
-63.711071
-75.847481
-177.157028
-101.152054
-88.020462
-162.005280
-146.422028
-79.739075
-56.244743
-93.103271
-161.841522
-65.272469
-60.833836
-120.518753
-118.502357
-72.314789
-83.279823
-143.639725
-106.945251
-72.053230
-75.224274
-70.098213
-79.678291
-118.326576
-63.708122
-154.490036
-87.017830
-141.365158
-39.069160
-122.136292
-77.478264
-50.844852
-47.019196
-94.005791
-87.031898
-84.055817
-87.610794
-54.661480
-126.324532
-76.281860
-51.149921
-52.725880
-93.845779
-92.267937
-62.180721
-73.861328
-51.920929
-44.007500
-56.656746
-71.572258
-127.215958
-47.878853
-52.512543
-37.680016
-53.424198
-168.572311
-62.540241
-95.268997
-85.131523
-90.854462
-63.175968
-48.083344
-106.748573
-66.143272
-77.102585
-93.713425
-61.203102
-156.308441
-68.681656
-63.841671
-55.289440
-94.727509
-130.967880
-64.998741
-46.202579
-60.429890
-57.317638
-53.438332
-92.443344
-70.373825
-59.348499
-56.166885
-156.293716
-81.028671
-85.674126
-143.559708
-74.982536
-63.917522
-65.540222
-58.825123
-87.017776
-48.342644
-137.667175
-63.772072
-142.875473
-68.931343
-64.835815
-120.900383
-66.892052
-73.657738
-55.758911
-112.428062
-51.559227
-126.925713
-36.464958
-158.150085
-86.088387
-77.424835
-101.286232
-69.581718
-100.840378
-120.672112
-108.916489
-98.244278
-44.241913
-61.973473
-60.519077
-64.973869
-156.951065
-121.431602
-133.103561
-134.624878
-120.671074
-59.425995
-83.659981
-107.400459
-58.660004
-76.840446
-37.510941
-73.277061
-157.252762
-131.647293
-37.551334
-64.539986
-130.098999
-28.804920
-53.443375
-62.677280
-63.570843
-149.366898
-102.134361
-80.454788
-157.045990
-79.806023
-53.367294
-88.612167
-91.339523
-60.389908
-84.987686
-160.082794
-159.651031
-130.854568
-59.628990
-87.099991
-49.600174
-101.754776
-38.218849
-110.084724
-150.799667
-69.369949
-87.877357
-102.260880
-127.604050
-142.603088
-79.128212
-75.052818
-70.712318
-94.721977
-102.645317
-81.648163
-83.134315
-157.891052
-67.614418
-68.398949
-71.582352
-65.834831
-129.493637
-101.680748
-117.923317
-101.783638
-120.631134
-111.096321
-62.550816
-78.962822
-107.147224
-88.661240
-61.572170
-91.442940
-159.380234
-107.830322
-122.265381
-97.116821
-123.366211
-152.389145
-51.937862
-133.288589
-64.378845
-66.737503
-88.832664
-130.684479
-53.656704
-71.508636
-117.612297
-68.940483
-78.254509
-152.066437
-150.018814
-149.063766
-99.693947
-110.953918
-113.029556
-99.564819
-124.336235
-90.898987
-55.719707
-67.456161
-65.558189
-103.535759
-151.689438
-107.275032
-78.935600
-116.511864
-71.249001
-82.969589
-111.082787
-65.404503
-139.831009
-68.530281
-119.213898
-50.827847
-75.142525
-152.824402
-69.051620
-63.665001
-55.686043
-54.449104
-73.860077
-78.195229
-59.393841
-99.337341
-70.423149
-154.150909
-89.349785
-58.722389
-42.215324
-65.770630
-144.049255
-166.212784
-68.146057
-143.974060
-49.191711
-53.578861
-123.677017
-88.150879
-67.225304
-71.458450
-65.259178
-51.988503
-155.960388
-65.835144
-63.883091
-157.210114
-46.352173
-134.176483
-71.420883
-159.011963
-142.995850
-67.498138
-57.312584
-61.365170
-100.551697
-62.439667
-63.770725
-83.131805
-106.949020
-41.828075
-44.594952
-133.868393
-136.323090
-145.988998
-41.464897
-50.610710
-107.691208
-77.481491
-87.810738
-51.933422
-114.018997
-73.479897
-71.071228
-77.095291
-47.621708
-72.024895
-35.724133
-91.412010
-61.078335
-86.980995
-155.249023
-59.134449
-133.574722
-79.164429
-53.397049
-68.009132
-85.357658
-130.706970
-96.181931
-56.840469
-70.202049
-27.261652
-72.086914
-67.305046
-65.972511
-54.331757
-58.179562
-86.879150
-106.780701
-146.355164
126.632477
-95.780991
-118.969185
-59.248474
-97.524658
-121.933952
-62.575909
-78.962257
-94.730148
-100.105484
-86.520493
-62.441654
-155.980560
-164.238083
-109.189125
-160.756256
-100.998604
-146.553192
-141.992523
-105.734764
-114.331856
-113.635323
-67.111824
-65.648071
-72.205406
-58.473862
-80.513115
-107.138840
-93.261894
-117.354668
-50.898853
-50.044353
-58.976944
-90.563278
-63.425926
-125.542450
-72.801117
-114.959427
-59.928459
-129.366852
-95.156197
-76.909737
-66.652496
-65.442406
-84.314896
-62.505085
-134.783463
-60.601555
-58.323261
-155.758255
-75.073532
-161.881882
-89.536049
-71.838486
-146.691223
-63.879642
-69.475182
-57.312531
-58.689857
-163.829086
-59.514679
-85.576981
-93.869202
-96.253723
-99.678558
-55.343746
-54.894203
-54.126350
-78.144798
-70.934883
-111.787460
-65.390686
-157.413620
-71.591522
-61.013462
-60.082848
-66.598953
-63.723709
-59.953186
-132.039948
-118.014214
-70.619125
-56.255306
-73.665268
-64.205124
-62.229576
-96.684677
-83.077965
-124.066185
-104.047829
-54.429710
-98.590668
-95.523933
-89.517067
-89.775124
-99.028099
-78.046547
-65.659904
-80.771263
-96.267723
-126.879257
-81.582603
-57.624535
-65.133453
-112.062599
-85.201805
-60.955597
-58.761719
-67.222969
-39.591362
-144.543167
-79.106720
-135.406357
-66.211967
-99.848007
-82.298088
-78.444283
-31.007397
-135.331238
-115.249092
-70.361984
-69.196045
-64.614464
-89.991257
-61.805790
-76.125137
-60.025856
-89.700317
-60.645466
-111.873711
-95.074211
-72.917572
-58.821327
-160.390930
-162.255020
-52.101208
-69.695915
-57.721817
-102.807487
-54.425346
-95.921074
-154.314774
-140.799545
-93.221336
-80.244263
-75.436974
-62.197727
-152.858231
-132.063217
-68.175812
-65.754692
-71.466202
-68.202278
-81.396790
-122.813286
-100.485565
-111.749786
-61.104427
-123.527473
-152.401566
85.672859
72.123734
48.432461
80.268013
61.841965
70.903732
80.291046
73.378769
46.646862
39.636723
43.240780
-64.464127
-88.681961
19.813715
-55.467579
-84.141571
-90.733849
-52.363815
-48.289047
-61.380093
-79.444122
-66.329285
-81.258156
-153.697205
-80.200424
-78.440826
-63.633747
-52.811966
-110.824203
-53.898460
-105.810081
-107.179131
-150.454285
-56.371925
-138.871063
-58.013924
-107.934662
-109.331314
-86.643669
-132.773422
-89.260185
-48.919254
-53.814274
-138.382355
-97.681602
-53.474644
-144.363983
-147.220200
-86.783134
-112.657272
-47.397690
-58.277775
-70.595398
-76.874535
-63.590778
-121.437012
-89.100929
-69.304359
-35.944538
-107.017822
-60.320045
-42.615578
-58.585274
-109.721313
-76.072433
-131.051910
-103.739799
-66.535789
-64.840530
-58.722317
-54.369404
-110.385582
-54.322273
-78.091782
-173.254425
-165.157410
-57.041958
-127.678604
-68.957695
-58.950382
-75.151855
-59.202560
-45.070251
-96.254036
-49.430298
-64.342087
-43.185169
-67.613312
-76.348267
-143.383240
-98.991302
-62.102978
-120.819405
-59.916874
-58.956966
-58.296646
-57.459320
-106.320465
-62.490803
-83.955559
-163.580368
-59.104500
-113.733063
-56.000931
-60.070976
-143.121033
-37.416309
60.979687
-69.448692
-63.186684
-82.802742
-69.792618
-45.689766
-65.820770
-75.881012
-136.268738
-57.763393
-52.587582
-53.234592
-70.214424
-82.362839
-83.460663
-153.030136
-74.964928
-77.325615
-136.385086
-63.868370
-62.576687
-123.854698
-61.806419
-33.443905
-68.548309
-81.753342
-134.961563
-123.028450
-59.944710
-68.338699
-90.711853
-112.898804
-59.659431
-57.769878
-75.759056
-117.851387
-70.686928
-130.912094
-57.690853
-60.833431
-169.272598
-102.821625
-66.472588
-79.622337
-63.221184
-66.926727
-133.565765
-67.415764
-80.106812
-57.482849
-88.840141
-46.297997
-145.286224
-91.973381
-76.268578
-114.788101
-119.403542
-145.403687
-65.075638
-57.199348
-104.383629
-82.051605
-62.181942
-96.297386
-62.385620
-52.908253
-36.373032
-74.094147
-87.198441
-59.052010
-108.913902
-70.849396
-109.268570
-43.057362
-61.895069
-63.325603
-108.633873
-67.669617
-72.244247
-62.465336
-62.237267
-113.365280
-28.462103
-134.021957
-100.593613
-56.437561
-62.635139
-147.836517
-70.871635
-69.643867
-109.766159
-51.007774
-64.822266
-118.231964
-70.452126
-73.446289
-107.087585
-71.052292
-87.076111
-65.053795
-76.807480
-66.636887
-166.726227
-66.011253
-99.592796
-63.539299
-107.626297
-120.006584
-122.477829
-111.406517
-71.748505
-49.105953
-63.445827
-71.955971
-51.508087
-99.824097
-125.636650
-68.390594
-65.685898
-59.950642
-100.995018
-57.089493
-86.407768
-87.713104
-95.428925
-72.062874
-99.732132
-114.617821
-68.324852
-97.928284
-101.750496
-51.869488
-61.817539
-55.069611
-156.246231
-140.223068
-61.602245
-59.081886
-152.890533
-160.593338
-64.950500
-111.464058
-65.771912
-106.965614
-97.351837
-47.130478
-123.255371
-117.233978
-56.652203
-155.090057
-139.032501
-104.250275
-100.864723
-65.618652
-64.957817
-73.206070
-61.459396
-36.868855
-59.416073
-93.239632
-89.085701
-118.128296
-87.900230
-157.119812
-60.947166
-42.594872
-69.825302
-156.057816
72.476639
40.262913
68.263527
83.750954
54.839233
49.312855
65.415848
58.003841
65.635864
69.966736
55.551857
63.935917
53.289074
36.340282
44.666183
77.810471
50.655460
77.395531
-155.328491
-145.295929
-59.836697
-64.272675
-64.797531
-89.985466
-68.493889
-108.040367
-145.226364
-101.610764
-65.149429
-65.010391
-70.168083
-54.839909
-45.782692
-163.256866
-74.909317
-87.403450
-86.067139
-61.350040
-52.758812
-39.274998
-57.457146
-51.790794
-94.143936
-83.514366
-74.266335
-131.082443
-135.932205
-102.229897
-133.745712
-75.774017
-58.299179
-88.387024
-60.033028
-80.737373
-91.697815
-72.946236
-56.919411
-71.495583
-57.391151
-58.077709
-101.584686
-48.645042
-52.455151
-63.179241
-70.442780
-60.558449
-50.977047
-44.007175
-55.337971
-109.860764
-100.658897
-81.587959
-40.516647
-115.637634
-153.163239
-59.136341
-73.215172
-56.019260
-63.102161
-130.871964
-66.609756
-101.844246
-61.795464
-74.183838
-106.404144
-69.457367
-118.205734
-66.699120
-64.088608
-79.838242
-75.159401
-63.611835
-91.644989
-89.623856
-66.623207
-73.112526
-69.431755
-57.187351
-55.507439
-90.034126
-86.022293
-88.092308
-123.815437
-58.905556
-88.904320
-100.152939
-77.096443
-58.915623
-102.599739
-101.514687
-96.590286
-62.560902
-100.116760
-54.717701
-25.615295
-57.825695
-66.306656
-108.861794
-68.450348
-57.639854
-83.945755
-67.111137
-73.491112
-60.990101
-77.461113
-180.000000
-57.804508
-60.610878
-103.285881
-63.396748
-160.316635
-103.915855
-132.754822
-50.851254
-87.416603
-64.612877
-69.489159
-28.067207
-118.473022
-58.030849
-52.192688
-60.296741
-90.792686
-75.328636
-71.368919
-95.777573
45.565189
50.564972
90.713997
59.037441
-71.313576
-65.876038
-44.101032
-71.975235
-61.259842
-129.200851
-72.585785
-137.645859
-69.089569
-155.512161
-58.485382
-73.656700
-54.811157
-64.476692
-119.078278
-93.075050
-117.856277
-65.964020
-68.558197
-77.262932
-146.978668
-85.930336
-80.058174
-62.509068
-178.098221
-62.194027
-59.637772
-53.591656
-28.525270
-124.857353
-53.396069
-51.560417
-60.777737
-50.131153
-84.354858
-155.117371
-64.266174
-65.213089
-76.291679
-91.678528
-66.308487
-56.665436
-154.884430
-48.386837
-66.921051
48.708061
55.585953
34.835392
49.570629
44.371796
101.627312
46.538071
97.606667
68.703896
49.917332
60.073971
50.275974
33.332603
47.004852
43.187191
55.878357
55.451447
50.439945
53.234516
92.126129
-52.013119
-64.124252
-59.197067
-95.681465
-58.507057
-95.009537
-65.262909
-75.613205
-130.027176
-55.446468
-76.051003
-62.580429
-87.069489
-50.946342
-156.654495
-138.759308
-77.003410
-73.544083
-62.447540
-56.404545
-145.097702
-110.510323
-92.160828
-57.098461
-70.934738
-88.417931
-164.297562
-85.369011
-59.537548
-69.349472
-60.730774
-50.612404
-60.867516
-112.571213
-61.302544
-151.962418
-63.685928
-114.637863
-70.479294
-37.861900
-131.877563
-57.462536
-105.252327
-118.862091
-112.300705
-105.389305
-148.061142
-61.464840
-97.745934
-91.658432
-69.498276
-56.958813
-150.340195
-57.913132
86.517616
55.150002
-49.157001
-128.370499
-65.671455
-113.646652
-123.486603
-63.148060
-33.620571
-67.711189
-22.662640
-78.046959
-56.704659
-143.717834
-54.780964
-128.846191
-51.201530
-62.960037
-76.932549
-93.759094
-41.142937
-91.179443
-66.162987
-154.907242
-96.861320
-71.330772
-71.780632
-34.291420
-150.453262
-54.838116
-44.676647
-117.033798
-68.599236
-59.821690
-65.965630
-58.732792
-81.914452
-82.660820
-69.649635
-65.010826
-73.059677
-152.435791
-146.712997
-82.078011
-46.041714
-66.114075
-73.435745
-133.930740
-22.575212
-63.133667
-85.509132
-55.628273
-68.921371
-36.976955
-76.122116
-68.673042
-87.355835
-63.653160
-74.812111
-48.889301
-51.877762
-172.996170
-125.011879
-39.369385
-63.382309
-68.718040
-147.994446
-60.639824
-81.311432
-95.551964
-146.193542
-107.420128
-81.784256
-80.579094
-74.751518
-65.444206
-167.093491
-123.957542
-158.249222
-101.676300
-84.259331
-75.361069
-35.556961
-96.431244
-59.181610
-63.034042
-143.931641
-102.094635
-65.376808
-45.350433
-86.760002
-46.675556
-55.160389
-85.337685
-60.147751
-62.902611
-70.712288
-79.982254
-64.545349
-56.434093
-70.601433
-44.188683
-64.068596
-58.562317
-57.948456
-84.554703
-63.629143
-73.133247
-80.153130
-89.328949
-117.308479
-109.277596
-68.927864
-58.303032
-65.104652
-65.939850
-73.042618
-97.893936
-111.704681
-71.962585
-104.090164
-97.156693
-125.840530
-93.895523
-107.221359
-124.678062
-86.064430
-148.687225
-132.996597
-97.909004
-59.641289
-31.499887
-132.874924
-73.114845
-152.547943
-64.142937
-113.978294
-68.322655
-57.812275
-56.494480
-73.461884
-71.710510
-59.544075
-97.306595
-65.563286
-51.825787
-73.524643
-120.905327
-80.705811
-163.894928
-114.574608
-58.416439
-47.878960
-60.549065
-96.782402
-61.059292
-147.273331
-71.327637
-80.071251
-66.292778
-61.158779
-58.538250
-65.631821
-103.605759
-57.324669
-51.952065
-103.529701
-69.568481
-61.969074
-96.172264
-82.678253
-149.111771
-58.933704
-86.359016
-85.779274
-59.920845
-164.870590
-41.007442
-147.780594
-58.806793
-32.567730
-82.463852
-66.616455
-114.048363
-105.586426
-61.723454
-61.485905
-62.190712
-121.521446
-115.964622
-115.546112
-61.068344
-59.592743
-139.916092
-53.541893
-42.620129
-71.525475
-57.045429
-55.032890
-86.326477
-103.866104
-46.272129
-69.895020
-39.161449
-103.232437
-70.165329
-155.147247
-58.632812
-155.862686
-74.837967
-148.368317
-71.546997
-67.526016
-162.573792
-126.569107
-120.407974
-157.747284
-150.983398
-58.943394
-115.126465
-115.758369
-70.487167
-96.771576
-162.767334
-51.006817
-54.544376
-140.742584
-38.287739
-84.445648
-56.285007
-159.621536
-34.159237
-67.275795
-84.651909
-79.958710
-56.786495
-90.381523
-140.509140
-47.598579
-131.607788
-119.521431
-57.769520
-78.683868
-151.343185
-109.869507
-70.285713
-122.092506
-151.516785
-72.034134
-141.646591
-61.498127
-66.417931
-67.154472
-105.078140
-89.765541
-122.566505
-101.284927
-148.056946
-119.932579
-100.030525
-115.956604
-79.110474
-85.626289
-143.702255
-78.297150
-59.892445
-59.770039
-108.387810
-47.584442
-91.589714
-81.964790
-75.841103
-57.081474
-85.206520
-62.622326
-63.075600
-52.115753
-109.306183
-106.267944
-81.359047
-143.110031
-77.434624
-76.842560
-72.349342
-37.835884
-71.066269
-46.945503
-82.298340
-127.892593
-74.765228
-63.084026
-39.610493
-86.516602
-56.613270
-78.625107
-96.937241
-100.144279
-99.433617
-53.505005
-59.874161
-99.899727
-124.143875
-92.141884
-58.486694
-65.895599
-81.291496
-78.184296
-92.823982
-80.803795
-55.198483
-75.381706
-132.547104
-92.573235
-54.048889
-89.072281
-87.727676
-102.728241
-110.962082
-63.328621
-157.060532
-88.244980
-142.547134
-54.566650
-58.860367
-122.249695
-79.369263
-62.215328
-100.394264
-112.541298
-85.804489
-101.469635
-135.680740
-67.021416
-57.792961
-59.307991
-79.242188
-49.395943
-63.771603
72.257393
87.080574
-70.309128
-68.339104
-66.612579
-58.159828
-119.801239
-136.267258
-115.511986
-101.764618
-118.483734
-84.863014
-57.122532
-55.457623
-73.239540
-81.542953
-65.876602
-73.539513
-68.704094
-109.709419
-142.368317
-94.453636
-50.541901
-43.973782
-62.627216
-149.829483
-61.046043
-110.544685
-74.537766
-67.820045
-104.387138
-76.751740
-79.805801
-147.867157
-60.759445
-87.274155
-86.158867
-92.080269
-63.289330
-54.908936
-148.766068
-73.984421
-62.891735
-55.283108
-54.738243
-61.486397
-154.987885
-88.403000
-69.153488
-81.663284
-76.281197
-151.420563
-81.383080
-65.707466
-97.208466
-104.688148
-100.079475
-170.254120
-115.972969
-64.425407
-85.660950
-76.058334
-124.418579
-64.718513
-61.933399
-63.508686
-59.359875
-36.313755
-65.357948
-72.183739
-122.378311
-51.137684
-104.793648
-75.805557
-94.488960
-83.818596
-69.277824
-51.077286
-47.136715
-35.315407
-112.792038
-111.334618
-68.555550
-106.890091
-91.242531
-46.038239
-65.780754
-80.284782
-110.030327
-107.000328
-96.144745
-128.129105
-163.757172
-78.511383
-107.831978
-106.368340
-51.972790
-51.211811
-75.561378
-66.235619
-63.598942
-60.471226
-139.069199
-32.853336
-85.372604
-86.281654
-105.189293
-97.975563
-96.360687
-79.688889
-113.702812
-107.135162
-32.057274
-72.890762
-62.743671
-53.786892
-51.190666
-147.084763
-95.289970
-97.582230
-106.933205
-64.432365
-58.408768
-143.982635
-143.424164
-96.129456
-78.609985
-140.629364
-58.261005
-128.744644
-96.828156
-155.738281
-90.687828
-107.143356
-163.063400
-71.986000
-78.572998
-103.718933
-135.624924
-105.667572
-86.059418
-154.830338
-81.587791
-69.516258
-59.925610
-134.922791
-59.230938
-93.703735
-99.503159
-65.595001
-91.136879
-151.657700
-135.585678
-127.395889
-88.572113
-60.141602
-90.399055
-68.217339
-166.824692
-55.249237
-75.873154
-121.557610
-81.588783
-72.787025
-78.223839
-59.837181
-66.901878
-106.148781
-117.267822
-94.877548
-65.524254
-131.771561
-154.677307
-156.767120
-63.497028
-66.058601
-38.951538
-56.290504
-93.836510
-61.499401
-65.836395
-87.989815
-52.395290
-121.678146
-58.567932
-48.344570
-69.129692
-134.382248
-114.544151
-72.228226
-109.583534
-143.197708
-80.530457
-134.658478
-108.881149
-119.338806
-52.455177
-83.791252
-45.958401
-75.398521
-107.566635
-87.200630
-83.752350
80.222267
56.764305
59.941395
76.415222
64.380905
75.944336
70.837799
52.778500
76.640358
73.034492
47.568829
52.527550
87.507774
75.972763
68.229340
-103.868889
-55.241737
-130.464859
-108.228104
-85.618141
-36.284878
-114.529907
-75.535011
-72.179031
-75.731445
-46.385448
-71.126228
-169.465973
-68.868889
-113.825630
-106.652061
-94.381248
-61.932396
-96.250351
-115.131111
-94.825218
-103.635506
-55.193329
-129.343048
-97.665337
-165.244797
-44.056698
-87.297455
-127.377365
-100.090675
-56.111256
-124.240517
-87.583839
-67.791855
-126.508865
-71.698296
-55.625195
-55.372631
-56.285175
-122.501892
-120.816338
-59.426891
-48.797142
-43.289673
-88.155632
-54.190269
-57.708572
-51.644909
-83.000282
-61.750248
-87.995499
-107.389191
-86.210556
-85.518951
-74.242317
-133.151657
-108.520020
-157.338455
-65.194641
-151.321442
-65.830086
-84.447563
-85.128746
-125.116585
-116.322266
-50.409954
-55.339630
-114.793755
-62.048729
-120.771545
-163.732544
-70.487839
-162.729935
-67.432869
-128.423248
-145.002304
-55.364426
-148.340500
-58.648296
-151.362946
-66.232185
-115.178513
-146.623001
-144.891830
-69.570892
-158.674347
-61.686714
-129.317230
-131.040192
-82.953201
-69.014847
-60.197979
-65.260696
-132.124695
-53.436985
-86.776039
-74.778473
-62.339619
-33.603741
-60.325417
-57.362049
-60.996674
-147.609238
-103.764908
-68.415436
-56.756470
-94.138634
-65.486580
-133.466400
-47.738438
-137.128464
-66.826195
-95.511803
-60.056595
-112.298828
-126.859161
-98.434097
-102.375519
-58.287601
-145.844788
-73.942055
-162.718918
-74.873161
-78.209351
-120.781479
-82.230324
-69.797470
-56.772606
-35.341705
-156.155350
-60.519924
-144.408981
-104.129128
-107.332535
-116.226479
-60.308510
-149.850433
-65.487686
-114.145668
-119.110664
-118.761658
-102.815948
-132.535736
-53.257442
-81.916595
-87.823944
-88.000458
-66.635376
-54.277786
-59.000938
-39.202820
-135.958511
-87.665115
-53.790077
-67.052902
-149.525681
-67.550720
-150.954819
-62.625305
-59.352680
-144.670456
-130.934891
-100.316360
-73.627281
-78.764839
-140.383804
-74.105461
-117.908813
-60.169891
-78.131935
-66.599854
-70.053528
-59.801048
-60.253166
-62.418549
-57.574696
-104.632355
-123.750153
-102.341431
-100.872787
-113.140305
-123.621964
-135.332535
-55.478470
-49.599415
-75.769745
-164.569168
-59.032372
-54.497200
-67.691170
-76.195396
-75.018974
-101.310425
-111.761353
-69.418022
-63.031265
-155.125107
-62.525585
-112.044449
-57.828857
-108.841927
-66.385803
-62.786331
-83.827156
-69.738571
-66.510475
-110.064873
-61.837101
-151.763824
-40.608128
-64.646194
-42.635143
-51.834309
-86.514908
76.783104
-67.325264
-61.324917
-76.862488
-61.533566
-31.599977
-72.229408
-68.385231
-98.677406
-84.478584
-41.625893
-75.599396
-56.205669
172.385284
-139.468140
-92.384445
-86.308517
-104.302376
-72.331627
-106.097046
-91.296913
-60.351902
-161.145172
-64.060394
-142.917984
-126.960617
-172.725052
-105.041580
-102.820221
-61.170597
-88.047447
-78.956230
-55.868290
-54.067192
-69.731010
-60.607803
-93.355629
-55.236423
-73.221169
-94.030807
-105.699226
-138.101547
-87.739182
-150.776657
-51.319771
-65.625595
-134.090439
-94.852509
-114.204155
-118.048187
-76.598618
-60.189114
-99.863777
-61.876465
-68.112907
-158.842865
-58.185776
-60.738846
-84.318817
-27.502508
-66.680634
-57.563587
-55.686321
-72.841347
-63.682201
-65.219933
-76.244781
-59.964687
-63.202194
-33.115303
-145.439758
-64.523582
-141.854797
-94.075508
-92.922577
-60.197071
-117.173813
-112.192703
-102.995941
-66.922913
-115.814674
-118.418396
-54.231506
-54.236263
-132.020203
-117.873421
-159.247635
-71.773193
-67.460098
-82.967911
-47.843418
-100.588829
-51.698383
-155.481949
-132.806915
-75.406120
-164.585800
-112.819221
-68.309341
-69.592575
-92.639183
-52.223366
-74.404617
-59.105511
-75.474541
-92.050644
-45.081848
-70.831963
-51.989414
-155.375763
-87.631805
-55.032486
-67.215233
-58.631824
-66.698280
-155.647308
-127.670204
-90.595741
-132.509995
-173.942123
-57.671841
-58.423195
-72.778419
-62.898628
-49.758583
-106.525307
-107.710258
-78.278809
-73.042084
-77.924484
-160.764557
-129.960754
-56.358864
-95.342789
-115.565018
-96.096634
-74.772346
-106.070518
-165.425430
-59.934586
-87.937553
-95.596863
-69.385101
-58.493744
-69.846947
-63.222004
-61.964497
73.156281
91.186172
77.868210
81.106865
85.383934
61.608440
37.860729
42.383232
97.125038
55.863670
76.833450
-54.933605
-71.354485
-83.863884
-154.272827
-49.107994
-73.645470
-67.871956
-67.293709
-169.693741
-73.558090
-113.111519
-135.527481
-76.650063
-71.210007
-79.044273
-106.917236
-124.209183
-71.383530
-96.176102
-90.078400
-76.832397
-60.833008
-76.435616
-64.932266
-58.886700
-146.826187
-112.384056
-34.397251
-153.127869
-75.217056
-65.872360
-132.931519
-64.134979
-52.992233
-106.965889
-37.445602
-63.992126
-48.023445
-120.332275
-133.620239
-75.491493
-68.232742
-60.671814
-68.940445
-40.944752
-63.264526
-143.643768
-60.071552
-105.226151
-93.512840
-57.028591
-53.156189
-63.872108
-59.223766
-116.316269
-83.743950
-149.174789
-79.660828
-69.564255
-57.792694
-64.847305
-90.100670
-62.810608
-117.747467
-101.916275
-69.623001
-79.090134
-46.463570
-60.586506
-59.768509
-90.823532
-119.926178
-88.307983
-55.914345
-71.182442
-67.828552
-63.200249
-26.443329
-63.918983
-22.456610
-162.439117
-62.338451
-84.610420
-80.016418
-169.107941
-122.672729
-123.734856
-127.429726
-101.997749
-65.243698
-66.015594
-88.719246
-175.775101
-17.981230
-52.268745
-58.483116
-71.423721
-61.542042
-79.108070
-57.217388
-55.790699
-87.187317
-152.681534
-32.517242
-55.428528
-112.414803
-162.025772
-52.420383
-126.276833
-129.152100
-94.919594
-63.129959
-54.924587
-57.564087
-54.489399
-64.840202
-147.544464
-54.787800
-114.967926
-58.331676
-60.816082
-156.240295
-55.834377
-57.866604
-145.435150
-105.415825
-64.217232
-68.310905
-115.224113
-88.931328
-96.578247
-77.076073
-109.070175
-109.426292
-81.457939
-84.362114
-126.099289
-112.820595
-63.389584
-61.893677
-69.978561
-95.531258
-62.575130
-84.044937
-120.590179
-84.394119
-109.872253
-64.813591
-158.616623
-96.750671
-109.719353
-111.082352
-50.876484
-118.367065
-122.899071
-154.593033
-92.332260
-68.887817
-159.506531
-72.319229
-65.949875
-97.197083
-66.860374
-57.962902
-67.694344
-58.754669
-86.703598
-69.819870
-76.914169
-122.120430
-92.888557
-60.697441
-147.925095
72.409485
-86.830215
-71.462288
-116.676743
-100.981216
-82.208618
-81.154900
-48.594254
-79.768013
-63.460335
-89.149811
-73.509644
-142.388672
-74.480690
-134.104706
-132.644028
-128.730835
-45.392254
-72.252914
-52.464832
-71.486748
-76.057938
-133.177841
-77.044022
-82.328690
-154.026733
-160.968994
-145.288712
-99.632957
-106.194756
-99.305389
-107.002281
-96.348671
-168.117188
-57.264236
-129.976364
-68.529968
-48.031044
-71.782051
-78.612602
-87.077179
-93.989548
-63.396774
-72.120148
-59.323200
-104.010742
-62.841309
-63.074299
-113.422935
-74.970657
-146.308151
-96.447525
-71.414680
-30.196081
-107.898888
-143.149002
-69.215149
-50.983440
-57.470470
-29.060955
-84.960770
-69.519218
-115.526848
-60.962849
-95.411850
-66.840736
-75.030540
-53.533440
-56.296417
-58.907665
-56.079277
-97.564110
-72.339478
-101.364578
-84.255051
-154.142258
-83.860062
-100.099022
-146.527390
-71.257095
-173.730545
-67.399071
-60.270802
-52.924610
-159.258636
-84.604744
-83.701508
-63.875496
-46.195988
-78.355339
-41.606552
-137.928986
-96.114937
-98.905243
-65.484222
-90.653412
-167.812576
-152.025024
-46.477982
-145.459579
-164.584717
-95.781052
-60.519897
-68.068771
-61.081421
-43.334499
-49.938816
-61.084988
-86.268967
-137.296814
-49.313152
-159.406418
-89.652969
-42.279778
-86.862450
-100.673401
-66.335670
-66.554207
-61.094059
-103.866936
-143.786392
-63.517250
-115.579445
-99.458092
-60.918686
-111.996826
-81.247574
-42.714363
-94.323463
-83.184052
-139.133163
-54.570770
-52.429512
-151.056152
-43.548595
-148.728683
-103.217659
-72.276566
-48.706474
-69.861252
-57.107101
-57.737015
-63.376350
-63.484268
-85.532532
-99.101761
-59.488712
-53.537781
81.523827
91.824928
92.538742
87.883049
81.701202
68.276649
78.796219
52.275440
29.081339
61.655315
-113.518509
-80.775139
-104.420975
-68.998245
-54.782047
-153.736176
-133.278290
-86.411514
-72.012459
-101.642494
-60.878403
-47.204063
-58.896206
-65.756927
-140.777115
-55.162045
-69.721542
-76.698807
-148.612808
-70.245544
-88.100693
-141.949936
-42.525669
-70.153999
-96.914803
-158.573578
-63.392532
-53.637264
-101.185890
-68.735153
-64.789146
-163.282867
-82.574203
-113.790558
-82.665459
-88.584534
-56.593349
-72.768028
-54.726494
-73.485573
-155.325851
-94.998169
-123.020035
-92.765343
-97.691467
-50.414288
-68.544342
-47.790249
-59.762157
-71.392082
-118.712669
-71.799164
-59.041981
-23.016178
-96.017441
-172.469055
-143.347595
-153.603180
-127.882828
-48.130089
-81.338669
-106.816971
-105.369240
-60.891613
-72.857529
-105.273308
-77.121674
58.087273
54.022438
52.184055
35.544243
49.149178
61.281342
60.124016
-63.467808
-60.012730
-56.528618
-62.301888
-83.686981
-51.704903
-136.430939
-105.564430
-31.972980
-75.133995
-55.787506
-120.457047
-61.124664
-155.270096
-125.430267
-77.578224
-154.829132
-154.839172
-158.381424
-137.122604
-103.831863
-96.493713
-110.174980
-88.814850
-118.988060
-104.021576
-117.830101
-89.685043
-72.567451
-127.620438
-153.515228
-74.422340
-81.847870
-98.286385
-58.850056
-48.229874
-61.628662
-55.317860
-135.634689
-70.255783
-74.969795
-56.711857
-85.128136
-116.278130
-112.426888
-76.742195
-68.096237
-150.264420
-41.460361
-81.269417
-114.451706
-75.808853
-44.610996
-61.275303
-58.636803
-66.702011
-54.451508
-79.266785
-65.052437
-57.120686
-46.015106
-101.910370
-99.984268
-62.833202
-58.997532
-136.560913
-88.902336
-120.408173
-61.705074
-75.205437
-55.446297
-65.016388
-47.840092
-57.673378
-71.647942
-57.199383
-81.734993
-60.593960
2.876371
-77.019318
-90.104668
-109.190903
-60.264668
-67.387001
-61.705906
-59.117634
-63.903580
-56.131413
-122.757317
-64.108398
-57.819134
-50.739925
-45.062382
-157.901062
-66.281105
-75.056839
-85.643456
-76.827980
-65.860222
-94.720367
-30.535460
-54.151264
-50.455238
-40.226616
-152.404053
-66.722939
-63.120625
-102.273605
-133.945282
-111.659340
-60.531803
-92.040489
-108.885201
-52.774113
-77.974510
-163.731812
-135.668182
-55.836315
-131.966431
-100.146858
-44.412323
-98.770050
-58.543869
-53.947987
-73.747604
-141.453125
-136.196121
-58.082981
-99.495056
-121.327728
-73.277054
-98.477699
-94.130890
-117.155907
-127.503723
-111.527069
-116.914116
-59.758995
-156.813126
-53.726902
-96.785309
-111.331703
-65.892426
-72.994766
-106.517036
-84.842331
-110.109283
-39.753922
-121.426003
94.554924
73.265854
40.827415
57.171513
55.324383
62.958576
68.411980
-73.871475
-116.835228
-130.145615
-70.062462
-78.589188
-70.514145
-60.460754
-62.932049
-55.991909
-160.154831
-147.275650
-57.067120
-110.636703
-66.556664
-57.906826
-111.635315
-72.064735
-116.766418
-63.319977
-58.765518
-66.209869
-104.424240
-69.174576
-77.368240
-89.669128
-38.058380
-67.491364
-148.161819
-33.166142
-94.593849
-146.376678
-74.715500
-62.612839
-102.305382
-103.149956
-110.582146
-77.081375
-115.074844
-65.529190
-47.833477
-68.251724
-125.315903
-64.348694
-65.503220
-77.019676
-58.584423
-71.303940
-75.738625
-93.301476
-74.411140
-124.680885
-144.177353
-63.726131
-151.430618
-119.969261
-142.902405
-79.108002
-51.388573
-57.222229
-60.839626
-59.522938
-139.891754
-60.721401
-128.720612
-73.980461
-60.899712
-83.007431
-63.097038
-62.748871
-75.085358
-144.750763
-88.853043
-82.418274
-30.586033
-57.799477
-150.550034
73.980118
75.976624
47.939514
-77.729683
-71.474350
-172.847626
-96.007034
-102.157623
-133.624985
-84.325699
-84.477325
-137.052994
-62.982510
-99.585121
-60.512604
-156.102493
-75.669418
-94.772308
-56.247826
-60.932373
-49.983227
-91.308472
-67.320404
-48.109959
-83.903694
-39.765102
-68.908463
-57.343178
-143.959869
-81.587517
-76.966164
-89.989250
-153.178665
-56.026001
-67.059761
-71.019348
-53.163525
-88.073318
-53.379868
-60.661591
-46.967075
-66.565704
-42.717701
-73.977242
-54.915970
-56.827625
-53.957066
-127.016937
-114.797852
-98.084778
-83.304504
-130.482803
-76.722145
-71.295914
-158.199768
-90.858337
-98.156509
-86.181999
-67.632233
-60.952797
-66.667526
-55.310287
-158.277969
-61.341679
-95.796913
-53.993900
-145.346588
-83.276695
-111.148499
-70.657570
-53.435989
-45.715309
-57.996609
-100.344849
-59.435333
-117.552467
-78.639336
-161.210526
-108.437233
-95.940338
-115.946953
-60.188137
-75.990601
-60.693207
-99.391571
-97.732574
-59.911911
-63.304756
-111.518349
-98.101707
-96.950142
-100.050415
-66.275726
-114.576920
-148.052032
-71.272385
-63.285484
-72.806114
-95.638680
-68.511353
-109.715126
-51.206490
-57.295097
-110.916435
-63.536629
-43.533936
-50.308334
-65.805878
-29.787374
-65.261719
-60.773224
-65.666832
-80.511772
-134.601730
-57.697590
-104.437271
-60.711445
-54.371967
-109.988609
-124.756676
-131.604080
-47.099972
-77.589012
-63.311001
-51.073441
-54.614571
-62.996292
-82.688622
-93.721573
-56.894733
-60.364319
-74.518005
-44.443035
-114.001488
-58.206867
-62.320076
-130.268723
-104.880623
-92.257187
-116.892204
-125.828896
-164.471802
-96.023239
-108.254013
-58.649445
-71.536621
-62.603275
-127.766685
-77.527451
-138.789322
-65.891457
-42.344494
-79.969749
-46.927132
-101.815323
-119.220947
-52.414211
-68.256264
-59.906219
-65.964317
-60.606480
-81.031883
-61.812675
-54.192665
-126.232697
-58.010139
-53.831337
-115.635246
-130.984497
51.223244
73.508263
70.197098
50.618198
53.024849
49.514706
51.473751
43.347603
90.696815
46.686634
45.017971
53.847965
53.071125
75.909302
-59.466656
-153.746124
-47.721523
-66.081520
-102.690964
-59.088921
-52.939217
-60.357128
-89.868690
-127.874466
-76.981827
-38.398434
-64.157684
-58.560467
-48.044659
-59.873997
-61.024826
-23.343374
-133.849792
-110.702103
-67.529274
-81.306953
-55.829731
-147.165482
-70.280472
-143.522995
77.175644
-37.126835
-61.919582
-84.429688
-124.594063
-30.879534
-146.745636
-30.543751
-65.823540
15.031348
42.606777
42.281677
-121.725685
-65.214676
-66.966133
-96.580048
-49.676682
-59.125118
-55.744476
-62.533337
-102.507652
-63.408264
-63.083004
-55.472557
-69.706787
-58.647537
-74.538414
-58.836906
-154.928635
-94.152657
-135.164795
-59.715240
-68.445885
-65.364777
-71.032562
-161.548767
-145.407501
-167.925690
-92.867409
-56.034687
-147.146835
-132.026337
-141.412979
-161.296310
-88.234894
-149.174072
-62.140785
-147.242905
-71.780167
-45.104485
-67.470657
-79.301338
-64.122795
-59.149067
-66.442467
-60.278820
-109.742332
-58.554462
-41.797367
-81.340950
-64.710617
75.946411
-68.577858
-62.808231
-76.136307
-73.877937
-42.339237
-79.652267
-73.716522
-134.707779
-59.451691
-57.345207
-40.050488
-67.782181
-71.082909
-105.728500
-68.894936
-53.188366
-95.831467
-51.693081
-149.202118
-61.420540
-58.448769
-124.051720
-66.892685
-64.255005
-58.550297
-90.869652
-135.965912
-137.877258
-104.956657
-164.017776
-53.460876
-57.471481
-103.217018
-78.461327
-87.575867
-48.056782
-123.401894
-54.044086
-154.576706
-59.388046
-66.129623
-143.805588
-50.210377
-66.036659
-149.931107
-121.695236
-66.707916
-114.780998
-54.529724
-69.693779
-96.335602
-60.918808
-71.378777
-96.292717
-150.943985
-60.690052
-39.334072
-61.686630
-105.333504
-163.653793
-59.874706
-60.094269
-44.458668
-60.180363
-59.238365
-60.291504
-62.938934
-61.492210
-71.226845
-73.040749
-72.022369
-78.250389
-71.957222
-125.941307
-54.877232
-97.980736
-144.073792
-61.118443
-122.589455
-142.821091
-152.200882
-70.152252
-62.587738
-73.884270
-147.095413
-63.221027
-48.503044
-63.823048
-61.813702
-51.275829
-57.410149
-67.421806
-54.728325
-54.147144
-58.081482
-76.926857
-40.411480
-64.205681
-75.735466
-66.944389
-62.301437
-68.745308
-54.893734
-62.907063
-65.210243
-61.266075
-55.552685
-170.167908
-143.161194
-83.955139
-71.677963
-87.936172
-64.433403
-65.653275
-75.174698
-112.235901
-59.444794
-70.340088
-62.662624
-64.015106
-84.598145
-66.468018
-67.419739
-69.437843
-88.769836
-57.451416
-67.978813
-67.838654
-125.918694
-58.487507
-83.799316
-66.292839
-65.831497
-178.960693
-71.096306
-128.946701
-73.512459
-72.855614
-72.064163
-77.872284
-135.582626
-78.549980
-58.951305
-135.595856
-75.299431
-90.745300
-140.654114
-64.286736
-53.112984
-88.829445
-55.950809
-139.213379
-142.551071
-56.669712
-64.128929
-46.696854
-57.283436
-56.159607
-105.699493
-63.997265
-66.848854
-56.163235
-72.423645
-95.844925
-51.640030
-104.392090
-80.108803
-136.255341
-60.042221
-92.741348
-150.629776
-60.322929
-81.024757
49.893082
42.823612
67.732231
68.322655
98.318626
12.251856
62.099625
16.772469
55.588028
-143.798920
-78.554169
-144.157364
-124.125687
-150.264389
-87.137878
-64.173477
-121.100449
-128.939972
-94.821404
-62.086155
-85.729256
-61.032497
-71.061371
-72.956116
-88.285942
-38.190903
-58.172596
-53.789860
-51.216911
-82.023468
-162.758102
-55.673702
-114.732788
-111.490723
-23.709709
-56.640636
-58.248009
-47.281292
-150.942856
-62.346737
-77.161316
-64.569427
72.377922
-127.095634
-111.599884
-136.353928
-85.956451
-127.162842
-66.777832
-65.569824
-61.438236
-53.408218
-58.777546
-59.287369
-71.953583
-27.311682
-136.463455
-58.919666
-100.474731
-137.378403
-94.721031
-76.891045
-62.190849
-42.016087
-79.458794
-150.710251
-136.377472
-128.234924
-53.865452
-69.778946
-152.784241
-52.608574
-44.498009
-136.871201
-51.410561
-91.264305
-51.512691
-65.843033
-122.574677
-77.093681
-70.008690
-71.554283
-57.641247
-56.989506
-61.226372
-52.742043
-60.791004
-53.583782
-56.266457
-80.192307
-65.504295
-71.943939
-42.987080
-54.240761
-140.740112
-55.292126
-66.510536
-15.795610
-59.425743
-117.323601
-71.108437
-51.078197
-100.560135
-68.990616
-55.560886
-84.527695
-120.227745
-94.300430
-65.609032
-126.016685
-81.138397
-121.778442
-95.136337
-108.347206
-60.437309
-85.966751
-75.153076
-73.691200
-99.217949
-72.535034
-91.326118
-75.666801
-61.449051
-57.338459
-113.860229
-104.545586
-98.790977
-100.231651
-50.699875
-136.844391
-83.517715
-58.907871
-27.307259
-160.270477
-66.118866
-104.295395
-140.831696
-90.296356
-90.982056
-90.894241
-65.429039
-152.211426
-71.937294
-55.487919
-76.697624
-80.708511
-62.146091
-74.536835
-142.357559
-101.089600
-65.677673
-38.659550
-69.501167
-84.277527
-65.620735
-143.248718
-60.633785
-74.856209
-50.230923
-67.713257
-74.296501
-48.824581
-73.430290
-56.057404
-84.526291
-36.260525
-37.004364
-57.638515
-45.526604
-79.584297
-62.296703
-67.966652
-171.496399
-59.796535
-60.486313
-58.780579
-38.771210
-154.179611
-69.149353
-130.456757
-59.304363
-91.195595
-40.932903
-60.886597
-118.896187
-148.627167
-161.025055
-46.600864
-57.073074
-138.455643
-60.931091
-92.577003
-51.024975
-72.904045
-68.778992
-84.634277
-74.651421
-46.282871
-141.575546
-55.307831
-60.164703
-55.687931
-55.636757
-71.946404
-177.425949
-71.417686
-59.163620
-81.640327
-124.096634
-77.941444
-58.181072
-46.037739
-117.550079
-66.903099
-57.627491
-108.578415
-122.969597
-125.083923
-73.214821
-63.171520
-156.496613
-89.480934
-93.980675
-128.326263
-143.985977
-59.633327
-40.115646
-69.233803
-116.814339
-62.439148
-66.828537
-63.430733
-67.659027
-63.150219
-66.069740
-56.123108
-66.168365
-97.832184
-69.504868
-82.213493
-123.421280
-109.395515
71.105286
-54.591827
-54.924175
-73.421700
-86.978149
-134.513290
-163.086182
-65.969185
-71.446259
-83.521828
-72.053360
-44.958744
-84.941223
-52.564014
-64.125389
-75.801682
-82.115677
-57.332291
-70.828171
-120.594276
-80.789627
-59.423203
-129.278229
-66.322800
-133.773834
-101.204285
-65.386703
-87.324089
-79.780907
-89.108421
-65.728867
-106.351448
-87.220413
-128.140030
-53.911804
-66.668800
-95.114685
-71.319908
-117.283218
-83.047478
-42.819283
-65.582565
-81.605438
-171.024490
-63.425720
-68.821419
-61.170296
-61.248878
-52.105209
-96.778427
-66.397362
-64.748520
-144.877884
-150.958038
-63.207344
-82.397499
-102.533325
-54.615124
-100.520454
-86.027779
-58.671307
-58.034435
-90.699242
-99.928535
-48.301292
-58.844563
-79.178970
-52.810760
-119.065628
-56.949200
-68.495972
-66.704903
-67.813522
-63.005814
-80.577644
-145.021133
-74.582100
-65.702461
-149.951706
-66.714638
-99.319786
-162.573380
-65.890373
-137.910629
-124.653442
-99.819565
-101.097343
-108.127014
-59.958874
-89.714874
-64.367920
-60.353161
-116.402061
-132.769394
-42.411015
-75.503052
-66.852615
-91.984039
-148.611664
-76.797630
-69.691978
-43.477451
-69.654961
-54.062832
-61.422455
-76.670433
-128.380951
-72.329735
-62.143368
-69.425194
-75.904404
-53.549946
-63.159809
-81.352623
-60.687485
-45.664341
-68.527138
-80.286987
-68.410194
-31.403780
-69.078041
-140.933975
-133.446594
-112.659363
-99.887161
-75.454559
-110.502098
-65.909927
-53.227131
-72.201622
-53.317509
-36.002583
-63.348198
-94.153404
-52.888615
-49.643791
-78.498268
-107.926521
-60.095955
-135.412598
-132.720749
-106.332207
-58.151352
-118.372879
-74.131142
-112.422981
-116.973564
-96.465538
-129.834152
-156.891525
-73.881325
-132.168762
-63.857449
-100.697334
-53.950970
-120.272934
-119.870880
-75.745277
-66.984467
-71.143112
-89.317673
-56.032387
-112.160126
-60.461540
-139.679520
-82.595276
-63.409149
-155.038483
-51.890797
-141.848373
-45.344208
-129.597809
-87.615288
-72.050209
-35.434799
-98.970680
-104.976074
-42.331387
-63.623825
-59.325211
-58.381592
-68.687576
-174.556976
-89.261909
-109.392975
-79.846100
-69.553947
-62.294792
-57.295891
-58.931702
-111.518845
-61.026760
-162.475281
-102.131721
-56.194077
-56.643017
-163.864456
-58.774326
-46.023262
-56.748249
-135.230148
-67.227486
-80.033989
-135.687622
-136.630844
-97.254036
-95.184898
-124.787277
-88.490425
-90.457451
-102.946701
-70.348595
-124.050697
-154.947189
-96.999542
-82.408501
-100.479950
-69.569511
-71.015083
-106.485863
-128.102036
-58.426468
-96.168243
-141.916672
-68.705414
-120.661926
-141.274048
-141.237595
-30.088089
-61.106606
53.435036
-159.212189
-46.705029
-65.952240
-66.248528
85.203300
-48.036961
-69.977989
-57.891636
-60.678829
46.000015
44.144665
-44.292694
-80.312347
-61.361549
-63.088295
-130.287521
-89.075600
-153.690979
-117.776894
-64.012398
-58.833656
-52.025211
-148.326569
-63.311642
-159.523254
-92.729195
-116.780136
-71.073486
-119.109268
-157.805252
-71.509972
-67.838898
-155.873672
-64.457817
-132.196548
-60.797840
-140.207825
-65.227661
-126.840088
-65.042458
-58.127640
-117.545898
-74.641899
-164.077255
-62.404430
-78.580254
-59.992062
-58.682423
-121.848900
-58.419964
-117.257416
-49.746994
-136.479660
174.606628
-62.140053
-55.091728
-116.550079
-157.777985
-67.780525
-102.070045
-36.306335
-69.438156
-154.995758
-71.429840
-61.379021
-50.400116
-66.420074
-144.198151
-73.224220
-124.071198
-70.713928
-153.166199
-136.053757
-120.192741
-66.172150
-106.861366
-125.688713
-132.848312
-142.807083
-90.469894
-52.536373
-86.326149
-130.343994
-144.869751
-124.653305
-70.080902
-123.139877
-96.189873
-84.236122
-91.432312
-58.547806
-110.345024
-66.483757
-50.664368
-83.805977
-119.905998
-42.966991
-72.802055
-64.996925
-115.669289
-73.945107
-90.494110
-88.075081
-167.985062
-88.014137
-65.201828
-113.030640
-84.676453
-57.201321
-166.794159
-88.054375
-59.943710
-71.527206
-56.332279
-150.951584
-137.462219
-50.798889
-71.162865
-157.360977
-81.663284
-108.616096
-152.775223
-131.056885
-74.976227
-115.595345
-108.844810
-63.695576
-61.786148
-48.627544
-111.032135
-80.198639
-69.707436
-53.384258
-62.766083
-121.075790
-57.624569
-97.870102
-89.923332
-115.322945
-74.376175
-158.294022
-55.082455
-145.314941
-58.058949
-132.029236
-87.449944
-83.621925
-81.003281
-64.057022
-74.292946
-61.196320
-89.433334
-78.702354
-53.158390
-107.013031
-102.203476
-66.106850
-111.394157
-108.646629
-151.720795
-99.456894
-81.858673
-88.657051
-139.306137
-92.503944
-56.222221
-67.736427
-43.032330
-114.627983
-108.107681
-67.854050
-91.022079
-60.197193
-96.465210
-96.200157
-58.723164
-59.434494
-48.189350
-56.111477
-110.114578
-51.261635
-64.282173
-63.096832
-59.105511
-66.373413
-61.184101
-76.127785
-64.887939
-76.006668
-91.384789
-119.196381
-45.162769
-65.044449
-46.168461
-103.212624
-40.291878
-81.175133
-86.076981
-74.352814
-97.257835
-40.163181
-69.632912
-136.462875
-62.307934
-111.287453
-52.901421
-48.783379
67.515411
47.988892
62.695362
36.195347
-49.564892
-134.051346
-109.687157
-57.942078
-68.077049
-76.425003
-82.921783
-39.136627
-115.822884
-70.899361
-58.529869
-40.844009
-157.327759
-75.261726
-60.604156
-161.040588
-136.986618
-85.830757
-67.969650
-84.261406
-69.644493
-69.962837
-79.829529
-119.114952
-95.230362
-112.735504
-166.003906
-86.071152
-56.544785
-68.914268
-62.444153
-19.221010
-147.458878
-78.304375
-61.757755
-51.066074
-67.249290
-156.377304
-48.567547
-75.562309
-126.104958
-55.893845
-57.251427
-61.521828
-57.734650
-54.467697
-66.949066
-98.615707
-92.221703
-60.462212
-41.701485
-112.983910
-85.568710
-67.652443
-119.474426
-73.023872
-60.062740
-56.043060
-86.125633
-33.101410
-122.620415
-68.534042
-119.974983
-55.458958
-56.166348
-159.152237
-102.212425
-65.728722
-96.635643
-101.568527
-78.338837
-88.603210
-45.293789
-105.876350
-112.765800
-69.243111
-50.429024
-131.377243
-85.755035
-122.954147
-93.122490
-98.695168
-128.651199
-95.157578
-57.187534
-68.202148
-74.364906
-60.260952
-97.560432
-77.102188
-115.546333
-163.788559
-97.318420
-61.483208
-146.403015
-78.348755
-152.306900
-55.240108
-56.475784
-86.971565
-62.392368
-98.625153
-96.597031
-59.596432
-106.197441
-80.555176
-65.384842
-88.693665
-67.396423
-55.605942
-56.653847
-155.022659
-65.733025
-64.772919
-57.133648
-58.579292
-58.521706
-58.251743
-67.793343
-150.800522
-50.625736
-64.363075
-66.970901
-54.304657
-84.453720
-70.399818
-52.214622
-51.289207
-67.762733
-75.350632
-133.607040
-47.462650
-71.506630
-58.238171
-69.528450
-92.384521
-77.484352
-117.492180
-93.907166
-61.298111
-59.109657
-125.075020
-163.484268
-66.961411
-116.604111
-71.747803
-58.881268
-53.346527
-141.603638
175.710083
-124.170822
-93.112930
-79.890175
-85.152618
-74.184677
-34.878441
-66.694199
-139.684830
-90.404945
-55.380604
-168.566788
-67.674438
-58.119415
-69.046135
-69.319382
-88.253029
-45.942459
-160.073792
-90.218437
-145.751328
-64.737427
-69.242828
-145.475891
-62.963001
-112.492401
-89.506577
-85.845413
-155.247803
-119.135635
-56.660221
-156.951813
-109.645515
-63.797516
-91.905930
-89.753876
-79.806732
-80.437561
-55.464779
-68.714378
-67.930077
-60.259914
-88.598999
-85.158592
-119.751335
-73.523132
-101.489601
-88.213005
-80.713379
-92.796989
-67.832298
-59.924599
-17.468765
-92.068039
-105.133263
-100.673882
-108.333717
-120.803009
-64.539330
-39.362793
-97.519821
-81.509476
-113.160690
-104.295082
-162.853439
-144.916153
-116.591843
-144.628586
-108.304092
-92.976089
-148.032806
-87.493294
-69.258400
-75.703613
-126.869339
-56.863380
-57.414581
-56.751740
-56.244034
-77.353363
-63.339989
-99.128738
-116.856201
-113.526695
-157.622391
-91.320549
-74.490547
-159.134903
-69.140495
-59.588165
-62.252991
-59.362667
-51.470684
-64.773987
-76.597733
-58.163742
-112.872910
-152.642090
-73.713699
-36.549358
-90.510567
-65.495888
-64.785049
-87.828636
-55.955589
-167.377579
-67.495628
-71.508064
-68.603859
-61.504612
-31.613539
-94.345131
-144.976501
-69.303802
-126.297852
-43.971092
-51.199448
-110.725204
-69.366379
-106.850082
-47.108463
-73.111061
-61.289974
-65.998268
-51.878426
-75.002174
-76.251450
-90.693047
-72.434235
-84.621902
-90.356796
-139.771423
-61.052750
-56.057098
-148.641495
-71.704964
-56.729248
-149.577744
-57.593540
-61.912392
-55.850914
-75.647484
-42.760090
-68.852570
-100.663620
-56.784622
-39.863686
-67.579079
-66.437637
-126.246338
-162.297729
-123.956482
-58.345657
-65.819931
-93.611481
-56.134613
-146.808517
-63.597679
-113.447998
-82.735542
-65.936600
-94.733688
-102.598640
-169.184952
-102.605865
-148.076752
-53.442593
-138.560486
-55.644112
-143.506439
-72.893250
-148.817078
-66.158531
-135.776871
-90.678444
-114.254639
-44.312424
-65.927933
-39.285061
-158.994827
-158.776810
-85.861092
-111.433846
-56.966389
-96.883324
-75.806602
-73.943245
-73.801064
-55.377686
-44.804398
-41.400852
-41.253582
-47.022980
-57.427570
-152.540329
-50.006233
-70.623848
-128.286484
-62.247219
-136.268600
-56.158195
-69.290413
-121.481544
-74.930214
-58.823437
-86.581696
-82.300568
-73.244431
-84.850189
-74.882523
-151.277832
-86.260078
-61.004337
-58.258736
-82.381134
-98.261177
-74.617027
-47.598816
-64.728256
-83.189529
-64.235031
-65.723434
-58.384624
-66.905602
-75.580040
-86.835014
-52.724396
-132.699951
-101.261635
-69.065941
-66.722351
-77.591843
-131.940460
-158.275955
-69.482590
-77.049423
-34.522923
-61.230759
-78.228195
-65.634972
-141.060059
-149.147858
-58.146816
-61.295235
-67.830917
-147.721817
-77.501266
-147.008514
-106.042831
-69.559097
-73.900398
-54.530769
-56.489948
-59.484859
-44.775757
-92.960594
-62.751907
-64.121750
-63.929501
-67.050140
-72.069725
-52.869293
-65.097359
-60.762672
-158.535416
-58.566288
-88.611366
-93.151962
-100.533691
-102.872940
-162.394516
-68.375343
-97.500633
-84.065292
-63.039761
-110.828400
-80.607399
-85.141930
-70.293419
-58.664566
-96.875626
-160.127350
-99.996544
-96.453934
-76.519600
-151.857681
-61.414967
-75.807793
-83.667503
-49.784920
-61.308128
-83.097733
-156.227966
-42.100842
-59.885838
-85.260567
-40.453957
-147.108566
-105.833031
-144.729492
-60.893318
-167.825073
-118.354454
-58.727097
-58.261101
-74.043427
-156.298950
-126.137115
-63.723583
-139.191864
-64.581009
-147.624710
-76.286156
-152.890640
-115.552803
-91.885643
-142.818344
-92.083237
-56.430122
-134.390472
-61.335224
-155.816925
-148.901443
-57.749245
-86.497269
-56.560070
-57.706249
-69.269455
-68.574989
-102.715820
-175.723267
-48.853718
-93.185867
-60.737167
-59.576588
-87.871468
-125.890381
-105.295532
-115.902946
-150.276321
-106.116524
-117.915932
-105.026695
-92.454948
-56.819611
-90.453621
-54.430141
-93.197502
-103.168930
-107.311211
-71.738045
-132.117432
-104.739105
-66.662331
-97.837547
-58.902763
-65.792862
-62.853882
-113.185753
-38.886166
-60.899002
-33.894825
-107.264755
-113.847282
-49.253490
-140.837479
-90.547577
-45.748844
-89.224838
-147.131241
-60.855724
-80.840340
-69.618301
-57.654114
-100.797371
-91.447182
-52.481533
-100.058136
-59.184349
-135.614075
-101.428482
-168.752274
-60.496490
-53.528957
-127.714897
-116.256668
-76.829826
-87.910439
-52.366192
-142.583832
-96.195351
-65.670860
-90.665810
-64.439018
-68.498131
-76.626633
-76.762558
-71.717880
-77.822861
-60.857883
-75.556816
-108.809349
-74.269585
-111.081802
-54.292824
-155.578918
-132.714096
-70.953583
-155.061600
-58.100979
-59.374184
-96.222168
-115.480255
-61.136856
-102.159630
-68.139244
-121.943047
-163.428284
-56.644829
-45.038212
-59.868591
-60.672279
-90.105392
-102.001717
-115.862694
-145.353928
-53.960033
-86.436768
-38.807880
-59.983791
-51.924248
-63.172367
-136.382843
-144.571365
-142.169464
-112.885269
-67.180099
-134.878113
-64.336922
-67.679443
-61.949783
-164.337402
-54.787441
-71.094467
-135.496796
-145.042084
-128.474182
-67.272636
-140.092010
-63.811981
-66.437691
-146.601379
-114.051826
-148.685089
-66.665138
-69.005486
-72.884613
-72.453972
-57.103207
-68.341995
-70.788979
-96.309212
-65.018372
-162.652283
-67.341179
-49.689098
-57.731487
-157.638229
-21.603207
-39.004002
-97.666794
-95.217400
-71.406631
-60.672527
-72.103218
-125.271507
-85.864037
-63.640972
-65.385178
-93.002892
-158.900162
-78.318855
-105.002678
-99.103966
-55.256783
-63.610817
-33.031532
-116.225853
-68.312263
-123.857117
-60.661938
-73.994919
-58.801914
-65.653923
-158.927811
-149.490646
-68.075890
-63.673172
-52.996479
-49.537643
-98.074654
-58.189621
-99.850449
-156.771179
-103.960381
-69.755745
-58.951149
-79.273567
-54.562531
-124.555595
-65.043648
-135.022354
-90.126289
-142.966614
-48.109642
-78.028503
-156.470154
-53.414478
-85.062874
-49.178596
-120.199097
-93.390221
-106.193748
-69.656898
-40.928082
-59.738750
-73.102501
-43.495838
-49.816509
-106.314339
-52.483826
-148.892227
-113.008522
-91.237289
-74.361336
-107.939560
-171.388107
-109.099258
-67.449646
-115.416695
-68.293930
-66.403404
-56.960258
-104.620392
-61.755943
-68.820351
-113.100822
-100.467216
-67.059814
-98.970207
-94.085999
-152.615082
-134.750763
-61.250763
-92.367355
-158.407303
-60.485405
-71.795486
-62.949841
-110.011993
-160.720047
-87.765625
-61.732433
-70.193306
-114.376266
-151.151077
-65.701447
-146.095901
-147.372467
51.277691
54.103714
56.677868
48.068317
57.871082
169.019577
-81.863213
-59.010891
-156.616974
-41.360764
-72.918495
-106.710106
-158.447968
-90.696503
-67.845963
-93.428444
-111.238686
-123.889503
-70.477333
-86.284981
-153.912674
-45.215530
-139.101990
-62.665356
-54.376045
-65.217445
-96.713844
-129.534439
-140.121948
-83.139702
-107.692062
-101.584305
-78.135963
-71.163521
-48.561169
-53.686249
-103.353104
-55.158432
-83.591019
-60.552341
-93.462532
-56.840832
-103.300453
-130.821564
-153.053741
-83.586548
-160.805405
-84.242874
-152.495132
-89.832336
-60.114075
-67.935669
-55.560631
-73.584244
-90.907761
-134.836807
-69.717033
-82.331154
-62.315834
-80.968163
-41.272350
-123.616661
-59.248802
-92.151428
-107.019173
-66.009880
-72.007057
-71.729813
-59.895134
-98.447334
-109.455124
-86.211227
-157.288513
-155.416443
-123.623329
-146.900497
-56.184189
-68.094009
-67.647560
-58.678253
-61.377476
55.243805
44.716801
59.084663
43.072372
61.407959
92.738609
81.392982
55.905033
67.984810
-79.635780
-66.071747
-95.343231
-72.388000
-48.679516
-126.849419
-56.212006
-59.744236
-54.909180
-149.187195
-112.941788
-78.538864
-68.323380
-52.087646
-160.218201
-108.201653
-83.923004
-79.903221
-136.236481
-52.856487
-75.473038
-67.226364
-61.495453
-92.114197
-154.824097
-78.071732
-43.998199
-93.293312
-81.908707
-96.416611
-103.568855
-109.897301
-85.642357
-100.402122
-81.517395
-148.728165
-79.814133
-52.916569
-59.368992
-70.573776
-148.599609
-70.840652
-76.955956
-89.731018
-108.744263
-62.001194
-55.600300
-51.968483
-56.972607
-66.194229
-79.629425
-57.585812
-97.607826
-53.745670
-53.454639
-144.040680
-104.768425
-58.356579
-93.020973
-54.990082
-121.616890
-64.210785
-117.322632
-81.023300
-109.691292
-103.988029
-90.893303
-61.381458
-75.190712
-97.577309
-91.761276
-105.156586
-101.854408
-103.915863
-63.007652
-128.363815
-59.663872
-73.925056
-77.360222
-87.985046
-132.524261
-103.276604
-76.661949
-90.509995
-59.639240
-73.047653
-74.144196
-138.648239
-61.128136
-39.860901
-67.852806
-70.358673
-142.714035
-49.126629
-54.230232
-69.709160
-146.333847
-79.000603
-60.045902
-45.672146
-90.673592
-79.205719
-65.296455
-68.938301
-140.579315
-65.350578
-46.459812
-82.672211
-133.452682
-91.677330
-153.520294
-57.543629
-61.755836
-62.424599
-88.506157
-171.060059
-52.054569
-53.860249
-50.283329
-53.278000
-89.463455
-54.495079
-50.686352
-92.279732
-157.835342
-82.449081
-92.996071
-138.558441
-129.182724
-59.551834
-60.097382
-54.678188
-58.908779
-135.039413
-72.142517
-26.243734
-94.660942
-54.570808
-85.911964
-51.324337
-66.907455
-131.519104
-58.862629
-122.729286
-82.082626
-74.910721
-56.758923
-112.946503
-40.130753
-34.541439
-137.257919
-60.361713
-72.565002
-60.129238
-97.996330
-146.474533
-76.825386
-109.134140
-105.544708
-104.099525
-74.180328
-86.421844
-75.556900
-97.739380
-158.128983
-57.550282
-54.389580
-63.653488
-127.438103
-47.968403
-64.939888
-123.422752
-121.314613
-110.815575
-48.530544
-78.974922
-78.945328
-153.292679
-74.103210
-62.357765
-61.403164
-76.210220
-99.326286
-71.834923
-63.111053
-83.243469
-57.421867
-146.538315
-63.028736
-35.144547
-52.416912
-61.494251
-69.112396
-66.788086
-132.970871
-95.745781
-50.529572
-146.106918
-47.183987
-47.297260
-46.539032
-111.288101
-89.377495
-56.947357
-112.060799
-62.530712
-44.785748
-80.112991
-167.355392
-162.540237
-50.523373
-54.162380
-54.529907
-64.691666
-54.433548
-78.563904
-143.975082
-125.747490
-66.444160
-59.738251
-95.719276
-82.431114
-58.170670
-63.696327
-63.399323
-59.557232
-60.261978
-60.619553
-75.655510
-59.296284
-152.627945
-135.817596
-139.835876
-99.981705
-156.857300
-70.187675
-140.617020
-159.897156
-74.635460
-105.611679
-63.851089
-119.177055
-62.983055
-56.731968
-126.072693
-108.781769
-144.801575
-89.098633
-72.153214
-57.833942
-60.360538
63.146229
59.018692
43.551132
66.689842
57.829277
53.589325
-63.989048
-68.516830
-78.466454
-52.212772
-66.471504
-90.299026
-47.984951
-67.950470
-65.584091
-82.800781
-82.747658
-62.740036
-107.113983
-119.934334
-96.180885
-167.014694
-107.401901
-153.462372
-141.723145
-71.983841
-60.977180
-140.523788
-85.321213
-62.905521
-70.114983
-110.767456
-74.242462
-64.223732
-42.950394
-85.112793
-62.509697
-155.709488
-140.693161
-87.623177
-62.450268
-143.073532
-70.747215
-60.471008
-129.096619
-110.712791
-137.685684
-78.191902
-98.884583
-56.797642
-67.293823
-127.589401
-51.353600
-64.684555
-147.996155
-147.572205
-71.636566
-57.317051
-103.890755
-60.750034
-154.934158
-87.287163
-65.183899
-84.884270
-56.852283
-99.012360
-63.901047
-81.090004
-91.335335
-80.862946
-83.730225
-135.055496
-115.705772
-97.078918
-53.065544
-80.762611
-117.771553
-77.330360
-73.639488
-67.787994
-155.611160
-87.792839
-95.678932
-98.605118
-68.344688
-128.763138
-89.722687
-157.692886
-95.106346
-157.398041
-74.056892
-158.383499
-62.115814
-96.780769
-87.843933
-63.032730
-29.605566
-63.110836
-123.311737
-51.641975
-67.827065
-63.567425
-97.631676
-96.384430
-68.718376
-159.509933
-107.157387
-70.346161
-110.966919
-77.003944
-62.677513
-158.812851
-82.490364
-84.952736
-64.301231
-163.326050
-61.156868
-61.941193
-112.323502
-60.723820
-65.542519
-56.438370
-80.545624
-63.032082
-86.567787
-90.537888
-74.218956
-56.569294
-113.255066
-67.237328
-132.298111
-145.739716
-157.968658
-80.061340
-66.994225
-69.676743
-122.915558
-47.367306
-162.642624
-92.029984
51.632599
50.124405
76.566147
25.737198
-58.314854
-56.352367
-87.183678
-66.378357
-70.676819
-68.389877
-49.571053
-50.407097
-72.242920
-113.008095
-56.727489
-130.128860
-101.253555
-62.127720
-71.406868
-148.814972
-94.862343
-87.655785
-127.310318
-100.598351
-72.597076
-75.413139
-150.170715
-57.616371
-90.483124
-55.501572
-61.830681
-128.949600
-57.027344
-57.888683
-64.456345
-78.008659
-165.465195
-51.833031
-54.271126
-87.077080
-84.393578
-60.110470
-93.789391
-93.480843
-59.057037
-164.420135
-148.492188
-59.071980
-52.086258
-77.347618
-77.347183
-69.467461
-72.569160
-53.003128
-104.712425
-60.350018
-71.534958
-58.529091
-149.687637
-64.636879
-70.465363
-62.839725
-65.263931
-102.324074
-75.198380
-109.299751
-60.326698
-64.400314
-70.902580
-78.213158
-59.339695
-73.834869
-132.167023
-84.364410
-58.000671
-63.789108
-52.525970
-61.090199
-61.514839
-65.026390
-129.897583
-63.436157
-79.309006
-94.938965
-91.300110
-159.731430
-47.996391
-52.091557
-60.927475
-64.591431
-62.159443
-58.105736
-42.315628
-108.933037
-130.905609
-63.556793
-60.928234
-64.022446
-94.875328
-89.712067
-63.305618
-63.412743
-91.570480
-64.486794
-152.779922
-135.398834
-80.198685
-77.602600
-52.602158
-92.310112
-66.521805
-58.158745
-61.967693
-73.668556
-77.084831
-50.542706
-40.974701
-64.984879
-145.672653
-139.426453
-49.551994
-116.492859
-31.201252
-59.740635
-55.169559
-64.921806
-51.443771
-65.686974
-141.981567
-77.178352
-72.825981
-76.684723
-60.847557
-56.784882
-94.384224
-116.759209
-50.536942
-64.952843
-82.515274
-136.659592
-75.019814
-88.476685
-130.238342
-139.113876
-77.309189
-69.879288
-90.512070
-28.543360
-71.512047
-56.033543
-66.581131
-87.230629
-64.393875
-58.674175
-70.175377
-137.491623
-105.211929
-94.954788
-60.958492
-86.516556
-107.908348
-83.485680
-89.257568
-105.805130
-64.078438
-25.109137
-136.664322
-59.726551
-140.152298
-61.832031
-48.890511
-76.699570
-59.202915
-70.096870
-71.349609
-27.973520
-123.575958
-72.266991
-41.216103
-130.474091
-85.539299
-127.220314
-96.249695
-133.043335
-70.800697
-55.256847
-81.464714
-57.368557
-62.673527
-131.133102
-159.507370
-117.737564
-65.492058
-72.832588
-117.429703
-79.930916
-42.136658
-53.258137
-61.344673
-39.545616
-55.283550
-52.352455
-116.805397
-97.876602
-55.713108
-92.627037
-102.139969
-32.794895
-52.498306
-158.001663
-66.333496
-56.240276
-49.267067
-128.065796
-53.764812
-69.752678
-152.377701
-73.830978
-66.102882
-78.136345
-65.945808
-55.418465
-30.850901
-64.201958
-105.352982
-62.279984
-52.994511
-52.367615
-73.725830
-153.725204
-148.814651
-106.226303
-52.421314
-58.633209
-78.400330
-27.693855
-159.280563
-81.027855
-79.148804
-46.700241
-41.126808
-67.801041
-77.003860
-163.706238
-82.957230
-105.044472
-125.273010
-74.252174
-65.840080
-53.692657
-71.856926
-61.038193
-130.928986
-78.058273
-160.832886
-80.692802
-96.568520
-65.646461
-54.779236
-162.918655
-60.654987
-74.392189
-115.638214
-137.333054
-61.047756
-164.453644
-78.503952
-76.055290
-60.350723
-111.982018
-84.341743
58.012924
58.872456
-160.365067
-58.618046
-60.614174
-104.205879
-93.886192
-81.722015
-92.977737
-101.911179
-123.518883
-129.045547
-84.390572
-94.802109
-91.279793
-80.093010
-110.396568
-54.779076
-134.565048
-149.378387
-73.843765
-150.603638
-119.982155
-62.501888
-57.370785
-54.180969
-49.388050
-150.324417
-68.256210
-59.464260
-135.975204
-68.959099
-109.861580
-66.847420
-39.661362
-117.009712
-65.058487
-58.558598
-156.772202
-79.796326
-78.968010
-143.827759
-114.131638
-73.707077
-73.859573
-153.556107
-30.949396
-96.906929
-70.258835
-70.633163
-86.982170
-149.979797
-62.473495
-57.791401
-70.795448
-54.325623
-108.585915
-112.151161
-76.531776
-71.742531
-117.196327
-125.127991
-82.126450
-80.858620
-56.993114
-68.935112
-53.470905
-86.457672
-65.690506
-57.289883
-49.445816
-61.073307
-73.197906
-61.254322
-52.940048
-162.874359
-63.004700
-131.248169
-137.583298
-150.153061
-66.852684
-82.896980
-94.995193
-60.453590
-77.062019
-92.092705
-103.402260
-62.730209
-80.259987
-79.082893
-128.061417
-120.550194
-79.400826
-55.448208
-62.143749
-74.550301
-51.033974
-65.624756
-66.868225
-59.642056
-84.089020
-116.294289
-153.480347
-100.447472
-58.424805
-140.772736
-71.045151
-30.173599
-47.570126
-76.967712
-143.719116
-51.938236
-76.080124
-56.929935
-40.376125
-161.600784
-54.532639
-135.969467
-113.971466
-87.173431
-141.888107
-144.355026
-105.118202
-84.096519
-81.955528
-108.594246
-58.072491
-69.903511
-133.094406
-72.493546
-74.003815
-57.543331
-104.862022
-52.046093
-44.889271
-46.320786
-67.249001
-63.069923
-121.836319
-62.862141
-67.739380
-92.408249
-85.082947
-75.362625
-62.546608
-61.420444
-55.910309
-94.380577
-79.729652
-130.200531
-159.633896
-68.460472
-157.781052
-85.473503
-72.261856
-76.830215
-61.835918
-32.285118
-95.545090
-115.066917
-148.689056
-51.153107
-135.060577
-72.559898
-57.469482
-161.982208
-59.045376
-58.478764
-63.813717
-71.780350
-104.458725
-82.699379
-57.275826
-101.471146
-121.479637
-54.815571
-87.196472
-96.828514
-89.650330
-147.742767
-73.423828
-59.505634
-124.291176
-58.215851
-86.833496
-56.890106
-70.699883
-155.820465
-116.712982
-55.965149
-104.785645
-93.185066
-60.776360
-97.854729
-111.520943
-75.986435
-61.861717
-65.729965
-64.781639
-93.458595
-116.976433
-83.366280
-39.599457
-78.256325
-57.454208
-47.889004
-53.131538
-155.643570
-16.024527
-67.035286
-125.256233
-126.587929
-61.196362
-115.133774
-108.528542
-97.128235
-69.682503
-133.924545
-108.307213
-97.094429
-95.392647
-73.051888
-144.639130
-53.289360
-64.022041
-67.062698
-106.115051
-110.487099
-70.219017
-86.038841
-96.912872
-93.199860
-45.804329
-26.876051
-78.260162
-60.480808
-64.951958
-76.592331
-73.657532
-95.700737
-76.161095
-128.580841
-62.243374
-59.352928
-75.964485
-89.607880
-64.842850
-59.169952
-64.950096
-101.644279
-81.511185
-53.830067
-39.023453
-72.591133
-60.063442
-60.941437
-51.367298
-61.548771
-86.369781
-97.494553
-151.135391
-76.645821
-79.881653
-62.730968
-73.256821
-46.734131
-76.719002
-83.604774
-71.436028
-53.445538
-65.586723
-74.853004
-81.574059
-65.458084
-56.054321
-49.930870
-74.071976
-76.484940
-61.129330
-152.790985
-84.955009
-98.930687
-148.696609
-58.300140
-157.226227
-45.212055
-64.969711
-62.011448
-57.466053
-56.618164
-65.476898
-97.512482
-109.633896
-40.176346
-143.475937
-54.945297
-74.329018
-56.909416
-137.260696
-45.552734
-61.986141
-74.483482
-64.349876
-59.993530
-58.231544
-60.001549
-74.769608
-93.743149
-105.142693
-141.784882
-60.954243
-46.005066
-17.224655
-122.036377
-92.451416
-87.660881
-98.308289
-69.342491
-61.171047
-142.002792
-47.442638
-152.724854
-67.145355
-69.594086
-61.976875
-64.085449
-55.372532
-67.021851
-64.472008
-63.457752
-65.280716
-54.357449
-123.455841
-59.822182
-83.776299
-51.845646
-52.234699
-155.496323
-82.414413
-51.066051
-115.375755
-61.487137
-44.116573
-74.560913
-83.856850
-110.589905
-104.217514
-65.180878
-114.026932
92.086029
55.801647
53.718586
77.386734
49.384380
-57.992641
-78.693581
-100.590935
-96.290398
-50.476845
-62.292934
-81.218475
-41.759342
-37.128635
-58.193825
-100.154785
-39.378654
-98.620285
-61.410370
-59.447189
-59.942242
-113.116249
-78.584282
-90.407608
-57.044369
-76.665024
-89.709305
-83.244118
-102.897110
-73.469452
-48.830090
-51.276646
-62.980801
62.823387
56.890430
88.788948
66.528114
-125.473656
-118.484421
-130.963928
-62.437370
-52.010715
-77.347321
-49.208694
-125.279419
-74.019386
-46.697224
-47.415810
-71.767281
-145.759521
-27.609365
-160.648453
-155.518753
-145.565689
-148.804169
-56.546837
-49.582329
-58.652428
-69.155495
-59.142994
-35.526024
-50.979160
-55.827915
-67.403580
-52.428257
-39.168800
-66.634789
-74.057404
-58.219936
-45.077477
-158.450607
-55.414604
-49.369225
-38.327202
-98.827271
-74.661827
-70.925392
-68.810532
-129.020401
-156.573532
-76.536865
-79.799896
-78.390961
-139.179733
-108.914825
-49.261639
-105.017761
-54.114895
-165.139420
-71.191437
-91.459183
-92.273743
-132.810806
-152.955399
-65.165176
-90.561920
-165.646011
-72.203049
-105.516487
-141.671249
-82.963966
-64.855125
-58.634178
-78.250328
-94.336914
-77.690468
-66.543732
-62.228436
-71.788239
-65.385185
-60.394344
-115.851753
-48.558918
-60.197498
-65.194962
-79.784088
-56.490566
-63.617634
-95.781303
-55.978073
-71.740112
-65.430290
-164.195984
-131.643112
-47.141895
-86.395653
-66.308891
-82.103477
-144.682312
-88.392517
-77.577179
-67.564873
-41.321579
-43.746399
-66.992516
-63.463642
-64.900726
-66.590492
-108.880501
-97.311623
-82.037506
-45.999943
54.650299
80.908028
63.053162
85.797661
-66.305733
-77.341904
-106.597229
-79.015976
-54.845348
-123.315750
-94.743690
-52.406265
-66.060654
-62.249878
-12.545816
-140.000595
-126.179214
-121.846771
-58.151974
-59.799503
-66.289085
-101.645569
-151.111328
-56.481491
-61.285904
-74.055695
-59.875908
-104.512390
-104.203133
-62.959900
-50.284531
-65.282806
-93.195808
-91.259071
-116.850197
-116.996475
-55.257896
-116.175148
-69.274208
-62.542305
-133.481018
-68.517998
-76.710693
-57.556770
-62.362579
55.542034
65.803268
59.976898
58.081676
57.005577
77.648956
86.263123
-60.559895
-159.433853
-62.008045
-154.630951
-155.751953
-150.520020
-89.932693
-125.725883
-113.530220
-66.091324
-103.448776
-51.615074
-60.530308
-63.115898
-91.300262
-99.241226
-114.998451
-98.643944
-62.891708
-86.086540
-110.364891
-91.062836
-123.069908
-71.033493
-50.670155
-73.817032
-84.148636
-70.234955
-35.320335
-58.550838
-34.200321
-70.012604
-61.558960
-60.268219
-56.879986
-70.646584
-86.651878
-154.519394
-106.972588
-21.772497
-66.144859
-39.633648
-57.185326
-56.556461
-64.957764
-65.962120
-78.377167
-67.552361
-57.262768
-52.821720
-54.000290
-44.589523
-123.855286
-63.425270
-79.456596
-82.091011
-50.028782
-52.517895
-46.884991
-93.424965
-62.934883
-81.078819
-65.905655
-64.685242
-113.195694
-99.832573
-81.691551
-65.501495
-56.350246
-117.669930
-68.771729
-54.819809
-119.103714
-65.288055
-101.562317
-63.408146
-66.937065
-67.283005
-135.719650
-159.998108
-53.812531
-156.057327
-58.162868
-47.813751
-61.115887
-74.778511
-86.336479
-69.731583
-123.669693
-133.121521
-101.148361
-108.245300
-164.313293
-90.603615
-103.084557
-57.502609
-122.637939
-82.291603
-55.306057
-100.166046
-55.625645
-53.687748
-157.610748
-86.810913
-64.935013
-62.559631
-81.502487
-72.136414
-49.318783
-137.574493
-93.500168
-71.126839
-94.217438
-67.528038
-100.267708
-55.391262
-57.458992
-82.071907
-68.877678
-115.756294
-116.930336
-63.366177
-82.366066
-160.945038
-114.723732
-107.016487
73.407967
-49.030384
-107.996635
-56.703461
-93.071899
-161.243118
-58.090256
-69.544914
-96.388763
-81.277786
-76.090683
-100.629997
-74.254791
-101.659897
-126.795540
-83.794556
-70.480034
-64.589912
-116.335709
-61.244827
-99.402214
-66.602997
-65.519279
-60.740131
-95.552345
-77.618271
-115.846642
-104.652779
-60.008114
-57.697762
-102.540001
-75.507446
-80.407547
-63.226852
-77.159706
-68.883560
-70.781570
-80.300873
-136.507553
-60.944141
-59.285191
-55.847485
-109.128273
-107.457924
-137.714371
-75.509270
-152.987183
-104.468391
-95.757050
-56.438316
-61.793484
-107.716408
-56.261185
-82.117989
-142.688660
-112.442780
-62.895611
-65.275101
-153.865799
-63.130863
-111.800117
-104.246483
-148.185959
-117.307533
-55.988594
-124.513794
-151.578156
-79.001190
-101.744270
-66.217857
-57.770958
-58.201153
-110.334518
-108.130272
-154.236832
-63.423862
-91.840271
-110.211212
-72.237076
-118.158592
-96.631721
-119.103874
-112.092674
-83.768356
-91.146912
-59.585712
-112.403564
-151.915741
-103.382126
-45.542065
-88.136848
-60.814976
-145.341034
-58.064903
-62.940647
-104.301643
-115.801888
-78.029221
-72.662270
-122.485123
-133.141479
-55.419384
-64.771973
-54.989971
-112.559090
-80.378685
-84.310287
-87.609093
-121.938408
-56.154037
-77.962143
-49.969223
-141.529877
-38.209824
-73.387154
-92.747749
-88.422882
-165.085129
-61.076260
-42.817833
-68.954994
-45.005978
-135.042694
-54.405556
-125.231461
-55.011135
-67.229668
-145.226013
-101.953064
-63.109211
-62.212418
60.915203
63.105549
-57.408447
-123.436386
-101.034309
-67.852776
-57.602337
-59.319153
-60.794842
-60.719669
-69.092247
-89.738358
-135.741150
-69.157639
-94.425369
-64.940216
-121.617477
-153.464035
-123.597092
-84.037842
-64.313377
-77.350624
-62.577785
-148.161499
-57.049747
-152.121719
-113.388542
-91.345963
-70.462547
-85.478714
-121.152168
-63.752831
-123.242287
-60.361092
-146.962433
-116.757637
-114.322144
-68.584259
-110.420151
-66.038216
-105.401688
-104.847885
-88.408150
-112.838547
-81.700768
-80.529541
-105.003410
-158.421844
-161.026566
-91.703751
-86.747307
-52.327816
-52.008785
-61.983521
-76.114685
-88.480339
-61.884598
-139.998398
-111.693085
-65.576500
-70.359192
-136.930496
-82.117050
-51.063740
-49.156277
-179.844223
-71.972008
-119.602203
-73.909523
-109.022278
-61.094578
-54.414352
-68.285484
169.420151
-63.574837
-62.863800
-50.375145
-141.216919
-152.851822
-144.382370
-132.024796
-148.123001
-40.890739
-51.023258
-121.755112
-83.183418
-63.390011
-42.805164
-140.673706
-155.437424
-149.120178
-62.850639
-156.800415
-55.873688
-147.237595
-140.717484
-117.655533
-121.652191
-130.973175
-92.609512
-145.096207
-63.631161
-86.003067
-98.480392
-127.377777
-59.392952
-170.813965
-164.261719
-89.572922
-111.546776
-118.038528
-62.922596
-66.550438
-43.373528
-52.997410
-64.301361
-57.734215
-62.653717
-63.514732
-50.854828
-85.220512
-88.406082
-72.745193
-50.396976
-61.522530
-122.719505
-130.525009
-77.253014
-67.046242
-99.843658
-144.630630
-67.172821
-70.671364
-62.280880
-62.564781
-87.584587
-90.712807
-153.266724
-74.867355
-35.272552
-125.089828
-54.541409
-129.843170
-65.844315
-71.301369
-142.566376
-152.618896
-143.761490
-57.467445
-98.733299
-137.882736
-66.759560
-160.061340
-59.401558
-57.336411
-68.725166
-29.868784
-73.138306
-54.349796
-137.555847
-83.124664
-42.690727
-53.508232
-93.478615
-103.011475
-61.542774
-74.055435
-133.824203
-129.648163
-47.890713
-104.441742
-86.803329
-51.657787
-63.027050
-46.447651
-53.945774
-54.708405
-57.023331
-69.399757
-51.037392
-43.684052
-157.991699
-31.160103
-65.004036
-137.557465
-50.855320
-47.668560
-44.367008
-71.063522
-59.629509
-60.346447
-75.522354
-55.576031
-69.133682
-139.650833
-58.733402
-97.861717
-62.308685
-118.049103
-99.850433
-69.791428
-93.057838
-54.126835
-55.053391
-32.988014
-67.816429
-174.532837
-95.259323
-79.758408
-119.287201
-68.643959
-107.659065
-149.516296
-122.214096
-61.408573
-62.403980
45.192410
-84.148865
-91.311272
-157.705978
-151.157791
-116.980537
-81.025955
-123.220566
-110.572807
-71.337181
-96.573799
-58.744083
74.394806
50.182373
-66.106285
-75.469879
-119.682449
-134.209717
-63.641186
-48.506660
-79.999298
-50.743073
-134.534088
-70.232430
-78.555145
-77.740570
-66.393158
-38.852257
-162.994308
-79.937485
-62.077599
-63.691933
-78.212730
-165.186295
-154.365692
-80.968559
-64.917564
-87.659103
-96.901855
-74.635292
-86.779572
-63.373291
-34.472332
-142.153183
-66.330978
-8.721230
-90.572540
-60.510513
-141.557800
-109.407089
-72.325233
-133.752609
-48.210217
-64.385948
-45.712517
-59.523830
-168.186752
-67.678436
-67.664230
-67.936371
-63.736610
-113.758789
-40.301693
-62.148598
-64.450821
-65.204163
-97.708885
-60.178593
-67.025337
-98.963898
-121.618370
-114.172462
-77.942932
-73.488182
-73.209000
-76.871559
-178.082031
-103.312828
-90.045715
-92.681480
-131.482391
-92.849014
-61.644749
-83.233177
-141.493866
-65.138931
-88.676834
-56.950871
-45.926983
-61.962414
-59.688263
-131.787506
-50.156559
-61.453529
-52.674019
-87.771545
-63.527348
-151.469574
-45.174454
-132.934738
-67.758247
-106.055397
-76.457390
-59.610874
-77.205879
-52.782700
-163.746597
-56.823956
-54.727486
-37.724262
-71.111038
-59.177048
-48.334904
-109.097069
-80.778328
-62.370483
-99.267525
-38.338947
-70.100403
-75.155174
-59.008038
-76.321709
-88.904671
-68.636574
-56.821850
-89.934021
-63.187260
-79.506233
-60.362396
-63.142841
-36.916985
-68.342079
-67.992165
-142.392807
-136.460068
-83.699669
-57.225922
-65.929230
-58.979786
-83.378731
-64.542412
-67.751343
-145.718796
-55.571522
-54.796616
-72.826958
-67.448730
-62.037144
-109.726341
-50.201351
-150.477280
-158.848938
-50.029617
-88.090553
-58.906532
-79.720474
-123.512749
-53.980591
-59.147591
-80.632156
-70.704376
-65.483955
-46.742363
-75.202110
-58.616600
-41.776253
-165.645309
-67.809380
-59.124901
-62.206505
-61.814766
-109.865387
146.413956
-98.441559
-67.791603
-157.473373
-96.776863
-96.116936
-56.041573
-63.315548
-66.244530
-64.491440
-75.279961
-59.247414
-54.649246
-62.754963
-78.924927
-112.712532
-55.383541
-59.133221
-79.923607
-85.817017
-54.375797
-69.248199
-84.708717
-61.468788
-69.921570
-56.068962
-46.814552
-120.718857
-64.261658
-78.581688
-70.078064
-118.305481
-86.434082
-60.718494
-157.695236
-62.546486
-88.751915
-67.470398
-53.211266
-139.116379
-115.127312
-50.980118
-96.837090
-61.699444
-66.566368
-54.103981
-88.454353
-66.983696
-107.281464
-74.412094
-98.771713
-98.905487
-69.351868
-100.685104
-98.480507
-60.293121
-63.271057
-58.687920
-98.977592
-128.937622
-106.529999
-143.143524
-57.489563
-83.306679
-57.556301
-109.046127
-64.057434
-49.357689
-37.680954
-60.105797
-121.964088
-102.422523
-129.448044
-75.868431
-71.881233
-64.766418
-64.146034
-143.478867
-49.416332
-71.350960
-110.331314
-74.769966
-58.271461
-80.029045
-43.309750
-73.078575
-66.389557
-56.229321
-62.808750
-108.599022
-50.675323
-63.206867
-62.694099
-59.542629
-62.750282
-47.793453
-48.494446
-53.756191
-62.902420
-162.775467
-97.221466
-153.046616
-60.313683
-70.932632
-72.745087
-50.607983
-58.102566
-141.639801
-115.873718
-77.902939
-98.538368
-65.831078
-113.807556
-122.453758
-80.332909
-53.733875
-110.448280
-69.339531
-101.227814
-64.003677
-64.893219
-114.124733
-67.310524
-139.366455
-69.257515
-134.865784
-74.266129
-84.715561
-127.802284
-51.570305
-63.140438
-79.914146
-51.550900
-71.160339
-72.896507
-60.286743
-37.943493
-50.306469
-65.124481
-154.104446
-39.667103
-56.814625
-58.852432
-60.470257
-139.578354
-52.726906
-83.635368
-153.103531
-66.072533
-122.956856
-64.601456
-81.434616
-66.290916
-50.568737
-66.033188
-141.181808
-85.629036
-84.764252
-59.889656
-40.656734
-140.460007
-54.613876
-78.010376
-110.840073
-132.200714
-55.649952
-103.865593
-57.369480
-86.167923
-68.630867
-77.796738
-66.120590
-64.161430
-75.649292
-57.079906
-96.322296
-109.777832
-54.596809
-53.990963
-65.254189
-79.151421
-91.560112
-61.255428
-39.664005
-56.771347
-50.951630
-131.848129
-75.413414
-82.360886
-42.205753
-61.687588
-175.422852
-143.428726
-115.245064
-112.080765
-92.105652
-92.440475
-166.315857
-52.296227
-46.899807
-147.833969
-56.769558
-118.971565
-154.976868
-98.028969
-86.241577
-96.366364
-94.576813
-109.437500
-118.348289
-164.041382
-112.978371
-123.672920
-141.313950
-73.236946
-57.169029
-130.061600
-65.368317
-80.924545
-155.502884
-53.411770
-101.157158
-65.672699
-42.826675
-53.735504
-60.972576
-63.316124
-80.364746
-157.452835
-121.625816
-41.544769
-54.875454
-75.133369
-60.535900
-93.487740
-90.516548
-119.862656
-89.387703
-44.622589
-99.485390
-59.097389
-129.901291
-64.977448
-100.776428
-80.533783
-108.483917
-42.665928
-66.734497
-94.184906
-151.586594
-61.759399
-156.329865
-138.211380
-67.915611
-70.062721
-102.341087
-63.512642
-118.886978
-96.409485
-63.477253
-57.739323
-80.664627
-66.827370
-102.630318
-118.468857
-118.009827
-140.334045
-62.098476
-81.037193
-85.418839
-100.636475
-112.322426
-103.914230
-64.373093
-153.378357
-23.994083
-142.205215
-66.449440
-50.421215
-106.299088
-61.977787
-66.145081
-72.084526
-112.489746
-68.292885
-110.781395
-106.495842
-58.703541
-113.590752
-71.464180
-131.455490
-85.863876
-58.076439
-55.440933
-55.732311
-73.206810
-86.641212
-75.650604
-52.579994
-97.924789
-89.467178
-106.393677
-59.093815
-79.014870
-148.697723
-64.137634
-51.333363
-73.406868
-93.546761
-67.564148
-54.936504
-76.613266
-65.578918
-66.276230
-106.090683
-157.952026
-89.457436
-85.602852
-153.825073
-54.274521
-119.497284
-91.473961
-58.205059
-147.763046
-70.161629
-125.155220
-62.572273
-62.557755
-60.760212
-59.259823
-59.678780
-58.193291
-70.565178
-63.473957
-65.369499
-130.816635
-69.263985
-70.780006
-67.238899
-119.777908
-43.362183
-79.193893
-79.751968
-49.207649
-63.693909
-53.730534
-78.278427
-151.130737
-66.817978
-71.755371
-62.585785
-110.136017
-64.125031
-46.495975
-64.183769
-142.498199
-64.889168
-56.559227
-66.586853
-51.269863
-65.706444
-162.712494
-60.620045
-73.108978
-146.361847
-88.938904
-74.191139
-156.767776
-90.085983
-66.823219
-145.411285
-132.328751
-35.221630
-58.846344
-63.868610
-104.673134
-45.238037
-48.735142
-56.325356
-98.095703
-126.399773
-61.545704
-61.927361
-55.163250
-105.414566
-92.341599
-111.702217
-89.703773
-89.341637
-117.153831
-114.939987
-97.791161
-56.377728
49.404396
20.638914
-61.899918
-137.690781
-61.694767
-35.627037
-148.934418
-82.196007
-82.582680
-71.161812
-136.394028
-48.423622
-83.611107
-67.333664
-63.916443
-64.262360
-110.657372
-154.265381
-72.308899
-39.544235
-41.143124
-73.813461
-67.790100
-60.094856
-117.256584
-72.508591
-153.226578
-47.525127
-80.125053
-59.903568
-63.701607
-112.765465
-115.788445
-62.371441
-106.436188
-115.158653
-59.885277
-100.667831
-135.769867
-90.281250
-49.054417
-65.763329
-109.073013
-71.842209
-160.971085
-64.594315
-73.899887
-141.086456
-51.573372
-68.317268
-58.162792
-53.555714
-52.431900
-98.715744
-86.387550
-132.780060
-83.488716
-103.490524
-57.835369
-33.383392
-48.973934
-103.176994
-71.298912
-70.565483
-62.766430
-59.559834
-57.611141
-149.684219
-82.471291
-148.225861
-109.688492
-74.027489
-112.095009
-90.434074
-79.361122
-50.302559
-78.064812
-60.523422
-69.768272
-67.654289
-144.520844
-34.925308
-85.451668
-50.567913
-48.370941
-74.622627
-159.247955
-69.403564
-93.502510
-115.100166
-120.680626
-57.364876
-38.554020
-68.906982
-43.639137
-70.018227
-76.604683
-101.356819
-79.702866
-76.989548
-81.949883
-95.564934
-59.086124
-74.757385
-65.819511
-101.464172
-64.560791
-62.094967
-76.184273
-80.218246
-63.233288
63.038792
-119.636360
-106.662163
-59.193893
-89.451195
-112.005905
-90.647934
-126.465919
-70.345695
-51.700100
-102.713524
-103.053482
-116.590233
-71.571396
-60.789021
-57.784687
-110.702003
-112.266731
-75.582626
-138.557953
-67.567291
-48.864716
-86.403999
-61.917233
-103.984726
-54.923183
-34.544418
-89.558975
-71.301628
-163.234589
-148.586548
-57.667870
-63.253735
-83.163528
-75.395401
-43.309433
-89.642960
-58.022625
-102.384216
-149.599594
-86.277794
-62.925587
-58.935867
-58.144577
-101.742622
-65.804115
-94.694099
-104.607704
-68.294540
-62.533112
-64.636894
-73.883034
-151.668060
-89.416550
-99.653793
-40.763004
-101.229958
-130.363052
-82.161385
-152.528107
-149.893616
-55.791470
-78.609245
-93.081825
-39.987988
-101.486382
-117.778084
-61.803272
-36.388638
-71.878853
-72.058357
-56.883156
-61.063187
-159.292542
-133.053329
-73.049042
-48.568924
-49.718925
-69.661720
-52.717888
-114.352730
-58.901814
-124.387741
-112.122574
-94.490128
-67.158981
-50.956684
-50.005539
-73.275208
-107.760910
-56.549973
-99.353836
-101.902969
-99.672958
-81.766853
-123.694771
-51.342251
-90.727783
-150.697998
-82.827194
-138.900345
-67.563049
71.044617
-58.983646
-94.123657
-76.755165
-117.342804
-69.886368
-100.586304
-122.241814
-93.267403
-110.602043
-73.733322
-60.443005
-65.051857
-75.773392
-37.445942
-60.071476
-72.947670
-67.018410
-93.791313
-153.813446
-35.565517
-115.835182
-96.362473
-50.295635
-87.356644
-92.407188
-108.528877
-54.464561
-89.786224
-113.530571
-47.196171
-57.828995
-60.194851
-53.293327
-62.407051
-72.157898
-49.447990
-136.660141
-76.614456
-100.534912
-137.468063
-99.076256
-101.099861
-105.625114
-162.833832
-114.271301
-117.279739
-55.852341
-52.951641
-156.963852
-61.509102
-77.483482
-56.903152
-92.767593
-77.594254
-75.505516
-54.560619
-80.730492
-57.104794
-85.781006
-106.305405
-55.101704
-134.002625
53.816071
51.302570
60.304420
28.184887
-95.380196
-56.279358
-58.535995
-106.274849
-62.041344
-74.900192
-62.187599
-78.178459
-63.957199
-61.722942
-60.755444
-52.343357
-64.220566
-94.021713
-70.815216
-72.536385
-60.022812
-62.430111
-66.032234
-136.626251
-65.238266
-78.215569
-45.089794
-48.277897
-108.677277
-95.903954
-132.234589
-66.850060
-70.497917
-132.335922
-59.119408
-57.652191
-113.546967
-58.524574
-86.100021
-122.952057
-72.316551
-94.338821
-96.406738
-99.403122
-110.340965
-72.942528
-147.471512
-88.230789
-72.666267
-113.996979
-97.678810
-37.834438
-97.823112
-116.989975
-70.798401
-168.867813
-66.034065
-68.575989
-153.971100
-68.309113
-100.020828
-68.278259
-91.728035
-54.717876
-71.572220
-45.952862
-67.752670
-144.903992
-55.901371
-47.129154
-66.400284
-60.162289
-61.469269
-71.617180
-64.153610
-74.879601
-75.839302
-55.667927
-62.840122
-89.016533
-105.358025
-80.401535
-91.288689
-76.215942
-87.697968
-74.260490
-34.512539
-44.941841
-153.766663
-75.159897
-136.507706
-126.840813
-69.385162
-61.903164
-165.591660
-72.135826
-61.111885
-89.925453
-90.181831
-47.311573
-56.023315
-132.821198
-90.970810
-50.267376
-159.176590
-68.439781
-70.705055
-145.652237
-40.794941
-144.255600
-55.395725
-138.079346
-51.675690
-51.677803
-67.083778
-55.397568
-107.634102
-62.505154
-96.447128
-134.363907
-59.605721
-83.746330
-71.568687
-141.958359
-70.859550
-58.177662
-152.655136
-74.998489
-81.131699
-87.440445
-118.884300
-55.956730
-152.452301
-66.250908
-136.697220
-83.581635
-80.269905
-42.499660
-69.734520
-89.573441
-59.022312
-82.943298
-145.303909
-77.559967
-105.061813
-66.272156
-106.500374
-61.567520
-46.896908
-123.908310
-66.343475
-152.016190
-47.671017
-74.523773
-54.532413
-64.870056
-70.047897
-74.684486
-101.886894
-48.659801
-82.076302
-62.906994
-64.331238
-87.027069
-150.916290
-76.695358
-69.802795
-55.038067
-54.877335
-67.316551
-58.566299
-86.653229
-51.356899
-58.367329
-140.531509
-69.291634
-110.125771
-142.024292
-76.586731
-170.455307
-40.440598
-154.345261
-153.528839
-60.981735
-72.276459
-72.021011
-80.917007
-77.051834
-87.169312
-156.608627
-119.655266
-70.818375
-59.208633
-89.252266
-78.869484
-51.763260
-121.218285
-89.085197
-92.094063
-143.249924
-58.989944
-148.705276
-72.429573
-104.629036
-68.115929
-119.944496
-101.093025
-84.652290
-76.511040
-55.160183
-70.836533
-157.557465
-122.965736
-66.636909
-109.616623
-72.549934
-131.660507
-63.477577
-96.708611
-104.669006
-85.351768
-156.559006
-150.882690
-58.950253
-67.508766
-100.324562
-44.807312
-50.548527
-70.278297
-128.292480
-67.036926
-81.026520
-129.697342
-62.548534
-55.154079
-43.946686
-50.773426
-131.178253
-125.288506
-56.755833
-85.465225
-58.122726
-57.515587
-57.928047
-140.862289
-39.675640
-149.468430
-82.372131
-60.832703
-96.664902
-75.203674
-95.454201
-113.135605
-111.497810
-106.232040
-113.262520
-62.239952
-82.690102
-144.448395
-66.891769
-100.563499
-53.861542
-118.538635
-73.888214
-45.742085
-68.777748
-121.430023
-41.181915
-47.979065
-107.040787
-93.959305
-87.546539
-113.172539
-71.949226
-136.829041
-71.474762
56.388504
57.192825
52.650906
-101.545471
-65.110397
-58.835506
-129.360886
-74.737801
-95.394760
-68.484764
66.327751
65.072655
-56.785774
-60.940769
-160.546417
-116.427559
-78.687408
-48.771019
-85.103058
-58.799198
-105.777412
-94.991112
-147.985687
-93.612549
-162.288132
-78.781845
-125.097404
-67.796051
-87.694847
-105.960205
-74.240906
-57.330891
-116.213615
-109.622452
-99.906502
-103.107338
-72.682220
-113.363655
-118.881104
-116.264305
-88.788345
-101.447197
-170.051712
-99.175087
-152.725433
-170.537231
-92.266129
167.225235
-103.916176
-99.526711
-71.859566
-160.352341
-96.307632
-56.470615
-68.313225
-55.531120
-70.176750
-102.131447
-145.724472
-53.667725
-92.888161
-64.965469
-86.612907
-128.654999
-121.304207
-65.888451
-59.941723
-63.469215
-69.675179
-71.015556
-115.193863
-47.947933
-115.640823
-50.214115
-70.618439
-68.815643
-54.295113
-134.814819
-99.726097
-71.694397
-72.643761
-69.839592
-63.027603
-80.011948
-62.708496
-67.803627
-111.011223
-163.687408
-76.299995
-57.262688
-68.323044
-59.112267
-145.255447
-87.764999
-80.412689
-64.371208
-65.008286
-52.511074
-62.050987
-50.928867
-73.407471
-98.662338
-44.269680
-78.625381
-60.755444
-48.108212
-28.916916
-58.186440
-77.483772
-70.652107
-59.110065
-50.045258
-71.882973
-141.797867
-67.662949
-125.296440
-68.624435
-78.494675
-71.508499
-53.450180
-121.318718
-71.513596
-73.760422
-57.186005
-85.176041
-82.055000
166.636932
-161.083435
-56.343800
-170.651199
-46.598316
-47.328041
-142.882706
-76.089958
-144.800308
-107.078941
-67.061310
-80.210960
-42.457119
-59.480091
-54.037231
-60.386635
-53.984718
-121.563293
-57.486748
-129.324188
-35.414814
-53.681564
-35.050282
-75.298721
-112.014030
-60.923126
-137.955368
-141.213516
-100.825851
-73.482338
-118.146736
-61.050659
-72.761131
-53.103760
-141.655838
-63.380409
-53.519527
-48.809280
-133.207520
-49.426304
-48.747356
-151.602676
-56.578259
-68.401901
-152.544464
-70.738853
-59.004116
-90.257370
-113.333229
-101.425720
-133.329636
-107.487785
-87.148102
-114.705986
-61.212502
-90.934685
-54.607224
-69.549385
-149.870132
-70.399277
-47.613075
-64.862030
-64.799980
-65.757286
-88.391876
-122.124046
-89.667351
-139.335312
-106.048668
-91.796547
-63.142391
-57.981983
-155.135681
-59.627754
-62.888245
-155.055740
-125.963684
-104.266579
-100.155746
-64.661278
-65.212074
-66.913620
-83.472160
-49.944534
-65.228004
-71.798485
-62.225983
-124.804596
-153.994247
-58.545578
-63.449120
-64.373245
-38.785328
-21.423969
-51.158352
-63.744316
-63.989090
-92.832260
-78.899956
-46.367802
-149.858719
-55.820827
-57.199520
-50.291805
-122.133690
-92.624626
-57.386585
-140.931320
-78.418510
-86.629753
-151.769684
-83.799942
-87.853584
-73.709160
-63.207447
-72.867859
-146.888062
-67.328186
-149.785751
-73.404884
-65.912048
-95.604492
-61.785900
-89.403831
-101.265419
-80.111458
-135.277130
-71.197868
-49.076817
-52.151947
-59.769371
-154.834320
-64.899788
-75.005371
-95.213531
-34.506142
-139.486786
-84.647034
-106.671181
-54.713375
-61.492149
-68.120384
-93.590790
-144.466705
-63.118847
-65.721550
-77.107155
-96.819801
-123.587502
-84.039970
-112.599091
-168.032455
-92.323608
-90.653099
-83.477936
-74.678192
-122.020065
-45.977829
-91.113297
-45.292080
-84.454849
-87.652290
-85.218842
-84.614769
-97.721603
-50.517281
-68.189201
-171.774445
-37.634792
-103.827835
155.424240
-49.771900
-65.176895
-122.319458
-56.642597
-57.068497
-51.293156
-51.355007
-150.690811
-63.339348
-65.189636
-55.926979
-38.441742
-112.382980
-70.584587
-154.634949
-84.086433
-55.402481
-133.572449
-104.545052
-95.546936
-59.160446
-159.203644
-86.887466
-131.747574
-80.411591
-52.423473
-112.644676
-56.077793
-149.976028
-60.167530
-69.567535
-131.625290
-110.110718
-65.188080
-126.365982
-57.122616
-85.076233
-99.362915
-66.426826
-58.290485
-125.850052
-111.235214
-145.209274
-122.246498
-54.623257
-75.344734
-63.922009
-64.729988
-61.273048
-132.238312
-64.135361
-149.265259
-53.557537
-76.227486
-57.743153
-114.254189
-140.591522
-115.787407
-97.817726
-60.594887
-121.146210
-59.572803
-103.295929
-102.581696
-102.984238
-78.338455
-68.211754
-129.610092
-153.729004
-92.635582
-120.535759
-42.897224
-96.503105
-53.665802
-51.330769
-69.914619
-70.546974
-85.468910
-64.786011
-132.776718
-82.956238
-144.034424
-65.954834
-77.884796
-63.317852
-36.522182
-86.444733
-149.945450
-53.773502
-42.762108
-64.976364
-86.156586
-51.656570
-84.002594
-62.032894
49.056793
63.125725
51.943966
43.554127
50.782475
90.249016
60.618095
68.774590
53.083157
72.920555
112.672195
47.756886
80.952133
56.691643
63.148163
76.442436
65.203949
70.409653
66.808792
36.306301
60.894932
63.722122
84.875374
69.251015
70.386971
79.694199
-108.583992
-141.796188
-139.686417
-65.321587
-65.629898
-145.205704
-77.318451
-58.886181
-83.720299
-69.902992
-64.018990
-74.146568
-158.839569
-75.357697
-102.071243
-85.009682
-95.754997
-94.183075
-50.362370
-75.330864
-58.290867
-62.508392
-64.023376
-69.665504
-156.315994
-70.088051
-94.875961
-171.131531
-92.844139
-62.864586
-165.353973
-113.278152
-60.651817
-63.125553
-67.980812
-70.139397
-49.472404
-64.765274
-61.012398
-73.255440
-74.597588
-62.924568
-66.849869
-83.142685
-56.670532
-85.870636
-133.617096
-71.532173
-62.104557
-115.351791
-70.119102
-63.674339
-58.659286
-43.160255
-104.073593
-57.274830
-83.214897
-60.836205
-37.765629
-94.133385
-78.241302
-57.760708
-116.865173
-82.804436
-70.660660
-105.933014
-72.372025
-61.165558
-76.222816
-68.294662
-73.421616
-94.783981
-78.799629
-151.661331
-106.065926
-70.728333
-62.560978
-51.933964
-57.179920
-116.141312
-65.063538
-83.528152
-59.844234
-139.127365
-90.637428
-65.037437
-100.430840
-82.202744
-92.541016
-68.010696
-44.567108
-125.549362
-71.128082
-95.610229
-159.916397
-124.306305
-25.875330
-54.291500
-90.241898
-99.076431
-69.711708
35.012032
-61.175117
-48.733269
-50.629154
-117.627602
-76.298347
-58.199207
-70.966217
-147.053345
-55.540680
-147.644897
-66.255806
-54.685272
-140.790131
-87.122688
-60.111698
-68.906349
-80.556877
-67.582329
-101.004883
-144.514297
-77.433823
-59.838573
-71.088753
-54.913239
-119.309776
-97.115540
-60.835735
-71.336472
-78.035156
-85.018997
-48.224976
-88.044800
-128.018448
-71.650780
-155.419724
-64.228111
-64.737381
-75.713020
-114.764328
-95.402786
-47.962189
-48.801701
-96.772888
-144.449554
-40.507523
-113.095375
-55.698681
-49.770184
-63.549137
-118.018929
-64.246613
-63.731903
-50.556366
-58.898697
-146.391006
-71.212273
-63.685280
-61.462559
-57.392254
-66.684814
-85.429054
-129.836212
-70.399200
-91.535461
-88.141464
-103.419586
-61.223366
-105.252373
-60.152611
-78.938217
-57.931355
-58.644405
179.104950
-62.158138
-89.630966
-62.724117
-34.243423
-52.711006
-114.610161
-51.038700
-99.670952
-69.741661
-66.316818
-73.351730
-60.380848
-123.335289
-60.317341
-57.620457
-86.216743
-62.532536
-94.388145
-74.315079
-67.036446
-108.986191
-95.643898
-57.305447
-137.684982
-61.385059
-83.002617
-67.213203
-77.770500
-76.431198
-125.732094
-51.931953
-95.805801
-111.380615
-135.583710
-89.374802
-99.787880
-67.465515
-47.680347
-56.903862
-44.947613
-36.831280
-97.904442
-51.965969
-43.960247
-146.923355
-60.695210
-150.611328
-51.039112
-79.984276
-95.091995
-129.594803
-140.085373
-59.997360
-61.578449
-100.061821
-69.999008
-53.462753
-82.516693
-84.693489
-99.236603
-122.665916
-107.203339
-70.358543
-97.976952
-136.819809
-69.100594
-87.510757
-60.319473
-128.628830
-58.099117
-76.871346
-69.440346
-65.215805
-102.208847
-81.039795
-121.778755
-82.427589
-59.557957
-68.899605
-97.447899
-57.563103
-61.904488
-92.140831
-60.378990
-24.764540
-160.722412
-80.066505
-65.327843
-120.529129
-155.171509
-145.167892
-59.363041
-69.602974
-61.504505
-122.740326
-137.787674
-75.655746
-66.255348
-43.720249
-48.355644
-60.580986
-111.186951
-53.971107
-78.308563
-73.488113
-92.104408
-46.547371
-72.650452
-71.321663
-72.057114
-31.252914
-65.816887
-82.300644
-141.012482
-70.564240
-44.019936
-59.513157
-55.882977
-125.014847
-63.570084
-75.963524
-106.183929
-80.783203
-129.403687
-97.943977
-64.146660
-64.040031
-58.896576
-60.309216
-78.158623
-65.076797
-57.234520
-44.554852
-38.182903
-59.297615
-117.482513
-64.707138
-88.000275
-67.285736
-67.897568
-71.166313
-55.482147
-78.827538
-80.748024
-119.161934
-60.790581
-124.934700
-157.217743
-76.836655
-95.817848
-108.050888
-121.898041
-58.303120
-121.932693
-48.661556
-72.156708
-57.831654
-56.669312
-80.592812
-135.067337
-57.545994
-93.477425
-81.632019
-70.010887
-149.913605
-66.647865
-51.290569
-50.804291
-103.133553
-60.250858
-86.979805
-120.140167
-96.031090
-73.584557
-64.578506
-73.809319
-57.647987
-73.361160
-31.813025
-83.415672
-98.827126
-57.256069
-156.874191
-78.846336
-146.424255
-82.199799
-77.530739
-136.381592
-59.197109
-73.322350
-25.633553
-66.695488
-56.104893
-78.597107
-83.298698
-79.025970
-83.953674
-62.640797
-158.649277
-69.313194
-110.179909
-55.052368
-79.978142
-61.900177
-62.818291
-68.021538
-62.703785
-36.008938
-106.474792
-53.174168
-147.724335
-87.399979
-146.043381
-67.215240
-82.061150
-57.704010
-130.948578
-68.296379
-45.692242
-168.053314
-136.695129
-60.339085
163.345978
-51.867661
-57.322571
-58.822460
-72.888535
-124.177261
-37.690674
-105.469124
-72.154213
-64.853615
-55.112400
-58.045307
-98.830490
-111.091019
-156.345871
-53.584312
-63.381290
-63.101055
-79.292389
-66.151703
-68.734818
-75.298538
-60.061661
-97.492981
-67.718575
-153.762344
-61.623547
-43.507519
-95.969475
-118.529976
-68.793129
-63.121777
-65.418777
-140.624954
-77.427078
-117.741119
-141.038986
-115.958969
-47.526890
-134.673172
-78.749908
-85.547234
-52.688053
-67.941460
-84.743294
-73.843224
-55.486336
-64.442871
-54.356384
-107.412956
-61.889378
-81.931175
-87.871819
-63.655720
-57.450596
-96.423027
-75.477928
-162.054199
-58.618553
-65.117462
-76.079765
-114.624229
-129.864136
-92.583679
-120.017441
-108.210579
-53.918961
-101.236305
-120.132599
-87.888046
-75.269661
-55.531673
-38.764301
-60.538574
-61.488529
-57.008411
-127.966743
-69.597496
-117.243813
-58.339001
-94.727974
-145.833862
-54.913918
-63.754333
-76.631020
-92.729813
-73.292915
-92.176750
103.183563
54.157238
59.881496
52.208431
58.429588
63.713654
57.550556
42.528694
81.339127
81.277550
70.542610
-83.348091
-54.937073
-92.311165
-83.245918
-73.750244
-115.796562
-67.965805
-99.046921
-87.719048
-121.034172
-69.151764
-64.684509
-80.470695
-77.170128
-88.488968
-99.403534
171.674820
-64.411896
-85.072624
-116.720642
-83.490250
-91.434898
-58.475021
-59.404953
-128.571411
-143.505936
-76.316757
-149.938995
-42.521584
-92.575035
-151.952545
-102.150101
-164.201843
-97.127693
-125.972450
-148.050354
-45.469505
-63.206009
-152.122360
-90.172188
-123.334602
-57.663830
-61.861431
-68.724609
-57.534691
-56.082447
-124.903908
-135.225113
-65.501709
-59.079571
-131.346375
-142.898438
-71.585663
-134.932617
-61.220226
-54.930515
-154.784546
-56.020546
-54.480263
-55.864506
-82.758896
-61.003380
-62.144718
-64.480675
-62.306370
-83.281700
-103.279442
-66.675789
-70.556030
-75.453041
-97.344513
-58.318241
-117.304588
-93.261391
-85.757736
-100.071075
-81.213905
-151.074249
-75.161865
-46.426762
-59.855949
-57.629650
-117.451874
-62.102268
-42.273636
-45.790562
-86.972717
-59.673523
-74.629608
-148.224564
-62.518814
-45.384144
-131.642899
-141.424271
-113.067093
-158.753937
-76.183876
-129.517502
-71.975456
-62.468525
-82.108162
-71.061470
-72.858276
-63.963127
-59.884720
-66.111725
-63.988667
-89.754234
-35.348141
-52.060680
-64.370720
-77.163071
-82.988785
-36.395035
-45.406860
-62.913956
-38.786160
-64.549286
-97.511131
-106.696999
-53.635174
-57.464245
-90.706810
-82.593719
-120.099442
-120.657005
-56.521278
-70.785583
-101.935661
-62.194565
-150.985916
-167.658249
-83.503822
-147.821167
-70.327782
-98.317917
-108.349663
-133.313324
-77.558998
-157.539429
-64.269478
-118.487900
-134.709656
-118.090286
-67.755257
-63.676025
-80.717880
-147.979782
-134.474091
-140.865723
-171.263535
-68.002724
-124.287552
-86.288750
-136.454086
-61.154465
-147.876831
-75.564766
-79.570869
-90.557487
-102.502007
-63.491337
-96.321709
-128.138474
-122.729233
-66.648056
-76.028656
-92.130135
-135.450043
-121.152016
-49.003082
-59.489578
-65.144203
-143.116394
-71.626701
-143.180649
-71.783524
-74.351334
-55.519955
-123.431114
-117.015099
-58.857296
-72.948273
-81.739761
-81.418419
-69.407692
-61.471794
-73.979172
-100.167732
-89.743164
-144.762375
-158.369583
-50.756336
-82.985786
-158.626175
-60.407776
-59.736141
-63.179096
-90.383873
-70.048798
-97.772064
-120.962784
-126.538620
-87.914032
-112.386078
-60.632393
-111.342979
-94.921883
-120.873932
-150.403687
-61.456196
-63.942486
-151.968307
-57.544247
-43.764378
-61.679131
-69.138489
-62.814308
-101.222237
-62.197926
-65.882515
-107.098160
-80.389488
-57.931366
-30.340139
-52.089466
-64.922180
-30.610966
-64.432510
-142.849335
-104.478951
-51.806557
72.995934
88.720520
52.962391
57.881969
-103.825157
-63.653152
-155.266800
-126.291260
31.953566
71.510948
52.119156
46.850124
60.323627
38.535122
68.693069
58.068462
51.546612
60.237381
47.618752
56.716282
74.988754
66.004318
14.235984
-93.436508
-94.550301
-64.565018
-67.047142
-47.093479
-55.716110
-57.077324
-75.859718
-107.875664
-55.861031
-37.065056
-74.072174
-69.645164
-99.683426
-67.901405
-83.451057
-67.535896
-73.357399
-52.317730
-80.705200
-55.830044
-52.307743
-58.396999
-136.938675
-60.662704
-58.015240
-107.374939
-69.033676
-120.296822
-54.080303
-70.276047
-55.303051
-83.924408
-62.061882
-132.689682
-63.827862
-67.003036
-97.623772
-69.689606
-72.669144
-78.915657
-55.123310
-83.794914
-52.079208
-83.822182
-62.056793
-58.880264
-147.446503
-134.051376
-48.787601
-62.335323
-60.722271
-66.109650
-87.623863
-36.298416
-174.130478
-59.561699
-121.968338
-89.772125
-71.762268
-73.645569
-132.126129
-78.246292
-97.488892
-88.603271
-57.271145
-101.628502
-113.548347
-98.301918
-65.497276
-113.200722
-159.435272
-85.379898
-97.349831
-124.488197
-59.989010
-84.829002
-149.015656
-61.520016
-123.977036
-95.441841
-93.275284
-66.160049
-61.340736
-60.649647
-87.876091
-61.282543
-61.085056
-80.666542
-43.683361
-87.412056
-97.561409
-168.462738
-61.968609
-54.371784
-67.266258
-137.623367
-154.323227
-143.400177
-137.182404
78.263100
-101.282303
-123.018204
-92.593971
-68.314903
-59.991611
-133.263153
-95.588356
-150.247681
-53.385502
-60.174019
-53.192177
-82.255615
-140.777710
-66.097733
-71.344482
-76.875694
-67.043983
-60.141621
-70.571808
-66.454086
-75.146164
-71.999809
-92.478455
-62.664402
-57.056011
-65.467903
-114.921318
-54.838428
-38.157471
-62.059013
-36.947269
-58.295437
-58.360870
-65.062897
-149.266907
-68.161499
-57.265507
-112.088097
-90.765152
-57.586449
-57.017185
-73.926674
-80.781738
-78.155746
-85.666122
-75.367897
-64.755005
-85.041931
-50.904633
-78.000252
-76.313354
-61.634777
-168.315598
-73.725769
-114.852821
-56.667542
-89.598595
-135.042938
-119.298355
-40.515751
-117.081947
-79.534035
-78.987503
-65.081367
-53.469364
-146.643112
-76.196892
-61.657742
-149.616730
-30.880144
-150.031433
-81.051163
-61.866650
-94.036247
-55.084259
-160.977936
-123.844536
-69.607285
-55.763103
-53.699497
-57.852654
-161.282562
-59.803139
-107.949013
-90.359085
-61.663544
-56.064175
-57.621761
-147.541809
-124.686684
-166.824051
-71.809578
-59.170971
-93.314743
-104.232239
-120.445053
-144.377411
-54.278988
-98.060188
-56.222008
-68.428909
-63.600956
-68.255661
-136.870010
-61.587322
-100.970825
-57.195202
-87.844856
-152.884888
-66.687714
-88.975937
-71.252205
-60.510227
-65.501221
-67.559624
-130.363388
-81.140259
-60.750992
-72.408974
-93.763237
-54.390667
-33.980453
-62.657017
-41.321129
-109.440102
-72.905487
-61.097965
-76.623131
-37.267868
-76.292282
-116.495369
-132.483673
-113.746056
-142.966095
-59.142735
-63.068336
-78.098038
71.399162
-70.288452
-60.432896
-83.621468
-66.120972
-56.594330
-66.799187
-104.263268
-80.998512
-134.184540
-74.471893
-62.122017
-113.316811
-56.867615
-61.628563
-59.782997
-70.416176
-63.520905
-102.031204
-132.134750
-91.438263
-58.167854
-46.660210
-142.878189
-68.523148
-69.025940
-116.925743
-55.386402
-53.059921
-72.862747
-138.786346
-153.440567
-163.530701
-84.195702
-56.551620
-119.966530
-54.835159
-86.329010
-78.279999
-162.706757
-105.035637
-100.920494
-34.396873
-93.695107
-103.163422
-65.346741
-51.467583
-101.556786
-80.473701
-98.129227
-71.195282
-156.652313
-51.604328
-113.405563
-170.805466
-58.819462
-97.471512
-53.947487
-94.222679
-83.456543
-77.820801
-37.426723
-64.135429
-114.641014
-75.994270
-112.037956
-93.539558
-82.983871
-69.382217
-56.738144
-60.669205
-84.864700
-78.767914
-101.633202
-61.672119
-73.540695
56.183617
34.625645
-66.036903
-67.628212
-62.846275
-60.835030
-66.148628
-72.158241
-40.742020
-67.427002
-53.455353
-22.433998
-87.435310
-66.961594
-41.740147
-120.551903
-66.610321
-54.852200
-80.284798
-125.797981
-68.400017
-55.663925
-123.342148
-100.867691
-113.438072
-158.630447
-59.413628
-100.038612
-65.007027
-62.431820
-95.506393
-61.992558
-56.337044
-57.500942
-138.998047
-82.426758
-56.782467
-137.373611
-52.619598
-27.626802
-90.470276
-94.143806
-76.971962
-73.257904
-107.642967
-61.585327
-109.842659
-105.351669
-60.043636
-89.177132
-61.729691
-64.445923
-124.160240
-51.644547
-48.911888
-72.246330
-67.683968
-74.660896
-123.343239
-138.032684
-121.031738
-69.041946
150.788483
-69.572701
-140.600113
-70.237732
-37.697933
-101.042328
-64.252602
-158.432373
-63.618114
-150.727570
-156.139725
-49.266285
-69.087082
-114.680389
-76.812798
-51.587120
-109.544533
-129.332474
-65.506241
-85.449371
-57.838146
-60.015598
-97.070808
-82.776146
-107.783600
-83.082817
-106.083961
-164.147797
-100.499252
-96.338554
-54.015739
-61.043434
-67.513054
-89.763130
-69.744125
-63.745106
-75.973259
-67.108253
-56.284199
-81.575905
-159.866379
-84.973938
-77.668983
-52.590179
-110.294220
-95.280098
-55.316502
-97.337059
-108.214287
-59.947159
-59.746300
-59.191658
-138.100632
-96.460350
-58.949448
-55.968822
-59.123741
-55.199955
-72.036034
-141.372818
-47.000710
-47.109821
-102.535118
-95.585312
-147.524567
-58.017353
-53.556843
-64.263382
-104.154892
-74.189484
-81.652008
-93.524467
-60.000271
-49.331982
-51.850636
-59.421173
-56.802536
-112.656578
-53.412373
-115.122231
-62.425659
-81.489410
-91.288284
-98.460800
-98.125160
-54.443184
-81.889977
-138.763596
-96.432976
-138.424179
-64.976532
-47.535683
-53.842304
-28.205694
-77.631615
-97.062119
-57.358452
-44.483681
-151.298920
-70.271690
-38.606388
-70.973564
-80.838165
-145.995483
-54.908131
-76.940613
-97.548882
-155.505661
-53.998405
-72.997902
-94.857574
-64.100624
-104.228554
-163.358170
-167.310898
-93.713669
-64.480988
-111.552429
-142.045410
-86.916115
-133.196533
61.380463
63.970604
64.455589
43.340832
64.202087
67.560097
66.565231
29.195625
88.799255
64.022163
49.657841
85.118141
45.414215
62.163960
35.377926
87.034492
50.599480
35.959660
88.790428
82.615166
76.666260
-73.678406
-62.453308
-79.234413
-46.962086
-89.128250
-68.134453
-117.553970
-102.631500
-68.626907
-155.904922
-145.635574
-73.511467
-52.584465
-54.715530
-54.958355
-91.257065
-77.767250
-52.354103
-62.857792
-116.682793
-150.277817
-120.167252
-61.710079
-96.794868
-84.751480
-57.244316
-105.953545
-85.499985
-67.849670
-156.210526
-46.506485
-75.136230
-74.359749
-71.383995
-55.063156
-64.628288
-104.292389
-63.594322
-141.971329
-144.846909
-48.118267
-57.727226
-55.774342
-58.566963
-47.706264
-74.399010
-74.153870
-125.025269
-125.935707
-92.179092
-98.758072
-129.786789
-119.768234
-156.720078
-50.731083
-85.569412
-93.163864
-155.572906
-62.856499
-66.318985
-125.540977
-135.773666
-60.782288
-117.841423
-114.320114
-82.231071
-75.821404
-80.360474
-155.449326
-84.482483
-71.588875
-58.819183
-72.588348
-93.927940
-64.603127
-67.137383
-99.842094
-165.554337
-107.509247
-104.875267
-84.624641
-96.592049
-68.745407
-67.470512
-132.103119
-57.833988
-79.848892
-139.153107
-62.644470
-72.694717
-54.781208
-90.843697
-52.188633
-152.752701
-74.548340
-62.891243
-131.158798
-133.668655
-136.008804
-110.488365
-107.584534
-66.146332
-161.762604
78.967018
52.390488
47.093365
91.323662
53.144604
81.008430
53.015167
64.464760
81.383217
71.702148
58.606949
46.009144
44.658905
77.488647
53.348434
68.236504
43.047466
61.715252
-146.608383
-71.846329
-55.578369
-59.694874
-80.928734
-60.601685
-136.137924
-54.163151
-75.017426
-119.610474
-67.402519
-68.578110
-57.852982
-95.989861
-51.779514
-60.736198
-82.478897
-70.676086
-58.572849
-60.931419
-59.803207
-66.532570
80.485016
67.302063
57.430256
65.004868
63.220776
68.416145
92.131218
-65.902451
-48.640457
-51.875092
-64.189621
-75.635719
-88.844391
-136.024963
-94.964615
-66.785774
-68.620163
-112.886673
-35.671341
-162.004211
-156.789780
-73.319687
-65.985260
-59.274277
-64.638504
-54.485065
-87.073883
-148.257202
-97.192802
-59.139797
-62.441360
-138.073502
-90.922615
-133.343674
-60.964176
-161.555969
-155.447128
-72.327599
-70.141251
-56.129639
-66.625404
-51.487408
-70.735100
-57.655277
-69.097870
-69.791458
-126.688240
-67.042252
-82.426079
-69.659843
-60.402721
-65.656082
-46.370914
-138.394760
-92.254822
-152.527847
-68.674301
-91.578690
-39.697510
-80.414505
-65.510239
-139.129684
-57.704147
-59.686588
-140.276794
-65.006134
-57.452766
-142.580673
-65.949074
-157.015915
-103.373138
-65.873787
-58.923466
-74.533333
-88.024445
-73.061928
-64.286789
-152.552795
-49.570633
-99.480194
-74.276009
-81.816559
-65.183128
-51.632267
-152.112625
-81.287025
-31.613676
-47.018131
-88.305519
-65.645020
-58.773262
-124.113052
-148.780289
-38.460812
-132.289032
-55.604710
-98.031120
-60.758011
-57.015045
-123.420967
-97.455315
-70.066551
-124.353966
-90.344460
-105.554581
-94.010399
-68.665306
-48.662380
-82.141426
-75.486832
-105.908882
-57.023605
-70.888931
-158.044174
-70.822197
-61.237171
-65.725677
-58.009422
-130.693970
-115.695175
-79.002060
-83.422157
-68.592461
-55.858685
-77.227974
-57.375484
-91.475807
-69.944267
-110.584091
-72.195244
-138.873978
-64.240028
-75.634132
-44.098850
-60.062126
-67.705322
-58.438446
-80.569077
-101.625328
-136.205856
-51.577370
-53.515434
-63.882385
-133.042358
-67.430420
-53.561733
-125.771729
-80.066032
-94.143585
-88.569061
172.835159
-109.368835
-55.535339
-64.474571
-71.066856
-72.781723
-115.853966
-92.503334
-73.165726
-37.276409
-70.476280
-78.626541
-67.498070
-106.052933
-48.145588
-67.872009
-59.241737
-154.969772
-76.308884
-67.704865
-23.165577
-64.826172
-61.268353
-69.098076
-158.384949
-145.373734
-154.438614
-127.509369
-131.667969
-158.282043
-57.106739
-157.017319
-71.261459
-69.366814
-158.937637
-61.424770
-137.452133
-70.279579
-75.381943
-69.360123
-55.537739
-100.252258
-146.627151
52.113136
36.897240
83.339256
61.538910
-71.748398
-71.111076
-17.938402
-136.437088
77.515076
88.101944
59.399250
-52.816463
-55.182312
-35.896526
-124.676544
-64.045242
-134.490814
-76.031677
-76.309113
-142.814056
-77.879951
-85.898117
-54.366585
-49.171875
-81.799240
-81.059105
-69.872238
-116.260330
-94.036057
-80.217918
-81.817581
-51.121395
-150.908096
-54.614025
-62.374058
-79.706543
-104.488586
-152.966949
-57.292400
-38.213573
-139.340546
-63.323631
-57.717617
-96.008301
-48.482304
-132.533234
-88.508530
-64.692963
-64.595238
-69.088524
-36.794941
-114.707352
-61.259457
-73.903725
-62.137806
-105.751648
-52.947777
-58.540245
-112.518990
-57.424175
-88.118713
-74.401413
-59.804123
-39.101341
-104.060478
-66.134521
-40.372795
-82.843658
-111.318283
-60.358433
-62.818272
-60.066769
-139.785110
-60.831028
-130.277740
-81.548279
-111.906364
65.077225
66.229324
53.039917
50.214268
71.571762
77.235107
52.626671
-65.654305
-115.135307
-52.365814
-148.162506
-88.208794
-134.022598
-100.979652
-61.102440
-87.424263
-117.234520
-94.594467
-86.079613
-83.764069
-98.623901
-144.404404
-67.642189
-66.469917
-53.930920
-81.402451
-63.909836
-90.366951
-95.620926
-70.620972
-60.092964
-68.891228
-70.059265
-55.903763
-56.278275
-87.009796
-77.641319
-60.159168
-94.331451
-65.315506
-58.059597
-110.739182
-60.572586
-68.952942
-90.740219
-109.013268
-101.573334
-133.159073
-171.064926
-130.777725
-60.414810
-110.797676
-101.238335
-115.143143
-63.300877
-57.620224
-69.106369
-91.739067
-80.503120
-62.389355
-136.388565
-151.065414
-64.175415
-74.933357
-163.144928
-63.091793
-59.239773
-50.732105
-127.991676
-108.054840
-70.282867
-53.524696
-126.532310
-76.502022
-55.097656
-60.639454
-59.535397
-129.973541
-93.304810
-122.644783
-73.264908
-117.097221
-77.577377
-56.298714
-138.627960
-77.479561
-84.390114
-81.505638
-88.927086
-83.252869
-91.676102
-76.870979
-108.820786
-66.370567
-58.872211
-61.111763
-52.050705
-65.365494
-63.813442
-42.475277
-54.848728
-68.983757
-71.758499
-57.351360
-75.125763
-140.263672
-147.203033
-72.848282
-58.812111
-96.593170
-65.756432
-56.272499
-55.780563
-68.552803
-143.765625
-66.251884
-60.387386
-109.520958
-109.680901
-85.971992
-71.072670
-65.298096
-155.887787
-95.124619
-50.824802
-57.722191
-62.229988
-60.564034
-63.618610
-85.889671
-62.470505
-69.472305
-85.375862
-58.273102
-76.374054
-159.098190
-65.142929
-58.520607
-46.158424
-76.419060
-55.167900
-110.714714
-97.370483
-60.268028
-59.523190
-90.593193
-117.380402
-70.274612
-69.863556
-148.107407
-140.401276
-97.284431
-60.182636
-126.187836
-164.407013
-103.446068
-80.941231
-58.776840
-68.552238
-107.995079
-123.316093
-95.364655
-143.226410
-83.177048
-70.225914
-64.572990
-68.594299
-42.399769
-158.111252
-158.126373
-69.534546
-151.118347
-56.132076
-91.419876
-116.444298
-76.788483
-20.098839
-62.482292
-96.141960
-68.024162
-59.630444
-156.112442
-64.225082
-54.008270
-53.502953
-65.712784
-133.534134
-75.663498
-56.409985
-116.685661
-38.581375
-118.852882
-70.211113
-17.295073
-103.138283
-92.366837
-95.306015
-96.316048
-57.939236
-93.391235
-130.233688
-162.316666
-101.831314
-42.278988
-69.274162
-71.283936
-108.387718
-65.971703
-60.022469
-86.215950
-63.541862
-82.494347
-52.326862
-149.893539
-54.444782
-140.252350
-143.640762
-56.068310
-108.174324
-69.410728
-68.878448
-63.380806
-50.161533
-116.077621
-55.614151
-93.851402
-58.201199
-81.487846
-71.299538
-37.575695
-66.417252
-118.221931
-68.132652
-75.181503
-70.059364
-59.845001
-89.452942
-157.929321
-126.109642
-101.159393
-88.316284
-126.213089
-109.824173
-146.102127
-84.643814
-72.194412
-93.633636
-146.348541
-63.745197
-140.005081
-48.549461
-57.724884
-84.249229
-83.829895
-79.043861
-58.428596
-64.680412
-61.623215
-75.005951
-147.952606
-65.664001
-66.228065
-83.503700
-65.895897
-65.457657
-95.577888
-75.773972
-136.182022
-45.541576
-120.964394
-146.302322
-49.902878
-54.802254
-31.187851
-75.717567
-127.887268
-168.414825
-132.900528
-111.299118
-67.901726
-53.611137
-108.838158
-88.163841
-73.112564
-61.302174
-13.391302
-64.494408
-59.543720
-106.756966
-108.739555
-96.632462
-106.069687
-107.685524
-63.855011
-85.097931
-84.726685
-60.140480
-66.041122
-143.406586
-51.440529
-70.056999
-49.592499
-60.734180
-56.485435
-77.845741
-151.931046
-96.160301
-127.237701
-156.548035
-156.469620
-111.791893
-73.440376
-47.952671
-82.671829
-78.365746
-83.279251
-60.261909
-132.097198
-52.215076
-49.785164
-60.647655
-155.184326
-69.948174
-62.125210
-57.790527
-47.909279
-91.978157
-62.539574
-59.727486
-129.148132
-66.709251
-63.792011
-56.401257
-106.468132
-68.031601
-66.539032
-91.649696
-95.694817
-48.726906
-130.046494
-162.068420
-67.480804
-72.183319
-50.499779
-59.494019
-159.740555
-92.737457
-162.513336
-80.056496
-64.830742
-97.161011
-158.476868
-156.172821
-66.047440
-72.142647
-100.885918
-121.854637
-35.796337
-88.484909
-59.025780
-148.916367
-69.958282
-121.873596
-71.027489
-58.244556
-130.856873
-58.847385
-79.812271
-102.003807
-54.809841
-54.709049
-59.920044
-171.199112
-74.989914
-75.099518
-52.816570
-67.428841
-37.939438
-52.447632
-136.612595
-104.614586
-154.271103
-136.320511
-152.199417
-58.566643
-62.375633
-115.356956
-44.821190
-42.653122
-57.193954
-49.535915
-66.774612
-169.442459
-141.380661
-127.596092
-120.887840
-93.088249
-63.805050
-49.878414
-71.670662
-89.400665
-88.512459
-111.464661
-77.633217
-77.189224
-145.233093
-62.300079
-111.750534
-87.718727
-75.510933
-61.845490
-49.529427
-53.733143
-64.109856
-84.691010
-106.662903
-98.955116
-113.239197
-131.326859
-147.991776
-132.551437
-109.786545
-51.897228
-148.812668
-66.065369
-98.149185
-148.731705
-97.648872
-59.158340
-70.049675
-137.864441
-65.456505
-122.116837
-89.426247
61.124630
-64.221382
-54.109966
-63.583466
-152.530396
-74.822632
-78.345337
-60.111370
-51.367924
-128.870667
-115.400360
-124.923378
-37.091667
-77.806877
-71.475891
-65.398087
-100.684479
-85.757492
-131.195847
-63.819630
-119.244690
-68.296265
-49.414772
-63.378860
-95.202286
-164.260422
-89.040024
-68.582649
-67.535744
-57.344707
-92.153580
-58.996124
-64.669365
-82.946823
-81.395302
-61.893223
-68.601219
-129.236053
-64.567070
-61.213600
-77.087212
-102.850494
-93.738670
-57.188251
-45.868252
-58.242626
-51.474655
-59.523861
-52.904877
-96.216942
-93.184746
-103.747437
-62.580593
-97.372398
-84.275391
-63.003815
-87.831734
-63.588184
-111.532372
-52.697018
-63.350765
-50.147568
-55.673763
-41.218449
-72.987526
-145.554977
-93.247849
-54.279037
-129.168625
-49.147129
-71.016235
-159.906113
-59.419201
-81.803185
-78.665703
-102.937187
-99.856461
-63.057381
-114.309517
-94.203415
-103.440895
-82.442856
-105.814095
-65.146439
-110.408691
-55.166180
-80.420120
-65.596916
-63.160191
-70.340057
-135.609436
-85.479134
-93.800346
-66.299599
-174.765152
-49.318569
-80.004547
-135.272110
-146.392532
-45.988445
-100.103088
-150.062561
177.697510
-59.464096
-68.917572
-58.692570
-70.237915
-120.176964
-112.583580
-67.166183
-124.300690
-86.621208
-92.703545
-67.486229
-92.083717
-94.568932
-72.964401
-142.092621
-119.278809
-65.985962
-134.939896
-117.088768
-92.834465
-127.734146
-109.912376
-41.178162
-76.986366
-60.246063
-70.322723
-74.686600
-58.578972
-72.673111
-140.917770
46.291458
74.928497
84.966766
45.699535
79.470039
65.033989
-60.243488
-120.159386
-73.407234
-120.648209
-164.237106
-130.144623
-47.718136
-67.481544
-68.993431
-80.909981
-99.131393
-53.121052
-89.027229
-58.474987
-84.572945
-59.992863
-119.073715
-62.912350
-59.551338
-30.399805
-69.587196
-105.750336
-64.244919
-122.810234
-82.726349
-151.675446
169.016708
-59.916214
-60.578938
-131.134140
-64.901871
-60.841991
-54.557255
-65.949150
-46.336006
-59.338562
-59.284904
-50.182110
-67.073212
-59.870205
-65.609062
-139.088242
-65.264099
-166.272781
-59.908699
-66.412140
-134.851212
-142.337967
-160.947906
-78.117897
-100.063362
-130.601044
-72.633240
-92.579353
-90.516624
-164.534256
-95.590988
-75.539864
-99.901825
-146.875015
-106.371964
-58.450691
-59.371517
-152.250809
-62.379684
-62.994389
-55.916359
-60.752945
-76.816544
-78.879036
-71.527039
-135.144913
-64.347946
-55.376389
-78.020157
-80.182014
-158.389832
-83.514954
-54.966381
-62.292217
-140.991211
-85.624092
-65.730721
-65.373093
-65.980995
-61.009979
-77.620621
-72.695541
-54.272194
-63.877033
-78.486023
-106.346596
-66.786392
-59.374626
-84.825928
-102.762054
-64.734787
-88.417282
-68.340034
-62.865952
-97.679344
-157.527817
-96.584526
-104.568924
-78.516434
-70.985466
-76.845070
-56.399353
-76.864769
-144.617920
-84.444016
-66.461548
-82.447685
-62.708065
-88.931892
-100.391296
-72.123985
-62.394306
-83.289291
-160.212357
-69.252937
-69.947151
-55.804394
-61.436359
-54.365639
-84.326416
-64.639290
-66.402031
-68.847404
-162.033905
-75.141357
-55.154003
-71.309372
-67.296921
-27.911964
-83.211151
-77.222336
-59.123249
-56.512821
-157.194778
-81.956345
-59.687012
-125.316559
-61.098484
-51.257587
-61.666740
-134.204193
-64.331543
-74.183876
-56.507240
-76.320763
-66.576302
-87.220963
-82.592842
-154.411819
-63.374481
-73.088882
-21.453627
-91.093750
-56.434010
-91.839928
-60.434807
-115.788063
-112.788147
-65.531532
-50.794292
-140.537994
-85.894524
-94.076927
-60.849655
-56.091389
-60.166012
-75.355782
-122.425728
-90.359558
-155.203583
-90.299164
-38.560806
-70.582474
-120.661102
-108.832382
-41.295879
-145.378494
-57.522736
-59.056847
-132.454544
-60.761475
-63.312939
-51.210766
-54.114605
-166.938538
-109.905510
-36.746468
-55.936722
-65.061546
-64.097763
-51.165550
-131.602554
-158.284454
-109.988602
-94.788788
-63.297867
-73.974144
-120.773354
-53.057518
-74.549225
-148.048599
-61.301826
-153.744385
-51.035500
-58.861740
-59.353172
-65.413994
-64.089737
-50.114967
-115.430260
-69.186768
-31.955647
-114.222549
-70.316795
-38.545242
-61.644447
-92.471634
-155.661163
-110.808449
-75.041794
-94.148972
-58.132515
-64.313248
-60.390125
-130.269836
-98.808212
-178.159515
-111.876495
-93.102951
-79.878349
-74.707916
-93.574753
-140.428772
-59.919483
-83.714897
-135.078781
-141.255844
-105.405342
-92.207764
-152.712372
-60.159435
-68.442322
-69.125099
-80.737930
-116.448792
-63.814934
-69.283981
-57.008423
-75.288139
-135.256805
-121.238556
-70.095276
-83.301003
-71.913132
-146.389145
-80.115150
-89.103287
-164.422089
-83.164673
-53.384930
-84.041626
-71.134796
-71.558144
-74.525864
-70.556152
-133.534042
-72.486412
-89.575203
-64.124626
-152.490051
-59.235859
-151.647614
-50.744595
-57.782303
-72.832664
-57.707172
-63.322441
-153.190506
-62.118969
169.804108
-59.527855
-44.441250
-99.050957
-92.902084
-42.517262
-131.838394
-57.804340
-61.268147
-77.732925
-66.031219
-167.266373
-59.753464
-79.459526
-107.479271
-61.742603
-75.388374
-53.037449
-47.562130
-133.184875
-112.691643
-126.250946
-55.258472
-130.772675
-87.088188
-145.149918
-61.975822
-124.349434
-62.118908
-95.014671
-105.767128
-59.306694
-134.304794
-58.769737
-166.995285
-72.821747
-109.209694
-91.759422
-87.546432
-100.061646
-109.796951
-59.260738
-75.100845
-34.341557
-140.356979
-64.220047
-60.189640
-72.089516
-116.338989
-82.298080
-135.389557
-69.701637
-124.055969
-99.001999
-92.401108
-102.214226
-83.238235
-162.291275
-146.206802
-121.641426
-55.601372
-69.125656
-139.807739
-61.420425
-67.746811
-78.769310
-65.661926
-101.118408
-149.525787
-68.616005
-127.204247
-58.520683
-64.599335
-77.813087
-119.921494
-84.783852
-135.116379
-73.189590
-51.355236
-94.154457
-61.959831
-97.443542
-158.970001
-95.288620
-71.073555
-97.438965
-95.593956
-59.677544
-58.624657
-70.747459
-66.719200
-53.642525
-114.715164
-62.948257
-99.968323
-88.271149
-80.979874
-74.420639
-58.210426
-102.688843
-63.344639
-118.765945
-89.767670
-41.248730
-149.179840
-83.022102
-118.550491
-95.942909
-95.015495
-68.732132
-52.802299
-147.300629
-97.768166
-120.696732
-53.244133
-59.405602
-90.119499
-67.827507
-57.586700
-71.300522
-60.051723
-138.913666
-90.599174
-88.599655
-154.439255
-61.998749
-54.781834
-51.347923
-64.182922
-60.339252
-90.769073
-93.202515
-93.837402
-68.544785
-143.011810
-75.852814
-146.205475
-157.670212
-74.132233
-41.479752
-83.658302
-99.680519
-117.337997
-63.606461
-90.768051
-58.757668
-164.932007
-150.019913
-108.245720
-102.894936
-153.851852
-48.069370
-84.495552
-136.048111
-56.516022
-63.852425
-76.711792
-59.068779
-122.296486
-65.325958
-133.434219
-36.804657
-163.612289
-157.643021
-73.354088
-84.581505
-47.775982
-97.007996
-56.748577
-60.824936
-63.032658
-58.350338
-70.976616
-57.247486
-117.866821
-139.364899
-61.687820
-58.047089
-118.334908
-75.371887
-158.924011
-80.682182
-54.891663
-159.678772
-155.098251
-62.312809
-76.645020
-56.092392
-97.511681
-51.965328
-69.257408
-60.006683
-135.323013
-110.037331
-82.219437
-133.801605
-99.322243
-57.339893
-74.064651
-45.330753
-113.734673
-96.792557
-78.317398
-65.718056
-67.855865
-51.996235
-37.009212
-55.519539
-66.781502
-57.618168
-57.127415
-30.119043
-135.971710
-51.824409
-38.074036
-150.284073
-156.116394
-68.968307
-94.861572
-88.069473
-61.082680
-63.109386
-148.173508
-107.352676
-104.558487
-63.347092
-49.363869
-52.597137
-147.762146
-66.644051
-74.434059
-64.113640
-90.811050
-116.702354
-127.238358
-109.428093
-87.208397
-57.181286
-66.004105
-104.205460
-101.652809
-150.729660
-117.915123
-37.739006
-60.093956
-53.931076
-114.323799
-66.619370
-77.581825
-115.442200
-117.751389
-149.183304
-58.079525
-69.489464
-151.161667
-156.165543
-138.312027
-43.722874
-49.214214
-41.005306
-57.568470
-73.899918
-140.141678
-62.679291
-76.115662
-55.769264
-58.546883
-117.472427
-123.873657
-60.870464
-61.389908
-146.291245
-149.546417
-71.632401
-51.101730
-66.985023
-68.705048
-92.458138
-53.267982
-58.291824
-74.102211
-68.934975
-143.235596
-58.541077
-41.647614
-132.168198
-86.650497
-97.775986
-113.001495
-89.952942
-67.408287
-80.480095
-90.063278
-53.514015
-65.422455
-61.155701
-54.633724
-161.220596
-81.985596
-65.858788
-57.852200
-55.835030
-74.798721
-65.012634
-66.155922
-79.860191
-75.111084
-58.688629
-77.306511
-69.841820
-78.045364
-62.527470
-130.608917
-158.133301
-82.767311
-179.439056
-144.804688
-147.497437
-60.492878
-151.102768
-70.282265
-99.913490
-97.016174
-87.382362
-89.362457
-115.140785
-76.198982
-58.807529
-73.967209
-76.212204
-57.099434
-55.838360
-63.366966
-79.346420
-67.630997
-57.449333
-88.723846
-124.052269
-119.411522
-119.752747
-157.972534
-100.170509
-61.146378
-62.053993
-48.713459
-66.052376
-83.076317
-57.693901
-66.655617
-71.456413
-64.158646
-119.286613
-141.554352
-63.780384
-35.912754
-141.868301
-81.267853
-66.398819
-62.707794
70.246834
76.415642
36.856911
46.105431
55.477470
59.617527
57.443321
63.944733
52.676403
49.529648
87.763893
-51.050686
-52.801224
-112.827209
-107.099518
-57.626842
-70.684166
-63.652912
-64.730667
-72.561485
-67.088554
-61.273064
-112.195862
-79.079475
-104.265007
-148.997314
-76.464104
-45.741585
-156.392120
-147.594254
-74.447174
-59.445107
-112.366829
-78.267921
-138.223953
-97.565849
-96.582108
-121.430267
-68.033478
-79.887558
-64.981407
-77.948875
-84.023109
-75.255402
-44.868420
-104.464859
-84.534279
-87.423164
-59.422176
-81.336685
-84.273430
67.330513
60.672348
59.284714
-56.160606
-87.775558
-149.779831
-54.567909
-63.684528
-123.347282
-106.615677
-58.992149
-144.753601
-71.715622
-41.719543
-63.444519
-80.623390
-64.961685
-59.564499
-124.425156
-49.651028
-76.426895
-157.330124
-61.044811
-147.323532
-91.338814
-68.043327
-44.493332
-107.063835
-64.647301
-67.608063
-66.289894
-139.381058
-42.447083
-142.983322
-119.346214
-136.071320
-67.024490
-62.310555
-55.793552
-69.982712
-63.436989
-73.201050
-61.243202
-111.636002
-47.625977
-108.627121
-98.036568
-89.460136
-62.803024
-68.097076
-32.562981
-48.164639
-64.632477
-132.414017
-149.025848
-44.395969
-73.647118
-71.785576
-61.371460
-84.017197
-55.672863
-76.026405
-125.676979
-53.462116
-132.919876
-160.777405
-26.520420
-157.393082
-37.700306
-67.197586
-73.190323
-131.800491
-36.277725
-64.692230
-56.689983
-89.088173
-51.557846
-78.866890
-143.567123
-64.929146
-129.423157
-82.751259
-93.687210
-84.344345
-90.397705
-69.630920
-66.027725
-30.742458
-63.981300
-132.801971
-77.474861
-83.412643
-119.978111
-71.326462
-107.876808
-178.695221
-142.255035
-97.372604
-90.583450
-90.144630
-110.186050
-53.025822
-48.748199
-61.605679
-65.336266
-59.711643
-48.103706
-138.276154
-92.426239
-92.806732
-173.482498
-105.184563
-123.831703
-112.153503
-106.581940
-119.389282
-127.076492
-108.914177
-74.880219
-53.448467
-99.581230
-106.421661
-68.046333
-86.196243
-64.077621
-59.408585
-143.737549
-127.425056
-56.571987
-122.766235
-60.289955
-51.482044
-70.159126
-72.243233
-51.497391
-56.635166
-89.693604
-58.952766
-63.970196
-35.056923
-66.286354
-64.872078
-56.269440
-83.629501
-22.277796
-121.658463
-57.881493
-81.605644
-100.529694
-66.448997
-73.061264
-106.587524
-59.812626
-89.928963
-87.875458
-38.984055
-61.857491
-60.377441
-88.881477
-68.245338
-144.560486
-127.255516
-132.910263
-69.062553
-47.067097
-41.067780
-60.271103
-51.956001
-65.028038
-77.182655
-104.119499
-65.613564
-62.988621
-71.616821
-77.445076
-66.905807
-161.143112
-137.308792
-29.128798
-91.704521
-44.800682
-98.122139
-50.140652
-59.357918
-153.840363
-132.161758
-57.532803
-123.238243
-59.582005
-156.391617
-60.604572
-73.500145
-54.689018
-116.483765
-63.305222
-112.780090
-116.277847
-78.899559
-51.851124
-53.095734
-47.710548
-110.390732
-78.818108
-59.181290
-160.430695
-160.113693
-158.716492
-68.261398
-104.937416
-151.906464
-108.475227
-154.906311
-110.201935
-57.633972
-99.291130
-146.552460
-69.439461
-70.181732
-83.096802
-45.887550
-160.110962
-85.119278
-83.153229
-64.976570
-56.756550
-155.275375
-76.197006
-81.242104
-69.704514
-80.292358
-60.164661
-80.879135
-58.533871
-53.327892
-130.563873
-118.349075
-62.466831
-155.314621
-85.263634
-41.629112
-73.950966
-61.799057
-89.619110
-159.043243
-153.590485
-52.904049
-155.899094
-62.966846
-67.925659
-57.380608
-87.040565
-70.497917
-53.616417
-68.546959
-73.882545
-56.937912
-65.290558
-75.240967
-65.398354
-59.896481
-72.012878
-70.787010
-153.361481
-81.717369
-59.462757
-153.463120
-70.261261
-85.515282
-50.995914
-64.433449
-87.705086
-56.113819
-149.614670
-55.574924
-76.328957
-71.311371
-66.874092
-84.628479
-162.199142
-135.920792
-143.751892
-65.407074
-138.583023
-52.628292
-131.527390
-49.545357
-91.891777
-161.073761
-59.643093
-43.786030
-80.448135
-38.038174
-71.456009
-61.227795
-100.449219
-92.493202
-55.118065
-105.122261
-140.527115
-116.805244
-87.030380
-36.315960
-106.320740
-99.748093
-43.807133
-155.803772
-81.696869
-61.018463
-145.203995
-70.712921
-143.643784
-68.382317
-79.986702
-54.631413
-71.027557
-150.231171
-64.525917
-77.282219
-68.604858
-64.869858
-76.915634
-59.757732
-152.440750
-150.387909
-68.443665
-59.262653
-73.231491
-77.492775
-65.290810
-60.115707
-126.490372
-68.281311
-150.167618
-62.462376
-72.439362
-96.189796
-70.942589
-131.094940
-83.202843
-67.212021
-60.405254
-61.356194
-70.979057
-59.287479
-71.053864
-77.229523
-76.450264
-74.243851
-138.306656
-95.275421
-90.104332
-80.457924
-48.169014
-54.544365
-49.894321
-23.723261
-97.039009
-67.424065
-77.666359
-120.455162
-64.063446
-106.473877
-97.224167
-98.472031
-98.124313
-62.221264
-59.839878
-63.394279
-75.195168
-66.775307
-99.031059
-147.460663
-98.562057
-59.851284
-116.643013
-78.980545
-38.061970
-44.671356
-71.110153
-115.066185
-168.041443
-94.178864
-52.924206
-58.520554
-66.959808
-54.115879
-77.086784
-65.312302
-63.123329
-56.794983
-63.727165
-60.721294
55.254128
64.298882
36.269852
35.088627
58.744308
64.786255
60.899609
64.320457
97.021393
53.205635
52.779449
44.444447
78.290070
76.569283
40.797749
75.441528
75.021042
46.107491
61.384197
53.737789
85.736443
90.129196
61.549892
54.713551
71.255081
-68.500114
-72.510551
-63.475922
-49.837734
-67.502342
-91.482040
-50.866108
-70.724663
-72.092735
-151.879623
-103.697304
-59.769520
-77.139236
-85.889061
-156.777939
-61.016727
-35.937412
-83.674461
-67.871231
-64.400856
-75.182289
-57.686813
-155.170364
-72.309891
-60.167393
-64.142754
-63.515751
-110.563736
-89.986595
-43.791859
-59.581692
-52.238316
-73.128372
-50.306980
-121.762924
-82.176270
-115.028381
154.323044
-47.830643
-146.152985
-73.738449
-67.809784
-34.784687
-66.807457
-171.341171
-139.072235
-56.107693
-134.007950
-140.034058
-79.609993
-88.934822
-64.652756
-61.607700
-76.947189
-44.230389
-81.924133
-49.744316
-60.440601
-35.697414
-82.095955
-59.039959
-53.572659
-64.390564
-61.158180
-72.449249
-76.086205
-52.432747
-80.226059
-67.163795
-88.853943
-65.813309
-84.876595
-65.880356
-113.094261
-53.856735
-39.440544
-60.453037
-56.361828
-134.986664
-128.005951
-73.638412
-76.019096
-92.693169
-150.771530
-71.037750
-64.795662
-71.345764
-97.977310
-135.659348
-94.673218
-89.136917
-53.398857
-88.205467
-64.774925
-159.381775
-144.383484
-93.404121
-69.685562
-150.952667
-64.269073
-129.540100
-165.469955
-77.575104
-95.980042
-164.782791
-124.671219
-56.512161
-57.885941
-148.305695
-42.290550
-171.866135
-30.904099
-82.236282
-48.924091
-60.118160
-63.554607
-107.444031
-134.748398
-72.679955
-54.734764
-100.224579
-100.229424
-51.265930
-60.652317
-58.592571
-84.690018
-177.199417
-63.598751
-62.035011
-63.024815
-87.287865
-123.991684
-90.551041
-127.220985
-50.033798
-110.429214
-127.149132
-65.209900
-147.785934
-111.724754
-44.514984
-93.338257
-83.692719
-71.186729
-84.506683
-88.854080
-67.200699
-107.883919
-65.236786
-141.477219
-62.942314
-75.627899
-83.041908
-59.132839
-63.937382
-67.142838
-76.655617
-90.274475
-108.545944
58.482414
51.765633
88.626343
43.867371
57.789490
55.616993
76.178513
56.215900
61.871117
64.156105
61.291451
-161.543503
-142.535461
-86.854645
-49.119236
-149.001648
-89.106934
-55.124363
-50.358181
-75.192955
-117.723656
-59.897709
-58.423599
-149.618927
-71.676537
-72.158279
-59.830692
-78.822441
-65.130219
-58.091759
-32.942726
-68.302238
-107.358109
-98.529282
-48.234730
-54.769936
-84.273445
-70.785599
-154.452576
-61.454597
-56.347054
-60.722469
-68.785095
-90.234512
-143.537537
-142.302429
-80.882698
-72.324768
-30.516249
-58.531685
-142.434982
-68.666679
-82.219467
-66.068283
-123.422386
-80.273125
-38.330017
-112.489082
-46.363029
-40.615952
-89.128998
-156.302353
-75.216667
-103.623985
-146.606445
-119.841232
-154.794434
-58.935349
-62.640522
-95.230972
-74.394867
-118.713081
-53.563450
-98.417847
-109.937180
-68.033157
-107.910439
-104.407013
-29.923521
-159.031570
-103.083252
-66.547455
-60.610912
-63.924072
-155.866287
-157.495392
-68.997116
-111.252235
-96.837387
-101.675583
-68.618782
-50.190018
-82.124672
-72.787971
-61.947914
-114.117493
-99.107300
-66.367493
-68.036804
-59.850159
-97.628090
-53.570118
-95.024841
-50.514687
-77.795464
-60.464287
-54.896206
-68.601379
-66.269318
-52.021172
-62.448875
-57.714527
-60.989216
-84.129219
-60.833076
-62.970135
-89.439857
-67.008804
-147.979141
-72.625404
-60.669556
-59.251343
-82.773239
-52.683140
-63.728817
-116.078636
-71.469948
-76.619102
-106.848633
-66.488640
-65.816597
-157.231049
-150.121735
-78.073517
-117.346634
-42.763351
-66.007782
-60.637844
-59.764301
-63.838333
-90.211594
-61.742435
-80.265053
-77.421570
-102.980637
-167.236191
-35.726906
-70.996544
-56.703407
-53.845787
26.302191
70.481972
70.824745
98.992439
-43.938248
-34.541092
-59.991066
-82.776901
-57.913101
-58.163853
-60.186409
-80.455345
-142.007507
-60.383377
-59.676178
-76.582558
-58.967117
-60.923481
-123.213982
-78.712502
-79.112724
-86.605644
-113.961472
-127.608963
-25.956627
-66.941422
-71.524330
-58.865246
-44.464039
-82.854073
-125.706116
-79.014801
-155.497910
-84.926125
-68.998695
-64.274834
-40.842907
-131.337204
-119.338562
-65.227524
-56.174049
-85.824249
-107.128769
-52.454769
169.905609
-71.798134
-63.692173
-156.928284
-140.932693
-94.770485
-109.981255
-87.814903
-74.863281
-60.847012
-63.071030
-87.893929
-63.152267
-98.978355
-100.947762
-68.816841
-125.752068
-128.407501
-145.015091
-97.398407
-154.206833
-116.515068
-115.248833
-100.283791
-81.585899
-66.854790
-54.866283
-39.161755
-62.060463
-69.132744
-61.375099
-36.110870
-60.082096
-107.052429
-74.122803
-65.819267
-62.861275
-101.132805
-74.668755
-168.708282
-87.520523
-77.437302
-55.446075
-51.105644
-49.584431
-79.662125
-54.448624
-167.964264
-65.842392
-129.700836
-132.470123
-156.470200
-44.049450
-139.053238
-80.657356
-72.344070
-55.582687
-51.636890
-54.300255
-39.279621
-157.167175
-79.933296
-104.062859
-68.767525
-115.715569
-51.284168
-91.444717
-50.837852
-86.058517
-91.368393
-65.516579
-112.174164
-159.093628
-86.010635
-121.228935
-73.182724
-60.340530
-134.457108
-73.248634
-67.133446
-49.350067
-47.172832
-100.771385
-72.277184
-58.239361
-113.625702
-58.941059
-91.839439
-122.288383
-82.444931
-74.734161
-52.295540
-75.194809
-71.713188
-46.941528
-71.085983
-71.040932
-91.549965
-64.361519
-85.006836
-83.761505
-69.750481
-44.218082
-53.684818
-142.351562
-117.133545
-30.994322
-43.758259
-59.241848
-134.760178
-88.473839
-112.026596
-128.254181
-129.762604
-67.529839
-57.712116
-67.191216
-58.152637
-89.321800
-33.740906
-129.420883
-70.468597
-112.770058
-124.712608
-115.029945
-97.555344
-53.930164
-59.421249
-35.265572
-150.518250
-143.477264
-67.033127
-73.666687
-137.623444
-64.796181
-86.999275
-87.578964
-60.829887
-144.026718
-45.446587
-101.594620
-164.670029
-135.977020
-69.491219
-66.301414
-102.025360
-59.775982
-77.783714
-62.893295
-63.124107
-56.768753
-41.427124
-148.294449
-107.057556
-73.322296
-104.827423
-54.780502
-27.861818
-56.313007
-142.587967
-98.808151
-73.694572
-103.630005
-109.024216
-77.889053
-55.143295
-58.007462
50.975578
-138.239517
-84.432152
-129.997620
-66.299622
-139.314407
-61.998295
-54.740726
-77.922409
-63.491249
-46.325504
-101.332397
-54.385887
-86.623100
-84.656433
-111.501358
-110.314789
-63.146011
-70.379089
-77.180054
-59.371620
-88.816841
-57.434826
-85.112640
-84.545921
-71.332977
-83.450470
-62.056690
-69.629219
-68.262413
-68.150887
-61.615555
-105.110359
-56.120712
-93.235863
-110.039864
-136.450714
-99.219460
178.517456
-72.427040
-39.718212
-113.350342
-110.963791
-152.211578
-133.912552
-69.525360
-58.752609
-85.767784
-92.433746
-53.951996
-56.852341
-67.807281
-144.205322
-36.960800
-53.264355
-61.082161
-69.697487
-38.257687
-135.140503
-142.864578
-135.149963
-52.375584
-117.144951
-110.608253
-96.945015
-93.397942
-157.037460
-77.663429
-74.180290
-73.483116
-162.385529
-76.672035
-61.552055
-162.888748
-41.123158
-85.165039
-53.957584
-82.037331
-83.374313
-119.210602
-67.170876
-65.659592
-51.939541
-59.926998
-154.307892
-49.377838
-67.282753
-65.552086
-68.134285
-85.832108
-79.842796
-83.818489
-119.032692
-88.756905
-111.069679
-40.206642
-64.155701
-98.099068
-143.914505
-79.362694
-61.514893
-77.206123
-71.563095
-74.819809
-102.996269
-114.072121
-106.410255
-64.436172
-86.489883
-49.376812
-105.941345
-72.842758
-166.291397
-62.588749
-98.393486
-81.710968
-58.156864
-94.930885
-93.061203
-133.845337
-145.309631
-65.973152
-66.986588
-48.503944
-41.026318
-79.569923
-154.322830
-41.853218
-71.544075
-67.544296
-74.753670
-88.977470
-63.121490
-46.242012
-70.872894
-151.525452
-73.566360
-103.644028
-64.301102
-70.800423
-157.977692
-93.867912
-65.375900
-71.343246
-60.280453
-108.292175
-74.141403
-57.274338
-71.135208
-36.275978
-57.489254
-66.161987
-65.822273
-44.686707
-61.385269
-84.546906
-135.749619
-94.983948
-59.071228
-57.844944
-63.629185
-66.807327
-43.637745
-107.039818
-58.685413
-114.769806
-162.505508
-85.400513
-122.500366
-92.905823
-121.864159
-70.095634
-54.846359
-57.691540
-112.542404
-97.399979
-115.176285
-122.442169
-104.083740
-88.266380
-53.685566
-98.680038
-132.558395
-105.524139
-81.484329
-58.396255
-158.102005
-142.805786
-59.104771
-83.382278
-105.765366
-113.018555
-55.246773
-103.624298
-59.742001
-175.230576
-61.829422
-98.989098
-113.607674
-138.618576
-73.820114
-135.045715
-52.474300
-82.086426
-67.979126
-50.295227
-52.004353
-73.150253
-59.707413
-46.922020
-61.098431
-90.819435
-80.118179
-120.094032
-110.232117
-85.666481
-119.647095
-123.013611
-98.197891
-87.160774
-50.962414
-152.087936
-146.445847
-68.450706
-146.429367
-155.117081
-159.683746
-157.761063
-91.819313
-37.601791
-58.436588
-57.103817
-128.147400
-95.801414
-57.165524
-72.632011
-57.404793
-50.290722
-98.791466
-67.942139
-54.186417
-73.411972
-65.004196
-143.051910
-60.361397
-44.662498
-129.397797
-79.527557
-80.611328
-72.441177
-59.440811
78.991653
58.572067
61.377735
76.976173
-56.167233
-115.269531
-56.658226
-56.173767
-65.827141
-166.238846
-69.802101
-65.221138
-67.676414
-58.514645
-147.604706
-119.480797
-70.740593
-65.099464
-152.965469
-56.709454
-78.700027
-80.239128
-70.750824
-61.556721
-65.249481
-44.739479
-109.386818
-55.928158
-63.991528
-90.511070
-41.450836
-59.885441
-39.637589
-47.641396
-70.453247
-103.363129
-79.447166
-52.368450
-123.282639
-110.168053
-93.717064
-55.267479
-55.776028
-56.028084
-77.280228
-62.430275
-66.635727
-104.293694
-72.863029
-79.391502
-139.050674
-162.397781
-115.300034
-117.771263
-73.840492
-91.020706
-123.449898
-76.180679
-155.570679
-54.605129
-61.415874
-63.985374
-81.106430
-62.984394
-84.812561
-152.782059
-124.262337
-116.901466
-127.192703
-64.592651
-157.138626
-44.821667
-62.497101
-117.436325
-61.628273
-81.066925
-116.366135
-92.216232
-128.800369
-86.842873
-63.767742
-79.259293
-57.573616
-71.466270
-66.431442
-102.762878
-102.040665
-61.431271
-94.908897
-107.670341
-69.464615
-123.011238
-107.779747
-66.624397
-157.713547
-60.244164
-54.586140
-65.033997
-77.848633
-64.384361
-56.756168
-97.033936
-154.210739
-81.617065
-68.550339
-61.214787
45.881435
-70.129227
-66.210983
-133.743973
-159.193649
-153.698135
-69.383263
-53.180668
33.808861
17.662504
-106.446106
-80.800377
-94.969467
-104.741028
-81.174721
-90.266319
-65.541122
-102.141754
-69.189796
-91.535225
-152.094849
-63.258286
-31.915003
-64.414871
-84.201874
-59.412853
-61.706745
-34.590015
-53.950623
-84.670937
-88.714706
-71.240891
-111.754128
-79.424797
-57.333275
-58.767445
-122.462250
-78.654579
-61.513691
-66.310204
-94.044975
-110.248428
-110.914169
-73.457626
-112.359299
-91.558182
-103.427856
-141.944580
-57.952049
-60.452526
-49.843727
-63.828545
-65.592827
-121.711792
-64.137123
-50.351627
-114.585327
-62.126358
-79.947800
-93.664795
-99.516968
-103.512566
-98.496712
-54.954258
-129.126251
-67.408546
-100.103508
-64.043953
-117.441490
-60.081112
-114.940437
-99.289597
-69.838593
-65.926949
35.592953
91.575455
63.920170
52.071999
49.202526
62.382347
41.057854
-60.804634
-176.168549
-55.514038
-75.213226
-66.531845
-60.880436
-71.933647
-77.619164
-51.455891
-62.734936
-65.716499
-141.186035
-49.329281
-113.701851
-135.202805
-106.115143
-55.268654
-66.863258
-110.342018
-142.356064
-44.989117
-57.199421
-65.502289
-159.949051
-89.586578
-58.121738
-70.808174
-76.473457
-103.223717
-66.079826
-120.070618
-67.830414
-84.736565
-71.582291
-37.749458
-154.885101
-53.025684
-72.175804
-71.884796
-101.527214
-74.659691
-124.331360
-107.222939
-60.940193
-98.834297
-104.477997
-96.285851
-115.715805
-114.077003
-75.480972
-111.364723
-104.863922
-102.445259
-99.894379
-72.849861
-70.413109
-88.603783
-115.088341
-45.040596
-55.040504
-64.478172
-84.639389
-99.028366
-56.616249
-67.551964
-43.091415
-139.248764
-61.644455
-156.282257
-72.124031
-62.573940
-52.732533
-76.053658
-53.824322
-131.967300
-143.733566
-72.848366
-70.921677
-63.736591
-58.508354
-103.590172
-79.166145
-76.716797
-72.003075
-76.376694
-49.840111
-76.048340
-69.841064
-64.941780
-61.028118
-104.635788
-29.791624
-155.509354
-142.599213
-141.525330
-42.852421
-125.949326
-57.874203
-55.459969
-142.922180
-124.050476
-119.390938
-135.166611
-133.679230
-43.980976
-150.271072
-131.573898
-105.494545
-140.843323
-81.705910
-69.879173
-68.151245
-52.726894
-48.480400
-85.726974
-64.658020
-68.954895
-71.671127
-66.622574
-158.800140
-54.119110
-82.149712
-76.698418
-98.668488
-134.170807
-147.367340
-79.278008
-114.562325
-103.774567
-88.661766
-67.968498
-94.043190
-95.112946
-95.403549
-71.654961
-56.969769
-60.107792
-106.476242
-44.290760
-73.789307
-61.694328
-120.720161
-68.917793
-101.600075
-57.879559
-137.491745
-66.296944
-52.811359
-62.263050
-64.889122
-57.336449
-62.932255
-67.652367
-70.725487
-61.285480
-69.101913
173.521973
-96.078674
-100.761681
-94.545631
-79.289711
-148.567535
-122.868706
-86.325874
-107.507294
-69.742569
-64.469948
-123.002655
-62.566601
-51.045486
-35.488956
-117.174553
-85.925934
-102.810349
-68.708702
-43.963417
-61.803921
-64.401497
-57.740211
76.389984
-55.491032
-49.858582
-86.358765
-68.956032
-73.838089
-67.682617
-132.525879
-151.367889
-152.527267
-69.346565
-36.080166
-151.140411
-110.630249
-157.937210
-72.151848
-48.447048
-60.759056
-60.964436
-74.250450
-160.905548
-56.331581
-76.793411
-53.372726
-145.191940
-77.071838
-122.334267
-57.808247
-54.534897
-66.144585
-56.022701
-104.365036
72.783485
-163.659164
-141.798813
-160.720840
-56.762142
-138.114899
-51.426540
-76.316467
-130.448410
-55.794514
-77.679329
-59.725246
-126.903557
-153.404587
-61.507694
-152.487320
-71.770981
-76.462997
-59.076271
-146.198105
-62.085842
-67.821510
-36.284229
-67.436966
-57.299377
-74.313400
-94.468697
-75.069862
-95.451134
-90.507065
-108.909248
-102.901474
-101.866302
-111.283737
-64.002724
-58.597317
-64.351753
-77.705414
-138.413483
-153.839844
-156.178223
-71.948250
-73.677589
-72.218452
-58.174438
-70.594490
-131.643524
-59.254379
-126.249535
-67.222862
-150.741440
-70.296150
-64.776016
-43.498318
-110.373627
-53.638870
-51.681068
-95.299240
-82.468979
-92.534843
-116.543610
-102.983582
-59.305012
-63.001209
-110.112244
-75.910980
-95.515419
-39.227665
-103.077866
-112.487099
-46.987331
-91.856171
-145.442169
-63.395428
-62.468906
-133.514923
-86.046021
-81.202766
-65.702438
-76.394150
-32.004486
-66.020332
-70.328629
-20.089832
-66.100296
-153.261948
-61.365414
-41.234383
-142.684753
-133.865250
-145.757370
-67.141586
-57.468739
-73.428513
65.290741
56.071995
58.014019
54.311420
62.392368
51.165909
57.069138
41.806454
61.194695
51.989311
73.727753
53.757305
62.127644
91.805679
77.250839
61.797600
45.062504
-60.585812
-59.864029
-65.480019
-75.867371
-41.394932
-141.551834
-46.017952
-72.024971
-79.265701
-66.110542
-73.874741
-58.910427
-44.626606
-100.129921
-72.689262
-139.494507
-155.563400
-160.656784
-109.256157
-108.011391
-124.486542
-74.781754
-104.640732
-75.447311
-97.524727
-121.723007
-98.437248
-110.304359
-101.965340
-54.325108
-70.400925
-47.785912
-154.241821
-20.326660
-161.609024
-58.501339
-62.746239
-77.980667
-66.522087
-101.529984
-110.048630
-60.581562
-59.464962
-102.670105
-56.289032
-91.430305
-79.958588
-53.050186
-81.332085
-63.744377
-52.849632
-62.487034
-68.902504
-91.085258
-47.375885
-74.012947
-59.376404
-99.675751
-120.557930
-143.556030
-104.081917
-56.139324
-54.798332
-53.658577
-137.990112
-51.686649
-73.748444
-65.961891
-109.917870
-39.731197
-58.614052
-69.973930
-56.069691
-114.397614
-95.967598
-72.640175
-63.531075
-68.857178
-62.528946
-140.538925
-60.936077
-77.817787
-68.019371
-67.176888
-160.730087
-94.163361
-50.608463
-64.371315
-157.285080
-106.430679
-120.925201
-59.762539
-70.657608
-84.200798
-84.463097
-62.460144
-77.895691
-52.923649
-62.227734
-101.967865
-69.180344
-83.954506
94.490044
-39.516983
-133.877380
-55.912479
-63.471539
-85.769157
-107.813950
-71.499741
-54.016193
-60.884315
-65.434319
-81.323853
-117.970284
-73.563034
-131.036957
-61.154217
-54.913425
-63.239754
-61.468941
-65.215515
-91.830177
-166.058334
-62.983700
-140.813568
-61.638630
-33.533741
-45.171009
-49.698536
-92.184685
-64.585266
-47.284832
-91.692482
-71.899658
-81.206253
-59.824215
-36.377625
-47.010490
-66.421661
-71.485069
-130.566162
-64.531883
-118.937874
-71.201721
-111.072144
-70.675926
-42.271790
-72.863190
-57.405632
-59.941383
-69.913010
-76.794601
-130.083298
-61.692074
-148.131134
-73.579330
-31.115583
-65.223694
-140.385071
-124.537659
-71.789551
-58.342667
-157.911240
-143.434982
-68.748543
-83.535881
-66.775864
-57.417675
-59.254272
-73.199959
-62.039452
-78.559708
-57.506733
-60.691898
-158.017197
-63.997032
-54.221020
-73.985481
-73.114624
-81.098854
-60.380249
-80.295700
-85.713463
-71.791969
-100.900360
-79.195045
-123.389275
-134.436661
-40.673359
-66.138481
-129.254227
-137.668976
-54.166683
-138.262085
-56.755524
-46.196220
-65.726997
-61.117798
-137.733566
-74.404160
-107.502724
-100.756195
-112.375946
-82.911606
-121.809326
-75.145866
-59.312077
61.922886
52.791531
72.857559
35.716766
47.391338
50.422276
65.721359
51.464123
-66.675903
-35.374542
-62.908081
-105.422775
-31.437283
-71.446457
-55.006668
-127.380508
-89.145317
-117.527061
-61.501293
-82.039459
-64.440468
-66.999405
-115.746864
-64.030327
-153.605789
-37.769279
-52.235027
-54.588486
-60.024506
-144.722198
-157.640732
-86.393013
-120.223289
-101.977661
-57.563808
-80.521721
-75.826363
-61.887180
-87.412231
-54.200787
-80.041969
-97.014236
-67.037460
-170.435608
-112.233566
-60.766777
-136.149597
-62.296841
-112.604523
-57.407722
-114.270790
-118.013779
-111.234772
-61.652298
-94.742317
-136.456680
-59.453159
-97.442207
-93.476105
-106.019806
-91.965500
-104.545586
-68.570572
-76.464035
-94.977829
-143.139557
-64.845291
-84.909660
-116.382538
-87.888786
-123.786514
-63.434532
-68.915291
-74.905899
-135.248550
-96.470802
-65.893944
-76.855438
-60.490475
-62.837841
-131.206390
-108.337761
-77.804787
-131.405319
-62.092659
-120.360085
-98.993965
-174.210083
-65.147751
-61.728500
-59.623512
-91.467102
-94.517029
-58.686718
-140.960800
-146.878082
-109.618103
-57.267464
-83.182442
-106.361259
-154.789062
-137.997330
-83.902718
-66.979340
-66.608177
-160.976669
-132.230850
76.424660
-85.777016
-107.661034
-141.923477
-79.311363
-158.471054
-55.194084
-137.354462
-67.788559
-127.329735
-59.157276
-130.099274
-94.106964
-88.748711
-106.154869
-75.020782
-77.345634
-89.297531
-63.244835
-134.210785
-120.920006
-60.855698
-149.952087
-47.503735
-89.322784
-62.325310
-53.768513
-77.727196
-157.800613
-54.905224
-71.358551
-63.827492
-48.086529
-57.136951
-156.594498
-50.253708
-60.729195
-71.171272
-64.004311
-146.367630
-69.552742
-43.808075
-40.296852
-64.932076
-121.374504
-128.310181
-99.074539
-52.320004
-60.199879
62.501774
-80.968620
-57.183632
-85.672691
-79.470940
-48.673222
-69.574547
-152.465836
-70.142982
-147.717224
-122.028725
-106.436592
-37.744331
-53.213921
-60.467510
-62.177620
-55.172115
-60.972454
-77.690117
-80.657265
-106.302292
-150.961044
-105.280296
162.536682
-58.995018
-70.577545
-59.427746
-58.469810
-67.970963
-70.205292
-133.324554
-70.784294
-62.026886
-145.566177
-78.417923
-111.580353
-162.250946
-45.550995
79.979141
67.403740
88.019173
82.972641
-148.190125
-86.708130
-57.756931
-142.957748
-75.591087
-92.101936
-142.219025
-42.126480
-60.896488
-61.794704
-63.157280
-67.270515
-149.866577
-82.233345
-132.207016
-158.371597
-79.377640
-83.946381
-61.341366
-88.880913
-100.425903
-55.799297
-60.636723
-45.490631
-59.291271
-57.412483
-64.204720
-67.931473
-86.172707
-31.369192
-59.984596
-120.312057
-82.571655
-82.381142
-175.088989
-153.245071
-14.167638
-88.555084
-53.609055
-178.330811
-92.590698
-170.573929
-56.396168
-85.124290
-56.843124
-64.684883
-58.367569
-71.637306
-66.192329
-78.791771
-63.338203
-62.090023
-60.090950
-154.317001
-132.417419
-69.751877
-92.247200
-67.319611
-160.674835
-84.436882
-75.201500
-98.033821
-67.299828
-119.926582
-56.004890
-65.489075
-99.789337
-63.909557
-116.913177
-77.611214
-104.145950
-90.879715
-41.817455
-96.307404
-95.833313
-91.736618
-76.391968
-56.401703
-148.873703
-112.720795
-96.724701
-70.215469
-59.935760
-127.851189
-76.235832
-81.790146
-65.183800
-77.727051
-57.920219
-64.562920
-119.334656
-53.858585
-97.309593
-83.210136
-71.709740
-61.430050
-94.308289
-91.454277
-61.592640
-59.470589
-115.204300
-131.524704
-79.836327
-71.090576
-117.429131
-61.442089
-158.367249
-52.291592
-57.437038
-100.412415
-61.492695
-76.815323
-55.585487
-116.771530
-147.559479
-64.163177
-81.860420
-121.128876
-63.796600
-91.627937
-56.913227
-64.458611
-58.515812
-64.998970
-166.883133
-91.268021
-71.094841
-62.326839
-122.817940
-104.995125
-147.860504
-66.635345
-73.192886
-91.499306
-108.034180
-31.219242
-115.814072
-50.191746
-66.746857
-64.788429
-66.181984
-95.321815
-115.909203
-37.292717
-73.780418
-66.569824
-63.543255
-135.828873
-81.486412
-54.930473
-77.028091
-71.731773
-73.130363
-63.365368
-61.241043
-55.911301
-123.507698
-70.435493
-100.118401
-151.951111
-91.618919
-158.799606
85.588493
57.453323
-59.938732
-109.422775
-136.888351
-68.567474
-81.201538
-30.594099
-54.172127
-37.715576
-60.346130
-148.600266
-67.583412
-67.342598
-97.187935
-57.114361
-62.030251
-136.586792
-55.475777
-68.528847
-129.286926
-55.976597
-67.787697
-57.603298
-74.830254
-138.485626
-61.034191
-71.704308
-59.963394
-79.429306
-56.573765
-69.221664
-57.204529
-59.947639
-74.424408
-88.583847
-120.974365
-71.461823
-146.811157
-44.843807
-175.831940
-161.087418
-87.445992
-71.841248
-149.323441
-108.424820
-62.819344
-147.265503
-68.915710
-71.721260
-73.345093
-58.449226
-55.958237
-121.224953
-60.901752
-129.286041
-57.451038
-87.073463
-80.309166
-154.649521
-148.714676
-42.790161
-61.097229
-163.198486
-168.516510
-51.469070
-107.236748
-117.617584
-72.323479
-57.249168
-158.554123
-67.423279
-61.901920
-40.912029
-58.651016
-70.342064
-95.231583
-48.738522
-43.487984
-59.637608
-96.553726
-53.275597
-119.013474
-69.627945
-44.164677
-143.189987
-78.755173
-135.586517
-60.548031
-153.254028
-93.339355
-51.638626
-100.726913
-82.452057
-61.785007
-81.621086
-133.245621
-57.911648
-61.088089
-92.718040
-93.043190
-132.580841
-72.571373
-65.339409
-144.650131
-113.347847
-112.967606
-63.239552
-75.507866
-40.880112
50.307972
85.747017
42.520718
83.528740
-116.580231
-62.777248
-80.093666
-160.355438
-64.068336
-54.324883
-67.874260
-139.783920
-91.603714
-57.723919
-56.038277
-75.083893
-59.576569
-105.678650
-83.899139
-139.790558
-97.532478
-103.198982
-129.747574
-112.650955
-135.067200
-70.401299
-108.207336
-79.371124
-64.941040
-65.686066
-120.475456
-101.229958
-68.712540
-159.039627
-67.360474
-157.155930
-36.286629
-123.692696
-136.036957
-72.982033
-89.396118
-118.746208
-102.615517
-87.816299
-99.296738
-55.029522
-175.264130
-107.549278
-94.493141
-53.509872
-149.140503
-156.479568
-88.129547
-125.442398
-91.704933
-62.551182
-62.265121
-156.582581
-26.709465
-121.231834
-51.419506
-83.678299
-61.444790
-62.073315
-61.741417
-162.919342
-76.707672
-83.234108
-61.525970
-61.947613
-148.359619
-74.511559
-105.185715
-64.150848
-101.710228
-100.380836
-107.178459
-62.349720
-90.003136
-68.178925
-90.387001
-105.455673
-67.898354
-99.324837
-124.379539
-93.318130
-153.074234
-93.769859
-61.026222
-97.930710
-97.824402
-68.659721
-84.322823
-108.513527
-134.011139
-93.625900
-54.905350
-78.092186
-93.216423
-62.378010
-58.722691
-61.522739
-64.527641
-91.352882
-95.640442
-95.108910
-54.832500
-115.552055
-55.992023
-57.551212
-56.572163
-26.680609
-94.481171
-56.083290
-159.005310
-138.855133
-61.269047
-130.199997
-65.302780
-68.139999
-71.441711
-96.472588
-162.459824
-73.203636
-73.729691
-140.052689
-68.605164
-144.493759
-98.583290
-142.607040
-56.349220
-55.554886
-84.714462
-128.532028
-121.834938
-103.802452
-74.863434
-156.286133
-111.224106
-84.552612
-95.072197
-88.908859
-101.913101
-105.028702
-92.503532
-96.491562
-60.412704
-94.908882
-95.657143
-117.859047
-92.516563
-114.384880
-109.887207
-112.931992
-117.868416
-118.015839
-146.459900
-65.538910
-169.098267
-113.635887
-82.641388
-110.642937
-95.551094
-92.798027
-57.390076
-70.003876
-53.070942
-140.275467
-64.509064
-89.467354
-73.112274
-62.866703
-101.179016
-71.444962
-52.895584
-84.784332
-109.756218
-88.668777
-67.648521
-145.817581
-73.350723
-68.385040
-66.121452
-82.638039
-91.844543
-91.700829
-122.786438
-151.895370
-175.420197
-78.212891
-164.046265
-61.438858
-85.305183
-70.061089
-77.713631
-44.969597
-70.893723
-148.181870
-99.950546
-118.458588
-103.248703
-93.558327
-92.481659
-36.169735
-71.174164
-112.984955
-113.424538
-157.653030
-102.260933
-96.538719
-119.276459
-129.934464
-118.373047
-79.782585
-58.052635
-39.882652
-143.208023
-118.466850
-65.735878
-63.698765
-170.168640
-106.711960
-84.829384
-118.894218
-51.356689
-56.192978
-112.653908
-102.569679
-79.829018
-60.198681
-54.795631
-68.422768
-134.622070
-91.358704
-76.259628
-39.182278
-40.347157
-147.147354
-87.696968
-140.208115
-50.219006
-108.227516
-58.327328
-157.776855
-71.712585
-76.601494
-48.897034
-61.503098
-83.731918
-73.661697
-105.836868
-95.372475
-163.104141
-65.942093
-98.088249
-150.652359
-116.217796
-78.036392
-63.743904
-66.698509
-54.843887
-109.100685
-151.241226
-61.185215
-92.269379
-134.990234
-120.417046
-105.021584
-88.309364
-57.227695
-49.439030
-27.531572
-89.270805
-134.301193
-103.555504
-67.653358
-41.303272
-69.690346
160.618134
-48.731018
-106.746544
-65.227211
-67.785507
-31.127615
-67.804840
-68.333176
-124.227089
-90.873756
-145.431717
-40.965164
-92.993073
-77.716003
-90.671356
-73.030846
-118.537773
-124.952827
-158.589523
-84.835922
-78.776192
-108.550156
-107.217789
-131.345291
-58.091171
-98.900223
-87.686974
-64.822357
-125.680977
-52.602566
-65.940163
-78.716911
-59.222286
-58.390991
-64.813599
-60.513485
-74.936317
-160.335648
-41.804340
-65.014107
-61.026527
-159.595795
-147.859741
-84.864464
-68.403824
-98.210014
-64.315178
-78.382187
-64.425125
-59.631870
-49.197166
-69.937973
-151.461548
-64.774841
-153.903412
-59.825787
-91.088524
-149.907593
-54.339558
-139.137619
-55.315685
-66.877121
-72.103424
-120.291985
-68.096672
-137.893524
-60.048492
-60.395618
-70.079445
-138.692444
-73.103104
-82.440979
-60.259258
-59.698677
-131.108276
-64.449341
-64.467651
-76.359909
-12.844400
-67.542152
-126.448730
-66.915298
-71.138931
-57.899113
-99.678726
-148.504044
-70.353806
-71.960907
-51.448517
-76.443939
-81.806694
-123.432457
-72.742119
-37.371899
-85.169449
-62.532955
-66.764549
-59.624565
-16.240610
-70.276497
-57.660774
-59.170662
-102.392334
-125.485374
-54.847115
-166.748520
-47.682499
-47.376972
-65.029221
-64.944496
-100.330322
-140.475204
-61.423985
-59.760670
-78.635040
-102.500137
-154.996567
-63.728611
-110.073273
-66.573090
-115.415192
-61.133545
-79.212952
-57.401611
-57.699673
-76.469162
-75.522430
-77.930519
-54.738720
-138.111008
-53.694759
-63.744568
-21.160137
-64.120567
-150.744675
-66.742218
-126.288513
-89.687675
-65.061317
-60.158802
-60.649918
-139.157959
-64.862656
-67.174820
-133.958359
-62.898251
-98.225395
-48.079605
-135.695267
-63.625858
-73.258965
-73.056030
-119.462021
-59.004852
-91.398277
-56.205334
-38.988941
-71.548576
-77.234695
-107.764221
-92.096893
-133.046280
-52.408737
-113.120819
-55.603325
-60.577137
-105.436188
-93.351234
-52.883678
-147.372650
-48.008335
-94.675652
-68.935173
-74.077591
-167.009674
-91.447311
-115.896599
-100.873009
-83.430275
-43.439991
-123.433517
-93.609459
-100.323952
-64.375237
-55.460102
-69.463196
-146.441589
-32.974094
-57.792473
-100.238297
-97.231094
-52.149895
-141.452805
-116.834618
-65.898453
-50.612720
-56.751366
-113.317368
-63.663139
-149.016357
-157.828629
-83.387627
-56.666969
-152.807388
-116.701408
-67.700478
-128.290131
-38.047756
-66.944885
-151.021622
-60.046165
-48.930664
-77.354774
-59.376266
-59.621845
-67.369911
-63.817863
-145.774246
-61.969769
-48.385048
-81.655220
-153.093872
-100.646339
-144.335648
-82.835381
-91.221832
-72.653534
-60.166790
-46.043453
-110.022346
-115.825005
-82.354362
-58.322369
-72.478645
-58.830235
-148.987244
-87.415733
-128.087296
-132.287125
-160.117981
-111.405281
-109.241821
-83.698044
-51.135220
-55.968781
-110.439781
-57.426945
-68.429939
-86.985283
-124.376259
-64.935753
-64.208229
-68.619743
-75.047905
-129.679016
-64.534828
-66.306122
-120.054314
-103.077698
-63.269871
-70.809242
-102.466209
-66.719955
-127.853210
-115.063789
-161.003281
-76.733742
-87.363960
-38.385693
-56.135872
-81.101974
-100.386101
-65.452522
-58.498711
-61.814869
-60.196243
-64.055786
-48.175701
-81.801315
-107.514580
-77.931709
-91.297569
-79.717064
-92.435921
-50.095230
-60.209003
-74.274803
-87.885155
-57.828873
-36.857399
-139.128433
-76.120316
-138.747421
-101.370804
-86.987915
-48.818882
-62.751621
-56.573517
-52.418045
35.148170
64.365112
43.436810
48.389099
45.567387
53.121502
46.425247
58.839905
76.067032
77.861603
-55.955212
-63.828136
-134.559662
-72.049889
-62.772808
-92.435455
-83.465294
-133.650085
-114.881180
-90.175484
-72.981621
-80.680946
-57.331394
-58.473637
-26.533739
-83.967865
-160.301773
-117.958893
-70.772102
-67.714386
-82.977669
-103.441154
-145.862961
-51.678848
-100.601875
-50.800800
-51.530220
-57.163921
-72.381386
-111.839790
-148.186279
-59.263233
-114.856361
-112.814217
-68.374428
-50.127975
-60.177200
-39.234215
-91.816040
-74.165627
-77.762222
-95.178604
-63.337242
-82.789948
-148.474838
-152.265289
-93.155624
-176.443481
-80.570930
-56.238293
-51.332794
-86.347633
-81.896828
-37.276909
-67.633141
-63.651047
-127.464706
-109.652267
-80.804260
-157.829468
-52.856419
-75.073151
-64.102676
-140.487366
-82.437271
-56.254478
-151.719543
-68.471046
-110.077110
-70.520195
-87.761871
-146.819092
-63.892208
-37.377956
-65.741676
-80.605576
-63.657894
-93.037010
-59.666843
-55.153793
-120.150436
-94.808884
-75.752907
-135.736099
-150.957748
-129.207153
-89.356567
-63.713055
-71.008255
-141.828705
-74.301949
-108.395271
-82.178642
-98.307625
-72.373772
-125.396637
-88.683891
-85.404587
-87.204048
-164.319870
-84.483391
174.013443
-85.409813
-123.786804
-105.437416
-75.457382
-149.176193
-110.579147
-64.225273
-137.818848
-84.189354
-107.063622
-65.904152
-75.589401
-142.636536
-62.227776
-52.614857
-35.743587
-60.248562
-59.121723
-59.613285
-60.243729
-142.365601
-68.142860
-101.488884
-57.549389
-68.906319
-60.729832
-82.548241
-127.112244
-107.806625
-68.145630
-95.582428
-87.747322
-57.076180
-98.498642
-76.009850
-60.710243
-97.825981
-125.777382
-105.349815
-69.382919
-155.951004
-59.813644
-146.484894
-163.654236
-86.593529
-69.008072
-97.023636
-56.600994
-87.822403
-66.592445
-58.681519
-70.289734
-133.128998
-60.727509
-42.703403
-83.294403
-62.249889
-85.522346
-70.458008
-108.771057
-143.180725
-55.100895
-60.962154
-96.846603
-110.069427
-159.269073
-65.118996
-110.977821
-117.357315
-100.654991
-95.347054
-79.708641
-50.600647
-169.322632
-95.487000
-75.502884
-105.879166
-103.685532
-69.092918
-73.577049
-54.201786
-72.468208
-88.368477
-93.584373
-73.990891
-28.727945
-156.057327
-55.474693
-45.893253
-69.156677
-111.112404
-119.061882
-139.135590
-101.354279
-96.278221
-39.377316
-78.989639
-84.232132
-76.518089
-33.337593
-115.484520
-79.172035
-53.326225
-70.996155
-122.822121
-63.795712
-155.004242
-107.896370
-65.943932
-62.043739
-126.645851
-147.038605
-94.369553
-124.131660
-93.075935
-86.044907
-95.115959
-69.073395
-93.439842
-93.399124
-123.038254
-148.028809
-90.492302
-96.642456
-96.946259
-58.611080
-54.500309
-55.074905
-114.680977
-117.970612
-56.833542
-67.496582
-52.700687
-72.687508
-65.961739
-56.518951
-57.583923
-82.257584
-64.801933
-76.301270
-57.901943
-67.215843
-142.019318
-152.549973
-64.619812
-75.484306
-56.128967
-157.278336
-94.821671
-76.391220
-54.567547
-107.691154
-93.190369
-66.065086
-118.954033
-54.031364
-101.645523
-158.140045
-97.825897
-108.873817
-92.987427
-101.013023
-101.419823
-131.474335
-84.445648
-73.105316
-80.255188
-80.201378
-75.770088
-157.578918
-109.721909
-59.365494
-126.764275
-56.932034
-71.334427
-115.419235
-59.843750
-144.469223
-61.290051
-59.917347
-53.998764
-68.161484
-49.948696
-56.596935
-66.883461
-152.794037
-101.412354
-93.954605
-53.488514
-51.173386
-49.030788
-71.872650
-119.711014
-68.393654
-100.110870
-82.854988
-98.238327
-44.813549
-118.063965
-72.613510
-157.912048
-115.309586
-62.629066
-95.131378
-61.507092
-92.021500
-59.685593
-67.606720
-81.091644
-66.333557
-127.074089
-65.696114
-159.434921
-54.071480
-67.677483
-73.156631
-141.936386
-67.992699
-99.963516
-60.295013
-130.211197
-147.520309
-69.188210
-87.470444
-91.028519
-97.027779
-91.784996
-51.291492
-56.598881
-63.422646
-60.838963
-64.705193
-57.361778
-75.747696
-70.963425
-65.594360
-73.003616
-62.977818
-86.139961
-76.105850
-106.428329
-145.821915
-69.319931
-115.991524
-79.488594
-94.853767
-97.737846
-106.059128
-111.537354
-100.947731
-130.215012
-92.867302
-66.895180
-57.608570
-128.570847
-113.482986
-66.060905
-48.301060
-82.513702
-64.946732
-105.727760
-131.231125
-84.574799
-100.923882
-47.882229
-68.045547
-80.533524
-156.296906
-50.838680
-55.457050
-94.436394
-127.811943
-100.062119
-126.658310
-111.850563
-66.418175
-151.734070
-53.886845
-77.906578
-68.857140
-102.507370
-72.859032
-107.755882
-82.989128
-75.677826
-51.382809
-65.967987
-150.166626
-88.325737
-68.965424
-77.049698
-58.818874
-69.405663
-72.683533
-117.822998
-162.543991
-69.203491
-66.357758
-125.897102
-83.116936
-140.088623
-112.726776
-28.631807
-62.037144
-65.329979
-89.208931
-151.510803
-82.554291
-60.104584
-64.213425
-50.822525
-68.452408
-80.179741
-41.088631
-155.200439
-90.006607
-67.974533
-73.835281
-123.321533
-84.858582
-140.962860
-60.900387
-153.999100
-126.735817
-51.857567
-59.356369
-54.535591
-76.756393
-60.779037
-137.279617
-62.568005
-45.536209
-58.175655
-65.779297
-97.969940
-24.997934
-81.570419
-76.917572
-77.791191
-53.819843
-67.622093
-80.781059
-47.904129
-139.938065
-87.085426
-62.438343
-60.501690
-73.034576
-59.686104
-147.410263
-92.134872
-64.595596
-79.549454
-85.811531
-167.328690
-77.646332
-48.787971
-158.214798
-134.346756
-80.679726
-64.437698
-164.687241
-100.387611
-71.169472
-145.906281
-57.664188
-120.050842
-88.070572
-67.013077
-32.144249
-109.884232
-51.163857
-76.344566
-145.698578
-60.999126
-75.500542
-91.155975
-55.955372
-149.650864
-59.976345
-149.500595
-57.519859
-54.697548
-55.247334
-115.943886
-69.203545
-84.879967
-57.662621
-52.905731
-58.377590
-156.602295
-49.008030
-58.743450
-70.041824
-63.180279
-58.574749
-97.444099
-130.516434
-53.376362
-63.534531
-96.477844
-68.596733
-62.977886
-63.929699
-68.429367
-78.245491
-32.875145
-64.898285
-55.061863
-51.318985
-136.329544
128.637466
-133.779434
-61.437111
-56.736191
-73.936790
-66.700745
-136.353607
-123.696251
-57.037910
-86.244026
-29.964035
-115.649712
-119.030357
-65.296722
-132.772186
-90.294983
-141.728836
-80.424179
-65.907318
-53.162399
-54.414524
-50.867729
-69.716843
-51.594730
-56.294445
-33.281929
-42.758469
-63.389786
70.096191
-84.698776
-63.821228
-59.211746
-57.401291
-98.689156
-111.142570
-114.085922
-72.114845
-171.127136
-65.202522
-96.847511
-59.878292
-153.163300
-110.029434
-96.982582
-18.196394
-67.211937
-79.513771
-52.087170
-67.560349
-161.087402
61.260235
62.330105
-81.990341
-67.743462
-117.097206
-59.516693
-41.885151
-74.259315
-57.221550
-40.449783
-70.106110
-70.220871
-61.772160
-59.175423
-82.409332
-51.405453
-101.577110
-119.870964
-68.317604
-43.494160
-72.373688
-107.424614
-68.926804
-61.357117
-78.539497
-66.153709
-84.970535
-117.601265
-156.408981
-103.560165
-143.945251
-159.564865
-61.388882
-66.368546
-68.020973
-164.533707
-38.126583
-69.891075
-84.827271
-57.504356
-56.111443
-53.939110
-70.467430
-61.747353
-130.617584
-90.732536
-153.937012
-60.111275
-52.430061
-107.591370
-75.505356
-150.248779
-93.563652
-67.125504
-90.867844
-101.324638
-61.802620
-69.176727
-61.744591
-93.889984
-98.886169
-64.077942
-90.867294
-97.708679
-109.990250
-92.062302
-121.515877
-164.766846
-57.644909
-61.190193
-46.704693
-88.123970
-58.860149
-103.069168
-80.752945
-67.183922
-58.917324
-133.896530
-81.056442
-152.199371
-96.518906
-67.849495
-66.821579
-62.413582
-137.370987
-140.727753
-58.062984
-60.209187
-64.414581
-89.370155
-85.848129
-84.337173
-114.137314
-74.523964
-61.867783
-65.437515
-62.091621
-119.785461
-135.444168
-77.210167
-53.590366
-34.313427
-94.453712
-57.476830
-73.480812
-66.282265
-68.204903
-54.568230
-69.781830
-56.189308
-109.699295
80.901787
60.977276
49.692608
67.678146
60.371014
-122.718124
-56.847164
-136.340485
-140.283005
-53.333298
-66.057281
-84.198227
-86.500435
-57.900967
-60.703609
-69.271919
-60.905483
-119.303246
-79.896294
-65.237961
-89.965858
-69.527100
-95.614502
-83.218491
-82.950790
-106.595154
-128.100464
-109.528542
-92.697502
-61.787651
-111.548485
-84.855728
-63.275921
-97.370880
-157.689102
-46.156208
-72.580925
-57.270832
-133.554459
-139.296509
-28.443895
-51.119877
-140.811523
-128.041092
-68.918015
-152.942780
-84.223015
-61.109085
-99.406387
-64.741417
-132.405838
-145.867203
-149.175339
-94.516991
-110.972496
-63.675125
-68.106377
-95.544662
-76.729851
-111.023750
-52.037991
-59.702774
-76.358971
-87.719971
-154.781219
-113.479454
-91.261162
-67.415657
-131.646744
-89.694252
-65.072502
-145.991577
-144.889420
-115.958916
-122.282249
27.615643
57.813267
58.310379
67.883499
49.284958
-71.362289
-61.082180
-84.658463
-109.902008
-73.965210
-58.474743
-57.221306
-64.341621
-109.313049
-67.299599
-81.858543
-104.342857
-66.587593
-100.461479
-108.968437
-73.539879
-59.963032
-65.952583
-51.181171
-63.937744
-79.673203
-64.429092
-64.150169
-133.184662
-28.397631
-43.502953
-67.747238
-126.327385
-56.257141
-83.346725
-65.442978
-84.589554
-55.736778
-129.278046
-133.368011
-116.034325
-97.163933
-125.121681
-99.788902
-123.496109
-49.769306
-61.404415
77.796547
48.827751
105.942345
49.772881
56.209408
63.955101
65.795609
-54.959457
-52.908787
-56.842358
-74.109970
-54.617115
-74.953697
-79.271461
-102.376671
-38.809944
-123.224312
-56.122677
-55.102448
-52.293865
-68.503242
-164.011353
-76.615265
-72.569870
74.543251
53.603619
51.091724
81.125168
84.805176
78.085152
55.837681
56.635544
70.251793
64.689713
47.361538
60.955364
61.198833
-83.488884
-68.148239
-72.346085
-69.593536
-84.573349
-106.452850
-96.523079
-85.203255
-83.374069
-117.324776
-177.613861
-62.775150
-151.800171
-101.035744
-69.777550
-63.597061
-114.206619
-74.749344
-41.505901
-71.973579
-59.479156
-80.196358
-65.545509
-68.045876
-65.005150
-79.510506
-84.656700
-63.272205
-59.962158
-61.194798
-160.874557
-64.545860
-47.070667
171.617554
-38.553795
-127.702385
-74.122429
-141.558304
-105.704437
-78.135612
-147.926254
-48.349457
-58.374016
-63.895557
-58.837391
-139.950363
-87.468193
-67.000244
-64.452194
-74.436989
-98.524254
-60.245045
66.106949
83.661697
54.569950
57.083138
73.768837
56.228504
43.933281
57.870098
54.907475
59.668087
39.920971
57.428329
38.078556
38.524364
65.828339
78.529663
85.797325
56.436028
-54.672020
-79.650940
-61.445389
-50.606148
-91.021927
-119.414803
-61.320328
-59.923233
-143.707611
-62.950806
-70.016724
-71.372536
-71.317818
-108.411911
-51.851131
-153.690399
-152.132599
-59.752472
-68.449974
-61.730221
-71.630005
-59.883987
-93.512138
-64.670509
-50.933128
-72.184082
-103.237915
-101.747955
-83.635567
-37.764721
-58.252064
-76.868401
-64.837196
-65.775200
-39.899734
-60.596191
-55.288933
-92.171768
-100.365555
-109.098366
-75.973694
-140.824402
-135.010620
-47.990780
-49.975113
-66.119934
-143.452423
-68.057411
-75.015114
-61.580902
-72.325043
-141.143585
-44.484112
-59.824860
-86.929344
-55.281738
-42.943878
-64.698715
-65.940292
-63.385082
-53.423634
-143.272644
-109.052376
-89.540100
-91.123688
-64.546257
-87.055008
-103.666718
-144.751205
-91.800217
-164.125946
-73.661392
-57.072414
-74.216064
-72.096771
-106.778091
-177.937012
-114.853752
-58.109875
-52.323177
-132.327087
-63.225761
-127.131599
-102.124718
-129.774155
-114.747375
-99.982094
-91.594566
-76.995148
-68.512238
-121.409149
-85.338486
-128.181519
-84.713081
-73.527512
-45.847507
-117.599129
-67.639458
-69.386139
-69.836533
-124.650536
-150.337708
-160.765427
-63.369904
-108.459358
-62.206722
-59.845963
-70.704033
-144.844208
-51.300667
-81.744980
-54.180210
-58.260300
-90.930519
-123.052872
-73.915764
-59.233025
-125.189354
-58.889580
-144.139572
-138.687531
-61.842331
-37.230198
-134.913422
-70.115891
-66.417572
-66.778893
-92.448029
-75.197273
-105.695175
-58.622807
-118.118950
-73.296333
-61.096340
-55.659145
-59.688377
-136.953156
-82.354126
-66.458313
-66.137650
-82.648163
-98.882187
-70.345001
-103.950409
-60.876366
-105.913582
-159.539963
-83.514839
-78.122231
-74.367538
-59.251709
-142.654312
-63.844246
-95.474480
-72.185471
-53.270241
-87.411217
-93.172012
-71.797134
-68.158432
-63.196430
-108.987823
-112.163315
-61.381191
-151.558609
-114.940331
-71.441307
-91.695282
-128.670013
-87.069603
-112.560638
-166.574951
-59.666870
-158.905746
-77.038094
-64.519089
-91.468948
-161.249588
-74.153259
-87.421410
-162.090302
-157.987000
-69.240562
-59.850773
-96.254166
-90.069847
-64.788300
-61.278645
-58.227333
-88.594200
-73.519928
-89.409119
-58.336281
-164.171753
-75.801788
-77.451500
-79.685921
-60.831238
-171.387589
-56.818031
-53.945255
-67.802200
-98.146561
-92.154610
-56.932384
-54.618004
-82.517220
-63.590622
-128.094971
-62.464664
-92.346313
-55.368137
-133.933960
-56.214031
-50.375927
-156.133698
-58.998966
-179.365097
-83.284973
-35.268951
-52.241604
-86.990150
-57.002876
-100.680489
-149.579163
-48.488712
-89.088264
-68.095367
-89.552086
-106.355553
-130.542465
-129.822281
-58.144531
-63.502750
-120.698128
-58.729488
-148.483963
-71.842010
-85.873360
-87.736450
-103.047882
-76.954216
-108.631691
-24.412334
-137.561020
-48.067692
-80.441330
-66.049438
-57.496094
-89.382378
-57.834274
-84.917480
-148.559189
-126.762787
-91.505386
-87.065292
-62.196602
-84.515739
-59.523216
-28.724451
-66.707367
-44.916000
-60.927879
-55.107571
-125.294899
-136.238495
-97.718468
-42.541882
-114.643242
-78.843483
-133.618210
-30.324167
-55.900494
-146.652466
-59.342983
-50.503456
-63.679996
-45.544102
-93.069626
-130.880188
-44.598751
-141.804916
-87.829254
-75.778885
-57.036804
-66.394531
-80.806648
-70.483192
-60.818172
-159.480698
-66.814201
-71.005905
-49.413166
-159.062714
-151.012421
-53.428780
-136.247940
-115.310005
-61.112774
-127.811165
-90.604729
-70.891808
-153.670425
-51.732220
-159.766678
83.286217
56.031567
65.170715
-100.131546
-91.907455
-59.079193
-103.915131
-79.410469
-64.513496
-79.568062
-122.857941
-134.502548
-129.977890
-142.800827
-87.734100
-130.554413
-92.353622
-79.270134
-104.109276
-74.409470
-78.700768
-78.644501
-76.675163
-50.035431
-66.059547
-132.660248
-54.318165
-61.094536
-99.648743
-61.579548
-76.649933
-52.319401
-70.269844
-155.057068
-106.237160
-29.977787
-42.845345
-63.621925
-47.960815
-54.930256
-150.185165
-60.503849
-144.090591
-93.582687
-135.105560
-71.902206
-22.706394
-65.490143
-33.592628
-75.725510
-78.923256
-153.443573
-67.620071
-64.325897
-132.548325
-91.867165
175.007339
-57.392056
-65.799629
-155.499359
-60.155125
-84.904991
-64.165382
-81.320381
-78.609947
-52.738285
-130.725266
-55.716999
-96.309135
-110.115585
-136.719650
-74.223938
-94.223656
-59.501038
-77.597382
-149.794693
-146.191864
-57.528767
-42.527809
-84.661942
-153.851990
-62.942978
-61.695362
-71.378616
-78.139359
-141.426315
-45.358231
-70.447906
-73.115288
-68.154778
-109.508995
-63.440166
-66.969315
-65.784401
-158.594513
-58.089077
-166.157745
-36.524181
-63.144154
-97.848473
-60.828152
-154.597809
-37.274353
-56.733685
-71.987007
-153.663208
-94.504234
-40.232693
-31.714994
-58.247330
-150.443604
-46.789062
-133.544830
-110.460159
-59.161762
-57.583691
-102.076508
-164.053391
-70.857010
-64.285507
-108.505638
-72.846931
-60.519501
-62.036671
-49.261173
-79.289322
-74.988312
-59.077034
-24.680490
-36.452393
-107.157127
-91.344521
178.552460
-116.663643
-113.901176
-79.037224
-57.913342
-136.213409
-91.401016
-127.865120
-74.542343
-87.064461
-58.350166
-66.408012
-62.816917
-66.158318
-54.896168
-80.898636
-71.962852
-56.836609
-63.438126
-30.434528
-59.649979
-76.806831
-63.657429
-66.146263
-83.690208
-67.219551
-67.959366
-70.695084
-80.777794
-54.799328
-136.941147
-106.347382
-68.424797
-43.753784
-47.832424
-39.664772
-55.882301
-105.231308
-65.261909
-147.151367
-94.910942
-53.252228
-97.502731
-95.067467
-151.278351
-63.053932
-89.847374
-111.303635
-75.610558
-116.550858
-106.948830
-134.971893
-116.533524
-99.698486
-129.591354
-116.805603
-99.783989
-58.395786
-77.710007
-106.501465
-130.281952
-106.451904
-131.008850
-158.650803
-141.681595
94.387268
52.642365
48.102833
64.394447
30.335255
44.744541
45.670330
85.408264
29.688919
69.956306
84.030243
31.442623
74.026726
-134.053497
-133.564590
-76.498070
-36.131393
-152.589371
-63.505005
-37.276615
-127.898003
-96.388908
-39.836868
-107.954163
-60.557438
-87.135406
-164.126266
-23.541124
-61.422474
-92.407387
-27.365713
-58.192383
-62.362370
-89.428986
-140.637985
-148.017395
30.914568
64.816818
54.768463
33.392509
92.251289
45.006229
41.954140
64.551979
-70.783195
-71.522751
-117.998260
-61.944710
-73.152679
-57.109493
-29.596247
-64.690170
-80.531502
-66.690460
-85.038979
-105.022308
-63.878643
-136.006119
-68.942894
-143.799805
-76.680473
-56.769154
-95.338966
-158.855728
-61.041943
-77.478600
-45.914558
-68.029243
-67.441757
-59.107136
-70.256783
-88.414734
-64.676445
-126.352287
-58.716770
-67.434860
-68.780663
-74.056473
-62.574604
-39.955193
-103.395271
-127.491020
-75.171906
-85.189751
-75.430710
-85.972641
-81.070358
-146.716614
-64.053825
168.498367
-90.664581
-104.374214
-119.538361
-64.566925
-99.638206
-95.831909
-106.548935
-136.695404
-60.491375
-55.642235
-55.120041
-36.825829
-55.784500
-71.131950
-126.129219
-61.467091
-121.738800
-104.953484
-84.932060
-81.733246
-70.327530
-99.577560
83.455551
-78.126381
-154.826645
-32.474842
-70.488174
-103.821053
-65.455894
-72.616196
-80.472084
-61.673813
174.548737
-66.460411
-117.984024
-80.610031
-94.828255
-106.301987
-145.369186
-120.833443
-77.214539
-67.571724
-142.581177
-54.158142
-83.209305
-63.164658
-61.861431
-66.101624
-58.654446
-68.265648
-62.678852
-59.834934
-147.954834
-99.781647
-102.663948
-151.339279
-85.933609
-61.127445
-70.485832
-62.543678
-91.510727
-91.656998
-93.485771
-71.269356
-77.280823
-90.958183
-150.687424
-139.877502
-72.433441
-59.907116
-55.644276
-119.820267
-123.925186
-135.095428
-93.712364
-79.339058
-49.437237
-113.633827
-71.310806
-149.083710
-61.059444
-52.438072
-71.289658
-99.293755
-56.271652
-75.480980
-71.558098
-66.037292
-57.534077
-67.938507
-79.755142
-63.600025
-108.471619
-61.944798
-77.707687
-110.389503
-156.853348
-156.046616
-90.710304
-53.160263
-60.873512
-69.232826
-77.696274
-83.937469
-96.765656
-37.722973
-83.113976
-58.179249
-64.053116
-88.849037
-50.418633
-159.381683
-115.016594
-73.052391
-151.356598
-63.227394
-51.798031
-64.713509
-121.684181
-56.667976
-63.156815
-107.199799
-62.792126
-82.288223
-135.447357
-73.279121
-57.481354
-157.978058
166.557114
-130.303635
-112.256935
-109.206459
-117.105362
-66.350021
-126.753334
-112.727577
-142.371582
-77.986702
-55.243637
-69.685577
-87.708694
-73.970840
-123.966438
-138.845505
-55.407402
-68.948204
-67.406975
-48.606907
-95.802261
-104.192604
-59.710152
-160.212769
-53.054184
-67.105576
-67.666176
-117.628540
-69.059975
-140.974503
-63.393120
-97.467972
-153.712845
-102.679611
-128.519379
-36.546272
-157.435608
-70.453842
-58.054234
-89.507759
-60.303627
-64.509186
-145.152420
-41.954407
-49.172508
-55.647110
-84.614662
-107.231308
-80.018959
-114.482857
-51.651554
-101.901871
-78.515961
-101.462097
-132.556488
-67.186684
-74.490517
-57.285774
-147.762726
-30.793606
-107.522919
-65.876549
-143.796799
-63.020889
-174.483154
-94.863007
-133.667175
-80.752106
-104.178291
-118.722466
-120.103050
-60.128735
-77.622437
-68.475922
-62.667828
-56.256073
-68.173050
-52.300129
-55.659027
-43.742252
-163.831345
-74.271889
-94.085098
-137.553146
-165.372635
-113.326576
-32.926826
-75.026711
-71.642014
-58.601181
-143.455154
-163.057343
-147.223404
-142.555634
-96.816978
-127.729477
-53.798077
-67.151520
-59.822357
-60.880711
-100.237869
-79.839890
-103.256218
85.875954
71.604378
-62.098709
-64.306183
-73.940659
-49.714901
-53.558540
-39.921486
-162.336914
-115.355156
-76.298813
-56.343948
-76.029114
-36.622375
-46.969357
-80.804123
-50.059429
61.003769
82.302216
55.093178
47.795551
43.228821
51.309540
69.340858
55.414570
57.989929
58.951572
-79.370438
-96.202194
-109.338638
-114.063194
-112.803802
-111.491425
-66.885902
-64.641975
-70.420013
-59.429157
-92.533577
-93.275894
-74.974228
-77.597359
-153.159210
-158.388199
-103.638771
-79.107635
-89.466705
-61.901863
-126.067429
-152.527847
-149.100479
-47.191032
-54.259411
-158.542831
-140.752640
-128.097244
-66.014816
-47.853363
-120.316032
-71.183090
-95.416626
-140.215469
-64.217255
-73.475876
-39.780514
85.576897
-69.842560
-100.590233
22.160639
-83.634956
-96.810036
-115.124825
-94.818542
-111.499474
-86.076218
-119.058838
-110.087440
-91.154823
-88.963829
-69.249748
-136.437088
-80.455276
-64.730629
-58.427670
-55.712101
-54.840572
-48.901741
-47.401794
-127.603256
-130.963577
-64.509575
-118.444023
-154.825729
-33.068794
-77.778763
-115.448479
-126.163330
-60.763107
-71.342987
-73.693253
-53.463100
-50.626186
-66.325157
-77.909203
-84.930756
-62.836773
-146.236313
-88.994110
-58.885483
-137.792496
-68.513390
-86.090179
-68.575500
-59.946960
58.509159
53.210857
62.049171
91.248055
51.130188
77.714218
-55.689659
-55.904148
-56.443211
-81.753868
-62.533234
-68.783104
-107.590340
-88.598656
-129.360367
-124.753044
-149.098465
-89.360199
-151.927444
-72.825607
-100.223824
-67.596596
-63.519020
-73.589478
-162.480957
-62.289654
-140.805634
-45.727726
-82.832939
-162.526566
-97.383781
-102.609337
-91.096985
-96.237091
-147.513107
-79.672470
-125.431526
-64.517433
-52.267212
-109.079689
-115.263290
-56.380501
-153.391647
-53.504002
-125.215294
-86.520332
-121.871445
-145.810608
-69.903229
-87.073715
-69.395500
-83.405167
-77.951530
-137.668747
-70.503662
-65.700912
-68.650047
-75.780411
-109.104958
-85.570793
-166.714325
-98.247520
-111.226562
-98.293213
-83.801811
-93.417824
-75.266922
-123.782005
-102.740578
-77.838402
-78.557365
-117.327263
-139.032349
-145.673721
-61.715755
-46.465668
-52.537083
-56.652180
-31.931381
-138.592682
-66.306572
-139.509323
-63.989429
-31.678816
-44.354275
-152.389542
-152.083374
-78.961952
-88.313156
-56.714939
-147.736160
-61.786747
-95.594269
-55.926155
-79.369705
-35.531750
-145.864929
-62.888062
-69.472488
-62.669979
-25.264576
-59.151798
-66.162605
-60.649002
-153.734894
-20.813971
-125.687111
-66.601898
-97.565155
-112.910820
-71.060898
-111.066833
-78.663254
-108.247589
-105.458748
-88.536102
-64.169098
-79.432167
-108.733215
-112.002167
-128.043930
-101.280449
-157.138870
-60.497234
-128.836853
-118.572227
-76.199356
-63.802570
-129.000046
-100.668213
-77.418167
-54.147247
-161.978363
-104.992989
-84.737801
-122.513794
-57.228409
-151.093857
-94.295242
-89.680908
-77.294060
-165.992020
-154.931030
-88.357719
-159.866989
-55.327938
-87.554756
-66.479431
-57.264389
-71.142334
-65.672859
-68.734856
-94.999420
-66.363564
-60.491764
-61.388519
-84.867477
-66.593597
-89.057343
-54.987503
-53.705448
78.624260
83.141876
-43.453770
-15.823199
-42.579494
-63.864620
-98.081001
-51.928158
-166.087814
-54.972893
-63.111763
-23.117088
-95.443939
-86.498238
-164.100998
-99.381538
-102.738785
-74.720016
-86.877075
-80.158829
-50.210518
-159.994385
-136.787125
-64.032959
-108.695198
-76.127876
-70.074783
-67.115372
-58.499592
-120.016144
-127.148994
-34.376759
-102.631035
-70.407333
-70.811478
-60.736496
-69.045242
-80.243294
-158.668732
-74.800789
-63.345608
-65.795074
-56.512363
-75.745316
-148.356079
-62.235500
-161.755676
-73.686295
-140.514069
-97.654068
-107.177032
-85.229340
-82.889091
-151.343140
-65.995567
-50.118038
-143.436813
-60.746845
-75.864395
-66.641197
-110.571182
-144.187759
-67.942604
-96.674316
-55.109531
-67.056099
-56.017700
-149.387451
-161.143127
-61.187824
-59.471081
-143.389328
-51.956684
-54.577492
-129.955490
-70.596825
-68.275238
-62.217575
-29.875553
-101.402603
-47.586269
-115.521370
-144.914963
-88.821785
-125.585640
-51.098171
-90.791969
-127.561180
-60.453400
-73.065903
-84.582611
-74.664970
-70.087738
-89.506912
-66.950562
-90.596779
-56.895428
-97.318466
-75.089523
-60.008564
-106.983498
-100.209885
-148.349045
-55.625130
-48.304775
-136.768860
-120.262550
-48.435204
168.483932
-56.374580
-85.184242
-57.128395
-100.282333
-57.914509
-92.940323
-73.678337
-91.949959
-94.292679
-65.993668
-43.208019
-87.737328
-138.832260
-61.440880
60.618240
-64.710220
-49.132133
-80.149971
-88.783394
-123.103622
-105.191376
-98.968369
-165.975952
-159.074142
-102.741486
-58.916866
-89.023201
-67.984131
-48.592007
-61.385769
-139.433029
-49.909115
-67.240410
-66.422203
-58.911121
-58.104305
-121.662544
-61.543915
-51.206463
-98.850121
-49.581913
-93.859718
-100.925255
-106.845284
-93.208801
-145.053787
-120.451210
-125.044456
-56.058456
-54.114822
-95.147331
-48.187950
-155.710602
-124.221519
-67.107147
-150.791962
-149.756592
-60.674629
-63.221294
-68.842186
-63.327702
-61.772091
-166.585175
-80.736015
-71.265312
-71.248436
-58.095688
-61.890327
-78.352425
-87.707146
-53.241795
-121.433502
-106.318962
-103.745544
-101.344551
61.007233
-122.921463
-59.453114
-83.881966
-91.710159
-79.497581
-58.114197
-63.648151
-72.238510
-52.715630
-65.843613
-60.075642
-96.616821
-109.569305
-43.720238
-76.427475
154.333313
-110.608894
-69.902771
-91.720718
-113.282722
-106.521240
-93.247765
-141.000107
-52.794506
-64.964401
-149.445892
-45.218910
-49.040440
-92.272110
-61.411510
-148.152390
-158.094879
-120.777954
-152.565613
-76.487976
-55.393917
-57.793015
-45.376987
-31.959021
-48.972794
-55.460094
-66.811394
-61.355675
-55.156929
-47.627838
-91.598579
-142.891556
-150.866211
-59.712620
-50.284786
-74.515427
-63.633701
-64.426003
-77.371399
-65.434189
-124.423935
-64.586624
-66.647659
-64.940147
-62.149158
-66.889145
-54.159924
-152.248749
-66.089844
-41.961086
-52.315887
-70.109901
-61.816528
-112.582245
-83.669960
-89.504478
-72.367119
-70.520088
-79.345238
-64.483833
-74.965042
-60.674549
-64.752029
-88.282608
-53.950588
-111.568306
-120.002907
-58.460186
-58.499535
-66.603729
-43.682598
-124.003716
-107.826469
-59.063629
-119.102921
-67.699638
-118.220039
-52.903652
-66.038567
-63.364937
-83.432137
-139.118851
-96.769188
-51.431934
-61.045044
-104.812584
-46.900429
-73.979485
-98.806183
-128.660110
-62.454121
-96.902031
-70.836121
-95.296921
-90.807961
-80.455185
-87.097809
-132.952774
-134.427460
-130.472717
-95.123039
-60.838417
-64.883324
-93.495415
-126.624557
-55.244549
-50.213207
-85.144394
-91.985733
-149.569702
-108.980423
-108.429596
-113.907616
-113.318962
-151.551682
-76.985016
-86.779068
-56.460655
-78.748604
-85.641487
-125.600357
-117.276680
-85.189171
-103.799850
-58.872654
-62.836494
-57.024559
-63.657894
-59.302658
-59.864288
-75.315666
-147.329575
-83.032722
-121.541245
-117.921379
-76.007690
-57.091908
-82.231033
-90.924995
-60.232643
-56.528198
-112.348686
-79.633514
-88.097664
-48.103531
-58.638420
-105.535286
-52.915321
-61.205364
-68.474586
-56.485706
-143.144669
-128.990829
-50.543255
-36.169044
-79.188553
-75.095032
65.954056
64.429214
42.871727
75.503578
56.289272
55.093197
69.227463
56.359692
60.149403
56.831074
59.762943
65.525146
51.397148
45.296070
91.826180
68.869774
68.339348
60.611313
47.917156
64.073906
57.797462
59.325809
39.966919
43.500046
57.607410
45.713875
53.344662
37.321911
72.111046
52.674500
-52.032452
-33.716557
-77.532799
-126.805733
-96.348137
-93.724571
-73.508270
-104.327148
-81.535202
-160.329147
-156.949249
-76.016136
-157.510941
-63.665329
-94.695030
-109.357872
-122.659348
-116.838631
-85.850136
-61.557766
-71.496666
-167.274796
-76.945045
-43.802399
-78.140106
-43.073589
-61.588577
-53.977345
-114.004967
-77.629562
-89.149704
-63.291794
-77.163322
-96.206604
-64.809319
-62.051746
-143.996002
-154.433670
-65.372070
-101.959457
-139.969421
-120.627579
-72.960976
-145.462387
-117.557907
-155.665817
-63.928955
-41.522896
-166.426468
-110.601532
-20.134008
-60.842346
-69.423637
-94.400330
-61.137783
-61.369102
-59.338829
-117.806824
-80.449547
-97.317024
-145.396011
-58.662182
-68.872742
-141.036087
-74.573364
-65.718437
-130.585388
-115.048531
-64.760902
-83.242104
-26.035982
-66.074127
-91.141747
-93.240738
-113.592171
-103.682861
-69.593811
-91.745384
-89.489319
-70.959938
-112.578384
-39.711407
-89.085022
-37.694660
-65.885109
-75.011551
-150.000641
-155.483826
-123.457588
-55.366203
-166.028412
-98.574150
-105.251678
-115.958168
-50.706009
-119.411041
-77.798523
-71.272461
-143.342468
-61.922245
-60.756176
-117.078079
-119.104515
-116.099792
-108.780327
-75.025932
-42.101063
-41.765659
-63.812248
-65.743721
-58.037071
-98.517044
-115.501595
-91.312561
-74.551140
-73.526985
-87.786133
-31.342781
-88.932838
-63.436607
-160.079483
-65.695374
-47.528004
-67.951393
-58.945042
-93.035698
-82.971786
-94.431587
-146.886505
-75.463654
-65.817390
-74.611893
-88.892227
-72.499374
-109.290970
-109.821068
-98.013023
-150.665207
-149.211670
-85.875320
-138.696152
-63.864635
-143.578293
-64.346939
-64.952530
-163.377060
-71.545013
-67.367508
-46.980091
-104.118362
-55.476673
-88.610283
-131.317230
-86.128777
-27.247408
-76.528641
-57.970516
-137.804764
-50.936642
-77.407799
-96.820419
-122.409904
-86.397110
-97.535789
-102.665413
-103.119659
-69.816895
-65.181007
-71.838379
-42.722832
-91.395561
-54.799084
-68.874275
-71.972183
-73.673676
-157.161667
-155.940857
-50.011776
-56.841991
-57.347923
-51.464382
-60.410938
-62.893841
-99.791954
-57.518032
-126.243729
-86.245316
-88.213402
-60.464985
-82.662605
-63.836288
-86.360603
-129.343094
-154.490509
-48.612614
-122.368736
-109.156723
-58.369556
-79.452087
-80.294617
-100.701202
-70.557640
-77.228218
-147.429901
-132.587845
-61.011589
-133.559906
-112.629456
-106.003098
-100.964493
-170.261810
-59.445019
-67.508331
-132.694443
-73.024948
-108.557060
-69.307487
-65.205948
-85.019180
-70.846359
-75.290306
-70.659805
-57.071533
-68.716797
-28.519072
-56.929092
-97.517494
-122.377968
-57.928616
-78.365051
-39.080708
-65.336075
-62.312824
-121.476288
-91.077255
-37.425087
-76.283150
-48.688976
-62.193760
-104.179283
-62.010300
-62.440334
-61.235168
-60.748737
-92.823029
-64.009338
-48.694637
-141.929977
-81.451019
-59.097668
-70.350853
-51.284756
-145.736542
-54.643822
-53.527561
-163.480164
-87.381218
-108.266731
-120.219627
-60.581020
-102.686722
-92.481239
-74.840797
-69.417213
-95.938660
-65.141861
-60.271950
-100.157082
-83.879616
-152.596786
-113.226959
-71.402565
-112.015205
-87.344223
-86.703140
-65.408295
-93.146965
-71.092621
-69.525772
-151.476242
-137.810883
-87.397736
-72.918060
-66.943680
-54.969955
-35.156708
-147.791672
-70.669334
-65.635246
-60.922894
-64.378883
-150.293686
-45.121475
-154.256485
-48.670837
-148.739792
-43.410320
-88.055077
-87.585815
-65.895325
-105.397469
-115.640915
-65.678276
-118.499496
-98.912018
-145.897934
-104.269951
-86.636986
-62.994392
-143.695267
-51.579109
-93.380188
-131.795273
-64.356674
-93.955482
-113.857521
-54.735420
-83.289177
-103.893280
-148.540237
-72.689217
-94.949280
-110.759407
-147.506714
-70.173660
-150.987244
-130.054077
-136.482040
-61.960590
-76.975418
-61.639927
-77.500328
-55.520145
-66.450058
-124.362740
-129.279984
-64.753296
-64.072456
-52.542099
-97.686432
-55.381649
-68.152061
-109.192245
-63.334660
-69.128288
-98.589012
-56.606716
-79.443466
-56.877563
-64.319733
-112.670135
-50.426937
-151.246338
-57.591454
-57.339195
-162.032547
-61.093315
-80.979210
-61.457603
-119.232422
-77.754913
-54.961777
-83.018326
-150.288879
-87.478683
-81.193047
-143.584290
-132.922745
-56.061409
93.920685
-85.868187
-114.974602
-54.029858
-69.484428
-51.529930
-76.135994
-129.984695
-118.850929
-68.314362
-86.036972
-73.818260
-118.535713
-53.176056
-52.960831
-55.963802
-21.723881
-54.548500
-84.850273
-68.931976
-64.716881
-102.364288
-66.784050
-70.147881
-72.956497
-97.076889
-88.738441
-87.435532
-53.728062
-79.606216
-63.870121
-60.123993
-65.821724
-80.519623
-60.380257
-85.813011
-96.355835
-64.433090
-139.754700
-61.756229
-68.435066
-61.625626
-72.781235
-150.849014
-64.845688
-146.932312
-63.911839
-119.013596
-67.702652
61.242916
56.488636
48.242702
93.950264
-153.049118
-37.054012
-51.574825
-92.010986
-137.837311
-86.457855
-55.695705
-49.708672
-58.306980
-77.407768
-57.517704
-144.450104
-164.783936
-110.215286
-57.682255
-67.340324
-89.090607
-106.886597
-110.708565
-90.842369
-81.664032
-64.816566
-51.371716
-100.701759
-86.300491
-34.210205
-44.410477
-67.258392
-64.970528
-59.246204
-47.909210
-65.335976
-115.506538
-63.642899
-157.610596
-158.120590
-67.085815
-42.314899
-131.780136
-79.202583
-93.533142
-95.542938
-82.413490
-119.402885
-67.455238
-89.305183
-120.008751
-93.405510
-40.647678
-80.336418
-63.913177
-67.403427
-46.735733
-164.903641
-57.482567
-90.182144
-35.728325
-65.738953
-157.253830
-66.291519
-63.403358
-158.743835
-138.304337
-52.235897
-62.266617
-130.399155
-86.234825
-59.343346
-57.333553
-51.008865
-86.704651
-149.364929
-139.353226
-101.679771
-79.965050
-151.616730
-82.520691
-56.473011
-60.283493
-137.345108
-76.791260
-86.643616
-54.997829
-162.095718
-73.567307
-64.078430
-141.697891
