# Supplementary material for: Comment on 'Valid molecular dynamics simulations of human hemoglobin require a surprisingly large box size'
Source: eLife. 2019 Jun 20;8:e44718. doi: 10.7554/eLife.44718 (PMC6586461; doi:10.7554/eLife.44718)
Supplement: Figure 3—source data 1. — The zip archive contains a README file describing which source files correspond to the different panels. [file elife-44718-fig3-data1.zip › figure3/panel_B/box4/phi3.dat]

-138.002380
-147.046463
-144.459610
-150.163910
-112.491310
-57.954220
-69.891685
-139.134872
-130.758438
-67.342865
-55.046875
-125.498802
-78.854996
-60.021126
-61.803074
-64.755486
-67.013618
-67.377174
-98.991173
-73.176170
-143.939484
-67.072273
-92.697388
-108.166809
-124.950874
-114.954971
-98.843163
-68.341255
-105.599640
-77.167870
-41.875717
-54.709030
-141.532364
-52.005302
-106.485321
-58.021881
-71.210365
-137.044724
-85.456573
-102.171371
-64.165398
-54.524055
-63.238758
-107.931541
-67.079269
-91.343964
-97.725388
-80.982727
-69.400757
-66.273178
-92.519943
-83.828178
-92.926476
-63.646908
-68.986313
-60.193935
-60.695667
-68.254601
-60.613869
-60.422337
-67.931068
-135.500305
-102.376236
-63.691032
-50.694759
-127.294174
-87.861931
-106.915901
-147.943481
-103.793251
-71.753975
-66.579224
-80.760536
-146.178299
-64.050331
-123.799675
-75.177620
-52.802616
-46.917042
-144.615173
-116.558426
-60.347889
-92.753616
-99.831871
-62.593201
-63.916969
-101.280945
-162.179337
-133.552963
-56.871010
-65.642487
-96.805351
-133.855118
-161.067413
-105.522591
-137.893082
-121.340393
-59.817596
-90.009499
-75.523140
-60.558613
-95.764420
-126.274071
-60.591656
-60.873348
-64.845238
-113.137093
-47.016312
-55.567719
-135.304413
-122.640053
-76.110634
-81.814705
-61.779263
-70.251549
-48.284706
-64.134979
-81.075844
-58.779545
-152.193344
-162.810165
-75.609947
-111.313919
-53.458324
-93.623352
-149.810577
-59.453323
-37.416634
-74.116241
-97.152107
-62.563465
-86.307487
-74.013130
-54.391445
-96.375221
-120.618515
-109.347351
-117.607201
-112.873116
-64.980423
-107.556335
-65.617416
-55.927933
-76.812248
-67.004723
-57.484413
-168.798187
-56.667141
-53.488392
-80.487099
-26.702322
-72.559906
-66.664833
-136.185226
-77.980492
-67.270264
-79.479469
-59.831745
64.653275
53.558926
56.881874
-50.005436
-79.588951
-175.218887
-109.614563
-157.155640
-105.852196
-80.594292
-153.578140
-65.572617
-70.068756
-53.063385
-46.121632
-73.380669
-66.481773
-74.240044
-80.474709
-63.138287
-64.465591
-92.809372
-61.793633
-45.984379
-113.878380
-89.531448
-37.866138
-63.924179
-58.281494
-40.011978
-133.104721
-98.153000
-56.738644
-36.204548
-61.194229
-58.848457
-120.932137
-114.212006
-148.695694
-119.355034
-49.073139
-103.809372
-121.580582
-107.117943
-80.839600
-108.516693
-69.135155
-58.646004
-103.465881
-73.172058
-57.214619
-79.531403
-131.038422
-70.613419
-92.753380
-147.183945
-93.988640
-92.730591
-171.493835
-101.343040
-81.823097
-104.479103
-149.159348
-57.298428
-58.339790
-59.902489
-72.862122
-84.767014
-93.482994
-86.601730
-102.511398
-51.804878
-62.149799
-61.635513
-75.759903
-149.038544
-134.034348
-89.732040
-122.623856
-98.615295
-63.152767
-74.089859
-74.982521
-62.643398
-162.200577
-97.130203
-58.211296
-75.168907
-121.193726
-85.023857
-66.037117
-46.812778
-61.388508
-75.421768
-46.768883
-94.599876
-50.191803
-60.167065
-79.248665
-64.791817
-59.064003
-156.253387
-96.814499
-62.274902
-71.925629
-59.027119
-103.295143
-65.726776
-74.458916
-61.327377
-74.376236
-73.231300
-62.068027
-96.286064
-125.619301
-81.963440
-33.332233
-76.719566
-112.912407
-51.232822
-85.176132
-72.143883
-61.051395
-133.639450
-21.832422
-104.351677
-104.879738
-85.049492
-46.166878
-47.328495
-60.855587
-49.815826
-156.070358
-74.439972
-63.553364
-63.263279
-145.619659
-82.655983
-86.316063
-71.241577
-62.245190
-92.117393
-132.648575
-147.437775
-82.949875
-56.904186
-49.752647
-73.552094
-37.770832
-87.461151
-103.741318
-95.101128
-63.311996
-57.838005
-75.973404
-53.944744
-59.732693
-61.752476
-144.467102
-69.530525
-56.526035
-103.378685
-60.318653
-98.109375
-65.571571
-126.675949
-85.826591
-83.782898
-59.366528
-122.291496
-69.480576
-152.329025
-77.202194
-93.578575
-143.958694
-56.779137
-59.060478
-151.476791
-62.503811
-81.555519
-76.158913
-94.073555
-101.755165
-110.542770
-99.871201
-60.222061
-92.582687
-92.538284
-87.410057
-59.944832
-119.519531
-125.670067
-59.247757
-82.932327
-76.773102
-84.892349
-64.996399
-105.749840
-74.156044
-86.203072
-56.046543
-81.562210
-63.590519
-50.078533
-75.897675
-63.375191
-61.699089
-93.676376
-140.436035
-33.453606
-83.295799
-59.386559
-62.744156
-153.138290
-85.866928
-67.187927
-63.719727
-93.949310
-74.424194
-72.488831
-119.821060
-73.292206
-62.694595
-31.901869
-91.274963
-66.125206
-165.053101
-61.314358
-128.052124
-139.477325
-52.548229
-51.151886
-44.835651
-61.700550
-63.919353
-56.526646
-59.026199
-82.246445
-125.086510
-124.781349
-57.036221
-56.890793
-130.147003
-89.169609
-50.306374
-50.323677
-61.952389
-91.800018
-52.011589
-77.080788
-75.657928
-45.547199
-56.472893
-54.316158
-91.060677
-57.380341
-72.481987
-68.780098
-62.666164
-117.349648
-83.191566
-124.797424
-99.431389
-55.970711
-59.684715
-105.427353
-58.490040
-144.676468
-133.014496
-60.440601
-69.107239
-76.468124
-83.436813
-58.806599
-150.911499
-59.613827
-133.956238
-84.220985
-99.446121
-54.298794
-74.396484
-85.177444
-85.871719
-73.925720
-31.902723
-93.853783
-103.764969
-120.156067
-91.662971
-114.289368
-139.991211
-96.745468
-99.723320
-150.128082
-167.173553
-127.454124
-59.216137
-67.452980
-106.771652
-64.643410
-59.793324
-66.609589
-113.635094
-90.381378
-59.642410
-75.470612
-70.858810
-161.807968
-55.906231
-136.518494
-125.287712
-64.397858
-58.022705
-77.614769
-74.166885
-51.303627
-125.846977
-64.331535
-137.755325
-49.439602
-58.872627
-61.644230
-75.909492
-64.254440
-38.843575
-55.100243
-72.321655
-61.790951
-76.170235
-71.507446
-63.456444
-61.084644
-71.616570
-81.148239
-148.257187
-40.456379
-112.122292
-111.379616
-108.016647
-61.095268
-65.670593
-132.720657
-87.417175
-74.653908
-87.164291
-166.195435
-118.227249
-89.361778
-48.987175
-58.433952
-155.640244
-51.657936
-61.190529
-64.721573
-74.130058
-132.798569
-161.436050
-119.045563
-141.798386
-58.118992
-125.558388
-54.049618
-71.123581
-71.238815
-59.801853
-62.620140
-66.461853
-75.087502
-140.546692
-69.336136
-44.116440
-57.676991
-113.882416
-95.869797
-59.757465
-62.753548
-71.321732
-62.105583
-112.029961
-88.662209
-65.743683
-81.046181
-118.999664
-138.688599
-55.700966
-58.285839
-84.492485
-76.273903
-50.353031
-102.965271
-53.636536
-72.239349
-89.135620
-62.418819
-81.683426
-61.439640
-146.930267
-63.869568
-51.650444
-64.841270
-66.538734
-68.917381
-75.456154
-94.383789
-88.916939
-78.912476
-74.970688
-148.667938
-88.457909
-71.529442
-64.086472
-68.747307
-147.807114
-148.132843
-59.153347
-69.501518
-78.316223
-55.444969
-144.609070
-63.131989
-76.226883
-99.820198
-61.351768
-64.055733
-164.203598
-59.697853
-129.514526
-92.766754
-59.632950
-111.746056
-75.846848
-60.808151
-64.641609
-166.006729
-49.612232
-52.543209
-60.902634
-162.602814
-85.049118
-98.880867
-80.998154
-112.086800
-71.696968
-67.681847
-94.849075
-82.653488
-92.469337
-64.058716
-65.267189
-76.981560
-48.384186
-54.978878
-79.337761
-129.359024
-66.993721
-62.682747
-70.135185
-64.684578
-73.046349
-70.625305
-118.065262
-148.030380
-96.074348
-82.816223
-99.459671
-135.144974
-59.737392
-119.580101
-53.449001
-60.039871
-65.363838
-112.469124
-145.337433
-130.565704
-55.639912
-59.265705
-144.629333
-77.107803
-64.324791
51.493893
68.368523
-105.625237
-51.370422
-74.597176
-58.336403
-93.689072
-50.052017
-67.915924
-66.318481
-59.911240
-72.323204
-63.328938
-77.591789
-59.553757
-70.725136
-70.919510
-68.637634
-57.206306
-60.726322
-57.200294
-54.645660
-55.404331
-93.923759
-127.645042
-133.590240
-154.755966
-51.024662
-146.615601
176.372742
-101.103874
-55.828033
-69.673355
-56.170235
-89.748749
-71.726051
-53.000122
-75.037209
-56.395943
-59.153709
-83.657944
-60.576561
-106.840118
-59.838547
-70.816025
-113.034447
-106.129478
-126.082802
-64.529961
-112.747139
-96.811203
-115.273125
-119.641960
-74.458542
-70.185699
-62.457405
-68.047096
-145.455734
-83.040207
80.305084
74.926041
60.139854
44.646645
46.014290
76.442566
49.088387
71.997993
75.578285
64.222359
65.552071
63.009243
70.959816
84.301834
80.253624
91.918236
-69.501846
-117.593491
-58.242584
-136.111603
-65.087563
-62.192413
-73.338142
-58.334797
-64.776443
-59.458843
-45.304440
-82.750015
-86.029694
-95.932457
-73.955620
-98.389656
-65.199318
-60.026634
-143.537186
-75.888504
-51.715652
-88.955475
-88.146698
-60.881161
-119.705086
-66.397209
-99.056168
-63.706879
-83.396416
-92.263000
-70.455589
-77.315323
-49.307930
-60.299160
-141.504929
-66.701271
-69.743874
-158.602921
-66.115479
-87.001373
-89.821190
-65.101028
-125.302231
-67.456779
-154.342438
-160.004593
-65.954781
-95.305946
-93.775032
-65.717804
-150.505417
-157.223465
-100.486443
-79.777878
-66.461441
-60.052784
-93.284401
-125.775826
-62.870506
-62.666496
-160.563583
-44.069485
-74.458496
-60.373569
-78.772270
-84.397797
-57.771870
-67.767326
-76.716133
-118.523460
-156.479355
-54.960274
-52.150112
-144.457016
-64.348152
-53.392323
-62.983521
-66.173080
-56.145542
-141.711365
-61.108635
-63.889133
-108.088242
-140.713989
-58.493073
-134.291718
-104.757408
-53.201733
-69.368683
176.976242
-74.733711
-63.954971
-42.632549
-160.555145
-95.063080
-155.444641
-170.552643
-75.608337
-86.313576
-78.489769
-76.475807
-50.320480
-62.515121
-75.582954
-150.253601
-103.791039
-68.388969
-171.113754
-48.734188
-87.592262
-110.874359
-65.073181
-86.464966
-82.021408
-90.675201
-74.120216
-62.932022
-76.183929
-131.956436
-130.416931
-115.867294
-76.427162
-79.665314
-146.785263
-149.235229
-145.344681
-57.931355
-33.677780
-57.307629
-61.258183
-92.583549
-157.053024
-89.409157
-71.844749
-29.750389
-58.760975
-57.910473
-79.854797
-60.143330
-32.881294
-64.373077
-121.752190
-57.131794
-117.728409
-112.733620
-172.760513
-116.516136
-99.681000
-68.856728
-60.961689
-117.784897
-145.958893
-59.653133
-96.995277
-57.249821
-44.861710
-55.186504
68.521553
76.151031
96.938774
64.787987
43.142765
-106.589149
-71.659256
-150.177338
-99.195091
-65.461411
-74.107582
-62.016449
-138.501312
-78.937752
-88.175415
-55.096207
-163.007858
-124.796837
-150.146042
-125.556572
-156.014389
-58.716805
-91.515137
-69.685013
-170.273834
-68.711044
-56.664284
-59.144806
-41.330490
-162.200211
-43.038082
-60.572708
-54.792835
-45.932587
-108.806038
-139.320312
-76.425636
-54.477951
-139.966888
-61.692478
-52.265144
-57.031590
-48.585114
-87.637398
-73.031998
-119.853584
-60.741646
-58.521072
-61.503269
-63.469406
-31.851263
-130.258469
-58.538837
-75.500870
68.689011
77.284050
46.550468
76.510551
59.632095
67.702911
58.808567
-93.384811
-39.157131
-86.004791
-68.048386
-58.235947
-105.431168
-117.147766
-103.658577
-73.432098
-76.414108
-63.743652
-51.905396
44.222977
52.977592
51.830269
-62.287094
-60.052345
-91.186485
-92.826141
-53.883717
-53.784420
-78.100288
-94.321159
-106.857788
-61.638275
-164.002319
-69.479393
-51.958447
-75.170326
-119.002144
-93.542145
-63.191010
-70.735626
-65.599579
-49.980236
-146.431030
-72.121231
-78.055298
-64.709457
-57.477390
-138.575531
-56.048584
-59.873154
-58.744396
-98.117195
-163.640656
-166.449554
-80.962814
-72.214088
-96.887085
-91.667168
-151.504868
-96.456749
-80.191200
-144.373413
-158.518021
-61.271603
-88.051956
-57.169086
-149.348099
-63.446819
-62.013477
-61.578823
-52.232674
-78.567261
-74.788277
-134.348770
-55.614689
-61.689392
-84.147079
-63.949856
-66.914818
-77.793777
-98.886871
-65.060791
-70.294571
-63.200535
-110.976906
-91.680428
-91.560387
-63.419800
-148.997177
-44.540234
-62.251572
-72.834084
-64.761467
-79.096321
-89.625618
-92.480400
-149.618225
-147.605682
-63.167145
-163.989731
-66.839355
-78.938339
-60.184975
-61.612675
-57.517246
-100.820213
-102.793182
-123.557869
-75.401787
-131.290741
-38.143604
-104.123634
-48.381954
-62.449577
-58.127415
-49.662308
-88.776459
-54.598682
-70.142776
-60.528244
-63.071850
-128.843445
-142.027191
-97.040863
-116.745537
-87.072433
-73.830330
-132.804520
-70.336899
-132.985611
-151.114792
-149.946472
-70.572067
-106.813171
-72.872818
-83.301514
-128.132751
-84.903267
-134.348663
-141.070663
-50.578213
-42.906300
-44.874294
-91.715759
-59.453270
-58.404800
-158.014908
-58.036797
-70.676537
-54.566807
-97.890320
-52.481678
-77.510628
-98.798004
-88.858894
-77.248711
-60.703659
-53.821491
-69.282860
-98.404587
-84.351280
-82.930016
-90.749710
-55.337437
-160.200623
-45.618156
-98.868401
-93.798119
-54.406147
-65.752289
-81.007416
-54.696507
-72.781250
-87.145027
-73.722214
-157.066345
-75.973190
-61.356312
-63.616085
-65.404854
-88.873993
-62.797352
-63.978596
-47.630192
-140.922119
-66.912682
-55.398533
-38.671783
-61.622086
-55.791599
-121.693283
-104.644035
-67.378471
-117.990623
-42.743572
-60.472580
-67.920639
-101.125648
-146.542404
-79.998566
-34.274727
-80.665329
-58.915741
-62.105690
-99.450600
-55.919514
77.286247
61.952927
51.952644
64.290833
83.588875
72.025368
62.031269
39.027691
42.317738
43.742149
49.486584
52.959145
56.198799
76.008034
51.889938
85.454605
46.312531
38.609013
51.042873
85.612068
77.487511
37.575966
62.345478
60.402912
59.887295
64.577164
50.752087
80.936783
56.797016
75.233849
47.765934
73.113716
46.027855
54.750099
38.328568
-103.219757
-68.787071
-96.540894
-83.868126
-137.530380
-111.987549
-57.606060
-157.463974
-52.796875
-76.965050
-63.489796
-143.880463
-44.577461
-94.099236
-68.197395
-35.605267
-142.704254
-65.525490
-67.642143
-78.831528
-61.941753
-33.322369
-89.252434
-70.962067
-90.524078
-76.348694
-85.755905
-82.193993
-58.503292
-65.827255
-56.584969
-138.016174
-105.915054
-58.198036
-59.315258
-89.720757
-106.575737
-86.667755
-127.016594
-159.919128
-113.047562
-59.439938
-49.462166
-159.474854
-152.991440
-76.798126
-63.736393
-53.488033
-86.676529
-104.331688
-77.752014
-62.959404
-35.498737
-111.249550
-158.447586
-73.625458
-23.402626
-130.964645
-57.634583
-69.831337
-78.185104
-135.314209
-89.830383
-64.951942
-125.347260
-67.972649
-62.947662
-67.984009
-88.423180
-62.398270
-57.602242
-55.105160
-71.124435
-77.713127
-103.130424
-73.671600
-76.325073
-90.387894
-118.503159
-110.374733
-145.018234
-98.286133
-61.187298
-65.908501
-102.909607
-118.740112
-118.152374
-148.976456
-63.717258
-53.230946
-69.215462
-98.435257
-101.501572
-68.207275
20.731342
-56.153103
-60.997875
-70.532913
-144.069672
-71.233307
-117.567574
-65.208183
-72.447197
-163.675598
-60.285118
-129.466003
-54.199951
-135.982391
-83.261215
-78.148621
-66.194321
-95.305428
-54.116890
-89.528915
-59.008629
-96.366928
-109.449913
-65.671135
-71.767448
-64.735657
-84.756752
-68.306412
-149.576218
-118.408142
-141.018677
-108.087982
-59.396748
-74.735489
-65.116341
-54.698776
-32.308582
-60.221516
-61.886585
-141.342148
-63.342255
-154.486496
-54.726166
-74.852554
-82.762123
-98.087112
-59.692989
-64.365585
-146.400345
-136.106995
-132.256409
-98.295273
-105.204842
-66.333275
-59.489872
-116.082909
-107.185493
-59.483009
-73.046120
-46.672356
-118.084373
-68.864853
-63.009605
-69.485573
-124.980827
-66.993271
-46.075031
-68.871788
-61.248325
-70.745361
-80.676498
-143.886719
-73.625885
-48.905621
-63.465260
-55.373463
-89.557503
-70.311768
-53.464886
-147.058411
92.257004
60.392796
53.417484
90.269783
37.375019
83.644890
47.659000
48.174015
64.938637
58.605808
49.711243
54.050316
80.781425
54.526348
54.634270
54.219051
53.372211
48.210808
-144.050018
-141.211609
-37.433006
-61.276901
-59.884869
-64.749916
-115.713913
-74.393417
-72.677948
-164.957352
-70.889343
-83.779480
-122.089218
-73.773132
-76.050415
-65.746956
-119.658104
-83.685951
-135.756638
-51.416157
-49.731236
-85.605392
-85.215485
-102.558403
-73.502693
-65.116714
-82.630508
-40.747379
-171.620880
-149.061935
-40.578438
-74.892708
-66.009506
-78.450935
-124.396957
-61.679138
-45.861767
-57.961151
-116.340652
-125.230881
-100.876862
-127.149704
-68.069649
-59.644604
-101.063110
-98.037521
-100.303726
-105.017113
-137.820312
-160.758499
-78.335777
-78.259125
-72.246773
-155.025528
-150.620544
-120.203644
-59.466015
-84.378395
-87.296455
-63.737110
-146.541870
-42.156685
-59.663685
-61.829178
-74.632263
-75.847336
-69.087532
-67.015549
-146.477417
-66.822723
-128.273483
-50.012493
-70.823242
-68.914772
-109.728447
-136.501343
-74.286636
-59.717384
-65.327995
-53.220028
-141.868423
-69.776459
-87.970772
-141.162018
-59.505276
-69.031075
-56.610386
-54.763618
-127.016953
-62.360088
-42.213318
-59.806110
-151.224899
-63.899639
-51.697834
-74.622978
-55.823517
-65.112854
-118.623962
-92.286369
-74.850853
-54.418888
-55.679115
-116.676125
-92.303253
-123.685158
-64.844498
-66.618393
-61.668762
-75.886436
-52.937828
149.528702
-88.134850
-92.467163
-51.264702
-69.597084
-62.467472
-90.991234
-60.879467
-66.210854
-56.636372
-61.217369
-56.124226
-62.426601
-143.744629
-72.939713
-69.290733
-78.879547
-60.535839
-165.368591
-101.479340
-105.159256
-58.240837
-78.055679
-120.053535
-81.402168
-102.999397
-144.601685
-92.666862
-74.626419
-98.351143
-84.534454
-87.770485
-71.626015
-110.531746
-65.110565
-142.727783
-63.186588
-55.194260
-65.302414
-41.409294
-110.275658
-85.466469
-114.391899
-67.166992
-100.919518
-85.386078
-99.290894
-95.403046
-106.525581
-65.428406
-121.982307
-91.946945
-135.526779
-95.716270
-81.024605
-66.923042
-59.755478
-33.775673
-111.709419
-60.413445
-82.674965
-26.406284
-63.035725
-48.411575
-82.264977
-111.128975
-146.352951
-112.928925
-61.740700
-110.291603
-66.788498
-69.694130
-71.194153
-59.382473
-52.168564
-63.356552
-151.454498
-59.535252
-67.035408
-112.015694
-127.629631
-67.218742
-45.512104
-104.058945
-53.944347
-62.086376
-68.351517
-69.736961
-58.233505
-71.070312
-53.519257
-68.467148
-57.630054
-48.892086
-146.313461
-57.790092
-111.977272
-38.872807
-93.734848
-63.881409
-65.136040
-56.687054
-107.807541
-110.792259
-163.616821
-118.964622
-80.408356
-94.900162
-58.113331
-96.834457
-98.299957
-103.195831
-96.473732
-56.709900
-106.992050
-159.973969
-66.308784
-64.397606
-81.494408
-50.021347
-87.618622
-58.359604
-88.721466
-144.791321
-78.187675
-70.083923
-42.134907
-64.454018
-61.261608
-145.355591
-64.453148
-71.226395
-97.033875
-135.787384
-67.679688
-56.948898
-96.614647
-67.441841
-66.083832
-134.585266
-73.274963
-74.773163
-63.351749
-60.290104
-158.824921
-89.108238
-60.273617
-68.367523
-86.307526
-59.568161
-62.431450
-77.137901
-60.212273
-116.852455
-89.675835
-109.928467
-61.415157
-117.872231
-48.757721
-63.573177
-112.135666
-60.596016
-51.015694
-38.533882
-44.208618
-42.963280
-109.664108
-94.102127
-51.762455
-68.470161
-37.677864
-123.867882
-57.809231
-45.294689
-77.303810
-36.796131
-64.712524
-64.089287
-56.448135
-47.184921
-54.536819
-59.602016
-46.947063
-125.654930
-41.112175
-49.807091
-70.966324
-46.821663
-41.369022
-91.394562
-89.892967
-108.866150
-112.775185
-70.058395
-75.823166
-93.271286
-97.427437
-106.159630
-133.493622
-86.542091
-60.600384
-59.226418
-121.911385
-128.165482
-62.086155
-84.006927
-136.681412
-51.524445
-40.281143
-54.037289
-73.311440
-74.775620
-63.629890
-67.615753
-151.497330
-66.764038
-121.307838
-60.458282
-151.803009
-70.190544
-109.633888
-58.169735
-120.577393
-96.764336
-135.856796
-155.935791
-59.838074
-62.251312
-63.439949
-87.716484
-68.333893
-158.553299
-57.823109
-113.907600
-93.661240
-129.632919
-134.191605
-156.163177
-76.773392
-102.379776
-90.207680
-81.241409
-50.413296
-159.741592
-61.918324
-74.960724
-68.874939
-147.276657
-69.442375
-124.164650
-67.822098
-85.888069
-35.002003
-63.589222
-134.318756
-59.929417
-66.333908
-55.890091
-64.856300
-122.613297
-89.213722
-54.219101
-141.541489
-52.756981
-55.241463
-106.193214
-106.438736
-152.127472
-164.589462
-70.042595
-153.630692
-92.369461
-87.057487
-72.019508
-65.605934
-65.335472
-145.840698
-155.124146
-64.858788
-106.954941
-106.157585
-85.934326
-73.324997
-61.768326
-59.652145
-71.963211
-168.073517
-93.803970
-95.342278
-157.960327
-54.643101
-126.976639
-121.670486
-78.928749
-53.911552
-99.924789
-98.558525
-121.706207
-78.940399
-91.068481
-105.871315
-63.656296
-71.919426
-71.645638
-53.010983
-54.653858
-155.716843
-74.605980
-51.331890
-66.561409
-62.375538
-57.427143
-39.468063
-56.244423
-62.469753
-70.219757
-112.322060
-69.385513
-59.695702
-84.947823
-60.982632
-82.596603
-53.920292
-71.487274
-64.244308
-75.793556
-56.899784
-109.367935
-67.023491
-42.629330
-72.356903
-70.121201
-73.169640
-111.699654
-60.091839
-138.913879
-75.938499
-80.544510
-62.191219
-163.153915
-50.296188
-61.691433
-115.746567
-102.917900
43.936817
52.027039
-53.122417
-55.514614
-155.949997
-160.545929
-146.400131
-31.109570
-81.818878
-73.567825
-61.165154
-36.626465
-80.630173
-40.988468
-70.830086
-163.109146
-67.838982
-76.533646
-74.671661
-104.271759
-93.725510
-83.679405
-89.634323
-57.588779
-59.387043
-35.690460
-128.073425
-88.836288
-59.570549
-132.804367
-35.277550
-65.385124
-99.374802
-133.721603
-118.539307
-70.288078
-35.937805
-131.183060
-108.980934
-106.711990
-148.151306
-64.311012
-62.974129
-77.872147
-52.838772
-77.131386
-32.772419
-107.585030
-63.688335
-65.693291
-70.223801
-61.219284
-62.729439
-100.988113
-149.674057
-131.832123
-83.310234
-69.145294
-129.924118
-68.742950
-62.163296
-151.837250
-65.118843
-142.612183
-60.647652
-57.220245
-70.821930
-101.630157
-61.627674
-86.141754
-61.716068
-62.306252
-49.787560
-52.469875
-92.712433
-83.392853
-113.280289
-63.646191
-62.724335
-44.517067
-109.141174
-143.372955
-147.000092
-61.043297
-127.287041
-65.260208
-82.338257
-72.696671
-155.318832
-143.661102
-50.268822
-85.076111
-56.427696
-70.648453
-144.919662
-147.433228
-124.825226
-34.555798
-65.414879
-54.596539
-74.584702
-66.151848
-125.317146
-69.247719
-144.339951
-115.797775
-114.252853
-74.525574
-79.860954
-70.626717
-99.512932
-93.301346
-98.738747
-62.590149
-93.803299
-57.696571
-111.166061
-84.456390
-131.855148
-129.936829
94.333351
-89.207718
69.293747
-61.830135
-162.367783
-63.787418
-40.192909
-61.994030
-57.314545
-120.698616
-73.690254
-161.817261
-146.785126
-66.101463
-82.889420
-45.206364
-82.798698
-38.827984
-94.921738
-147.265411
-68.097000
-83.693954
-91.752716
-101.536346
-93.577888
-101.785103
-116.186607
-69.955742
-88.907936
-79.751801
-95.056854
-38.588806
-119.702217
-58.757641
-106.900131
-50.625698
-117.236694
-65.042915
-66.580177
-68.169289
-66.376129
-111.664299
-89.392715
-74.473320
-49.594780
-71.919640
-83.329208
-152.009766
-124.651817
-69.237488
-74.840744
-60.128353
-43.471458
-94.250298
-77.576607
-55.756981
-73.118248
-130.166565
-68.080688
-52.912361
-63.559402
-67.451805
-30.468700
-64.432610
-84.732742
-70.847404
-87.827202
-99.366913
-42.759266
-77.302261
-121.470238
-151.852234
-161.429749
-55.491951
-159.713531
-56.621693
-86.524002
-61.408009
-128.866791
-46.799137
-74.812218
-79.936722
-65.816933
-52.295231
-76.144127
-132.480362
-64.823631
-57.753979
-74.597755
-53.196114
-59.298908
-61.511765
-79.940773
-39.431618
-65.697289
-68.522446
-66.480240
-84.419327
-70.422569
-38.851883
-64.581802
-113.053139
-83.628311
-124.718903
-80.415207
-85.143463
-46.325996
-56.595478
-63.349617
-63.285202
-58.434486
-63.404739
-49.204086
-78.089905
-108.602020
-61.791897
-80.152931
-60.086147
-68.231140
-60.017265
-71.744164
-61.416599
-68.582390
-65.983643
-73.329262
-129.626785
-160.258163
-90.276672
-55.646645
-70.612503
-150.575150
-33.821602
-64.204018
-48.875381
-62.575375
-40.890564
-78.974007
-93.325661
-58.888462
-30.162277
-96.340240
-127.369278
-130.718491
-90.985550
-55.052422
-62.632298
-88.231674
-71.709290
-58.067211
-68.258347
-59.439411
-145.273560
-109.584351
-57.978397
-64.774399
-64.552193
-92.688110
-100.142578
-57.846180
-54.849617
-91.423080
-114.654678
-62.235477
-61.596951
-62.881763
-68.212967
-58.702480
-63.205269
-75.270287
-65.289734
-85.353539
-82.365128
-150.620087
-161.419830
-107.861603
-76.634109
-166.125656
-67.920135
-72.618233
-91.633331
-103.097015
-100.681892
-75.152115
-131.551849
-81.939499
-50.629421
-65.967735
-142.761993
-100.038483
-150.830841
-38.960243
-61.557098
-67.339394
-76.707817
-35.467758
-43.652504
-112.640739
-56.152531
-92.797722
-121.516014
-95.932625
-91.428665
-70.703697
-163.621872
-57.887413
-74.718178
-52.295261
-112.094780
-94.600891
-87.716217
-95.385971
-106.092041
-74.669098
-117.158653
-111.240669
-95.940018
-103.195587
-71.035141
-43.226105
-116.582115
-146.815216
-74.655098
-110.227554
-77.114021
-68.008049
-52.387070
-60.235409
-141.778778
-141.908798
-96.610405
-56.057438
-90.433517
-52.938232
-148.022720
-114.010933
-63.990490
-59.633942
-121.573975
-158.338165
-63.716522
-70.485649
-81.752769
-59.199562
-58.745205
-62.071430
-78.875648
-93.831100
-128.358414
-69.218742
-49.268063
-104.340981
-42.453148
-56.259865
-141.015137
-66.832649
-40.813885
-59.703884
-74.566101
-49.195454
-38.573559
-128.565201
-50.325157
-112.718742
-82.774513
-81.046494
-50.559673
-110.746887
-120.801025
-78.555923
-40.215572
-55.583672
-153.333282
-52.636032
-136.885941
-93.964386
-57.730640
-99.251137
-108.754234
-55.051521
-78.123741
-150.351715
-66.153175
-83.391541
-52.693066
-103.935913
-95.436203
-118.331352
-40.223446
56.526894
-113.029915
-167.061768
-91.102104
-75.125526
-69.333397
-70.899506
-63.007923
-150.872711
-137.148102
-61.966908
-62.295650
-73.300888
-141.693817
-69.694313
-120.165176
-76.749779
-91.000374
-75.508163
-65.487907
-152.252441
-154.437241
-79.260941
-67.213173
-52.414417
-153.204010
-108.573067
-70.842606
-165.621445
-54.299088
-73.839134
-87.447075
-79.182724
-80.043045
-87.404549
-93.910530
-109.654129
-144.198761
-62.915615
-53.737358
-61.363392
-128.852493
-108.158653
-32.339592
-53.521278
-66.233574
-68.222519
-55.296459
-122.316658
-52.437565
-52.300709
-58.672005
-91.720184
-49.548798
-70.123337
-71.625305
-73.465851
-81.170677
-52.665436
-98.615265
-61.409012
-47.137859
-77.661453
-61.201416
-62.949806
-77.504944
-83.981186
-54.642311
-87.126709
-71.859375
-135.698242
-69.313133
-61.478889
-63.238697
-68.960182
-137.541260
-149.031357
-73.461739
-89.713646
-63.837376
-57.829563
-95.322556
-94.199112
-153.399185
-56.586933
-150.233170
-48.815365
-62.251549
-65.031982
-69.722473
-52.533897
-68.196396
-68.135880
-124.021828
-85.824509
-103.454437
-106.561424
-58.550381
-160.422562
-105.459480
-64.663727
-116.777390
-105.224464
-109.647194
-57.997688
-70.798782
-59.653126
-74.959259
-155.929993
-64.933899
-151.454636
-76.855644
-71.587807
-62.491898
-89.942863
-92.714005
-64.812759
-59.037971
-51.079247
170.236221
-66.465889
-149.943405
-64.882721
-54.522503
-71.023064
-36.682034
-57.325882
-121.640594
-49.684387
-107.488541
-104.595505
-142.709106
-70.094360
-103.702049
-98.336563
-54.758240
-61.301094
-96.111023
-52.635784
-96.773369
-70.753571
59.410213
82.602608
27.988230
-151.797882
-68.759239
-123.417290
-34.017139
-71.499649
-62.456871
-109.780426
-89.345222
-63.559570
-48.580708
-65.080856
-120.203072
-54.403164
-107.147224
-117.683403
-90.161369
-94.965652
-25.273497
-47.951946
-61.517796
-66.085747
-133.257538
-118.307472
-58.322697
-122.371277
-132.875717
-72.947945
-66.213776
-41.698738
-74.010162
-130.583832
-70.842422
-101.754959
-97.005951
-91.666565
-90.615570
-96.785156
-128.401871
-97.479408
-81.463875
-54.792110
-58.062836
-67.145798
-54.720287
-65.264137
-168.773361
-69.096741
-136.982285
-69.186928
-75.265480
-62.958851
-155.845474
-64.227745
-68.826477
-56.748768
-48.619110
-65.738892
-110.395721
-71.542160
-62.058842
-60.516182
-58.720772
-118.652718
-35.597801
-137.654617
-49.666183
-169.445724
-49.050926
-126.966545
-86.555939
-135.319366
-126.005974
-62.843727
-132.605743
-36.372498
-89.835678
-60.645180
-130.744217
-57.986732
-118.263466
-113.047005
-106.921837
-101.414185
-69.001091
-39.018665
-143.655014
-145.383194
-53.660946
-64.874184
-152.244797
-45.701553
-138.943237
-104.731407
-74.090584
-112.970436
-59.691013
-51.609634
-69.871666
-150.630508
-99.881302
-51.325474
-54.788021
-60.252552
-62.440098
-62.275871
-60.588734
-95.784386
-132.085190
-102.864151
-59.495056
-55.102654
-90.107674
-120.806900
-65.773178
-65.481331
-71.196289
-155.441818
-51.533550
-114.258827
-125.548119
-66.236023
-56.623398
-166.285187
-64.376656
-60.209740
-143.373489
-58.153690
-69.399979
-86.855064
-67.229630
-46.779175
-68.356316
-54.028038
-100.710747
-125.059242
-77.780785
-105.603264
-61.628452
-105.116302
-57.324020
-59.450867
-126.725258
-144.458054
-47.158607
-66.405922
-87.837944
-67.575272
-132.854584
-57.372883
-106.614929
-55.509480
-46.240417
-170.362091
-52.472012
-100.613365
-162.102661
-104.240822
-104.330612
-90.602180
-57.496761
-60.906994
-79.601845
-53.809948
-60.393936
-75.421516
-72.065269
-159.750763
-163.393814
-132.298782
-75.079849
-138.475464
-66.609589
-148.910080
-145.678711
-68.717720
-138.067719
-57.155182
-68.099960
-57.573135
-149.965698
-81.008591
-110.611198
-92.394447
-61.104946
-108.439117
-129.791580
-84.552490
-120.076233
-62.042389
-79.350098
-102.964211
-100.340630
-49.387520
-105.407700
-48.717377
-49.611294
-51.359402
-142.068726
-27.370928
-54.772228
-115.649277
-84.007362
-81.940331
-70.070808
-64.587425
-140.824615
-62.031441
-62.839016
-60.009750
-98.865654
-137.420395
-114.121513
-71.100563
-86.661003
-82.590790
-88.767288
-68.686165
-78.783089
-65.029732
-61.904480
-82.666412
-141.651016
-60.117599
-108.226845
-55.886360
-66.848572
-62.965611
-68.034447
-69.368568
-48.856152
-149.818726
-57.702248
-55.399406
-153.344452
-80.189384
-125.471008
-111.810974
-121.635811
-70.790031
-77.543091
-62.678627
-150.100143
-38.108459
-76.463188
-62.277122
-75.232849
-88.952675
-139.704941
-119.591278
-67.650238
-104.279099
-121.938789
-99.365845
-110.088287
-59.480366
-156.145844
-129.016663
-71.588242
-79.060150
-133.480392
-95.016479
-114.800430
-97.521721
-55.105713
-52.635574
-87.434219
-88.856606
-158.252121
-107.765213
59.103825
54.038342
35.693947
-65.418327
-66.307823
-91.548782
-58.402637
-70.371750
-73.412422
-81.288277
-154.897598
-31.424223
-53.777298
-158.749649
-59.120060
-56.649872
-146.101395
-134.177277
-87.710747
-65.544525
-65.117294
-121.360817
-166.385925
-112.055267
-111.867737
-71.211739
-126.787971
-41.833542
-67.118309
-55.197430
-151.786957
-118.467491
-96.956963
-94.181053
-114.347466
-60.470829
-118.257660
-106.328461
-85.257484
63.964588
50.534485
28.621735
63.727676
73.336571
-59.963280
-80.548042
-65.459618
-72.731171
-154.359909
-111.086700
-65.358856
-56.019066
-161.971085
-43.043095
-42.751759
-150.149063
-71.580627
-59.802544
-61.305508
-160.461624
-95.976410
-90.026695
-84.905403
-114.783005
-65.994926
-148.365143
-61.120094
-63.867867
-135.797195
-135.893631
-56.186386
-97.821129
-131.439163
-57.886471
-84.007309
-109.796112
-73.618370
-81.892570
-108.294548
-72.223785
-129.188782
-114.725449
-113.333786
-155.021484
-65.004440
-56.532078
-153.434402
-89.577866
-121.063103
-115.870766
-96.964279
-77.634300
-82.730545
-59.835556
-100.046272
-102.387985
-81.932579
-113.556152
-95.291191
-147.485062
-111.234512
-116.126419
-58.473396
-79.674591
-132.257767
-107.043304
-81.717545
-106.396744
-98.585785
-64.597824
-112.886383
-96.240395
-56.035091
-75.911057
-115.170647
-153.397949
-75.511627
-67.242622
-157.416504
-50.497017
-94.419052
-54.695065
-62.719341
-66.650604
-61.769058
-84.834366
-18.487497
-119.049507
-113.843536
-77.327042
-64.140533
-78.116898
59.275669
59.844250
49.984024
-126.437492
-51.571194
-93.859940
-140.240234
-60.331268
-54.286987
-64.760712
-30.946451
-62.984318
-59.802147
-51.515419
-62.591454
-53.852211
-62.869789
-67.369583
-155.104614
-45.732430
-71.492905
-55.983639
-63.642696
-139.338959
-84.479561
62.302277
55.358395
55.289646
47.458130
45.364681
44.083195
73.297684
81.044395
54.408638
59.738708
76.235504
93.550056
52.991047
79.645767
44.797417
54.773373
65.838783
50.311119
44.039768
49.957020
61.943924
97.699715
72.737206
-51.423973
-67.111465
-165.159424
-112.970451
-61.496609
-60.674480
-75.749352
-96.701591
-52.029358
-81.211159
-62.441982
-78.577728
-68.549294
-48.061691
-54.420414
-34.574013
-82.396423
-66.896683
-152.498199
-62.663750
-68.387451
-149.565979
-134.854263
-43.473892
-159.949203
-52.680462
-80.488533
-63.863304
-133.898773
-137.125839
-54.366924
-67.237167
-132.110443
-143.331635
-73.831650
-64.402443
-58.629875
-86.482857
-56.308159
-74.341759
-152.391113
-53.335812
-68.460854
-128.276901
-81.500214
-71.799843
-64.273872
-78.017586
-146.028717
-73.420975
-55.252724
-58.266300
-58.103397
-51.141171
-101.719955
-121.269592
-114.670425
-76.994537
-78.432808
-50.285774
-32.519985
-64.778641
-61.986073
-76.560089
-84.222252
-62.250336
-60.919357
-62.290207
-123.588417
-52.188267
-69.680435
-130.673233
-58.198399
-120.629601
-77.410126
-74.866440
-52.677509
-144.694870
-68.894028
-58.025753
-125.532257
-62.227543
-73.060463
-58.830772
-104.575562
-160.445786
-62.943371
-158.571518
-77.769943
-117.972786
-156.114914
-77.740280
-67.246124
-61.517639
-83.218231
-62.188488
-61.113914
-36.650185
-67.623749
-98.194092
-75.615860
-62.299759
-67.600159
-82.515770
-151.354080
-64.533195
-46.164803
-42.537468
-65.749878
-57.329258
-44.303364
-74.146973
-143.330826
-73.036575
-50.510384
-115.829514
-120.680450
-125.177811
-75.360611
-74.269058
-73.970169
173.878098
-56.159199
-42.272278
-64.287560
-89.693848
-67.304871
-63.503433
-67.218323
-119.830528
-61.908150
-128.725891
-56.626278
-69.727936
-74.902481
-59.920898
-58.453335
-71.300529
-65.222305
-90.601440
-63.422791
-152.339035
-55.232521
-118.139633
-92.826363
-49.081554
-56.183048
-64.014961
-60.247730
-52.334053
-97.578850
-69.792976
-55.279766
-64.864639
-77.311943
-62.045700
-85.726570
-96.062454
-73.140137
-45.309120
-83.574112
172.251968
-83.289276
-45.533588
-156.437469
-158.686890
-73.383354
-40.132526
-60.276306
-56.498562
-112.368927
-29.886988
-75.183098
-77.733269
-157.669846
-79.167648
-58.251251
-102.781586
-117.401642
-64.241241
-108.397743
-104.848137
-96.144821
-98.228333
-61.671207
-101.146332
-55.615559
-151.210510
-110.940643
-83.700027
-43.928963
-107.537979
-65.493271
-62.305920
-142.254501
-53.944897
-55.490170
-134.035141
-106.647942
-155.386246
-138.706329
-143.641037
-40.822929
-59.261547
-130.194458
-57.716080
-83.374512
-67.160683
-131.672394
-40.208431
-57.221291
-56.563396
-75.168755
-73.565720
-48.929840
-22.106434
-141.979904
-63.664730
-73.250664
-55.176796
-75.247879
-69.982742
-140.717529
-137.567184
-83.471306
-149.845688
-49.164783
-66.162537
-65.226501
-140.320160
-86.269577
-64.544861
-42.954575
-56.397614
-116.406906
-37.632011
-85.438210
-49.269470
-154.112122
-142.392624
-66.694679
-80.128677
-93.727364
-57.931469
-136.753983
-115.606789
-173.987335
-114.813286
-40.919476
-61.136028
-115.292862
-156.715729
-112.975327
-81.235161
-82.626678
-90.792366
-99.250221
-159.846222
-123.046165
-111.070343
-105.854172
-63.691956
-61.848698
-59.793583
-166.913040
-59.264713
-77.903847
-120.127747
-42.185146
-66.609337
-62.621918
-126.417686
-100.760490
-71.838982
-34.171467
-55.029121
-106.818512
-31.547499
-67.678329
-60.899796
-60.856892
-115.056801
-106.225891
-35.281548
-91.694954
-64.514603
-59.393230
-58.599045
-76.113701
-55.331635
-135.265305
-52.716621
-67.400932
-92.909409
-121.411278
-117.045776
-55.772018
-76.227585
-164.322906
-60.689724
-67.141823
-66.410797
-143.223724
-151.688049
-99.196106
-122.750885
-156.873260
-50.490646
-69.381584
-42.880367
-48.847496
-44.875290
-55.479038
-144.710907
-161.837967
-58.762375
-145.568024
-139.801254
-84.341049
-60.769398
-75.480911
-148.246597
-79.811478
-73.464401
-54.985031
-122.131889
-66.650635
-88.206207
-84.557762
-73.390381
-72.583099
-59.668640
-73.767319
-150.250626
-32.143658
-56.947464
-61.140217
-96.394318
-139.460373
-37.524189
-121.733444
-105.932610
-69.043388
-123.632263
-50.861691
-122.100853
-73.289314
-59.020332
-159.212112
-106.478859
-65.723495
-77.355713
-58.113041
-64.689156
-37.928925
-94.717705
-65.302635
-95.241867
-68.945679
-89.424263
-128.046112
-57.550999
-71.369240
-103.617226
-86.260582
-139.654816
-81.447372
-111.075745
-78.513184
-73.186699
-22.795963
-81.377045
-61.545341
-157.744965
-63.249283
-60.290253
-42.854420
-141.170670
-147.572845
-61.665363
-74.933388
-73.508881
-109.805420
-101.243034
-67.997108
-107.762993
-110.987793
-56.735409
53.306591
6.996613
75.274620
-86.972206
-68.499786
-70.170456
-91.044861
46.204323
77.346573
-101.690781
-111.606743
-145.892197
-75.141968
-66.385338
-61.912655
-53.567669
-151.574814
-131.533691
-59.784832
-50.138374
-53.798012
-109.566643
-97.702217
176.778198
-81.441139
-62.371712
-68.160324
-124.760582
-66.529228
-68.092674
-54.965721
-120.687279
-142.728760
-59.471001
-81.815628
-70.938614
-70.669647
-76.640526
-61.308655
-119.931206
-54.311897
-103.621964
-154.614273
-79.517174
-59.165802
-128.804001
-76.538864
-100.587852
-61.126564
-61.416199
-59.525661
-67.385727
-134.010635
-153.570480
-62.227383
-87.194092
-98.728645
-93.519760
-58.380070
-93.376923
-78.953354
-68.794701
-93.447777
-59.156006
-87.179092
-102.071861
-40.666756
-76.948952
-44.801682
-87.086777
-75.430870
-78.034241
-53.469898
-132.837555
-98.903671
-127.953941
-98.546471
-63.599617
-64.232315
-93.828415
-55.229881
158.740250
-58.372486
-127.864357
-70.163345
-68.267059
-69.609505
-87.126526
-113.376709
-139.651520
-148.341217
-49.896080
-68.895454
-48.062023
-47.398125
-151.539658
-134.979752
-56.846176
-179.732376
-72.207184
-57.092655
-109.782867
-94.547371
-121.020699
-59.803951
-82.751427
-159.787781
-120.718521
-59.658188
-69.028908
-55.690876
-163.735291
-55.018345
-61.495911
-83.609253
-26.602812
-138.814728
-138.124008
-160.766174
-46.033611
-67.444977
-163.599594
-60.285889
-54.238274
-43.891258
175.137070
-89.405190
-65.498642
-126.948502
-51.527290
-155.501709
-131.533630
-123.186577
-55.580669
-74.677162
-62.140087
-142.341553
-36.581882
-58.323467
-53.056881
-76.691307
-154.248016
-97.119019
-75.318954
-160.942978
-90.566208
-126.868652
-69.425034
-60.853786
-80.762703
-96.719162
-84.704788
-75.161682
-81.681679
-55.970993
-69.126984
-107.634026
-75.854637
-83.664391
-157.415558
-103.943581
-102.495483
-71.696945
-39.877384
-111.872780
-153.518478
-83.600540
-51.618961
-117.600288
-69.747200
-79.877586
-95.781891
-94.856224
-106.160942
-53.917141
-111.909286
-81.940132
-144.716003
-103.778786
-60.847393
-134.807343
-117.242134
-64.911133
-133.409256
-68.052544
-89.745461
-96.902145
-79.922752
-147.279984
-62.428566
-85.324821
-67.576653
-142.046234
-148.602585
-75.999863
-93.419731
-76.984352
-49.410984
-52.700188
-32.711620
-81.264023
-42.148651
-85.548851
-75.257164
-55.609116
-80.578857
-146.196625
-72.138626
-61.055332
-152.362976
-120.682800
-66.635681
-58.737560
-71.526489
-103.042664
-67.535454
-61.056751
-152.389618
-74.532005
-62.999088
-104.430420
-99.735275
-166.252121
-95.049530
-95.061661
-104.199677
-59.905216
-93.967300
-99.996468
-98.944542
-150.045959
-173.014648
-132.750305
-50.361969
175.166290
-120.318253
-67.805931
-57.890495
-76.137215
-90.715927
-57.223888
-110.317039
-59.913971
-91.818619
-63.845505
-64.514778
-68.813538
-52.977493
-79.052704
-132.404922
-63.659649
-64.787338
-62.484467
-79.471764
-142.123688
-84.375320
-38.903503
-54.400417
-76.069107
-53.320225
-135.650513
-156.813202
-46.299816
-37.484856
-59.924984
-131.745483
-146.971695
-105.568726
-152.351425
-71.833328
-43.535248
-58.243473
-101.382446
-82.401169
-61.075554
-77.854622
-68.384323
-130.977509
-41.153484
-66.493011
-106.921768
-92.441040
-64.042267
-175.748428
-69.542458
-59.483841
-56.260674
-71.269020
-54.017620
-66.586411
-119.164886
-153.368134
-90.089844
-58.480808
-58.138336
-83.062225
-116.503281
-71.921951
-84.236717
-73.385048
-81.389641
-114.135536
-99.787422
-98.124321
-129.531784
-152.913925
-58.574032
-66.894920
-87.361717
-75.363167
-155.895020
-139.466995
-149.854416
-119.576118
-51.716732
-106.890602
-60.245750
-65.778053
-53.423092
-97.680458
-96.218994
-91.279709
-69.098534
-62.739246
-64.174553
-107.506744
-56.629017
-127.137161
-62.080711
-125.307831
-110.476593
-83.083328
-101.753593
-88.227242
-68.020920
-77.136192
-75.180679
-153.214401
-57.964848
-64.558914
-48.632130
-87.438789
-89.528931
-109.710983
-107.698250
-58.667622
-110.531372
-152.880890
-60.533703
-68.661858
-88.570442
-74.355682
-55.082237
-64.534912
-49.160675
-55.909130
-55.971722
-71.535095
-64.350967
-78.892029
-75.328690
-80.924049
-82.838837
-120.072914
-140.649490
-91.130630
-66.692360
-66.332115
-114.949699
-63.407600
-55.550323
-89.087288
-103.014992
-74.123390
-30.322224
-71.157074
-65.580826
-113.124397
-96.998383
-62.349106
-145.454285
-48.453884
-86.501915
-80.457901
-63.735126
-64.480904
-63.444519
-30.608770
-66.024475
-65.883041
-139.168427
-133.969543
-124.000435
-44.568542
-63.118526
-52.792892
-62.623714
-154.631271
-59.174114
-148.660995
-51.007858
-95.214783
-95.269218
-138.600739
-50.085773
-77.861481
-71.321030
-82.207901
-72.509499
-80.840820
-66.693275
-86.591682
-131.754654
-148.134521
-58.103275
-150.457291
-119.433189
-61.629543
-62.961979
-79.252129
-124.257484
-110.580605
-108.273727
-74.253098
-131.525253
-59.583748
-148.023773
-65.250809
-73.174736
-59.025043
-134.171768
-63.901852
-89.489845
-78.670799
-111.657928
-63.652962
-95.464043
-146.846207
-155.361832
-73.185783
-87.652824
-121.243118
-113.014221
-116.843437
-53.711414
-138.477402
-64.461792
-58.179813
-62.763000
-75.161339
-114.151573
-57.970074
-103.022903
-49.566631
-88.134079
-85.897514
-85.356361
59.554478
52.189064
64.848221
56.992046
59.613834
42.412712
-98.805565
-60.156452
-62.998234
-134.141632
-55.889797
-69.907394
-83.386932
-71.218178
-101.574409
-79.387024
-118.898384
-81.816772
-126.706230
-42.015980
-127.419807
-60.973068
-83.768867
-72.419319
-61.725700
-66.283279
-60.034737
-107.394859
-71.783630
-64.732483
-44.943565
-140.602249
-170.486450
-73.249649
-161.349930
-69.225075
-117.907730
-90.229172
-75.244019
-60.570339
-161.031372
-57.368668
-42.835003
-70.893578
-65.536743
-76.305183
-59.264484
-57.256554
-72.207687
-62.819351
-89.038506
-80.889801
-153.680527
-60.808392
-93.286263
-58.590225
-69.959099
-74.313095
-166.814697
-125.912888
-53.847458
-98.310875
-108.535454
-70.968460
-73.313362
-127.106453
-70.024544
-72.899628
82.429214
53.498955
71.042366
75.678848
-63.680492
-59.275684
-79.295746
-45.339722
-152.110947
-60.799049
-160.315247
-113.487152
-62.458199
-60.420029
-62.673553
-78.148476
-155.119141
-64.591827
-56.413479
-73.811142
-120.958092
-66.991409
-59.862171
-57.510048
-62.222733
-53.341434
-119.753593
-60.243973
-53.000244
-55.270260
-70.883011
-146.158920
-61.134369
-72.717384
-54.008148
-64.281792
-54.141685
-65.779015
-100.071281
-68.860825
-116.552406
-59.717510
-139.727661
-52.301151
-59.071510
-67.638130
-80.344727
-50.445789
-32.312191
-71.669373
-160.835876
-150.159637
-40.939423
-66.580429
-70.105331
-115.224045
-53.376556
-68.058243
-106.578217
-58.987862
-105.759178
-47.957596
-81.070007
-58.193237
-70.299622
-83.789078
-132.849228
-53.006344
-118.246986
-95.450272
-141.139847
-58.680801
-81.085106
-90.181259
-143.535202
-63.138744
-47.276909
-51.497326
-90.223274
-65.304520
-118.046509
-125.756859
-125.003845
-65.301376
-154.824234
-123.378403
-168.498749
-157.844009
-69.292633
-116.931999
151.229156
-63.044201
-15.361897
-61.839859
-164.966553
-59.795536
-52.786839
-60.136780
-32.472660
-72.087173
-152.831787
-56.810665
-112.384964
-37.276379
-139.024994
-59.676048
-53.582848
-54.922394
-71.690498
-62.416046
-63.980633
-66.359741
-108.107277
-64.697884
-138.143585
-29.825632
-138.720947
-90.706337
-67.452339
-56.922092
-90.770340
-49.587288
-70.728172
-74.607483
-74.352440
62.845078
67.004539
86.995529
74.074379
51.980564
44.311825
60.661762
69.695366
57.764137
57.068695
45.482224
42.789494
86.214310
94.546776
35.895844
68.022293
50.112999
50.490299
-52.563999
-66.986526
-54.761650
-59.900612
-54.992649
-42.388985
-25.662842
-67.696457
-78.180977
-140.003784
-139.687683
-69.877960
-65.502518
-68.228294
-75.376541
-92.977310
-62.674221
-68.768837
-141.446548
-35.289070
-177.642410
-112.245033
-76.891891
-92.948547
-69.854614
-40.560497
-73.095543
-4.175513
-99.049438
-54.172985
-73.947304
-42.030159
-147.034134
-147.100754
-160.336502
-58.033035
-57.594154
-53.912838
-137.501694
-41.041969
-99.305992
-39.304214
-120.209709
-76.588081
-83.379967
-68.371895
-78.593056
-111.868614
-142.291031
-83.447380
-87.742485
-59.953873
-51.085152
-80.871658
-125.330551
-90.573250
-49.731754
-60.651646
-63.486748
-166.703613
-119.091789
-116.363861
-80.018295
-104.750481
-59.454975
-102.069458
-86.970612
-150.048340
-101.254036
-106.350960
-77.863388
-122.124870
-69.584930
-72.070892
-49.060360
-56.572853
-52.662132
-127.104500
-78.926392
-38.897213
-69.339821
-159.472610
-67.997765
-66.419464
-65.933838
-39.350586
-62.550789
-59.472633
-78.837044
-68.533073
-77.446655
-99.375229
-127.872131
-58.235775
-84.592590
-68.690536
-85.531960
-89.229507
-168.148178
-88.884468
-68.961411
-56.516312
-84.402351
-61.166534
-77.822533
-45.213642
-59.592003
-28.287374
-89.255363
-78.338547
-92.534813
-128.406845
-68.963486
-100.000359
-98.369781
-112.780334
-84.950569
-58.030788
-114.902542
-158.079208
-95.537956
-166.473892
-113.122177
-79.692169
-53.719955
-61.914726
-93.609879
-78.462677
-107.562538
-71.175529
-169.759415
-79.087883
-46.344040
-49.235607
-122.892776
-91.469887
-104.198013
-121.893532
-84.943031
-115.368294
-89.789993
-69.530602
-169.422760
-68.875092
-68.469894
-56.456966
-55.789104
-65.045448
-128.955612
-155.380981
-63.430531
-30.945211
-60.081100
-51.627842
-104.119614
-66.255737
-77.793373
-66.226425
-137.644775
-53.762508
-72.657730
-66.469810
-64.460228
-146.757904
-139.176331
-53.983421
-64.102745
-66.182220
-77.259987
-59.481525
-65.909500
-64.523308
-45.286572
-86.496635
-71.432999
-61.798428
-68.797012
-141.348785
-105.441330
-60.544373
-47.754063
-72.640854
-61.864269
-79.066757
-65.950531
-92.612144
-43.937710
-69.478874
-164.984772
-88.862671
-164.583801
-153.980988
-65.655098
-103.715500
-70.515625
-76.027496
-132.825867
-130.871246
-88.128891
-77.148079
-61.876171
-73.680878
-58.413319
-68.813263
-74.417465
-79.804207
-70.546654
-128.542480
-99.120010
-115.532127
-65.661095
-61.244438
-57.303051
-60.693203
-81.813477
-73.363113
-88.310677
-79.519585
-115.320702
-66.660194
-134.632751
-67.908821
-106.574265
-100.189232
-105.653214
-90.390160
-34.711586
-114.308594
-138.368164
-76.003891
-69.087318
-60.857323
-32.860733
-148.623535
-68.297363
-122.903046
-37.909016
-95.847549
-72.777000
-63.430344
-67.545380
-62.540966
-66.368591
-127.704094
-72.144829
-68.612091
-72.932129
-55.903126
-130.849854
-63.249161
-60.339443
-69.909073
-130.426956
-40.228081
-170.898483
-99.864792
-131.566315
-86.841568
-101.279282
-118.617470
-65.202850
-58.415928
-61.926151
-62.344475
-160.902695
-73.783264
-125.893806
-64.961586
-71.779045
-79.457832
-109.417908
-49.382828
-62.816364
-59.050240
-61.794140
-139.711456
-31.132517
-75.041054
-29.602253
-67.032104
-62.592342
-89.151726
-76.435913
-66.107018
-77.922791
-140.304352
-63.596695
-54.938820
-100.149460
-44.458191
-81.531166
-47.395145
-53.412117
-58.053661
-48.390129
-56.687439
-148.250381
-144.148560
-144.294998
-145.667603
-93.138748
-78.205536
-68.493553
-149.573792
-73.457680
-67.213676
-108.189560
-84.275848
-120.853371
-84.325790
-57.340015
-65.773109
-100.272713
-84.079491
-117.336250
-113.974594
-90.587555
-72.789490
-85.201813
-60.053970
-66.316147
-111.392838
-129.350967
-143.817062
-68.894844
-51.619152
-79.152863
-77.890121
-58.630116
-117.104431
-16.872160
-38.587841
-63.369377
-38.613575
-55.352978
-136.096298
-92.660645
-61.913231
-30.293476
-151.217316
-62.363655
-84.500259
-74.993263
-72.345245
-108.908325
-102.331848
-66.696419
-61.640091
-57.144836
-113.214249
-64.959618
-34.874279
-144.049515
-42.898830
-77.557808
-60.899918
-62.307877
-86.385498
-61.033844
-72.465729
-37.280960
-42.996075
-64.432098
-69.580994
-130.184280
-91.874397
-129.810226
-152.001755
-42.014599
-124.020164
-112.568367
-83.685936
-53.083103
-101.481697
-110.650780
-128.879166
-61.313438
-129.734375
-153.356567
-66.285194
-71.108475
-105.153847
-106.380844
-65.585236
-90.836555
-123.610924
-94.246124
-164.805664
-65.701141
-58.652691
-67.515312
-56.529045
-92.468307
-69.816635
-58.872219
-167.486603
-138.922272
-142.101990
-122.236801
-118.785400
-127.776604
-159.107132
-61.858601
-59.850815
-77.027557
-78.194298
-148.971603
-50.086830
-140.263947
-62.930553
-65.323669
-117.335938
-146.560013
-93.100555
-73.746880
-86.513268
-104.432297
-59.955704
-142.038498
-91.593094
-75.577522
-87.141693
-146.693024
-73.531860
-119.261055
-146.445724
-67.781204
-100.467537
-100.996582
-69.410538
-108.641502
-118.545387
-62.272217
-81.544922
-93.358528
-46.591675
-67.021049
-66.734802
-61.724205
-59.752998
-129.103500
-93.259293
-98.903511
-54.452362
-55.808109
-70.323463
-65.925682
-94.830338
-93.792213
-86.932861
-152.470200
-60.854755
-68.117897
-61.559967
-57.734806
-67.040405
-59.892834
-91.711517
-61.758068
-62.086498
-48.538334
-67.019516
-71.732666
-87.252403
-127.991508
-88.057571
-137.327194
-136.511673
-144.896500
-55.031567
-68.278267
-149.941788
-171.784958
-131.805038
-92.607231
-116.399391
-43.031216
-147.601501
-57.986843
-88.724602
-90.221390
-53.433712
-64.072540
-65.326538
-47.315109
54.042164
68.584442
59.121704
-47.811165
-58.057308
-52.264816
-62.896641
-65.157471
-57.381603
-84.639847
-57.053955
-65.844673
-72.342461
-66.698647
-80.724266
-59.042496
-150.005966
-68.153595
-47.083378
-56.941875
-125.361015
-141.121475
-89.597618
-63.693909
-71.678391
-62.452461
-166.462952
-50.058323
-84.541969
-51.456802
-60.320732
-130.894836
-90.254875
-39.185421
-62.554367
-160.394836
-123.957382
-114.759644
-64.026611
-74.034470
-113.041344
-95.708328
-29.226503
-69.999504
-55.523594
45.509197
67.189552
63.434601
50.282608
65.580826
75.932571
85.094955
56.908615
78.855652
66.108521
59.910030
-154.593155
-65.363098
-63.086376
-86.916580
-77.327034
-134.242722
-50.104633
-86.904961
-82.411537
-153.761108
-119.627083
-124.750420
-63.995228
-79.579933
-60.312180
-66.403610
-62.190052
-66.152641
-56.838104
-56.418907
-56.933132
-59.417587
-57.702923
-131.061981
-97.685692
-98.915520
-163.235977
-114.002991
-59.051975
-152.846481
-87.942085
-83.447166
-86.435684
-148.606216
-123.126816
-90.650566
-76.904640
-89.581863
-57.827354
-79.106186
-124.643021
-65.476311
-58.309109
-96.630424
-65.902672
-48.412407
-52.277061
-108.348854
-45.817528
-58.422661
-59.055260
-63.435848
-86.464943
-65.745125
-67.181442
-132.735214
-110.811943
-139.272293
-63.058174
-72.123825
-63.323513
-122.502754
-57.076027
-41.049854
-154.730377
-62.762455
-78.663574
-68.341171
-114.082527
-62.397812
-148.754501
-156.172440
-115.884506
-103.765282
-55.217312
-63.510612
-131.556259
-80.987000
-54.420334
-96.654167
-99.471825
-77.385254
-70.101433
-69.744522
-109.219238
-162.340973
-85.652626
-67.446663
-70.556435
-92.189896
-51.067085
-110.664421
-121.594330
-146.169754
-65.545532
-62.771595
-134.764954
-102.775490
-117.718689
-66.843407
-55.521763
-94.131485
-68.129883
-153.116943
-52.751171
-85.981155
-42.872616
-147.544998
-54.591133
-76.030312
-56.692043
-65.047066
-92.603355
-43.524124
-86.613091
-62.433617
-151.703491
-66.961395
-53.287174
-36.968346
-122.040649
-88.980629
-51.390015
-71.826904
-48.700424
-64.674911
-55.375515
-88.281296
-71.977875
66.515442
70.919609
-143.075058
-76.758224
-30.116570
-56.047081
-89.737480
-63.206867
-143.765167
-53.044994
-106.766075
-64.112907
-62.826687
-73.130066
-84.054108
-143.185638
-166.721848
-70.021423
-68.032425
-80.278839
-56.485279
-97.224358
-110.669098
-38.441654
-38.230145
-62.186131
-156.653976
-152.165283
-138.347580
-58.764076
-60.570850
-117.339066
-150.600204
-48.695217
-57.302551
-145.402695
-57.595364
-138.134308
-165.837585
-64.905251
-63.044140
-53.194530
-141.308334
-82.269287
-104.012733
-113.270714
-60.706909
-161.557999
-103.564522
-63.573040
-88.812157
-152.587219
-54.957474
-51.479946
-51.290276
-69.056503
-62.389629
-77.166641
-42.561653
-140.518677
-60.621101
-60.887383
-174.458099
-154.676697
-62.975140
-121.755447
-67.306793
-156.850128
-74.019539
-40.110241
-84.717255
-140.666351
-75.100563
-158.155212
-56.944561
-60.457825
-70.513138
-64.219345
-56.921726
-145.487885
-61.412113
-91.328011
-56.630901
-75.853081
-62.955273
-128.851105
-120.504913
-64.029137
-116.273773
-140.891388
-62.309464
-98.604095
-114.306717
-131.245895
-110.182938
-49.816471
-93.616150
-114.976738
-91.016617
-109.889511
-93.850250
-115.919151
-161.959625
-64.708282
-155.088181
-59.223263
-118.169243
-105.787682
-92.854797
-134.804504
-76.950073
-67.969650
-94.158562
-48.845081
30.009130
66.838928
101.966110
-141.966385
-114.124435
-134.896088
-119.921173
-92.888458
-101.363449
-58.328808
-41.691658
-69.775673
-57.036743
-160.165146
-59.362839
-56.337570
-31.893040
-116.253922
-53.842686
-72.682129
-92.846092
-61.157360
-107.906700
-60.620480
-153.579880
-64.626724
-118.160683
-50.465488
-74.802849
-71.127571
-73.983070
-61.858658
-101.928024
-154.838867
-61.552372
-65.021980
-98.487679
-137.206741
-54.808445
-89.573326
-68.501053
-90.163307
-130.072998
-67.097794
-80.130234
-70.665237
-77.004768
-128.429398
-162.074417
-167.891373
-63.257027
-86.763817
-64.364243
-51.778805
-34.830387
-134.010071
-72.068375
-58.367680
-65.668579
-66.786591
-44.912685
-62.686012
-118.763008
-72.872429
-116.773277
-111.228027
-124.636093
-124.009521
-135.448578
-41.091919
-41.764751
-146.254608
-134.869568
-69.672356
-142.297394
-141.770844
-152.575760
-54.794559
-51.713867
-105.063217
-58.360352
-55.168186
-59.394043
-73.480858
-67.951965
-55.827118
-59.546829
-65.772125
-120.732880
-113.622704
-140.242996
-80.923759
-133.108383
-40.242462
-99.100685
-67.127892
-61.201218
-80.645554
-59.391373
-57.435425
-146.004547
-71.085808
-89.744904
-119.228363
-91.654823
-105.883469
-101.101326
-107.997444
-59.109398
-109.106735
-56.636749
-49.089985
-107.464897
-93.536484
-88.894867
-60.346371
-53.481125
-56.936497
-86.731491
-74.255196
-71.618790
-61.406937
-146.938568
-137.866409
-34.105080
-60.126431
-162.506317
-62.662659
-100.994652
-61.859901
-66.273422
-57.480888
-150.541763
-58.869274
-72.663406
-111.531052
-130.741394
-157.841339
-64.509605
-87.920601
-93.967224
-65.106148
-64.601357
-119.104439
-87.086586
-101.185188
-59.579819
-104.497551
-89.896706
-110.386711
-82.488564
-160.017548
-91.320168
-57.562885
-91.051506
-61.798374
-54.436554
-56.080349
-124.864044
-65.012039
-119.710701
-83.447762
-115.779770
-96.306587
-132.358429
-73.191864
-143.880554
-46.862770
-133.007492
-81.633354
-65.394836
-99.935913
-65.811935
-167.785110
-113.504379
-61.539646
-131.331757
-149.810287
-62.365635
-75.048576
-66.006607
-130.845825
-57.558956
-69.334587
-61.122711
-58.617378
-141.558044
-109.181007
-79.355240
-148.145706
-69.508430
-37.542587
-99.716652
-110.496758
-78.484428
-67.797050
-82.139397
-92.036575
-147.467911
-86.057388
-43.528244
-72.618263
-74.706650
-59.712456
-82.498947
-58.816067
-81.065727
-103.162910
-151.411606
-116.135956
-154.003555
-88.404282
-91.209793
-62.126415
-55.915878
-76.688637
-63.602600
-85.696968
-76.077446
-118.625298
-143.662476
-61.792458
-52.236046
-54.789352
-52.837669
-60.987453
-29.681208
-136.978775
-144.668839
-48.860302
-30.449203
-77.986221
-153.657425
-61.065399
-60.831936
-78.776375
-100.441345
-80.045631
-143.595383
-33.318596
-73.822914
-82.025703
-102.968933
-58.836300
-54.072346
-63.214745
-108.459770
-54.178673
-84.567947
-92.875648
-75.119392
-63.354866
-48.878662
-66.902054
-86.169388
-50.487877
-55.396858
-87.851219
-78.099968
-48.986080
-62.118874
-62.672897
-145.358398
-71.189850
-79.588318
-147.364349
78.327477
54.600101
71.452797
56.499367
49.248013
75.805466
48.281452
57.087765
49.002613
-75.110664
-149.785233
-74.937439
-67.008972
-163.131973
-66.448837
-39.935093
-57.186520
-109.647552
-70.244392
-46.641186
-64.074677
-54.897854
-138.955826
-66.391258
-52.636650
-50.749077
-109.141884
-54.461063
-68.532104
-69.222244
-57.978466
-159.077820
-109.972252
-71.503197
-66.851204
-55.060711
-58.417114
-59.213169
-74.446388
-137.692307
-122.908676
-48.550880
-63.332924
-62.403732
-140.453018
-62.601906
-65.825180
-65.499229
-156.983963
-153.044586
-72.668930
-48.165188
-42.855167
-64.367706
-31.033083
-153.530670
-123.523415
-143.923798
-145.022461
-18.788691
-108.479111
-150.503891
-65.165710
-59.890564
-79.025108
-65.047256
-71.705650
-72.090744
-119.978439
-74.981377
-74.016014
-134.144089
-81.232658
-61.398888
-76.570427
-86.885612
-84.882790
-154.014557
-76.825127
-60.533676
-166.743195
-95.963448
-86.936165
-110.980606
-72.947578
-46.509518
-42.844769
-84.080956
-71.242233
-152.163910
-70.109871
-145.176025
-154.162231
-72.916443
-21.853716
-68.868370
-81.599503
-130.913757
-70.525475
-76.195877
-68.872589
-110.428947
-76.891190
-123.939079
-69.995728
-42.323639
-42.901100
-54.644955
-68.651184
-55.028477
-37.949329
-97.677910
-166.674774
-39.475368
-69.781197
-113.121040
-60.028137
-65.994675
-118.023834
-116.649681
-57.553631
-78.468826
-80.585831
-56.169815
-54.474545
89.538399
89.215218
88.106140
71.299957
63.628208
19.966864
88.432152
88.685936
83.728127
66.230118
-145.695145
-63.590149
-78.743958
-77.230255
-58.614243
-55.662861
-70.885406
-54.613590
-55.160999
-65.128708
-74.869995
-40.246025
-168.734421
-117.466911
-55.377499
-142.730484
-163.467987
-60.862366
-75.687256
-129.438156
-66.549767
-62.633171
-145.886612
-142.488632
-97.814590
-165.086975
-67.770241
-55.815399
-109.346542
-77.866920
-107.502159
-61.420761
-92.912750
-113.422508
-64.847641
-61.921543
-72.043167
-93.133217
-53.925869
-70.195351
-68.746979
-112.156151
-144.934967
-141.256790
-116.580650
-48.087315
-58.588711
-66.618561
-59.824989
-70.631943
-144.389511
-53.113007
-108.904404
-109.884392
-97.562355
-76.079887
-146.534058
-63.087551
-107.193710
-58.737030
-58.312695
-50.240311
-81.396904
-153.355576
-88.524216
-57.475288
-135.078598
-67.171455
-150.354294
-75.282806
-69.989532
-66.924911
-71.257217
-135.526230
-144.168808
-103.668236
-125.966484
-66.229279
-103.171364
-126.785378
-54.115452
-63.462589
-49.360512
-53.308434
-129.469086
-80.909546
-70.316345
-69.023056
-92.899780
-97.011803
-48.592052
-70.887962
-60.425438
-76.909981
-60.566193
-59.814564
-83.077881
-72.793007
-68.225357
-45.108402
-87.577477
-151.384995
-29.657343
-36.028431
-71.895576
-121.570793
-143.624969
-43.320221
-63.095165
-85.285027
-81.346176
-129.695236
-128.645401
-59.100468
79.145866
84.767052
61.055004
-32.992943
-67.772011
-78.687408
-148.146332
-102.344666
-94.059021
-162.636887
-59.615383
-58.971828
-94.112007
-112.985168
-75.904793
-154.710648
-56.054157
-109.667595
-66.927650
-90.231552
-63.335999
-59.807320
-81.957283
-150.913788
-148.458420
-72.348953
-55.202400
-63.925552
-90.188728
-75.005890
-68.615074
-69.018257
-71.450714
-65.248253
-55.795807
-95.993362
-60.569683
-69.909439
-136.128983
-55.104752
-62.457165
-64.856415
-112.127968
-99.662727
-63.402798
-57.112503
-59.643318
-85.906853
-56.420269
-47.603607
-30.659351
-116.776390
-112.270180
-64.609970
-114.971642
-159.336914
-138.636887
-131.071655
-72.803375
-122.855873
-114.207474
-90.169144
-70.087387
-108.890831
-54.004143
-49.088673
-83.652412
-82.282982
-117.388954
-71.809875
-65.647568
-62.271023
-63.330120
-91.978317
-131.677185
-76.138504
-148.780640
-91.231224
-80.740318
-146.189163
-66.863846
-61.033985
-57.330284
-100.794258
-56.444084
-46.304440
-78.555435
-75.614319
-63.938755
-61.163467
-70.322868
-97.886887
-133.109985
-73.171509
-133.363800
-66.778130
-44.652771
-89.013885
-61.366432
-55.530045
-39.163498
-59.962910
-63.397144
-92.323303
-84.128792
-63.724255
-144.265686
-110.210632
-55.010750
-61.642132
-58.215763
-71.291710
-79.707062
-117.554787
-48.906155
-99.712273
-86.756241
-124.448906
-107.234138
-77.633118
-49.027592
-75.741531
-97.276756
-52.636086
-64.275696
-78.877899
-74.661049
-153.225006
-95.698822
-74.025375
-86.645340
-74.619484
-79.795891
-71.146278
-155.513519
-49.455097
-65.011681
-74.139320
-73.276772
-133.574280
-58.180428
-74.054680
-164.229553
-60.462151
-67.282112
-57.389984
-73.916496
-61.700607
-57.646137
-63.219463
-65.899239
-88.370033
-93.227570
-64.462769
-82.775795
-132.856934
-100.738136
-99.606262
-87.609505
-54.897594
-106.160492
-54.170261
-46.379459
-161.396347
-69.015144
-138.926514
-62.543678
-108.986664
-45.704826
-56.821800
-60.927525
-54.802456
-49.837124
-64.848915
-55.517982
-95.967003
-73.203056
-73.069504
-64.853149
-97.585007
-57.643665
-70.428162
-48.774315
-67.348122
-67.738411
-155.774155
-107.132019
-132.141006
-119.932060
-60.439835
-44.816433
-73.270424
-86.981598
-82.979362
-46.202900
-79.976128
-60.412952
-100.212440
-64.400299
-112.852631
-81.548615
-93.130920
-69.281593
-59.670109
-143.163361
-159.604828
-170.218811
-139.225769
-107.587128
-80.198486
-105.179756
-81.582191
-100.017868
-113.920784
-102.008110
-91.660187
-136.775955
-133.028854
-126.570312
-101.204308
-100.291695
-94.734360
-82.928085
-95.320198
-111.563728
-143.148376
-71.428902
-89.168655
-58.233261
-53.027248
-166.120667
-147.031555
-74.949982
-98.021416
-73.182373
-108.073601
-94.254738
-125.471046
-114.683952
-100.907997
-61.354820
-61.850002
-58.198162
-50.425934
-29.376867
-126.203201
-164.625275
-66.508598
-79.252914
-97.471779
-89.607925
-77.430435
-162.971405
-67.694679
-76.371017
-93.089790
-85.624214
-66.580154
-88.955399
-111.485123
-60.770020
-96.799164
-55.570248
-110.590935
-44.027481
-41.299126
-147.406204
-57.275433
-66.444885
-59.937988
-155.063980
-57.399349
-57.149006
-93.730804
-65.678375
-67.957672
-98.890511
-97.170952
-98.570770
-86.085106
-62.205315
-66.702293
-55.173187
-63.623222
-128.551697
-60.467613
-161.533661
-61.581207
-68.127075
-97.871712
-105.764938
-75.615562
-96.357338
-111.711098
-66.864326
-71.500687
-65.262001
-65.945900
-80.825775
-57.429668
-51.502609
-55.775715
-116.570557
-88.517769
-38.713501
-80.586487
-60.238380
-94.676369
-52.805065
-39.759098
-85.931145
-39.197914
-88.533249
-147.505783
-109.616386
-65.985786
-70.808823
-56.003895
-97.914543
-94.997704
-61.843002
-145.928238
-137.829269
-55.625950
-54.832909
-109.286217
-162.248016
-83.226959
-61.339291
-58.739876
-144.042496
-53.540462
-33.576820
-56.125191
-67.538582
-78.673996
-55.923046
-173.259399
-101.458359
-51.851795
-76.076012
-24.537352
-66.128311
-122.384552
-77.052147
-42.031982
-31.374472
-39.758694
-51.608139
-75.761520
-147.554535
-50.941284
-62.364830
-72.291557
-52.869892
-59.817039
-59.288109
-95.471642
-77.407745
-49.758595
-116.631966
-151.291626
-65.227470
-147.023605
-49.497868
-89.089714
-112.137054
-93.494087
-87.089699
-95.015831
-104.159775
-83.573875
-111.829529
-53.626579
-97.880989
-102.756920
-54.249527
-70.454437
-58.113220
-58.305237
-57.198948
-52.953136
-97.977440
-79.772919
-162.005737
-155.214584
-63.301876
-58.308788
-111.444649
-89.020889
-71.773247
-58.978359
-56.818512
-106.015884
-63.600513
-67.097595
-72.601021
-64.195198
-23.176382
-45.980736
-78.180962
-68.741203
-61.658176
-52.952515
-159.048050
-58.680782
-109.601761
-64.314194
-45.823734
-57.293114
-66.571342
-56.288540
-113.864647
-72.020859
-58.140888
-112.430168
-67.079697
-142.830826
-70.924812
-67.172684
-94.236214
-141.974350
-66.755463
-56.750725
-76.977242
-73.729362
-62.830402
-64.314468
-58.331211
-64.633774
-58.430004
-132.169617
-57.112720
-133.034576
-130.363678
-74.476196
-89.665924
-117.202873
-156.982559
-54.108219
-67.073250
-76.022308
-130.215225
-119.383995
-82.795021
-64.345680
-59.565933
-83.700729
-43.490601
-50.219868
-78.750687
-76.546074
-123.473763
-55.378384
-57.688934
-98.021980
-93.514687
-53.043251
-127.385811
-100.390686
-40.944069
-73.256706
-144.903336
-94.607361
-50.739292
-43.838879
-34.568615
-58.743687
-124.476227
-52.212261
-156.359467
-72.358116
-61.117813
-125.190529
-145.387375
-63.948566
-128.399765
-105.547768
-56.144016
-148.857742
-88.543770
-45.023468
-160.128326
-158.114471
-156.689880
-134.271896
-82.985893
-105.274796
-107.135445
-99.065422
-56.326012
-127.935364
-89.984375
-121.818985
-103.869843
-155.584076
-61.535622
-161.016052
-62.244289
-64.282211
-123.583443
-110.225685
-106.075851
-77.828110
-130.283691
-73.653938
-99.788673
-111.653870
-132.714905
-155.395813
-128.699097
-146.321381
-118.274475
-58.396366
-78.468361
-74.027496
-61.016331
-158.531158
-110.383194
-69.820610
-74.291359
-97.707077
-57.043343
-86.334305
-117.240654
-123.908424
-76.050423
-63.867519
-52.889355
-60.847672
-154.783752
-61.385555
-154.588333
-61.339233
-125.837967
-149.036423
-135.124695
-111.165436
-52.020748
-47.111458
-81.249146
-95.208893
-59.634392
-72.273544
-54.341633
-123.533363
-61.572880
-105.462387
-108.727341
-74.972984
-101.540688
-113.614754
-93.747147
-118.793297
-98.575745
-61.478474
-65.632133
-171.576752
-56.541473
-86.869316
-89.430511
-55.644547
-102.794838
-61.625305
-97.439857
-106.498833
-89.689941
-78.100685
-112.817955
-66.745331
-57.088287
-59.705727
-42.003006
-113.310989
-150.461258
-71.014091
-83.822647
-79.404503
-139.213669
-87.750359
-56.160076
-60.342575
-28.908890
-56.596790
-50.681484
-102.708061
-73.913727
-108.464394
-61.774296
-120.654999
-68.456772
-96.366211
-91.721169
-101.188057
-100.067970
-69.038322
-65.240601
-89.336632
-147.395248
-67.861443
-62.290066
-54.715759
-62.282280
-77.724167
-67.943359
-144.651398
-141.945694
-153.362228
-50.442097
-58.461376
-40.771461
-70.000465
-154.375198
-62.864956
-67.735336
-81.497742
-95.200050
-53.307949
-63.471252
-108.932167
-63.600155
-102.166840
-96.628426
-101.855995
-75.496246
-147.545685
-77.068375
-117.962906
-60.489368
-117.763435
-90.749756
-73.023705
-52.769478
-150.576981
-130.647079
-82.827026
-55.825043
-150.336472
-41.750275
-143.186005
-113.255898
-88.011887
-78.470940
-67.618401
-96.323746
-117.998451
-116.487122
-67.581833
-104.124794
-105.346703
-112.237976
-115.019188
-77.497864
-101.000610
-42.516502
-64.764488
-58.220818
-56.901329
-67.622948
-43.004387
-86.495155
-54.006008
-70.253464
-93.291412
-155.919724
-63.108109
-52.888027
-61.394062
-51.699821
-159.015778
-63.888554
-52.362007
-64.542603
-134.657990
-150.007996
-73.470825
62.491543
57.675705
67.578995
76.441475
-61.936028
-65.914429
-108.379715
-63.098351
-116.768951
-127.493805
-79.848175
-55.423382
-155.630447
-97.647537
-98.074074
-59.967697
-70.323349
-37.994831
-76.575966
-60.511547
-43.800457
-59.596771
-91.530914
-66.233894
-55.750938
-108.698395
-96.666016
-119.400497
-55.685490
-60.068806
-121.317940
-97.709328
-113.420433
-57.586456
-134.604660
-63.033230
-100.901619
-101.333557
-70.370331
-105.132759
-59.165588
-57.056198
-67.937920
-48.746998
-65.875565
-124.610222
-135.263290
-89.006668
-82.780708
-71.894844
-116.326424
-115.532906
-110.445770
-160.957031
-81.042984
-147.688950
-120.626793
-72.316124
-102.733864
-104.900536
-92.571503
-90.512505
-69.476318
-154.989578
-58.936874
-58.073101
-72.318550
-63.666962
-50.001606
-136.195282
-158.802948
-56.120022
-47.998699
-59.912285
-94.248344
-50.553986
-71.067528
-151.301270
-31.787210
-68.838219
-68.986153
-71.082199
-66.189896
-59.021683
-50.305225
-171.335815
-60.446159
-85.070610
-145.586014
-67.498230
-66.144852
-54.888386
-94.914848
-94.352562
-61.226440
-56.456841
-57.608524
-72.675636
-56.167419
-154.735214
-60.009937
-119.430305
-59.018467
-148.576385
-65.288124
-84.205299
-72.857376
-52.497684
-63.017876
-90.674438
-63.950203
-59.305950
-79.983055
-73.104401
-60.063698
-36.452404
-86.926155
-80.794579
-54.179741
-149.297104
-59.565338
-146.293533
-78.116501
-130.010345
-77.568733
-67.195084
-33.467072
-80.206848
-114.645767
-62.240383
-151.098801
-155.003448
-138.693695
-54.181385
-50.668419
-62.422894
-159.062851
-69.699173
-57.612206
-57.230186
-61.667187
-66.642830
-88.113434
-72.696007
-64.397507
-94.308327
-95.690117
-147.982468
-88.784851
-120.222015
-101.598495
-91.546280
-68.734169
-109.845284
-38.975388
-159.067535
-61.014690
-110.569000
-83.705429
-71.758743
-67.764633
-78.669151
-123.608154
-60.661903
-51.268169
-67.731544
-79.753441
-55.563507
-71.344925
-93.332031
-147.323105
-158.656418
-65.020912
-56.652771
-39.821236
-65.647224
-73.970230
-138.851562
-79.505905
-73.459625
-62.731365
-63.753365
-51.361404
-145.969559
-84.303719
-152.640656
-151.876999
-65.159630
-73.758865
-144.890213
-29.078251
-47.448353
-127.578636
-75.268623
-120.207253
-126.487953
-92.799500
-149.549957
-61.035530
-62.575848
-86.700424
-112.483795
-53.030552
-69.965042
-81.246376
-59.178619
-63.825218
-56.006905
-150.752396
-74.869164
-58.390377
-86.609085
-111.868614
-92.244720
-53.338772
-72.831322
-45.888500
-59.470837
-134.798233
-48.974487
-54.792080
-54.296696
-71.151558
-64.953796
-157.144806
-101.355049
-133.554703
-140.650711
-64.509567
-90.920128
-66.944450
-65.198402
-41.178879
-154.059158
-73.425323
-57.403049
-126.542664
-90.713593
-89.559891
-64.785858
-133.033630
-133.916550
-67.148972
-68.215981
-60.542915
-57.843422
-63.079853
-58.302807
-130.227493
-96.929642
-86.713028
-141.578720
-68.261070
-72.470253
-129.189972
-136.966431
-60.858341
-61.784420
-133.670044
-158.149780
-162.887207
-60.230846
-55.967098
-127.282768
-34.352272
-74.426552
-61.743225
-140.764374
-116.968552
-128.308899
-72.343925
-160.014755
-54.181648
-142.662628
-65.709938
-55.916531
-76.904213
-55.095848
-61.601009
-62.518009
-92.621475
-68.885330
-84.031792
-101.822662
-173.485504
-61.945919
-105.950844
-75.290466
-91.790077
-60.376534
-63.940403
-75.934746
-64.237297
-50.427647
-88.601158
-69.287163
-50.160416
-114.986694
-122.109047
-48.330009
-92.598007
-85.707642
-89.562027
-114.279755
-58.755688
-51.635735
-68.963318
-119.158958
-117.428619
-56.120106
-66.441994
-93.986816
-145.627747
-73.532921
-102.678093
-46.416527
-133.435013
-37.555843
-60.591999
-85.304657
-57.252110
-108.838120
-66.364265
-66.965057
-94.617668
-157.294861
-98.469879
-142.690567
-100.777634
-59.053143
-150.063126
-68.955055
-114.527237
-103.390091
-101.727623
-47.243431
-78.691490
-94.458565
-48.054798
-113.244209
-59.130180
-82.725357
-147.225479
-111.784065
-69.184082
-97.060707
-75.802940
-57.020901
-45.750359
-44.855518
-71.460434
-103.107574
-60.480133
-98.952957
-59.145378
-158.242279
-82.045944
-63.820343
-66.551842
-55.741222
-47.499725
-76.844208
-133.370560
-117.967316
-45.181587
-73.599159
-75.225731
-96.600143
-93.680214
-65.470634
-74.514259
-89.423630
-118.182182
-76.758835
-63.924866
-112.523224
-132.488708
-66.868835
-56.752277
-127.624565
-63.336998
-116.469810
-122.614540
-65.833969
-59.503792
-86.080032
-65.690575
-58.356758
-58.523140
-54.347130
-99.082420
-116.161980
-56.896816
-161.299911
-63.123951
-127.567139
-63.741070
-140.386215
-66.478745
-79.451485
-78.709984
-72.344101
-132.713547
-80.484436
-100.531830
-59.243084
-94.782196
-110.916122
-85.852592
-99.854752
-108.728180
-87.409653
-43.175304
-63.258495
-91.033936
-89.785103
-161.887756
-107.519737
-98.640068
-60.728397
-102.897423
-105.235657
-73.210152
-62.316418
-54.649563
-155.212143
-77.094284
-47.327698
-71.865967
-63.374760
-56.205418
-37.691246
-66.141121
-53.250938
-76.455643
-60.884480
-55.648617
-70.474350
-153.844849
-140.731888
-122.696800
-56.261101
-92.226105
-62.086620
-157.963989
-69.227325
-59.606697
-129.720230
69.836792
57.414982
78.784172
85.602516
91.225288
-118.587021
-60.789986
-48.873985
-136.158051
-56.025658
-55.816158
-63.813370
-59.904934
-146.660385
-68.547714
-104.271568
-89.201279
-71.686172
-85.807938
-91.988655
-96.588448
-87.180405
-172.011322
-36.411114
-71.106499
-139.245392
-58.243240
-85.752846
-66.740181
-70.744659
-60.079994
-67.223106
-61.490105
-68.596962
-76.802757
-47.383236
-81.080765
-90.490097
57.409050
-63.739746
-68.257202
-70.101265
-53.022926
-152.688248
-109.256836
-24.068382
-50.214573
-103.471771
-101.313911
-146.300140
-79.674927
-80.824226
-59.609470
-99.927055
-101.829681
-138.191315
-69.534271
-51.570015
-116.507027
-75.830788
-133.694366
-68.023117
63.503883
-64.723152
-68.625526
-73.776337
-74.315857
-127.527931
-125.187553
-155.429581
-63.222809
-80.933395
-68.180000
-88.232605
-149.038300
-70.383049
-49.079872
-155.110199
-89.027626
-70.676872
-50.672592
-87.349449
-89.767494
-110.086128
-76.329865
-108.473419
-55.756943
-58.441280
-63.867443
-88.345963
-154.794296
-159.086838
-61.640461
-96.972054
-99.633286
-58.210846
-62.674168
50.812763
70.910706
42.936508
60.663067
-66.747856
-65.187057
-117.245544
-78.356674
-57.322456
-78.474106
-56.412586
-113.676476
-67.467400
-102.994087
-68.901886
-65.655235
-89.894073
-58.857204
-10.756562
-73.127518
-92.102936
-76.161980
-58.421734
-93.078835
-87.077568
-88.261993
-55.222412
-117.004532
-57.767155
-118.804329
-132.499161
-60.573681
-57.734261
-69.428802
-63.217842
-68.580330
-75.848701
-88.571388
-83.066284
-112.346909
-24.633356
-36.792770
-62.839008
-56.525181
-64.722649
-55.781925
-107.823372
-48.952431
-77.239944
-97.914436
-66.070526
-158.250885
-60.906624
-53.460037
-96.833237
-110.600403
-100.106255
-87.181763
-88.596527
-101.241676
-165.322479
-52.374664
-113.479706
-61.769886
-80.352089
-67.513863
-154.281723
-64.609703
-48.455547
-67.769051
-123.186775
-130.650467
-68.021103
-54.585999
-68.358658
-104.516632
-98.901451
-97.993118
-28.717556
-21.940590
-46.085796
47.729965
77.560181
37.358482
58.110394
-73.367516
-113.556305
-84.690132
-90.696846
-142.920517
-80.702522
-148.807892
-95.979118
-83.765320
-100.671402
-27.526873
-53.745323
-69.209030
-49.486298
-71.146164
-59.948074
-65.546921
-44.814228
-133.762360
-79.677948
-161.045715
-159.375870
-84.104324
-114.482582
-81.893639
-57.580860
-102.991409
-114.402275
-143.671539
-48.046589
-8.885730
-148.288757
48.061119
86.721237
72.688248
45.943733
-105.822090
-103.541626
-55.766388
-59.698425
-84.878746
-148.580521
-154.308411
-65.267387
-155.576569
-59.789116
-39.831894
-66.125404
-156.185287
-93.009430
-90.559456
-59.030357
-84.895065
-133.263779
-157.948074
-100.569626
-84.947342
-73.291702
-75.311966
-81.624893
-43.750710
-90.850121
-65.405235
-164.506439
-91.789726
-93.727173
-60.259888
-75.360405
-169.277206
-62.466953
-110.178658
-82.553314
-59.169132
-96.075317
-140.810547
-85.672081
-75.336365
-96.690453
-61.063690
-58.619400
-95.383331
-102.718475
-58.903103
-52.865139
-75.711334
-62.538425
-71.037773
-115.189987
-70.501183
-88.889969
-59.642590
-59.091637
-100.212219
-79.401443
-114.258751
-67.614784
-53.875385
-101.720078
-35.026371
-66.401810
-51.777954
-85.358276
-63.383072
-140.158813
-72.097740
-58.463615
-81.921768
-94.182793
-70.840843
-117.259468
-123.588974
-90.932220
-110.411629
-76.887123
-58.871899
-63.999989
-39.761326
-47.857014
-158.586502
-56.034050
-119.218216
-59.782192
-59.081371
-65.331078
-57.957832
-68.638985
-152.940765
-58.932037
-82.442757
-112.178047
-114.818588
-66.169090
-86.965530
-155.386841
-67.180794
-60.625725
-102.647202
-99.418060
-105.993782
-98.394608
-112.164696
-104.269554
-49.447693
-112.600906
-130.430099
-67.207596
-92.655449
-59.778549
-80.145042
-66.296829
-104.061089
-79.004097
-62.731186
-29.091846
-42.309349
-144.930450
-31.160151
-147.283279
-63.439449
-41.714741
-58.051945
-68.009529
-110.055069
-79.351181
-58.376045
-58.930008
-164.859955
-82.648849
-84.355774
-120.186790
-150.553406
-71.504280
-55.778179
-78.153366
-156.764648
-61.398697
-63.336594
-93.366707
-97.206581
-71.211151
-147.779755
-57.538563
-43.845238
-68.297371
-68.808556
-76.397339
-67.422150
-89.577423
-54.405170
-68.586296
-59.751324
-66.170311
-88.012367
-74.823669
-89.679604
-69.317711
-48.188900
-58.662605
-157.889908
-119.399948
-131.881210
-98.015350
-111.580765
-162.554611
-75.653191
-63.835793
-108.742683
-169.696030
-105.639229
-55.020267
-60.455585
-161.225159
-93.020157
-162.127319
-97.424431
-71.904839
-113.949295
-63.162514
-81.508553
-82.205894
-136.714096
-69.964355
-95.040176
-167.810715
-62.086315
-65.090279
-58.849400
-97.365799
-51.030075
-80.112007
-72.889297
-155.380188
-55.281288
-31.747530
-62.006592
-152.834579
-58.872150
-83.353195
-155.557892
-66.700371
-58.755592
-151.278290
-62.017822
-79.768784
-98.920280
-119.617317
-136.347092
-99.453316
-134.215027
-137.845062
-31.830032
-165.494370
-165.383392
-76.574364
-102.214569
-96.600266
-70.458214
-50.252289
-112.152153
-56.673149
-78.022263
-141.888046
-60.020229
-103.647430
-75.813232
-68.248840
-57.167091
-69.539894
-73.705513
-63.601135
-97.842865
-136.600449
-118.247818
-85.377701
-56.250908
-113.875221
-140.277481
-42.690598
-63.376312
-64.794289
-90.463356
-34.392258
-92.119347
-77.547554
-62.611851
-63.173851
-44.965218
-120.023056
-143.283051
-55.271431
-76.299660
-87.774223
-65.053993
-58.316433
-72.104500
-57.991280
-51.956070
-34.690742
-152.673584
-61.674309
-92.006142
-146.006073
-65.076744
-88.588509
-68.718132
-62.415337
-48.631187
-148.551422
-70.700356
-164.231857
-50.253410
-57.026463
-65.752434
-73.088425
-90.475693
-76.917305
-60.693207
-77.332863
-147.003235
-64.327324
-71.490135
-69.345116
-80.991432
-91.881882
-61.665390
-154.041061
-72.403694
-37.170624
-63.334320
-68.862419
-58.295238
-158.662323
-53.544308
-61.509499
-154.481689
-85.789009
-58.445385
-49.026405
-62.193130
-153.897949
-79.977928
-91.352898
-118.849358
-66.542000
-55.402531
-137.753555
-53.540730
-73.118141
-85.365974
-150.349884
-63.923599
-69.692184
-69.394417
-61.209377
-142.149673
-52.870426
-63.112797
-75.095139
-141.914566
-68.522034
-59.008698
-65.758263
-126.727867
-104.146606
-59.943233
-129.076660
-108.928238
-100.416603
-86.506149
-168.340790
-71.219910
-92.034409
-111.585075
-67.382652
-156.833466
-135.177750
-102.145584
-116.989799
-97.557228
-65.008247
-79.392616
-68.721931
-67.671432
-146.937408
-56.624699
-65.835510
-62.615509
-92.193512
-61.982578
-87.397545
-66.963120
-42.457287
-79.949036
-55.048306
-143.712479
-71.567665
-128.063126
-54.563599
-68.500854
-55.790752
-87.599304
-64.110283
-89.615395
-84.559174
-97.189751
-118.723160
-101.370262
-63.139946
-68.407356
-74.090462
-74.270035
-123.577209
-105.216034
-77.132301
-106.894630
-66.249046
-115.691734
-54.778381
-121.347633
-90.086990
-110.407799
-137.880478
-148.121948
-59.616219
-132.638458
-165.174072
-53.488247
-76.447708
-151.779953
-92.889915
-61.236195
-75.485809
-104.957062
-61.892937
-75.911003
-35.887199
-86.526344
-38.175133
-108.290482
-153.390045
-70.937630
-151.973450
-89.926003
-55.007214
-115.143066
-69.973541
76.817863
70.959076
89.092857
48.684177
62.165707
39.425259
54.647678
34.480713
72.181557
73.524734
63.362461
96.490494
-48.685040
-62.056618
-69.310272
71.837463
72.521309
72.641487
155.238388
-69.314880
-86.772842
-147.622299
-141.665131
-40.904686
-54.490650
-77.899338
-48.975487
-75.914803
-84.589287
-27.960703
-66.642372
-68.080414
-127.616203
-85.242531
-61.508404
-68.959457
-66.993965
-147.486282
-53.844810
-157.869110
-54.659870
-54.945557
-73.005524
-156.628494
-86.400772
-101.471115
-92.233635
-91.700035
-79.709885
-60.956375
-62.202091
-111.570396
-49.090263
-103.729790
-93.851692
-111.071480
-69.263397
-86.232925
-55.820282
-63.850197
-52.852459
-75.736046
-84.402504
-60.318134
-83.890175
-147.111755
-113.229050
-32.708767
-63.621868
-82.845734
-59.688282
-62.506516
-63.890133
-85.165894
-63.372131
-66.426529
-39.451893
-69.367043
-57.160767
-111.427711
-25.570385
-70.473923
-131.021423
-80.706062
-103.769226
-111.674126
-68.614998
-80.846741
-59.086544
-136.966553
-59.035698
-78.792351
-58.522873
-55.671413
-65.014709
-71.149689
-66.375191
-104.667747
-73.224869
-89.105560
-51.492443
-103.155556
-117.112068
-160.450790
-69.356758
-149.984711
-106.736870
-61.760513
-68.224251
-48.531139
-73.921753
-74.446945
-48.572422
-117.462074
-65.635925
-43.773853
-145.515228
-148.423386
-78.667030
-68.579605
-105.349197
-128.959732
-53.622643
-60.429783
-62.748909
-62.562180
-101.693558
-131.775467
-60.161709
-68.992912
-61.996353
-84.361519
-83.303795
-24.543024
-62.077686
-64.976410
-74.044067
-89.758652
-70.347664
-76.474014
-44.770752
-68.833160
-58.540005
-122.729233
-135.964035
-94.866081
-65.726578
-76.390648
-62.994873
-61.486130
-144.243683
-68.105217
-66.507538
-65.286537
-61.903717
-99.477798
-48.860870
-119.704918
-57.790077
-137.221710
-73.580078
-147.130142
-57.454914
-129.293213
-82.729027
-82.135948
-112.858704
-97.885643
-60.193607
-125.687660
-64.456764
-59.581936
-115.844154
-64.367714
-60.838459
-66.491676
-89.152702
-118.426865
-59.760212
-47.795692
-143.810638
-151.170944
-85.061890
-36.954494
-73.514885
-61.509026
-151.449112
-105.181435
-116.022682
-95.284668
-59.598820
-129.867691
-55.144848
-68.131607
-82.825676
-157.835419
-57.742825
-68.036934
-60.267372
-62.397312
-132.818237
-86.720909
-80.585724
-126.534096
-58.530033
-67.722946
-89.469330
-149.987228
-125.423332
-105.912621
-113.855179
-63.293770
-142.961700
-55.640404
-90.829468
-65.570251
-146.367493
-150.226212
-36.285637
-91.587341
-68.161499
-102.602943
-33.295181
-59.858154
-62.295319
-80.869202
-85.860382
-76.397217
-46.217770
-60.528805
-63.389931
-67.465393
-146.602142
-89.615631
-44.045918
-34.483997
-56.865467
-110.741982
-47.106934
-87.116150
-72.096581
-59.717796
-64.374680
-146.199448
-112.194473
-55.245312
-61.241329
-64.973701
-74.771126
-67.916313
-34.154861
-55.466393
-147.984619
-102.541786
-141.056152
-91.245171
-24.597469
-51.717796
-85.018539
-57.292599
-63.480705
-53.190750
-104.032707
-98.554848
-131.989609
-63.015602
-68.545784
-84.524719
-82.244278
-59.618935
-45.632267
-74.204170
-80.175545
-40.240891
-77.721985
-49.704155
-64.830139
-60.273315
-71.058701
-39.007511
-111.676506
-109.289825
-70.571205
-57.692310
-77.136841
-78.199532
-151.005829
-79.583893
-60.931213
-80.303307
-60.095970
-101.340889
-122.746445
-161.999313
-30.409534
-50.373348
-65.999542
-60.781338
-57.127895
-137.507767
-56.150002
-73.340416
-57.206089
-61.614014
-35.184772
-136.360962
-81.382721
-114.546967
-64.433922
-59.999062
-74.116524
-58.863907
-96.938797
-79.551781
-64.626762
-46.166904
-123.611679
-65.140770
-138.773468
-74.748001
-89.270370
-85.401146
-97.017365
-104.267548
-110.131920
-63.705814
-55.687923
-68.936714
-47.895451
-44.977543
-63.166924
-152.545959
-62.557022
-139.493088
-62.562008
-52.202629
-114.759933
-114.183243
-137.338791
-103.923264
-78.232468
-69.007729
-151.726547
-95.613029
-110.169792
-86.743065
-77.188385
-77.699287
-105.062363
-66.808792
-64.966103
-56.875599
-125.436989
-40.391670
-120.964584
-82.548241
-98.718590
-121.382576
-105.527443
-103.909004
-110.612297
-80.054962
-56.513508
-114.047928
-145.867813
-64.626854
-62.218689
-53.351940
-84.939064
-85.153885
-60.571438
-98.307594
-54.874084
-99.847542
-101.415726
-115.670097
-99.006668
-139.311478
-61.969990
-52.839607
-63.845081
-66.869995
-72.521805
-78.418350
-98.261917
177.741272
-75.791695
-64.411835
-108.150490
-65.550827
-93.501678
-120.050934
-89.027908
-112.746933
-119.366402
-111.964096
-118.339882
-80.295074
-122.756432
-49.341915
-101.449898
-60.452991
-126.417297
-78.791039
-69.971046
-53.637836
-66.005051
-63.298691
-53.384491
-66.648117
-143.011642
-63.529613
-57.017246
-57.115623
-100.364639
-67.470329
-55.639324
-86.900345
-86.140572
-67.942596
-66.706879
-137.228134
-135.328903
-63.398483
-104.450287
-107.774948
-133.779526
-46.037598
-48.519909
179.078445
-54.894058
-56.505726
-64.422615
-135.456619
-91.571045
-111.573822
-119.766624
-114.593452
-96.030151
-123.093201
-50.908230
-80.040840
-64.520134
-50.913551
-68.680161
-159.930389
-73.639984
-108.195068
-62.645138
-23.321535
-42.803032
-58.038387
-137.022888
-66.923737
-58.996754
-66.444839
-60.125298
-107.090172
-68.186188
-57.177464
-70.138763
-142.994461
-53.560680
-57.746994
-131.310471
-56.369205
-60.478222
-81.641350
-61.026352
-54.667969
-62.616856
-54.519455
-44.473148
-71.299850
-111.971817
-75.349449
-137.842499
-66.682648
-37.484852
-53.283592
-170.199814
-42.506592
-74.755608
-63.852333
-72.896461
-57.036018
-129.127945
-7.846153
-55.479874
-168.994492
-72.852798
-112.321335
-147.888992
-138.475571
-58.998337
-166.513702
-95.237038
-114.125702
-78.540977
-60.602638
-55.073414
-107.115112
-61.222645
-148.151627
-59.484703
-20.002176
-63.817303
-41.365662
-139.346802
-82.339455
-64.341957
-67.211975
-40.531273
-50.284481
-56.246998
-54.303162
-42.590130
-143.387009
-71.728622
-132.099640
-82.242714
-58.525894
-78.502045
-83.052757
-162.008698
-69.930481
-94.672966
-161.724091
-71.569885
-66.991035
-60.553368
-109.861961
-153.690521
-59.879719
-72.840218
-72.289871
-143.529724
-87.454376
-64.834564
-103.713699
-111.545860
-41.335712
-106.513924
-71.809738
-55.770519
-111.843056
-50.194798
-91.840958
-39.848003
-141.187759
-56.479290
-151.636475
-82.712334
-69.473213
-30.907202
-59.884487
-68.378311
-74.489571
-125.156601
-61.767952
-105.855453
-106.171204
-55.265217
-95.533928
-38.322716
-59.744904
-54.798920
-80.451202
-78.529236
-60.402489
-109.571640
-165.898209
-80.406693
-65.988792
-79.455681
-58.629574
-104.824875
-92.783638
-75.998192
-60.099884
84.935303
56.768970
74.738716
60.291592
52.532665
41.799423
99.237801
92.477150
47.883804
67.499474
56.927280
80.233429
52.039200
74.876274
62.318363
58.975975
74.958443
61.160049
72.710960
60.582592
79.971542
-115.327332
-119.816986
-90.831985
-128.376740
-79.442566
-70.292328
-94.615044
-47.288738
-110.855217
-79.529915
-50.852337
-144.628235
-65.550835
-96.562225
-99.758095
-102.795555
-83.212280
-100.228065
-64.221603
-83.012772
-56.245659
-102.056541
-153.481537
-66.728401
-33.594101
-117.213936
-80.133583
-77.981949
-155.882065
-35.992970
-63.826836
-116.996353
-114.612083
-71.635414
-48.622437
-124.826263
-85.095894
-64.231270
-83.665665
-127.735252
-62.031242
-78.952217
-143.792572
-159.815231
-63.166939
-155.276367
-160.262344
-95.655602
-26.978649
-68.637047
-74.718811
-104.092033
-57.706429
-68.589851
-55.400341
-50.715496
-104.766273
-58.853573
-90.114830
-127.748848
-63.726849
-47.908920
-45.773182
-65.402519
-52.997429
-150.500336
-57.782734
-50.770348
-65.988831
-53.062004
-25.465059
-87.366402
-65.007233
-61.867809
-152.636093
-83.884346
-64.790504
-69.757431
-55.418053
-37.011398
-140.440643
-57.764027
-152.774109
-152.568756
-72.589378
-118.046143
-94.076057
-66.956749
-35.863102
-54.493221
-65.419312
-55.806892
-79.035637
-133.355179
-94.418877
-139.162933
-92.435753
-58.538303
-49.849903
-61.585629
-87.583321
-90.469124
-76.722305
-89.094872
-71.092995
-60.929874
-115.813911
-49.253311
-126.001846
-57.647530
-63.869534
-78.219414
-74.336487
-121.540932
-120.056061
-52.716400
-81.226738
-65.675148
-51.681175
-150.982269
-59.124245
-157.593964
-63.164375
-49.406017
-156.521118
-87.540115
-81.879219
-40.938431
-84.169029
-58.418350
-40.586422
-64.902473
-68.482216
-66.970062
-94.815758
-36.417736
-89.819923
-60.002674
-49.042866
-76.130074
-119.332603
-65.895683
-105.038078
-46.324409
-51.289124
-63.531219
-132.362915
-59.640362
-151.581253
-50.894993
-51.197266
-69.907288
-68.404579
-60.756634
-50.618027
-40.303894
-89.881454
-47.679104
-60.024662
-45.297192
-69.144020
-122.995499
-63.965191
-66.305687
-114.238045
-43.157608
-54.254852
-134.821320
-131.534882
-64.843704
-55.063877
-140.813782
-49.426697
-129.975723
-100.006378
-44.842033
-62.054657
-57.264240
-72.458382
-141.959091
-31.638363
-122.786293
-60.367558
43.255913
55.264988
56.109188
44.838745
-138.227524
-80.611412
-144.405594
-58.285992
-61.954456
-50.398766
-126.366005
-68.274467
-105.599350
-165.069427
-45.240772
-167.292770
-46.246544
-78.158867
-25.202477
-65.243668
-48.875565
-165.236877
-79.092079
-58.927822
-58.884109
-60.070793
-118.089691
-31.996763
-67.529991
-158.619476
-65.505402
-123.099014
-112.238853
-59.903030
-65.373436
-61.026466
-86.351944
-102.743973
-61.937710
-120.509232
-47.877258
-91.381584
-92.831161
-54.458027
-76.527214
-82.010353
-48.973625
-56.825558
-76.987175
-44.207821
-43.153858
-94.218552
-96.020615
-139.704788
-67.848114
-103.388130
-104.527451
-70.867485
-60.358994
-66.187569
-43.032036
-61.910320
-97.968842
-137.270401
-76.250839
-157.602188
-58.268246
-59.627239
-137.459229
-63.701286
-55.626190
-22.542124
-60.119568
-74.321396
-56.325233
-51.409473
-63.456974
-65.176003
-76.673119
-49.182518
-139.083267
-109.840736
-135.856766
-73.755653
-64.729050
-58.565357
-68.796761
-73.150887
-67.050903
-69.462486
-87.978767
-130.451233
-61.642193
-70.268333
-64.603836
-60.022961
-67.184822
-59.816265
-66.952171
-59.910610
-144.665070
-76.992180
-71.839966
-97.746765
-39.054199
-159.534088
-55.647999
-67.957756
-95.183380
-66.840652
-66.534019
-131.201584
-61.244766
-94.011497
-108.438339
-101.945023
-60.687874
-157.700043
-177.925659
-142.233566
-65.454506
-129.801620
-49.409672
-64.875877
-102.113655
-103.330902
-89.374298
-120.910187
-117.009972
-141.763321
-52.734440
-94.396996
-48.122143
-56.048531
-53.442947
-108.581970
-83.679558
-71.245018
-72.393456
-80.720192
-66.735367
-143.355835
-48.009888
-87.386139
-133.785858
-61.886784
-62.419025
-63.657345
-155.802979
-64.699921
-65.128738
-136.307068
-90.209976
-145.139145
-57.388351
-65.059509
-104.952682
-82.837112
-63.368916
-79.566536
-59.788754
-95.576302
-72.986595
-140.146561
-92.867546
-71.424240
-167.077652
-104.809860
-79.014282
-101.896057
-67.654594
-98.630043
-123.805641
-62.029316
-52.069908
-65.823448
-78.569145
-57.611084
-66.799515
-50.100983
-59.507111
-63.284966
-125.845001
-57.769978
-65.903397
-70.798721
-64.568756
-94.523499
-52.972412
-69.451279
-118.297546
-60.175781
-65.661163
-125.260689
-42.191154
-77.637421
-164.171661
-147.076324
-43.639587
-67.484367
-87.479713
-63.479263
-77.482353
-65.395561
-56.420197
-68.912819
-57.733353
-110.750847
-76.523293
-52.953419
-58.737221
-107.345299
-62.639374
-68.915619
-75.965469
-142.205627
-91.463943
-107.716927
-98.814278
-163.423874
-59.928486
-85.515953
-79.117645
-36.659447
-149.852661
-137.916885
-77.399750
-78.072975
-67.101860
-167.698792
-82.274185
-27.887011
-77.608185
-38.522381
-143.265045
-37.621418
-102.216827
-70.039772
-114.574547
-82.851868
-50.566315
-50.239056
-84.323990
-120.267494
-63.522224
-47.131310
-53.581661
-59.518929
-60.591179
-83.964775
-52.959293
-67.748741
-111.668877
55.793762
-63.065811
-143.695709
-70.441048
-47.389656
-49.888180
-42.159042
-78.260017
-100.951775
-100.628525
-103.664726
-59.338364
-77.157959
-61.007671
-49.127949
-89.526161
-143.851761
-92.154968
-77.998688
-55.457279
-143.077774
-74.062057
-60.348816
-56.716331
-76.283424
-65.111046
-155.389404
-51.669735
-62.945847
-52.532005
-69.718140
-72.448364
-68.801277
-158.688400
-90.806686
-66.240471
-95.592789
-93.472839
-87.714973
-168.601974
-55.485863
-115.223946
-100.967918
-129.979279
-60.256866
-61.113079
-79.630310
-175.419540
-79.179138
-69.463379
-66.211784
-132.471481
-57.469551
-67.610657
-56.197250
-65.761940
-72.942345
-61.989010
-89.976212
-61.171719
-156.284042
-46.967606
-50.179890
-84.948227
-94.421349
-81.366341
-112.554436
-68.402008
-116.697517
-101.834473
-63.047192
-142.867905
-82.608353
-55.172478
-58.073994
-56.409554
-53.743389
-110.202858
-63.083023
-82.844666
-82.592247
-88.491875
-94.056770
-69.028046
-171.977463
-57.113579
47.320442
32.452839
-73.670502
-135.482437
-94.318192
-65.037926
-88.896973
-83.178230
-144.382629
-43.656322
-67.820663
-49.303989
-33.423683
-105.790337
-40.713573
-69.089401
-56.165421
-90.870270
-117.396751
-68.293167
-49.622044
-68.167076
-46.212440
-53.468365
-44.351505
-70.619820
-36.042873
-134.627365
-62.183247
-67.943161
-57.105270
-79.126472
-62.094242
-64.451302
-78.465057
-130.399612
-91.069138
-57.067909
-57.254082
-103.834549
-154.696106
-61.236660
-73.293610
-36.855019
-33.097076
-81.492874
-91.847984
-84.548691
-143.040329
-62.592083
-131.855408
-70.328773
-62.114159
-47.963993
-144.376114
-94.277557
-79.281158
-62.020718
-118.429901
-61.310246
-118.480461
-57.576817
-66.470390
-42.700455
-114.620277
-50.637756
-140.837036
-65.134048
-63.647552
-66.753990
-158.094513
-85.595993
-58.047943
-132.758957
-56.849606
-70.378685
-87.895584
-102.987938
-41.138725
-52.244026
-102.444092
-54.358681
-52.858772
-88.541382
-109.594635
-51.921558
-60.103859
-98.205811
-93.908699
-64.619682
-33.750221
-139.859665
-43.857731
-55.666275
-66.547455
-63.916142
-79.991638
-79.734138
-53.296719
-52.268581
-54.861492
-81.100014
-172.184647
-66.024826
-62.498043
-66.075203
-56.778324
-84.098396
-62.616287
-120.833549
-57.423092
-52.603580
-71.910347
-93.650711
-96.104599
-75.147926
-43.770763
-84.069588
-137.435181
-62.269138
-52.508770
-161.286362
-150.692123
-139.927750
-57.634697
-67.941345
-96.146294
-47.336830
-99.540001
-63.268341
-87.138405
-46.619099
-109.858208
-75.850952
-53.127342
-95.669327
-79.591995
-70.052940
-77.674026
-52.386806
-71.101326
-69.830879
-103.491249
-146.442642
-59.825191
-30.842743
-153.991013
-65.279060
-66.135277
-75.745811
-174.710266
-45.312382
-72.571663
-50.617611
-53.888954
-85.069344
-67.314217
-115.944298
-64.491692
-29.000650
-129.356796
-82.063911
-61.561897
-65.652611
-46.932590
-87.165741
-62.755119
-140.910492
-89.296829
-69.540031
-72.407730
-77.365921
-144.597733
-160.128113
-86.823479
-101.837959
-60.058971
-73.136925
-143.632309
-56.628639
-83.764420
-111.073143
-67.311523
-177.967010
-71.074799
-117.109573
-58.584980
-78.815826
-132.594269
-88.960060
-70.013229
-37.720638
-112.030952
-80.809097
-62.288944
-69.930725
-93.754036
-90.302948
-167.128281
-100.137856
-66.102325
-67.632477
-63.360779
-72.779716
-104.022263
-80.416710
-45.694653
-159.530136
-69.221039
-117.350296
-161.830170
-31.227907
-51.883308
-162.279236
-137.894974
-105.748711
-142.963547
-110.344879
-136.831146
-57.323460
-82.347145
-81.081680
-136.057037
-105.603065
-79.559410
-79.664597
-60.295731
-86.016655
-72.194481
-40.623528
-84.577095
-139.214767
-114.260818
-64.790047
-146.579239
-119.180183
-60.969585
-128.642395
-78.694809
-120.679710
-60.749428
-112.169540
-81.088646
-132.485336
-68.886124
-62.715614
-85.549431
-50.683750
-155.139847
-58.389999
-48.188408
-66.412651
-57.983856
-30.093184
-61.188015
-89.691727
-122.044624
-99.146881
-71.186646
-59.936012
-70.905785
-129.854294
-41.116234
-91.150703
-96.547958
-65.784760
-119.844299
-58.074738
-68.506516
-41.928291
-77.811699
-159.949585
-58.418816
-114.773438
-75.340897
-50.919193
-76.836700
-56.253925
-68.998978
171.942108
-62.953850
-109.455780
-60.357559
-90.644394
-33.779850
-122.590553
-140.825409
-88.881386
-93.639496
-63.507725
-38.069630
-64.778084
-111.596642
-55.128906
-148.722473
-46.163429
-72.403900
-159.231781
-46.351322
-82.147171
-80.366699
-139.788208
-91.866745
-111.087036
-92.239975
-137.671707
-62.193745
-78.466797
-112.018463
-60.335209
-68.261246
-148.901154
-70.079788
-65.619591
-25.782013
-54.410751
-59.540455
-129.462738
-61.211716
-101.981758
-99.282852
-70.058960
-142.003952
-146.858078
-104.765999
-67.936028
-77.696922
-59.744419
-84.024811
-57.655987
-63.191105
-58.141182
-90.405312
-61.599205
-157.905136
-63.875080
-149.670792
-85.741768
-150.279419
-64.473106
-64.672791
-58.482090
-71.285110
-75.825775
-151.557190
-48.455322
-63.298592
-90.614151
-57.927639
-38.387486
-118.617828
-58.277794
-53.820084
-70.045181
-52.212845
-56.172012
-86.725952
-66.697144
-120.133186
-33.492371
-143.207199
-30.894747
-147.980087
-56.161907
-148.379730
-74.411667
-122.693390
-107.416916
-63.091309
-68.069923
-89.882042
-69.342346
-84.152893
-121.506378
-132.764725
-85.230324
-32.570980
-47.021328
-50.032833
-136.414871
-42.238728
-96.337135
-84.470451
-90.507751
-63.711891
-82.244858
-65.802689
-137.445358
-61.505714
-68.540237
-110.341438
-129.831863
-39.766533
-74.093208
-146.143784
-93.328926
-62.580013
-58.982368
-52.135170
-104.532394
-52.344860
-70.728645
-43.702621
-61.703064
-83.565475
-67.103035
-91.792435
84.622124
1.175698
-117.646248
-110.139580
-117.288109
-98.646805
-108.443993
-126.608589
-79.170166
-78.046333
-102.232796
-88.630157
-57.150311
-65.772026
-67.749130
-81.374214
-156.469345
-79.214836
-55.960823
-66.722984
-54.882492
-93.690933
-114.585480
-89.579887
-142.116470
-144.883255
74.244263
91.880333
-58.948826
-90.824120
-62.906700
-140.837753
-55.173283
-66.641197
-62.291214
-47.388908
-32.091965
-163.239197
-56.356525
-58.958652
-68.794983
-64.666512
-49.497372
-58.517395
-63.126141
-156.436966
-60.026035
-88.634209
-89.806366
-24.927711
-55.059086
-62.185753
-119.416878
-59.839539
-141.025818
-54.731873
-63.582310
-52.831898
-70.782349
-121.571159
-93.940742
-55.904152
-45.848713
-57.540009
-56.526009
-74.328491
-58.615368
-50.450600
58.524021
55.147911
43.971767
57.849014
67.979378
-68.437233
-147.176697
-109.455818
-85.278442
-97.200706
-106.677879
-107.274200
-95.326881
-93.745438
-97.606789
-55.778564
-90.874016
-176.712158
-79.818680
-64.096321
-143.157501
-59.829407
-50.394615
-115.765228
-67.599510
-70.371887
-46.743198
-69.187111
-60.634781
-53.934334
-90.893013
-116.378975
-107.086830
-87.244629
-108.653481
-151.837418
-125.766441
-119.356209
-56.471474
-138.438995
-56.207970
-124.838036
-103.725456
-85.441048
-51.937992
-88.259048
-54.755772
-62.947636
-157.663757
-60.239307
-50.080982
-48.784817
-30.992146
-87.981133
-92.995918
-140.571091
-90.211792
-69.158226
-59.779655
-103.667313
-60.280376
-113.393784
-52.458706
-60.398739
-143.665451
-80.910080
-42.433277
-75.384773
-45.626961
-108.301735
-136.498230
-48.595116
-57.001747
-77.260063
-66.467453
-65.638527
-115.634712
-137.775131
-61.265770
-135.433640
-127.139099
-39.389446
-153.051208
-51.589565
-112.937050
-72.298988
-118.548592
-64.603981
-87.394730
-133.291626
-88.877563
-54.707088
-93.159325
-64.088043
-69.443314
-58.768250
-67.107216
-59.747868
-61.907669
-65.170639
-62.973980
-62.054131
-71.096176
-49.866459
-61.413097
-87.792358
-55.223392
-136.064957
-65.741150
-70.852921
-104.660202
-116.128014
-54.222446
-131.730042
-51.414364
-57.952835
-66.329659
-73.076332
-39.973392
-119.709648
-58.485760
-69.348244
-63.965721
-68.387466
-73.045631
57.928867
55.385769
88.213348
42.987312
54.130852
90.401253
88.595222
69.725052
64.363060
57.952190
72.951927
51.789963
60.202976
30.817026
54.894123
48.329178
60.682404
39.412205
103.897141
48.952503
66.689354
59.509495
48.810787
85.604553
58.511181
48.411968
58.936920
87.480453
40.906334
52.909569
56.589504
107.827126
20.583822
61.431080
88.567131
-62.987701
-71.961380
-94.262604
-56.841553
-94.196350
-74.726730
-94.814606
-128.271225
-56.625473
-158.916336
90.473137
51.758541
57.647511
87.112541
41.692677
36.775539
73.331062
96.768517
50.418331
61.579056
64.676743
-68.149002
-94.408661
-69.478455
-84.657158
-136.838699
-129.006683
-69.125183
-58.008751
-160.932953
-70.392677
-70.285591
-121.075531
-149.353165
-131.204697
-108.312569
-65.383881
-84.963875
-154.272049
-46.876972
-65.459885
-147.954330
-60.132095
-73.151253
-92.680946
-53.905186
-110.264503
-81.330925
-56.998478
-83.803299
-155.823654
-80.357483
-156.429214
-144.798111
-82.877075
-53.650539
-105.070366
-84.663071
-52.566631
-140.812042
-126.658859
-62.467159
-62.203007
-173.834442
-61.034252
-68.714294
-68.249245
-50.681194
-45.145927
-85.257660
-86.350220
-74.867294
-76.121071
-33.758980
-62.441620
-113.410095
-80.242065
-93.980667
-113.683701
-94.519379
-63.712009
-67.480705
-115.295883
-122.453415
-64.714470
-56.564514
-92.251450
-62.468605
-63.276440
-140.481873
-99.611336
-119.364189
-78.099571
-139.294281
-81.499626
-159.131866
-32.262287
-68.801926
-41.904945
-62.285728
-62.038467
-64.951675
-124.327362
-71.646713
-73.216301
-57.083599
-72.763390
-114.368515
-108.074463
-74.640846
-54.681618
-61.933380
-70.622070
-71.111855
-59.549458
-95.062050
-102.752121
-54.535244
-112.794510
-114.026283
-57.279739
-57.695904
-160.703522
-94.386276
-98.969002
-76.001343
-149.865540
-65.194168
-63.731064
-71.736496
-61.762329
-138.546387
-59.669792
-120.260803
-66.609413
-75.132248
-47.154858
-124.064682
-58.284317
-65.314049
-101.566811
-62.634819
-65.628181
-125.590149
-104.984619
-103.819504
-66.740669
-155.045212
76.143250
74.246620
44.222237
60.062885
38.782658
67.884689
61.647961
75.169182
56.931053
45.367214
70.059631
55.212864
52.182014
-74.597061
-64.538406
-83.560028
-58.356628
-89.858215
-123.489624
-45.806416
-60.247402
-58.609619
-133.461975
-70.427887
-51.389118
-52.105488
-60.106712
-60.233276
-91.899971
-72.430244
-67.896873
-87.406868
-68.207848
-160.534317
-92.416779
-100.249809
-105.611099
-90.470695
-80.497490
-57.886150
-89.701828
-139.226593
-101.697517
-59.381882
-58.123684
-110.399979
-63.772614
-124.814598
-60.675762
-88.244301
-53.499653
-61.127682
-167.960739
-85.417458
-44.882999
-86.533272
-65.058960
-64.973717
-87.302528
-132.593628
-56.103874
-54.876854
-69.109543
-142.069336
-150.513397
-126.359764
-118.661812
-59.280914
-48.301735
-99.539085
-73.340294
-157.793076
-93.146667
-80.305115
-67.740799
-45.718987
-136.363358
-52.083588
-28.235783
-42.386135
-50.137905
-63.077339
-56.703201
-62.237938
-67.520027
-68.288391
-63.404190
-54.507408
-101.155220
-101.359047
177.436829
-64.485031
-79.147682
-31.360111
-52.965153
-77.210007
-56.015381
-113.701469
-59.543747
-158.422928
-146.397583
-81.234512
-161.784653
-51.699188
-68.758202
-121.404007
-66.473701
-53.960133
-96.020020
-66.115410
-123.474052
-44.364929
-135.129379
-98.926788
-58.711182
-50.435291
-117.850197
-69.658524
-73.437248
-77.483444
-89.103668
-70.640297
-69.679832
-86.078117
-48.162655
-49.509628
-99.832413
-148.844971
-60.475517
-65.683464
-72.770439
76.116684
-99.469551
-53.474670
-62.783504
-81.440147
-110.158638
-109.459473
-72.131287
-45.050503
-85.497070
-153.418564
-51.661209
-149.894501
-102.932259
-78.360817
-82.913803
-68.886574
-67.168892
-124.949394
-61.632118
-61.383175
-70.503944
-42.240780
-87.457695
-60.680859
-71.503067
-92.322311
-160.062698
-61.760712
-77.105972
-69.712914
47.343109
53.667648
53.637348
65.041580
58.142025
59.515102
53.800125
-74.039742
-116.315262
-146.637070
-65.825981
-148.637222
-60.917408
-72.141830
-70.435669
-149.394836
-80.360046
-68.011894
-151.333527
-76.801849
-145.936218
-61.469582
-79.923630
-98.437607
-69.955437
-55.339500
-154.037689
-69.303391
-149.274185
-40.179913
-119.669907
-52.708172
-74.691376
-36.934788
-60.395569
-76.786636
-49.392250
-64.861252
-69.097298
-114.384041
-101.101143
-115.354729
-100.635551
-112.090225
-104.179977
-84.422768
-53.515202
-132.889496
-85.019539
-63.626564
-59.375473
-66.238914
-120.672302
-64.395088
-71.393173
-84.464401
-63.718334
-56.487793
-50.801094
-51.446106
-151.022141
-49.884323
-91.999748
-52.116879
-57.515865
-95.782166
-53.811752
-45.864944
-90.549095
-77.232323
-72.770416
-68.493393
-57.966106
-94.721710
-59.692894
-90.960663
-90.321587
-53.284439
-68.522568
-141.283188
-151.856491
-67.033440
-93.354965
-82.604408
-121.821838
-77.361877
-60.520363
-89.147148
-110.554214
-95.234116
-82.107452
-88.995041
-104.309738
-142.747818
-59.389771
-75.231972
-83.493584
-57.910294
-68.184181
-63.709824
-94.279747
-79.380501
-109.965668
-58.143272
-86.472557
-134.953415
-97.930969
-60.699547
-59.492645
-110.539055
-61.056587
-56.443581
-126.418243
-85.846901
-49.624237
-71.670845
-148.481720
-48.813534
-122.410591
-86.102249
-71.599083
-141.223557
-98.316978
-67.939522
-60.707947
-83.061737
-50.081776
-74.145424
-78.770851
-168.624939
-92.049301
-59.600616
-61.614613
-116.217094
-84.939972
-108.992889
-60.133419
-62.560406
-84.683029
-63.806477
-106.439011
-108.053101
-109.419586
-71.444687
-77.569550
-130.698410
-99.748947
-63.346489
-153.706985
-60.287788
-138.478378
-153.963226
-70.785034
-38.491814
-67.713768
-54.267086
-60.306061
-67.028267
-53.970417
-131.181915
-70.947464
-52.720043
-63.418633
-54.547245
-22.922899
-107.536705
-62.184116
-58.357227
-87.317612
-117.963341
-119.883942
-53.576511
-55.836159
-61.596775
-63.458862
-72.702209
-145.020401
-82.270454
-82.635834
-57.488388
-82.211205
-155.644989
-106.077080
-81.107689
-70.181313
-62.732758
-65.937988
-66.973633
-51.356579
-61.973518
-46.173840
-157.963150
-86.740433
-54.648354
-57.788921
-62.109791
-54.750523
-66.876732
-136.917770
-128.538956
-66.627853
-134.944748
-163.438034
-63.168385
-92.136398
-136.429001
-55.091484
-72.855354
-55.028870
-61.861935
-53.277821
-49.841015
-62.782780
-57.353539
-138.868469
-145.933151
-70.229820
-149.640366
-84.953796
-155.473328
-92.003258
-59.289536
-119.318123
-112.086258
-137.814362
-68.912712
-156.230560
-89.489769
-69.962677
-116.999016
-125.079391
-122.593185
-72.680496
-59.554348
-84.116722
-67.458923
-54.529121
-131.053619
-119.019753
162.141541
-73.539497
-149.951233
-54.237087
-53.134476
-58.833626
-46.658096
-51.695343
-50.280373
-55.103825
-56.256844
-150.474701
-131.020554
-63.566151
-99.669266
-111.259933
-98.991447
-66.645523
-123.291740
-164.011200
-52.817760
-67.139198
-87.224998
-137.619934
-67.931824
-93.204193
-65.748581
-19.595860
-70.115013
-51.858963
-56.678471
-70.821938
-152.136917
-57.190723
-75.860977
-82.031517
-50.556740
-67.007988
-58.524403
-113.647194
-131.941177
-153.672394
-61.970760
-93.025795
-68.713928
-143.733887
-71.156471
-68.675018
-67.135117
-72.318924
-74.166756
-58.779076
-139.603638
-47.027615
-97.330597
-129.654434
-62.090569
-102.468582
-91.534897
-106.943413
-120.562958
-99.595375
-82.579750
-95.824203
-105.297920
-104.385399
-71.924644
-127.879150
-132.041153
-78.621147
-61.542732
-61.792118
-63.493504
-74.320702
-134.591248
-111.312187
-73.186768
-63.223103
-156.703079
-115.329529
-63.754730
-75.512642
-76.118034
-68.495567
-68.916435
-64.963921
-150.663803
-109.147629
-82.327812
-60.440899
-51.720657
-99.359688
-120.458656
-58.854801
-61.703808
-62.386768
-72.160194
-101.377716
-77.726791
-60.503521
-50.910572
-54.213371
-129.793411
-128.520172
-67.860352
178.021362
-85.576332
-127.111755
-61.546509
-75.681114
-111.270958
-74.637543
-88.170105
152.390152
-99.286575
-78.583778
-59.659233
-64.563057
-116.536667
-59.380451
-149.645523
-58.013165
-79.882233
-71.504494
-139.245483
-52.763016
-154.449799
-88.898430
-72.916054
-54.933788
-72.805031
-70.247833
-152.201187
-64.248276
-56.381683
-56.592388
-80.456314
-63.406055
-60.923496
-63.875565
-75.840370
-130.157181
-76.744347
-60.049461
-88.240036
-48.132275
-81.559921
-64.243134
-66.039864
-160.526642
-66.071739
-62.044525
-54.098808
-63.318363
-75.051590
-68.310349
-69.515144
-68.361229
-60.186264
-103.686707
-124.769875
-106.230240
-74.809036
-63.589993
-114.598412
-93.964981
-73.907249
-65.049026
-110.652664
-84.517838
-60.627186
-63.073685
-156.382416
-70.081505
-88.029816
-62.587151
-58.806175
-56.982880
-56.595314
-78.607430
-123.831108
-64.927658
-55.136913
-81.776558
-70.995605
-143.440857
-50.715599
-93.510834
-64.425980
-127.299568
-64.802490
-76.878609
-54.942307
-60.013592
-112.763115
-57.266033
-140.202362
-69.882690
-67.468102
-61.833561
-51.598404
-147.846115
-91.284927
-74.870033
-62.206005
-65.510208
-87.840042
-122.227730
-146.876755
-161.984177
-71.003372
-40.846615
-75.170158
-55.794258
-69.879761
-68.919395
-63.552647
-109.303749
-153.588882
-55.004543
-90.736404
172.261368
-36.331356
-63.669464
-105.199875
-73.392662
-70.092186
-123.868767
-66.544197
-64.013458
-57.568882
-87.881752
-55.333145
-137.518463
-52.329945
-63.642673
-108.922806
-67.295578
-126.987938
-81.755676
-82.864342
-60.053753
-67.968422
-88.784744
-48.640293
-50.689087
-67.298576
-71.795364
-78.032707
-61.891891
-84.635460
-65.245766
-146.435394
-103.408104
-77.642998
-70.723396
-61.927292
-124.880714
-75.723480
-107.578522
-69.701561
-62.984116
-104.636909
-66.206329
84.131218
41.501266
73.929359
55.191685
57.507442
54.943230
-155.119507
-121.697556
-66.798660
-73.807388
-71.414680
-77.078880
-148.370560
-130.461136
-73.445869
-54.325588
-101.415718
-60.728767
-59.669949
-79.707321
-101.570908
-66.965195
-86.286499
-171.283493
-70.873734
-76.897766
-82.801132
-72.350357
-61.134911
-102.861900
-118.898918
-164.653839
-111.976585
-96.445564
-82.642754
-85.903564
-87.792946
-82.419289
-98.500160
-52.749031
-170.717224
-93.318230
-111.876083
-88.255295
-123.731628
-84.318886
-78.074928
-65.465088
-66.376961
-45.613586
-113.647972
-66.217239
-103.803383
-115.751076
-127.454147
-63.294552
-97.361832
-91.062256
-124.321541
-58.203262
-120.849998
-63.827385
-74.849815
-80.421188
-67.917755
-83.594353
-56.602394
-54.081600
-59.195156
-91.521019
-57.089474
-53.919464
-23.333349
-108.541351
-126.142975
-87.670036
-59.031845
-33.536724
-56.165054
-129.773224
-164.004700
-58.233028
-55.542873
-67.252213
-126.932800
-59.597809
-91.974167
-105.844101
-76.469933
178.985474
-69.980888
-59.623970
-97.619225
-143.842072
-117.040260
-61.556763
-112.802139
-60.935722
-77.271378
-68.264824
-94.083572
-59.980415
-57.326363
-144.926575
-113.216049
-60.497265
-107.555641
-105.072998
-67.093140
-152.949890
-91.257050
-42.686459
-142.538422
-64.618477
-61.257423
-57.590908
-55.604813
-101.222771
-70.391747
-60.401546
-70.854561
-65.882347
-55.800495
-68.509445
-75.009666
-50.121910
-63.670479
-65.585083
-135.424820
-52.315517
-68.040031
-47.641006
-44.146248
-124.639748
-70.406700
-118.122009
-127.653168
-116.754662
-148.960434
-86.310829
-119.615417
-35.340263
-121.233284
-80.031067
-160.785370
-82.138863
-50.608093
-72.049370
-92.447968
-169.869644
-101.268059
-68.214256
-93.804512
-56.493324
-56.841103
-155.069717
-99.856873
-133.307205
-100.039070
-127.209755
-69.108696
-42.960705
-107.268127
-75.114906
-145.851181
-129.503799
-68.149643
-47.072746
-67.830048
-77.129150
-60.646416
-142.857285
-40.627121
-65.298157
-70.106590
-102.857712
-30.854603
-66.933273
-162.869354
-64.660378
-59.791389
-161.290100
-57.804516
-67.636688
-81.754150
-65.005806
-70.000336
-48.020821
-78.318298
-153.749268
-150.068939
-89.114754
-61.640488
-54.503365
-147.598602
-70.684067
-110.441467
-68.792328
-140.086334
-149.627274
-32.867176
-59.455647
-162.518143
-158.641647
-33.746902
-76.863762
-88.687218
-58.811710
-81.725861
-60.032906
-41.632591
-75.968338
-74.920570
-52.525871
-41.739025
-63.672630
-56.631130
-63.531746
-69.656380
-55.309673
-154.634033
-154.051361
-73.105751
-90.199036
-73.897575
-161.939117
-58.457420
-68.739304
-135.602875
-98.571388
-66.951668
-74.566902
-75.737579
-125.950882
-53.899967
-72.647881
-148.639801
-65.022087
-65.583603
13.693473
-96.421623
-65.141014
-74.875786
-100.972603
-73.676315
-43.548443
-80.039680
-122.383461
-89.541962
-104.451248
-85.261337
-60.195286
-69.809616
-102.993591
-106.739288
-85.187920
-71.607079
-76.742935
-50.552063
-48.154110
-56.988941
-121.134132
-144.393814
-56.458191
-31.655346
-54.368656
-89.815292
-112.451027
-60.014206
-52.405533
-140.923248
-168.115723
-36.818401
-61.448059
-42.617844
-120.158249
-104.497169
-66.024254
-72.256195
-59.991707
-66.406967
-137.602249
-77.870644
-55.057484
-114.724152
-125.732933
-102.166954
-96.775238
-110.003090
-86.460548
-99.553429
-84.697189
-107.744530
-58.967583
-60.588665
-59.568329
-40.393040
-68.262726
-50.407913
-64.135643
-84.293922
-107.208946
-157.256012
-36.003681
-78.540154
-51.483849
-85.470360
-152.293137
-151.536179
-153.269104
-66.094391
-67.434341
-82.045547
-54.189224
-61.190781
-66.235481
-117.852394
-57.410908
-91.969086
-97.218094
-54.466877
-85.657013
-78.108955
-53.004280
-99.211929
-67.312950
-142.504395
-94.792885
-52.093208
-97.947723
-103.582558
-112.909813
-102.982101
-116.922668
-135.063950
-53.912865
-99.695618
-63.515156
-101.052780
-55.546917
-127.723846
-148.494797
-97.283844
-151.391754
-153.803497
-67.558586
-69.916626
-152.294037
-107.076294
-115.090256
-84.983932
-57.219471
-87.553703
-126.929977
-119.177887
-60.334698
-77.305901
-84.981125
-76.651962
-82.733330
-163.102539
-116.480621
-67.756966
-148.227921
-82.413544
-82.345940
-53.862930
-131.934402
-54.012989
-114.441795
-55.001431
-49.431332
-67.795815
-106.388191
-76.562454
-61.544666
-64.759926
-123.659409
-111.637505
-162.174118
-116.808029
-138.983917
-156.572464
-144.917068
-40.640438
-153.717239
-157.818176
-58.895836
-61.088013
-58.923149
-149.339432
-99.991882
-37.594421
-146.024857
-81.217651
-68.072983
-66.123222
-139.899719
-62.003872
-115.008812
-70.531609
-61.934219
-81.642532
-61.535774
-72.928688
-64.913116
-118.499557
-89.911621
-98.789047
-142.834579
-57.347923
-129.647400
-80.630836
-58.021889
-149.652969
-61.752090
-90.326286
-52.989845
-137.980164
-66.022293
-74.344742
-153.586151
-82.481140
-57.658829
-57.069260
-59.747433
-135.495651
-50.114101
-51.663815
-53.202263
-149.807480
-56.902626
-64.645027
-61.352444
-159.948822
-72.156532
-36.933231
-26.058279
-155.183563
-40.330204
-72.487793
-65.980377
-81.988838
-99.636047
-147.179077
-56.184677
-124.421150
-122.036255
-126.935265
-50.811001
-67.313126
-127.928085
-69.542114
-64.702278
-82.236076
-52.690704
-60.172501
-61.786995
-113.445557
-60.916786
-31.214216
-50.649990
-66.270943
-16.758595
-58.181461
-94.183670
-91.025604
-86.178932
-50.325974
-85.912941
-56.148125
-59.241684
-59.478123
-62.064083
-60.929855
-61.144890
-57.106426
-51.324608
-69.002892
-150.304886
-85.839600
-58.856445
-60.698761
-65.620995
-60.124104
-79.135223
-97.240028
-133.758286
-66.398773
-156.481171
-50.634380
-83.321358
-116.696274
-58.770573
33.728909
62.942936
64.657562
49.451141
56.910534
76.179482
46.196606
61.720032
-133.970413
-136.908829
-45.926960
-71.755981
-128.708969
-78.144234
-64.545341
-30.321507
-72.742081
-74.976433
-90.635246
-69.959244
-68.371368
-82.393242
-58.719776
-67.478653
-71.832321
-57.215626
-93.400017
-86.254646
-138.541580
-116.571747
-69.941757
-60.860779
-118.901321
-48.290577
-129.535858
-60.869644
-58.751404
-51.168903
-61.375912
-63.763775
-144.041916
-58.438816
-144.848206
-54.715752
-146.316025
-160.329010
-78.589790
-68.736191
-43.458317
-62.497746
-56.443199
-113.052620
-41.682178
-154.964508
-90.065613
-47.714779
-138.175568
-71.547539
-58.086178
-91.215141
-60.553696
-51.402191
-109.431007
-46.848194
-96.276283
-70.701492
-60.246220
-132.840881
-92.249046
-126.792648
-88.645699
-76.137100
-58.360508
-90.455956
-90.168404
-90.789001
-123.204857
-61.645889
-61.642815
-98.867775
-67.629990
-88.083374
-75.228371
-98.192459
-137.756317
-71.120689
-56.221371
-109.761627
-110.839088
-92.645927
-132.013672
-142.593597
-126.172768
-93.340988
-99.545578
-66.480072
-112.895493
-55.214088
-66.191986
-62.743958
-64.215096
-73.765640
-102.066193
-112.406975
-52.302917
-115.410164
-154.619995
-107.890785
-96.053772
-50.914886
-64.234116
-117.139679
-56.150436
-70.181564
-70.261002
-55.551632
-116.424568
-128.545746
-106.807907
-164.248657
-97.704208
-91.543060
-108.177658
-157.295959
-66.083397
-62.970707
-67.282463
-56.622902
-76.089020
-67.605301
-105.692680
-72.573280
-69.858284
-142.202148
-55.162792
-73.287422
-107.438553
-65.224861
-165.741760
-62.911545
-110.003632
-93.728981
-150.861343
-61.459297
-92.999474
-142.318451
-67.076202
-79.121475
-71.050339
-144.901154
-99.688423
-65.411751
-57.566940
-59.102341
-60.652214
-90.592888
-81.727707
-66.028587
-67.018951
-102.110107
-74.760498
-94.579849
-130.662216
-75.646309
-57.935642
-87.958351
-100.344353
-150.547806
-80.044838
-110.632805
-176.109650
-101.546768
-150.595627
-115.312370
-59.390446
-158.525055
-53.262920
-38.896332
-130.292374
-72.038467
-121.347046
-46.719563
-64.697418
-58.310551
-67.385277
-158.938919
-58.710068
-172.947861
-66.837219
-71.439468
-128.481995
-57.814625
-60.438358
-80.853722
-30.007418
-70.176399
-144.344742
-65.023560
-88.221245
-62.466736
-113.132202
-104.827232
-152.269028
-58.092606
-84.902802
-98.018303
-93.781883
-99.503616
-57.302422
-132.544785
-122.599426
-88.736404
-145.044312
-65.214752
-43.230244
-64.496170
-50.340515
-40.066902
-68.060944
-159.281281
-62.485928
-135.945602
-148.898331
-57.692249
-67.013313
-70.258484
-75.380592
-133.405899
-76.015953
-121.859390
-124.700531
-119.544052
-81.057228
-63.248695
-69.173775
-66.345390
-65.023247
-64.031708
-116.800804
-62.793198
-74.730263
-62.540062
-56.649044
-77.653267
-55.850761
-150.403305
-69.733948
-160.675644
-83.529358
-99.616676
-122.281113
-98.660263
-144.209274
-60.682621
-70.724586
-47.767677
-73.512299
-62.302334
-92.453377
-64.105400
-115.454453
-150.859726
-48.619545
-70.576790
-85.345512
-67.069466
-60.391998
-55.051201
-160.298050
-19.122332
-62.340752
-81.609383
-103.694176
-57.352554
-33.505600
-79.892128
-70.633263
-149.566788
-135.092331
-76.610092
-89.493088
-106.162491
-45.948776
-69.188759
-76.826889
-54.576492
-67.971664
-87.287392
-76.098122
-58.420177
-134.764221
-56.378475
-71.638268
-69.007584
-118.311630
-70.075310
-84.875885
-52.104752
-67.665611
-99.703781
-55.060463
-65.681564
-144.233078
-119.885963
-100.942863
-110.467232
-121.245850
-122.242867
-151.274338
-49.930332
-91.458298
-53.729439
-81.979195
-56.420750
-58.502953
-41.168575
-25.749746
-64.269569
-40.727112
-79.693016
-71.702538
-60.060371
-54.250320
-56.754131
-74.218620
-80.342308
-92.244919
-63.188999
-61.709335
-72.159050
-122.151039
-47.136353
-151.883026
-63.973221
-146.898849
-57.283371
-69.645958
-60.330853
-96.069984
-59.597645
-55.656891
-76.518013
-78.614639
-97.497032
-60.267754
-60.953274
-80.934174
-59.808765
-54.716145
-83.643143
-64.842934
-137.835480
-137.730850
-146.006607
-64.624008
-53.459797
-140.952774
-120.237877
-93.384186
-150.704666
-80.998878
-95.187904
-66.487770
-59.468502
-55.227974
-84.946037
-22.873186
-50.541649
-64.779068
-122.856110
-69.266594
-107.661140
-147.103271
-137.831223
-56.338284
-97.831757
-77.827499
-49.572495
-41.565285
-74.195511
-169.088684
-54.820530
-74.950516
-71.878395
-126.888557
-70.273376
-127.718414
-167.814774
-70.786003
-110.744446
-63.622322
-61.445778
-66.351036
-63.011181
-73.253311
-63.058224
-67.444519
-55.867428
-68.856430
-165.524948
-36.840099
-80.824242
-54.408409
-164.242798
-116.903122
-47.798946
-54.696953
-145.976440
-66.388573
-157.247437
-59.871510
-63.954433
-97.341080
-60.882076
-91.881683
-102.041611
-90.745811
-55.987354
-55.867519
-80.942764
-153.250977
-132.959702
-93.678421
-81.984772
-53.452789
-133.272156
-67.709801
-60.002144
-68.835854
-118.067818
-71.280243
-116.574181
-94.895546
-53.499233
-61.359917
-62.450829
-68.059654
-62.451107
-58.321323
-97.341042
-136.569092
-161.858154
-115.162422
-122.441353
-85.647621
-91.784073
-89.644783
-64.516464
-155.819931
-138.198959
-56.751141
-85.521118
-64.046501
-37.415546
-68.025467
-35.646408
-81.897720
-67.111671
-63.058044
-65.418633
-60.815647
-105.025764
-135.846954
-60.982151
-33.738964
-118.877357
-60.620956
-67.204056
-104.656494
-78.339302
-107.577660
-90.843086
-72.900002
-70.290810
-66.675354
-159.584503
-45.380676
-90.775452
-67.656769
-77.076118
-70.507698
-31.459761
-153.514404
-161.151260
-61.802753
-110.610718
-116.072395
-128.435715
-101.040672
-84.736725
-61.479546
-59.046715
-77.327148
-64.913742
-72.239479
-63.987236
-70.957436
-52.848473
-136.296310
-70.760262
-89.891151
-63.938423
-73.630089
-76.761429
-86.902374
-112.941399
-80.417641
-73.459404
-53.761631
-110.908073
-48.139507
-75.731621
-58.879658
-72.322525
-70.504547
-73.190651
-106.859428
-132.829575
-117.194084
-80.493294
-148.095795
-119.169952
-78.519379
-150.964554
-68.468788
-25.673407
-160.111221
-151.323929
-71.803123
-85.754868
-83.516106
-143.614334
-64.536125
-101.708885
-61.173534
-56.434464
-153.926025
-147.404114
-68.064980
-86.851570
-56.101974
-72.999512
-33.249802
-59.368965
-65.593407
-60.692402
-92.925003
-64.354721
-53.606754
41.400043
52.077312
44.970627
67.787666
74.332245
66.477753
-127.589470
-75.474861
-60.799404
-65.953369
-63.659176
-92.223541
-167.874756
-62.824474
-87.752251
-83.329071
-61.235100
-169.314499
-127.423454
-83.142807
-89.032715
-156.350510
-84.106682
-87.724373
-99.848457
-133.237106
-158.990448
-57.368164
-63.118847
-166.243576
-139.507797
-117.771416
-61.535767
-94.226707
-60.863922
-68.263771
-93.383522
-136.111023
-144.330322
-51.743748
-70.072502
-107.535110
-109.146530
-55.640808
-61.992447
-71.999039
-62.112263
-66.097580
-156.326538
-73.684654
-83.259758
-138.989365
-67.533600
-89.394722
-56.661621
-57.466156
-124.175072
-67.151237
-66.107491
-69.990517
-137.488297
-103.577995
-66.213837
-68.914780
-56.316097
-90.502205
-54.437752
-167.569061
-86.755226
-58.174576
-123.398163
-57.028229
-66.660126
-102.148346
-64.874908
-68.191917
-75.131607
-77.504570
-132.165466
-60.536694
-51.913017
-110.868477
-84.891220
-54.244614
-95.411186
-131.873703
-92.550537
-97.344574
-144.409592
-90.323105
-55.925804
-92.504204
-117.004097
-83.547485
-118.785889
-66.015343
-142.834854
-63.086143
-73.683762
-55.859051
-62.043633
-67.687401
-132.258896
-64.420372
-98.813934
-14.474609
-122.127518
-104.183571
-90.025215
-23.719601
-55.409969
-66.615189
-52.497978
-110.693329
-69.909508
-75.300629
-120.619484
-99.808968
-149.073044
-70.088310
-59.087582
-159.708359
-76.528839
-56.166161
-58.131737
-38.205822
-57.179436
-52.434971
-85.749786
-129.768539
-158.371017
-120.323143
-70.140892
-108.129417
-91.959778
-115.019897
-111.382965
-62.365059
-73.519157
-112.256760
-87.732704
-157.863831
-103.887222
-125.900558
-129.868347
-84.179276
-61.541031
-45.594910
-66.462929
-71.200119
-70.054375
-57.402573
-56.315311
-55.196320
-42.296688
-58.982613
-65.296738
-67.245117
-60.676773
-79.885788
-108.509315
-58.080914
-56.524017
-88.134277
-74.691628
-81.046974
-58.364544
-55.749733
-58.110462
-67.358170
-50.909031
-66.459496
-139.649658
-66.692818
-58.082375
-154.655151
-97.875046
-64.336731
-59.871700
-76.627914
-59.116226
-71.732422
-87.529869
-59.431534
-139.971817
-69.688805
-87.760063
-52.419739
-115.816071
-53.830048
-79.991058
-60.381821
-80.761017
-76.981400
-101.548286
-53.914799
-65.637863
-50.323540
-90.591766
-108.261940
-163.194733
-41.994331
-126.212051
-99.880440
-174.171829
-62.407654
-54.684807
-64.303551
-91.676910
-119.774406
-70.096039
-102.889717
-108.222481
-84.300903
-64.918831
-89.746201
-108.561371
-124.477127
-100.478363
-72.719299
-93.125862
-109.155586
-121.174171
-98.891174
-95.924255
-107.055916
-116.780823
-113.351715
-137.661652
-132.922791
-61.439053
-104.242477
-70.394905
-125.499161
-100.719276
-128.887497
-61.233074
-51.842499
-111.757339
-84.491302
-92.876091
-149.362762
-64.360214
-160.929352
-151.275894
-95.969246
-59.704033
-70.873093
-79.753502
-106.297066
-93.723396
-65.774780
-62.198124
-73.199478
-135.963684
-83.925591
-69.011780
-123.266327
-132.609055
-139.332458
-70.756210
-56.854137
-139.889511
-64.347649
-59.765793
-148.656326
-51.156197
-74.592628
-139.752029
-76.248589
-57.341846
-77.953995
-56.561401
-149.335190
-72.301819
-133.934479
-84.457016
-67.088570
-109.905937
-102.659264
-94.408371
-137.871353
-98.187431
-101.115837
-49.736950
-67.437355
-176.272415
-146.467682
-66.103210
-131.619003
-56.269474
-90.507149
-61.568058
-68.694786
-69.397667
-62.392765
-77.557640
-75.980171
56.625065
67.645004
36.483059
56.201450
51.781025
59.712769
57.650993
64.964317
60.230785
46.782639
35.692440
90.098984
74.370842
69.395508
-96.473648
-103.354927
-77.150932
-108.833542
-129.822906
-31.206491
-139.516327
-150.206009
-58.237919
-113.381790
-121.146133
-85.689880
157.190765
-82.300766
-64.383057
-132.903137
-50.224323
-111.526283
-80.890038
-67.999969
-140.674301
-135.445862
-62.279118
-67.306541
-40.897697
-62.926910
-60.147682
-92.602531
-142.903030
-88.611191
-81.043762
-62.459305
-70.937637
-143.500275
-82.938927
-55.091621
-105.241341
-131.085571
-149.050461
-158.912903
-68.590324
-58.448444
-49.040382
-151.050186
-79.409309
-65.177277
-157.707489
-113.979324
-136.192734
-150.824478
-58.277950
-122.258575
-65.954407
-139.089233
-55.773266
-69.451637
-69.511688
-159.125702
-68.688194
-143.159836
-75.552017
-58.881752
-61.282791
176.179291
-59.922443
-53.415188
-154.772354
-65.717102
-171.043106
-51.924911
-121.330917
-96.906349
-58.017776
-165.227036
-75.838181
-147.422943
-85.430374
-61.046452
-40.549278
-126.510338
-155.188934
-157.526657
-151.291092
-89.714363
-121.079796
-141.857803
-163.134460
-90.134369
-52.377136
-125.852486
-143.316864
-85.687531
-63.527618
-47.446400
-148.954056
-70.896210
-115.782806
-53.583843
-63.813435
-82.045685
-117.743752
-92.419838
-68.839714
-67.847977
-52.107735
-101.175903
-113.956154
164.684387
-114.351860
-76.637054
-99.566162
-112.698563
-57.191715
-46.429279
-40.057545
-59.602982
-58.743702
-77.612022
-67.483101
-56.276894
-69.307365
-54.878208
-71.069725
-111.109924
-108.048286
-81.233765
-110.758789
-65.013878
-58.400082
-60.931091
-87.190735
-161.510849
-83.679413
-81.224998
-64.454849
-23.679523
-73.085289
-96.680794
-147.891144
87.961571
50.343895
83.517052
68.670158
49.447598
54.498360
56.068806
52.864483
-57.613396
-69.102737
-140.290726
-83.801888
-118.974457
-65.531921
-80.430588
-94.659340
-58.001156
-63.259235
-67.987411
-116.692993
-63.630436
-81.430916
-63.970879
-86.342972
-57.357548
-69.453049
-59.515450
-117.647446
-72.990501
-49.552231
-56.922966
-58.625278
-26.494862
-91.511490
-80.927719
-120.273369
-67.036156
-140.279160
-62.547939
-161.707993
-33.890251
-107.537186
-62.444481
-63.408421
-89.003578
-53.087563
-73.748222
-54.247482
-85.546280
-50.108646
-72.669640
-127.894653
-61.537666
-76.302910
-129.421539
-73.021019
-81.754333
-58.289440
-63.292770
-28.946903
-84.735527
-47.050419
-104.503571
-69.901176
-122.104652
-57.921143
-71.566765
-73.014610
-39.383129
-117.732689
-84.798309
-57.272266
-106.441734
-93.194817
-62.546421
-59.025494
-61.554173
-98.185669
-135.172714
-55.958019
-110.315819
-69.069412
-71.435349
-68.930756
-73.137054
-154.306686
-93.930756
-58.663910
-63.513203
-78.376625
-82.879242
-59.206284
-65.083763
-123.082039
-51.939548
-111.493294
-64.401031
-57.486496
-161.542221
-153.165405
-64.425636
-58.240952
-78.898712
-61.987133
-50.401340
-149.710617
-59.417015
-60.001297
-56.767693
-157.450470
-168.861649
-141.704102
-99.065582
-64.929604
-118.134796
-53.971775
-65.557030
-92.730225
-58.008888
-90.110710
-71.700119
-34.824986
-95.357635
-161.065811
-58.445953
-93.031105
-29.930527
-54.636021
-57.247265
-67.241516
-63.288944
-50.464584
-68.146645
-69.629204
-94.577423
-66.232719
-93.801872
-138.012634
-111.523781
-67.383171
-29.528879
-84.221977
-55.118580
-45.253437
-67.921272
-117.037811
-56.052860
-128.304260
-110.945267
-83.250252
-60.783627
-44.383327
-125.786179
-150.172897
-62.798450
-119.931709
-63.917015
-58.074425
-103.684814
-99.107368
-128.798706
-67.128441
-71.112808
-108.919754
-124.782356
-147.810471
-117.316582
-112.895706
-70.604462
-107.219604
-69.439240
47.148556
49.907341
87.548645
51.637913
-73.787704
-71.108192
-105.882393
-67.192696
-56.158794
-49.517792
-32.321640
-124.119041
-71.816620
-74.590317
-60.402103
-153.033768
-56.026325
-131.015015
-84.724930
-131.585266
-93.950340
-89.629135
-129.897614
-61.618767
-64.555954
-119.907677
-67.548134
-134.002182
-87.897690
-119.011208
-120.810715
-92.314964
-55.727398
-40.838966
-58.566463
-73.017899
-52.524857
-66.640228
-68.466164
-139.700775
-49.288544
-68.097679
-76.935471
-61.722977
-63.572193
-123.173058
-127.480362
-153.237885
-148.352249
-54.042843
-39.195774
-52.751015
-115.487854
-88.239685
-118.961914
-57.574860
-54.854141
-85.281914
-60.956909
-141.904541
53.399975
-68.630310
-60.266048
-100.686256
-26.400064
-34.180019
-59.032681
-130.953125
-58.198036
-85.255455
-115.472549
-138.218491
-43.211121
-68.608765
-151.581970
-31.838430
-59.770012
-165.859756
-57.908691
-60.453987
-143.269409
-67.054207
-64.428741
-155.706757
-87.816780
-157.272339
-131.733658
-67.732361
-72.985344
-56.310902
-25.751987
-56.365829
-72.856445
-122.841042
-72.108231
-116.637154
-94.009323
-123.787323
-132.176224
-45.701061
-150.838928
-65.905853
-90.370529
-87.519905
-40.730209
-58.243050
-163.202805
-63.451527
-57.278984
-68.689613
-118.869545
-86.678978
-161.384979
-67.889587
-49.814907
-62.021194
-43.592178
-104.338554
-65.201363
-152.502808
-93.342422
-63.193489
-65.109406
-69.515099
-142.576370
-89.992714
-62.264191
-123.273270
-58.666889
-35.295113
-47.464672
-61.618835
-71.505753
-85.832970
-146.602325
-43.309731
-147.779053
-53.806408
-67.030846
-171.061890
-99.966476
-114.315948
-67.823830
-75.484505
-87.868446
-53.595577
-72.133339
-113.236549
-103.127747
-48.579868
-59.247524
-151.549835
-36.943142
-58.988640
-39.487164
-142.291565
-71.057228
-73.012489
-86.100159
-99.976128
-95.270309
-147.200027
-158.057556
68.499947
59.970367
39.082630
45.535702
64.824677
86.390907
62.714630
-56.882278
-156.721085
-65.591980
-145.310562
-69.609009
-107.567909
-54.045189
-32.492947
-100.850555
-154.620224
-61.269363
-63.503166
-75.427727
-116.304184
-59.582420
-59.627895
-147.149612
-82.134384
-74.135277
-112.803940
-142.581863
-87.497849
-62.627079
-61.118114
-122.361328
-59.547104
-67.260765
-85.175209
-76.824753
-64.808022
-54.943226
-65.916840
-61.780258
-60.709888
-114.420158
-56.725681
-90.786926
-90.675980
-153.758530
-83.698120
-93.048683
56.350300
59.759323
73.897850
50.234554
54.910824
49.168873
41.770752
52.469509
87.848701
88.715508
58.137562
54.208374
48.153358
64.921745
48.314148
57.493099
-80.807220
-83.129173
-76.016975
-52.337395
-69.906090
-51.754818
-121.608505
-41.819607
-104.738930
-81.915123
-80.314209
-64.619339
-74.515663
-83.618248
-66.166222
-80.706100
-65.312851
-71.951927
-50.322372
-70.038162
-47.738129
-52.279278
-62.463497
-151.472885
165.278961
-154.635345
-170.140060
-77.645760
-102.557579
-106.441360
-97.864494
-69.371986
-117.771706
-92.515152
-127.704231
-101.459602
-61.575451
-80.550758
-73.336403
-71.066124
-61.693024
-89.685791
-55.665520
-125.314400
-157.836548
-70.112610
-72.525764
-58.510971
-71.645508
-78.199203
-71.086136
-64.877708
-40.142429
-90.639206
-166.470261
-166.129105
-60.629299
-67.000664
-48.636326
-63.385838
-61.288383
-58.792866
-128.461960
-161.710953
-102.950996
-93.517654
-125.198441
-87.942024
-32.607208
-131.307816
-122.586655
-113.945770
-100.218445
-76.548691
-141.515060
-139.722855
-97.626831
-91.730888
47.413208
97.461678
65.265747
68.735649
56.146145
-50.476166
-71.351707
-150.957123
-102.890427
-109.691498
-164.749268
-89.187401
-81.710983
-71.034035
-117.706718
-89.826347
-36.988365
-59.435448
-84.272133
-63.016777
47.603077
79.317833
-65.108772
-146.237946
-51.099960
-70.323540
-115.917351
-114.291321
-101.412430
-101.524551
-123.884560
-81.774109
-65.116646
-66.845634
-132.973572
-63.498394
-62.301910
-148.776352
-141.865067
-64.937149
-63.869156
-79.943832
-91.510399
-113.714149
-147.382477
-93.095451
-71.734100
-104.104927
-52.520370
-44.320335
-65.001419
-110.645996
-122.578888
-74.912857
-46.388027
-60.969887
-47.003345
-57.454708
-58.003643
-69.763412
-44.879101
-65.963173
-53.342636
-54.978123
-61.783962
-151.867935
-46.352608
-145.022659
-67.049675
-65.183891
-113.773239
-64.879944
-49.635468
-162.045715
-75.730637
-140.382187
-63.896008
-115.867935
-154.979324
-94.545265
57.654915
60.733498
-108.877907
-62.034130
-68.181442
-75.769226
-65.212303
-97.217552
-57.450455
-75.883377
-60.161388
-66.853127
-91.918320
-140.295303
-68.167480
-83.965004
-64.678787
-151.341614
-113.595932
-67.228226
-96.416870
-58.973381
-60.005341
-76.647385
-114.954468
-63.843044
-35.478031
-48.040741
-98.780128
-112.147270
-147.057343
-76.842644
-164.589081
-59.886009
-94.563507
-126.107918
-88.828712
-107.885277
-80.486443
-57.277981
-56.324585
-147.691528
-105.562698
-68.122887
-59.799866
-56.980694
-103.240326
-53.544594
-124.439209
-62.955135
-146.568451
-96.513855
-81.089043
-62.581223
-107.596535
-65.434258
-141.364990
-88.755188
-84.644867
-62.583080
-78.073448
-145.684982
-78.433868
-65.078941
-89.544617
-150.332748
-62.318832
-39.669930
-155.740433
-67.935493
-80.605598
-51.731197
-158.000626
-111.051643
-70.737747
-157.533493
-34.108982
-49.690174
-153.959091
-91.613503
175.393417
-59.944565
-62.055313
-75.061333
-68.828987
-59.661480
-104.553391
-76.874748
-147.810135
-106.010826
-155.460419
-61.914867
-84.992134
-113.677589
-54.094349
-56.423218
-60.968567
-76.335075
-77.041443
-63.574402
-64.057259
-56.895157
-149.732712
-127.250122
-64.909622
-77.646637
-98.133179
-118.002098
-86.555222
-146.775650
-79.882835
-79.539864
-121.937080
-66.761665
-87.293159
-133.923279
-50.157135
-55.490761
-56.752369
-67.659500
-119.013962
-93.852501
-76.488182
-94.689011
-60.898754
-67.765373
-71.770706
-59.910610
-124.311035
-57.987476
-109.313690
-120.799828
-49.764183
-59.062561
-62.367813
-60.562588
-118.026863
-87.112778
-59.766090
-73.922630
-101.430435
-132.654587
-86.576195
-68.535797
-104.322983
-63.714977
-123.381500
-116.993988
-77.589401
-104.475594
-153.808289
-107.656525
-63.623558
-112.800148
-72.688538
-89.765274
-50.961605
-63.061172
-79.826859
-156.512817
-97.852997
-66.803093
-120.172707
-106.146378
-112.391029
-99.530785
-99.518631
-75.406898
-67.179504
-69.127480
-60.465878
-96.053360
-132.013458
-73.038467
-60.498604
-91.041946
-77.773216
-92.749847
-139.745331
-62.175453
-59.945965
-84.133125
-118.077652
-33.596664
-81.565399
-62.951454
-109.042267
-67.840294
-54.272190
-63.929134
-115.924393
-62.027122
-139.438690
-71.241653
-54.600723
-74.260704
-59.295643
-141.376648
-127.732086
67.642036
44.240952
26.930687
-80.507774
-60.174873
-112.041641
-159.596313
-48.523785
-62.021618
-161.167313
-81.013367
-152.146896
-152.831131
-63.815552
-65.295570
-64.102165
-157.922882
-39.540485
67.042175
60.768997
86.053436
-66.149529
-70.485733
-128.885010
-118.857330
-65.093124
-63.076355
-78.336540
-107.131561
-42.414154
-68.953484
-108.249954
-61.950016
-93.282684
-87.216911
-87.446014
-57.510654
-127.633018
-84.595573
-89.564827
-122.393265
-93.365051
-89.081688
-148.465179
175.513702
-41.593357
-139.763718
-143.825821
-79.283089
-156.591003
-71.914024
-74.090050
68.131981
-50.512794
-67.214302
-40.839321
-75.766891
-53.179745
-31.903749
-61.559025
-33.239155
-71.254936
-65.562065
-42.692226
-81.414604
-69.733398
-73.339561
-50.749146
-71.583450
-73.597336
-52.405052
-55.939137
-46.679676
-51.502876
-88.876854
-105.097763
-75.022003
-168.970154
-105.067650
-61.719090
-127.703903
-95.558525
-64.031807
-156.597412
-81.965736
-78.657890
-56.130749
-57.860020
-166.342468
-67.273827
-61.427971
-75.928520
-74.253212
-139.131287
-117.235039
-79.777382
-97.180336
-93.664322
-129.489975
-110.354317
-120.959854
-144.571808
-88.655472
-99.471474
-79.912338
-53.334450
-85.423271
-54.240940
-62.095379
-119.317825
-44.797165
-97.984138
-60.285198
-100.501968
-59.265331
-59.742870
-158.675049
-59.250782
-74.686409
-56.148724
-46.586529
-41.053894
-64.244972
-151.288361
-98.359596
-104.337158
-50.243622
-148.979660
-120.168404
-127.583435
-125.185394
-61.894821
-79.620369
-80.316841
-62.644142
-82.920082
-114.080215
-71.126282
-153.167633
46.333397
51.252769
54.305645
50.328709
70.043671
41.378929
56.328629
-149.860825
-164.186905
-58.549957
-47.945957
-85.275360
-62.343620
-21.139000
-56.614849
-129.622055
-156.127548
-146.490021
-106.541878
-161.056030
-52.975960
-104.840080
-146.850693
-39.671883
-35.953659
-154.423279
-68.036423
-65.766174
-57.928616
-65.226021
-131.582977
-84.729767
-79.009773
-99.514511
-174.472336
-120.480080
-120.023796
-104.097229
-148.190430
-158.443359
-75.882675
-79.057579
-93.842499
-106.467728
-105.981987
-86.379608
-84.160912
-61.823830
-66.972313
-70.496964
-146.688934
-42.482124
-58.467850
-95.068329
-99.905266
-107.019333
-68.349953
-109.155624
-71.629578
-116.365486
-57.138214
-114.668846
-68.765755
-53.620461
-65.586517
-116.115341
-76.940697
-119.226494
-76.723236
-116.279945
-97.754967
-110.832794
-62.794125
-62.165619
-89.152390
-56.071590
-50.281700
-47.548576
-55.242714
-72.270401
-79.516510
-67.246880
-60.428905
-55.497375
-64.494278
-30.916866
-63.014210
-125.374191
-72.286377
-64.816223
-77.699753
-94.284195
-118.757721
-108.555077
-104.713791
-85.383713
-66.374260
-160.315430
-56.363129
-75.931328
-80.498703
-40.508770
-57.943100
-85.118362
-52.025543
-64.169991
-70.583824
-129.603363
-53.939964
-79.643723
-64.865761
-59.160309
-68.633438
-59.901226
-105.408920
-99.672165
-100.388954
-110.529800
-91.954369
-80.100456
-51.692741
-66.760605
-91.676369
-56.074322
-88.055000
68.061508
40.103455
-97.254723
-63.082600
-152.855072
-74.882935
-63.995125
-108.504417
-64.912476
-51.742367
-72.045395
-75.613365
-36.426907
-57.593620
-54.736561
-152.687378
-90.897934
-151.628860
-127.761139
-60.633465
-59.636742
-72.800224
-114.729507
-66.887360
-155.758087
-131.047668
-110.410118
-149.188614
-50.634411
-61.064102
-46.441113
-163.778687
-54.212250
-58.303326
-20.017038
-60.493713
-124.422241
-49.582184
-153.833603
-28.508547
-119.118576
-81.547089
-125.893181
-155.331711
-72.074486
-52.815594
-69.517906
-116.022385
-68.241295
36.751560
74.637939
-61.911720
-127.871964
-150.361984
54.213943
96.715096
66.311607
50.443447
56.554108
49.331020
56.840546
52.474464
49.066814
51.386776
55.236835
54.200302
-141.567734
-84.236565
-64.261734
-163.688446
-136.304504
-64.128410
-75.883354
-68.609550
-113.503540
-157.506210
-78.719849
-80.741364
-59.873245
-105.053375
-73.111671
-75.400146
-88.753998
-134.766861
-52.983700
-156.075531
-67.482964
-100.570595
-95.906441
-117.210480
-62.909195
-58.052582
-83.576454
-98.085655
-93.281250
-89.400002
-93.932785
-122.835793
-45.231327
-79.003372
-61.722553
-158.033371
-63.170273
-176.928711
-64.544868
-59.254471
-103.363632
-117.210777
-88.943665
-60.398281
-87.402588
-64.636597
-37.755024
-66.875229
-60.402924
-56.875050
-115.126221
-77.037819
-126.128387
-131.614319
-60.430138
-98.352005
-51.216351
-92.167084
-65.705688
-84.720062
-85.909081
-115.632553
-114.180473
-65.420052
-70.486809
-119.543457
-91.450600
-57.209320
-92.992401
-59.434341
-133.819382
-96.233154
-83.155922
-46.213718
-161.589478
-147.803070
-63.269840
-119.441872
-95.718765
-91.232597
-78.231674
-58.923882
-68.137688
-106.435974
-104.406822
-34.253704
-105.327698
-83.337379
-155.858765
-110.857018
-79.394630
-62.801701
-65.140144
-57.247456
-64.416702
-120.897049
-93.875580
-124.322510
-20.420263
-90.118385
-118.945892
-98.906349
-124.275368
-48.274250
-101.300987
-67.685829
-74.317848
-124.357124
-89.175819
-55.957462
-58.248909
-64.726883
-141.938110
-58.948360
-60.932415
-65.612885
-81.834717
-62.878090
-83.023216
-84.586006
-99.997749
-173.729492
-102.266693
-152.057693
-164.748749
-128.598160
-109.045204
-146.127670
-127.253113
-151.696915
-59.925938
-88.701218
-58.115993
-88.609749
-69.245193
-48.612602
-58.796436
-89.356483
-46.349030
-129.717560
-103.495415
-60.301620
-60.215279
-114.110832
-88.737686
-85.108269
-66.774796
-104.701477
-81.816345
56.888977
81.555946
48.366310
70.236427
66.513069
41.048512
44.926971
48.588367
63.443520
55.082214
53.901253
42.092388
60.726498
-68.070686
-72.575348
-59.652950
-73.766281
-68.999657
-75.205849
-154.360901
-110.275948
-93.103355
-64.308128
-39.272205
-94.309586
-58.171974
-114.609093
-27.468321
-135.098022
-64.529808
-55.347317
-52.570099
-48.238644
-56.061211
-58.487679
-83.939987
-153.407837
-62.957523
-106.650246
-46.764668
-160.640518
-120.127747
-83.547150
-58.357658
-61.242519
-54.372154
-83.029694
-90.648026
-160.440048
-65.499313
-65.226196
-61.734245
-61.138344
-86.194336
-62.541149
-99.781441
-116.066475
-55.411766
-73.466637
-79.990631
-80.598068
-118.475647
-70.163422
-101.228165
-82.859909
-52.360405
-61.077408
-150.009644
-87.905609
-154.443909
-59.237164
-61.235237
-54.102818
-136.296188
-52.001472
-62.193314
-78.198807
-140.929123
-121.197052
-108.819672
-81.191101
-81.832329
-45.510082
-76.553429
-142.936371
-66.976273
-101.024055
-67.642982
-21.316191
-102.120590
-120.084557
-103.939201
-57.161327
-81.644203
-72.172325
-131.981384
-62.231010
-61.465755
-65.835304
-73.432907
-139.928421
-62.835243
-104.790939
-90.506630
-64.550186
-83.966469
-78.935783
-152.122589
-96.025276
-147.262665
-60.305214
-86.573425
-69.314629
-75.766785
-82.606583
-50.298298
-68.780037
-127.101357
-69.205437
-63.218330
-63.609806
-39.660431
-59.277111
-71.325256
-70.570694
-72.543983
-93.267136
-87.341240
-122.628387
-55.496895
-43.404793
-86.979950
-169.519135
-75.258446
-111.501076
-163.783096
-55.066532
-146.323868
-76.725449
-65.778755
-141.578278
-67.149315
-59.934566
-113.755905
-54.743156
-57.192032
-62.795101
-154.432541
-158.210022
-50.485401
-145.114136
-55.163841
-79.764450
-75.680016
-66.676498
-54.674961
-126.582497
-90.602066
-58.339981
-43.338329
-65.207840
-69.588776
-61.431511
-54.727520
-67.269997
-64.986320
-71.870911
-67.343697
-67.523857
-68.118690
-53.202698
-89.763336
-140.576431
-112.290825
-107.652092
-108.410439
-100.281982
-127.350990
-134.941910
-139.277206
-130.749969
-158.713699
-131.408936
-67.502548
-82.917336
-49.117527
-62.189293
-88.295029
-76.599266
82.896103
-59.026306
-137.595139
-142.829376
-57.966660
-151.788940
-73.624641
-63.506016
-143.083176
-56.606602
-56.499958
-82.030045
-74.144569
-67.498398
-117.257103
-66.080414
-51.811264
-62.595818
-57.160019
-57.062702
-150.017303
-113.397278
-166.351501
-75.470016
-44.475513
-77.401901
-141.296249
58.050179
79.289604
52.371746
42.466660
53.649685
17.338545
8.080678
175.117249
-49.341122
-134.379395
-69.476463
-142.067505
-124.942871
-74.266960
-64.155556
-110.829079
-84.756668
-120.453941
-50.929947
-83.723030
-82.133362
-107.690361
-169.736267
-81.879066
-80.479736
-49.898190
-87.393150
-112.904602
-103.937828
-104.232346
-64.156975
-65.934952
-86.767403
-108.761513
-98.381721
-56.962147
-72.241196
-51.190701
-122.993721
-125.221481
-69.805817
-163.636642
-61.560036
-108.382530
-64.188629
-60.522987
-83.747025
-55.967766
-161.177521
-54.556625
-66.239113
-141.376801
-109.942825
-89.238091
-61.838753
-80.030594
-54.008259
-45.862957
-56.510010
-76.377655
-129.398666
-52.819939
-75.596024
-103.971588
-109.385117
-145.810455
-34.227787
-66.205452
-92.254906
-72.795242
-74.882011
-84.820396
-28.244711
-137.770370
-65.769577
-65.465134
38.384098
-85.397224
-60.524830
-68.967850
-65.584717
-102.754272
-68.977615
-105.190727
-82.067848
-101.154465
-30.469028
-70.253281
-88.739830
-53.147198
-153.046890
-63.109764
-50.604553
-42.147789
-58.838291
-137.840286
-55.198780
-75.503510
-133.064819
-74.948738
-74.157570
-56.375378
-68.212204
-86.876869
-55.030514
-70.817627
-64.626244
-36.524773
-64.179626
-77.360107
-97.575363
-140.739197
-160.980545
-133.165726
-65.251999
-72.080711
-140.664490
-155.956039
-114.567825
-83.290695
-80.967224
-109.016174
-100.890640
-99.639786
-26.783945
-97.182198
-50.985176
-40.830875
-137.458359
-53.289082
-81.098869
-62.775555
-80.953461
-63.915909
-141.118530
-70.872910
-96.775558
-47.328407
-40.275539
-117.113380
-62.178406
-63.282608
-60.861229
-49.191036
-92.104797
-152.878708
-60.238262
-65.549263
-66.519737
-57.808445
-58.093971
-63.892250
-158.141312
-78.737045
-114.615868
-75.757912
-94.557732
-52.630161
-66.358032
-72.032440
-164.688309
-62.035122
-68.082642
-165.419815
-146.910706
-46.785030
-44.068233
-67.695312
-38.636681
-88.881981
-72.644699
-53.465511
-61.165821
-113.507286
-49.414680
-90.276649
-145.001953
-75.301987
-97.500473
-117.568764
-100.308228
-73.343521
-32.459064
-95.145973
-95.407013
-108.012642
-97.672668
-129.691574
-76.647491
-53.850594
-49.141689
-85.740501
-50.670845
-100.019943
88.217201
-63.603088
-71.459587
-76.616241
-66.355980
-64.344452
-137.616440
-92.344887
-66.337761
-86.090248
-69.448166
-55.765083
-57.004410
-38.112637
-143.438171
-115.455971
-100.274834
-101.185051
-117.418541
-72.995644
-66.410591
-61.250225
-48.721607
-69.607933
-83.313034
-48.707832
-48.731968
-69.849182
-71.154114
-61.635216
-62.319572
-76.517288
-55.125652
-53.932514
-96.836128
-82.901451
-166.907516
-93.208412
-66.892357
-30.153296
-139.463867
-75.938148
-96.110489
-58.728661
-64.405640
-66.297142
-61.936630
-69.112549
-149.513550
-75.454117
-152.909561
-83.066475
-67.734367
-152.415329
-125.135643
-78.537796
-54.039181
-65.084740
-139.469620
-157.756332
-101.585579
-104.641945
-89.831192
-94.767998
-105.591728
-131.815323
-86.302162
-57.235775
-70.626053
-46.461922
-87.196861
-101.373474
-176.389191
-104.539528
-151.819443
-102.831360
-85.394463
-72.532089
-109.139328
-67.945305
-157.866699
-144.447769
-148.670868
-90.210464
-165.334106
-87.497459
-76.143440
-73.948158
-94.134598
-109.666397
-96.823868
-81.022476
-65.833206
-62.888157
-57.190685
-85.987778
-40.291355
-52.269650
-60.012280
-72.824211
-89.439835
-99.527107
-130.468735
-57.225929
-90.142532
-121.680138
-116.525688
-65.453918
-139.814789
-152.211304
-50.139565
-57.251881
-36.750542
-76.579575
-72.223305
-71.411865
-61.036194
-143.526489
-119.748688
-107.346855
-45.791344
-44.996059
-103.115227
-46.535599
-74.026917
-61.858997
-64.143631
-67.591911
-101.349533
-70.277504
-115.227036
-86.246498
-73.102448
-122.013931
-123.970238
-69.256943
-66.099251
-108.263588
-120.018860
-72.412857
-113.385406
-77.543007
-72.891899
-98.054863
-69.163681
-98.224937
-56.598194
-151.532349
-94.496895
-67.864021
-99.334084
-100.920204
-123.850845
-70.658928
-99.131584
-110.003273
-78.386826
-132.502502
-61.100101
-169.221970
-75.010094
-73.427895
-99.885361
-54.960762
-113.174683
-119.232376
-100.643677
-129.520477
-91.916382
-96.330673
-76.886940
-137.351425
-44.604744
-79.236481
-90.571381
-63.087543
-55.989883
-95.753128
-54.924644
-57.383553
-73.135086
-57.967342
-161.509140
-112.552032
-49.421612
-82.579247
-58.342037
-117.821373
-111.999153
-43.366161
-76.196709
-104.098816
-117.590401
-97.829460
-61.963509
-107.920288
-57.393932
-69.434753
-133.462540
-128.609497
-106.343239
-124.991364
-87.792381
-87.540657
-106.633781
-113.007317
-67.907082
-67.989723
-92.500885
-56.403606
-81.093056
-60.623989
-65.254883
-103.246544
-57.738838
-58.871017
-53.339611
-62.061848
-29.625807
-52.007378
-61.426102
-110.526093
-112.175568
-129.082581
-55.838154
-77.529526
-59.940624
70.483238
72.513382
81.301796
-147.069870
-58.036659
-68.188972
-59.411003
-72.343918
-39.140793
-139.130951
-154.319321
-59.014526
-62.332947
-81.196854
-40.663250
-80.930649
-89.957565
-63.035900
-69.926445
-106.208176
-60.459354
-120.517960
-53.329208
-59.131485
-58.015335
-155.162003
-55.213829
-61.456169
-131.133987
-106.572243
-82.148651
75.532509
57.357937
72.596024
66.170204
-64.340286
-69.953621
-83.245728
-150.035690
-51.778564
-56.013340
-73.268959
-36.638912
-74.156654
-139.116241
-68.396332
-119.909279
-62.327602
-119.700974
-48.369362
-60.574184
-63.464729
-150.387787
-67.778351
-56.411366
-58.175930
-100.015213
-150.890198
-69.632057
-66.703293
-69.744987
-72.492821
-56.717049
-90.632629
-164.278030
-165.639175
-62.223537
-60.031322
-85.734512
-60.332668
-64.401894
-112.047600
-72.435394
-79.207672
-88.581116
-92.031578
-70.583794
-137.091263
-58.868851
-64.077454
-100.788025
-102.149055
-132.297119
-92.004990
-36.885002
-126.648582
-57.152660
-71.169693
-93.015755
-104.345680
-63.216759
-149.098206
-57.915215
-142.819244
-154.667282
-65.051704
-144.073929
-61.182209
-98.516434
-79.399551
-63.157623
-100.728233
-69.512352
-44.355099
-125.828522
-79.875206
-71.700523
-51.495770
-99.523659
-125.466934
-161.894943
-76.723999
-133.402405
-87.932648
-121.948128
-143.278549
-126.855965
-39.114326
-70.862701
-119.069359
-77.530327
-55.756626
-91.562027
-112.872147
-152.723602
-122.969490
-85.391701
-63.718723
-64.118736
-77.365814
-63.285027
-72.730049
-41.175117
-55.735832
-93.008484
-55.971676
-119.271706
-83.296951
-88.953377
-120.617226
-107.114037
-81.548492
-116.594536
-54.202194
-65.317917
-12.459621
-50.059006
-94.303734
-155.555481
-85.277565
-62.834129
-104.156761
-56.401588
-73.249664
-64.105751
-62.492001
-140.513947
-96.414833
-57.942970
-77.757927
-40.333481
-52.501881
-87.309616
-89.582840
-70.711105
-59.197548
-156.139542
-107.910408
-63.034344
-152.800278
-60.067448
-75.857506
-50.599693
-144.047150
-129.536880
-66.499878
-76.565430
-64.398384
-68.695564
-36.134251
-118.435555
-63.715355
-109.149887
-95.539894
-133.128998
-67.160172
-61.852222
-45.612713
-57.867619
-63.516426
-101.619858
-57.669621
-113.797066
-108.500763
-86.696175
-69.701843
-54.102158
-74.891708
-30.120724
-71.814453
-46.172489
-98.186165
-141.119278
-100.175591
-138.929321
-47.445152
-51.947620
-63.580860
-63.173180
-78.552574
-78.395927
-57.754238
-77.087929
-105.817085
-73.188499
-89.326904
-73.866211
-59.426872
-103.124153
-56.997898
-100.287994
-107.932884
-66.260170
-82.233673
-65.074936
-53.133320
-94.672104
-53.345062
-65.825493
-101.342522
-70.190056
-94.567078
-110.090828
-110.070389
-63.295456
-109.209557
-158.361389
-103.993858
-72.094803
-139.955124
-92.500420
-45.993591
-76.194183
-59.891064
-63.698711
-93.857437
-122.658470
-70.311821
-114.679443
-103.541069
-67.610275
-111.688873
-143.907288
-58.556759
-81.750458
-90.440414
-65.420204
-85.979172
-155.890030
-91.005219
-85.093422
-58.933315
-49.475224
-60.063328
-99.512741
-105.803314
-61.887943
-75.277290
-64.681740
-59.721375
-70.153175
-71.349365
-58.041252
-64.002808
-68.796783
-110.223351
-63.053421
-56.933987
-84.159378
-136.732758
-139.331757
-67.872871
-68.090981
-78.147705
-57.549061
-60.314903
-64.476204
-67.004189
-58.311104
-65.429070
-127.451515
-69.769615
-68.395309
-59.501968
-144.703491
-152.819824
-147.793381
-72.963531
-63.055721
-52.253475
-104.157402
-130.547577
-76.860069
-56.057384
-80.296715
-63.974022
-120.466034
-109.154480
-124.653183
-78.099876
-60.478855
-51.504818
-61.191429
-82.001595
-79.032364
-92.708466
-59.156837
-55.768719
-62.960476
-155.183472
-61.447323
-69.523743
-77.214844
164.100937
-56.692863
-50.057541
-31.495234
-93.245712
-48.880066
-100.385849
-72.230820
-62.535500
-132.109924
-104.141808
-125.364372
-77.206360
-99.659966
-60.989174
-81.372192
-62.677891
-53.749668
-142.200989
-66.922668
-95.225693
-47.499184
-66.473396
-57.046799
-140.685349
-74.766380
-133.365631
-93.093452
-109.901260
-135.011963
-82.922668
-117.971786
-96.571114
-89.370415
-116.841568
-65.300827
-48.853577
-52.022831
-79.946396
-76.457214
-77.219658
-109.143478
-64.654434
-59.337799
-88.287987
-62.460384
-159.421661
-59.160748
-58.199432
-118.758759
-98.879509
-99.751549
-73.687790
-71.041641
-110.949371
-142.630051
-102.172699
-125.057083
-112.345634
-46.069496
-51.410908
-48.214520
-102.440750
-98.317833
-60.475880
-122.847595
-78.589508
-168.098602
-95.652916
-111.883011
-166.493332
-53.329990
-136.503021
-63.285034
-20.568460
-128.806839
-48.210518
-65.641640
-142.740372
-66.420570
-57.289135
-91.610802
-69.129356
-156.414368
-96.594238
-87.490219
-125.441605
-86.695183
-58.908154
-46.538322
-142.602463
-83.330894
-140.725311
-73.907188
-85.594040
-59.968853
-81.561546
-38.489544
-114.486603
-38.056057
-160.260666
-69.196098
-80.568771
-37.670757
-97.309738
-77.531113
-72.687698
-71.928596
-44.594604
-84.765900
-55.218750
-150.133377
-70.008781
-66.907700
-67.060692
-51.579140
-70.442566
-72.548813
-151.302353
-56.105164
-41.101475
-58.865681
-119.160660
-71.682190
-84.817413
-36.347534
-149.174942
-73.767326
-61.688011
-86.366585
-58.996624
-135.257706
-48.422733
-145.901199
-133.954132
-80.307297
-76.364342
-100.686844
-116.076530
-102.896248
-64.905220
-103.375175
-110.375092
-132.440247
-147.350540
-104.732689
-115.991096
-111.044724
-67.519341
-79.472504
-61.660706
-88.962250
-62.095638
-47.875538
-56.125309
-62.086224
-59.612057
-99.310120
-113.047592
-123.663536
-108.696114
-85.901886
-114.030518
-143.281662
-170.044510
-99.241936
-100.104057
-92.245918
-123.667442
-113.457344
-75.719231
-118.543991
-118.790398
-76.867821
-48.179859
-57.905884
-149.272079
-75.162376
-110.535553
-77.572212
-126.537086
-50.878479
-52.558548
-59.329437
-49.356861
-119.971390
-25.279230
-151.185730
-52.319294
-101.412796
-138.093002
-99.720673
-65.473991
-168.138367
-95.398102
-101.451797
-66.922272
-92.122871
-62.507751
-68.278931
-132.243683
-105.943405
-56.985641
-156.859131
-77.032082
-129.208191
-129.637070
-92.375816
-55.506176
-126.678612
-90.877541
-120.842720
-67.057114
-62.119308
-62.376911
-152.751266
-61.114124
-62.265675
-59.163975
-48.038555
-60.206924
-70.125023
-52.908661
-62.265518
-87.703423
-86.380753
-67.854012
-40.144321
-78.789062
-66.825722
-49.425266
-57.208035
-63.276550
-150.878494
-58.958225
-94.953293
-72.227242
-49.713547
-121.914963
-30.922245
-48.543377
-58.767368
-58.349880
-75.600517
-117.243866
-104.262138
-72.617386
-88.943291
-76.630959
-92.531693
-60.964653
-163.973938
-78.752312
-77.758919
-136.701340
-75.496696
-154.454071
-99.653900
-151.704102
-148.404480
-72.894295
-144.584610
-58.588280
-65.168839
-141.443069
-110.855164
-112.959877
-86.282829
-164.550262
-90.792175
-66.470154
-63.893623
-136.308228
-49.986431
-94.430717
-50.561382
-102.735298
-109.766869
-159.500137
-65.547165
-72.650932
-62.020451
-71.717079
-148.997787
-152.539520
-47.236282
-126.242813
-60.434288
-78.424843
-59.352730
-146.027878
-73.637299
-46.557823
-59.032101
-68.142265
-153.367477
31.727528
-54.606220
-78.052528
-141.421570
-68.163651
-58.092640
-150.067902
-139.033447
-133.911484
-154.823563
-66.281502
-105.276886
-159.897446
-59.499195
-66.971001
-96.565147
-120.516579
-125.714867
-72.222305
-58.770702
-90.877495
-73.033974
-108.080414
-52.197800
-57.381905
-78.454918
-61.250225
-58.791668
-65.053680
-58.849537
-89.424507
-72.158340
-59.481239
-60.806221
-73.400360
-57.904133
-59.567810
-62.539230
-71.471451
-59.222588
-86.162422
-125.505432
-55.597897
-70.309242
-39.104172
-106.779358
-165.418381
-59.698261
-63.269516
-106.079163
-132.232407
-63.161625
-80.441643
-144.355530
-87.847946
-44.870544
-57.801113
-147.638580
-41.806290
-62.907806
-64.511269
-62.206387
-59.560345
-70.576736
-123.382774
-120.051521
-89.922020
-63.475937
-61.002697
-27.562572
-149.821747
-90.931374
-51.295643
-70.603020
-58.604305
-67.761986
-61.511089
-68.889069
-69.308784
-63.541233
-62.319481
-156.575684
-63.597225
-81.038567
-94.862823
-69.516121
-73.672005
-72.526428
-47.812206
-20.393810
-59.857685
-95.315018
-55.490520
-143.169479
-40.388412
-67.566399
-51.465794
-92.868523
-137.595810
-90.147301
-161.128387
-46.673779
-72.272774
-67.622597
-75.781624
-56.467144
-61.140522
-69.783157
-59.062126
-69.773346
-112.673141
-156.668198
-73.647987
-45.059128
-63.691414
-123.824493
-119.918213
-72.341721
-62.681778
-89.576393
-133.247833
-128.737793
-143.115753
-77.981361
-62.506741
-122.249863
-39.392204
-56.192810
-58.614155
-75.669022
-85.252914
-58.921162
-61.681801
-139.032211
-93.643394
-169.750763
-81.282745
-127.597191
-106.786995
-110.077515
-74.891113
-112.923882
-122.451965
-104.712234
-65.247330
-155.077087
-95.143967
-72.438240
-143.331787
-132.071106
-96.086792
-55.701061
-95.768143
-136.624649
-159.255310
-107.257698
-75.701393
-122.514000
-49.119480
-62.529831
-53.145584
-60.673809
-50.218548
-63.542339
-34.904312
-125.372353
-123.686920
-84.165649
-66.478706
66.466202
50.234917
-137.357452
-157.220581
-69.321800
-101.316948
-71.748520
-100.184036
-131.267227
-139.917221
-99.601112
-70.662880
-47.875988
-85.012238
-51.614460
-113.941330
-157.947845
-91.499733
-43.158421
-45.742203
-154.202225
-64.584587
-64.798813
-123.433586
-125.314362
-132.342163
-63.274315
-78.971489
-89.499016
-105.138695
-91.884880
-115.140480
-60.900845
-94.679588
-118.133987
-105.283440
-175.286057
-101.498817
-57.223351
-117.910385
-63.419498
-77.756134
-86.154091
-114.103958
-89.586510
-65.802612
-64.728951
-82.964706
-70.482170
-63.204025
-93.749809
-27.057247
-143.920578
-158.233948
-76.776283
-88.730988
-171.747513
-91.449066
-143.743179
-138.847534
-76.632195
-58.646431
-71.888802
-60.155537
-67.864906
-107.593773
-93.835808
-93.947113
-158.895935
-47.896904
-67.864876
-172.999603
-64.456680
-78.715065
-142.979126
-58.654873
-27.290028
-96.251167
-55.442917
-103.564987
-99.609528
-112.619049
-89.468277
-57.930069
-93.217361
-47.333138
-67.097298
-128.278351
-103.077896
-57.635735
-72.012161
-64.894104
-87.680435
-130.694077
-72.940338
-68.362114
-38.864517
-66.238098
-112.837448
-78.860291
-52.779202
-60.787254
-147.697830
-79.427856
-84.316360
-150.291641
-122.798103
-20.020628
-86.950104
-48.312096
-30.403267
-50.134232
-121.973595
-76.380493
-57.040726
-75.927826
-81.264999
-104.831200
-85.207733
-63.968193
57.607201
55.500542
78.289345
55.023510
62.178009
83.089767
55.478901
-61.587315
-57.394707
-59.522984
-61.710892
-71.126389
-95.810745
-105.631554
-45.345104
-82.539108
-49.132923
-92.672844
-100.931419
-58.428844
-90.062057
-57.419411
-76.018562
-90.437645
-66.173943
-49.453949
-111.345261
-62.455791
-56.225052
-86.909439
-61.119125
-95.463326
-83.408104
-66.151016
-66.326630
-61.196068
-54.703003
-93.429611
-89.092361
-60.305969
-76.219429
-74.103065
-70.939468
-117.488426
-58.663815
-46.879578
-97.800308
-63.860134
-110.685219
-158.874481
-57.335583
-54.637928
-80.437462
-68.743530
-75.047493
-67.461464
-58.821854
-49.836437
-150.367340
-97.027512
-94.719757
-68.459923
-52.798309
-74.627396
-64.403725
-39.110264
-64.300659
-71.374695
-90.180397
-127.466843
-162.837082
-143.592072
-40.281006
-74.257675
-179.295837
-136.077713
-68.756760
-67.645546
-84.296097
-57.477322
-62.743958
-57.366844
-84.397415
-100.400200
-61.790253
-167.012848
-114.160522
-57.000710
-110.197983
-108.151924
-53.941517
-72.032669
-95.804764
-138.876190
-22.908770
-56.709309
-155.875900
-113.740868
-141.906647
-112.502510
-159.453537
-73.982346
-70.036118
-111.883232
-132.587433
-97.698593
-109.548698
-71.025558
-100.741959
-77.955780
-162.658890
-83.360893
-56.677414
-66.527763
-101.636383
-75.742722
-129.621658
-141.311279
-46.184830
-58.530251
-151.127151
-101.357704
-72.479210
-72.876610
-107.900223
-66.070610
-88.125206
-58.675400
-54.594479
-143.453751
-62.823456
-65.829964
-69.393105
-55.442116
-136.943314
-89.557777
-62.150448
-153.654922
-40.483681
-84.411301
-54.640419
-54.395733
-66.037071
-60.296669
-115.189812
-155.687973
-67.656013
-72.539688
-149.551605
-67.317551
-96.959946
-154.989670
-64.425171
-76.217438
-76.729378
-63.191528
-100.297569
-96.663589
-53.348194
-132.980576
-148.382111
-45.048508
-62.960278
-67.144997
-60.293575
-91.636757
-67.190285
-147.224228
-74.781754
-102.969193
-101.731659
-137.573151
-131.736771
-105.145538
-79.087891
-81.801254
-103.449783
-83.030449
-105.260193
-51.413605
-152.449188
-76.248611
-59.225590
-59.975456
-65.699432
-120.894753
-41.770298
-156.151489
-129.315170
-167.416351
-53.555431
-66.365311
-66.111473
-84.987305
-81.036903
-59.774513
-62.995991
-77.114548
-53.096310
-79.087669
-53.583652
-62.809269
-128.770813
-81.749039
-66.661232
-71.567337
-71.181839
-79.090866
-41.073772
-149.523529
-82.567230
-83.727005
-61.751957
-58.648899
-88.608437
-91.714600
-63.634647
-156.038361
-164.297043
-81.899651
-82.927841
-49.107208
-89.867439
-60.970829
-44.406391
-86.095901
-50.082439
-59.500458
-60.299706
-70.839348
-89.129326
-55.222191
-60.774391
-94.162498
-64.017700
-71.818672
-104.960205
-55.301361
-94.598389
-65.519341
-69.055359
-63.834194
-137.276459
-118.631897
-99.488548
-92.744576
-139.841309
-62.768272
-85.395905
-120.538437
-65.046951
-84.475189
-106.344437
-72.378059
-119.584518
-149.210464
-60.326237
-63.639465
-54.152718
-118.404366
-83.805588
-98.853691
-53.801197
-63.345253
-133.570358
-59.522991
-127.849442
-145.126755
-114.576653
-57.163265
-71.770912
-97.003540
-67.298592
-106.465073
-120.474205
-72.893875
-64.680573
-72.416000
-44.609329
-73.049515
-76.524651
-64.977951
-156.271744
-52.787689
-109.363846
-80.864861
-66.266953
-63.994656
-60.680195
-70.508026
-59.450256
-122.078369
-55.629166
-102.138794
-51.773628
-86.576714
-107.278313
-69.937965
-84.489204
-50.925438
-52.086487
-157.124725
-81.788498
-30.303501
-79.461060
-53.425121
-69.140724
-59.773804
-63.610165
-64.691353
-83.382805
-49.666977
-134.467270
-117.386986
-57.986656
-166.290161
-101.145599
-58.515709
-71.305206
-95.860435
-102.682640
-94.174255
-55.381725
-148.706741
-51.427696
-124.610252
-179.762604
-80.526268
-87.065460
-72.028275
-132.310593
-98.052650
-128.175537
-66.604675
-68.965820
-76.645866
48.025284
54.902355
67.292702
45.554245
-89.769958
-159.189789
-64.532120
-79.917068
-122.237160
-76.179703
-87.192795
-64.257210
-64.074150
-131.977219
-74.890472
-58.204552
-53.106808
-64.544609
-78.782310
-109.770317
-79.789078
-162.338974
-74.261887
-153.765472
-56.011333
-68.254494
-99.397125
-142.281982
-85.460640
-66.560493
-111.199883
-66.129959
-83.334976
-65.725281
-89.230232
-81.698288
-144.003754
-86.286133
-60.861107
-76.305855
-44.890072
-59.621162
-99.735313
-83.291245
-82.866966
-114.905754
-36.998455
-53.667957
-107.257103
-80.086273
-133.458649
-158.940231
-74.217064
-170.281616
-62.494957
-98.585014
-84.234840
-56.212166
-125.785698
-82.371696
-132.047989
-79.833946
-60.017387
-132.079483
-59.800632
-58.250160
-123.143440
-36.149677
-66.049339
-103.888206
-146.111206
-70.691719
-68.853455
-91.172142
-116.927071
-55.861511
-73.752296
-65.934624
-126.984810
-57.106510
-68.588219
-71.399956
-62.521191
-64.646545
-59.530449
-57.730061
-153.986465
-132.892578
-85.516541
-57.448013
-131.319183
-146.860947
-117.670250
-78.789879
-66.716057
-107.319092
-116.480309
-105.065605
-109.954025
-107.197685
-86.880745
-97.790276
-106.783478
-69.671631
-66.295349
-66.652191
-70.978745
-68.531197
-146.910507
-119.084068
-97.036659
-121.241768
-92.895454
-148.355713
-97.098572
-134.448868
-162.696625
-65.681854
-54.976364
-56.852119
-47.391735
-100.295242
-60.247025
-122.449875
-73.560966
-61.159595
-63.584660
-54.973404
-56.822273
-28.038656
-147.963394
-61.348228
-110.277458
-42.959682
-98.780006
-68.848427
-142.483841
-72.436218
-62.737034
-141.001358
-89.121216
-82.250679
-81.270378
-66.590256
170.880371
-127.735870
-60.490364
-62.013149
-100.254776
-75.964577
-102.106613
-99.372368
-57.885086
-64.490723
-65.031250
-104.043533
-153.456833
-145.174301
-115.403549
-64.516281
-97.483170
-64.626137
-66.571541
-99.171707
-94.254364
-90.014427
-86.670250
-97.490997
-69.628540
-126.870049
-145.024399
-56.765968
-61.370884
-110.593719
-149.367676
-47.352505
-73.113091
-61.592587
-82.378281
-53.478401
-158.607468
-62.533779
-51.700321
-61.311546
-91.881424
-70.339851
-59.443138
-115.083160
-55.984894
-66.233299
-91.866539
-154.678177
-150.770142
-113.231262
-98.479828
-93.595207
-97.350349
-94.001671
-112.339706
-88.490356
-71.800362
-68.284752
-60.092041
-46.306694
-72.356522
-55.923813
-144.290863
-70.952713
-120.164001
-66.975960
-45.311810
-55.449718
-54.246994
-94.894928
-82.656021
-149.021591
-50.775826
-68.880524
-55.930248
-90.392044
-52.056057
-153.162155
-140.468399
-61.916721
-76.432281
-83.853233
-83.640839
-66.724663
-65.329216
-137.289948
-87.906525
-54.261387
-65.194901
-64.278358
-59.506756
-62.500858
-70.848297
-60.970051
-83.680267
-51.021313
-66.659172
-75.538010
-167.060898
-59.981045
-53.682663
-48.828995
-127.845467
-38.787788
-143.357513
-96.754326
-119.699715
-112.318565
-124.987617
-145.414261
-56.284363
-128.521423
-100.020355
-125.432076
-92.692101
-81.658264
-66.614166
-121.997635
-59.172146
-93.893265
-108.846512
-144.399063
-126.764259
-61.493496
-113.373077
-103.996017
-62.619770
-133.479477
-90.051086
-61.206444
-57.071560
-65.597183
-141.880478
-64.937027
-138.531479
-73.997749
-97.782845
-54.266392
-74.598206
-59.284775
-66.482780
-106.836006
-66.248299
-60.261593
-78.451630
-121.954987
-127.180756
-53.927559
-51.577213
-130.570953
-36.269714
-49.922825
-57.241356
-70.535248
-85.191193
-113.097443
-143.369247
-62.476570
-66.073669
-81.271606
59.464100
56.777084
72.657913
-77.728279
-156.053467
-53.292511
-64.694267
-72.780632
-62.107834
-69.214493
-135.672241
-147.576080
-51.598087
-53.923077
-63.026379
-71.854401
-90.982178
-82.085289
-67.569023
-113.163658
-72.044136
-57.075317
-68.020027
-53.938862
-51.745522
-74.189919
-141.748184
-90.266663
-92.486664
-48.576210
-124.222664
-68.712242
-58.639637
-144.561630
-63.733707
-78.874405
-136.825043
-83.699234
-163.901779
-134.473419
-156.867966
-77.831436
-67.216003
-104.240829
-109.360847
-84.270279
-69.187698
-90.056671
-91.391533
-61.738731
-60.908577
-70.869545
-158.254181
-107.105232
74.175888
-62.696968
-139.606491
-142.243729
-60.446262
-125.358719
-62.543575
-93.967232
-100.470467
-81.058334
-72.143440
-75.136475
-68.244110
-117.464478
-107.887947
-146.156128
-120.104912
-59.477032
-110.010490
-69.245773
-77.534462
-89.127663
-56.489517
-46.883358
-128.337662
-81.584602
-94.973473
-161.872330
-74.224426
-60.386341
-118.639618
-72.762360
-60.164509
-64.067795
-72.203941
-113.593674
-65.984497
-56.010448
-75.495522
-101.392136
-123.546928
-71.584106
-61.525711
-84.089767
-77.571335
-44.197327
-54.238464
-155.139816
-127.958412
-116.562660
-37.578041
-38.173550
-85.024200
-128.315491
-103.983269
-69.907814
-69.715904
-65.715294
-99.515404
-63.007732
-50.978432
-44.388786
62.914291
-76.656502
-63.598934
-128.086533
-51.410767
-54.644581
-104.519760
-122.387665
-142.720886
-99.226784
-97.126160
-104.699051
-103.420029
-49.258015
-164.294128
-60.711533
-63.799953
-63.026203
-71.584984
-105.750763
-103.309410
-137.574997
-37.300114
-117.053047
-61.178856
-65.439056
-64.635101
-55.077450
-132.223953
-58.702808
-63.887852
-55.836235
-118.604126
-49.627552
-52.214943
-46.581787
63.958740
47.279514
57.198738
70.376518
-143.322708
-60.769596
-160.613663
-78.124092
-72.361038
-58.667503
-116.887001
-128.416641
-68.783783
-58.577843
-159.115662
-64.229858
-152.890900
-55.194088
-118.649300
-62.492634
-34.521053
-107.920036
-76.657753
-58.410519
-69.041664
-95.914070
-157.920898
-77.079124
-130.671356
-81.535095
-61.878342
-98.108101
-104.008774
-27.727205
-58.223808
-63.569332
-52.553860
-51.269196
-31.539913
-150.381500
-79.423210
-111.282364
-57.293839
-88.562622
-66.001801
-78.139206
-127.036591
-152.099030
-143.353836
-67.220802
-105.118317
-102.262672
-60.219486
-87.566032
-57.919590
-70.305046
-30.122259
-56.976990
-68.111137
-112.245598
-104.736458
-84.890724
-116.541397
-150.047806
-112.345467
-68.292648
-110.793457
-69.281891
-45.670727
-75.841759
-40.848938
-128.972076
-148.430481
-63.672325
-56.896770
-99.555824
-150.245331
-52.175835
-80.891380
-83.060486
-66.998459
-136.873337
-127.879440
-66.256355
-141.876907
-170.406967
-70.027054
-155.005402
-37.998569
-71.846207
-51.207893
-66.788025
-148.074066
-55.726887
-70.912048
-64.469719
-131.421875
-105.360245
-67.714935
-153.947144
-154.460159
-60.479607
-110.008949
-70.822289
-57.277126
-49.697552
-62.081947
-79.090431
-59.371906
-62.211300
-149.853058
-62.155785
-57.758911
-65.887283
-143.129578
-64.044685
-132.954086
-70.542221
-59.642097
-51.602100
-123.788948
-65.172981
-76.636749
-102.932594
-135.794540
-135.803741
-58.582466
-81.802559
-72.290359
-111.956535
-57.569408
-113.895111
-86.643761
-62.597424
-65.046043
-119.945793
-54.963264
-100.740356
-119.102753
-79.619576
-95.542641
-66.672493
-98.788025
-55.316532
-77.718117
-151.438583
-128.094589
-51.283707
-60.302650
-107.190689
-65.602417
-144.517914
-94.327423
-55.140224
-61.348270
-73.287132
-61.250797
-57.814674
-76.081581
-149.514542
-59.230610
-150.472412
-81.152061
-64.572098
-48.010174
-69.629280
-91.429703
-82.808136
-84.315865
-63.289730
-57.879028
-94.573364
-105.821304
-65.023628
-119.728142
-115.956100
-96.401199
-138.017136
-136.967789
-63.225895
-64.323105
-61.605980
-46.405899
-162.447372
-132.504303
-163.207504
-74.833847
-62.504200
-68.157799
-96.249657
-106.453224
-92.341858
-65.708122
-64.465263
-48.861786
-120.336113
-46.731941
-60.332436
-57.212864
-115.192490
-54.929176
-65.248299
-61.469452
-59.475849
-61.986053
-69.725922
-138.774765
50.198959
93.298073
61.465908
55.840343
38.238628
54.676125
-51.840580
-109.095627
-80.291817
-107.960381
-49.397686
-85.610634
-52.064861
-71.051941
-63.816368
-86.825302
-65.393196
-61.064072
-157.355789
-82.443970
-68.810013
-141.110535
-88.337563
-60.055145
-112.512634
-58.780838
-58.089046
-38.591251
-66.173203
-127.972122
-168.455673
-124.686356
-61.713993
-160.704559
-95.186401
-89.747803
-69.400620
-86.442909
-52.701313
-86.919807
-60.601917
-91.239838
-129.821945
-107.986618
-56.186691
-103.117813
-63.287033
-121.656334
-62.075104
-65.981422
-67.703957
-52.203194
-110.406067
-66.947113
-61.681591
-98.747360
-116.022598
-146.634476
-66.827209
-111.976562
-133.330078
-87.658424
-151.093353
-69.369209
-62.631985
-137.877853
-79.783592
-155.030716
-138.228958
-68.100647
-59.828999
-61.168533
-86.116516
-70.140114
-66.037704
-75.671761
-73.804802
-94.957809
-64.895386
-121.493271
-36.931099
-139.185349
-27.684847
-46.484898
-31.343313
-57.962490
-84.689026
-64.290863
-84.360085
-65.451233
-42.693317
-65.753418
-122.471115
-144.297165
-71.698364
-66.399826
-127.969353
-76.363823
-61.842709
-60.333981
-37.675018
-68.984276
-134.466537
-64.801003
62.169117
57.669231
73.847923
47.078400
43.595455
60.074898
46.926094
76.184662
44.872818
54.705219
75.539635
68.889725
63.621468
-69.239967
-66.504135
-87.205025
-71.322144
-118.362953
-130.067993
-72.318161
-47.228577
55.818180
53.222641
73.680649
50.368320
-67.305649
-76.807137
-66.167175
-103.832527
-47.681679
-59.934284
-165.372940
-53.927078
70.172462
-79.957726
-58.571716
-67.543030
-82.896271
-88.802750
-74.925209
-118.059715
-89.011475
-105.825165
-78.836494
-72.116898
-156.959961
-68.112572
-58.577946
-96.615417
-60.242367
-70.404236
-134.252075
-67.417519
-61.203533
-57.468956
-102.788559
-168.471573
-75.716423
-35.937206
-61.265816
-50.857174
-126.902275
-159.781265
-48.056984
-137.799271
-149.507889
-77.716812
-111.791618
-87.524734
-76.347847
-74.210632
-110.406860
-68.875320
-56.198078
-76.407753
-86.405136
-100.801682
-53.876541
-97.171158
-61.796871
-55.605530
-78.658112
-80.775711
-132.320206
-161.910553
-80.832169
-162.676392
-31.067480
-149.941910
-57.524498
-152.542343
-99.731628
-68.026413
-58.426704
-92.811592
-49.442589
-95.748863
-60.885445
-61.448353
-118.241608
-107.402481
-92.598885
-81.478096
-91.945633
-70.234001
-118.724144
-103.051292
-56.967651
-118.590164
-127.082764
-107.112114
-96.990875
-61.824821
-74.025215
-86.753181
-62.408440
-118.328377
-89.353783
-145.161667
-90.131668
-56.184921
-63.020260
-113.095276
-90.613823
-95.538750
-109.113823
-123.648216
-99.804352
-147.423035
-69.949524
-112.489525
-142.889130
-101.132195
-81.770454
-110.970161
-125.522339
-89.214760
-145.263260
-74.498314
-98.003990
-72.810127
-116.595871
-83.779617
-123.715851
-88.405655
-80.667358
-64.563866
-101.052422
-59.777718
-133.786758
-69.921135
-101.078560
-114.480537
-59.112328
-138.886322
-66.415642
-65.063286
-70.595039
-83.385345
-141.709335
-66.361176
-140.597900
-16.815660
-165.834045
-58.085339
-74.696747
-80.817101
-70.681732
-38.999756
-124.236732
-135.227371
-100.017319
-69.073593
-42.292927
-104.832390
-50.428661
-57.088028
-47.883060
-60.631229
-87.950012
-98.100601
-70.029701
-59.881611
-66.683342
-75.047684
-63.891197
-68.691742
-63.224060
-35.318264
-56.099125
-43.844398
-60.615017
-73.669525
-57.841419
-57.803978
-59.349682
48.821205
87.526703
72.765160
44.576977
68.379219
-34.511364
-63.494862
-80.280060
-88.368416
-61.441429
-63.745701
-98.709625
-50.238838
-56.953648
-81.767311
-58.612663
-102.539482
-75.690453
-58.341396
-65.145699
-111.318306
-82.968559
-50.748348
-126.377769
-70.769836
79.171738
-148.040726
-78.772781
-74.854568
-79.336082
-74.351715
-105.208542
-138.644989
-87.507515
-59.971119
-54.785507
-43.187042
-106.146027
-50.655769
-60.336349
-61.994865
-81.112160
-149.323120
-31.418995
-56.573841
-60.348331
-119.691521
-97.058022
-55.654278
-89.225090
-90.041679
-60.570072
-61.827595
-59.895504
-139.778687
-56.621590
-57.897972
-68.076950
-66.567978
-59.467770
-81.181404
-134.550217
-49.761944
-131.941925
-132.165482
-57.781094
-28.672298
-58.660183
-70.406898
-74.612862
-83.133965
-63.349419
-121.270210
-63.597027
-74.686943
-116.359261
-132.910187
-81.351143
-74.024849
-66.556961
-141.655273
-58.941422
-73.907799
-131.302322
-58.771160
-57.510586
-146.126175
-59.881310
-119.411087
-133.355881
-79.182793
-85.523895
-84.813171
-42.678207
-66.171638
-81.890884
-147.791183
-51.148277
-66.239105
-78.512886
-59.890388
-82.676598
-97.921463
-64.061981
-72.909904
-64.602905
-75.465767
-148.395584
-90.184265
-69.440491
-86.804703
-71.928093
-62.485771
-36.728935
-84.633575
-142.678055
-33.382290
-150.100143
-30.221071
-66.666534
-150.344864
-61.151707
-57.367905
-120.096001
-66.580757
-62.790833
-61.679131
-63.142521
-40.656288
-142.164597
-72.673378
-151.617981
-122.151398
-79.990967
-109.299988
-157.559830
-94.893219
-64.013199
-157.603073
-62.812119
-123.436302
-118.637878
-112.164879
-119.521553
-104.615341
-154.416687
-64.102379
-110.048470
-73.072845
-79.978455
-55.101349
-61.774715
-58.727119
-146.800934
-110.851349
-110.325012
-67.839195
-59.822407
-111.526779
-67.853111
-92.960640
-100.528366
-66.649529
-118.867363
-73.514252
-88.110916
-71.067139
-96.381668
-55.696507
-105.980354
-133.325592
-70.483025
-92.859398
-52.036350
-56.045887
-53.556538
-72.513779
-53.965446
-62.370731
-73.687874
-100.407272
-97.098915
-128.243576
-80.248100
-77.028976
-77.131897
-50.712498
-72.536102
-138.303650
-102.180870
-111.591446
-55.114780
-68.846161
-69.239166
-92.960999
-63.727554
-146.796326
-64.266945
-129.337418
-74.343781
-126.381744
-73.698463
-53.938656
-66.705254
-126.132278
-98.390602
-72.960037
-138.971039
-71.816498
-27.169849
-108.644196
-93.978096
-50.946438
-37.608883
-69.122749
-74.093254
-69.874649
-51.856983
-101.503990
-62.388885
-65.481056
-91.481895
-89.956627
-61.759312
-61.303719
-157.643509
-87.166290
-70.953972
-49.775051
-72.801987
-101.423309
-69.427643
-82.491516
-62.877449
-79.903282
-121.966682
-125.214897
-94.361137
-112.880341
-53.828228
-80.144981
-101.922882
-80.458900
-57.577816
-57.579884
-64.171143
-96.288269
-102.920288
-67.100395
-63.954807
-125.147720
-50.924702
-66.141754
-85.893082
-144.424942
-149.504089
-140.270218
-61.614567
-93.755257
-61.267799
-157.168915
-75.140160
-112.268250
-114.707649
-55.184330
-66.283134
-112.799370
-69.550148
-143.187698
-55.717876
-141.391373
-64.793083
-79.040840
-67.023895
66.378288
71.698433
-80.507820
-139.140900
-66.495255
-64.326141
-65.271118
-64.529915
-39.040367
-68.953903
-62.675930
-86.652512
-66.688843
-63.118397
-63.544189
-55.499653
-50.123993
-82.349602
-140.305786
-94.327560
-44.223186
-64.495964
-146.836929
-163.653061
-56.181709
-109.982422
-160.555283
-116.142227
-155.838165
-127.851357
-106.981903
-88.348564
-145.132782
-98.372589
-54.028889
-57.881344
-56.694103
-87.615891
-130.734314
-59.553276
-66.434082
-54.077667
-54.602150
-145.370056
-66.281921
-93.740219
-84.735886
-143.099747
-62.469967
-57.556770
-66.957634
-32.495045
-96.675583
-93.922043
-122.052414
-109.302155
-62.743385
-146.859985
-158.389069
-59.837883
-62.319221
-156.618057
-60.045925
-55.845428
-107.956970
-116.746246
-106.640862
-92.141663
-60.144367
-93.653137
-119.397301
-148.896744
-73.051910
-144.333496
-53.454357
-74.754761
-59.844231
-83.399574
-60.671768
-117.780281
-95.253906
-104.528557
-57.694012
-99.778236
-125.615829
-105.419411
-64.077400
-69.629036
-148.588501
-147.242844
-62.572071
-61.723392
-62.186729
-43.916771
-65.775955
-73.991562
-56.174236
-70.120590
-135.054398
-137.491974
-55.521687
-108.646538
-42.643970
-63.021175
-48.510345
-86.470421
-60.095814
-71.074631
-58.409191
-135.196457
-65.739037
-121.922363
-87.433517
-59.261902
-115.303284
-122.929955
-108.956650
-140.135544
-123.189339
-60.680191
-110.482758
-33.089451
-68.461746
-71.412796
-143.714645
-71.428185
-75.445763
-40.950729
-63.485493
-108.061508
-145.891129
-93.052391
-81.118355
-64.333611
-20.864754
-89.034393
-156.607452
-71.091362
-136.112259
-100.735764
-106.213814
-76.422089
-91.944351
-123.229530
-90.391960
-62.986382
-13.030282
-163.576569
-94.550407
-56.140137
-116.704155
-139.736679
-128.694366
-137.705734
-80.756462
-86.853546
-56.129505
-81.562218
-64.501411
-80.126526
-153.699799
-55.495163
-32.053234
-63.533043
-63.904694
-90.209541
-65.294815
-59.733784
-140.690765
-62.743275
-57.280499
-143.356491
-54.242588
-151.454422
-138.796799
-67.468910
-57.569210
-79.672676
-68.719223
-73.454323
-166.781128
-77.076233
-57.326702
-119.316010
-62.489166
-76.110352
-117.946785
-79.389587
-63.609829
-114.784698
-79.924706
-149.824142
-139.825378
-126.715340
-66.372787
-64.563019
-149.325272
-147.969559
-64.780449
-49.234539
-85.454933
-141.796005
-108.760956
-104.803459
-49.137375
-63.648209
-115.375259
-92.695358
-104.724426
-77.838081
-145.077896
-58.418262
-87.962059
-55.383862
-67.348335
-70.351349
-128.250778
-59.926151
-99.622566
-69.084923
-56.395245
-59.337921
-98.480995
-81.558174
-63.599823
-106.608215
-84.489876
-98.920914
-105.017212
-99.814873
-53.910446
-77.614578
-108.336845
-109.339851
-115.040024
-61.376644
-64.765793
-171.790421
-88.147758
-76.558228
-150.850876
-61.195351
-37.931728
-59.612885
-54.419216
-96.315132
-79.232536
-71.155602
-47.661903
-82.540848
-69.938560
-57.203423
-61.489445
-63.168018
-65.610184
-152.628586
-55.438610
-113.458694
-64.903702
-50.193375
-86.561424
-114.343193
-142.054428
-67.026253
-50.336639
-66.106613
-62.696815
-156.513336
-60.744106
-59.492691
-64.388145
-78.463036
-142.294556
-115.634171
-62.842518
-83.241074
-65.150711
-59.987637
-51.923565
-86.737587
-44.177044
-48.409573
-123.809982
-142.397690
-63.545742
-41.969753
-91.927895
-27.695246
-44.725319
-108.619987
-52.471794
-102.676979
-117.792290
-65.980927
-73.358566
-87.731468
-109.399452
-66.649780
-63.819653
-56.475082
-134.441437
-78.048492
-59.026779
-54.443348
-113.963120
-145.005478
-86.237686
-56.911449
-50.410595
-63.037575
-95.674416
-81.418190
-58.820023
-82.149086
-164.390976
-152.201996
-62.774509
-62.931965
-99.790222
-57.707733
-90.815575
-74.695496
-78.162529
-67.173157
-71.688805
-57.240471
-115.474411
-88.456566
-70.713356
-110.286293
-67.965065
-95.801163
-59.394878
-138.960602
-129.131363
-100.566566
-60.803024
-136.219116
-143.347504
-69.514778
-77.410011
-52.171566
-57.593441
-93.221649
-64.552017
-98.270554
-135.434143
-156.374893
-70.969910
-143.645538
-65.148308
-67.940529
-140.391586
-52.735596
-143.447327
-99.960152
-83.750481
-55.563713
-73.736717
-54.769131
-74.860962
-58.457600
-78.080177
-60.204998
-111.373383
-105.284096
-83.994057
-113.738121
-64.481987
-62.480793
-93.204422
-51.079231
-88.167557
-101.967758
-58.534836
-94.735626
-49.429699
-55.294331
-61.834347
-93.407387
-62.556286
-125.306709
-102.327309
-48.414864
-51.701324
-76.896477
-73.304741
-71.935974
-34.280052
-59.207691
-71.937584
-57.011921
-62.280563
-147.105331
-78.318542
157.001938
-49.363892
-68.107056
-80.705757
-56.135601
-62.111061
-63.571907
-67.484924
-71.633217
-45.579384
-62.094666
-76.698494
-65.873283
-51.013969
-81.217880
-90.072906
-147.721954
-56.059193
-57.772095
-56.876671
-35.459206
-86.005348
-61.279526
-101.234062
-22.646149
-72.772301
-70.669357
-36.382080
-130.281158
-56.053085
-85.807579
-63.054813
-60.685703
-149.240280
-79.816513
-55.671249
-100.367996
-78.920799
-153.284790
-76.668121
-80.771881
-41.538071
-104.922729
-83.556290
-73.915291
-82.624092
-101.229248
-71.588959
-105.576744
-143.782379
-52.994167
-57.850380
-138.120712
-58.008049
-67.658600
-84.233658
-54.590065
-62.919994
-84.562325
-60.493656
-69.482773
-102.335358
-72.552452
-53.984615
-65.813622
-63.045906
-94.217049
-80.492271
-36.017712
-73.448807
-59.952892
-74.514351
-106.508240
-90.509697
-153.322052
-78.242058
-54.386032
-59.500809
-69.647575
-65.774445
-94.525322
-164.843079
-61.354153
-86.476227
-62.310364
-115.230980
-90.526810
-112.129295
-66.707504
-68.472488
-73.394356
-63.446854
-93.174202
-129.300720
-63.664265
-63.772003
-83.579147
-60.345524
-75.530159
-46.034630
-142.799500
-64.016411
-70.183899
-65.372719
-103.436447
-39.325016
-65.476227
-59.400970
-109.356636
-129.577621
-34.147659
-116.442223
-76.149681
-79.442825
-154.263458
-111.605652
-56.188057
-128.576645
-151.550003
-136.441772
-65.798859
-77.686951
-32.026619
-36.779568
-36.628601
-149.192627
-142.797302
-66.011620
-73.282486
-111.176964
-86.888382
-147.670593
-102.484749
-71.519539
-135.493195
-119.025032
-58.977615
-59.882244
-83.602852
-67.533981
-86.852684
-29.492920
-83.848396
-73.916084
-51.936607
-66.096870
-78.362442
-134.427917
-80.239502
-106.366524
-98.105431
-87.446922
-160.292007
-106.559464
-121.154778
-112.446823
-91.635307
-112.319344
-113.947472
-72.900887
-163.016785
-74.338547
-147.062546
-110.736130
-62.935402
-66.209702
-60.551510
-135.693939
67.885178
70.185547
-69.729942
-85.832115
-52.704365
-64.333199
-59.494045
-68.007973
-143.265457
-58.447338
-61.004910
-33.659855
-131.351227
-88.094482
-94.240456
-82.931412
-97.881363
-136.827988
-93.304367
-76.126633
-69.710007
-78.703743
-111.382484
-96.843742
-81.409622
-118.024147
-150.875565
-99.926170
-114.070023
-100.473709
-97.483299
-93.025482
-102.710358
-88.470161
-65.619431
-145.565063
-52.557911
-59.731312
-78.707794
-56.664463
-113.449257
-72.809174
-144.865250
-158.788055
-84.147980
-69.401176
-160.537247
-62.521820
-134.562637
-157.888351
-49.058643
-68.308281
-49.113564
-134.500946
83.363480
76.575623
82.342758
-61.144260
-111.134079
-122.895775
-64.457458
-55.180843
-65.064468
-96.390556
-65.813766
-112.627815
-43.983330
-99.099640
-116.149208
-62.625954
-59.961926
-133.578445
-62.324284
-53.943253
-63.707085
-139.940079
-69.223541
-98.169968
-65.419571
-47.901798
-84.315536
-52.544086
-97.926849
-66.284904
-95.415390
-79.473709
-155.047012
-68.080124
-85.757286
-110.241173
-105.425476
-91.284462
-106.887825
-50.235088
-127.184998
-78.392952
-145.789032
-95.404556
-94.192207
-79.656448
-75.816956
-80.916382
-56.385189
-116.576363
-72.277344
-66.776512
-86.454918
-48.749058
-87.652588
-160.940445
-60.760002
-106.261330
-99.921120
-115.748299
-106.698120
-124.015083
-61.718903
-51.524845
-61.250851
-63.346039
-75.005127
-62.224876
-43.260654
-128.441315
-122.920174
-84.622017
-78.766533
-107.940979
-162.715393
-102.276855
-161.275421
-94.015625
-83.655739
-104.640594
-157.203903
-66.997787
-56.001091
-95.977730
-130.451401
-74.556343
-68.792839
-60.187092
-56.118637
-132.301910
-53.730877
-49.080936
-18.976231
-68.261620
-66.070915
-77.450386
-142.397095
-49.450645
-104.291542
-87.366791
-61.897575
-91.797783
-51.857414
-69.873901
-62.086834
84.723419
79.733131
68.288750
62.795990
54.148403
-92.602875
-136.145996
-61.885849
-59.946362
-100.969269
-106.064003
-68.591217
39.608009
-132.838989
-46.974083
-81.976044
-58.965580
-72.312592
-123.308350
-65.277496
-147.665100
-128.358856
-144.063629
-72.355766
-155.895721
-57.010319
-44.620018
-77.819138
-121.894104
-157.236389
-77.437424
-130.950302
-67.939041
-123.059227
-134.720474
-134.809448
-141.431839
-61.869202
-47.904209
-73.675392
-130.340103
-68.426102
-54.383316
-66.141983
-59.469772
-65.427704
-107.028786
-60.453632
-148.500595
-68.531029
74.762253
-66.570023
-126.059181
-99.926994
-77.836678
-113.932999
-84.785217
-56.626564
-90.692749
-75.938713
-68.803009
-62.955654
-59.033470
-27.080902
-91.063698
-59.303688
-163.638519
-139.215942
-38.969707
-69.368370
-77.587311
-57.268921
-152.078613
-138.364609
-68.127434
-121.084030
-60.702988
-74.245392
-87.870193
-94.720848
-102.128670
-59.299419
-91.702713
-141.902054
-76.174408
-125.208794
-71.005630
-159.552902
-131.052292
-118.636162
-119.504837
-95.074112
-59.508369
-101.694695
-93.044006
-143.425476
-90.440742
-78.580765
-68.591087
-116.780380
-130.779022
-26.779648
-139.587555
-45.019936
-142.188187
-97.697517
-64.155190
-97.249435
-58.486649
-58.739243
-118.037437
-79.358032
-72.846764
-132.037918
-36.733761
171.821152
-76.845917
-154.337616
-162.342987
-142.301132
-71.490395
-55.201088
-65.356621
-56.957367
-60.416126
-87.552216
-61.728638
-75.233894
-128.497574
-61.463768
-117.734192
-125.749702
-148.227951
-113.022575
-61.580982
-63.892597
-136.289215
-115.375069
-138.763916
-82.472504
-121.255737
-146.817032
-62.600277
-80.574364
-65.895187
-78.645714
-82.606186
-87.469383
-52.394371
-54.626423
-58.260452
-74.065651
-61.286930
18.504269
-50.207157
-41.803253
-63.424294
-83.292404
-53.305431
-60.619167
-146.744995
-67.089027
-125.584602
-59.248760
-104.100548
-88.952866
-66.316536
-105.632187
-78.458580
-109.604263
-136.686951
-57.026810
-75.206467
-79.314995
-70.798271
-63.610271
-69.560104
-119.388885
-55.347313
-70.523659
-56.307468
-58.053894
-123.095467
-54.279743
-97.852898
-103.087425
-102.126419
-93.158974
-105.842255
-112.182770
-51.942192
-77.246597
-112.088608
-92.464790
-60.360767
-146.060791
-126.430222
-47.878803
-152.303482
-76.594200
-86.855515
-56.626904
-55.761284
-62.428082
-70.218811
-171.443939
-111.018486
-93.451767
-150.940308
-153.519485
-59.839550
-95.159889
-70.062263
-79.719109
-59.040424
-71.057205
-68.831337
-91.663582
-57.472446
-63.488914
-92.338554
-74.008347
-102.274963
-101.585350
-106.611908
-97.455818
-65.188675
-95.331490
-103.488411
-117.563515
-56.636597
-54.729012
-77.714180
-108.702744
-97.412178
-86.311928
-68.444740
-62.590511
-127.513741
-74.341980
-73.936676
-164.550613
-96.222946
-63.747723
-113.168068
-61.970173
-71.213524
-84.582123
-48.292797
-156.863663
-46.601490
-118.205132
-82.351311
-157.026474
-142.082489
-70.414757
-60.535889
-159.801987
-74.833679
-81.107430
-99.281914
-93.279572
-65.199753
-54.458858
-77.712265
-119.199417
-64.850853
-96.450829
-112.053726
-110.476784
-59.247299
-56.329674
-115.879860
-73.583618
-71.615540
-149.480591
-68.040115
-78.137032
-80.878510
-59.947899
-77.874535
-74.665794
-70.121552
-69.314407
-162.178375
-161.069183
-71.519096
-173.524231
-90.229294
-59.433743
-76.264977
-121.576065
-105.085609
-56.532063
-73.447289
-60.317665
-112.884338
-66.195625
-87.023911
-125.016579
-82.546623
-96.603882
-89.313744
-73.752968
-59.659058
-60.963295
-63.403412
-42.989803
-99.845490
-79.053650
-55.663479
-51.038040
-158.433853
-75.786285
-108.831985
-124.335129
-55.653770
-97.647476
-62.153713
-112.358002
-99.196350
-92.656441
-65.407654
-65.624390
-105.739563
-69.558052
-78.867165
-98.487762
-75.330681
-131.759109
-89.540390
-158.386810
-55.471821
-137.374817
-65.013832
-65.994499
-60.815353
-38.448540
-155.071320
-60.941132
-54.695599
-65.404518
-81.999367
-70.340912
-64.732834
-87.092896
-67.673088
-59.416245
-100.345169
-129.198212
-55.942383
-163.896042
-84.525742
-63.154343
-69.220078
-53.443573
-141.475418
-71.479416
-80.092354
-33.057213
-61.142403
-112.310654
-61.221859
-74.510773
-60.281281
-160.600891
-71.410149
-60.124554
-61.033379
-57.232456
-44.992500
-53.336998
-64.780556
-156.503281
-64.338722
-141.321655
-63.058140
-95.716202
-80.418129
-64.126373
-154.424530
-77.671425
-116.766548
-89.368370
-57.311474
-139.032318
-69.589851
-52.132908
-103.999969
-54.968605
-56.785732
-26.520527
-170.890244
-78.052895
-63.273750
-67.415695
-97.571808
-176.516129
-57.904755
-144.482605
-93.489807
-150.772018
-159.299866
-60.275936
-60.395863
-65.866592
-61.535618
-132.524048
-69.925346
-104.755531
-66.439453
-70.339546
-60.601055
-67.017021
-63.299736
-149.144043
-77.853310
-89.936058
-56.507591
-59.643135
-45.884346
-56.952099
-155.152954
-69.641052
80.355835
81.426170
112.250328
-139.381485
-149.706863
-133.520737
-62.920731
-117.417969
-54.068867
-110.668823
-147.584366
-118.979294
-84.445412
-73.217819
-98.909279
-77.589241
-142.393677
-146.022614
-47.468525
-152.984222
-44.831608
-111.394981
-118.268158
-66.487968
-73.928024
-146.944946
-91.274490
-63.100712
-72.223740
-63.996548
-124.624565
-67.597855
-70.565720
-75.435852
-62.580784
-86.625137
-122.806755
-60.914997
-93.563652
-56.235466
-113.531158
-95.513390
-82.492233
-61.216339
-73.878540
-95.375618
-67.392693
-110.795982
-126.488747
-63.537312
-65.680740
-97.438637
-76.291504
-94.149544
-72.240936
-100.651146
-103.209915
-69.617859
-95.417503
-108.129906
-110.605606
-112.741333
-96.409958
-102.229324
-53.578190
-120.452309
-111.872215
-119.103577
-56.997364
-76.119095
-77.148132
-147.910629
-72.460999
-57.001953
-82.114357
-78.167824
-151.878799
-57.260853
-52.733906
-62.729218
-62.080898
-96.180267
-58.974876
-102.543205
-61.873661
-149.294037
-63.253414
-115.040749
-103.146339
-66.285660
-61.430157
-62.110104
-141.150101
-98.299149
-135.694275
-69.775436
-105.136101
-110.619514
-63.621349
-82.791389
-75.708260
-76.816330
-62.469494
-103.823174
-65.885490
-60.350235
-71.540283
-97.649124
-91.033340
-142.203537
-63.580410
-58.632629
-62.474663
-78.397659
-56.572666
-121.123672
-68.742996
-69.839516
-55.368660
-146.028839
-109.663857
-153.770218
-165.159805
-118.557487
-142.793076
-52.254162
-144.707199
-66.621292
-103.289749
-95.544395
-105.441666
-59.609249
-68.843369
-50.118866
-60.698753
-87.607178
-52.530209
-84.519608
-149.520203
-106.838715
-55.757893
-93.262733
-75.618484
-93.822876
-90.113411
-147.235214
-89.728165
-70.816666
-83.329498
-123.557053
-61.887318
-78.708763
-111.991867
-144.963974
-110.133095
-63.706535
-56.503933
-95.319397
-62.742653
-85.039268
-39.472977
-26.004383
-106.180191
-129.071045
-69.810211
-92.289474
-77.892426
-49.261314
-86.134338
-59.619633
-72.195175
-105.597099
-68.159317
-63.003860
-94.160530
-82.980858
-52.026329
-58.230515
-87.924194
-101.312195
-109.041267
-131.591888
-128.432846
-57.502480
-109.186729
-55.157536
-63.143047
-64.197746
-82.442375
-61.269882
-62.892406
-84.608429
-109.766159
-85.991631
-57.525864
-57.808620
-62.353867
-71.115852
-69.654549
-152.644608
-77.507973
-65.710129
-63.152607
-63.747669
-47.514069
-110.460709
-69.605652
-66.670624
-86.886635
-69.832718
-128.596832
-102.772697
-82.184723
-65.537544
-64.096207
-58.481777
-58.635498
-69.319885
-84.328651
-65.504913
-80.771172
-170.251587
-121.795273
-44.179321
-82.119400
-85.013992
-141.104904
-68.745224
-61.698994
-107.916718
-88.424088
-120.430420
-43.760010
-108.961433
-97.895088
-81.169701
-56.464066
-66.051300
-81.085472
-73.801491
-71.600021
-159.772278
-78.012222
-75.193565
-104.730316
-67.933044
-142.165665
-125.668083
-178.158340
-105.293327
-156.414719
-78.880211
-163.868164
-88.342751
-65.338463
83.998573
87.734337
44.061993
56.649315
-111.553070
-64.715630
-79.887367
-122.144676
-89.745911
-134.073212
-67.531677
-85.569420
-48.413479
-68.735168
-73.808441
-140.071564
-62.313614
-54.004837
-115.339485
-50.897739
-63.983906
-84.025307
-140.051834
-131.943832
-70.256073
-124.382011
-62.848305
-77.222008
-58.472073
-146.385269
-60.774841
-67.858643
-63.414070
-70.856636
-64.970978
-93.956383
-76.931030
-130.323685
-83.345734
-52.976021
-91.035263
-69.834015
-67.678116
-155.805267
-50.925694
-68.704903
-100.512848
-93.353020
-159.475342
-56.279182
-45.363132
-106.845680
-64.288383
-77.248535
-60.629482
-60.488480
-65.354828
-155.467957
-142.631241
-118.392593
-126.752373
-93.777191
-146.088837
-64.771759
-128.525604
-65.436691
-65.675804
-66.729744
-72.813789
-61.590504
-47.775452
-64.952774
-56.700634
-121.618858
-57.461040
-77.375481
-137.128281
-135.636368
-44.183441
-48.267921
-81.423363
-77.459671
-87.625473
-55.506039
-159.464081
-113.225792
-67.235527
-90.421974
-46.484268
-62.166309
-81.375740
-91.663994
-156.067017
-129.590698
-133.278076
-40.417084
-62.077843
-73.868393
-50.951859
-166.672821
-60.797752
-46.446442
-112.716515
-161.655411
-44.917915
-56.723495
-64.006493
-84.657127
-73.971466
-146.341690
-71.801323
-77.654655
-124.696434
-65.688492
-142.187485
-71.150162
-32.148651
-147.229416
-54.396194
80.660141
48.820915
73.534889
42.715580
65.233086
92.640297
-92.603233
-59.144073
-45.029781
-70.451897
-51.703930
-67.619286
-46.040958
-60.965786
-62.661667
-49.886948
-63.232052
-64.878059
-59.240932
-151.473282
-152.002304
-62.110970
-105.845154
-57.180248
-70.132256
-55.235493
-60.693836
-160.835709
-75.786552
-54.003414
-116.036697
-141.666809
-55.915390
-76.645241
-120.005951
-64.950706
-67.789749
-90.145943
-92.982498
-146.881714
-109.338501
-88.215164
-68.945511
-109.819176
-95.472366
-96.712502
-158.213593
88.289177
45.411312
-60.112648
-101.047104
-89.779144
-152.008942
-132.784683
-70.366135
-65.983452
-67.600441
-58.759315
-70.812218
-65.680664
-166.388290
-53.068184
-72.664291
-149.759506
-85.688599
-77.542458
-78.733826
-161.027618
-132.522110
-105.857040
-80.623398
-64.940880
-113.007484
-37.541298
-66.718254
-55.331131
-84.311226
-65.087440
-144.835144
-65.015327
-53.917976
-89.995499
-61.604301
-67.333656
-154.662262
-66.828438
-54.846104
-140.895844
-100.386543
-74.249763
-163.097992
-58.159569
-114.189484
-95.937645
-54.747974
-140.446106
-56.089912
-72.241982
-61.662472
-61.569801
-62.544468
-75.414001
-58.353088
-53.259178
-66.716110
-118.018562
-114.484879
-168.859177
-59.398075
-61.478405
-71.180458
-70.951866
-110.885376
-62.987469
-156.167526
-70.471046
-65.897125
-172.824478
-90.983841
-101.968582
-155.037323
-119.588737
-83.812408
-133.466995
-57.661465
-145.203262
-77.188675
-74.060738
-57.338718
-92.483780
-119.376373
-151.347382
-65.817505
-79.311478
-60.946007
-145.531189
-63.373245
-87.020950
-40.278175
-168.397583
-61.446926
-45.735371
-65.411621
-43.387680
-84.183708
-57.930984
-148.197739
-72.744026
-63.143894
-68.897148
-64.626862
-59.393711
-61.978157
-97.382034
-114.282616
-76.970070
-60.292084
-75.339157
-57.597137
-57.298569
-89.721130
-59.999130
-76.641777
-84.981689
-87.596863
-82.250481
-61.875713
-61.014679
-65.989952
-63.821709
-71.436684
-87.467491
-69.283394
-73.451706
-164.708801
-103.874062
-99.205956
-93.074539
-93.401329
-57.178074
-110.243683
-144.253784
-157.664932
58.585739
67.157524
64.297050
55.672043
51.387470
60.293102
62.359516
-149.206451
-66.099304
-66.771332
-163.079773
-66.035469
-130.684341
-60.133568
-114.720848
-51.550457
-60.885670
-56.149956
-142.202484
-31.128408
-60.932373
-82.308975
-38.567379
-65.819717
-61.638054
-137.461823
-151.566833
-53.897865
-65.601189
-73.695274
-94.973076
-79.283073
-66.153633
-103.072945
-144.480423
-93.091125
-50.083122
-107.970688
-77.204933
-130.216171
-80.165474
-67.682747
-53.485985
-59.154133
-69.783928
-69.417992
-81.054420
-108.390762
-55.343021
-136.434799
-161.896439
-55.937824
-64.571167
-129.807953
-56.342506
-105.560295
-165.364334
-57.839951
-82.275635
-78.519157
-58.206638
-73.458099
-68.524925
-56.519806
-65.850517
-97.267044
-74.433876
-120.202850
-90.900238
-49.622086
-41.351227
-55.649784
-64.014877
-59.144886
-47.024532
-100.315575
-100.928154
-61.613003
-52.572117
-90.210587
-63.125820
-72.755569
-133.429871
-58.508259
-61.833466
-141.714539
-110.980186
-163.536346
-50.312492
-58.539692
-61.457794
-53.783691
-89.437355
-100.954453
-56.437572
-50.028389
-69.558861
-27.258385
-74.522972
-99.136734
-110.203278
-159.829880
-70.762535
-61.001934
-140.779739
-35.999405
-83.852142
-66.156403
-63.408726
-68.031693
-94.910080
-134.841263
-149.899948
-55.685356
-142.649292
-54.005527
-70.231850
-62.332672
-61.169804
-79.887840
-94.334892
-122.586700
-157.081802
-100.197296
-74.194763
-129.386566
-118.544853
-60.516899
-79.301178
-90.281006
-85.348740
-93.136429
-137.052185
-66.234451
-166.648071
-110.559433
-64.500237
-135.874176
-104.393913
-61.681183
-64.732964
-66.874008
-76.250847
70.443031
43.813679
37.760540
48.944683
47.652794
65.370804
48.336372
-96.480453
-156.284302
-77.250053
-148.590988
-151.379120
-108.189461
-103.821960
-63.817501
-70.968872
-67.241791
-33.990131
-45.200645
-165.067551
-68.564644
-40.139011
-64.148598
-66.751732
-104.615578
-153.159698
-58.845634
-91.949745
-115.092903
-112.138031
-64.081749
-88.546188
-87.162872
-159.625504
-74.914452
-88.260872
-91.470016
-63.957226
-82.250603
-64.051384
-56.802685
-61.620296
-120.105225
-72.737747
-109.005234
-147.391251
-61.966587
-60.665676
-67.203461
-106.750320
-99.228340
-43.108479
-66.087334
-90.629021
-66.568123
-81.384140
-69.324852
-125.950188
-110.431358
-66.743202
-69.481171
-144.849121
-59.561024
-60.310410
-115.914658
-57.743374
-76.187302
-58.915234
-143.905319
-67.036491
-85.591080
-62.249943
-60.837559
-89.893616
-58.287910
-68.239273
-57.735149
-54.418716
-64.344330
-107.331665
-137.051727
-123.826462
-80.045563
-85.953629
-110.128929
-66.523849
-62.264664
-92.597488
-97.999779
-58.105453
-72.626480
-51.164066
-60.860512
-91.115974
-126.342361
-79.292473
-102.649551
-76.692513
-65.584412
-65.336937
-134.657150
-52.154099
-157.845764
-119.933304
-75.416122
-60.967098
-107.129295
-88.095695
-64.086128
-160.736130
-41.018147
-75.517998
-60.127335
-67.768112
-73.860268
-166.196228
-73.998856
-81.965317
-50.682877
-113.512596
-78.730347
-108.442673
-59.457817
-79.638908
-152.848022
-61.365829
-29.288912
-127.387512
-60.432446
-64.773689
-74.891350
-82.215553
-47.873608
-64.169052
-151.466827
-62.727531
-65.298920
-44.848183
-122.933342
-74.940598
-64.326553
-66.372124
-155.539978
-152.746323
-59.162384
-41.399952
-99.201187
-63.984600
-64.297188
-78.921219
-113.512497
-110.784744
-50.993149
-53.213459
-155.582535
-83.006615
-64.831276
-73.224503
-44.343441
-70.845139
-85.755623
-88.040154
-64.626495
-77.856422
-59.171307
-50.552322
-84.484993
-52.224983
-66.840317
-59.976265
-85.865974
-72.336250
-60.094902
-128.692047
-58.739281
-39.970524
-83.224854
-69.342293
-47.486813
-154.179855
-91.681778
-30.099522
-109.745255
-72.982101
-56.734177
-115.830170
-70.329140
-143.720566
-85.306999
-62.573586
-60.917500
-54.122593
-64.561722
-58.919476
-55.387783
-155.151382
-73.173622
-64.126945
-61.054703
-42.237289
-59.453979
-62.510174
-61.490948
-122.973000
-68.693817
-90.578850
-6.283909
-51.198425
-36.245136
-61.274990
-104.510651
-112.260132
-56.232967
-85.468956
-55.511135
-89.595039
-81.714729
-67.959183
-59.762691
-84.832588
-68.017189
-106.140320
-62.108780
-126.372482
-54.402859
-57.350437
-48.420090
-58.281078
-94.692940
-55.376701
-154.703079
-55.728085
-116.637291
-64.695000
-53.885086
-64.970734
-166.190994
-45.347797
-60.691212
-77.309410
-64.612503
-80.125076
-72.240837
-90.813278
-103.198418
-155.723114
-49.849510
-50.245983
-64.553818
-130.240875
-95.267944
-161.287369
-56.783775
-121.506683
-134.104965
-72.617302
-74.348747
-93.215050
-57.562012
-62.198997
-58.046368
-40.571579
-81.162521
-60.230034
-41.761917
-49.857716
-91.550529
-52.073032
-62.989136
-64.378395
-158.693375
-61.851204
-70.341995
-128.541046
-144.014999
-59.724735
-78.205612
-133.115417
-136.188919
-79.551064
-74.409569
-47.463985
-80.374077
-96.965332
-77.628387
-122.963165
-64.234505
-64.552986
-64.664101
-59.672470
-61.844940
-62.715519
-124.415909
75.429947
58.469379
-72.049820
-86.674454
-67.286057
-131.637161
-118.410828
-63.210800
-65.100906
-131.237076
-61.064007
-72.719246
-59.176380
-70.879875
-151.927582
-157.098907
-63.683826
-132.357819
-53.588478
-139.773468
-133.687668
-63.232597
-64.351250
-42.998322
-53.944485
-78.271477
-136.763657
-109.383003
-69.724518
-54.895439
-58.990162
-63.749363
-79.036415
-64.727379
-122.518753
-70.582787
-68.578323
-118.153908
-86.474579
-57.763618
-121.847397
-68.883064
-78.950066
-67.952698
-74.833405
-131.551971
-109.988487
-114.659447
-49.617939
-55.692924
-74.335022
-64.547142
-95.508385
-51.275116
148.100159
-103.155457
-62.258312
-112.946815
-74.687584
-45.697334
-84.210548
-44.456524
-60.995838
-62.492882
-65.392578
-149.059891
-111.378540
-155.031479
-106.887878
-112.200531
-70.242493
-62.661598
-67.231285
-80.428749
-129.257858
-67.372635
-110.695999
-121.208244
-89.755463
-107.899895
-114.090271
-94.360878
-58.538486
-162.146347
-97.139015
-101.197525
-110.668472
-85.854042
-89.097748
-143.382828
-105.165428
-54.189201
-77.279442
-154.156723
-51.024624
-93.200417
-58.532852
-59.302589
-58.768242
-116.749962
-77.212105
-173.690582
-76.051628
-62.221333
-80.543358
-154.092667
-53.541454
-59.195827
-83.516151
-66.454887
-80.267212
-53.754105
-78.727486
-77.255905
-83.495171
-104.413902
-57.311432
-144.590210
-97.157425
-58.563461
-58.738441
-86.350319
-105.033005
-53.629337
-73.112404
-76.568634
-61.954353
-168.609116
-103.391357
-93.778084
-86.439629
-80.775063
-104.120842
-66.640862
-161.207947
-56.207836
-120.995430
-148.425980
-94.483253
-81.479874
-98.879585
-50.665737
-123.404274
-73.719788
-73.825722
-92.238670
-68.363083
-103.121529
-110.044868
-76.027672
-55.516628
-160.070465
-61.243217
-30.703110
-50.148685
-67.341209
-47.573036
-73.552971
-97.643082
-30.485369
-25.463287
-64.808975
-79.937187
-55.373291
-64.615211
-81.215454
-57.410858
-112.772682
-73.541466
-79.678619
-95.110825
-91.124603
-67.409050
-112.123215
-91.536110
-71.502541
-90.112549
-75.154396
-95.265129
-147.847870
-44.380730
-53.700535
-140.872772
-51.313625
-56.420712
-171.594894
-71.882721
-57.287674
-157.446014
-60.118004
-76.519913
-144.715958
-62.948761
-121.459114
-64.765312
-59.427029
-65.635040
-53.023758
-84.790237
-57.570015
-147.425995
-65.053391
-82.292885
-103.542336
-100.736061
-58.772163
-73.614235
-63.477890
-61.899467
-61.634789
-142.196442
-103.449631
-121.789696
-111.048615
-113.679268
-40.917343
-90.845619
-59.486027
-101.344742
-110.449219
-74.119423
-56.759697
-100.481033
-102.426468
-61.656925
-58.974159
-77.453934
-137.546173
-60.342560
-131.126022
-79.697571
-90.746162
-82.404030
-141.826126
-69.770294
-87.271423
-100.919968
-71.607841
-162.113235
-97.936592
-98.507843
-66.791748
-79.382889
-63.863876
-54.334881
-71.221428
-54.887051
-61.740036
-55.325569
-75.065987
-154.426559
-53.222794
-54.621357
175.522614
-111.979149
-159.370499
-82.643852
-55.722458
-85.552605
-101.352936
-104.411034
-57.988739
-88.771271
-96.044373
-86.782799
-75.881027
-105.213631
-102.241478
-162.917389
-33.125072
-75.754547
-46.063831
-45.252243
-162.151230
-138.564697
-79.234985
-149.591995
-141.960175
-159.615173
-50.066158
-122.218552
-63.631378
-80.517921
-47.899162
-57.151577
-59.673012
-107.133423
-57.955379
-75.445320
-108.132339
-57.703873
-91.539581
-100.858864
-90.948799
-74.374580
-58.710308
-69.205116
-54.870945
-105.792404
-132.773788
-77.945503
-136.274460
-107.248672
-129.680756
-97.319458
-59.143295
-171.879349
-117.298698
-70.489914
-105.732117
-83.747658
-99.698158
-106.702042
-128.849182
-67.702339
-75.337814
-101.320625
-84.172607
-94.606712
-57.496700
-97.729126
-113.778572
-77.231796
-106.895088
-76.588120
-52.856422
-68.704109
-47.985687
-108.537155
-61.062428
-130.537613
-65.568962
-135.656784
-64.302032
-145.188293
-112.346825
-56.783997
-59.409489
-71.315308
-60.284313
-124.918114
-150.120056
-90.465363
-69.755661
-63.584480
-123.058037
-51.066086
-66.019829
-144.225876
-47.978283
-81.291069
-55.365936
-67.804428
-61.889713
-55.011024
56.701752
49.148193
56.959301
34.958527
-105.405106
-41.155380
-77.208794
-85.881767
-68.721825
-59.326267
-45.466663
53.429642
35.329323
-66.864189
-55.396915
-67.542625
-109.014145
-63.680878
-61.603161
-69.732651
-108.881546
-66.182930
-89.954994
71.670250
43.749844
67.517906
-58.435535
-68.140617
-73.902039
-70.453102
-74.165199
-61.075630
-65.893684
-58.877293
-109.818054
-62.871040
-56.716919
-60.729389
-153.455627
-161.286118
-96.101494
-45.052338
-56.931156
-59.449711
-109.709465
-43.045277
-42.864113
-149.303207
-86.398537
-111.560562
-64.591446
-55.176853
-86.534561
-115.566986
-76.428139
-92.673141
-35.833076
-144.533951
-105.243538
-68.230133
-151.720657
-140.808380
-64.377647
-102.922539
-124.295189
-63.340855
-37.716885
-90.744247
-70.677597
-87.530640
-54.108044
-70.428810
-58.738251
-145.907928
-77.295708
-65.084808
-32.761600
-162.946045
-75.640602
-116.278008
-64.282318
-118.566925
-83.733818
-154.940903
-123.740974
-93.775696
-63.488659
-107.078758
-131.017975
76.612717
79.620224
57.043194
90.624031
72.281410
43.402782
73.375587
74.253922
45.629303
40.023914
80.619835
55.521286
64.377647
39.245155
49.168125
65.443306
60.098537
38.705513
-80.602974
-54.334087
-86.505310
-57.200352
-57.761665
-54.656677
-63.237167
-103.564270
-99.802551
-131.570740
-156.435120
-100.844643
-110.693047
-66.324860
-70.623703
-65.568336
-129.211105
-96.609818
-65.109299
-58.687981
-149.467728
-53.585987
-61.067585
-159.108047
-140.883224
-96.161812
-59.474121
-111.979454
-161.194061
-73.777779
-59.355247
-75.497330
-62.190186
-83.107735
-69.313919
-37.917141
-50.149017
-116.120232
-63.295795
-148.979416
-44.649681
-84.465187
-58.339573
-53.739666
-69.982933
-67.182564
-58.501781
-47.699764
-63.689735
-153.283035
-83.870041
-38.465332
-91.347862
-67.296188
-60.065971
-59.539288
-92.806267
-63.708858
-60.657787
-67.065102
-94.258392
-41.553879
-61.669994
-78.329971
-54.771000
-58.714939
-76.281044
-65.518501
-129.515640
-141.669144
-54.354576
-72.647232
-110.276863
-58.582367
-100.109474
-166.813065
-89.431488
-155.183914
-117.950478
-60.143459
-142.539108
-122.331551
-82.109337
-56.717312
-82.500618
-148.512177
-140.964493
-106.374771
-94.992416
-37.911522
-67.988815
-59.735889
-60.490036
-81.760612
-112.482338
-62.830074
-99.683250
-148.062241
-170.640488
-151.482727
-162.896606
-109.006607
-101.153580
-81.647316
-136.043243
-79.603920
-117.083763
-104.742966
-87.302727
-56.648869
-76.687897
-54.856396
-49.495754
-145.402420
-87.700729
-154.980606
-77.240227
-57.061382
-73.188118
-56.652340
-57.439770
-89.018517
-107.876579
-51.148312
-90.103935
-61.088261
-47.727718
-41.360527
-59.718616
-69.121216
-152.802216
-114.694344
-114.374969
-89.279305
-137.151581
-57.765709
-70.303253
-65.911934
-117.874306
-139.169937
-111.334236
-66.226303
-54.679001
-66.879143
-67.872498
-81.618378
-154.108734
-132.834579
-53.131767
-71.145157
-67.095192
-68.329170
-72.094994
-36.510967
-50.575047
-62.570206
-53.413208
-60.718781
-92.371704
-98.998795
-90.053902
-55.399364
-55.583019
-82.394287
-64.839737
-45.720699
-73.081154
-59.493607
51.982437
68.897629
74.288429
72.597862
80.159729
30.912952
62.776688
98.621437
55.049339
103.811157
62.695683
62.441933
-72.199982
-117.715202
-59.567059
-66.356186
-107.237305
-89.098297
-101.337685
-142.411697
-55.957188
-62.002678
-110.950256
-56.309631
-37.488873
-77.040359
-84.537239
-167.158356
-70.158119
-147.517166
-64.660065
-82.893280
-115.792351
-44.635128
-71.975861
-63.736454
-113.744125
-45.410118
-54.721905
-63.034275
-55.754604
-133.652176
-49.612019
-38.927357
-55.224216
-53.816563
-98.893082
-63.633186
-58.797333
-56.305653
-86.960335
-64.243004
-53.772346
-99.916206
-57.133007
-159.125702
-94.882729
-75.966057
-78.739342
-95.095322
-114.944962
-63.639603
-97.094612
-109.054398
-96.883240
-84.123703
-60.322342
-72.455788
-60.491348
-122.444191
-56.704575
-56.219990
-66.781532
-145.575287
-45.716946
-109.121704
-56.022339
-111.085068
-92.343384
-158.599930
-91.188705
-140.561951
-153.472336
-101.777847
-106.941986
-119.403816
-71.852333
-153.050171
-63.448723
-68.251976
-61.179237
-98.139130
-80.549507
-105.595451
-61.875103
-66.361313
-62.380592
-87.200241
-77.062363
-80.568184
-66.553909
-106.987701
-65.846283
-58.473293
-65.602303
-83.428665
-62.134201
64.391335
63.083752
51.239590
-76.300407
-153.672638
-61.204262
-78.444328
-93.034103
-65.862022
-26.281096
-75.913399
-49.086414
-56.356155
-54.788113
-82.871887
-163.805817
-67.815010
-104.033241
-53.256466
-55.308342
-125.085114
-102.110840
-90.250374
-74.938141
-58.837234
-108.794380
-67.619804
-98.230461
-65.591522
-107.068550
-89.958511
-67.193352
-56.479198
-61.054634
-43.282459
-62.386337
-80.345024
-64.120590
-87.520332
-134.231842
-111.226997
-59.686192
-112.499352
-77.530617
55.852005
90.523720
51.979584
71.604790
-50.624634
-76.277901
-57.187218
-60.614697
-54.650784
-72.683716
-84.785934
-109.394913
-92.436714
-71.726204
-72.592743
-51.529243
-133.925522
-54.885193
-54.294533
-126.666382
-146.896713
-152.218185
-63.856625
-67.120476
-62.774231
-75.229271
-85.316422
-57.134827
-67.471725
-64.648087
-136.505661
-162.534210
-117.142372
-67.461472
-92.060776
-87.850082
-76.019073
-68.518074
-144.250015
-105.449928
-95.070137
-85.636505
-149.985168
-156.125351
-114.555038
-129.244415
-154.200821
-66.275764
-79.215767
-74.543175
-147.710617
-58.471149
-37.507286
-144.787079
-65.744469
-71.433517
-66.029617
-93.703331
-55.233589
-63.470451
-62.030983
-61.380550
-158.109741
-52.191967
-76.365616
-119.995567
-51.900352
-103.774582
-60.140903
-81.862099
-56.798664
-63.700478
-60.213516
-65.512405
-61.409824
-53.307430
-132.731323
-147.646469
-64.993355
-64.301704
-57.589794
-67.654564
-63.331791
-65.946617
-81.304779
-105.867920
-109.769646
-87.922646
-73.477699
-52.644287
-83.862404
-70.486008
-152.769577
-61.108921
-64.462769
-62.727219
-125.471550
-57.215919
-57.142399
-125.573502
-51.932838
-113.813416
-139.062119
-65.861710
-49.863213
-162.120438
-61.716610
-42.654133
-67.293137
-35.167843
-61.993793
-112.325226
-76.719604
-129.594666
-56.247456
-87.155891
165.009964
-103.362152
-85.713470
-74.973877
-101.620636
-80.659019
-118.181992
-103.544815
-54.345688
-56.998596
-48.141655
-57.758339
-45.506039
-87.291245
-81.951752
-175.085129
-83.095436
-75.445671
-113.926392
-107.033638
-58.256096
-131.368515
-129.831985
-70.753418
-74.650192
-118.276344
-89.272316
-77.710518
-119.266830
-62.904961
-62.585155
-96.884468
-64.322243
-54.160465
-44.566090
-111.418159
-58.979950
-67.174492
-129.324783
-54.242428
-72.745781
-114.919540
-60.743076
-85.685310
-102.436913
-34.343987
-83.009415
-82.127617
-53.790806
-23.469362
-56.056023
-86.238602
69.851395
-56.058704
-68.131622
-55.906986
-98.137840
-57.308964
-47.533936
-55.450436
-57.182209
-94.491592
-75.888802
-95.339806
-138.856033
-90.033524
-92.418373
-75.648468
-60.015907
-103.785233
-74.974655
-110.001053
-81.742821
-80.983147
-65.140556
-86.088272
-91.164665
-146.748917
-63.465378
-154.663895
-54.542957
-67.390060
-48.047611
-43.555202
-75.865547
-108.937820
-64.452995
-96.140472
-97.945885
-172.839508
-59.230347
-96.899529
-132.164917
-128.986069
-71.373726
-37.350983
-118.263763
-57.056435
-57.755085
-82.110481
-62.445309
-94.097137
-152.309448
-140.554855
-66.988770
-86.131004
-78.279106
-55.614002
-49.626083
-67.353607
-140.347488
-61.861622
-90.923470
-83.106667
-57.025558
-65.156448
-129.169983
-113.537651
-71.436394
-68.926620
-109.082802
-158.207977
-59.592770
-114.190132
-70.962730
-31.892258
-88.107925
-98.623314
-65.476952
-64.590759
-76.378792
-67.242851
-144.281158
-79.106598
-90.530548
-69.440262
-85.556328
-65.260773
-153.537582
-56.518200
-100.082970
-79.822998
-166.682480
-66.718224
-131.175751
-126.063591
-91.958817
-62.880939
-94.037056
-125.360039
-66.497902
-143.052780
-81.142319
-159.068939
-74.762154
-88.242470
-63.378742
-157.143906
-124.617065
-75.023560
-36.389954
-57.196175
-158.359222
-105.698868
-70.309341
-61.457561
-61.995930
-37.200764
-59.401558
-101.008247
-75.014648
-90.800133
-129.870361
-96.128448
-85.881256
-95.903557
-97.907028
-142.717316
-164.722321
-112.783752
-76.366951
-89.648895
-106.831558
-124.988304
-85.711678
-83.479141
-71.364014
-57.297203
-124.377892
-57.993065
-66.988731
-75.450134
-79.334099
-137.129776
-113.745392
-61.135895
-63.918732
-158.767487
-108.092072
-55.981113
-90.963036
-123.659790
-114.236954
-102.857658
-86.510269
-125.373016
176.669083
-164.717239
-147.328156
-60.023548
-146.578110
-58.902115
-65.700554
-106.813461
-64.395416
-71.758301
-55.942642
-125.789307
-34.471237
-50.031548
-60.600742
-61.478283
-58.369980
-62.584644
-107.560799
-61.432125
-99.245857
-138.926697
-82.718605
-37.217991
-61.260593
-100.910339
-114.129478
67.806587
49.613182
44.107254
64.441109
64.381302
58.154640
52.082489
51.266552
71.095299
55.774078
57.204678
82.547310
71.519600
85.434387
94.459869
57.615635
69.265060
74.021408
86.636612
64.267677
70.311554
49.295040
57.288311
44.369339
40.581200
35.087639
60.099972
82.115662
57.136913
76.312622
-124.076797
-115.102615
-145.529190
-163.317566
-49.534050
-64.230637
-144.063416
-60.405396
-100.647247
-41.838161
-67.915764
-84.496857
-91.899452
-67.040024
-62.507980
-139.872192
-53.066776
-70.428482
-86.427330
-53.729683
-63.728119
-53.703602
-58.169765
-80.400352
-80.149017
-71.977219
-150.761292
-65.831627
-77.462189
-66.046837
-93.628464
-57.010159
-100.731705
-85.253136
-57.994080
-155.609909
-88.755424
-96.260124
86.852585
85.424408
-112.695213
-112.259506
-161.798386
-75.998344
-86.631081
-167.525238
-55.806477
-70.716957
-84.331207
-57.951305
-86.460724
-97.916969
-65.864525
-80.828560
-30.563824
-72.164001
-62.344421
-41.000618
-132.767548
-74.114838
-119.189293
-45.537281
-57.201077
-132.789169
-151.415253
-73.830330
-159.843094
-90.580360
-103.507889
-144.576553
-112.454948
-84.981049
-85.091560
-68.710800
-158.602280
-59.244820
-87.984779
-65.871895
-89.099052
-101.761612
-122.223221
-67.006165
-97.276283
-75.239548
-52.990372
-71.840645
-62.323452
-71.205086
-35.365395
-62.122044
-143.785095
-66.351364
-51.459583
-98.062798
-152.839661
-55.731083
-53.537350
-123.554001
-58.668194
-99.101242
-61.597790
-122.131889
-117.043396
-99.373802
-56.368698
74.848503
79.152786
-61.046562
-137.868561
-57.803848
-64.794502
-128.131546
-88.690514
-58.025105
-51.352043
-61.916584
-62.904114
-58.854473
-67.734131
-64.697853
-120.262535
-58.961933
-122.292068
-51.611404
-30.877443
-65.986603
-137.931091
-140.523376
-62.563828
-139.683640
-145.402969
-52.001904
-143.797119
-158.762283
-80.900284
-76.990334
-63.614697
-57.664558
-163.440842
-63.127472
-80.286369
-64.094070
-78.847404
-70.534851
-60.173779
-142.705856
-131.819458
-79.827744
-60.924423
-59.695343
-89.074120
-63.850567
-135.684753
-66.719841
-77.603439
153.132034
-134.569168
-66.139275
-98.677208
-58.785530
-145.397537
-63.056099
79.193382
71.493347
41.770489
48.340729
84.006828
37.970695
49.477448
62.036850
61.904213
55.743862
38.271278
43.025803
-58.559975
-86.460320
-99.225998
-112.713814
-60.086292
-51.516563
-64.738335
-95.096954
-62.999722
-72.649101
-60.428783
-96.970512
-62.250095
-93.821983
-55.605221
-52.583435
-97.396461
-62.495613
-70.420593
-169.940079
-78.079590
-86.790550
-88.398926
-108.114433
-48.123726
-52.639130
-72.929207
-72.972771
-47.360050
-79.876991
-77.044601
-105.417381
-160.130112
-74.037895
-46.340527
-70.824142
-57.156982
-49.360088
-70.820305
-61.913067
-144.821091
-77.343002
-99.123795
-138.495758
-46.200829
-53.114971
-74.365700
-65.983734
-35.420540
-53.715469
-127.562904
-88.979332
-59.846359
-118.188492
-154.992386
-83.250771
-118.184845
-73.466110
-56.788013
-56.688953
-72.968796
-77.522957
-155.617630
-95.175629
-111.740150
-64.232300
-68.394653
-107.182671
-76.731171
-76.979591
-76.975121
-116.857811
-112.838554
-66.582512
-142.784790
-144.653885
-79.332672
-132.259064
-65.747581
-145.084351
-50.859627
-119.683487
-105.254318
-60.594334
-120.417946
-131.977264
-79.978889
-67.059097
-161.999954
-92.575325
-83.944542
-57.722511
-75.541359
-60.276436
-160.805618
-64.565567
-92.291718
-119.724251
-62.994884
-78.284149
-72.517998
-56.629765
-63.348621
-69.856285
-62.590683
-56.235996
-90.856483
-133.186493
-58.763241
-55.326183
-47.233814
-43.564445
-33.073612
-60.159943
-71.596718
-89.699318
-59.479389
-43.976921
-86.846817
-47.413727
-72.187012
-126.074593
-68.079536
-89.560287
-68.385437
-86.749199
-100.858505
-84.181763
-86.224228
-90.925491
-70.932716
-129.397461
163.904480
-73.972061
-84.590347
-71.158195
-80.549400
-46.046444
-82.415215
-71.519836
-61.549469
-76.635223
-63.420132
-70.520386
-110.852242
-95.675385
-146.224289
-154.108093
-66.607025
-65.419174
-133.511444
-58.685658
-83.823029
-122.265190
-63.278149
-78.729523
-125.709076
-65.050468
-126.824654
-60.588909
-132.557388
-67.583786
-65.633934
-67.961967
-57.618340
-161.340973
-64.176132
-62.033211
-161.280685
-115.699051
-84.929359
-64.980774
-83.121162
-143.747055
-98.583344
-105.110970
-62.384411
-169.043976
-56.990803
-91.768356
-57.542469
-137.444458
-89.687996
-126.970779
-68.036148
-68.854362
-79.480247
-58.110855
-98.968880
-111.836731
-134.253433
-124.284111
-143.491745
-73.988106
-140.197449
-56.910217
-73.332512
-113.486710
-41.258595
-54.732841
-68.146767
-140.978943
-69.996857
-75.725563
-68.857285
-97.911224
-141.900467
-48.175018
-49.991753
-139.758865
-159.325027
-58.933315
-51.967926
-70.325195
-76.593491
-63.620598
-63.203152
-60.626400
-63.608170
-53.565117
-80.242599
-88.283249
-66.705505
-134.806427
-50.658833
-60.270714
-80.616081
-68.458603
-152.278458
-109.038391
-115.116859
-99.424927
-99.510529
-57.313869
-66.930016
-42.099308
-65.188820
-88.099876
-78.368507
-58.664555
-69.502304
-70.701897
-65.100975
-162.700592
-75.839958
-87.926445
-52.581360
-51.849884
-28.177509
-53.013920
-123.807320
-65.390244
-112.899689
-133.546021
-115.695801
-67.683784
-75.476349
-48.377918
-77.286697
-54.924053
-138.917603
-64.578049
-94.882217
-111.770012
-55.950279
-46.085270
-69.950676
-48.816998
-60.172234
-59.408401
-81.116447
-52.888988
-116.352180
-144.860306
-80.535652
-55.290913
-60.672695
-122.972275
-99.594109
-91.298058
-121.489334
-86.773766
-38.188354
-78.589653
-101.397537
-119.810036
-54.754414
-49.032085
-74.529022
-167.585663
-135.266098
-154.730927
-116.138397
-59.069801
-64.395645
-152.062546
-85.604218
-87.699196
-88.383453
-99.577316
-68.264450
178.415863
-105.179657
-110.243034
-37.788868
-127.352356
-57.836578
-80.131828
-42.467171
-126.715546
-112.469849
-80.351135
-65.263626
-87.197884
-57.179768
-52.362926
-82.158775
-72.261528
-61.662540
-61.257053
-60.237305
-92.626839
-127.732521
-91.134636
-129.530655
-58.565182
-108.458664
-46.326069
-63.889614
-64.098236
-117.745720
-81.753761
-65.286110
-61.604561
-58.653290
-72.652031
-54.481430
-32.162567
-84.760719
-63.580822
-63.584972
-72.860085
-63.979267
-74.804985
-89.487564
-152.545135
-54.744694
-55.126026
-101.303101
-86.841606
-115.086220
-82.108978
-23.508596
-152.046921
-129.111450
-128.448395
-61.785049
-63.256481
-71.846443
-84.064705
-59.315086
-90.203773
-71.543770
-62.290283
-113.063484
-118.874954
-104.121704
-142.578751
-47.003437
-57.998707
-73.411385
-73.358154
-137.019363
-41.200771
-76.068306
-115.326263
-74.799461
-61.820080
-104.793419
-61.245560
-95.932144
-108.041946
-91.631195
-112.391914
-162.625854
-61.445026
-107.963852
-174.165573
-62.790909
-112.725502
-117.521324
-62.417435
-92.783928
-53.722553
-136.356308
-71.356705
-66.395775
-109.981979
-83.688866
-124.857124
-55.745308
-105.660515
-84.411690
-132.871262
-103.698624
-79.876877
-95.066162
-69.690544
-74.409737
-68.567154
-85.589706
-98.032082
-93.406921
-45.146923
-56.162323
-74.631912
-94.907211
-64.715233
-130.725586
-104.126190
-131.430176
-94.315643
-80.057671
-119.975487
-77.861267
-55.466015
-54.297825
-148.536301
-127.916496
-52.173378
-155.491394
-81.429153
-107.543449
-87.741333
-65.298363
-97.180946
-77.828941
-86.403023
-103.055145
-74.232544
-30.965460
-120.713379
-168.029907
-46.060329
-71.385025
-64.912399
-66.626740
-160.419037
-59.077656
-64.288521
63.536015
80.050285
56.540577
49.579117
73.059349
61.220695
74.315468
82.525620
52.092072
-81.652870
-24.507071
-94.724648
-134.978485
-53.304783
-54.189884
-150.062302
-96.747040
-63.940197
-93.199928
-133.185059
-79.897202
16.504047
73.295509
51.262989
97.876236
44.369865
83.564346
90.157150
40.406178
38.409588
70.630959
-26.732828
-65.963379
-172.885742
-50.331978
-82.487572
-120.349335
-62.232151
-61.762119
-58.151482
-60.537262
-65.930153
-85.227386
-62.304607
-61.223297
-60.400642
-141.216690
-84.053085
-70.990929
-68.188797
-71.965836
-107.829659
-71.257149
-150.117996
-57.614208
-92.230370
-66.158875
-56.805534
-63.335358
-122.798050
-86.246010
-67.568199
-61.602776
-84.818390
-93.732887
-69.143723
-119.501503
-89.598259
-70.164429
-129.032318
-66.022629
-86.342720
-66.370911
-139.902740
-66.136101
-61.762939
-85.879471
-60.135727
-73.636093
-134.850983
-143.565262
-69.307663
-52.219841
-77.286018
-93.776329
-63.464558
-101.245026
-68.988419
-66.239540
-96.456818
-143.188980
-59.128902
-38.056934
-71.381950
-69.797752
-118.007797
-59.513599
-106.224602
-53.024017
-63.470432
-106.676430
-63.742722
-63.777203
-138.050568
-113.900108
-79.238647
-49.040516
-158.963272
-37.031647
-155.152267
-91.836678
-58.575413
-146.899094
-93.769493
-50.114502
-101.101936
-66.834587
-69.727455
-85.347176
-74.326706
-131.895340
-89.652115
-36.470154
175.003647
-64.080132
-103.709877
-47.517471
-59.868393
-65.293419
-101.605263
-126.234962
-78.714401
-168.142136
-148.265350
-72.808144
-131.717697
-62.961433
-72.082275
-121.554955
-123.818657
-98.017128
-123.309608
-87.133186
-158.794647
-77.003387
-96.532585
-151.441254
-97.296654
-57.062187
-26.701191
-153.357788
-111.085655
-145.486359
-51.681156
62.225403
73.227417
37.927330
50.731403
73.564430
51.957455
-107.228096
-36.958244
-69.987686
-154.208008
-56.546356
-63.783699
-168.603500
-69.819435
-91.279114
-63.374043
-174.609024
-104.173874
-128.520920
-67.861916
-117.504753
-85.779549
-159.407623
-89.638290
-98.724602
-61.710320
-143.237045
-34.456676
-160.604553
-72.766182
141.096085
-48.636929
-152.385986
-67.250633
73.925819
53.974442
-70.858879
-151.520996
-47.543243
-83.050064
-64.121651
-65.317879
-104.802132
-90.989784
-116.439377
-105.248260
-65.545563
-147.779160
-61.879612
-143.558212
-71.641998
-95.285080
-82.224121
-58.067703
-54.211140
-64.316582
-104.800087
-98.187393
-133.783691
-139.708893
-83.116280
-107.772820
-66.176155
-55.305370
-152.590332
-59.949497
-109.464401
-60.709682
-73.050270
-102.667908
-116.600464
-112.362328
-160.722244
-105.957008
-69.232323
-96.158768
-154.762695
-88.153374
-170.565567
-84.239960
-101.018021
-62.621262
-82.624657
-70.787727
-61.316559
-62.733105
-127.162941
-59.764687
-55.892441
-33.366020
-70.689377
-50.309845
-77.671028
-154.426666
-59.469574
64.803879
65.107483
48.236420
68.504425
34.778202
81.904366
-57.396038
-81.020294
-64.391846
-103.167938
-87.389236
-61.444973
-151.536148
-58.118145
-146.717331
-72.264458
-149.244431
-154.908630
-57.927929
-99.446175
-81.492798
-65.188156
-72.296577
-154.099380
-86.002434
-115.341743
-73.936386
-134.539261
-72.252563
-63.073227
-97.915558
-87.642174
-129.481216
-53.158714
-138.387329
-153.803467
-51.037056
-72.786728
-65.269173
-160.306427
-73.716400
-81.732216
-79.027435
-67.087212
-140.670090
-52.534992
-49.486397
-83.142578
-157.885834
-34.799511
-66.142998
-60.591015
-57.085709
-65.035744
-60.580223
-56.183670
-122.768654
-64.715179
-63.254242
-150.402222
-75.213470
-84.604439
-65.963516
-57.890305
-140.881393
-62.165661
-65.793938
-91.063599
-159.516907
-110.460747
-100.086288
-100.868248
-100.372253
-115.588799
-93.315117
-160.251022
-106.944534
-52.853592
-90.418571
-55.802513
-62.482056
-47.450577
-125.326149
-75.255417
-57.733139
-132.790604
-58.081692
-70.630669
-80.234177
-67.876747
-56.359783
-133.449280
-76.815712
-104.909256
-140.320450
-68.838478
-81.700401
-57.223824
-88.916603
-70.522644
-84.133217
-62.046089
-70.238235
-44.908508
-21.849302
-85.930695
-60.051540
-95.983917
-142.695129
-90.864532
-52.684937
-56.170399
-104.372322
-68.518280
-60.561836
-65.687378
-69.887794
-121.690277
-56.999752
-117.307632
-43.314377
-82.859184
-60.485870
-62.641548
-71.664345
-81.343208
-74.689178
85.602356
84.315086
66.271912
62.673210
54.369987
68.447044
51.186974
-66.110832
-71.026321
-92.101158
-81.016335
-70.659927
-52.622322
-62.465405
-62.232105
-33.896446
-151.340988
-78.271309
-71.789803
-39.252419
-91.820831
-125.021919
-38.564987
-56.178623
-34.173569
-121.622849
-49.374344
-66.933739
-63.690090
-113.138161
-62.735100
-86.200165
-133.735916
-66.251656
-62.854191
-60.949833
-153.957428
-134.736664
-125.322845
-47.474289
-68.191650
-12.442213
-30.465094
-89.481850
-78.210876
-66.816910
-48.129425
-57.285183
-68.477974
-142.365509
-57.620239
-73.196152
-61.015209
-62.992146
-58.316185
-83.152901
-96.914055
-55.917999
-65.890869
-93.610542
-148.218994
-65.452316
-102.834694
-58.368950
-72.902733
-60.215080
-69.706306
-65.548424
-58.072239
-58.600006
-54.550510
-55.501537
-143.384781
-155.484894
-75.662605
-131.913681
-102.071762
-93.481445
-61.681358
-61.574657
-35.067757
-82.773865
-108.142540
-72.300407
-100.876152
-115.998955
-121.001808
-78.751923
-35.022785
-177.944702
-70.290840
-79.999702
-54.447395
-64.130829
-67.380333
-82.371803
-68.748627
-39.874569
-72.740692
-71.390999
-147.736771
-116.713257
-45.587452
-107.610588
-55.788727
-157.084396
-88.176895
-82.904968
-142.467896
-70.397644
-62.874031
-134.447754
-77.214355
-52.384983
-106.460167
-102.222610
-58.856316
-162.608963
-63.731869
-64.138763
-57.954762
-54.594078
-54.801567
-78.490608
-113.672813
-57.827248
-74.094978
-58.209862
-56.953461
-76.013405
74.503258
58.837685
83.983177
57.847183
-149.157089
-153.258911
-45.408787
-68.911011
-133.042297
-153.539139
-65.607376
-110.321564
-131.932587
-67.323212
-113.001816
-101.365921
-137.873825
-63.560642
-145.748459
-131.969131
-60.031464
-47.748573
-120.988953
-61.189735
-70.691071
-144.521790
-57.619869
-51.859238
-57.441650
-132.977417
-84.447502
-66.808655
-64.649437
-89.353775
-56.872700
-41.721497
-61.853657
-67.720657
-41.091541
-66.353218
-65.453224
-72.402016
-62.449741
-139.029617
-60.389202
-57.644203
-62.354973
-62.122486
-44.949203
-108.603569
-152.386353
-56.159492
-70.296280
-83.505852
-134.486313
-63.073891
-71.855743
-66.149391
-65.742546
-102.015320
-74.427307
-97.848503
-85.674004
-69.308571
-91.821678
-70.346085
-148.597000
-113.364479
-113.990585
-94.298096
-129.258499
-131.858322
-67.384140
-49.736198
-63.999771
-62.876793
-118.215050
-50.796734
-26.229713
-83.840851
-76.737816
-61.395760
-155.062668
-89.491180
-120.246773
-77.068466
-101.387932
67.926888
47.991737
60.343781
78.777962
62.000301
69.458000
-76.027756
-96.409462
-85.301430
-158.544540
-61.752045
-42.010166
-61.703823
-66.255630
-68.077736
-60.427322
-68.824966
-157.313599
-60.495651
-63.338894
-64.318375
-92.952347
-63.336163
-58.925426
-70.652550
-68.351501
-85.160645
-79.419456
-75.794044
-58.403736
-54.955757
-70.522331
-93.577789
-72.063026
-61.465469
-62.537388
-85.061012
-56.140987
-58.169857
-83.238289
-71.832085
-56.310371
-54.053703
-126.930305
-143.329788
-55.144241
-71.798019
-76.413185
-57.724522
-120.927986
-66.200294
-138.853790
-60.107998
-88.013222
-57.734207
-75.966888
-73.924950
-84.520546
-57.747646
-70.020721
-137.524017
-53.787960
-120.847702
-157.532990
-142.151962
-72.814949
-69.248993
-46.954216
-80.831863
-63.691898
-31.382153
-87.019081
-85.119499
-65.046959
-92.817581
-151.145508
-61.259007
-129.608795
-98.613724
-90.731598
-70.348167
-69.531105
-73.622147
-153.582245
-109.748604
-91.953285
-55.859737
-138.032104
-142.907730
-74.744530
-68.871246
-154.969833
-64.734688
-57.855968
-55.486431
-75.820122
-60.391628
-45.759998
-103.072098
-70.868362
-87.434258
-45.665874
-133.586472
-57.705040
-61.687191
-78.980705
-60.088093
-88.806206
-49.040474
-100.532234
-53.023861
-128.631210
-150.148773
-61.238850
-176.548660
-136.907867
-172.203079
-73.681068
-35.853447
-86.449257
-91.839767
-102.095573
-113.140312
-101.792313
-103.453804
-68.707024
-63.532902
-105.909042
-134.832382
-59.503353
-85.264626
-40.163921
-105.465843
-160.248123
-59.725002
-103.980316
-55.628960
-42.190849
-155.830017
-60.319759
-64.272827
-96.272842
-118.710350
-82.287468
-136.477859
-98.055420
-78.065674
-61.580448
-79.971710
-54.110081
-69.139328
-75.205376
-54.245461
-69.552399
-58.571518
-90.520065
-83.546982
-67.764877
96.121284
57.810596
65.993340
40.579697
62.583553
-58.494537
-108.925636
-55.312920
-71.757607
-98.322540
-124.288193
-65.653877
-44.384430
-58.802025
50.998333
-127.118065
-60.978039
-87.431519
-104.878601
-146.554138
-78.107079
-61.414845
-98.663773
-49.985367
-19.289555
-71.970482
-58.396503
-40.688335
-42.148346
39.755913
72.688683
83.018555
43.622345
72.905327
-70.175941
-65.110023
-72.247444
-58.059021
-89.393410
-70.240852
-60.964100
-58.260643
-98.773422
-130.048981
-109.471901
-53.045021
-55.994606
-160.867004
-63.128677
-67.136299
-78.551964
-145.759781
-49.032742
-63.063480
-70.061165
-53.023830
-83.573158
-128.827118
-51.808998
-78.826012
-59.994308
-53.042877
-66.766396
-74.775787
-121.413696
-57.263847
-62.052128
-69.959557
-83.917732
-89.992218
-121.382538
-93.086235
-61.054031
-67.559036
-141.516861
-64.611465
-54.166725
-141.730484
-57.612144
-166.936218
-57.892292
-143.414124
-55.537769
-65.128586
-94.016014
-60.364075
-122.495583
-103.571449
-56.820255
-156.054138
-70.506233
-49.538593
-68.332115
-125.405968
-67.276337
-143.880188
-82.201920
-52.633488
-132.523209
-82.363731
-93.815201
-130.252823
-145.012833
-52.448288
-40.993824
-66.125008
-100.577988
-67.290634
-66.160545
-34.734573
-95.398178
-141.302917
-150.279648
-59.976822
-104.129593
-141.186890
-158.716324
-82.646736
-109.015335
-121.617676
-98.134575
-72.133240
-60.035107
-72.400925
-63.477837
-83.561852
-135.195740
-68.528053
-86.603813
-45.066120
-71.647537
-67.955627
-75.728012
-61.008175
-175.384613
-178.538864
-71.517677
-97.970413
-66.788963
-58.402027
-103.707886
-59.341419
-152.878830
-74.278831
-158.962097
-64.836502
-108.415451
-62.070366
-59.361179
-67.559914
-93.191605
-55.794239
-66.950783
-73.118782
-101.885574
-98.934502
-110.215698
-113.082077
-54.096298
-63.215206
-114.428719
-134.703888
-77.413788
-63.706593
-71.765358
-61.592278
-148.447342
-57.625900
-58.276817
-44.765121
-64.237938
-150.785172
-157.609924
-79.786514
-75.501762
-86.766937
-117.206451
-149.464691
-86.246445
-120.566315
-50.399204
-126.006424
-99.529823
-85.365807
-40.478153
-66.966125
-66.648438
-145.092834
-145.761917
-31.779215
-56.937309
-52.719925
-165.234329
-68.860649
-154.263092
-143.473938
-32.663727
-68.209076
-150.283127
-78.938644
-46.218437
-57.909374
-86.666611
-89.554451
-144.031189
-39.312843
-56.838459
-72.073570
-92.064484
-97.520058
-67.466324
-85.346375
-59.165157
-54.727600
-78.095245
-44.241585
-40.284046
-47.106525
-55.974590
-76.723251
-65.892334
-61.815079
-136.589218
-124.854469
-75.159897
-71.860985
-70.762230
-65.266068
-50.734329
-66.690346
-119.256927
-123.894814
-69.261414
-154.638474
-47.280998
-106.908844
-76.189087
-74.982178
145.388931
-137.097336
-54.661900
-67.086761
-147.348801
-101.038528
-69.082703
-43.615494
-57.765617
-88.230316
-122.978615
-120.491821
-88.238243
-60.622631
-61.592033
-58.998127
-96.504814
-140.630768
-79.637100
-78.866158
-63.609165
-63.179043
-54.878807
-98.979744
-138.326111
-66.160339
-150.752472
-24.486538
-59.555256
-127.264282
-49.049152
-79.853302
-62.162014
-152.925522
-70.222481
-117.888390
-64.837746
-68.501068
-66.213432
-68.134308
-55.350948
-107.872879
-89.872879
-60.732098
-136.273056
-61.722584
-56.910217
-68.338402
-72.205391
-55.583378
-72.845078
-53.479698
-74.293655
-69.505730
-159.613663
-133.269913
-56.824059
-54.078629
-116.945686
-53.095577
-155.746338
-71.179321
-78.912338
-70.540840
-65.100349
-154.616837
-158.812744
-135.853683
-130.343414
-80.050369
-125.437195
-61.955086
-89.528206
-89.122070
-54.425186
-153.085510
-88.669235
-101.659042
-67.168854
-78.300270
-61.333416
-110.872032
-51.757896
-84.478127
-70.556656
-62.006836
-92.494270
-61.147728
-82.321907
-144.536545
-143.864288
-96.061264
-80.696426
-61.449802
-55.711094
-70.878876
-73.121078
-97.931465
-152.850159
-100.241432
-80.924294
-36.356747
-65.067276
-73.191093
-116.989456
-71.221718
-140.502335
-101.530121
-92.922836
-116.879555
-127.010178
-86.126495
-98.757812
-96.703133
-67.066795
-109.965096
-52.667999
-84.394783
-70.265007
-93.803528
-141.531952
-36.218491
-146.657516
-96.585464
-70.930321
-53.385071
-70.822243
-151.379822
-59.308163
-66.151100
-58.654507
-137.403061
-117.928520
-40.740002
-63.084335
-58.677517
-77.676567
-44.941364
-71.854324
-82.270432
-38.696690
-80.927086
-31.839218
-50.571224
-55.212711
-67.042999
-121.396332
68.775688
-125.496765
-73.488297
-112.618752
-102.923470
-73.050385
-63.999462
-69.190262
-104.413399
-75.357719
-59.306885
-66.524628
-58.330433
-61.680702
-44.437271
-67.320786
-63.771992
-71.319740
-74.850960
-139.119095
-75.091324
-93.757156
-164.954147
-51.909233
-50.555023
-55.359554
-90.113197
-59.947884
-154.857880
-114.281563
-76.728195
-163.219696
-126.866196
-74.232948
-67.164787
-91.963165
-65.751305
-71.396103
-71.638557
-118.712563
-85.541763
-76.041008
-144.781464
-119.585785
-150.103317
-63.915173
-73.926628
-64.843758
-55.535069
-56.875011
-75.748207
-65.995087
-160.344025
-78.118996
-93.636742
-63.357605
-114.435936
-168.808136
-55.577957
-54.618217
-63.131790
-57.493095
-135.711517
-65.297325
-160.538513
-71.018402
-73.060272
-64.255821
-75.778748
-64.410660
67.860809
39.758976
-68.021416
-75.915939
-144.954498
-133.292999
-89.830978
-87.037163
-63.075993
-48.473331
-115.669449
-55.931904
-62.856369
-75.352592
-69.847694
-60.338203
-108.762222
-61.153141
-53.017738
-53.778309
-81.246948
-116.697845
-113.878258
-48.168037
-64.087769
-64.551849
-63.914059
-56.407227
-91.950050
-63.630463
-173.805450
-64.685928
-81.162476
-87.759483
-132.498138
-68.179359
-66.708694
-64.135201
-59.837242
-90.410431
-111.765144
-131.373047
-73.941345
-74.086349
-139.010193
-76.414764
-53.349606
-63.732124
-75.274246
-67.597641
-65.448814
-56.621174
-73.859177
-62.001045
-144.770767
-108.724884
-85.992996
-68.208664
-125.679123
-97.434021
-62.893513
-71.681938
-65.383392
-62.399387
-68.635590
-55.715626
-63.010254
-87.081551
-53.730335
-67.746391
-72.334648
-157.170929
-71.648773
-74.718033
-94.176826
-62.217747
-39.018887
-90.425156
-78.937729
-55.206482
-141.963531
-61.585777
-118.760262
-138.134323
-56.265388
-59.608582
-92.498505
-93.441551
-84.703178
-63.849621
-74.584854
-102.868217
-33.614044
-70.408752
-86.135208
-153.228592
-83.960503
-59.463753
-102.011467
-73.492958
-107.924438
-67.893692
-55.379704
-59.587120
-80.646385
-125.199234
-148.751480
-60.603802
-63.374016
-60.904179
-158.374695
-66.819199
-31.191170
-55.501610
-52.735126
-106.976402
-62.276871
-60.585114
-147.394470
-115.390099
-141.672302
-62.153980
-141.179947
-81.344070
-149.650604
-106.230934
-114.747963
-172.667664
-89.326767
-80.566986
-107.442421
-100.843925
-135.762619
-40.596653
-65.714981
-79.106392
-25.116644
-145.057434
-61.187920
-113.038689
-101.191010
-67.742020
-64.253975
-105.760628
-98.155052
-56.663742
-43.445599
75.216461
69.385414
-55.960274
-64.423775
-53.581841
59.152931
66.039940
47.763027
56.897442
41.108120
66.026001
60.682117
67.455986
-62.247547
-97.256897
-99.660500
-87.818970
-54.517269
-108.564339
-121.745316
-66.520874
-99.896393
-129.318558
-65.675041
-94.659645
-55.196194
-54.013401
-56.881550
-141.564697
-88.381935
-65.983963
-65.005463
-69.447861
-58.915112
-68.582092
-87.152046
-64.778969
-64.440926
-101.463135
-68.897263
-148.549240
-66.153862
-133.735641
-86.426315
-72.165405
-102.673233
-119.046036
-87.212440
-66.115410
-140.043365
-152.286880
-83.813927
-92.828842
-124.692650
-53.380215
-77.423447
-91.831551
-160.246048
-51.429523
-86.382065
-105.611443
-99.553154
-129.030792
-76.589584
-116.121445
-139.507217
-108.389252
-99.288513
-94.530525
-63.022808
-84.057426
-92.892578
-56.932030
-101.211601
-141.939636
-39.311211
-50.680923
-56.227818
-63.511063
-100.617599
-168.437180
-67.116219
-102.881218
-159.140167
-127.990990
-120.899055
-78.005562
-151.751389
-62.101524
-91.659096
-70.631172
-72.174316
-81.328712
-61.729267
-69.399048
-145.033020
-100.762238
-57.534977
-109.610153
-134.376175
-66.877701
-61.611828
-60.289631
-81.327347
-129.054260
-86.378670
-77.705978
-32.231518
-64.962776
-136.245789
-169.704681
-101.960091
-18.656431
-111.142540
-58.579250
-29.964882
-61.561146
-172.564041
-69.554039
-69.655212
-63.771252
-99.029480
-74.517174
-68.465973
-59.330742
-63.069492
-61.216347
-142.683624
-62.996887
-60.481895
-115.191872
-79.514641
-120.110184
-66.248489
-131.216507
-158.044144
-40.549953
-64.134254
-94.276398
-87.558716
-95.460526
-57.763550
-58.100227
-110.379265
-66.857071
-111.807877
-136.336472
-95.952393
-80.205772
-95.518074
-61.657337
-107.252113
-92.608574
-87.544479
-82.843086
-103.370621
-67.824188
-100.818558
-79.209801
-143.546005
-65.800156
-58.926888
-59.996037
-153.523224
-69.196709
-55.401825
-118.068512
-104.653465
-49.194962
-65.928413
-49.434013
-58.239597
-152.528900
-59.559757
-121.332649
-115.155373
-53.644730
-68.019859
-78.621712
-163.537827
-89.930038
-98.051384
-99.166107
-99.258965
-99.891716
-54.363182
-79.181839
-98.681511
-161.786026
-100.333946
-96.666702
-95.279617
-63.710060
-90.407043
-35.557190
-79.745773
-140.994003
-91.140907
-89.855499
-60.341644
-71.111832
-72.532021
-45.575813
-76.771622
-67.479645
-69.495758
-66.446640
-56.683247
-90.783852
-61.522480
-60.261036
-83.516838
-122.824280
-63.025402
-64.989059
63.021420
58.611919
-59.905701
-100.806686
-55.735184
-138.784607
-69.365005
-103.234200
-135.073730
-160.006561
-73.411850
-76.214058
-105.915276
-71.268768
-147.647720
-156.675171
-54.818443
-101.175262
-48.656361
-67.180817
-59.780529
-91.660774
-61.210629
-94.981216
-89.570953
-88.405479
-92.809303
-163.349396
-75.137474
-115.010994
-81.073799
-58.801163
-82.500549
-132.234787
-115.717957
-81.287666
-113.566269
-160.057953
-106.564323
-106.661667
-76.352150
-79.445694
-84.419220
-51.725883
-74.061951
-31.212225
-106.273857
-119.589203
-51.925991
-28.159880
-55.230465
-64.876366
-63.729458
-67.459747
-148.332275
-138.192810
-51.796223
-75.908844
-81.654434
-72.802917
-66.001236
-137.140747
-78.562607
-108.515266
-66.429245
-151.182343
-79.462036
-150.075928
-68.198586
-55.686455
-60.535183
-53.822037
-94.020020
-65.062393
-77.587563
-123.807938
-139.832672
-80.709694
-59.829639
-61.754047
-141.487473
-87.474541
-59.212116
-86.770645
-151.043900
-151.169708
-48.311260
-52.998669
-100.658730
-113.153107
-59.258499
-95.684258
-92.078758
-148.720810
-55.733315
-59.636982
-66.817703
-69.094818
-79.637527
-77.171494
-90.255913
-140.433838
-65.694702
-79.916641
-60.689247
-49.244110
-64.884041
-72.771095
-71.376564
-125.375641
-57.683067
-117.180634
-65.369255
-82.086395
-140.351059
-148.895706
-59.608383
-101.667496
-62.117664
-68.691772
-62.078056
-119.497238
-81.292213
-143.595154
-82.858963
-62.604214
-45.473545
-68.800560
-71.459358
-81.198067
-56.074203
-155.522995
-57.240387
-115.261528
-108.235092
-96.245186
-104.558479
-83.997688
-62.416164
-85.331512
-53.558655
-64.223900
-61.501068
-56.533787
-62.029358
-59.457287
-46.085602
-81.162079
-74.726936
-71.325172
-80.121628
-59.759468
-56.884193
-144.303345
-62.579769
-89.417351
-145.533279
-57.595364
-109.839127
19.161709
-122.614578
-99.679420
-153.243332
-70.977028
-64.478294
-64.827507
-59.720314
-136.936539
-143.761948
-121.930084
-75.769516
-159.805817
-66.374397
-78.828354
-87.587402
-89.816925
-90.782425
-114.244019
-85.757156
-77.755592
-112.062164
-64.554543
-101.579262
-65.447418
-55.853924
-150.285812
-96.614029
-60.842678
-152.196320
-75.922211
-86.464783
-138.081360
-65.555870
-19.459280
-55.825718
-56.337578
-70.458717
-79.579453
-76.007622
-91.629814
-52.590988
-57.252857
-132.135040
-109.869896
-127.067642
-107.052032
-114.378532
-44.051632
-58.137474
39.325016
-39.884476
-85.996437
-92.341042
-123.569016
-161.955582
-70.022423
-29.713091
-108.201065
-45.283039
-58.131004
-164.064072
-67.074211
-109.713303
-73.648819
-145.489258
-157.854996
-62.283932
-112.773628
-59.260445
-58.042889
-140.055099
-56.639694
-72.534119
-45.353241
-59.007900
-88.814682
-67.271095
-94.372154
-72.385628
-137.272690
-72.725685
-117.726173
-71.374474
-69.725739
-65.642090
-27.864683
-73.445450
-68.318428
-81.310814
-72.045921
-148.934723
-59.625542
-80.293846
-76.161781
-136.685989
-67.305557
-155.609467
-70.944939
-78.947807
-63.742462
-62.394012
-66.221756
-58.370430
-81.229652
-59.170254
-147.245789
31.443487
65.845062
52.346123
48.352707
40.668594
72.592003
51.299858
51.458256
53.838734
-68.976845
-54.265331
-84.814034
-100.359825
-64.409561
-58.656761
-57.461689
-75.384590
-167.257248
-126.678696
-75.242867
-66.814842
-135.691650
-75.327660
-159.719650
-74.991127
-64.236534
-77.506935
-108.522957
-70.832474
-84.108185
-115.399208
-66.618073
-117.162407
-73.173569
-129.406403
-59.347263
-61.505016
-116.879013
-86.048225
-58.001205
-136.861633
-89.624237
-63.509850
-83.391411
-68.607529
-61.186470
-59.019287
-118.971970
-54.519249
-61.428158
-61.748760
-82.752678
-71.809944
-131.392731
-65.202057
-61.247452
-159.416656
-99.461281
-150.882263
-79.469147
-59.829170
-86.419548
-120.998077
-62.578793
-53.551075
-68.374306
-65.127464
-72.715874
-125.113625
-96.451439
-76.839554
-155.452423
-70.820503
-47.205177
-154.132126
-110.686089
-98.825439
-71.420433
-75.274712
-114.348930
-69.138054
-85.101120
-112.082535
-60.677498
-72.339760
-63.092682
-66.193481
-62.893539
-60.275761
-61.448257
-50.217186
-67.265419
-89.717148
-112.693199
-95.234436
-117.308891
-67.802017
-67.593460
-65.410179
-124.846466
-93.060951
-69.214134
-64.659775
-66.555168
-144.493240
-62.255714
-60.335499
-53.419960
-60.432678
-61.793674
-65.927658
-90.332779
-36.466331
-55.419956
-117.995361
-67.733788
-63.354229
-77.135674
-57.934330
-104.342918
-72.992508
-102.822845
-51.000965
-70.320763
-66.119858
-109.015648
-154.265076
-122.974159
-58.072094
-63.371952
-64.214264
-57.817284
-73.934685
-68.877594
-57.085297
-133.999588
-128.590134
-118.753159
-58.845867
-147.612045
-88.807640
-127.237373
-96.170273
-57.266521
-66.739502
-92.887070
-74.422287
-165.884689
-86.654182
-42.363770
-124.194527
-156.013504
-73.179802
-51.299156
-80.641937
-82.796364
-93.201851
-157.369675
-98.498856
-95.790176
-93.832031
-109.778862
-71.992607
-119.044098
-103.882843
-78.486641
-140.540344
-129.643066
-101.934677
-63.113239
-53.101158
-57.190365
-120.971252
-94.443512
-106.718178
-94.868813
-63.053993
-94.946693
-81.685997
-85.477020
-100.536079
-70.037300
-114.544891
-106.219749
-102.691971
-102.890228
-66.922447
-53.480644
-65.878334
-62.973179
-58.213276
-66.876015
-59.840179
-99.381508
-64.106415
-38.739368
-126.050819
-105.603310
-122.153175
-63.822056
-83.114212
-74.189636
-95.667686
-72.291267
-70.611435
-136.576675
-74.760490
-112.101616
-90.487846
-86.783524
-136.058151
-60.693031
-53.708847
-63.958065
-165.605881
-66.780624
-73.539200
-68.761398
-61.553677
-137.302826
-99.019997
-75.465790
-84.623779
-143.170212
-88.167801
-78.319115
-60.527317
-76.359650
-97.111511
-75.599701
-108.175819
-120.119324
-61.830482
-74.942940
-60.260063
-61.250660
-76.950897
-66.564072
-66.412292
-118.936317
-66.244843
-108.573395
-62.730011
-94.610031
-158.612259
-115.398926
-61.430050
-68.131683
-63.847458
-105.651482
-68.537979
-75.501305
-43.071362
-154.982315
-120.488449
-128.049820
-71.409096
-55.318462
-79.667503
-62.084934
-66.139671
-177.228638
-147.347961
-67.297066
-143.548691
-78.999474
-96.226105
-57.668480
-100.423203
-69.662437
-97.339493
-64.792290
-111.737045
-112.134293
-83.230652
-68.137459
-64.376366
-80.281578
-132.466690
61.818413
66.468925
-63.754826
-65.697250
-109.171722
-69.776260
-130.123672
-59.967335
-143.293259
-68.529320
-128.889755
-55.461044
-35.600639
-65.616028
-71.367592
-105.038452
-134.216400
-66.083359
-33.283115
-59.415451
-102.577530
-58.395130
-72.067688
-159.389893
-71.712952
-79.529892
-46.537594
-70.757401
-89.445389
-83.642639
-65.390381
-128.217255
-54.559486
-59.223766
-134.978134
-52.841312
-90.567200
-72.076553
-73.869354
-69.447159
-114.954224
-62.659912
-88.966583
-58.872471
-50.933025
-162.755890
-80.679527
-60.204391
-72.722214
-31.505882
-60.865288
-115.995483
-62.070763
-121.199211
-37.545902
-126.909500
-107.958611
-47.045456
-95.274940
-77.095673
-70.854134
-137.234222
-63.226151
-60.623009
-153.435883
-142.945557
-74.944839
-116.238983
-58.205017
-128.340668
-98.187424
-40.865578
-150.516830
-108.920334
-69.070152
-104.698853
-111.818375
-107.365776
-132.450562
-37.927563
-138.796921
-145.404984
-98.487160
-59.212875
-89.327812
-53.572792
-54.736450
-62.937553
-90.902992
-73.497414
-125.136337
-93.615181
-133.361938
-67.007774
-135.839142
-143.342758
-123.978966
-40.518978
-27.657740
-126.764877
-97.031898
-78.967522
-72.026291
-38.533615
-73.034790
-72.434715
-55.874088
-57.644901
-147.965378
-120.279816
-80.571327
-93.836525
-78.132088
-43.863426
-38.678154
-67.060211
-64.116898
-60.551743
-57.839214
-62.568314
-74.727814
-154.062286
-53.599201
-94.781372
-103.187607
-107.278374
-66.678352
-132.498047
-117.736580
-62.943100
-78.832291
-34.332115
-56.562157
-47.005356
-59.259136
-93.492584
-67.418030
-44.925064
-65.742752
-56.936268
-42.379406
-56.812668
-60.391708
-60.340797
-106.826653
-155.032516
-100.459152
-63.151031
-62.909439
-70.360939
-87.217857
-62.268188
-62.414333
-65.199371
-68.942184
-92.201172
-62.756500
-42.249882
-70.124680
-138.776398
-94.704201
-79.917435
-70.699028
-107.283096
-119.794479
-58.008965
-60.157887
-75.560928
170.432541
-70.360199
-75.532150
-87.645767
-77.792213
-47.201561
-44.761772
-134.213440
-109.573792
-122.821304
-157.130997
-66.439156
-81.662560
-105.310547
-141.716614
-76.361473
-77.638496
-65.034119
-166.799271
-127.256226
-91.970085
-57.754654
-73.306923
-59.441978
-61.179203
-36.048500
-61.725586
-66.466148
-65.305611
-59.768360
-52.550114
-95.327003
-127.424332
-62.985291
-85.844971
-115.958916
-67.936508
-89.485779
-160.407837
-141.381271
-62.971111
-123.055191
-71.910187
-159.360855
-156.114609
-106.968750
-74.917702
-104.230270
-174.997726
-54.632748
-98.218330
-43.774521
-99.895409
-96.979469
-128.667801
-91.124321
-85.488022
-66.641212
-89.222191
-55.506310
-71.812515
-111.929016
-137.467957
-65.915543
-67.552933
-58.212532
-71.881020
-63.839386
-100.418266
-105.125809
-139.219711
-152.537460
-144.251617
-49.397034
-48.163635
-48.319790
-86.824562
-80.152527
-69.209320
-161.780350
-93.533531
-76.093018
-100.160858
-101.605133
-63.352268
-83.947853
-111.352966
-123.395409
-79.612289
-60.075027
-61.661606
-53.417786
-72.246994
-123.198685
-45.012211
-66.808060
-53.193794
-58.203011
-65.268181
-63.259865
71.516022
80.371819
79.833504
-58.381386
-160.377945
-108.268486
-60.017811
-137.321350
-112.552490
-58.724514
-60.100895
-100.299736
-87.779800
-123.001015
-100.116676
-77.626900
-58.809509
-101.633553
-177.266907
-114.282394
-102.689102
-115.682701
-100.103073
-82.016815
-165.327347
-108.344879
-82.596443
-139.005356
-146.259247
-157.056320
-60.930283
-61.677410
-48.318970
-155.016647
-76.113525
-72.532249
-80.069977
-56.665649
-60.812462
-133.973083
-66.762245
-155.480469
-92.826103
-78.002907
-75.874588
-48.686207
-43.920315
-61.404984
-56.670425
-60.329563
-124.867409
-77.781609
-82.153999
-155.720261
-62.914032
-115.614090
-97.091499
-74.582848
-90.059036
-61.974365
-111.728539
-106.330162
-64.022758
-66.973480
-150.307556
-131.287491
-71.850609
-65.942245
-74.441833
-64.103958
-52.095837
-59.555161
-123.354095
-50.342106
-48.413872
-40.573956
-87.563446
-83.985291
-87.118973
-116.612335
-115.475967
-135.812851
-72.785980
-134.602768
-76.421837
-84.645576
-50.105095
-65.218704
-121.831032
-115.008453
-121.781471
-161.410172
-114.737968
-87.027626
-66.722939
-158.412781
-54.397709
-84.584412
-93.139297
-72.186745
-62.978344
-57.292175
-120.514648
-147.155579
-69.480057
-71.144157
-63.731174
-82.739380
-53.599503
-108.057434
-57.985817
-68.745255
-99.145622
-77.005219
-98.995125
-83.989487
-149.445999
-65.583748
-159.423233
-68.749855
-52.904308
-64.544899
-58.143230
-137.799438
-164.806412
-86.649567
-101.661552
-60.945038
-74.161148
-33.436813
-121.612877
-59.972733
-54.456230
-118.013023
-145.178284
-117.024628
-59.273670
-78.295822
-141.383575
-85.454483
-75.614815
-75.817421
-68.244644
-68.072739
-49.668823
-88.505630
-58.457481
-44.197811
-47.937752
-56.072563
-48.133472
-64.021683
-80.688835
-52.935211
-148.459610
-55.201729
-49.799248
-150.603134
-48.780998
-57.277321
-106.248955
-75.746094
-68.105156
-83.166847
-90.341476
-62.033638
-138.048340
-53.156021
-84.767258
-60.646679
-66.643448
-53.979053
-62.947021
-77.139015
-51.920528
-69.873856
-135.555939
-60.449574
-77.754395
-62.142246
-124.492661
-112.458282
-55.693260
-48.145714
-91.209785
-57.545181
-136.500137
-137.521805
-66.723557
-156.111511
-98.217461
-132.704010
-58.983173
-96.742744
-62.510395
-69.682625
-146.755096
-114.760544
-61.443874
-67.374184
-62.872593
-81.543503
-55.769863
-132.219589
-70.815514
-144.886795
-110.723640
-109.094864
-72.163704
-141.219315
-59.364429
-146.784393
-120.801994
-87.530853
-59.814598
-66.761757
-54.945904
-62.859272
-126.249977
-92.365807
-67.934975
-31.637356
-133.942368
-76.734001
-65.926445
-57.336895
-78.603333
-57.668896
-150.128220
-68.816696
-54.045994
-63.569019
-47.980793
-57.974205
-68.833824
-77.519028
-76.286499
-85.177078
-147.949432
-66.449554
-151.871292
-65.251350
-67.590225
-69.631195
-70.033302
-64.847130
8.101593
78.906090
52.336788
-162.450043
-131.087036
-63.887775
-72.606544
-38.048294
-47.901783
-63.576340
-133.069366
-85.389740
-95.322273
-119.252884
-154.395889
-63.230110
-115.867912
-55.262508
-66.654167
-122.148872
-51.867554
-83.574623
-98.831062
-140.591568
-121.766983
-55.054356
-88.243576
-50.163349
-93.122429
-68.405830
-70.134361
-138.658829
-78.675781
-66.930923
-78.147552
-64.187340
-159.333755
-101.133209
-48.720406
-97.764580
-138.849274
-54.395115
-100.356552
-86.150894
-164.909180
-77.399536
-113.544403
-78.255630
-88.037178
-67.426643
-66.452812
-58.487823
-46.089024
-107.081230
-73.856026
-72.437347
-165.988998
-103.976128
-52.439220
-62.075569
-107.191101
-156.489044
-148.091751
-97.279282
-57.277210
-34.832592
-70.568550
-65.488792
-115.918846
-73.057526
-100.366295
-71.416275
-66.352242
-68.037529
71.144554
25.753448
-157.116608
-71.711288
-78.023811
-97.741501
-63.354729
-148.129303
-60.318954
-52.326469
-148.979797
-96.995804
-115.848305
-112.642616
-108.721153
-54.514462
-40.200874
-62.588093
-95.701019
-58.528660
-107.889008
-77.827370
-73.588791
-99.138947
-55.819851
-144.855545
-64.782906
-81.407219
-148.995499
-157.633316
-66.508850
-70.258759
-72.450874
-56.197304
-122.941460
-74.455147
-118.386093
-139.701538
-155.407730
-140.026550
-58.949100
-108.906967
-39.666130
-63.516029
-126.960709
-54.109371
-143.500534
-20.812490
-69.895271
-88.389122
-62.243553
-134.099136
-40.029095
-166.101273
-148.451279
-93.915298
-68.769966
-77.046600
-107.657600
-143.850693
-164.201401
-35.170406
-71.479111
-61.383270
-106.249481
-63.790180
-70.980766
-101.138016
-85.015175
-156.952377
-143.049072
-110.114098
-93.924545
-62.879414
-107.524940
-63.912823
-104.558617
-86.399902
-35.869717
-61.677692
-68.770973
-71.185295
-102.585640
-64.468681
-73.899078
-58.811245
-105.530678
-62.440800
-71.557709
-63.915543
-94.387390
-64.597900
-64.113052
-108.172699
-59.711643
-70.185104
-33.627785
71.317398
39.266258
41.962578
65.866600
43.509800
71.557327
65.729927
57.364189
59.386154
42.383118
60.469151
80.256454
47.069965
34.864113
59.689442
37.953644
63.602139
82.212555
51.014259
56.953159
82.871063
99.121201
89.588387
83.722427
46.508636
40.946369
83.444580
92.231728
67.300552
-97.532135
-59.034184
-150.311386
-61.471882
-64.325005
-147.775894
-149.522644
-54.701183
-123.932877
-42.354660
-75.812553
-38.207649
-62.189518
-86.415062
-72.690231
-109.820587
-101.846718
-113.804321
-81.340271
-60.382729
-66.867867
-50.042740
-138.412476
-146.107193
-94.713501
-68.367386
-78.596329
-69.849754
-74.336700
-55.341148
-56.621769
-68.755005
-56.952801
-147.532166
-85.536446
-79.900719
-117.191917
-84.318787
-114.128059
-69.181969
-68.115570
-97.004364
-80.092140
-50.011364
-60.870361
-88.818031
-90.428192
-108.344353
-62.090267
-58.776085
-104.369202
-94.917717
-66.779266
-64.168083
-64.460930
-121.357651
-53.428925
-104.009758
-107.195160
-104.136230
-121.745987
-57.660877
-99.362869
-61.812008
-67.214157
-78.771317
-62.417858
-94.693695
-52.152840
-65.909843
-155.278824
-56.254822
-57.241196
-60.658928
-46.404808
-44.135815
-74.752892
-46.656574
-85.952042
-140.275528
-73.836227
-54.558247
-87.761200
-59.745811
-139.441101
41.468719
52.857613
46.928566
49.072693
60.224098
53.812496
73.838074
68.254341
-77.062309
-61.644474
-9.951451
-120.947975
-87.681152
-43.351582
-69.177628
-86.641853
-78.273705
-58.771809
-67.415764
-50.099327
-75.572884
-77.568047
-42.699448
-48.456768
-69.672127
-84.351379
-114.660378
-57.924282
-61.228107
-71.518372
-58.328617
-120.623787
-92.642235
-75.342155
-149.271484
-34.031105
-80.374672
-96.074875
-143.735336
-48.952759
-63.078850
-75.608711
-129.383911
-70.392960
-78.964050
-52.564125
-144.888718
-71.460503
-132.219055
-85.336052
-65.494713
-141.304672
-72.170891
-58.249046
-61.623665
-83.709641
-73.105583
-142.451004
-32.941833
-38.375099
-70.276192
-66.155411
-120.344154
-65.717278
-69.705078
-56.899441
-66.950577
-142.681229
-80.189598
-112.556000
-59.395008
-70.094292
-42.598598
-69.187599
-70.058304
-55.738289
-42.847149
-87.118713
-60.762978
-62.780144
-64.893661
-57.875740
-53.937366
-72.128349
-76.755180
-145.854034
-61.814861
-111.386200
-105.232597
-114.414787
-121.067787
-67.334206
-62.354595
-66.786888
-149.301682
-63.231571
-63.868057
-53.020119
-74.874359
77.007538
65.012230
67.861633
-156.415894
-141.516281
-61.721043
-50.435581
-81.981865
-142.213760
-153.085510
-56.343311
-92.414047
-65.928345
-67.127327
-128.781921
-147.639832
-137.824982
-143.865326
-83.862602
-49.326820
-61.837265
-101.687302
-103.790222
-54.847031
-59.524891
-67.060738
-70.136581
-79.045471
-71.911469
-103.238152
-71.111786
-55.429619
-80.717270
-91.256516
-91.399361
-54.150314
-63.826160
-100.068314
-51.285130
-135.870117
-95.141380
-67.756256
-72.879631
-87.888939
-139.195053
-50.055660
-58.962814
-145.597168
-60.547081
-81.941330
-140.623230
-99.254066
-56.807251
-61.581837
-66.399071
-58.809769
-77.825661
-118.563187
-51.190674
-57.409000
-133.461868
-49.219101
-76.505249
-54.124802
-164.009125
175.011108
-149.317596
-146.801437
-146.443237
-122.325836
-70.762833
-44.277287
-111.103966
-108.078964
-31.684273
-65.404739
-103.386368
-103.013084
-71.837303
-61.117233
-167.819397
-46.378693
-145.804123
-62.449059
-71.612877
-111.630028
-62.926052
-63.943867
-154.679474
-61.477356
-150.199371
-81.124054
-159.999054
-150.864929
-51.994755
-73.334343
-75.093948
-88.882469
-65.780067
-51.720608
-67.164978
-61.689861
-62.599171
-117.947960
-53.026146
-173.458328
-65.963448
-61.223068
-63.013615
-71.980507
-138.665894
-51.679131
-141.476837
-77.192993
-121.519402
-65.852623
-86.613022
-57.595001
-118.442963
-74.995583
-101.970673
-83.505188
-90.276550
-48.174191
-94.048561
-59.171982
-51.291912
-68.733330
-60.620106
-66.697884
-66.595444
-79.033005
-117.354805
-109.388397
-87.973137
-91.367935
-94.521393
-156.274567
-94.357300
-85.581055
-65.758507
-60.043327
-59.347816
-52.351971
-130.677353
-62.575771
-54.879562
-64.720726
-64.376091
-109.324875
-67.819229
-81.491829
-76.610260
-58.428406
-56.549995
-93.491051
-105.230415
-80.137299
-142.882401
-77.145851
-107.725563
-55.000652
-172.794312
-114.087883
-64.054924
-59.108353
-52.420868
-64.935966
-141.929825
-66.921814
-162.104370
-164.521713
-66.917534
-42.286720
-73.046600
-132.260788
-85.383209
-55.538033
-123.590096
-56.056065
-142.146240
-157.163223
-64.106102
-116.205757
-62.507339
-123.891678
-61.055851
-126.823631
-69.345467
-101.509094
-123.887054
-118.889915
-62.798615
-99.214119
-73.571136
-74.764336
-97.788963
-106.961372
-95.628479
-62.463963
-60.554752
-126.906738
-64.712463
-61.110725
-145.764725
-55.299599
-74.919739
-141.636230
-83.167633
-91.205116
-70.205978
-91.382889
-147.291656
-163.074326
-131.575027
-54.763294
-50.672836
-68.024765
-99.511948
-73.590828
-53.615536
-100.753273
-62.812153
-170.489639
-56.460323
-135.603195
-141.563644
-80.948830
-164.896637
-65.142891
-114.219292
-65.902390
-56.822170
-75.277145
-52.848087
-132.309937
-121.855927
-76.373665
-52.873466
-51.105404
-49.845669
-48.147362
-78.053810
-107.841370
-109.148132
-126.862549
-51.771759
-55.981308
-165.764221
-112.285210
69.821991
78.143814
35.944962
76.836479
39.914135
58.047226
-60.032898
-94.116859
-67.934616
-168.889542
-59.008877
-62.741459
-60.513832
-72.666061
-61.820778
-78.391846
-75.491905
51.628803
46.325981
53.487591
58.788460
81.552597
63.153183
38.524502
-44.443985
-84.241096
-105.561172
-41.505291
-63.909866
-59.533119
-98.862518
-131.819611
-147.981171
-150.371750
-112.230301
-52.477505
-110.877022
-67.781944
-78.120354
-102.067856
-85.963257
-59.864521
-67.444412
-67.460823
-50.313198
-65.113716
-74.068840
-133.602371
-60.372776
-149.998734
-163.090240
-82.380005
-51.169819
-53.725456
-57.637547
-59.129696
-137.499725
-73.033035
-82.870178
-74.484573
-36.162529
-67.391663
-82.805099
-53.090389
-58.623150
-111.322289
-141.426056
-107.737366
-52.646858
-65.327164
-36.886986
-57.448772
-76.525246
-106.673714
-73.490639
-79.967896
-41.826229
-61.639721
-44.828335
-66.710114
-78.346581
-123.566856
-99.082840
-65.334763
-35.687954
-90.688553
-157.606094
-81.210327
-133.026230
-57.187458
-55.065952
-55.141422
-58.842720
-83.080658
-119.262581
-83.320618
-67.584526
-154.817505
-61.719048
-163.108627
-60.583637
-30.898685
-69.925476
-63.695889
-54.741169
-154.875961
-165.853378
-58.064461
-57.560711
-86.249084
-83.158226
-73.666016
-63.524006
-61.476112
-71.471558
-64.630653
-64.506660
-93.550201
-47.156116
-131.478043
-103.335007
-59.724518
-76.883514
-62.835770
-121.600693
-105.031967
-154.714096
-78.497070
-107.982185
-102.026382
-67.411324
-79.154480
-63.547230
-73.859879
-54.203606
-69.734230
-59.179302
-87.743584
-106.636642
-105.134483
-63.117161
-142.457657
-97.185989
-55.297569
-62.474358
-123.303078
-161.952103
-86.586662
-124.170700
-143.666519
-62.121407
-126.570969
-66.219063
-73.017502
-69.381485
-57.813469
-79.368820
-142.655563
-62.526596
-128.468506
-143.495163
-74.811195
-37.300545
-64.910835
-69.916939
-62.808994
-53.527679
-33.153400
-55.183075
-138.641907
-55.749443
-57.583511
-62.438076
-76.354996
-62.826714
-65.768654
-26.773378
-60.179031
-60.613186
-30.524035
-62.715546
-147.409576
-82.012444
-56.484001
-53.938568
-106.303314
-68.138855
-110.004807
-20.941193
-146.340851
-120.261208
-100.458939
-58.832317
-62.709171
-122.771904
-62.854675
-102.443451
-63.114571
-156.151581
-59.238808
-73.869858
-162.375885
-93.380028
-93.818985
-95.123795
-96.051315
-146.209656
-73.413322
-120.668846
-91.311455
-48.829445
-45.816078
-42.188839
-114.133324
-83.060081
-142.666351
-83.191566
-94.492706
-96.808968
-83.394844
-159.867737
-101.237007
-150.237000
-81.714066
-55.044632
-63.663799
-151.023148
-101.103668
-106.034538
-110.467827
-81.489555
-64.218338
-114.970230
-84.108376
-86.225853
-47.102264
-69.538185
-37.277328
-60.991154
65.162788
69.987793
41.687916
99.230698
86.458862
53.872730
76.185463
53.891537
96.520844
75.944649
65.262535
43.457451
-52.249371
-65.706886
-54.768459
-60.064590
-72.857635
-73.669975
-66.945793
-87.523415
-80.983086
-95.013870
-134.201721
-70.512505
-49.716187
-79.854813
-83.203957
-56.429798
-151.413269
-61.897396
-89.638268
-62.575302
-100.025116
-51.681450
-108.356598
-56.296104
-68.042847
-66.194031
-89.247765
-40.049362
-74.516174
-150.541428
-59.356159
-146.723282
-58.368340
-81.738022
-125.979469
-107.034859
-125.535797
-52.463409
-105.938820
-79.346977
-91.871384
-152.762512
-99.446800
-65.509270
-48.379448
-66.212326
-68.703842
-73.182556
-36.994801
-152.815872
-93.180466
-52.640282
-107.866730
-96.461601
-61.435402
-90.789482
-127.516647
-126.428490
-100.205574
-63.971554
-50.646019
-138.598267
-60.267563
-51.731953
-73.129692
-64.915985
-98.124817
-86.663338
-74.865013
-72.427513
-81.304871
-63.517014
-65.463448
-64.357224
-93.035301
-113.365501
-88.456512
-123.359261
-114.077835
-150.081070
-61.605946
-51.839344
-84.677391
-53.042877
-121.101395
-121.158577
-51.162521
-132.743469
-116.037285
-59.144791
-91.752609
-152.762100
-63.105179
-138.956696
-115.348557
-55.771515
-162.059540
-60.091087
-137.140030
-66.885284
-89.573929
-148.404907
-103.730476
-66.268875
-105.660095
-142.601669
-80.556992
-78.772659
-81.843529
-82.235741
-68.077789
-126.871330
-144.502426
-101.898277
-100.823532
-69.476654
-87.144997
-65.572418
-39.237915
-56.380421
-59.773632
-76.916931
-70.334320
-107.544312
-160.264145
-108.686035
-91.429176
-56.401497
-66.850250
-93.741547
-83.680077
-55.248627
-87.782234
-73.434631
-93.011459
-66.635612
-117.279808
-112.701363
-62.229904
-100.949600
-71.411591
-119.902367
-80.585129
-66.566406
-69.587173
-70.337379
-61.431969
-117.406204
-91.920631
-143.840714
-81.851120
-50.629734
-156.887177
-148.597458
-57.316814
-159.775360
-145.353851
-83.627960
-161.612457
-145.798630
-83.315094
-116.318756
-135.334091
-98.343346
-86.838905
73.705849
76.015373
75.679420
-70.322029
-59.260738
-156.231003
-129.835037
-154.223419
-44.572510
-61.284382
-68.656303
-67.315765
-140.201904
-81.211571
-66.203529
-45.144909
-49.166649
-117.690285
-11.983111
-54.633247
-43.068142
-139.115540
-60.183083
-75.308693
-53.385826
-68.341774
-68.456757
-61.746799
-58.481750
-95.509262
-34.936600
-52.556385
-127.823761
-91.547325
-59.736115
-135.341171
-31.594671
-111.116158
-138.599777
-42.692444
-102.866280
-103.405388
-100.844353
-109.839500
-98.299232
-95.067795
-102.364265
-130.264206
-46.661705
-66.398979
-128.062759
-51.575878
-125.844696
-115.117424
-148.843918
-64.238075
-44.799026
-158.009628
-109.788712
-86.518311
-53.927261
-72.618851
-85.659157
47.247696
69.171387
57.786381
43.907448
-61.351284
-60.178814
-132.815369
-104.821800
-120.133080
-73.064384
-160.609238
54.267487
56.723042
48.288818
48.828827
57.095852
80.679146
78.462448
88.199417
54.166321
50.128170
44.616096
57.123020
56.346947
58.212673
67.569527
60.369499
-55.147747
-141.362854
-109.904282
-143.232361
-62.634552
-149.122986
-102.620422
-154.970551
-101.229347
-100.660316
-59.188068
-159.480804
-52.645302
-55.154957
-74.885506
-58.456478
-168.275482
-63.306301
-57.655304
-42.294094
-71.571190
-34.497421
-70.889824
-66.468048
-45.089939
-72.958168
-102.139091
-84.286118
51.055717
75.017685
44.253567
59.282597
57.940929
46.072063
62.580193
57.908436
76.016747
51.453693
74.458427
78.613762
-88.881706
-80.343460
-64.496925
-57.126629
-140.429642
-134.572968
-52.160069
-55.961823
-59.981640
157.758926
-92.851929
-78.952553
-139.544220
-140.219833
-139.624939
176.725586
-58.755524
42.933342
-63.226353
-88.137222
-147.548584
-67.229523
-105.643929
-72.362907
-86.935623
-152.133240
-107.687851
-62.629238
-75.844612
-109.607811
-106.928696
-58.663193
-159.696457
-80.522728
-65.646667
-80.393219
-45.066967
-69.767830
-70.921043
-64.932487
-30.646097
-142.429764
-65.534157
-64.599190
-70.469383
-81.449303
-64.437897
-135.018570
-135.215881
-37.774014
-160.617416
-134.386963
-108.019485
-66.076286
-115.843773
-57.942047
-79.685028
-101.474670
-68.542931
-147.263870
-130.953796
33.346264
52.321918
92.776588
67.397591
70.708679
91.219086
87.331398
78.623276
80.853493
-44.718922
-32.814117
-81.734848
-54.809971
-150.887405
-80.432930
-54.217640
-61.146084
-88.273827
-65.713203
-140.456055
-62.425930
-68.005020
-42.629734
-101.440666
-39.410717
-125.076988
-59.020481
-59.401852
-79.057953
-24.001371
-91.808716
-152.182404
-77.286751
-78.280045
-116.449539
-83.188332
-71.031769
-72.566315
-50.491425
-99.520676
-168.827621
-51.249924
-146.752304
-66.553535
-62.852161
-35.825916
-66.131699
-48.534698
-86.983353
-74.804398
-151.697815
-61.360764
-35.319725
-47.401279
-141.921036
-115.581573
-72.206688
-105.067314
-55.169765
-115.946716
-91.730125
-128.822037
-90.327194
-65.695297
-154.877548
-116.951767
-88.347633
-67.455490
-99.127609
-46.728889
-61.801910
-86.505936
-94.366478
-121.320435
-125.665970
-97.060333
-70.751663
-125.552750
-62.339680
-66.371605
-58.010017
-65.651009
-59.898235
-60.529282
-69.011650
-59.193935
-81.350769
-56.430782
-97.024376
-121.330902
-73.064270
-92.520103
-23.382267
-88.489105
-84.925697
-60.075184
-60.525669
-42.061779
-76.837273
-49.879070
-49.640385
-57.830910
-65.552399
-90.765022
-59.732746
-52.560356
-65.194397
-65.154655
-85.247856
-143.119400
-112.670288
-139.677002
-166.488373
-71.850418
-118.305977
-65.462387
-95.701767
-59.639706
-48.023029
-87.108231
-61.223915
-161.409622
-82.577026
-138.076645
-55.810654
-159.948074
-125.848320
-145.513031
-58.707050
-93.915604
-118.268532
-85.740532
-105.968918
-141.503769
-123.443474
-71.672134
-88.558205
-107.017052
-99.506516
-98.649208
-104.045601
-62.189827
-84.135521
-90.629562
-163.181396
-44.359535
-63.194839
-35.034229
-63.777412
-164.214798
-93.242737
-86.462692
-114.118362
-84.877213
-115.191452
-72.787781
-71.316116
-120.044106
-61.574837
-96.695862
-94.842361
-122.522041
-118.871445
-68.551788
-43.927372
-86.754059
76.133713
62.659851
63.312996
48.788483
80.132263
32.040234
-124.027321
-95.698959
-50.828194
-65.353554
-60.314247
-105.740738
-83.973068
-117.606087
-60.594784
-87.365440
-117.085831
-131.197449
-81.875153
-139.704681
-118.451347
-130.966110
-142.369186
-120.599266
-55.280174
-47.518707
-63.710941
-117.974052
-130.046555
-83.811317
-60.700050
-64.924263
-65.364281
-101.361671
-49.219830
-69.560455
-75.384285
-129.715591
-59.507713
-92.393120
-157.731216
-62.660877
-75.322990
-79.052597
-137.561813
-80.594856
-79.706505
-100.805519
-157.853058
-76.289215
-71.115761
-56.643051
-49.519348
-68.372993
-66.483452
-122.653114
-162.404907
-109.950180
-57.364502
-140.694763
-137.907593
-62.189957
-88.393013
-83.768730
-107.788139
-107.736000
-62.195110
-158.106415
-147.811600
-43.278469
-69.753220
-49.434639
-74.144402
-164.042450
-73.749756
-49.039700
-147.077576
-77.988991
-53.458172
-74.076195
-58.189392
-75.094200
-68.370659
-70.449860
-80.115074
7.329433
-159.127655
-132.077423
-131.573029
-136.749603
-95.834221
-123.629532
-109.555611
-75.265526
-77.359917
-95.283890
-100.355011
-78.759674
-101.799606
-76.789482
-138.867538
-61.670784
-113.274025
-101.555382
-158.133072
-55.000267
-47.846943
-88.768219
-81.628662
-133.256088
-81.821198
-64.341209
-63.244476
-64.881729
-110.971283
-90.581085
-99.559814
-89.215469
-64.874573
-51.407406
-145.872971
-55.165215
-65.764732
-153.459213
-81.356049
42.740120
-64.562164
-67.944313
-93.199501
-122.672539
-120.785278
-63.174862
-95.989120
-159.935135
-53.722477
-76.031883
-83.847206
-64.201767
-89.778915
-173.412598
-119.372177
-161.677826
-176.633362
-54.218529
-147.947464
-123.060822
-107.987617
-145.574570
-84.678825
-157.876160
-150.017303
-58.147686
-126.188499
-54.589165
-161.482330
-130.239304
-62.887421
-157.886597
-66.017479
-80.156334
-62.217556
-77.585403
-69.589104
-62.997112
-64.455544
-106.507149
-85.078758
-60.362598
-55.555557
-73.148354
-61.573921
-159.906311
-66.966316
72.011787
73.157631
-73.120499
-91.704636
-87.763306
-58.532169
-93.991493
-100.177612
-100.933029
-95.659523
-117.448662
-100.459892
-64.726265
-110.465179
-107.742416
-108.396393
-60.732304
-79.707703
-59.706425
-90.535950
-156.392746
-73.827415
-74.750900
-68.054253
-55.043049
-68.002289
-73.998032
-69.956787
-103.601471
-71.119614
-92.635857
-89.514374
-102.601715
-87.379128
-142.300735
-44.620892
-94.997635
-102.719208
-122.925179
-116.384369
-59.183102
-63.901989
-54.801182
-87.018990
-120.680130
-55.290607
-59.565166
-71.118797
-119.856033
-97.229233
-133.788376
-84.278946
-148.968445
-158.400269
-89.022507
-54.868679
-99.887169
-92.099686
-64.374008
-65.725464
-162.313019
-101.557983
-73.933044
-119.881721
-90.756081
-80.658356
-140.027344
-100.894127
-108.204994
-152.430511
-96.533516
-73.872513
-157.814224
-73.491028
-78.226677
-93.295456
-64.672615
-60.867329
-67.281799
-78.095856
-93.316956
-107.983261
-63.217842
-72.907158
-52.620705
-55.411373
-147.258926
-88.253502
-129.812210
-94.181732
-56.650799
-67.433868
-97.058632
-121.341202
-161.494003
-100.580429
-98.518295
-101.418152
-60.853077
-140.586319
-128.210464
-63.365135
-146.691422
-91.543259
-132.843918
163.024094
-91.156631
-94.973198
-85.347206
-62.367779
-70.472740
-66.439011
-113.058678
-58.917542
-62.384430
-91.735245
-105.932053
-56.956013
-95.446999
-95.966690
-73.945381
-56.667820
-65.219803
-136.378769
-78.896454
-115.120605
-54.916531
-164.947800
-64.131248
-67.947159
-151.778259
-81.609459
-68.533043
-68.555832
-104.083771
-60.677464
-103.732948
-101.643028
-116.367798
-62.139118
-82.445732
-26.446993
-82.449303
-55.702671
-99.401123
-64.228989
-67.472267
-126.014771
-82.347580
-105.989502
-94.103554
-96.554741
-100.391670
-58.315128
-85.226341
-98.937134
-79.109459
-139.652008
-148.348511
15.391533
-59.700359
-63.034855
-77.527184
-57.691826
-67.533989
-62.839008
-67.120842
-41.756020
-53.847672
-59.172813
-111.698479
-60.178566
-76.520309
-70.920883
-152.742950
-51.223274
-56.941093
-96.531342
-62.806393
-130.407288
-79.318748
-74.237122
-137.538467
-152.008270
-135.024857
-85.965004
-136.691574
-70.318146
-163.324387
-51.108860
-41.222500
-116.733421
-53.033218
-121.714180
-79.189728
-70.355591
-65.887108
-165.617691
-121.236618
-62.766525
-71.376289
-149.835602
-48.646851
-68.978226
-84.678246
-145.121429
-52.527824
-68.022690
-98.063370
-52.830627
-59.882751
-103.729767
-136.494492
-90.749710
-53.972656
-77.856964
-75.710243
-68.802948
-82.991463
-55.605175
-87.722435
-59.752964
-134.243576
-178.747879
-100.827599
-62.438095
-104.794586
-125.525261
-76.040794
-96.805260
-117.175453
-144.291061
-92.712410
-131.773514
-78.945190
-54.905029
-100.028999
-69.161110
-52.313641
-120.651268
-36.786274
-70.726898
-93.765884
-66.983444
-79.275543
-69.762642
-83.588341
-81.318146
-79.306740
-80.124634
-53.369732
-154.542267
-56.534325
-50.546532
-38.504105
-61.685715
-57.281742
-89.338432
-123.395256
-94.704857
-53.934158
-47.833313
-154.543701
-60.089268
-145.931152
-61.586582
-67.923172
-79.397583
-54.355549
-134.662994
-96.280228
-113.426849
-109.411179
-54.862408
-99.560806
-135.858231
-80.754753
-87.334229
-67.884071
-113.392082
-160.992966
-57.248981
-84.140327
-86.483902
-89.414085
-58.134563
-109.651016
-80.072014
-151.084839
-63.435215
-67.138885
-72.717583
-59.554424
-58.610302
-91.875587
-146.238419
-166.863174
-69.672150
-94.193985
-63.043346
-102.936836
-61.884590
-147.331711
-58.111736
-147.398712
-116.130356
96.418526
54.792278
87.654022
56.016426
54.982899
43.596851
59.214855
74.796928
-60.348469
-62.670944
-160.291962
-98.445274
-58.642841
-117.148628
-143.204666
-62.495953
-123.763268
-57.432491
-72.882118
-69.126572
-135.905487
-121.768494
-101.141220
-65.051689
134.719238
55.596951
23.721581
54.821827
-131.321045
-88.150558
-34.070427
-60.379551
-110.272217
-104.937233
-54.045319
-68.597572
-54.275753
-53.439087
-70.002831
-66.040367
-58.917313
-152.745438
-71.488014
-52.546036
-58.805344
-79.145691
-151.957596
-83.832512
-76.268822
-154.741547
-73.026176
-69.451424
-129.860352
-56.508965
-68.200020
-148.513550
-49.531815
-74.867638
-47.496334
-54.233849
-46.413460
-32.478294
-98.631546
-66.616837
-54.051914
-125.876472
-153.371170
90.751862
80.229294
83.011932
58.816750
53.823658
-139.317673
-79.465889
-48.923389
-57.944084
-67.023178
-80.545181
-75.556572
-60.838528
-73.802879
-93.014290
-95.349831
-118.313202
-70.733322
-43.135979
-139.238373
-65.781197
-48.205807
-56.000267
-41.639679
-53.794697
-125.688805
-40.072311
-51.491859
-44.454208
-142.945633
-80.421417
-64.573715
-91.906387
-53.325871
-58.203411
-61.649330
-130.683533
-63.405060
-69.062645
-79.574478
-112.244438
-63.784878
-54.049606
-153.520493
-62.083767
-64.451210
-70.548668
-77.224091
-63.923328
-117.541718
-65.546371
-95.715736
175.941727
-106.987885
-68.419678
-152.142899
-126.040329
-61.441925
-70.437881
-106.879005
-149.192642
-146.142319
-55.293507
-69.617615
-153.903183
-75.583504
-60.204590
-148.895874
-69.453789
-116.743675
-147.978867
-59.120502
-60.928146
-165.370514
-125.653427
-66.685730
-43.306648
-57.528824
-63.374687
-111.215919
-59.724495
-63.255566
-143.820847
-46.281750
-98.974426
-100.721451
-162.101151
-88.815605
-169.143417
-84.961449
-105.777390
-72.395660
-89.911774
-57.645180
-119.079544
-61.462505
-79.694298
-126.875252
-128.565277
-74.480652
-132.699249
-77.842339
-128.706085
-87.931915
-85.636490
-115.460106
-68.063904
-61.532398
-66.631165
-57.317047
-118.930031
-74.140594
-119.518684
-159.361572
-54.434231
-113.652969
-105.369240
-80.669899
-74.097359
-55.027931
-87.233536
-75.213959
-108.560883
-102.289536
-64.555397
-95.212646
-58.492813
-42.130424
-97.951843
-57.842484
-147.414688
-91.515167
-26.580051
-75.930969
-158.552628
-71.286362
-83.398209
-144.012390
-49.064449
-77.514427
-56.083878
-55.118305
-106.805977
-64.077454
-60.735657
-60.102173
-66.181580
-151.960876
-92.254700
-136.891388
-63.693531
-69.422981
-134.093933
-70.641647
-56.364761
-30.453514
-110.606010
-93.907478
-143.690582
-156.811661
-86.197983
-116.789558
-106.537125
-62.031078
-64.937538
-86.912468
-41.061527
-79.048012
-67.449356
-58.776875
-104.851471
-66.555923
-99.526924
-65.334908
-153.392197
-97.683556
-59.843491
-25.384495
-108.345146
-159.751663
-66.454773
-111.201775
-96.342384
-159.782883
-115.054955
-60.547405
-104.799080
-91.006287
-65.456161
-140.553833
-59.345203
-94.693901
-86.349380
-90.893608
-50.152271
-65.418007
-72.890083
-162.925751
-61.897949
-69.866112
-38.382706
-43.459404
-74.102463
-63.027321
-114.535133
-114.571388
-30.732449
-90.426758
-108.740112
-102.601524
-158.568634
-93.669411
-77.222939
-124.691383
-99.828461
-61.399765
-102.310860
-76.059517
-96.602760
-63.853992
-118.658066
-106.965012
-152.142319
-103.602226
-91.545609
-99.908424
-108.275101
-109.522369
-111.649559
-74.725609
-128.279358
-133.077393
-102.613510
-118.705620
-90.961700
-58.361691
-118.897850
-114.408913
-73.598061
-99.658424
-65.474487
-108.859436
-98.405273
-55.691875
-53.092754
-62.152054
-65.737022
-136.568542
-75.865105
-62.444084
-78.473114
-55.098080
-118.029762
-57.951633
-141.081436
-144.540894
-59.723259
-153.971390
-51.226593
-69.703583
-89.431541
-47.994652
-78.055664
-50.725567
-59.712811
-124.705299
-110.238571
-77.073776
-160.837585
-73.550339
-99.061707
-61.726376
-82.255310
-95.171547
-133.946655
67.133087
-65.745895
-142.853424
-64.752235
-86.495308
-65.549835
-78.455437
-159.067017
-60.978928
-60.200668
-60.907711
-55.668339
-84.581085
-146.290176
-31.458176
-64.666344
-68.570755
-105.668251
-78.197777
-61.343140
-67.372917
-157.507248
-150.055908
-53.641991
-53.706852
-68.076218
-75.795929
-96.820251
-69.692383
-67.845467
-120.272903
-130.440842
-69.890327
-82.131355
-59.458618
-63.433273
-82.139946
-148.762802
-137.174942
-101.165077
-79.019562
-122.782959
-106.236229
-117.588425
-93.930305
-148.999527
-93.097534
-79.676292
-61.714226
-96.964409
-72.244362
-152.832642
-113.848740
-101.641541
-151.081100
-37.170422
-64.882904
-53.858398
-68.530319
-78.397766
-84.131538
-133.945816
-128.292938
-56.919796
-78.599442
-87.333725
-137.772110
-59.981754
-79.085632
-75.854286
-138.620743
-65.800911
-61.065018
-66.375366
-157.216110
-87.203110
-67.238075
-45.689686
-49.423473
-68.526794
-133.437622
-51.310234
-63.988903
-113.199104
-93.668221
-98.625198
-60.690655
-53.548950
-114.641632
-105.970940
-98.917404
-64.540192
-57.971397
-48.608757
-75.231895
-42.432243
-56.739773
-85.440559
-70.431610
-140.929657
-62.578457
-59.458385
-102.822845
-127.666077
-155.978348
-57.948879
-109.394493
-109.485786
-78.871925
-129.023529
-83.674828
-53.661922
-70.884773
-59.414978
-63.825306
-74.047974
-123.508499
-102.054802
-86.715729
-129.098785
-60.509819
-141.283463
-70.987869
-45.501575
-117.882790
-69.430336
-112.896843
-70.552666
-64.404205
-56.326694
-168.581726
-63.849232
-59.117943
-66.404076
-98.509453
-76.631706
-70.324799
-78.162880
-62.600048
-65.176720
-149.522095
-61.279018
-97.264107
-63.537231
-87.927406
-123.490166
-178.374283
-80.688332
-78.890213
-52.077076
-44.792458
-163.320755
-157.538132
-67.364952
-53.671268
-37.743919
-157.914307
-99.453049
-115.263016
-69.028267
-64.192406
-86.974350
-72.044724
-87.659630
-79.722206
-49.754669
-82.537643
-98.927834
-67.075363
-67.813705
-104.687981
-69.781685
-159.325027
-149.953629
-115.977959
-61.926018
-58.974617
-58.042576
-79.723114
-67.223984
-72.259712
-64.983070
-124.158356
-60.025326
-75.852608
-114.152512
-77.532646
-119.724846
-82.639427
-51.646652
-52.362705
-125.243736
-53.364483
-59.252617
-50.918644
-76.006531
-131.694077
-56.893234
-78.869324
-67.458076
-74.407616
-62.256645
-63.190292
-160.811371
-105.234749
-63.229645
-147.267761
-73.546204
-66.008965
-69.983215
-74.786568
-78.577248
69.146790
41.314747
52.968117
-54.938618
-80.119057
-64.834961
-125.955856
-57.326572
-158.925674
-69.342018
-61.567806
-85.372055
-142.320267
-66.968254
-93.554222
-96.440323
-120.206627
-77.465523
-56.310925
-111.772217
-145.819717
-74.092705
-56.102127
-72.350670
-65.382164
-80.563232
-59.052036
-81.231453
-97.253517
-63.121342
-71.914009
-65.089043
-51.002678
-125.392143
-79.334641
-141.411957
-78.207367
-61.205757
-59.118084
-90.297440
-46.511620
-70.384949
-148.886230
-142.876266
-150.217346
-105.281395
-62.541416
-101.082603
-90.894020
-54.984447
-150.078903
-101.409561
-88.901329
-76.500450
-99.110023
-157.237579
-56.400482
-62.444508
-73.447922
-86.141716
-64.812714
-156.828690
-61.019062
-59.966675
-71.363182
-79.564247
-158.494675
-143.730927
-69.358940
-75.008743
-62.424633
-74.155289
-161.621414
-156.816360
-76.265114
-68.080620
-114.037094
-64.713364
-156.112503
-80.006317
-55.526096
-71.836426
-66.763817
-62.962723
-119.383995
-63.349155
-81.141914
-131.104279
-61.260933
-61.577709
-59.162857
-79.060150
-53.040764
-57.673943
-71.061150
-55.431641
-118.467606
-54.002865
-93.514091
-133.317917
-37.689945
-65.875168
-72.869156
-64.493118
-63.939602
-123.071877
-56.256748
-66.065422
-77.997681
-83.800987
-59.360161
-58.848400
-56.522152
-58.836266
-53.036243
-149.621857
-108.827637
-76.964394
-62.695793
-55.104195
-101.396843
-159.393326
-70.699135
-139.840958
-54.696072
-103.610092
-139.457733
-71.490784
-53.472744
-67.754173
-137.651505
-102.307549
-55.889309
-86.201942
-59.729851
-50.883156
-57.655209
-141.587585
-54.813702
-66.077927
-101.669777
-66.239975
-159.558716
-70.315704
-70.475670
-136.855530
-78.640182
-163.362823
-88.675079
-122.954903
-97.733940
-100.588028
-55.632607
-85.545708
-94.656387
-90.352699
-62.592163
-68.244316
-147.954865
-77.122276
-65.035912
-137.420090
-72.885857
-62.257771
-52.913410
-103.601768
-158.479736
-104.247986
-87.362572
-85.725204
-144.047501
-163.816620
-72.229546
-60.373985
-66.267120
-117.587257
-134.657364
-59.243034
-74.805145
-144.984009
-153.784012
-70.515137
-99.207672
-143.902725
-87.085899
-65.582970
-140.029541
-81.328728
-60.040638
-64.163422
-139.230698
-42.902466
-60.237648
-135.933990
-147.712479
-51.810188
-58.511795
-78.507576
-70.571747
-58.656174
-66.416519
-65.612175
-32.199085
-76.366257
-145.823471
-74.257683
-73.756126
-57.293423
-86.031845
-50.262299
-68.693596
-65.092796
-104.348930
-70.021332
-151.213669
-82.085030
-52.590027
-42.753284
-147.150223
-55.446575
-51.925694
-47.420383
-79.961235
-86.847755
-60.077698
-88.901688
-131.302109
-65.787079
-67.953522
-78.977394
-137.657028
-64.202538
-70.348763
-106.566483
-72.187447
-107.203293
-68.664230
-51.092930
-87.092621
-63.354473
-69.438789
-64.855118
-90.540756
-61.681263
-66.109627
-69.728455
-172.688034
-82.548134
-61.231674
-86.461365
-78.564690
-57.505688
-59.409931
-78.487000
-67.037361
-58.581650
-100.374657
-118.619385
-78.934151
-80.257019
-107.089371
-95.618408
-98.933006
-79.714813
-111.473534
-84.709023
-98.664619
-96.708481
-84.454445
-60.770485
-61.999325
-83.332466
-63.384762
-65.817116
-82.691422
-75.213799
-85.865013
-59.445908
-112.462097
-67.807640
-138.664963
-53.304981
-69.611275
-72.467400
-112.253067
-57.400757
-62.723816
-67.724556
-56.368546
-97.122322
-57.306923
-101.417816
-64.623566
-66.385010
-136.705292
-68.686752
-92.868050
-60.940090
-114.145950
-87.582489
-53.314949
-65.445244
-62.736233
-60.500076
-117.067726
-89.046486
59.819324
44.164532
68.185020
95.971298
-37.027931
-81.075577
-56.148117
-65.032730
-85.756836
-138.794281
-49.850002
-71.989059
-48.871025
-59.460503
-55.574600
-86.471428
-98.154747
-64.093056
-94.451508
-69.334900
-64.240067
-65.518860
-75.094521
-95.624901
-104.725250
-76.572083
-68.840721
-59.888863
-135.333298
-133.591278
-75.178795
-121.993019
-71.999802
-53.333832
-94.444824
-61.702736
-61.899807
-62.819061
-61.388783
-102.246468
-141.481857
-70.749168
-74.202866
-134.754807
-131.975601
-67.161514
-61.745712
-110.951721
-69.367584
-82.865158
-90.000725
-73.251434
-148.834488
-71.585983
-62.781342
-138.417999
-170.841904
-63.727364
-66.037048
-54.589664
-121.469841
-38.351837
-58.977280
-104.266174
-65.047356
-58.558376
-93.209534
-29.384691
-65.644272
-71.728065
-96.900452
-104.469856
-81.151505
-89.122314
-68.219879
-109.815475
-44.644730
-79.720612
-66.879623
-70.046577
-57.169975
-66.451630
-152.987000
-60.178539
-57.556667
-124.246597
-132.365173
-32.870865
-51.223358
-151.052063
-122.950172
-69.272881
-131.462311
-68.506210
-86.070251
-169.223267
-156.352478
-80.700790
-66.345360
-86.661697
-68.011963
-57.237698
-68.551979
-111.965248
-45.309517
-63.456326
-68.757973
-42.085281
-71.153427
-65.819313
-55.823582
-53.475868
-83.454712
-51.329708
-66.462891
-64.082825
-62.576084
-80.308403
-124.532349
-104.541565
-162.893051
-63.541206
-81.334038
-62.369118
-58.307388
-151.310944
-51.207745
-86.002121
-151.389404
-84.083237
-95.366287
-106.662346
-54.159718
-163.232925
-84.785713
-73.266426
-109.107857
-66.390961
-87.841057
-68.960320
-83.075974
-64.811653
-63.168346
-62.106674
-66.801155
-101.374962
-108.944435
-58.368587
-148.261139
-23.073330
-122.796249
-70.123703
-64.281944
-87.102898
-69.224426
-74.940773
-113.257965
-64.865837
-67.226608
-69.658852
-64.417366
-147.129776
-161.879471
-124.427200
-69.957878
-95.001740
-83.974632
-142.327835
-61.278584
-54.161861
-92.757301
-131.575653
-62.072304
-112.390038
-83.286888
-78.328667
-105.244476
-40.322933
-70.761032
-135.820084
-117.461227
-141.975662
-71.667740
-46.294041
-80.331467
-154.421677
-163.651016
-34.748398
-86.952492
-79.959160
-137.887695
-44.272694
-97.509155
-60.418442
-54.145908
-57.422512
-104.492699
-82.785919
-51.236191
-66.259171
-45.020477
-61.468365
-54.373772
-82.298218
-52.423744
-132.856033
-53.594635
-65.694084
-56.396725
-85.372040
-123.712395
-144.139832
-91.435272
-159.557755
-91.090149
-61.173187
-48.381557
-41.777435
-74.254158
-55.457478
-63.257690
-59.684826
-62.797276
-57.517254
-85.049080
-108.084908
-49.980072
-92.521675
-64.415398
-93.060654
-88.776680
-112.659210
-62.504383
-59.082245
-71.059311
-48.834507
-56.707237
-82.098877
-128.188797
-53.894173
-74.565872
-57.474926
-123.238449
-67.983147
-63.447651
-150.373215
-71.844658
-119.454262
-64.353661
-59.471649
-57.255653
-55.188957
-33.992592
-68.027122
-56.169697
-83.863274
-64.099548
-159.100311
-69.376251
-129.982483
-92.204559
-44.788765
-34.950394
-65.755836
-112.127983
-45.670731
-124.721077
-62.098518
-67.609909
-55.565338
-163.446411
-55.051800
-125.831062
-51.940121
-79.150780
-68.396156
-93.168465
-111.618637
-58.824982
-51.919117
-58.721703
-76.813759
-79.493271
-67.256622
-120.663826
-77.870308
-73.451538
-60.605591
-142.596512
-73.833221
-64.457779
-55.995037
-77.367287
-139.352997
-90.078514
-63.098274
-156.097870
-59.333611
-119.543945
-142.596710
-129.335770
-97.478699
-62.404293
-59.622139
-78.347794
-62.656490
-50.197594
-119.226562
-53.590290
-62.895187
-58.741783
-66.018204
-113.191513
-136.293228
-58.420380
-70.251198
-59.433357
-52.911564
-103.039452
-63.933968
-50.106087
-54.944263
-89.236412
-75.080826
-47.273403
-70.675186
-62.614784
-114.268829
-97.014366
-93.883392
-135.281876
-157.724518
-107.222214
-69.221779
-65.018417
-72.099663
-99.681602
-75.244431
-55.308544
-80.765404
-93.830200
-152.903824
-57.916553
-66.605339
-130.852646
-70.249893
-61.172421
-102.501587
-142.963776
-140.442596
-109.891502
-79.865112
-88.484200
-99.955063
-104.172768
-66.885689
-79.027390
-116.437630
-98.081642
-101.103966
-96.763374
-78.885811
-90.805885
-179.146133
-75.326973
-63.679058
-54.340294
-72.604942
-62.690655
