# Supplementary material for: Comment on 'Valid molecular dynamics simulations of human hemoglobin require a surprisingly large box size'
Source: eLife. 2019 Jun 20;8:e44718. doi: 10.7554/eLife.44718 (PMC6586461; doi:10.7554/eLife.44718)
Supplement: Figure 3—source data 1. — The zip archive contains a README file describing which source files correspond to the different panels. [file elife-44718-fig3-data1.zip › figure3/panel_B/box4/psi2.dat]

129.237640
158.794342
137.869736
167.413528
143.672791
142.434570
136.763336
150.916718
113.327690
128.922760
163.278564
145.328766
19.732248
-5.246392
-12.987515
-34.667297
-26.515234
-5.261384
-39.186180
-41.230255
-3.146347
-23.650272
-5.700248
163.184952
133.405167
153.136276
153.267517
143.568253
23.027321
-3.105325
-19.439711
12.613149
-2.150768
14.695894
8.903930
-20.039843
-13.232317
-37.924538
-9.161306
-15.477392
-33.831310
150.862076
123.542488
155.117859
140.658371
161.926849
6.922799
-40.198360
14.254263
-4.161795
160.059311
115.537804
5.108870
-73.681343
-9.590421
151.986374
134.971207
-15.210796
142.301285
165.544235
30.614679
155.081711
150.827164
-148.129517
-169.787888
160.691711
39.523750
7.614272
108.151833
142.892929
23.445778
142.755356
8.453078
-13.226766
157.171585
145.944382
167.231934
151.968140
152.396133
149.632492
124.132729
148.497177
173.418747
138.800034
167.744400
142.466827
113.105537
122.325623
130.672089
72.134911
161.521011
143.610611
178.856186
132.382721
166.081879
147.590195
-37.923645
-9.907306
144.004028
151.346634
141.789398
144.167679
172.046265
155.646042
148.461060
-41.397308
124.944374
115.565514
160.873856
160.089096
-25.355299
4.475446
-14.929406
154.029175
144.559860
149.838501
139.741043
-179.836868
130.741669
140.291824
143.118134
139.870636
4.723976
145.546814
146.192184
144.851013
144.294830
152.996765
140.990616
-179.275299
158.417679
151.810013
142.052765
139.089966
144.066772
167.980194
9.730053
-23.543888
143.441040
168.120590
153.570618
137.839737
159.509720
151.627350
166.627533
129.498734
149.442322
-10.499118
-36.077259
8.471737
5.067708
-40.374592
-46.244415
-9.697912
-5.534561
-31.589640
128.064407
143.796021
142.486542
129.064209
107.966537
151.465881
149.980209
12.270671
16.426731
-18.586988
-46.110394
-30.030304
162.555313
148.017380
156.061890
165.684219
158.085571
179.499908
122.319214
143.849670
138.090118
146.423111
161.602646
135.008331
156.649582
137.198654
147.391785
155.880600
136.887207
156.213928
166.432800
142.095078
120.908699
142.055557
166.087799
126.532021
150.736710
123.181389
152.049469
142.000305
145.733841
136.079849
140.133896
130.121933
149.651291
146.183731
98.177727
139.829865
140.074005
16.709467
-35.693546
-23.727301
-14.706646
9.396637
126.634293
159.958389
157.001465
172.326385
143.953476
142.711594
146.032089
159.389618
128.772476
126.450592
134.656357
146.099380
144.197464
159.607742
154.798004
141.966263
134.847366
127.960579
144.942062
139.136948
146.618286
142.645065
172.580124
134.760437
151.413818
138.335297
138.228394
155.943359
165.237152
147.117920
140.740479
142.538666
151.945450
149.472290
161.584671
158.741699
148.150299
156.046341
162.123001
137.389923
153.968475
149.986267
160.107208
132.030670
143.449799
165.830261
124.144104
145.130432
141.778152
157.029587
161.322769
161.809525
138.760880
163.810104
144.003586
117.535721
25.201145
7.010141
117.910423
138.207565
119.416756
173.223801
131.245758
174.573166
-7.099316
16.298328
10.407357
17.068401
30.049911
15.696911
134.953613
136.058105
137.308167
141.573166
166.865097
132.520859
152.522781
149.208847
169.772232
152.671082
165.176758
158.305695
125.481567
158.832291
135.936356
139.740768
12.692039
5.463751
-33.224525
-4.689181
136.043732
148.449783
153.064697
113.978928
135.037292
120.079422
159.433212
132.380920
127.231514
146.229675
127.865440
143.990402
138.086914
144.080093
168.367981
154.370468
146.281601
140.136856
159.746231
132.980804
168.398148
153.846756
152.391769
134.395782
136.959930
124.634445
150.634247
169.507172
143.397736
121.333961
156.698563
11.762241
40.038414
154.477798
149.005493
-31.452490
-20.348053
9.969813
-9.467159
-31.388632
-40.592804
-19.847649
8.477160
10.735023
28.228636
-1.223333
49.684399
25.255283
-20.172735
-29.740250
-8.465545
17.690252
-1.658356
132.115433
141.963013
145.789062
138.973694
162.672913
146.128723
106.398430
167.682343
144.951660
139.322510
149.947754
-44.308025
4.730978
-140.020462
131.724609
168.104263
136.018158
155.127792
125.580261
172.308807
141.979904
148.577591
161.282959
163.026245
132.388809
164.930313
174.836945
145.994690
149.724304
145.899994
142.066742
132.624680
154.962769
142.162628
88.641190
-44.209084
-19.176884
-32.101170
-35.608368
12.115867
7.559357
44.250282
60.690777
-34.145367
-38.581505
-39.957409
43.031010
6.113498
20.812307
137.021408
147.633759
115.638214
143.137436
143.541855
146.978012
143.446762
158.290588
148.860031
127.419724
41.336700
41.340481
145.587173
134.579193
151.628967
155.456467
147.210617
124.675919
141.916275
-7.873100
-18.393948
38.737110
123.301285
8.832420
147.045029
145.097839
123.234695
118.053802
171.872345
133.598816
169.468048
131.999786
159.332458
128.592346
-10.637799
-1.900942
162.085785
161.619125
169.504318
144.766403
142.810532
152.093796
165.367477
119.842003
122.433815
153.978226
143.688156
138.565918
122.036598
124.547440
151.660706
143.994888
156.109085
116.792854
139.616135
164.625778
-171.941574
150.752808
144.794403
147.318024
127.306892
129.793686
139.142456
151.825760
135.925491
147.110550
134.815872
146.302063
143.023010
153.432465
146.656937
150.175858
133.341446
150.727585
132.772400
147.891953
136.415741
134.643051
137.537674
137.333206
156.424103
163.602524
147.424255
-175.028214
-141.276489
-138.748260
-145.741150
-166.442047
-149.807678
156.461716
150.142990
2.102637
-38.431152
-175.912018
173.165848
158.772644
165.324432
136.722397
150.879715
169.722366
140.077835
154.791550
162.976532
-178.403931
127.294991
153.934692
152.307053
94.779732
151.250961
-42.206482
29.124247
11.911051
-29.147434
7.676034
133.871613
148.491135
138.175735
136.425735
136.767639
19.482639
140.950806
171.077148
6.562319
-13.219301
64.316788
147.694794
156.221390
136.122849
143.596405
121.009964
143.928329
129.279633
149.379089
158.706314
145.986816
141.394409
136.494232
-48.883564
-17.045895
9.334014
20.973391
-18.516285
4.991200
-8.375830
4.617916
5.345771
-21.264282
148.642075
169.645218
146.700775
158.994492
145.489288
155.196136
169.222321
162.828293
164.861542
148.240707
148.528854
148.216629
125.868057
169.773529
133.780060
159.520889
140.296616
153.361801
80.000282
134.709091
144.553528
144.474915
1.309255
-30.300842
-12.162168
-33.414688
-34.140293
-37.122898
-0.079129
4.970589
-24.302195
-40.602566
-41.469913
-2.505147
3.432792
-38.081242
127.792999
169.481567
164.945877
147.476395
147.500305
167.966293
149.181671
160.816620
130.464890
163.825516
148.581406
155.501938
131.747070
116.409775
167.597260
113.725861
150.105499
162.984772
134.229767
141.074951
-11.428925
8.758898
-22.660744
-35.550175
167.439514
155.143723
126.612320
164.430908
145.015747
120.445793
159.449905
130.578934
143.377853
116.997162
147.891998
155.711380
166.247375
135.348160
126.014198
159.423752
128.466583
118.012177
107.554192
132.321457
153.405792
159.244965
149.660049
49.787693
81.011269
12.335516
-152.579407
19.645061
1.251952
-166.155838
-145.666229
-162.416260
-147.097412
44.473911
39.068405
148.842758
133.085358
147.065521
145.912506
150.075043
139.728271
144.226868
153.810410
160.914200
142.659912
142.103653
150.852875
126.866058
153.416260
153.996780
155.610245
143.932480
128.384216
125.899261
163.343277
168.004913
151.832611
154.309052
128.764389
144.977936
139.395737
162.764618
155.175903
146.799133
138.222534
133.887558
108.944801
137.673477
147.825241
153.378525
126.226425
155.734604
142.906723
155.018341
169.465912
166.524292
167.717865
134.493011
168.920197
171.941666
165.542130
115.267334
140.105804
150.528717
148.497345
157.696594
170.951294
146.478668
138.080811
143.793472
154.051651
146.986267
141.231979
143.001190
153.549103
134.155228
170.375565
134.026276
163.646820
158.387360
133.442596
-38.105061
7.423067
9.394358
21.329462
7.463138
23.011032
26.122894
-48.551384
3.643950
135.480667
71.207603
72.477577
134.684753
137.146515
149.849762
150.249069
177.004791
143.592621
113.152344
-27.601007
5.331823
-48.829712
-50.813835
-3.399379
-13.590841
48.179607
1.111707
144.287262
155.730087
147.347580
145.174377
165.221909
156.919891
139.262131
155.005951
-149.625580
-156.830276
114.383484
131.593475
145.663666
161.037506
137.803436
138.554596
130.873962
156.987106
137.526260
159.909180
146.972076
-38.784546
138.524551
127.190216
161.579788
146.795975
137.763947
132.189819
134.296661
127.693359
173.149582
163.917953
127.649490
161.736099
140.017456
152.648834
155.397858
149.587555
128.257416
165.838806
148.911957
148.955307
168.534683
-36.182629
-41.507748
148.837494
145.546463
160.091324
145.371552
149.741272
141.730026
127.105453
145.643967
136.768433
122.721870
153.125046
119.493690
147.327423
101.896675
152.878845
129.934784
131.991867
153.962479
157.300339
131.024384
138.988327
140.909225
7.363885
-38.337570
-44.735542
-45.104446
-35.318165
-35.860931
143.636612
137.723541
130.773804
124.466774
119.134460
150.682922
112.587303
115.915848
148.482132
-177.579407
125.376022
154.733612
177.457001
161.162598
-30.931620
2.841382
-34.873028
32.091995
-24.956985
146.986923
153.980194
149.099167
110.980591
130.049835
140.134415
158.575851
109.935768
146.404831
153.540466
128.400360
158.011826
141.839188
140.176163
99.979034
157.178757
104.977516
166.583252
135.604568
128.283157
150.749130
142.875992
152.303925
134.825027
130.036957
150.828278
163.773132
137.560181
160.377747
174.235291
119.229782
147.527435
111.688232
105.310455
149.695999
136.719803
136.555679
-10.812665
-38.894169
-15.180542
-31.915184
-35.060421
-44.917500
24.985033
10.571308
-16.131254
156.302811
11.399865
7.277154
3.246004
-35.928448
119.989502
145.522308
135.777100
163.776932
148.060837
145.086899
147.197617
166.823120
170.478195
164.627716
141.528702
149.592316
137.146805
169.817627
146.498062
149.290146
169.723511
137.654663
144.537186
157.111832
-170.166901
174.786301
148.511612
102.814972
111.959465
144.075851
148.446091
166.442719
144.924011
158.937073
146.848297
152.367569
148.510345
142.297806
157.830597
148.214584
152.458221
143.664993
141.675049
139.543457
137.048889
145.595169
127.468933
155.062042
135.111557
144.268692
147.472397
162.779648
150.330811
139.192322
121.659348
144.442276
151.881210
140.164429
145.712463
142.242203
167.784653
148.629135
106.116463
-140.526138
-145.630341
-154.155807
-160.233765
-178.671448
-136.375671
162.411209
21.754879
126.677711
24.500162
-170.874420
-143.345779
151.428116
-149.881546
-169.118591
27.896297
147.526443
147.080521
155.362213
157.228424
152.636688
132.891876
145.687424
142.759995
123.539673
162.243668
149.740677
153.319687
132.107300
118.514816
137.589355
155.861542
164.398651
146.873077
129.478790
168.066132
159.357544
127.365646
118.593086
144.386337
124.495216
154.262878
144.881119
169.874191
151.972610
130.365768
131.874420
139.835907
148.407562
160.403366
151.078735
133.334900
145.788605
169.239777
169.967682
135.156921
-155.010880
-152.296783
-152.496964
154.126495
153.845718
-153.116257
131.895264
176.421310
130.244904
159.071533
141.953506
152.664017
23.664707
-0.647101
-2.430916
17.246439
-31.419336
-6.011706
-5.830555
22.652143
161.938339
178.691177
151.393860
159.927475
153.936829
160.078995
-176.407669
130.704163
150.369644
-148.307312
19.554985
32.465218
-174.885376
179.388657
127.849770
158.502472
132.616730
138.504913
125.195244
178.064163
139.742554
149.448944
139.546097
140.434494
135.934723
126.604599
159.737167
20.724714
13.471416
-50.823574
19.925337
2.443204
-40.745998
-34.028694
-24.288076
2.318324
-31.183769
15.334028
-49.661846
167.462662
127.660057
170.667450
135.366669
144.871429
159.313171
142.526550
-30.065758
155.640060
144.133499
-45.438961
-23.754496
-21.661310
2.557266
164.213409
167.363434
166.033859
123.561981
166.370163
148.862793
143.848206
144.550049
125.239479
164.683960
155.018326
170.669800
173.330460
139.381088
-7.305784
135.754044
141.142654
164.195068
147.676926
140.554214
113.813820
153.166412
119.893707
139.770554
129.936707
153.168915
137.463226
143.076630
163.049393
161.393372
137.618866
140.643539
168.980087
-22.599991
-43.447514
17.640284
142.883026
131.404892
141.855820
157.204468
162.969559
127.029533
141.860962
167.879486
150.831436
137.116974
-179.139496
151.063004
144.049194
152.523071
145.183258
130.151520
156.712204
144.037537
163.403931
136.490067
-13.892934
-41.892593
-1.870325
128.865753
122.740845
-172.104980
157.785080
138.698151
-2.045262
33.398342
-43.380505
0.786587
109.794060
-18.889490
-39.591198
7.427348
132.536209
160.308060
157.007950
139.677414
161.949951
156.913391
153.722031
145.254913
154.496140
129.271881
177.982086
137.853958
162.608429
115.504105
146.539017
142.203186
144.808884
20.762415
-21.076071
-34.782349
118.748749
147.300308
121.211426
160.649963
135.104935
173.059540
175.109314
-29.637177
-28.784601
-10.724640
-0.813973
12.874660
11.970819
-48.325718
-31.270445
-10.508335
-40.523388
18.360769
11.527946
31.911533
132.892090
168.010040
98.698097
141.383728
134.002853
160.680878
132.316391
144.556061
131.951538
-9.131078
146.247269
165.612152
137.284958
133.178192
132.640411
152.407104
-1.192390
-75.748444
-16.454494
12.228531
18.810753
-36.431042
-36.638157
7.143145
-7.696895
25.196011
-47.497234
-28.350115
-9.692476
-4.035559
153.972229
141.370087
163.132324
143.659302
131.782318
139.331909
130.435654
155.225845
138.015030
151.884079
158.327103
151.664749
136.318756
153.151062
130.176865
147.254547
166.683136
131.247620
155.917175
125.711266
169.340317
167.356628
142.170898
114.631622
125.251289
136.542252
130.876328
137.689346
160.041321
145.944305
134.765320
130.188614
153.829712
148.310287
154.299698
144.882477
3.314284
67.559746
157.470078
144.761978
137.701355
178.825455
143.572540
161.920227
145.048737
143.132889
141.567902
157.494980
144.625671
126.199936
157.778351
22.781382
138.619415
155.113739
138.671234
135.937408
134.354431
157.554871
148.045044
155.559296
147.213943
138.126846
143.434341
133.042953
128.481293
144.066406
153.950684
147.529877
149.801697
156.543167
160.231400
150.371887
143.167007
170.818375
127.134460
142.460403
149.663895
141.383194
120.719254
158.525650
3.327902
14.725091
-14.920018
-11.881380
51.852928
-46.153065
-21.208767
133.744202
122.406189
166.532288
144.188721
139.725418
145.862793
138.430893
132.440384
147.910461
174.170380
146.370804
106.809402
148.580078
120.825264
145.287735
147.107483
157.668152
122.847229
-174.521576
138.296295
158.135315
147.936356
135.605881
158.431808
172.130981
144.701874
123.970238
150.148483
160.800797
128.183792
156.574036
149.293228
135.738342
146.081421
162.006210
136.210709
150.689865
144.248444
132.779694
144.641769
141.308365
151.027023
139.427856
144.464340
119.249458
152.869568
154.725601
131.944611
150.169266
144.930725
-151.022827
140.434570
138.045685
153.283081
139.041931
148.805450
154.349487
134.655090
176.116821
152.050964
174.992065
-39.334442
157.531097
139.497269
146.867722
163.758636
158.346390
146.729141
147.525162
176.083282
126.485809
127.034012
157.282928
149.421799
175.675217
145.931244
122.317673
149.088791
137.050659
153.216019
118.219368
165.556915
137.081726
144.683090
-14.623767
142.208344
139.595886
159.869339
118.265549
134.384277
158.256790
114.862587
165.857254
122.505188
137.880188
173.848358
161.246735
159.470367
148.225922
124.392845
141.595505
116.270195
134.572723
168.840012
142.440796
162.773087
166.577377
-27.410725
-9.099583
123.797195
156.262695
149.653229
167.586044
104.371010
146.168839
163.209274
138.369232
142.583389
151.002762
157.670792
120.051414
144.898209
157.181992
141.475693
143.612320
155.689926
168.972946
173.102371
134.112061
130.087433
152.873154
151.772095
15.484634
126.458595
135.997452
151.895126
118.183525
158.170090
156.913834
147.041733
133.857193
132.637527
136.630844
150.054214
126.081703
164.941284
135.022079
-38.808414
-30.326099
137.165222
157.200623
23.718302
99.712776
119.806755
173.992859
133.050232
151.111450
163.213913
145.526718
132.471298
126.191315
173.342667
134.310532
149.349701
141.793091
164.725632
143.873672
155.281143
-3.312689
-18.713558
-41.806114
-11.271222
-44.660515
16.034618
18.115742
153.502899
144.923401
136.281036
112.347572
143.813156
151.778336
114.271225
132.254654
161.616287
115.010902
147.268784
138.204834
167.830444
134.065216
120.632484
131.321930
113.310280
170.874588
118.038452
144.833252
125.812584
139.324005
115.084732
126.234756
118.929024
144.316910
143.144516
139.670654
152.813568
139.778198
164.006042
150.761642
154.497452
165.548050
142.853470
125.337341
-28.886065
16.678104
72.740242
146.224808
175.721436
108.513588
152.625824
152.974411
120.253029
122.024330
125.260796
128.810471
135.802567
146.634811
159.403625
119.780243
151.973373
118.625351
164.545914
157.122009
136.996475
167.671036
124.046883
152.137817
126.402367
157.540787
136.339325
133.559723
150.464203
134.623672
138.078934
144.768875
121.176376
123.522354
155.144180
157.272186
142.209015
133.970413
172.208511
141.605713
55.665039
-92.080818
115.055321
153.477234
130.452316
125.246468
151.494141
113.244453
162.463028
127.944489
157.466156
119.145447
131.328796
144.352875
151.564423
133.180557
139.212341
146.732727
-37.526070
42.093994
-21.950424
-7.334838
3.651894
9.723787
-46.187279
-17.245415
-10.537824
-24.108706
115.046852
156.991486
145.906937
117.543236
143.499039
135.995895
139.087357
135.346695
162.654083
146.734146
154.805923
127.803200
142.868576
150.220856
161.757904
110.379150
131.988647
108.459976
143.096466
158.589203
158.311249
146.007187
145.545166
126.280632
164.174545
102.908836
150.990555
134.937897
137.627106
139.078873
138.691223
164.480682
121.641930
139.303360
139.267685
162.565735
137.748291
151.651047
150.840607
133.711014
133.365829
138.282028
153.686249
148.431061
-11.585682
171.819977
122.103493
125.154129
25.927290
163.491974
118.275482
127.260490
140.131271
160.520584
151.352722
8.308817
148.201935
137.737259
139.858688
142.373505
143.737656
134.160889
-20.379517
133.668106
159.506439
133.143707
157.903000
138.084869
115.340591
131.394363
148.239700
155.700027
140.939072
148.756271
152.414795
138.133377
141.549576
134.804520
169.663879
174.561050
174.216721
133.524323
147.204117
40.101547
131.783798
120.505348
171.537018
108.910118
161.151215
156.618866
152.829117
174.631531
156.796219
151.302582
131.926926
152.904114
138.126282
156.448654
144.483505
154.425903
177.178238
144.791214
155.035599
140.144424
160.897476
29.578033
139.630173
143.521393
149.222717
161.752014
139.836884
147.439484
128.737167
108.116272
139.153900
-33.613819
158.802734
168.532288
135.432434
152.885193
136.493210
161.419907
123.656227
127.048477
150.153229
136.750885
139.937485
149.983948
165.700195
151.638123
138.290283
159.326462
134.741043
159.275925
139.415985
152.357437
156.857910
161.236343
145.584106
142.977188
133.873856
150.334778
166.790771
124.772034
149.066116
137.729492
169.962921
130.514801
132.222900
-42.068661
-14.368902
18.654404
10.653956
10.025267
143.551453
156.520309
167.289703
152.966339
150.924896
151.588684
145.915588
153.116959
145.566269
17.281065
-3.979707
3.630330
139.356033
150.070724
153.909485
152.116501
149.613892
141.010773
124.572205
117.915016
149.120972
142.014648
133.023453
147.814468
141.877411
154.155457
171.082535
174.000397
152.408386
133.220367
126.453217
158.565109
144.375992
137.279907
142.303574
137.874069
159.539215
142.701309
142.084366
116.758392
40.684460
119.934319
129.125961
152.784332
140.590836
155.662796
134.028687
145.620407
151.134384
135.681946
143.849915
150.911102
145.544540
145.624359
161.201248
154.766357
158.460220
159.439392
139.410950
154.193329
153.821762
108.887337
118.082108
142.616852
141.761475
119.190704
153.572754
140.939178
150.475403
161.939178
151.470963
123.640678
13.459537
-11.477167
25.091885
-29.612486
-6.473145
-18.862013
13.098390
-11.146538
163.321793
167.544403
136.715652
11.849489
141.435638
107.252174
125.557915
157.405289
139.611191
149.690399
142.556793
155.682251
136.245621
137.125763
-179.846756
162.586914
138.413391
162.306091
145.200607
149.571411
159.121201
142.615463
137.625885
141.612991
145.395950
178.733429
152.493195
144.564026
172.917206
171.249802
172.417099
-175.424225
161.991058
144.389862
-101.914902
-32.479240
-1.968514
-29.705137
-41.045734
19.437176
138.257904
140.607758
148.902908
150.358566
147.931946
146.221344
135.004776
154.648514
163.722763
153.787537
168.582779
168.093002
145.989227
145.785156
146.429489
145.599106
143.900574
128.223129
142.099457
148.330948
131.342514
143.221054
155.571625
152.913055
132.788864
113.697784
151.696289
143.112946
179.494476
120.151680
141.560654
163.168976
136.599091
149.033325
154.336227
158.270142
158.375626
143.984802
159.165497
129.716324
164.421265
154.204315
155.871719
131.413406
151.892410
170.068512
137.548676
147.894516
141.334488
145.194244
136.752121
173.029190
166.558533
122.330925
129.154816
170.906174
123.740280
165.336075
156.091980
136.892670
152.378586
156.815704
137.575226
146.497253
138.638870
144.279739
-8.716543
-40.290806
-43.400566
-38.761227
-26.593023
19.554150
0.888674
28.745775
-10.135643
22.372288
-41.391857
-13.198048
14.681510
-1.389594
1.319379
50.344265
122.421326
124.552567
164.723038
148.002151
150.945923
150.032822
142.540085
145.334976
147.853043
118.108910
-174.642242
166.550827
18.877218
145.469772
167.009460
152.067078
175.032791
108.091660
141.921478
152.620956
144.476135
134.415695
131.743057
136.173477
134.425735
174.343887
122.616768
172.069962
142.596786
157.875717
159.402573
144.767990
175.641708
143.198730
150.653809
115.683128
161.621765
145.798645
14.955974
161.262146
143.327545
171.732361
-13.375751
129.062759
150.511078
139.316833
108.830421
151.259918
142.640701
167.300125
108.461327
132.376404
153.340897
119.892899
166.985184
164.091400
135.874527
170.101242
0.372728
-6.915911
-43.847584
-17.890839
139.220230
148.989273
146.915146
135.989410
137.958923
138.051758
111.182976
155.441269
139.326141
166.067963
165.869995
-176.745667
127.214073
24.550323
140.863754
122.933861
114.754456
156.782898
143.176315
107.552490
135.175156
144.612091
153.794373
139.726303
145.273834
153.253967
154.189423
144.754486
139.552475
129.554886
149.748337
135.546066
148.550491
138.353104
138.291412
131.396210
135.217316
162.165176
146.052109
128.087234
32.674072
-7.154259
124.708008
130.232498
155.792419
147.309036
145.977112
154.483688
123.085121
175.641525
151.829239
164.476440
144.382309
155.906143
125.375381
150.675217
125.492233
146.417786
154.917313
130.929932
149.870438
151.283157
154.953400
138.928192
142.368408
151.856689
122.198296
140.650436
146.025223
153.922714
142.353668
169.593170
126.268990
159.098190
140.435349
149.850159
174.287766
151.420685
149.792053
142.029434
144.207611
141.918442
134.943634
32.553078
-24.198984
124.940407
143.390961
157.240112
145.575272
120.231926
167.937088
160.434052
159.182297
145.782593
-4.060039
-49.195522
-11.715998
11.108812
152.426544
139.591125
-9.051215
-39.224850
-18.894604
19.686153
-55.710564
-34.572929
-7.974914
-15.891679
-44.746162
-29.887884
9.368315
15.392202
-42.148712
-3.801739
-43.162643
-15.791946
-17.110237
173.893494
87.835342
139.537277
147.819275
137.866486
151.103363
136.942398
144.319092
149.285202
150.401855
146.197189
150.431961
19.993977
-21.186829
121.014030
-7.907828
-27.596275
15.190960
-2.673202
127.010284
154.599976
159.882126
125.081276
137.408447
155.468811
150.241867
137.380890
168.657791
151.890396
17.924314
-136.154282
50.741169
32.807892
135.697662
2.236684
-41.932468
6.598438
0.326259
10.496888
-10.012587
148.529556
141.691238
165.324234
145.722275
159.103928
2.277096
142.918289
127.778145
-169.310959
-38.057098
-34.151684
23.675629
-7.983107
-9.966064
-40.015823
-7.505141
7.805999
2.001249
-11.406204
-47.889519
177.492432
141.435257
136.309692
150.113297
133.831085
143.191757
142.178360
123.198029
111.644928
170.421997
143.266708
150.846786
152.679733
168.024399
146.931015
121.048515
146.185013
129.223343
148.109329
153.777512
165.756058
147.227432
136.774551
144.154495
146.042160
168.816422
152.936295
179.589767
129.529312
138.668579
136.813431
156.607193
142.635025
130.426727
142.130630
-35.974403
-18.808382
-48.766766
121.929276
162.461304
131.369370
127.628853
134.873901
124.330963
153.482483
161.592575
138.665451
152.937881
164.620499
142.275024
160.240662
146.649811
4.437826
19.038200
132.551865
136.483932
178.984695
141.946243
153.760300
112.415588
140.259445
145.385315
118.997253
130.706757
158.143723
132.966537
127.310799
148.796371
141.474899
155.643890
143.566895
142.206802
136.979568
121.534142
-8.728703
-42.686867
104.220749
-29.697493
-20.367666
-45.946159
13.018312
3.407317
-6.080122
8.767147
6.466962
-51.567497
16.705297
-1.398438
-68.965759
-43.944481
-16.628817
8.825033
-32.898895
158.606369
134.780029
17.290318
-43.109295
-21.021881
-41.197456
8.403848
-28.949492
139.848541
74.466774
-34.590179
8.739860
-34.972878
-49.761646
-38.388248
146.751938
144.198227
126.140541
121.053978
130.259430
123.836334
139.025726
127.616219
139.270691
161.353409
139.133728
158.675461
132.916489
151.105057
156.878342
157.321304
145.957642
164.473083
-152.103210
34.374741
73.761902
-150.127243
169.312164
-173.390503
27.600758
169.953308
139.195801
149.658295
130.587479
159.563095
155.237473
137.234741
106.805450
145.620316
150.948135
141.626434
154.416885
-50.388538
128.356461
133.668243
155.070480
148.596283
140.496262
141.692368
139.649033
136.986893
154.665070
133.452179
126.088127
159.687241
142.342300
138.770935
154.336075
147.827682
121.707848
130.612305
143.524521
127.325302
145.238632
150.928894
168.756165
143.965302
164.016571
132.089432
113.541290
130.800415
128.693085
167.949585
146.270737
129.520264
147.335785
128.073837
145.789307
128.384537
155.824768
135.342316
-177.026962
147.282516
139.892731
138.447327
149.706070
147.384659
139.775696
142.965637
155.113953
42.940056
52.767757
-159.140579
-140.705688
-13.804917
-36.964718
-36.632645
-43.020882
1.659654
0.805272
4.626603
-4.832780
156.728134
143.910873
152.899124
139.534302
148.207031
126.512459
147.420685
137.095871
170.585434
112.372780
138.942612
163.224457
150.727432
140.474396
157.805359
137.044739
174.675186
161.132004
144.930725
145.684128
141.938248
141.345016
165.907257
110.924583
148.760468
140.309860
158.986984
142.795959
154.399506
99.107857
161.442871
144.722336
156.205383
142.378662
142.324463
150.609573
122.240379
150.436554
133.987015
147.519104
160.421997
14.147950
-9.388706
-4.421554
157.835083
152.593674
147.075012
159.283539
148.778198
133.511414
14.276313
-21.052525
-42.180832
9.249834
-19.602528
-23.485853
18.565849
8.303758
129.697571
-11.610840
6.288432
157.992157
153.103607
152.670395
133.816788
146.859879
134.264343
148.232346
127.604622
138.499725
144.024673
142.646606
149.014420
127.435081
142.736801
138.097290
135.256516
163.433289
158.423721
138.998398
121.942940
129.626923
152.847412
136.416351
96.242928
141.369888
143.449188
148.332306
143.655624
147.794907
162.566162
155.256760
147.436584
117.769722
162.307999
178.880386
162.748825
168.910202
146.355148
161.361557
109.500175
166.037155
131.751495
164.155472
143.045990
165.301361
-6.870526
0.747034
10.063488
-39.747704
152.116379
165.234863
139.183411
162.278107
145.081207
121.850075
146.812988
156.725388
147.195648
147.621933
154.452377
155.124100
143.574020
145.251007
157.310623
123.729797
145.558594
174.190109
125.053001
146.974243
146.420609
137.445358
146.576202
158.693634
149.970291
152.036880
165.810776
154.676285
120.757439
146.617325
157.107315
159.178528
120.634903
107.845062
150.667267
140.043427
-14.524041
35.856926
-45.693501
-43.146767
4.964358
19.870300
39.990662
-63.631256
24.136948
-27.560934
-45.810764
8.469604
-38.049931
142.281937
123.064293
136.846786
154.711487
148.427933
143.663513
10.143460
-42.732521
-34.147648
57.521603
-36.048782
144.231506
144.638641
146.241394
177.230057
140.993591
159.272369
153.886261
140.030563
161.270889
138.762253
157.039093
133.938263
144.849808
142.603943
147.910248
130.017487
169.725372
25.116644
148.566025
143.055099
147.287323
135.313904
152.085068
136.392593
167.947662
148.322693
148.132690
154.554520
148.774841
173.703400
104.764290
115.967247
139.540482
119.177139
171.367050
142.590744
129.935013
138.751419
-146.618774
159.709656
-16.784111
-15.280445
-2.599851
-41.141113
116.332062
150.365906
157.670425
139.129211
123.375473
116.679039
158.948746
142.381210
158.848511
147.247437
174.304077
122.393242
178.063049
142.257980
153.215515
145.806915
146.456726
135.453293
160.678940
167.359009
160.534805
177.204651
172.402603
-10.685609
0.498893
-49.053257
145.367371
154.204208
172.056076
171.723923
132.508636
123.446823
120.626762
152.914612
152.202423
119.496147
161.472061
134.208054
151.504990
159.592987
146.904556
141.293961
134.047195
121.850784
122.659561
149.964828
140.663986
162.288345
161.066681
117.177338
113.592918
125.731041
135.378204
117.268631
158.192917
142.585846
158.780716
129.081741
122.933578
147.896423
141.005386
145.030487
156.327011
141.911758
149.717636
147.457779
109.762596
126.741722
169.000229
131.142746
146.043228
152.754669
119.446808
162.849487
159.655807
-7.896501
128.990494
147.955734
124.767548
132.731476
159.385208
128.074295
151.939346
119.398216
141.085327
131.137787
146.171814
138.804016
145.348022
134.475372
120.667870
134.057297
137.893890
145.019226
162.532837
139.230774
149.785019
114.557465
138.344269
135.482025
140.795334
132.551453
154.517517
147.604904
135.221497
172.952087
126.008514
142.765320
179.965729
141.492828
151.829285
159.560013
155.647781
139.161606
13.098737
-43.639278
-12.700664
24.827618
13.001321
-41.984688
27.871666
-77.965202
172.672806
2.600378
147.600906
129.770615
139.462601
118.339867
102.250336
128.765518
-172.483170
157.716904
145.579926
17.077253
44.950916
27.577078
43.965687
132.479797
138.182785
135.065765
134.233200
143.672974
138.888016
139.201462
145.403809
149.805664
144.152557
155.990417
137.986572
144.175674
142.709518
154.737503
132.720566
156.190567
133.580063
158.277634
147.358368
149.887741
151.147949
153.521118
151.531082
148.862701
155.003281
157.548218
128.020966
145.829498
162.907150
138.701797
126.828850
146.471191
143.850693
168.550201
138.189972
139.532043
158.322495
12.273579
11.459597
-22.542318
16.850861
16.613310
15.765836
-25.902096
25.405367
16.369535
3.539114
-30.573292
6.967451
135.480591
161.835480
154.077591
136.435577
157.062927
157.503677
172.469009
159.435165
-17.563614
3.335952
-46.693050
105.265877
145.561386
142.925781
-5.450249
158.486832
151.437683
149.336716
144.529083
122.911926
171.824677
113.125595
145.838913
137.202286
154.513916
163.562317
133.399139
148.595016
145.255402
155.358139
145.029556
165.814926
152.399216
127.939316
155.770416
140.159119
151.187943
167.856339
144.418182
142.346085
137.109360
129.424622
157.400620
-129.842056
147.751053
158.293335
169.817978
154.942856
132.487000
152.759521
166.889359
142.432922
150.861969
113.788940
133.461700
118.053055
124.598625
126.807014
133.339462
158.942657
118.741661
166.129501
-2.503349
-7.359514
27.173206
6.867613
151.191483
138.105133
173.416229
130.692062
144.195679
157.689667
132.128922
143.874908
155.821320
13.473879
-39.444027
10.627823
130.282928
172.678436
156.686905
151.482285
162.006760
134.173264
135.759750
150.511017
156.916611
139.405075
142.969543
145.052704
132.837418
169.731705
134.556076
121.049004
146.144638
161.234070
138.811569
146.485458
134.797409
136.285187
148.586929
143.090408
146.907394
151.521271
153.721039
135.981567
139.999985
114.945015
114.662720
166.784683
25.491671
4.106942
142.691223
143.776855
136.792450
169.459030
160.461700
150.581573
146.246567
145.491623
174.411789
144.590408
162.759583
161.439835
143.162796
152.633957
147.380112
-30.622034
-2.009058
-7.017525
-12.127007
14.492906
-21.971407
-27.805542
-3.408237
-21.187784
153.126434
131.207901
143.356567
165.939484
156.624847
126.143684
153.943146
150.947281
165.158279
156.514771
150.737656
154.900238
-2.032592
-9.285164
-29.676365
-30.380814
-46.237518
143.046066
143.608887
157.318741
143.174286
166.867966
145.886108
138.565674
152.759109
147.001892
155.014893
164.668274
143.750687
140.547684
160.826660
145.708969
168.707321
146.558350
126.024498
153.567291
150.976242
145.848846
146.773453
146.319672
125.106781
147.229446
151.049820
138.518036
145.176620
146.785568
169.445328
162.889709
157.939667
150.868103
164.365631
167.966492
142.614319
165.153656
121.014877
146.796280
143.604935
142.997757
114.685837
124.742523
122.657074
129.895416
148.992645
156.747177
-177.324005
-163.996216
138.129654
145.044067
148.608978
138.076096
9.855964
17.006556
-3.965856
-3.592759
-11.032907
1.151821
-2.544990
-0.634273
-17.000122
105.161430
132.557617
158.425095
161.145584
-7.624780
-35.375854
-4.340816
155.829453
165.977402
137.345016
137.993759
149.866501
138.312576
164.529266
111.470665
134.851791
170.120209
117.901611
124.474915
143.713165
130.532364
153.498489
161.559433
155.918045
146.618195
153.349289
154.039948
142.782166
114.296082
131.126770
130.300903
135.753204
121.191071
135.028625
161.814514
173.365189
94.367149
60.394444
146.020416
124.492844
136.037567
142.774658
130.627762
133.376129
124.367874
120.401711
121.371468
136.823303
134.133026
141.713120
153.582565
122.973480
-156.451874
129.960754
-170.937424
-179.718826
-162.609283
-125.134918
-160.817902
53.930637
170.184647
-139.662704
-138.067352
135.125702
-176.502792
174.875961
-144.719162
150.334778
-164.453400
38.452515
38.377716
127.656883
159.984100
146.951981
-15.398145
-48.101887
1.564480
150.479370
126.686546
140.025879
145.692093
142.694519
157.966644
148.290771
142.462646
143.340942
149.117294
150.064575
147.834412
137.393951
58.263123
-174.729156
148.175781
143.869873
67.558662
23.159594
14.243801
113.381363
70.611954
27.087427
151.335007
136.871429
151.662628
146.461380
128.781250
177.263474
129.313538
137.227692
135.401794
164.441879
124.923004
161.510910
138.325653
138.068085
178.242844
146.160538
159.453979
138.375305
152.827438
133.621613
33.202080
144.689011
108.247246
150.107697
141.279678
-7.543193
-31.144199
-16.812979
-36.956898
-8.606789
-11.556875
-36.557117
2.209834
-22.522249
22.568075
-3.698458
9.673390
-43.881451
-41.397259
-92.116959
128.062622
-38.250565
12.595777
-20.814306
29.823317
140.658981
118.817787
142.905365
108.344521
150.451660
20.839348
70.782692
-161.384781
9.425063
-159.930130
-146.533173
-166.203613
-160.828644
-156.911926
-152.100006
117.585617
27.895634
-121.148834
170.447769
68.214211
-139.314331
179.782379
158.542389
-145.424835
17.073044
50.571804
-147.097656
-176.947311
-141.984116
-172.159149
12.314285
150.260773
-176.488083
-156.439789
-169.695404
-158.646912
-136.544479
-125.332901
-158.704208
115.552475
133.235016
141.608398
155.671021
122.733398
143.705093
170.422821
152.723083
133.632919
156.809372
146.802094
151.115036
149.243927
147.502792
170.774170
143.176163
164.845779
137.104324
152.594894
156.040710
158.679520
124.184334
143.444748
157.271149
160.024155
133.487488
151.190903
164.924088
128.957809
154.904617
91.846184
133.637268
163.804047
163.129654
139.930862
148.782120
143.093094
124.036392
131.943176
153.491577
156.977783
134.372757
147.781021
138.646423
146.816589
-85.593239
-34.654423
127.443321
146.622360
135.012711
151.081024
164.920380
-15.951583
0.750953
154.018112
138.407700
146.262070
129.826584
138.615204
128.349884
119.385170
152.842957
122.986412
119.822983
134.767365
141.431519
124.754234
151.202301
130.584610
16.455074
-2.779110
-2.837039
10.837904
-21.403027
-53.921719
158.968155
-0.771263
-37.190838
-26.015278
-8.864989
16.485899
-5.060628
-10.551801
-1.894136
5.012313
123.794273
-9.397036
-33.580589
-40.525646
-29.889023
17.679955
-3.552202
14.525158
-15.112132
164.939468
146.739853
141.607605
142.133957
149.180359
158.847870
145.752563
6.179807
-46.902908
-39.169792
-45.528439
-26.542141
-5.330280
-95.512810
14.072023
6.942689
66.146935
142.366928
148.438889
150.759293
154.122772
169.479553
153.469101
129.768890
163.118561
-39.701252
-5.401419
160.528214
29.414759
177.366547
-119.149963
11.214804
-145.212677
-144.622040
71.634064
36.937424
150.266510
140.939819
144.441910
153.283157
130.043274
-46.872250
11.168598
-16.062103
-26.499464
-38.710678
21.345409
-21.925039
41.982151
-18.824665
51.287445
4.094286
126.864349
161.839523
142.085556
140.235291
135.925995
142.446793
109.837982
13.961267
-0.138476
138.804932
121.690758
147.889511
160.365463
133.519592
137.416641
141.854477
146.083618
137.103058
164.642029
42.947590
-40.728577
158.347458
159.833374
155.986679
124.304901
145.673096
117.294884
126.807030
126.334290
158.929276
152.860397
145.645340
125.356682
131.669861
166.594803
161.034790
163.408722
156.813599
121.132576
130.769852
27.111664
147.800293
126.955284
156.075943
154.845535
138.488922
171.912872
-13.621096
-36.558014
7.367801
-7.952310
115.904480
164.277496
140.774017
162.555115
81.731926
167.137970
133.735016
158.833466
132.094269
141.267105
149.931870
138.281677
172.692261
146.924988
148.019745
138.036087
-175.764069
155.087494
104.404617
164.341934
150.163788
132.590088
133.419724
4.351902
-8.825189
-27.212545
-18.272421
-42.266109
130.548782
141.626358
135.349487
154.134445
142.875381
148.482620
142.598511
151.736465
160.028488
124.073601
139.968063
145.624069
46.954002
-10.758355
161.311432
159.871124
123.443611
57.799625
90.592949
151.366959
160.774216
151.309021
130.787796
165.384232
141.721603
162.968384
147.308731
147.578003
136.455582
-19.829847
-40.815147
-5.635829
21.035711
-9.760780
-36.138077
1.985541
-9.746408
-18.978813
8.472479
-45.270897
-49.304607
130.976089
155.815292
151.420731
147.210129
125.277534
-4.024868
-93.583954
-5.225060
160.700363
20.474226
-7.169517
132.635223
150.417801
138.410172
154.236572
138.012863
110.504059
-52.067856
-4.439281
32.054619
-18.061781
13.772707
6.368521
-15.097021
-13.962852
-35.258121
-50.871655
-20.580374
3.216072
125.879234
144.803116
156.770721
154.211777
132.482224
159.445602
168.748169
14.402181
-38.274250
152.866394
163.217010
148.567566
133.145950
144.412842
169.300461
151.048309
148.692337
138.813293
164.662552
146.976715
142.540833
153.101715
149.737686
147.613815
150.543335
144.224716
133.251297
144.452271
134.477875
132.494949
-24.233711
6.163606
156.597885
142.072128
157.692551
146.388184
137.300491
151.689835
147.164200
147.662582
135.453110
145.745300
147.720154
26.303085
85.905167
142.537933
129.476501
127.635406
133.459473
131.111191
158.334564
123.788445
136.990005
139.330582
163.216354
144.523788
154.777939
147.485260
108.298767
168.121445
-47.934509
-9.209336
75.917854
31.194033
-2.898945
5.038395
7.249169
130.286942
168.395142
168.133179
164.495193
152.003159
142.606400
142.067490
153.520020
169.562012
139.097412
144.742432
156.951508
140.607346
125.827461
-29.309023
-37.772282
63.605991
-10.108321
-41.409401
131.334045
146.597595
160.628693
152.920197
144.920380
178.700485
3.712725
175.347122
135.177277
124.981773
153.797302
143.815765
136.908676
151.335144
145.665054
123.563972
-4.127348
15.532123
0.079129
-68.963310
138.160233
105.083595
2.101613
-51.145226
150.580612
151.676880
147.774734
130.990204
158.582443
129.977234
167.135834
143.806122
152.618973
144.406906
120.573845
139.379074
125.025665
166.249985
127.958176
152.571793
173.674408
145.921295
163.681976
140.827759
135.673645
157.705887
141.020584
89.607956
136.234497
143.282913
124.405220
140.856354
144.503677
-22.207985
121.718674
155.210831
140.635315
26.756027
-76.714211
-3.649212
161.120834
144.466751
167.922592
129.704773
118.968826
155.952606
130.864914
145.201843
151.133438
138.032028
155.587616
-4.748626
-3.731191
134.295059
141.205582
128.958389
137.445145
156.457291
145.386932
173.231598
153.343109
157.616440
149.104202
163.772446
133.678024
135.271851
105.468681
-6.036016
131.169022
172.407455
168.924988
157.943542
150.836029
162.262451
155.291794
157.400177
160.990295
138.928467
137.348434
154.673630
133.195206
157.569763
139.297943
4.358468
-41.123474
-15.445790
20.131130
14.454496
16.117912
-20.989319
-0.144018
158.357178
149.421249
151.521530
171.826752
133.545135
-7.125684
144.173569
146.280212
143.640793
147.404266
-133.965988
165.467636
120.637306
-155.832550
19.472797
125.533791
118.175613
141.449631
115.922363
127.627106
142.077713
127.213226
160.774673
174.415573
152.574432
138.143707
154.516541
158.555893
136.621964
163.325729
139.047470
145.661621
-23.957338
7.648577
3.250103
126.141098
150.324142
155.265610
141.755707
156.675232
161.137009
140.193359
148.385605
123.195816
145.413101
152.067368
144.498138
133.346237
143.300934
144.534760
156.070435
139.206787
163.599915
141.922943
142.534668
140.045151
151.964050
166.260056
148.844452
135.646072
146.885574
-172.455002
143.212509
104.015373
-35.292786
4.758846
13.410031
-21.027393
-21.101610
0.966111
-0.531555
-0.982181
155.509186
135.623260
144.373703
124.382713
144.506577
132.253769
147.417374
140.393509
135.467224
149.095123
143.221054
119.161850
24.305372
119.302444
148.699875
128.843445
161.232681
135.753021
126.396957
162.213547
143.043839
134.371368
125.452888
166.383255
136.372009
15.704117
3.497768
-16.222857
-25.211809
-34.007103
10.218290
-48.749249
-36.894974
7.940007
-49.644760
-6.158547
36.141510
-43.305847
138.574539
146.521362
144.459442
131.030151
127.525635
136.643997
179.800201
151.736221
136.920013
124.223907
126.152603
141.635956
143.215347
147.582916
164.319122
161.660217
163.059235
130.322952
101.121910
10.912372
18.666431
-30.420084
-42.343018
-14.579361
151.970322
155.800766
169.409882
146.155029
140.505569
62.213486
66.426331
55.930504
-170.418884
-158.273438
135.044205
130.040817
127.963615
-11.959764
-34.542561
25.404366
-58.856468
114.887711
137.017227
142.673553
136.373840
153.493820
159.727707
-22.409868
13.397922
-1.545730
0.265408
11.449846
27.384361
16.175236
10.553368
-19.187162
-44.421005
27.827065
-48.345001
-11.448779
9.002022
15.215559
10.542529
-5.448523
2.464581
15.275055
-16.387920
-27.473297
-11.167699
16.647161
-30.942204
-11.343661
-9.734538
-29.995348
29.474720
-40.372520
145.444336
145.122940
136.803513
117.527321
145.266342
138.712296
143.868225
154.863739
142.267914
149.644806
141.663635
127.580894
145.722702
159.594498
166.740570
157.835022
155.050461
163.671753
178.087143
-129.926910
-159.039581
-170.414841
-161.819962
14.175044
136.873428
160.233398
147.244888
136.775497
145.912445
125.589607
130.250458
176.104385
162.131866
122.500717
117.073067
143.318146
118.210678
129.143539
151.527222
-21.999622
-46.283962
2.869421
-41.264858
66.875084
143.859818
126.970833
133.142532
126.026985
171.744110
131.949707
166.294785
144.963654
140.642609
173.993179
161.891891
129.429764
139.267471
-172.038849
123.805679
144.149811
132.652649
14.655710
-8.073629
-42.896915
-39.414722
-3.177367
-46.909218
139.875534
170.105591
111.829346
140.158844
142.509552
-16.569462
161.669571
150.395554
115.258469
130.454453
155.447815
132.183990
-39.996899
177.409119
124.377434
139.754150
154.323471
151.066681
125.631622
157.194931
158.692062
161.770691
130.959412
138.964828
145.011765
153.417465
1.240173
4.563255
7.548030
-16.886356
-40.622356
1.904542
-9.460388
12.180163
146.699936
165.273163
150.108780
134.159317
140.132751
145.987305
171.908707
159.984360
141.362427
134.605469
127.760445
158.919662
145.795258
134.924500
150.282043
147.367645
155.228546
156.249832
120.420082
139.585510
-11.182553
129.287811
150.752930
141.878784
153.639694
149.228119
149.171814
8.655645
-6.351256
156.962112
142.470825
-176.081116
133.086777
123.928764
153.807388
152.823013
154.045883
-17.624599
-4.258183
44.101299
4.456851
-9.416551
29.260082
-13.826055
3.433933
22.309963
-8.735925
37.792297
-1.706397
-0.298051
2.720309
15.742240
-0.183454
-12.427083
2.880180
-6.968774
2.779603
-9.310719
-34.188606
-3.084769
30.994017
154.113235
148.592926
150.369370
174.679611
147.823135
132.907455
150.055923
162.717148
103.823753
49.095184
-17.085033
18.782042
-148.999481
148.310715
153.633545
117.893089
146.068619
149.396759
135.829895
138.918182
168.818451
78.525414
159.223343
146.732239
126.494385
142.396683
128.083862
154.039246
163.402420
149.837631
148.649185
140.824692
133.039948
149.181992
114.869080
148.010605
149.566498
129.281738
128.025757
132.312729
137.421219
119.368561
1.539514
-9.376641
-0.939203
5.754387
0.698576
-42.998585
150.467194
139.215836
142.969391
151.426651
135.124222
128.125443
141.376343
160.094330
153.173599
-53.464352
-36.583786
150.385498
158.295486
133.114197
134.870758
123.941414
137.252502
135.210068
-20.343800
10.055042
-28.677616
31.166750
3.260387
-39.889759
142.501160
172.731064
131.675934
139.070404
125.525208
155.284149
133.594772
141.588974
153.435287
160.520416
165.492554
160.774261
175.913559
138.418610
169.398346
147.015259
115.754761
167.371384
167.088867
135.969299
142.714249
25.608006
-30.419216
-10.844277
155.943298
153.929703
178.317276
-23.735949
-28.830931
-45.884640
167.812988
154.440292
159.734024
143.228668
160.195938
159.851959
114.475792
147.295059
142.205765
154.046478
152.640564
145.068039
144.476624
153.244446
130.203354
129.111496
146.304077
126.887192
140.088394
150.598907
173.126221
137.157043
113.087486
153.544144
161.601669
161.921341
133.474808
136.328094
159.307755
147.818161
167.780914
139.375122
157.659286
149.890305
143.790451
143.042435
143.539200
124.823097
141.805649
164.651810
139.643585
144.775391
147.003128
119.634583
138.682556
160.286499
163.156830
147.291504
151.786255
162.555435
153.527847
159.189316
116.426193
155.761246
124.950897
145.829926
154.638184
145.797897
-40.742474
-1.523157
-20.842218
-28.465542
138.506271
139.950607
152.787445
154.398911
149.715225
151.573166
130.002151
157.277649
6.255797
2.276924
11.635909
12.510408
-14.385764
-21.610832
-36.795971
-1.057214
-48.182816
11.938767
145.901718
175.375427
149.187103
163.677032
149.514557
138.377045
131.181458
128.552246
152.029175
142.472061
141.369690
162.559921
120.418549
136.683975
164.792374
154.986465
149.876038
114.556816
153.221497
137.873596
117.115349
142.443207
119.403244
138.352402
114.333153
134.919952
146.133591
162.176514
109.820312
130.523209
154.204895
170.889542
178.950012
145.607986
146.865417
178.330582
137.235016
166.862640
156.468170
153.372696
135.904709
157.838669
167.000992
152.892273
140.036224
144.856140
145.204147
135.471802
123.209175
126.973061
141.483612
134.981247
167.460083
136.200623
152.018585
146.922531
129.505234
139.653152
144.114120
136.803329
165.078888
170.315094
135.502762
113.294403
146.374344
120.525963
140.387619
178.442902
149.869553
152.634964
150.130142
146.533722
82.133751
147.204880
130.268387
133.007294
139.223282
145.156586
135.980606
147.688431
128.093338
166.344574
133.049240
157.796326
135.260330
139.126068
0.291412
18.168968
153.933029
105.453590
132.563797
158.236328
148.441544
167.110519
146.236618
163.154221
143.867218
144.343170
141.899994
134.640915
143.279327
-179.607819
158.038269
132.159653
155.284973
127.030518
141.788330
125.631432
20.796808
124.943581
147.784561
-17.072054
-43.972130
11.118574
131.189957
165.966202
133.320282
178.605759
152.124130
162.283539
138.162216
-35.978336
-39.283188
-37.926670
-35.594677
139.059418
155.943985
143.109909
142.353226
121.638054
152.615097
158.202316
144.140701
149.674026
147.952728
156.224670
154.077118
151.090744
147.739944
-34.696609
-27.554680
-5.167063
-30.337517
-10.850302
19.145679
10.730731
-6.176063
125.815987
134.810959
152.881332
170.956436
139.197220
141.765411
130.321442
139.335907
128.483398
137.985046
134.189148
143.125443
152.117783
138.378586
153.742767
129.777435
160.021103
155.504898
113.115166
163.832077
136.325592
151.493576
139.311386
157.132126
151.528076
-12.903503
-23.686623
29.324221
5.986807
32.582890
-95.759277
150.282349
48.478077
-29.795763
-8.257732
-32.958214
2.107658
1.712008
-52.061768
-46.528526
-35.543182
-42.389046
4.979961
-27.417933
161.027786
157.917496
136.324509
166.963882
142.943909
174.054214
150.319672
124.804611
109.496422
172.626068
147.454193
133.248810
131.130219
137.290482
141.860260
140.373077
130.995071
144.499207
143.913574
-178.402954
152.419250
160.221771
132.029282
145.480087
131.517883
163.659531
143.406128
146.604752
11.072559
161.761963
144.101532
127.619156
148.474869
165.910385
143.242279
139.936218
140.154709
134.953094
164.497772
147.177780
171.773193
165.176392
166.354523
162.998535
128.015381
166.714996
135.213791
144.718979
129.849548
142.130081
165.425781
171.051666
142.448593
139.822464
175.491180
140.415451
139.455704
101.913376
162.840256
141.830780
127.887474
159.811066
129.028488
149.115479
119.540039
143.471909
147.328049
178.048141
145.899475
157.611633
19.281149
13.803616
37.850552
148.336670
136.939255
137.182343
158.019882
147.212997
-178.436142
171.772415
1.014136
-14.641126
-41.492035
-13.257001
-69.154388
15.844954
-38.441154
-45.692287
5.918311
-52.868828
-32.181957
-63.770092
-16.812567
-45.821480
6.173046
15.860257
132.284973
135.739761
157.612274
133.217590
145.237503
-167.192505
135.551605
130.161102
122.472473
131.321335
154.232376
163.017059
135.370712
136.136826
111.952461
127.049873
1.498677
30.999495
22.805269
-27.173731
-32.823296
14.560410
-6.915116
-50.347618
0.179137
161.827789
160.014465
152.702881
146.002121
110.835114
146.033203
141.569153
149.268097
140.086960
132.643829
127.109688
142.379669
140.216507
141.065521
166.239899
137.599838
130.181671
134.340057
151.006485
26.351122
151.506577
135.141891
138.930359
141.346420
20.052256
22.911884
-166.089203
-137.352585
-148.474152
133.816406
126.717751
155.038406
169.814728
156.797333
164.637283
157.748352
149.168671
147.918427
100.981583
151.445496
150.665680
156.645279
0.457995
137.660706
153.897171
140.262497
135.116043
-37.602413
-169.935699
-166.709671
-140.766571
-163.190842
-148.439590
57.509403
15.643934
21.765131
64.449608
148.756470
146.228897
144.753860
12.768536
32.983837
-35.738499
-25.583950
157.582367
136.032349
153.576828
136.874313
149.038101
133.629730
136.691483
137.907196
170.335968
161.552002
147.042374
154.517487
142.338165
142.818054
146.268066
151.552429
154.480072
136.877533
135.269516
163.997528
143.094818
127.353653
145.900223
150.699585
135.342285
146.844238
138.631516
154.563202
161.398758
139.209076
151.862747
146.930099
146.214874
152.352737
138.222794
128.071152
138.562897
164.978333
146.888123
150.729553
127.601807
158.094025
149.847122
139.920273
144.140732
133.299454
149.365433
132.466919
127.478851
168.763046
130.813354
150.913864
145.389450
144.432739
134.088669
155.121597
159.594254
134.621765
145.071762
127.420235
137.051971
139.746735
143.483765
128.403397
164.296265
139.677200
139.032547
132.817276
133.750717
157.997528
127.507423
145.492691
144.490372
157.789642
144.487961
109.329651
139.630264
151.714844
166.152496
150.779037
134.468048
154.060577
146.608902
146.733109
146.022919
125.698341
156.020493
155.304810
155.951157
169.975006
142.942932
-156.344696
145.093201
136.264984
134.782761
131.894272
150.033218
156.538849
156.457779
119.072182
168.722031
140.242767
169.237320
145.008255
176.033234
151.470566
155.235214
152.071991
139.672150
160.192612
179.582687
152.911560
156.063339
145.910599
-10.562053
-11.095901
21.997189
-40.831024
146.580307
145.482178
102.759995
154.945343
133.287201
153.099518
132.034714
143.254974
148.469284
139.836487
146.587891
7.522665
-38.841648
-29.785671
125.062462
123.547104
111.818634
145.852020
138.879669
135.371155
-43.163918
-19.881079
-8.333382
-1.554819
6.764019
142.067566
129.052582
148.639771
16.186069
10.653383
11.791941
13.420424
146.019699
141.952576
168.985382
147.893402
121.919525
147.267776
138.123230
150.648712
148.276596
171.659409
143.635040
145.998367
149.419968
134.197662
146.975006
-28.833004
13.578206
-15.651976
-13.669099
145.158676
103.365402
143.481415
149.155594
145.216812
-159.604218
142.402954
172.284683
131.235413
134.798508
-37.116146
-38.037445
37.617981
102.073517
161.514328
143.722031
150.572678
137.340393
-5.957562
108.211418
142.294312
164.589706
117.678673
148.858780
150.249222
132.839493
149.815033
148.181351
148.965622
151.347290
129.158127
150.156052
154.693237
-1.777622
-2.943175
-6.927076
1.202847
-39.712635
-2.807143
14.046577
-6.311680
-5.543689
-0.632110
157.141357
39.635448
140.485703
152.027130
168.900116
132.019302
147.852753
158.969742
143.936172
145.522217
155.357269
152.191315
135.125824
64.801048
142.453766
152.946442
140.485260
171.037933
157.731628
-23.569248
22.051493
20.908079
-7.981459
-24.093643
-48.694736
-39.845989
30.140589
12.089365
-41.327236
-45.152348
-2.882286
1.560598
12.326177
165.405960
13.529200
1.169188
150.801483
158.654434
141.519485
149.799637
148.405365
152.396896
165.280899
127.037956
-14.199623
-28.926849
-0.094873
-18.222775
155.312546
144.309814
-10.807658
137.533142
-2.424385
-4.032695
9.100533
4.247961
-1.022973
150.351410
164.607819
115.891464
159.886963
22.430920
-21.992392
-35.556335
6.176538
-26.897959
5.359243
-81.557594
10.695457
-7.821750
143.338318
154.510925
155.608948
153.473175
125.060158
133.746902
143.088333
132.115036
86.461273
135.436218
141.957245
151.359589
133.230042
120.659027
137.309784
113.498474
172.791077
140.129471
131.979279
120.354225
148.610214
154.261627
143.319870
130.767349
148.735580
141.820435
15.053427
-37.591179
5.595660
-7.360820
3.151818
-8.897351
135.201019
131.267487
127.570961
128.242279
158.015961
137.427200
139.760315
10.057624
137.484955
170.126648
133.562927
150.377975
117.992111
151.878708
-39.945892
-26.334127
-0.482139
145.712250
148.694489
158.914825
154.826904
119.770859
147.004242
141.403366
-37.779289
18.239346
-0.239031
-20.854319
1.763696
-38.572987
-34.835293
1.237646
-32.656773
5.139498
-35.337616
2.475437
-37.317505
155.360657
142.089752
153.956665
163.071609
137.662674
1.966425
9.852133
-11.855010
164.403931
126.878311
161.318604
176.361252
162.882935
4.867074
7.089029
-9.523426
21.397064
10.608715
13.462618
-38.860050
10.111376
-1.207880
152.263794
142.499084
144.375076
148.402878
137.731598
150.204208
148.605026
159.193420
150.396378
144.867828
134.331284
156.235992
7.209738
0.714911
166.953568
142.520264
150.969360
148.531204
145.955673
148.662872
164.859192
150.461334
-45.037880
3.107657
2.605942
-45.446316
-24.373007
1.938358
-20.716799
13.547479
150.591187
136.992188
131.605148
138.521118
164.999527
138.799240
-120.156708
146.666946
134.618210
150.975143
140.618958
144.259262
135.461792
174.912491
141.331802
143.854187
137.075394
133.659637
131.821899
161.520630
-52.686726
-18.715931
-52.283180
-41.084515
36.216747
150.942688
159.260849
101.722458
143.521469
125.814865
159.723236
130.363983
139.553925
120.779541
149.426392
160.660583
145.459824
141.257751
124.421654
29.893755
-5.101118
-23.063307
-44.061104
133.304779
149.766052
146.484192
147.069168
144.352158
143.418396
138.658081
157.662109
146.462906
147.244171
129.348389
148.571884
133.433411
145.854263
117.891899
8.591874
60.533081
162.026047
139.927078
141.409668
126.728470
120.906311
151.113953
-169.828003
117.522949
136.816299
150.212326
148.069016
149.134735
144.225800
140.252274
173.919189
160.820374
148.757034
148.199448
150.452759
148.986084
-19.388874
-45.598797
-40.741913
-3.100467
10.362645
-8.002191
-40.266476
149.951752
-39.553207
-5.589142
-17.104330
77.958488
-8.182133
-45.780903
-28.031607
-38.152618
36.574337
-5.186215
-37.491741
-31.636631
136.616302
153.190552
65.736809
163.271072
120.454613
160.667099
-17.007677
-4.713514
-6.311555
41.485542
-46.006172
-31.845913
1.794387
172.698380
144.242020
124.734818
140.887268
147.003342
123.650948
153.804947
115.142776
150.738007
154.111053
152.346359
151.255569
-26.573496
-42.035019
37.039185
-2.081495
-40.327431
2.840142
123.877373
137.748764
154.812485
142.273193
151.701294
149.460632
135.542908
140.459854
142.981049
143.311188
123.805351
141.613754
139.033295
133.987396
139.709076
176.429382
156.500916
148.584824
133.906540
23.254122
116.324615
162.574127
162.594437
138.272369
167.996155
162.744507
160.898102
155.591064
138.271500
146.302246
147.301956
139.452988
160.968033
127.352806
10.867686
145.573425
124.205154
160.408875
151.895584
148.190857
150.621078
123.306381
142.662079
144.123688
131.844498
155.754974
105.166191
124.009537
139.476929
136.052170
142.569092
4.253121
0.244694
-16.847775
-24.749086
30.421886
-36.618931
-10.951251
-29.497484
-0.132704
-77.140350
155.699951
150.139359
134.244995
163.403824
138.504333
167.353317
128.799667
140.877563
129.509384
156.031448
106.706612
153.167709
147.888718
174.108597
138.766617
167.553436
138.519669
144.864746
154.076370
106.569199
152.240173
-47.142353
-17.004280
14.578331
-16.630548
153.559509
115.363747
19.182060
-15.666956
11.580716
-0.491783
136.613251
145.394135
-171.549835
161.215576
150.149933
120.636772
163.791275
145.651596
137.043488
152.501373
143.691467
138.783340
117.446655
156.433365
131.432816
142.879776
140.570435
146.745483
131.899109
139.885880
147.430374
146.365372
148.360199
164.739899
135.816238
156.041367
147.770523
158.122635
161.083481
137.513885
136.562897
156.547928
143.750046
134.553070
125.902374
144.898987
149.560715
133.690140
151.058807
150.899506
131.356384
169.398483
145.911072
-48.819553
-17.397863
-59.896164
-11.556568
14.440905
0.921536
116.265129
152.714111
145.950668
157.357697
136.377808
144.435287
142.888947
144.908875
151.841125
164.290649
156.860748
123.631142
168.779922
-178.019089
133.356430
167.995773
129.623230
160.001617
166.923355
144.244965
178.804169
123.697189
161.636383
-41.185890
0.603931
-15.864593
-17.715084
24.182858
128.046936
140.047119
137.886337
143.645706
146.952911
152.158997
131.718552
150.678162
159.422714
129.086777
138.904160
168.859909
136.049866
120.939354
150.696716
146.735764
-166.885178
137.308533
139.197525
128.834671
150.735779
136.097656
149.896088
-28.770378
-36.282257
-35.717381
-8.983145
-4.500585
18.689104
13.008590
-44.959049
4.840962
48.161354
-23.804678
4.952623
-1.246312
-13.165700
-21.694084
11.586159
34.812931
28.182985
14.000860
146.789032
157.238724
134.227585
149.746948
131.951385
142.835236
129.839172
136.034027
-162.801117
153.013641
141.172684
154.066803
142.719696
124.910004
141.262238
145.521057
156.996521
137.247620
134.771164
156.184738
166.497482
132.365036
156.146332
122.376221
149.802460
159.213943
129.131332
157.753708
152.704849
148.407120
125.095825
151.768372
145.753555
146.642670
169.889969
149.285934
149.513184
163.392700
131.001984
163.041733
150.524368
140.624756
145.955917
145.770142
148.687012
154.094498
144.079224
166.392776
95.372231
160.317749
121.562416
154.520798
157.379486
141.337936
151.863480
20.407310
-21.803642
-36.908798
158.831665
146.481339
137.979172
124.444809
159.068680
136.194748
136.445679
19.068235
8.240976
26.882473
179.521515
157.680145
144.942307
139.541641
161.267044
139.369797
168.005478
-0.055953
12.142246
174.601227
135.946960
126.134079
149.482620
-178.442032
147.526947
153.156830
143.910629
151.150223
137.539291
118.206154
122.341820
139.544189
134.682602
130.381744
153.570633
142.726089
138.800018
164.369064
162.306641
145.272934
145.941925
161.790726
159.619431
-87.301353
141.721985
126.532784
150.362320
138.894150
128.868286
33.254524
145.594330
154.881546
144.918381
146.416779
140.547058
108.403358
155.596970
127.394989
140.780334
150.727615
138.708084
150.468109
139.654587
153.467133
120.431610
109.044746
141.209961
149.436584
142.581879
138.400009
13.574205
-16.033815
41.753769
-24.839773
148.583633
139.746216
147.597519
145.207962
153.905014
139.653839
158.060806
143.734131
133.684479
147.306534
172.472702
130.958267
152.397690
13.577915
139.713440
144.018478
163.021484
113.627472
168.582199
146.054962
139.086304
147.152176
154.203079
152.659744
126.182220
-47.243515
-2.820847
30.283298
-15.326833
26.425829
-22.401651
-39.684242
-40.730675
140.668610
143.576935
152.072250
161.754333
140.109131
176.745239
149.064224
127.839073
144.464523
139.828506
146.260895
132.996918
107.695076
147.891953
130.513123
-179.701935
162.171524
138.365585
157.351486
148.949585
168.401199
137.283707
157.053162
155.845383
153.060104
125.213074
123.960342
175.644043
29.057755
15.501204
5.649202
-19.089121
-7.396666
139.250565
164.758057
144.760788
144.950714
141.519592
145.608322
141.219025
170.675171
116.575447
153.707230
139.073166
5.929496
6.689029
32.598774
3.282410
-55.881653
8.207936
33.787380
128.794159
138.569214
159.018417
154.434616
169.201111
123.860504
117.154198
153.353333
160.137909
145.625885
158.951767
115.298256
141.113449
-45.154831
9.567970
2.402000
-5.124876
-49.062069
146.474731
146.221603
131.872711
120.095154
139.349655
142.243439
129.837738
167.431488
136.534531
154.524246
156.058258
131.325989
158.294388
133.311996
143.992203
158.689728
151.829666
120.641464
157.945435
132.569427
135.352219
166.855911
154.041534
141.485413
140.133789
138.760284
145.240326
152.855179
165.397476
110.660301
0.217606
147.175461
163.737595
111.673340
141.219223
138.699463
171.746872
146.397247
161.940430
154.114502
171.077606
152.185165
149.266174
150.607849
147.190521
172.534775
-18.945738
124.628281
117.278114
-37.932995
-49.782341
16.875420
-8.312432
27.466782
143.507431
-40.086147
-16.821302
31.029770
-26.528809
4.835536
-6.507526
-20.777418
20.207279
-20.642063
18.898094
29.664204
-26.499065
7.908697
-13.823439
1.584985
-8.944151
-18.760868
-8.179661
147.984741
152.575867
150.331390
117.108940
140.345551
138.975784
111.248428
148.536804
149.983459
144.859833
134.754440
-25.290121
-32.072105
-178.638992
141.049088
166.325867
3.674663
29.647015
-36.755501
28.940142
14.408385
-41.892551
149.728119
155.268463
150.571243
4.592992
-4.792564
-22.014414
127.483421
142.066132
148.329025
143.257446
143.086304
133.295090
145.468048
133.271210
146.483459
139.306702
-178.785172
165.347198
141.206131
158.885803
116.913513
149.559875
134.161758
147.420258
126.314560
132.005249
137.356277
145.095535
134.770248
172.394043
169.693848
143.766083
165.159775
117.943138
151.148026
142.996017
146.618057
112.231300
146.760040
145.135941
162.618347
145.640259
159.603867
159.693024
144.378601
140.355011
160.184631
149.322495
7.457904
-22.451557
156.319199
138.177292
142.336533
12.999270
5.305481
15.837309
-22.118111
-24.649729
-29.622519
-5.675059
115.336479
141.213730
144.864685
143.197052
164.722992
126.088890
151.975586
134.891983
163.478439
173.483948
159.755951
137.196655
150.778488
159.868103
141.218384
142.503983
117.687637
155.103378
145.692764
146.527466
149.128983
149.217926
156.897736
116.767021
147.741608
148.926376
117.550720
146.117813
129.333176
110.633842
127.999023
130.049805
146.275269
145.299667
149.751114
172.272278
136.542450
132.505966
144.224274
16.835243
131.650284
132.168808
146.412292
159.674759
95.900787
147.177536
137.561035
132.216873
153.329453
149.089600
151.029114
143.420898
-29.208176
-23.658731
177.443481
151.649445
160.124741
157.104675
160.039185
16.346062
29.986055
14.809099
173.164520
150.180725
-11.449502
-41.002064
-15.557138
-13.233869
-11.023194
61.144997
-11.651848
-23.026945
9.849437
7.091962
112.390312
117.915764
149.746613
124.391319
149.581131
169.387146
175.524277
117.931190
155.773849
146.531006
142.556534
131.756561
167.052475
157.860764
136.578415
165.295776
144.143372
170.099594
148.672440
171.368835
143.919830
140.099457
137.893494
147.790176
166.629745
115.733490
138.559845
152.629364
141.171814
151.378845
138.429794
128.779541
146.332596
143.022964
112.344093
128.820969
138.802277
152.561096
132.039246
153.845215
123.564972
146.920639
148.350830
149.948654
-29.780323
-4.847594
12.732623
2.358915
-27.868052
6.519989
-7.763642
-7.140508
128.515350
142.343399
150.337021
147.542343
143.345505
130.349762
153.074936
141.186325
133.991608
142.227585
139.738129
148.555664
136.306473
146.750595
121.727081
-3.997284
154.128113
-176.269684
163.360657
-167.083618
-156.422836
36.584675
57.708450
-152.967682
158.684128
164.423843
130.245712
103.162766
144.895264
151.041229
129.308502
139.118378
152.761734
159.169418
144.779861
149.929016
128.307037
133.176407
142.075531
133.746429
135.400757
139.724197
146.412247
142.600082
139.097076
156.914627
150.444717
151.582458
151.236877
151.725220
150.144836
132.445206
139.787628
135.988922
114.208977
132.077606
148.114990
128.150223
159.658478
146.799011
125.927628
126.975830
133.674896
138.887634
133.170135
167.567291
148.824097
159.023605
170.629700
143.951782
147.788162
150.635162
165.621872
151.547836
144.232925
160.076614
149.098206
141.132294
143.106125
138.523026
136.775925
162.426651
153.228882
151.626923
141.851410
147.048248
162.750702
126.151596
129.007629
143.910233
111.921883
142.035278
132.510818
133.025009
134.421951
172.275406
103.420174
149.442398
135.585510
165.577744
152.603058
140.494797
135.044724
134.318665
130.364014
146.994858
123.314949
140.320663
160.055023
48.935692
153.409500
149.329544
148.534775
143.804001
152.212738
139.272629
159.536179
161.375183
159.024124
163.414444
160.846390
149.090759
147.351379
147.978195
134.384354
168.392319
139.473236
167.763580
139.462616
172.250793
153.365707
156.219635
170.553131
140.568558
142.613678
160.212540
145.778381
141.259140
125.571342
128.587967
143.503677
133.210815
139.999039
151.902451
151.643570
138.313583
31.360098
150.775650
148.925049
141.976486
167.924438
172.971664
169.697586
145.293259
147.036102
16.060019
15.338161
25.426016
149.558136
-133.174728
173.376190
-152.340225
139.751343
160.738586
-39.381313
-54.857208
11.152206
17.490709
-5.507799
22.352467
148.783890
-45.969807
-25.772062
150.605026
118.696014
140.928207
-176.480850
161.622375
139.597290
125.649780
147.200302
24.394562
-159.289047
-145.896744
152.173676
-161.105820
-136.579620
129.453308
128.771622
151.038849
143.966034
152.509537
138.873840
172.705154
141.935837
168.279831
156.357208
135.549759
150.402344
101.753273
149.801834
150.365906
151.941147
159.930908
134.230438
114.505386
168.933868
146.851608
153.792770
135.105453
127.395233
139.302460
126.495934
129.325745
122.770981
130.353470
140.218018
136.276962
139.831696
160.993393
-173.437271
163.305939
163.008057
163.557907
61.189190
144.456192
158.131638
142.211853
143.378906
146.246857
150.390488
116.297897
151.292892
123.153427
148.317719
151.811447
-45.881618
15.358508
-14.889600
-41.723000
0.276953
-41.444576
-47.237045
136.500656
107.051109
159.954987
160.771057
137.144180
156.038879
158.451660
132.708694
144.563263
137.351105
163.175552
157.719421
159.474014
145.066605
154.096634
103.891884
113.709198
130.849365
146.019943
137.726089
144.036179
135.697952
154.163818
163.267303
143.761826
149.522583
170.508133
166.625717
172.835648
138.598999
136.586288
144.729248
154.083481
116.793282
27.822697
-35.796272
21.447275
-43.424362
-7.079088
15.141302
-5.004607
47.555340
138.699265
144.631165
88.931374
4.174387
-48.999187
-5.634230
149.207474
142.668213
25.423000
-18.877386
-2.435099
-53.286442
-18.128050
-25.546921
9.806963
5.550967
14.999275
-23.283012
-6.927954
166.648682
158.219772
141.472870
-45.711960
-25.249151
-3.680254
-32.230820
150.433044
146.413651
126.561981
177.244080
158.446335
139.831390
-1.534549
14.402455
-39.684696
0.418247
43.778160
-14.988306
-42.276871
8.346003
2.452719
6.692517
6.480229
6.912166
-17.696646
-18.619768
2.932514
10.877246
160.669998
146.494370
30.510471
144.303665
142.771133
159.337799
132.726929
147.284714
126.673347
146.290741
150.486374
156.440308
138.939987
142.451233
125.392143
152.469269
139.946777
153.726974
118.638245
138.587051
147.996719
140.818878
150.449661
143.057465
154.013947
146.006042
157.946442
129.962982
133.039490
148.413589
146.778748
102.981247
-40.611668
152.559113
-24.029263
14.764433
22.357637
13.869602
-7.225558
28.149466
-13.727621
-0.027976
-49.389980
146.649139
165.085907
136.653503
146.704742
151.041687
146.385117
125.724144
142.361725
163.510635
123.625214
158.976929
161.777512
140.239471
165.762238
158.916504
127.662758
142.618958
148.031555
147.634872
119.621880
151.670029
151.474060
160.039368
148.337463
148.900162
141.828003
166.113174
127.246803
155.866486
114.013611
154.834488
171.746948
140.198257
134.645584
124.877953
122.255737
115.517136
17.892740
-175.100189
66.745422
-150.531464
-4.796323
168.771103
153.383179
140.757858
133.218842
153.341934
131.768951
154.204071
139.820374
119.554352
150.547012
128.642929
133.629395
157.837830
141.957336
152.018127
162.646149
151.450500
-5.137668
-19.995247
-45.399189
-43.603325
7.017273
160.763046
146.299652
135.309814
120.963394
151.413055
142.047897
157.060257
125.915115
146.937668
142.783478
159.074036
153.179077
147.817703
147.203384
131.734802
134.953522
127.517838
145.692871
153.534912
133.642059
151.013611
135.126663
153.416534
136.940231
22.182030
-23.409967
141.476852
167.584549
128.433640
135.694138
59.126472
-4.258368
26.899347
140.288666
147.588409
148.673462
138.952194
146.799438
157.543182
161.087311
148.884491
146.957047
154.052689
154.309189
125.385544
112.991035
161.104263
158.734879
162.975800
132.001053
159.304047
-22.063934
158.568680
160.103592
164.958191
137.581940
-35.372429
-13.085740
14.391426
133.203415
0.374300
17.929773
143.769272
159.512497
138.302673
140.954132
151.800797
149.887009
-137.601913
134.686569
160.229675
143.132309
127.174232
175.690002
146.068542
145.539902
151.135330
150.220856
159.126740
125.526917
130.451630
168.491470
151.648239
-95.909676
128.801254
142.087906
121.527992
177.709610
151.248978
165.467896
-39.675808
-20.604929
139.561447
125.619476
150.645874
179.122620
57.121178
-147.989899
-162.802902
-165.642227
-150.054657
-163.460953
164.648361
129.276978
163.281342
163.873428
108.977341
139.504105
127.485748
122.083069
143.947952
169.681992
131.320877
148.556580
113.384659
150.878677
113.676407
-130.747620
148.074417
143.590729
132.184784
114.401054
136.216660
145.795593
142.975098
149.728394
142.057220
138.737503
129.200256
161.811432
164.259064
166.476578
161.143768
136.585037
158.978149
176.347015
149.298950
126.416931
144.866989
29.205027
-139.818039
-176.597626
31.632278
48.081142
126.874771
123.655403
168.405014
13.144979
8.319516
3.324017
5.902359
14.852686
-44.731030
-0.118694
-26.101479
-6.353756
147.427597
170.580414
158.074112
154.065018
126.115463
130.565552
136.470871
140.609497
151.139023
137.006973
150.419724
141.033478
142.025757
173.195450
154.426300
175.009171
144.006546
176.672211
153.322372
128.825195
151.185104
154.507889
155.983322
148.806168
150.688492
-146.650024
-3.363888
4.753491
-22.109375
-48.722084
147.145157
154.441025
137.296951
151.187958
-3.494744
34.464417
1.744170
147.302429
-79.123238
-15.673972
-48.915108
123.334793
177.877701
151.468185
-45.253090
-12.216223
-45.975597
7.062636
-28.215912
161.200851
151.282013
153.257385
138.935089
131.517792
135.650253
140.705597
157.480560
146.281448
108.539246
-18.166897
-0.679262
-10.567380
13.753902
2.211428
-8.350024
25.477083
-32.853027
157.478668
131.943954
156.604813
165.290176
141.003952
174.775574
120.765129
142.538620
142.613312
146.540863
163.351685
152.891159
144.173187
151.360626
134.894226
154.754288
138.878647
145.449661
173.071564
146.438431
137.187820
140.045288
147.207977
137.507126
137.202209
139.166534
122.351509
148.734512
142.811523
-153.637344
146.146622
148.446640
137.152481
154.226898
155.814850
-86.735611
-9.614824
0.417310
-10.199716
-9.666092
-31.960814
-38.933430
-46.804230
-36.061974
8.960588
163.998077
-0.118694
149.376205
157.059372
143.025772
120.882187
-8.771425
-20.839224
-5.694882
-31.677080
22.228983
-22.342964
-40.188454
105.791100
150.992508
142.136734
157.604858
147.239868
136.042313
128.757797
143.645447
153.765732
142.040497
154.845596
153.581696
132.406601
126.516212
168.999451
141.131378
165.817551
172.472321
159.310562
147.542358
140.153961
154.796524
165.935577
135.119064
136.425781
134.261078
24.473291
-43.009197
-23.062967
-19.443865
-3.909761
5.952559
-14.126207
-29.677446
11.677709
4.170680
18.028751
8.453845
17.197462
0.123541
-18.027283
-37.940868
22.055269
-2.774599
20.563442
-25.583500
-23.078568
-33.978352
2.959227
-37.042381
-36.130085
-41.326607
-50.343105
13.435645
0.903523
147.842010
150.266724
158.212677
144.423721
161.786880
162.536118
139.643509
163.825058
177.700577
151.243713
142.176666
163.525528
167.627319
166.487854
141.363632
147.632767
141.448608
141.937439
143.987625
173.606705
111.645912
152.033981
144.400345
164.243896
131.804352
142.619812
152.360153
123.162415
150.820938
155.441895
144.999313
133.555252
155.417191
160.352219
151.419189
135.018158
143.316010
145.266785
157.786942
23.579914
141.745819
127.803162
147.309967
132.752838
113.816154
148.410736
155.209351
157.840836
140.581818
136.348251
150.888107
134.747894
141.189804
125.529610
157.053665
150.648895
148.202972
128.273590
158.426727
166.138336
135.846558
3.283126
121.146721
147.462570
150.017761
138.372360
136.821198
157.089874
137.464569
5.098544
-39.938259
0.823770
-32.425720
145.856491
134.410980
157.019455
149.225616
129.197083
121.600761
142.205017
131.992340
146.532883
125.682701
132.125198
162.350723
140.496552
176.585556
142.620056
142.936111
124.522240
120.406639
161.192657
151.392700
152.577072
13.439803
-49.261452
-6.213439
-37.065155
156.872162
138.600891
157.085495
131.883072
144.366974
135.452667
143.318314
136.842941
-151.650040
-139.401749
-163.013000
-169.824524
167.884933
-158.429779
48.557571
12.685961
33.101086
18.128248
138.490829
146.529190
145.455322
153.554672
170.179321
175.805252
145.882736
136.723679
159.978683
173.919968
133.514221
128.641144
117.562386
138.348114
164.373108
154.187119
141.753708
162.200821
133.305038
158.899780
134.060318
147.814835
20.030951
-29.867531
-42.769264
-0.253338
121.060425
158.650726
163.687439
150.357971
130.222717
127.756142
134.395004
-25.718491
19.502741
-48.901268
-3.986491
-6.576946
-41.082840
-17.002947
-7.410606
-29.215240
142.233185
154.631622
143.559998
155.684998
-37.951134
-6.133379
4.634133
-6.304126
-25.705927
19.870892
-2.816889
-38.594479
148.265778
156.163132
127.604126
123.712479
145.458389
151.576553
162.667847
154.219147
149.801895
139.236435
138.363541
150.140442
114.563141
139.175034
133.894287
144.594116
163.806290
132.877136
149.288925
149.354843
126.475845
156.374573
133.503296
100.872032
143.821594
106.921608
149.535461
146.597855
141.582123
150.033401
137.627975
139.438461
159.223236
139.978821
122.255486
141.891113
164.988434
149.564865
139.470413
135.816284
153.611511
148.420563
134.053665
156.974014
149.491669
159.375793
136.579941
145.749451
158.092072
145.174332
163.463745
149.933853
77.711716
-1.456965
144.289871
161.902054
150.837234
142.959213
176.513718
140.709076
97.735313
14.650743
-1.206421
-4.316292
-23.289242
5.379353
-15.293918
136.220245
166.293518
151.333603
151.024506
145.721130
134.618835
151.464417
158.774948
154.561417
169.393524
142.802917
143.823364
148.840363
146.500885
134.975037
141.827499
143.586975
161.168076
130.971710
159.778381
173.576263
169.691864
144.944321
140.527267
125.945869
146.323380
144.086166
158.717468
17.673666
12.223806
142.171570
108.311943
-4.486549
-23.105167
-0.118694
-19.559740
1.519812
1.483981
-61.669167
-0.199792
-43.573895
-14.316474
151.192688
143.253860
158.180954
138.261978
126.240616
133.568207
135.245712
144.851166
140.729950
140.520721
130.879913
119.391930
151.975494
121.264099
135.569901
19.075457
9.359038
147.897675
156.959625
132.101624
149.580338
151.141998
110.351799
150.222092
4.346453
-14.684165
153.178467
148.125961
136.272354
118.655785
146.488754
146.820557
172.089233
141.932617
168.788589
145.115234
170.631821
-38.510792
-37.218269
-59.317280
-1.026029
-4.524069
-40.824257
-15.410282
-21.559645
-51.484612
33.308807
-24.112392
-14.061963
21.306767
18.600409
-5.368596
-26.109222
120.191040
136.030045
162.120911
41.729645
38.476368
158.584824
145.652115
133.721008
135.971649
117.057404
164.631454
-12.281014
-37.156185
21.698973
-3.194266
140.053757
119.987946
135.136475
171.734818
145.750580
124.009109
143.002243
157.692200
157.349640
148.648514
32.523800
67.328613
176.581833
134.533539
129.463089
159.004822
146.080139
130.617218
119.843338
165.835205
154.964676
140.572708
174.864731
140.218781
127.157417
145.331024
153.234100
134.065842
149.161819
140.409515
152.053040
146.736145
122.195900
144.005249
161.363754
26.814779
143.692490
130.983627
161.690521
160.384003
133.224640
176.282257
124.541611
137.119858
112.430084
156.836517
144.095734
122.963806
138.071136
152.470932
138.064041
138.713654
149.968399
164.047806
111.359108
163.790131
141.773163
144.505096
150.309998
162.248398
145.362457
115.060486
147.405777
153.922958
131.737793
167.076416
166.899597
-133.809845
140.215775
165.430389
-10.444816
15.642122
-39.467823
-24.738928
14.982337
5.902259
-35.842426
9.130562
3.240692
151.166168
135.315186
147.698410
118.329704
142.120331
159.137115
142.822311
141.945480
152.918640
158.746674
158.212173
146.967117
135.327881
158.856476
171.061310
147.006943
166.848969
138.356995
142.479767
144.722519
152.629562
132.308868
140.206223
146.676880
142.848648
128.795883
158.970856
149.883087
113.805351
150.920944
142.859467
147.843155
129.838852
123.006554
120.618141
157.299942
161.636642
139.399033
152.059509
143.603210
142.938980
141.409866
140.905319
171.320602
148.312912
176.232239
-38.279476
18.064766
24.377764
11.391586
-42.817886
-35.716885
20.143015
-20.743349
-23.611942
154.594269
158.353989
163.981964
147.330902
174.811279
162.372498
141.580505
155.825226
-14.030895
24.470943
120.741425
127.728668
129.719025
143.392807
132.343079
153.771790
161.880234
159.704529
142.525543
158.833847
118.184067
129.161819
158.712997
165.826599
131.017441
141.580872
138.890991
164.535507
141.522736
-4.496928
-16.771275
16.480831
68.825188
105.997841
154.766281
152.655106
139.114227
-16.918060
-47.751461
-21.726997
-3.322957
10.772141
-7.687710
-35.970142
-49.588886
12.506893
-35.847809
-52.342354
153.256088
119.861481
125.479774
148.451233
149.946136
153.028915
4.096581
-0.601334
9.224518
153.713455
158.727570
158.497803
168.047592
155.841095
142.831818
143.663345
150.800629
159.645096
147.293274
141.236572
147.486099
174.299332
140.510056
154.800827
-30.628242
7.466661
-8.954360
-59.582798
51.236652
11.205036
0.960627
157.979080
145.215790
160.569916
-45.386326
152.120148
152.147736
121.864967
129.062393
146.389740
135.608292
-42.552715
-46.270626
-11.800360
-18.026819
-11.826416
139.623428
116.324181
150.735474
139.761841
117.998138
149.934006
166.669632
122.536766
154.766785
-59.392754
3.363073
-39.329823
-11.150759
-39.258610
141.977585
143.383926
150.626266
151.955383
152.513977
137.338699
10.456865
8.100964
153.837128
136.434372
137.318649
132.800339
176.405487
134.795761
-175.091064
162.520889
148.991119
154.373795
157.710983
148.168121
142.324722
130.048447
146.783081
148.670334
13.001685
1.908341
-14.685215
-39.702835
-19.202879
170.390610
168.978546
121.209335
128.296021
138.421783
135.291199
175.827240
142.896332
153.289948
142.249451
156.162796
154.540390
144.724869
179.490616
139.192200
158.690903
169.391510
154.750793
138.269089
137.602524
158.918930
146.047958
116.098511
137.154083
149.306076
173.811310
144.439972
141.586075
153.917892
146.721420
133.509048
117.045486
139.395065
147.835922
137.505051
174.034698
53.831059
36.724346
-10.638724
-38.839584
-15.505970
125.931908
153.849640
145.137817
164.850189
149.072845
147.692612
140.214966
131.579529
146.369598
146.495361
104.100098
147.648544
163.355698
160.058212
141.668335
-17.851992
6.601291
-17.020014
123.067978
155.992630
131.289154
123.381584
156.654526
109.582344
138.292068
171.352402
121.801552
123.829277
142.650772
147.499405
146.083206
138.119370
158.082764
107.408615
132.196732
140.547440
159.030380
143.082352
136.949539
68.874870
-32.746368
139.519211
152.150055
148.621689
136.203110
132.246353
164.619354
125.800697
-12.752719
139.699539
141.150787
133.759598
175.983841
152.438248
157.368378
152.107071
166.057007
143.285889
145.498978
145.982178
145.525940
140.815674
111.353882
170.649643
154.976913
145.645584
149.327332
149.246902
168.542480
170.452347
154.556046
133.472198
120.391449
151.776855
130.612030
142.950439
121.770447
138.272614
164.682068
152.505203
170.326401
133.499161
164.773193
176.907928
131.359787
155.279083
155.491684
164.804840
120.296524
152.203796
153.872192
125.327957
126.984367
140.660980
146.417740
147.185318
158.581909
143.516342
139.333603
139.269211
142.726624
153.715179
158.750748
153.540085
163.135727
146.462173
156.215317
166.155518
152.988846
151.943481
166.531494
142.551422
135.800873
-12.599800
150.290222
138.474426
3.576591
17.991592
136.115616
128.631287
164.816040
150.099991
128.212997
148.840530
133.691895
20.853043
-19.279348
-23.650288
-19.248346
19.073534
-41.429142
164.333481
116.007980
139.806656
138.676575
2.629943
154.296036
131.928513
128.765854
142.189285
148.461868
151.490799
165.475861
149.479233
166.907516
127.072182
144.033295
137.460831
138.695587
141.009140
158.791428
150.334320
137.014893
139.681610
132.585159
148.066818
140.625671
147.798782
-2.333387
-22.567310
-1.125353
11.204562
150.969925
-177.829025
139.821518
157.709747
123.551834
142.008606
157.880173
172.305984
112.982315
151.966919
147.598862
155.176117
138.726761
142.478394
141.421722
156.961609
152.270401
153.758179
137.171555
149.846191
136.223450
169.195053
139.030945
136.665665
154.816803
123.259636
136.336502
144.549347
-41.578632
-7.426105
146.601822
165.785172
167.691086
152.483917
-18.239389
-38.125244
12.979748
-7.268683
5.526482
6.722749
-13.408514
-4.946369
152.548233
122.401627
119.626984
155.981277
-0.000000
-2.337829
2.829439
-52.169369
-21.753008
11.057469
-20.796230
-34.436863
-5.069138
3.672638
-34.996979
24.463877
-13.309440
-17.400743
20.273417
6.612837
-0.633347
142.878693
151.622589
101.046219
135.141098
130.369781
3.673011
-45.010090
14.714353
13.772262
-24.042051
8.786417
-5.768572
-29.248047
-35.374161
-20.212961
156.002716
147.971405
152.902832
138.094116
141.511688
136.219193
130.016006
122.804359
141.490540
174.556030
120.228859
172.160858
146.579575
156.398209
118.982574
153.409393
134.043625
138.398880
152.729340
137.115677
145.391327
141.579041
-6.408665
-30.582645
-3.472543
-46.870796
162.143280
127.181915
25.947731
13.926290
-154.369644
-149.610397
172.414429
137.514832
153.065323
139.803894
142.846207
126.797005
142.631119
124.793694
146.922043
136.111893
167.261032
132.864120
147.573929
142.787659
159.461456
166.820404
143.903778
132.321030
145.441895
138.582230
173.400192
143.194992
138.545303
142.466919
145.736237
141.064651
146.762863
108.489845
139.699173
114.644775
155.987762
135.451721
152.669098
134.949524
155.665405
127.931320
147.384369
-16.766954
175.192764
121.560692
138.328766
144.566849
137.781906
160.340393
132.912796
138.973709
160.398407
127.167023
-27.767653
-33.140072
135.075195
145.808838
121.828682
9.139101
-49.603832
151.848984
144.743988
173.751404
142.040161
148.956177
146.096664
147.737305
169.144226
138.313065
144.536499
132.656281
156.567032
134.521576
144.657013
156.331863
138.473663
133.665085
151.160950
123.939705
160.771301
136.671356
141.534470
143.893555
146.066864
154.923401
146.610397
170.212936
174.507980
142.511581
150.572113
176.289215
147.249023
158.512634
134.673340
147.309219
139.112442
148.358917
142.846069
141.825882
140.883713
157.530136
121.637604
171.344299
-40.998871
-41.853451
149.233871
138.592270
154.015640
153.611115
130.941544
140.729980
112.958488
143.629181
164.498749
152.320602
95.884636
-48.665188
-45.668365
4.064041
-49.482574
76.950706
-21.199411
128.587494
161.762985
-145.397919
143.120483
165.606873
158.340790
115.037849
129.561050
142.796204
143.720200
-179.820847
119.673622
145.261703
116.363136
149.696060
-135.379089
-38.144783
155.130188
160.435410
148.752106
154.714798
177.825241
146.579376
141.431488
-2.119695
-47.476540
-12.335467
-4.879175
135.412064
148.651337
131.133133
159.430023
140.582870
130.702118
144.482285
107.456154
156.216507
132.099136
168.229233
109.979698
131.443558
141.365570
112.884613
157.342148
157.680145
140.556534
140.413101
169.986481
117.434006
145.447174
162.244003
167.646149
1.487405
133.066742
173.059113
156.781189
147.763046
114.045708
113.792809
151.029556
136.567795
159.806015
138.911758
159.788269
169.374512
156.200729
141.628967
172.082214
134.276810
155.061371
134.351318
147.055634
145.222076
158.890121
160.483063
166.065872
147.823654
126.516556
122.505013
139.698807
125.266075
156.607605
151.492050
136.856445
127.526772
152.049484
142.268951
152.531998
116.163918
157.433945
155.690308
163.738373
15.949038
156.733032
143.613724
123.111542
161.987381
158.734253
150.741257
-165.056061
-5.137172
-12.584794
-37.747536
-16.980907
-24.183641
-4.671728
124.111252
150.879166
153.452576
131.783508
164.847870
150.493378
-20.034948
-12.615932
19.895733
-16.028831
20.483419
-12.457658
7.421877
-82.834778
3.769618
24.702253
134.094467
155.022385
103.244156
148.226990
153.917267
125.361038
149.774490
107.655045
151.801147
156.719986
143.771179
129.151932
141.409134
157.811295
129.146652
132.741821
162.227264
168.532639
148.869324
138.162811
172.013504
155.553360
152.785477
143.450775
135.211365
164.325943
132.362991
150.642731
132.183411
136.001282
146.696304
105.259628
-13.180836
15.546565
-12.403431
7.770491
34.922016
-28.519850
151.193817
-0.197823
-17.057287
-26.118286
-42.329819
134.501694
148.464432
157.274567
149.732254
147.721222
135.979172
153.243469
152.604736
132.087463
165.400574
147.419296
161.395142
132.535492
160.646912
164.774063
133.055695
124.349052
148.064697
131.334183
142.285980
-52.126965
4.762220
-0.795493
8.770193
-39.481014
-30.275030
139.940659
150.465286
164.774872
113.792320
161.951492
169.180374
147.646133
106.630135
137.243515
162.641907
133.413895
157.031982
147.131927
165.444077
-179.728027
129.206360
148.394241
154.938797
151.752029
152.601151
153.614822
133.011581
134.466263
156.539230
148.649918
161.254944
116.868027
124.051430
-33.567287
-36.120480
-4.753903
3.790339
-4.720698
30.293150
-9.917165
5.660362
-36.366596
13.041123
141.189972
152.937241
143.579102
22.430292
13.370289
11.955034
-20.846182
156.615219
152.870224
134.420029
162.007767
129.889267
160.219879
135.901093
155.444717
149.555069
173.125534
144.180099
118.438148
143.715179
165.520569
-0.242283
20.674152
120.331017
142.631683
143.163467
143.510590
139.032700
155.855057
167.757004
172.776443
155.139053
125.432213
150.705032
-34.098408
142.080139
152.480118
145.734894
117.878761
155.253677
140.659821
143.699951
166.416443
-27.199795
-43.344566
129.421280
142.861572
106.872398
153.304657
145.795120
146.124680
139.548584
-176.988113
156.881943
147.688187
115.710434
138.460083
133.033432
140.001572
6.423579
-8.484385
-40.292648
-43.239403
148.524231
146.795761
153.801880
120.459747
139.810822
142.038773
131.267487
135.783203
172.570496
132.668732
152.088226
132.513641
167.318970
172.709686
156.238754
144.899399
139.513229
138.067780
142.708221
149.093903
143.806976
117.718971
164.885178
152.864304
-174.145081
18.726572
-40.004517
11.300102
153.020264
134.948471
143.202499
141.839432
119.084312
152.328506
130.903122
116.698845
108.493591
135.170746
147.753311
144.635513
146.685028
155.531189
142.204483
151.140366
157.593842
134.337967
111.241745
119.559082
173.038452
150.327301
133.150925
129.724503
124.988564
119.424522
129.697601
166.405258
136.402100
146.179642
146.350189
137.965439
140.513794
149.758087
124.450615
147.371719
135.990631
149.941864
112.328659
155.913834
120.121902
132.874969
145.146561
134.466934
145.940643
150.739746
11.162478
149.076263
130.351715
141.771469
164.324677
137.651337
175.065231
152.364029
144.302078
141.059433
122.498344
132.313766
155.095993
142.917053
119.973854
136.078476
-17.994026
-0.766683
172.446320
141.918732
142.649612
171.206436
165.236084
157.326736
10.534575
38.677826
18.254725
-155.125977
-175.944046
134.733185
128.060150
152.512375
178.277954
151.009796
-179.777939
134.155746
154.252518
130.801895
178.396713
116.816498
164.075470
140.634247
-178.734192
138.491837
135.569626
118.486755
152.161163
147.059814
149.978180
123.083420
162.700851
146.730865
151.563690
0.815894
132.526245
151.893723
141.905426
154.243393
151.079712
-39.054344
17.727055
-48.066154
1.977936
26.456377
8.626482
20.325027
-8.410597
9.425439
-26.677490
-43.573967
28.529255
3.791734
-0.401051
-9.320635
-45.792416
10.243133
15.867602
2.270641
-18.650057
-13.783133
5.204356
-20.575447
-35.762920
11.016816
-5.355073
45.634106
18.596479
-17.581758
-16.841658
22.561348
-44.661884
-2.379650
-41.663998
-23.820690
-3.911564
0.951622
8.280884
129.996475
159.869049
132.297653
150.315292
143.157516
150.724869
142.299423
164.152222
147.028015
-42.484188
16.896534
28.051199
156.722336
153.693390
40.364956
144.586594
129.242889
151.634689
155.592255
163.508301
35.304821
-20.583521
4.712683
53.927303
8.992151
14.147294
114.101738
132.487747
147.055405
135.635864
142.216034
156.306870
144.277756
141.150330
108.866982
151.905655
131.821289
136.452805
146.876755
136.588852
156.090012
146.044922
163.131180
154.239304
137.286057
168.846512
153.190018
167.061142
111.854134
140.040268
139.927704
130.987854
143.289978
144.269394
137.809952
157.486313
144.555420
147.126312
140.827560
130.460312
141.777649
142.736893
122.315269
164.400772
143.406296
142.996979
111.492195
134.233734
136.744736
135.090866
160.437973
143.999664
142.579086
-163.454666
154.460373
127.166542
-4.042007
-35.405033
126.307854
129.975189
149.174942
154.861938
165.930481
132.221054
123.478996
152.602936
128.520706
118.897552
154.812988
134.741837
144.558731
139.282242
122.251198
-1.018756
-3.797307
140.028564
144.668747
133.357346
114.055099
165.902298
153.296661
-54.101723
-15.064627
-19.179068
-19.064890
133.123886
159.900223
132.078842
156.944489
106.770073
163.637054
-177.839233
138.854782
138.842468
135.047180
161.790695
140.426819
142.243942
125.547012
163.421661
139.591034
143.529541
151.887604
134.069565
159.992630
119.016357
156.651688
134.311768
160.461334
147.077545
161.538895
135.347321
94.367096
38.329952
130.411819
31.610138
15.761726
-38.440994
20.695406
-24.284248
133.176086
149.513367
146.121216
145.094757
157.085220
148.748398
146.436386
154.185211
142.068771
128.308807
144.657272
148.124588
129.088455
153.242462
140.967590
127.367493
155.614594
136.823242
-8.347226
-13.864216
-34.277016
3.826843
152.817490
22.039957
-24.967506
-58.837410
29.365324
-5.233790
-43.175533
27.568565
-8.220867
-35.274559
-8.240762
-12.305394
-31.020256
-57.975365
-40.906040
-48.553391
4.035461
-46.211765
127.588486
174.404160
124.514641
149.937317
9.798398
-43.946438
-45.912285
-25.863096
-40.773083
131.477402
135.128342
106.698608
158.838837
156.186127
146.472519
154.984665
-162.962357
161.744492
154.162872
159.598022
153.247253
149.092972
136.275131
170.709106
155.861008
148.399429
56.757156
-163.384552
-138.432297
-169.643433
153.148041
27.099110
41.067139
-154.307846
-175.215408
163.088058
-156.399933
114.069832
162.740616
132.693314
113.390152
138.866531
159.119583
151.586456
150.984924
140.747437
167.963669
147.418549
147.377167
141.884415
138.298386
107.441582
139.142227
21.827095
143.026886
151.095154
147.576935
145.084976
115.427101
141.587463
-46.839405
-9.206221
-35.887901
-1.619066
-16.402790
-27.834162
-9.036899
140.557526
161.216217
139.069489
134.997635
144.895996
156.393585
131.706619
151.114578
136.867691
136.778076
177.240814
139.381149
154.246735
139.100525
129.671814
148.711700
-32.432991
-34.616253
-34.006786
23.639297
-14.889745
-25.058695
-21.173237
-36.219669
-48.582893
141.784058
113.621193
138.651199
132.487610
-41.997189
-25.940313
9.964091
0.950181
145.503021
-24.282753
140.925079
154.169006
14.545459
143.264709
155.497177
158.996582
134.182281
147.399689
-3.087687
-1.803417
-2.520958
5.916059
-17.897953
-43.715061
22.782774
-47.471375
-32.820427
139.818146
141.502457
150.429062
127.803375
-53.430901
24.278227
142.376587
145.137878
149.065216
142.911423
152.057968
-46.952293
135.526382
25.030886
-18.814205
-12.485427
127.007828
149.708878
167.206711
154.729034
166.038086
172.668610
139.526505
136.480865
141.401978
152.078003
-47.467491
148.525970
160.952301
130.633911
-1.991544
39.022686
-0.395648
-24.780205
-3.116024
19.414257
-18.490244
-1.102871
-41.665226
-10.326377
26.490133
-19.176416
13.996865
-3.754367
-17.683430
161.745056
147.457275
153.279388
147.324570
138.216965
145.346588
136.265549
112.521606
115.412102
142.550598
160.747147
147.809738
153.857712
134.684998
119.767303
138.037582
150.001556
147.869598
142.525635
131.361328
-158.603088
-149.350937
-141.454880
31.257847
43.530727
108.162552
140.452515
116.956070
153.433578
127.254570
2.188653
0.929359
56.428108
-9.075842
-48.412460
-7.789084
0.451975
-34.718651
-7.806904
21.353157
1.142267
-14.969452
-18.553457
-36.488937
-36.949657
-38.981384
-40.221882
6.023010
-22.100189
-3.596680
25.773531
19.986355
143.867508
148.750061
166.286331
123.199966
160.396988
121.462738
143.579834
139.465164
161.658310
150.298141
114.497368
137.051529
15.504577
-20.869604
-35.536427
-51.150948
11.819333
-36.735332
-27.962786
10.815104
15.370957
0.081565
145.542694
150.183578
142.105270
137.039978
153.183334
150.829605
161.821320
168.986984
148.672791
128.677124
127.165985
-3.862495
4.472032
28.382948
146.604401
145.595642
133.071503
180.000000
149.273758
151.082687
11.298325
125.029747
140.917969
149.996872
136.658218
123.536255
139.014252
129.061844
150.441910
157.201920
164.484177
158.057800
150.006851
161.487015
149.885025
179.570206
157.573318
140.402695
150.357544
140.764160
144.135803
144.672318
155.337250
155.604019
138.345215
131.067368
157.938477
-178.905304
171.325500
141.099640
155.467804
31.768703
-23.974390
126.352730
116.251587
171.999252
143.929794
147.053802
129.733429
59.673248
133.672791
130.432404
147.169830
91.551994
-55.379837
-20.205915
13.881508
145.066193
137.538528
149.352493
-175.246826
155.451401
161.683060
132.578995
164.641571
109.603394
148.534058
125.032265
150.582687
139.147797
146.326324
143.089645
155.297791
161.819092
141.230270
127.197662
122.588135
-20.243177
23.504984
-16.485477
153.843262
139.056183
129.753937
159.022034
147.622589
173.246872
139.756912
154.467529
143.025513
149.465012
156.249359
-40.579796
-33.247364
-43.717186
-34.974213
-26.438313
-21.174049
-38.558922
-23.353518
148.714783
103.301521
163.535049
147.535767
173.011108
162.726669
153.682495
123.271027
141.749863
159.258286
146.260361
162.241516
115.631447
131.806244
146.936310
160.020935
133.993347
133.226822
126.584122
168.473969
151.038864
157.663956
132.869781
159.384033
136.082352
133.784805
152.397842
133.649734
134.683899
174.952042
144.326965
139.891357
123.685143
153.960693
141.463455
154.390671
149.746231
134.836914
125.568542
154.703506
144.683121
128.085434
138.261368
133.440323
124.982018
159.331802
108.572105
141.622955
102.856476
149.088165
144.560242
145.370331
151.727432
150.097305
-39.865273
5.107758
-37.375652
-1.892895
-47.539738
-27.962530
1.195667
-5.532331
8.437614
-38.756367
127.841423
53.201504
19.038494
76.050735
35.852730
54.975224
-150.800797
172.684692
-162.859818
-154.243164
143.413925
130.829605
-158.448151
-151.635681
126.471779
12.937212
-128.530289
47.672382
72.277649
-175.228317
-145.169968
-164.682648
138.526779
139.817963
152.265274
169.483170
149.228348
145.158920
128.810532
154.008224
146.877258
140.133698
147.574036
145.670563
141.742691
-2.821055
20.302433
16.402330
-37.494102
10.226412
51.190792
164.813843
165.831848
156.899551
159.214798
133.336472
158.287506
137.995667
159.415771
13.704432
-127.396301
134.519714
124.325432
148.877930
136.592987
128.423538
130.838989
124.417000
165.561493
135.610153
160.131485
136.794281
179.550186
133.454559
161.810379
154.595520
147.139740
131.393677
148.997589
119.578888
134.902679
147.069046
149.811295
140.958801
149.382599
159.716003
148.984299
135.838257
150.056839
152.218842
142.291580
133.628479
166.818985
161.280258
123.471703
22.255281
-40.368866
172.551559
139.802429
135.508209
140.099197
156.349304
148.911530
152.246948
137.371445
179.771851
144.353622
147.081787
157.773834
157.014526
155.734726
117.736374
159.203369
129.765778
-7.046258
-10.392221
142.546616
-79.742386
-0.703043
-23.263783
-44.629963
-98.846481
149.345825
163.020111
165.699127
152.241119
148.833939
2.296951
-26.582098
14.581572
154.990295
147.057617
135.386337
153.561966
143.380554
149.564011
163.131912
143.437851
166.782639
153.372208
138.493683
144.337128
135.696457
165.059265
162.454971
151.320541
159.532578
143.763641
155.467178
168.227554
145.381363
136.893753
126.730438
148.776031
145.630219
138.442703
126.892052
137.855865
179.865829
155.989426
115.418304
143.192261
151.290817
155.561539
151.766785
-29.759962
109.815643
133.908142
172.422058
144.901443
152.660690
-175.761765
144.969330
140.430618
153.374252
130.399811
140.905624
126.364487
166.172623
127.207512
126.866371
152.163086
135.196289
151.686096
23.602007
-30.981579
148.909210
146.660583
146.027573
156.390930
151.602051
155.096771
152.980820
155.820450
144.026642
122.363243
155.580795
162.388321
138.624130
131.080048
140.880951
146.080856
143.881668
145.611404
151.135300
134.282196
134.251678
154.096786
129.387512
141.273376
164.552597
160.607773
158.650558
8.310306
17.943069
-40.756916
-31.993748
154.626831
132.077118
144.801758
151.765244
146.251373
143.621262
162.018204
136.998199
147.514069
159.252457
143.178894
141.267487
98.610283
139.554138
127.165863
172.395264
141.631699
149.458374
164.831680
149.601685
114.289093
164.161804
131.986725
131.931274
141.326752
146.158737
-43.979603
124.899620
118.788803
-32.667252
-42.657883
2.772976
139.516724
145.287186
164.244644
139.284241
169.570618
158.634796
154.743576
170.792252
137.503967
146.609879
142.893509
138.096725
143.198288
117.222580
-6.526753
148.821228
144.220917
165.498398
164.794495
140.744812
145.963791
145.757233
178.379837
156.752930
143.781631
143.271851
150.906372
121.241508
141.011047
129.190582
156.287964
130.654083
149.385696
122.923019
123.623428
160.639648
122.807190
153.635468
135.290817
151.522476
164.281754
166.941940
133.407623
132.006790
143.114578
124.666039
126.229622
156.479843
145.885834
137.988205
-159.950516
-6.275761
143.954803
163.100281
131.736145
139.187744
132.119415
135.140366
139.049774
126.432747
163.980301
149.811310
136.757950
165.030579
122.405464
142.628082
120.155373
163.464493
151.865112
116.471519
155.742508
164.038086
144.977234
141.556305
159.365295
4.271547
-11.014457
-22.006687
-3.119603
-17.757614
15.150257
-4.837156
-26.165081
-35.945778
146.370804
144.033340
149.512299
148.456711
136.990707
145.287491
148.935989
152.106003
158.802490
138.061539
128.003372
123.255699
137.870102
147.731903
141.246750
110.059471
140.097137
137.546341
138.667770
154.571884
147.558273
115.035149
132.162918
131.791061
117.965584
138.323074
131.890305
162.428055
126.824654
147.107193
132.112869
150.538986
148.954346
144.390793
141.888901
160.576477
145.167068
152.308990
161.647247
122.592781
178.111343
126.849609
135.751831
140.632904
143.930099
138.717468
160.231735
157.829117
133.805359
115.373268
161.552505
143.561234
157.657074
144.354919
120.010078
161.849411
109.387863
-41.837746
114.250793
-162.195145
-171.434509
-143.806061
144.406754
61.113804
-142.099274
-179.840500
-150.358292
-165.976654
-168.898956
43.083633
165.313461
154.404053
144.071671
154.092422
132.081909
10.991285
-42.297428
-4.962700
-16.945862
-27.064880
-24.347008
8.494979
0.697455
3.846747
15.538447
7.978261
22.881599
-3.347611
144.647766
141.510010
133.110733
172.295761
138.583389
146.547363
146.532257
123.233215
142.432877
152.606339
136.095642
110.300591
110.699562
138.962677
159.439194
125.912453
135.799881
164.368240
146.867584
147.044556
118.413757
125.406799
146.576843
150.970306
156.916397
161.253632
156.654373
122.179840
136.515656
139.741959
167.574127
173.923706
153.378128
-31.774267
-7.470970
20.905792
-37.764614
-5.725054
-14.859347
148.124588
141.102707
150.155960
173.339050
146.775345
137.640869
112.527603
128.380585
147.061096
131.527191
169.677917
154.311279
18.290548
-44.408680
9.651070
-49.181309
164.744522
117.724106
110.185371
125.246292
129.835144
140.515747
167.661530
115.552422
124.722946
138.240219
150.569046
142.987610
161.624268
149.153564
162.871841
134.859467
140.753601
157.896164
140.975891
133.668533
155.621811
141.476898
131.215759
134.757996
134.974335
141.660690
118.517548
135.632065
156.269104
132.336685
117.765038
114.554420
122.235954
151.210251
144.496155
142.749649
122.891747
144.788940
126.794617
150.542419
142.528870
132.966095
120.628647
149.965469
145.929581
127.291428
149.116684
152.164032
135.219940
122.371384
119.385376
151.615952
136.242355
131.666840
160.814468
-12.653028
-33.228237
-15.435246
9.473573
-11.256921
15.059987
4.092228
-49.279984
-43.203884
41.913990
170.888351
151.643661
-150.803207
145.558884
134.042694
142.473236
155.831650
142.321625
145.887375
159.853867
155.073669
133.998337
12.558167
172.033859
112.230072
150.572632
162.542618
42.702843
-34.825390
-49.651997
120.725037
136.577011
161.568909
149.327042
148.545792
146.715714
139.585342
130.817078
171.887238
167.016418
138.985687
143.997238
151.672089
138.342865
133.821533
6.041728
-20.084282
-5.296869
-21.647530
-33.398335
-74.871635
154.087967
159.769226
107.145668
174.076614
179.195206
128.638214
169.345413
153.257843
138.576996
121.545479
137.724579
-28.351675
22.792852
12.713285
-7.111823
-12.834764
-9.187054
7.027971
121.691177
104.830360
176.649689
147.767075
-128.997070
6.494677
-22.705606
-16.812578
-33.186291
11.073750
17.175329
-24.382156
-45.155430
-0.000000
11.030407
140.922531
139.922806
155.133942
145.953247
146.463409
158.675537
157.052017
145.355209
144.979904
141.882339
147.238403
153.440262
170.064011
148.205109
158.309692
128.107056
132.981461
3.028149
-26.104349
129.285278
146.496445
145.490784
9.698662
169.853653
173.247665
-4.826006
-13.736670
-47.805592
139.568054
155.535202
138.143066
-21.019930
-40.972492
-90.395668
147.631607
139.912170
148.712555
163.147491
146.007767
148.360245
135.397125
140.960266
151.998489
159.155807
135.787445
135.838821
-11.971328
13.432160
-26.561155
14.203313
-0.793522
-46.337833
0.175829
8.611967
135.417816
139.535294
124.651161
135.836594
140.409973
159.677917
137.967987
136.543076
139.513351
161.659210
141.807297
143.660141
144.583954
145.997574
149.029099
143.297562
139.942474
134.474060
129.886749
159.906052
151.886948
146.508499
132.348053
138.021973
63.405907
36.565136
30.063141
-18.940596
-69.206451
133.342606
132.028702
135.130554
125.890572
132.610550
164.614380
148.309021
139.932571
158.278992
154.255951
110.615112
153.992722
168.451141
130.696808
155.876083
147.777344
136.518539
147.220108
141.427322
162.796036
146.406143
165.732666
149.979156
162.035858
168.944870
142.886398
155.114792
101.173332
145.565994
119.791855
155.487427
151.036819
137.129715
-53.964619
-6.317796
9.519484
1.719991
-23.470245
-29.586086
-6.881195
42.261955
133.286774
141.263824
6.228346
147.439056
112.076927
137.474197
149.534729
128.179718
149.232559
141.207565
139.971069
154.519623
153.586899
138.696793
138.327957
119.347511
-169.711884
133.616821
148.754059
147.979507
-19.120361
9.873107
153.334457
121.233215
156.832596
140.000244
136.791107
171.765396
142.231155
147.266800
136.665497
129.697205
151.236725
147.443481
141.880432
140.202576
150.383591
137.965744
130.586121
143.883881
127.864769
173.196564
159.340332
151.494583
163.944901
153.963898
139.087158
153.994965
172.136856
157.194855
133.624008
145.034622
146.106583
125.669930
8.572514
30.823765
131.308319
132.212891
147.538483
160.103622
154.178970
155.531357
151.130371
130.247910
137.264908
88.614456
135.116241
172.113098
133.835434
161.881088
155.349854
123.246689
135.845184
146.966843
130.744247
138.298157
146.847824
138.317520
130.202698
148.856415
141.884048
151.748199
148.995819
139.172531
120.302193
128.798996
163.598297
156.917313
175.397797
-52.301609
16.870241
12.202950
135.533554
152.145294
122.583641
172.705200
130.704987
149.132202
157.473541
135.983337
154.599899
141.879196
146.882172
164.024948
149.942490
148.018387
157.250259
114.608124
138.589523
145.052307
130.194641
144.492249
152.013336
159.216080
117.967484
147.014328
-171.590332
164.491333
148.702164
35.618980
152.739639
134.980469
161.647247
149.173843
131.801941
157.361679
159.521225
151.386551
164.002701
131.095810
132.931396
169.199890
156.548859
146.274155
135.667145
-170.006958
130.135544
153.491409
-41.452793
3.551871
142.794983
161.694946
159.770889
131.062195
159.234482
148.530563
144.449554
122.997849
164.541458
138.551208
162.449417
150.460159
162.630585
143.533966
155.233826
133.058502
147.235641
147.410858
143.909698
133.173004
150.572464
148.912491
-41.475388
-16.698477
147.596390
150.127243
116.404015
144.070404
160.798340
152.963211
147.589813
120.957237
158.226303
148.110916
127.990761
137.396835
141.919586
138.299316
150.417282
100.349792
164.003357
179.030441
-177.750916
145.938766
145.563690
147.487518
146.712997
151.542679
142.113388
133.531326
131.276855
145.533630
167.406403
150.723495
146.569427
153.282745
137.382660
123.679955
-12.142149
158.457397
153.214722
151.542572
148.118317
133.028091
165.248444
150.739075
138.700638
159.321838
145.107162
137.468430
150.780289
156.866547
122.277618
147.378128
-34.326099
9.290390
25.769619
-40.202919
10.030543
-57.434361
-177.518158
168.674011
149.927704
150.355804
140.151321
149.154678
11.757801
21.678909
20.489168
165.401962
141.635788
153.617477
134.120285
144.971359
152.122971
158.456100
150.701370
128.448059
169.315338
138.485580
153.555267
133.236191
176.080872
147.947021
156.212280
40.890404
-177.094986
-145.541229
-131.121170
132.761810
117.070473
150.322357
159.222321
117.915466
125.532288
149.898331
112.080910
138.712387
120.750351
152.768890
138.063904
100.591393
147.587585
155.585602
134.355164
148.494537
133.380356
144.014114
142.338303
148.591522
119.062813
163.400665
142.659927
120.455490
159.906830
142.982956
122.159836
150.199142
134.795166
126.291595
121.411522
144.752777
129.978088
149.117249
159.040680
139.624664
135.205460
152.759155
140.897430
-2.859307
-28.871264
17.235527
-4.492831
-22.000717
16.782717
-4.867034
-19.091522
-13.437070
35.697857
143.748138
137.048889
154.980743
155.159576
178.287537
172.743500
173.424652
137.290283
157.231689
142.314850
165.946198
117.387901
139.503860
153.570435
125.737793
138.093521
125.387421
122.752647
152.253403
142.697067
153.299698
122.523560
125.871826
152.033051
136.896683
153.787476
111.280945
125.188606
155.097626
141.242340
157.884323
148.057465
153.750427
174.793213
7.330317
-6.964354
151.935822
137.943481
135.343002
123.191719
27.460081
-29.865301
-6.368428
-38.898167
12.876391
-41.645794
2.071504
-18.487347
155.027084
127.878540
136.869888
137.303909
167.208328
127.955513
168.283783
130.116211
139.016647
142.385117
26.303623
26.705317
131.652527
112.858078
162.385010
141.063171
150.764038
23.748747
-5.136447
-13.591234
-30.775963
-1.942896
-8.431934
129.962128
142.306381
142.983002
146.453705
163.200302
161.201233
136.563400
152.321854
173.173737
-19.531790
-50.530804
-6.346685
-27.648138
11.579781
-28.930191
34.744274
-2.142197
5.650347
-15.783084
168.041168
143.527069
152.070755
141.428360
145.785721
-38.642437
136.417053
146.101654
153.933685
162.973465
142.973328
124.909401
154.770477
130.587708
138.547668
157.487091
138.120682
136.933090
-6.262877
134.878326
136.074768
111.078819
155.016495
166.614822
130.867432
146.988251
131.473541
161.370514
-8.774492
158.175034
143.397659
140.182022
137.293320
170.236313
176.439362
153.010513
138.968781
143.765869
151.621368
145.659348
147.384125
156.005798
145.669769
151.070099
159.404922
144.576950
157.201736
141.421097
169.589554
-8.782950
-2.400614
-21.068966
148.807159
128.952698
135.624039
141.017883
149.581131
155.810226
168.541412
135.064362
171.942566
148.633240
141.064224
154.317154
159.694641
143.091949
153.549637
140.682846
136.366348
139.073715
149.385376
159.533600
149.133179
156.372009
133.791580
137.945251
141.645172
167.700699
141.808655
148.078262
150.219620
137.400940
163.090179
145.982635
134.210632
150.594498
153.055038
160.378235
130.135422
130.195496
161.418396
142.640076
155.987595
135.958542
153.053009
157.475555
136.890762
171.774078
136.594330
144.190918
158.514526
137.297226
128.163101
130.578934
144.421753
145.889084
150.226013
166.053787
168.272598
-27.107288
-22.905970
-31.867188
-43.497547
112.232185
150.154190
140.093887
133.621414
150.997482
136.002792
138.377518
118.437935
138.483505
131.520233
128.541962
148.935532
127.654259
119.167755
177.103546
135.920609
146.311157
148.657867
145.064178
137.389633
167.091232
109.162231
141.610474
150.339401
140.228882
112.474098
165.426971
150.920807
143.452560
154.879288
127.849442
138.549606
147.057846
135.771912
162.155670
175.536911
149.766754
121.213417
-165.530777
115.045067
-179.042831
138.750122
120.365715
153.967468
145.977051
123.620628
154.910858
123.699188
149.645187
154.322220
146.700317
123.610504
141.476273
138.808655
122.822548
127.416191
147.930450
149.215240
135.525314
146.166092
148.956284
153.694290
138.736618
147.033630
144.459473
121.277802
143.124939
162.007736
131.969498
158.378952
170.422974
16.996557
12.505804
149.728989
154.988800
156.387772
159.557892
138.379272
133.763580
137.365799
160.706421
152.592896
141.685226
-157.918808
-156.980591
-150.267654
-140.629105
172.895096
25.531824
-147.707443
140.796356
149.636139
137.502228
144.307251
155.557327
150.063019
155.743500
126.151100
139.103455
166.971405
165.938568
154.622681
158.200089
-150.886581
-140.477203
-167.109055
-153.218750
-148.415085
-3.500342
-43.565350
-43.179867
0.516241
-35.430515
-21.612482
-138.049149
16.158728
12.762323
-6.941333
41.478775
3.903847
21.457006
172.452377
132.168274
146.386063
160.763351
118.960632
131.370148
155.115601
146.316177
128.790634
145.884598
174.144821
142.036453
127.709396
144.813065
144.354919
148.443436
151.990326
139.039291
149.843063
168.734573
158.063354
141.559921
138.904312
119.662651
142.219360
-176.106033
149.922714
135.156799
172.814026
122.688438
6.508792
9.520123
137.416763
129.429565
152.234634
109.960083
147.324265
144.176056
150.418182
136.498917
169.299072
147.503784
158.640930
127.998749
160.225235
142.315231
156.327988
146.342255
18.878748
148.411057
109.732147
19.759016
11.609652
-17.430193
96.682991
164.041382
153.497314
-1.227964
-8.893620
-20.696459
-2.835796
-36.353310
-19.717575
-28.656031
1.332661
160.942734
148.846542
136.454407
178.673950
6.878771
18.954384
-43.382565
15.989788
-14.888550
-40.859146
147.458862
139.794052
121.760193
158.547852
146.578979
-20.658285
115.820000
146.313522
150.225830
150.990646
139.047943
141.230270
134.916534
168.706161
140.342239
154.281921
124.125717
141.894211
151.988617
124.927078
144.318176
160.183456
-166.218033
126.212685
152.000641
155.246796
138.095657
150.792099
146.765701
147.876053
110.284599
138.384354
137.737686
140.688904
133.524460
151.814697
147.495636
175.721069
161.230484
140.190079
131.694473
172.831726
144.002396
152.708710
144.938004
129.733917
145.624573
140.726212
-2.135059
-12.179517
-13.214163
11.955265
1.938358
-10.356075
146.590759
171.470230
159.072571
147.659744
159.140701
137.251709
164.822708
109.553345
145.374054
130.134720
142.605530
147.169022
-24.141718
-35.960300
4.895089
18.497791
-2.936183
17.051790
-26.575451
144.299347
134.769730
162.174011
147.159210
144.835022
163.930603
133.857544
149.994202
146.273605
152.900314
121.506897
139.873032
154.079987
146.593918
111.992775
-39.356167
-17.060907
151.308838
143.406158
174.050415
164.984467
-10.331444
25.689482
3.410074
-23.936213
133.322144
122.417694
149.097748
148.342484
116.777107
145.416977
142.587967
163.642960
90.762215
128.230026
119.979248
164.156494
146.957626
136.923264
146.974075
137.639450
143.167068
151.098770
148.229904
143.796478
133.132492
130.902023
148.354385
135.480438
132.629089
132.489471
138.634552
149.247101
159.699158
148.291702
127.372406
121.929146
134.058899
131.710220
144.145081
142.177277
146.443817
146.018158
156.458923
0.268341
-5.057607
-2.738311
15.109054
23.485863
21.357256
-44.504681
130.886261
142.574448
147.523621
146.706467
21.098291
148.275742
159.213791
117.442184
149.134888
138.455078
147.154785
174.007126
127.838829
141.238632
-39.764820
8.067134
13.962385
-42.486698
-19.670626
1.150120
129.416153
133.087921
163.973587
134.109879
175.031372
155.084290
169.104965
148.874115
153.245224
141.746506
139.993484
158.934174
160.025803
151.316803
32.765839
21.366087
-24.104816
6.931945
26.449219
25.720591
2.553206
-54.205921
-27.894449
141.535385
129.910019
148.054199
6.869640
-28.341949
-19.829496
-3.787135
-49.520840
26.383400
-24.031420
-24.734594
12.802578
-40.647217
-31.991047
-31.701393
24.015036
-20.509346
-34.289845
7.346092
-36.973389
10.551334
146.348328
164.032715
177.986267
172.295654
147.086487
149.437866
115.761169
154.078278
120.568047
140.905243
153.768219
154.747360
147.055801
170.313583
144.503006
139.899902
163.278320
139.560272
155.712601
147.757812
153.168533
167.331635
109.599945
127.960182
140.518372
139.365662
138.823135
18.003830
9.377207
-43.138962
-1.057399
24.847088
-37.852013
137.628647
132.219940
151.674942
150.820679
139.919617
155.832687
124.653648
140.536728
127.607063
145.272980
130.107803
3.729091
6.039295
-33.652462
12.439597
10.528969
-10.195820
117.147385
137.550812
166.657028
167.966187
131.958267
104.458534
145.971985
156.448212
131.268112
123.024872
163.596680
131.699188
154.530228
154.489151
136.015457
10.007950
12.344097
-43.521702
-2.246550
-38.284245
-14.661460
150.713715
148.954941
143.521225
149.133514
159.713303
151.760071
124.330063
130.579025
123.472290
131.069962
149.361130
108.606575
143.346924
150.146011
139.114594
149.144119
-174.984589
-149.661423
40.833965
48.554966
35.074490
158.000305
-145.997314
164.779968
124.180412
124.627014
155.561981
10.470724
25.902596
64.927612
19.597630
149.723343
133.509552
148.636353
149.912857
144.462875
-17.171999
9.141100
150.739151
161.059998
103.642036
153.221283
141.746552
128.518555
137.304611
147.356003
142.778290
154.777176
162.683945
124.577850
150.663757
154.683167
165.857986
149.480728
178.613220
149.075333
143.239105
153.068115
144.864639
111.476540
143.629471
152.335571
147.055405
148.482025
141.862869
147.302216
130.404358
155.845993
157.799042
-20.269701
-9.464813
-44.889683
-43.040310
13.543572
-22.170313
141.962830
117.160179
156.267090
144.597687
151.646561
142.552536
149.516998
165.166611
111.579575
149.761658
143.503616
149.085968
147.723129
144.915253
156.694595
139.573853
147.917633
129.421371
147.256744
160.113800
157.867813
138.582504
170.813446
142.842651
-36.808472
-49.397007
-26.368879
20.242712
154.290543
142.844696
141.323853
154.097961
153.050049
165.661423
135.966064
145.618652
112.958664
161.928314
142.382507
139.806488
-35.802738
-2.065354
-3.655591
-36.841972
-37.548443
150.804077
143.774490
133.478256
122.936844
149.435410
128.445648
128.266800
152.573685
133.460739
154.010605
149.916931
138.399246
136.960526
144.253922
152.596802
163.157288
144.660675
-13.262763
10.202724
164.560852
128.210724
141.637344
146.833099
137.910934
145.069412
149.359421
0.331022
-43.383595
164.455750
162.781509
176.340485
154.428162
136.040100
27.015985
158.085678
141.930511
124.589088
137.997849
166.971100
115.166588
125.519325
167.985916
129.316177
148.597076
136.209534
137.227768
145.625916
-39.449371
5.607067
-32.388474
-8.127795
10.837069
-9.807384
14.987357
0.960015
-49.005539
150.501221
130.423416
160.931473
148.077881
152.932831
134.331207
142.787628
142.317307
139.334564
-178.688797
156.799271
145.540939
140.915695
146.860718
130.843475
174.190414
41.125832
120.379372
149.083374
143.513733
153.296509
127.994240
137.208389
154.791168
172.478989
158.119431
-51.845200
-37.820034
2.219379
14.847610
-35.191566
-20.699974
152.394104
116.218407
161.654495
128.340118
47.053101
158.901199
152.270309
171.270004
12.902662
19.064953
-7.500381
151.825546
140.331055
122.172569
125.146393
156.384079
154.518982
150.731918
146.270554
-39.950138
7.764021
149.590286
157.326447
164.522461
103.631889
117.650208
150.750549
139.993210
174.343842
147.716034
111.751671
177.174988
133.656738
157.725372
136.833832
147.880234
130.173233
145.528488
136.998703
110.683678
152.680664
150.672791
107.065407
-30.099279
13.416641
159.048798
125.085732
132.616272
154.873718
130.594650
124.648354
106.476753
-44.545151
3.016490
-10.219215
-21.226801
-38.414673
24.123232
149.702408
157.615463
128.722687
123.629234
140.882019
148.459534
144.347427
150.247589
159.873703
156.699585
5.808292
-43.285236
165.326523
158.915085
146.091339
142.173538
142.318130
144.408417
125.460297
175.924011
157.684967
144.199326
157.580048
126.671783
152.170425
165.129562
150.163635
142.199142
175.391327
147.056519
129.071716
-16.276276
151.761551
138.604919
154.878036
152.702942
143.113724
169.242249
117.822777
142.740036
143.835434
151.785751
139.547638
155.135315
139.986176
121.678749
139.455292
141.777817
148.745453
156.748901
165.800034
119.878555
151.199799
138.498383
114.838791
139.433990
125.399017
1.997334
21.545208
-28.542830
13.695318
14.619466
96.694427
159.278183
147.872147
-3.337301
20.989061
6.535851
128.670013
135.571014
138.028687
112.755669
164.700912
155.835526
152.469742
162.005768
156.514435
147.163910
146.172821
-4.003794
18.334644
-43.257885
15.636043
2.791269
-5.249192
-45.061291
37.851894
-1.232417
-18.026279
-43.299969
-7.616642
-33.193432
19.143764
141.510284
147.243927
171.524857
105.743057
137.793243
134.676071
150.387817
108.283554
138.552078
139.601196
125.989334
135.060776
137.196411
145.566071
131.337433
148.490219
161.727234
165.731705
142.568710
-17.578150
1.725897
-34.642475
8.695065
8.422613
1.683885
-15.137563
29.061884
7.823330
6.920419
-6.927670
2.833034
-35.987259
-38.526466
0.461401
-43.246487
6.653518
-6.610078
23.903648
-19.892542
6.464900
7.623828
3.586103
15.475883
147.889282
144.077408
117.174896
130.189774
148.276947
159.748047
146.229233
162.986694
150.824188
136.203323
162.099274
122.375320
143.914948
146.887314
155.000015
136.521820
158.167877
149.572098
153.397003
9.041658
145.468124
158.235199
-146.601517
-132.018768
-145.675415
142.457687
148.253998
156.186676
151.896027
130.335831
145.174164
154.425034
152.213272
-179.846756
143.935089
111.949768
151.953674
151.486374
150.614243
154.682648
148.410721
152.451157
143.644867
149.670105
142.538834
138.701874
138.280960
149.281647
148.900955
138.633545
154.576981
108.590469
159.781235
140.206055
-20.126875
-31.927301
134.321671
133.130020
134.511307
140.695251
163.599792
94.941467
152.674225
108.780396
148.894897
133.616196
151.505127
145.483170
130.149796
168.660324
153.631027
132.894424
110.500099
126.718788
169.982437
147.077438
119.495003
143.339188
127.163345
142.100250
143.117538
124.959740
-40.855640
-1.968017
-20.811279
-0.600031
-38.333702
124.297920
130.873062
153.196503
143.974991
156.009872
134.838318
135.690857
123.033569
133.996033
138.219955
147.563187
150.760269
116.265198
142.079559
151.548721
134.518387
149.917694
130.469971
126.215469
118.344551
137.925797
155.336304
163.455429
136.491669
139.845322
161.764404
-152.812653
155.797119
144.152039
145.027756
140.055740
130.127197
140.587494
147.644333
141.926453
160.621780
156.570847
139.267548
144.358612
140.621628
134.900009
148.643356
155.560364
148.891541
6.338586
-2.700159
-18.779049
-44.228832
12.608471
-26.153305
-54.075241
-25.048992
146.241791
151.550583
143.658127
157.761673
163.534561
139.568619
133.438385
142.774582
143.284958
143.937820
128.829163
134.865112
139.514175
161.468948
166.930832
110.209549
127.133690
141.571991
147.559952
155.984680
144.230927
143.537460
158.716110
105.103973
149.385132
120.548874
134.853287
172.260223
127.644028
138.445023
148.931061
171.035721
129.094147
146.791626
-6.455430
-37.370777
0.648309
17.049915
-28.763510
170.855896
157.116394
143.806595
142.873886
-9.722857
-30.462225
-22.478647
-1.144834
5.421120
-45.416035
-31.764688
24.733429
-7.809845
-5.859496
-43.150482
-5.762691
11.299232
9.393436
-12.374700
-47.682056
-5.090467
10.408151
12.352161
1.273339
-8.110700
138.443726
164.040894
124.611931
135.802505
171.217712
120.278915
140.768890
118.548103
137.266769
126.787537
146.292969
175.178848
138.390732
-46.554993
-32.409206
165.089310
143.243347
153.468170
161.772125
99.988899
137.894333
173.512711
143.973679
140.196701
138.810272
161.342194
133.695740
149.180099
178.093704
136.107330
136.440155
140.323090
131.702591
145.229813
163.853531
144.100418
147.897079
137.661423
-0.189746
4.782784
-17.234999
36.019176
-38.700573
1.162811
14.337838
-44.563534
-1.260209
-10.340656
99.891174
141.525421
132.374298
137.850403
150.870361
146.587784
140.738663
152.987274
139.481659
129.334839
-8.062899
10.315093
-20.268578
-37.009907
-3.129815
3.432393
-13.828712
-42.533772
-39.746555
-37.505047
-44.036907
39.912857
-49.593945
-38.129856
17.564825
12.850267
117.803329
129.623337
149.628571
178.234512
139.728149
145.093369
141.681137
121.171867
132.611099
146.482986
138.552048
124.878174
132.464157
159.210129
150.753967
122.927917
146.631363
126.439224
144.009644
144.195358
135.339279
-47.635456
18.572830
-36.503628
-13.557914
-49.253490
-19.447651
-46.744740
6.086051
-22.979239
-13.597627
3.327431
-0.858890
-43.950996
12.989566
0.868180
-5.328662
-12.391564
122.989189
164.081741
159.013245
141.469391
109.231537
134.243759
166.097198
138.733643
146.345154
6.949213
-52.229366
12.266604
36.513714
144.347473
143.685196
132.470795
151.796799
160.397720
140.657593
152.152939
155.459686
138.152451
150.856216
166.619186
154.427505
158.821091
139.739975
163.441833
169.037430
145.859421
128.827576
157.906281
132.061996
145.163483
138.091339
150.697128
149.342194
142.897980
144.612610
132.598450
142.391815
149.790329
148.106445
124.369637
121.633011
148.194382
148.783417
141.513596
147.252365
142.716660
137.249405
-55.182522
-33.939156
-21.718536
141.477814
119.138176
179.280182
136.558914
142.848938
123.577515
151.133240
145.823105
129.499374
145.286560
161.346100
120.962341
155.181427
144.306458
161.734833
146.563309
152.989075
157.136581
140.090530
162.610947
136.298981
135.869995
178.544235
147.212692
145.640182
171.643570
118.105042
147.995819
151.667725
153.508850
133.473480
167.893661
178.197220
154.865463
154.550369
143.967789
133.245285
135.112411
-1.095751
-10.401721
15.504551
5.324873
-39.984051
147.214340
136.216644
119.833298
144.856995
169.796524
138.536942
166.037033
140.610367
151.478256
148.154343
171.128021
154.064468
155.715485
134.769562
141.872223
129.532379
132.278122
152.707428
125.749268
155.630524
109.006508
122.306549
18.890059
-35.032963
-28.690430
155.416595
132.951187
169.964447
134.689880
143.946304
122.692596
122.315079
149.045212
141.657974
144.991608
159.445953
161.380142
150.957916
143.164902
129.967926
135.219208
141.963013
170.991211
139.991776
161.477936
151.492111
104.082970
137.661240
-132.632980
-130.574875
117.038376
-149.949203
62.231331
145.908035
143.258743
110.044365
54.372234
40.160664
-156.610718
-165.927521
120.613075
21.460554
35.736439
150.271423
167.107422
148.573914
140.734848
158.164673
155.932556
141.108200
154.649353
168.877121
159.667664
18.530302
-19.327005
11.749419
8.155840
14.530930
4.587956
-25.768803
13.916567
-28.287014
8.292471
173.608612
146.132385
150.742020
163.218658
141.142593
155.222626
103.308723
139.530441
163.391953
140.803864
157.996857
155.046646
148.301437
142.533401
119.746269
35.799736
62.500721
-172.724396
-147.339966
-165.544403
-152.543350
151.118256
113.512581
158.179382
156.619141
9.441108
-11.458737
118.055534
144.226303
152.004364
50.264984
139.750732
121.847633
141.238144
154.222610
146.925110
108.928101
148.246780
126.964958
130.490372
158.335541
130.708038
164.992615
-179.134964
136.770081
135.702225
-17.672350
-15.310764
-22.025108
32.666637
-39.523575
-44.854370
-157.727982
132.482651
146.448380
121.843872
131.175720
148.350983
120.969666
139.213776
156.400391
109.878708
135.785522
129.449707
166.664734
138.816101
163.658524
143.136017
0.526004
26.705759
-39.655540
35.249744
20.874359
151.764084
157.855408
146.399551
140.499115
151.479111
144.515045
144.018463
159.777237
129.017975
147.646805
141.948502
137.109344
152.802826
19.137722
121.885979
134.025833
140.214737
140.594635
172.160492
155.455017
127.793594
134.679001
127.930199
150.874725
129.942688
157.012009
155.263214
114.971420
115.644592
38.725021
171.044586
-145.913879
-158.254333
-145.816711
-178.772186
136.327423
153.580322
7.063997
34.851681
-34.563072
0.187672
125.467728
113.450508
148.726013
154.929413
147.292007
156.781174
175.331146
164.594604
157.656250
158.747528
-22.019798
145.285522
-39.615494
153.196106
105.543068
152.761017
160.525452
141.433762
163.832581
143.932602
140.246826
122.859619
130.222351
146.417801
162.813431
129.989960
157.754776
140.818832
151.717453
140.668930
145.875229
-179.031250
143.505585
120.542419
136.550461
112.392776
139.301346
134.388687
129.056717
155.821625
155.163513
170.567062
152.432800
140.421432
154.145309
121.865837
129.249191
136.756119
158.031967
158.948654
117.947495
106.209854
162.666550
154.655716
139.817932
167.461456
151.350418
140.050766
152.601318
125.225471
140.235458
88.258408
132.112534
172.406158
-46.433884
31.867277
162.240555
143.691986
148.420502
137.258469
163.767990
127.730606
5.742555
-0.344917
-48.461487
131.513870
141.573227
142.425003
143.520248
141.241119
169.415161
136.629181
139.548401
153.118057
175.317917
137.120911
148.918823
161.722076
154.754532
122.702454
134.354111
131.831131
155.621292
125.633430
150.311432
163.630966
159.464371
148.067352
156.133118
174.294662
158.858627
159.531174
132.461456
123.851265
139.342102
115.796974
170.976624
159.401886
154.451584
141.922684
150.411743
132.841797
148.428345
117.063332
152.497528
149.929581
134.594666
141.775345
133.811798
151.170349
121.733017
166.282043
128.144745
157.897247
153.154434
141.263458
174.720200
162.465729
127.088226
150.869370
141.559494
149.754654
154.265930
138.612213
110.211067
167.965256
115.502411
134.035828
163.183884
144.112122
139.614899
87.237106
169.018570
149.698639
162.871078
121.236427
176.910858
171.492264
156.659393
151.439209
-176.405762
152.266998
146.784775
138.723648
131.522964
125.527313
147.471130
146.628662
104.117683
170.431564
150.123672
159.885864
115.538383
154.658798
112.683815
146.903152
129.020416
176.216629
141.762543
151.014877
153.252853
147.449814
146.202240
127.492004
152.068008
131.033264
149.997116
136.236771
167.628159
149.004303
140.297897
167.529526
113.589729
101.627747
153.969803
157.513336
157.142273
133.336380
105.204514
-41.419971
5.744773
154.122375
18.270254
-45.837166
-14.864607
-35.642307
-15.327531
-31.350817
0.729810
-38.954208
153.785995
142.274902
173.841537
128.580063
149.861115
147.036789
176.518097
133.089539
125.493187
156.699005
157.781372
146.270126
148.215759
138.665344
128.793106
106.072464
82.609352
158.501053
-24.373312
-30.502451
130.596512
143.139099
145.602737
130.685852
130.234100
133.263626
142.147461
156.328857
153.975266
153.442184
151.515198
136.556702
176.961639
130.241272
145.056152
138.945007
144.950699
173.120346
158.923996
119.323891
141.423172
161.736893
-134.017105
160.824234
110.983475
152.363327
119.180878
132.059891
142.261612
132.757950
141.881439
147.735611
150.650757
132.640121
148.267792
149.909119
130.685852
141.694504
128.097290
149.247009
174.750977
142.175659
151.761459
92.360405
138.530930
134.517929
150.746857
144.313446
135.477676
168.583862
149.473419
135.620285
133.072586
136.809357
142.251541
148.751587
162.969894
147.551407
137.264893
137.463776
-34.401279
-17.205570
-1.031545
143.239899
146.873260
136.914764
136.020737
145.896515
149.191132
106.349869
136.880066
-44.075077
-10.486855
3.027955
150.572571
-175.474930
153.186310
152.957870
117.321579
138.608688
159.431152
140.506241
137.950409
167.292755
148.452789
144.563385
163.567871
174.773315
153.063049
143.996094
136.407227
144.879684
151.418961
127.051605
120.405846
122.972328
128.867569
-178.673370
153.101257
155.326324
142.465378
142.474243
155.437088
130.573151
142.491943
129.324081
128.865097
122.900352
123.550926
143.506622
140.100815
146.538284
146.772430
136.444687
143.428955
124.715805
149.162582
142.575089
166.596344
159.062241
140.299057
145.754761
141.186096
145.484619
110.913574
160.548248
148.520645
155.638138
126.781197
145.995743
137.360809
132.097260
141.286148
137.877167
146.730576
128.682953
157.069794
130.956100
155.673157
148.713150
153.540070
157.830658
152.137238
-44.081062
-26.359852
18.117939
6.051908
-2.639823
10.599918
-42.491501
19.418808
-27.655172
169.567780
141.641342
148.505432
142.470169
151.310074
141.068207
145.009552
166.661896
122.696419
156.608505
138.350037
126.023079
156.636154
165.684692
139.568054
-7.231312
143.219742
148.328018
152.432632
155.638489
173.321899
15.423694
140.797592
118.212288
156.773254
148.175095
137.071213
147.635269
114.610771
137.266022
148.246964
143.312012
151.305466
153.541504
147.142593
138.543900
143.723511
125.885567
152.433167
176.332901
144.516663
151.579346
141.889664
142.113388
149.485458
143.262283
-176.389130
161.970551
145.613266
163.697037
128.031036
156.623718
145.697769
117.998367
148.278168
149.449265
143.546219
154.986267
141.939362
136.620636
158.875534
156.062607
120.597885
136.520615
153.349686
174.941025
144.541336
157.334396
144.198349
145.201889
140.522598
144.917145
143.057724
149.971146
116.815353
147.387039
133.757843
146.832733
155.090912
150.196426
142.228439
151.262939
145.496811
136.413849
178.666153
154.447372
162.846191
138.839737
159.641693
133.613876
149.521683
141.032013
-41.810715
-11.555886
-26.896629
-5.875130
5.726457
146.357483
-47.514980
74.452087
120.842720
159.372833
138.768875
148.750153
148.880112
124.503601
112.479141
128.439835
124.617462
148.226761
144.037399
128.649399
140.720016
162.153107
150.616959
144.319504
164.760681
132.390259
149.905807
-13.997712
11.669083
-56.018097
-30.336718
-21.670403
-12.612069
-25.394587
14.892218
-56.009212
12.360939
113.621483
116.047638
118.784386
127.444641
162.683289
146.098236
140.390350
150.755142
139.873917
150.492950
152.475037
140.472580
25.647909
-37.844864
-19.388411
-22.034304
-24.991791
-39.918339
5.342141
-26.523998
18.661833
14.855164
11.605137
134.884888
144.708725
157.520523
159.028564
151.403336
175.688644
126.237076
147.088577
134.611511
147.748184
132.022293
150.733353
145.792099
143.992371
26.968861
-38.090736
-40.553139
-42.121639
18.992764
-40.728634
15.214765
158.542282
142.864380
149.458405
122.936485
167.752609
164.528305
131.632721
137.450363
146.141937
139.407867
142.256683
115.474754
127.267616
92.637711
145.839645
-120.378525
163.671646
146.377579
147.912704
148.277313
-40.133720
-4.136875
-38.035114
14.104279
-47.318947
-41.199879
0.918984
20.671724
-14.291483
-35.690823
-25.501356
3.250946
138.493042
146.549088
157.438004
128.874023
153.087265
147.923126
155.455139
122.702568
168.933060
135.138657
156.073837
130.066666
149.780319
165.415253
163.836868
147.608582
136.881165
141.116486
169.536652
172.559128
130.482971
134.163193
162.408310
-23.306295
-36.852306
142.562347
143.596481
171.398972
171.988998
161.286636
153.994476
145.784973
139.818329
142.139832
135.737686
142.698547
148.249359
139.900955
91.249863
136.902908
156.539230
110.934311
129.068466
133.200211
124.659760
137.985657
134.681290
143.543350
122.205956
-42.707153
3.021548
167.912369
155.092392
135.519379
169.398834
155.388428
-36.859680
1.700423
13.607051
-4.783358
33.978882
-0.546797
-18.093004
-1.266868
8.286525
-15.750986
0.189746
-39.952351
-3.666716
-13.619254
139.910675
141.623367
146.053406
176.990387
125.492477
131.880478
116.591530
155.948334
139.305939
121.705727
142.149292
143.383804
135.908432
161.543015
147.344269
140.909973
157.022812
150.845642
168.960571
127.454353
154.081589
151.838409
149.866089
162.211578
137.472427
129.021759
134.630554
172.691513
115.192993
144.526993
154.527542
151.082916
141.868210
139.203674
137.891785
151.551392
147.576645
107.755547
0.452840
-18.107018
-2.765554
-37.448608
136.456238
149.639877
163.504669
143.969650
150.840134
157.169586
143.808640
159.886902
-25.222784
171.443100
148.639771
155.473053
139.353394
163.835434
147.054886
148.492889
145.894089
132.429688
148.675720
121.621429
17.258287
-31.427544
20.013515
15.316765
-39.549435
-46.209122
127.486549
130.817596
149.957779
160.597031
137.608887
137.211884
156.942398
166.518066
-144.895096
-157.181091
145.815491
144.004333
125.672943
136.175217
159.482224
143.331436
154.031509
131.102585
146.976776
160.178833
149.029388
164.407059
165.989212
145.840958
142.959015
139.550140
162.610474
153.665222
156.333420
156.320389
150.836899
143.060944
154.605621
157.709900
121.820786
137.748810
136.060989
147.553635
121.920807
168.929810
157.779572
130.032700
155.973679
118.666359
149.568268
139.443665
159.308472
153.307465
145.556061
165.848282
128.276077
121.301773
156.729446
135.577438
160.493332
-26.857908
21.556765
-50.243824
102.891884
152.269302
136.928543
155.345520
140.573914
150.967712
134.485031
4.888562
-17.968748
-42.813881
-40.095249
0.498893
-39.821980
-38.507217
39.287563
-17.690128
-44.640350
26.594931
143.865982
151.102982
134.418732
127.231995
171.614578
110.518089
125.125290
132.792526
150.627060
150.559479
144.653397
149.354950
141.057236
157.815125
-42.160076
140.388214
-7.080612
142.749573
128.878906
133.807968
137.258270
159.341690
147.425827
143.391571
149.622696
125.505646
130.046936
154.019562
161.377274
169.440414
145.519470
153.560608
161.035141
140.610062
152.779099
159.148956
135.536575
136.149155
147.603302
116.138603
114.483032
154.552399
151.574905
142.305695
138.964600
113.636673
147.832794
145.647430
-44.294823
8.824811
21.537172
-25.791277
16.063944
-4.069579
21.632593
-7.304092
138.868179
135.837677
150.489624
156.940140
169.627487
138.641800
141.888626
128.656601
140.325851
148.021851
158.265289
155.830109
142.960968
132.257339
129.678055
143.247650
128.298615
124.475410
158.916443
173.465424
136.185501
133.964264
143.104797
159.078506
75.122894
8.781407
13.136281
-152.514328
-155.929321
-124.034058
-162.775986
166.113312
-144.757034
-162.743484
28.358944
142.838715
119.413177
163.877487
127.105835
137.489822
143.018433
149.059875
149.522995
111.154770
137.276276
142.283432
110.149254
175.424744
157.142639
150.779785
139.584518
11.699841
138.080963
135.576279
123.227547
134.535507
-22.854130
93.596626
-176.903427
57.784962
41.163704
137.252823
147.789474
157.062347
150.835327
142.547058
161.079956
134.596481
150.822998
141.017502
142.336166
137.256439
160.973755
153.145538
146.517395
-25.466663
-21.620111
-1.915097
16.186769
151.917221
150.175751
150.579987
138.712494
144.270798
147.798080
153.848312
141.113495
142.463257
145.516022
135.679169
149.875061
133.972885
138.003403
136.833862
172.198776
-40.282742
4.995752
18.203161
5.038279
-0.669396
151.504105
142.125153
139.338028
150.423553
149.029297
148.647659
127.812080
124.893852
140.909714
129.074448
133.653885
147.469345
149.146072
176.735214
143.967545
122.775864
170.252243
156.744217
142.612518
146.819504
117.770660
138.794479
137.012100
150.188828
167.681442
131.648529
156.703033
164.824402
153.431488
138.295593
144.294235
119.755669
139.173981
153.319550
161.968307
144.376862
157.926468
133.234528
160.333954
129.390930
153.504730
169.169373
130.290115
150.461060
140.075043
146.299042
132.090393
136.377991
132.731537
160.305832
138.405640
158.797623
162.370575
1.228282
143.212692
136.806580
140.756439
125.835884
149.884399
154.543930
54.413727
37.579872
73.523491
31.786467
-81.513847
87.050507
18.857998
10.718416
12.350805
-129.731873
146.311157
-160.516724
-179.627792
10.284991
-160.363983
-176.718826
-130.808472
159.903915
-148.788239
-164.895081
-165.594864
-147.962021
-40.874161
146.471298
122.115417
-49.682068
-46.666904
6.318417
-40.950592
-41.812855
146.684570
125.799950
158.060074
143.465103
131.599396
129.539703
130.705627
139.697922
2.645527
-28.522882
-32.800411
24.356018
158.976303
157.901520
119.912666
134.272156
11.144347
32.658924
-179.377548
128.397491
165.384033
132.311569
14.131636
-14.846503
-47.806316
-46.198505
-32.115334
-9.627698
8.357570
13.663953
-8.587964
-63.038536
22.709314
-6.005671
-8.324282
133.733765
160.489685
152.958694
156.879608
178.202988
138.331390
157.688248
139.468689
148.115585
98.039017
156.479614
137.188065
134.154800
122.948723
135.572037
146.610306
156.304092
117.306496
138.813309
122.645660
156.290039
141.102295
142.407028
153.656952
159.593307
178.449326
162.025131
119.955269
138.362152
150.973404
149.414825
174.937500
136.735718
140.527786
157.840057
156.358627
151.273483
159.342545
159.986404
139.642578
147.225510
-44.198822
1.157075
155.532257
164.195023
138.330460
150.385437
112.756554
144.986069
127.550919
126.437408
154.344604
158.344971
165.248825
124.910301
129.576889
113.229393
124.661911
165.971710
125.856842
15.899385
27.709219
32.286297
15.440366
24.415325
49.985489
22.044416
26.985739
177.420242
-144.960129
-175.824387
21.365768
172.976288
-3.844914
40.329193
138.730377
148.299164
144.809326
147.374695
153.757446
132.209534
134.734909
145.309692
-45.300232
-13.747883
12.760313
-36.417221
3.209125
-14.444260
-12.214787
138.776031
146.988647
170.866058
149.851013
143.338974
130.603729
134.931396
151.402924
151.165680
138.123535
127.937660
135.291458
152.132095
152.116852
157.146713
152.885849
126.343887
152.147797
134.942322
123.316887
149.217545
107.951500
-11.067223
12.143204
-34.668156
158.497025
-4.989237
155.424942
136.585327
152.000397
22.793627
20.955656
-19.427629
-1.068628
22.137041
-40.649582
22.545900
10.142685
142.007095
139.627075
138.096985
120.111450
-31.383078
-28.607075
2.873580
-54.892857
9.513865
-7.018503
153.836365
117.112968
155.528229
158.310150
148.225601
153.416245
154.247787
126.963417
178.371521
117.967499
150.784637
3.488632
14.220603
39.622864
-0.279065
20.643847
-28.124823
13.091833
-13.161877
6.310375
155.406113
139.524094
153.853195
156.317123
123.406570
140.465103
159.619171
163.778763
141.750061
120.492264
11.134978
7.679996
148.071655
118.980835
135.194229
-36.757454
8.307258
16.174341
-54.977390
23.963488
153.017578
155.199219
171.491516
139.817642
137.417389
146.910309
129.546692
136.918289
164.126694
145.058395
-141.342102
34.103573
-66.134499
152.055267
24.740055
48.769489
9.908457
138.765289
139.253036
129.797729
140.400009
170.639084
137.588669
-178.655777
133.756973
125.017357
162.024734
147.161438
32.416512
-41.266701
-1.168351
11.594198
-19.043047
-36.148335
-0.442790
11.421149
19.477623
-14.815644
-12.560335
-3.436611
169.264633
158.239105
149.097595
145.944519
139.111633
148.431686
133.585327
171.645782
172.864670
-178.477737
24.100552
29.655308
48.199608
37.993423
132.333099
157.703247
140.390945
160.624252
169.542114
168.790207
150.141449
164.229538
127.849007
142.385254
145.820877
130.283020
122.641945
142.511963
146.954605
165.773178
146.734360
162.692902
170.768906
135.645828
126.434387
152.862701
164.099930
146.373642
147.737747
160.138184
122.674644
157.217285
171.107239
-175.241547
144.613297
163.277267
117.417458
131.660324
26.377260
146.825165
125.478531
139.374649
6.734641
21.458555
5.487266
165.267258
149.556259
156.203690
131.933105
163.759598
150.097458
145.577606
152.039841
141.799637
170.156479
116.599739
133.728760
131.367569
161.675125
136.378372
141.895096
149.367676
144.967804
142.989502
168.572037
170.411346
143.788452
115.069450
152.328781
161.763855
108.455307
142.893066
135.168091
140.567520
147.703598
145.687225
163.570541
145.722946
152.881195
-95.629990
-8.303072
146.476929
142.447083
165.337158
153.901306
152.908279
164.810944
141.254654
151.585007
141.317093
135.757751
151.827774
150.141190
131.320404
114.688667
159.416275
150.959015
162.593262
133.334457
138.463989
-40.559940
-5.005311
160.319061
141.090195
143.539459
140.238037
154.104797
-118.156776
-150.449158
-172.761810
21.397364
-161.163940
-130.818832
-152.645325
-161.968948
-165.178085
17.973009
-7.735987
-12.063558
-47.587528
1.003272
146.371735
175.590805
171.935043
131.182159
150.338135
136.461975
152.498840
144.681396
142.569992
127.201424
136.962662
137.885345
171.672226
155.711655
153.697159
170.765762
20.625143
-79.156952
117.364471
116.342171
-44.432331
9.551560
-0.158259
0.727124
137.834488
151.922394
140.758881
145.828690
114.167007
99.188080
147.288071
144.074234
138.544510
157.992783
131.881851
151.759399
140.788025
155.207153
162.478989
170.561356
162.490402
154.134933
156.908615
128.246597
139.697540
162.232285
142.967178
138.036865
164.569992
132.280045
145.108185
-23.295511
136.530518
130.488647
166.232513
153.814850
140.760483
18.989449
-38.323067
150.175110
148.634018
151.085724
159.995682
145.036041
127.661552
140.880707
-24.391495
6.556968
-17.585815
175.806839
145.175552
126.939903
156.082260
112.545441
147.291443
130.855621
138.862259
140.850891
132.822861
175.921082
121.273277
129.437027
15.285370
-22.335804
-11.809691
132.530914
123.788895
151.164368
128.584152
135.855850
132.400864
125.114746
155.909439
160.673157
127.385681
105.027534
133.782837
139.053604
157.241577
22.474823
3.062157
-4.422130
-3.238819
125.876991
135.945755
163.153763
163.429855
151.879105
159.970474
139.773224
119.697189
157.652603
138.120636
156.092407
149.239258
114.779686
-2.558644
-27.699623
-37.840595
-40.934521
-37.528198
-43.153351
136.859955
147.285660
151.567535
14.663862
-17.347254
-96.705421
31.077509
-21.692144
-16.719004
-10.315436
111.362015
152.464859
139.293869
139.607986
109.019096
130.646103
164.386902
161.761322
150.163773
138.217209
146.319092
125.547134
144.028061
150.726837
158.720551
153.615051
144.991287
146.176331
151.508682
140.401245
137.782913
153.068665
136.127319
22.739195
24.492609
157.896301
132.423813
146.559952
134.057053
124.497215
156.902283
155.128647
124.691856
143.522018
168.709488
146.563797
134.662445
141.295670
161.106522
143.206696
121.161514
144.455963
164.922394
135.365784
153.873169
157.720352
106.462692
131.536453
126.899796
139.721481
141.523987
131.382385
145.603485
143.886719
6.979237
8.170054
-1.090201
-8.645315
67.729614
160.632263
-34.252266
-20.324341
22.248943
2.656749
16.424145
15.175064
10.059794
-43.556644
-36.997040
148.449753
116.962410
-56.095474
53.185146
-11.982207
-44.095856
6.329330
23.644024
-154.915237
-162.304581
129.184052
152.960892
161.324600
167.945450
154.779205
152.705200
144.489487
162.378738
159.150177
167.197830
159.852676
128.092804
149.633347
167.249451
149.473648
150.440704
141.942688
163.218338
159.470139
155.534042
142.069397
117.076584
102.851936
148.503830
163.987549
162.443344
130.905869
136.364288
144.096405
130.206406
174.591431
124.528984
112.146645
142.125275
145.782501
148.591110
137.197067
105.755409
160.431488
155.237000
171.840546
172.896042
149.123779
146.041000
149.799011
111.596542
132.612671
157.660294
136.349136
162.306137
136.259521
136.632980
160.624161
131.898300
145.884003
3.013633
-40.087891
-38.895889
150.508850
143.619156
146.225479
147.631821
129.238403
116.874367
155.004547
138.350143
130.781265
145.502945
121.536255
118.814796
122.962357
146.528183
153.623917
153.865952
138.103760
150.277328
148.530396
165.858719
134.956116
158.794220
125.930923
161.832382
146.798660
159.635971
131.532684
147.707001
140.007706
136.240463
23.039454
-3.753115
3.998313
13.650619
50.547337
169.923065
146.306076
120.421173
122.609924
160.994019
153.173340
121.563507
149.863174
132.367340
146.488663
156.521698
140.164093
153.649841
-46.462234
-14.982020
139.524872
164.053406
160.140274
138.836105
13.507885
-10.143751
16.342031
-47.759415
154.758163
138.976608
117.678207
-48.640152
30.367416
43.600189
11.803032
-14.899657
-48.705399
127.388008
174.185638
168.871246
-15.333666
15.513543
32.178570
135.242599
156.861694
167.118668
131.895325
169.984039
126.059723
-149.540192
161.004456
118.485085
129.617615
109.049080
-19.906528
140.687531
140.280960
147.265182
145.893112
174.602341
149.785797
115.948303
156.856400
-40.716484
-40.223267
4.195446
144.217941
158.395996
123.497231
143.903229
-4.085427
22.575167
120.128487
-155.575851
59.779049
17.810860
45.459587
117.508797
-164.983795
-130.532837
169.200531
-159.836594
144.539001
140.518127
143.166931
127.968559
145.150482
169.833099
140.267471
-35.023853
-2.029797
-3.148959
-41.447334
-1.076291
-5.038006
18.724051
19.499844
-27.618790
-58.404919
-39.268650
-39.467377
-1.342172
-23.197216
-11.085390
3.735073
-40.912136
53.124794
-42.536324
-16.674665
0.750432
137.296585
160.932816
151.262650
127.550278
-16.892799
3.838032
10.026484
158.202301
113.911003
167.432587
104.626022
-14.321141
143.134033
147.201355
150.559662
143.458435
132.888474
15.437760
153.933884
166.508911
149.257416
127.524132
151.003265
136.147461
165.222153
127.446831
159.120590
134.630966
136.428192
171.838959
135.986816
165.401108
145.069534
139.883148
155.378555
121.952751
-34.093521
-10.986053
8.905430
7.620171
-17.508041
-14.357504
-42.849167
-43.288177
-70.339386
4.209939
-9.383284
-2.673641
-3.070776
4.726090
-11.230210
-17.242937
-16.756178
160.317337
-176.104721
113.250443
152.399673
146.807693
147.959167
137.827774
162.048187
160.231094
146.109787
158.156906
152.656265
161.247849
133.363800
121.955208
152.108002
128.472900
126.618462
98.498184
-168.982346
115.578232
136.855499
120.128265
158.105545
137.218887
-141.942230
170.574219
155.942474
-167.067123
-136.973114
-158.928680
-122.025711
-138.371231
-161.010818
-150.557999
148.443619
146.531555
162.845154
177.470200
151.527771
26.783476
17.948069
113.913101
154.902939
121.671921
179.020004
-176.191772
142.513016
173.393417
166.259857
165.030807
141.119171
147.525269
149.547943
157.832352
127.156273
129.297913
131.290955
99.886986
141.787399
140.659973
-8.838023
9.113954
-10.038971
133.967102
137.845154
134.932495
152.106812
125.472427
151.592239
142.823456
-31.426634
176.022903
152.597153
161.064743
154.167831
137.215546
145.518860
142.020828
136.935608
154.309525
-173.280487
131.279312
164.458649
139.436707
146.635818
144.334946
134.904846
136.543060
178.786606
142.573715
147.808640
164.613403
132.906128
157.561646
128.677399
154.515335
146.045181
164.168839
19.697311
13.555525
-43.245094
138.445145
135.355759
161.551727
149.604401
137.094009
153.035843
142.667938
141.678284
138.582962
152.083481
136.665741
147.591309
172.935303
152.843735
126.406113
112.070221
149.738297
-44.433823
11.169269
-23.793362
12.518257
-29.217361
32.032734
-15.424079
-7.689854
136.771713
158.037323
139.813141
153.464813
143.875916
154.550446
-52.748936
134.878952
156.379745
134.340927
157.798279
155.296341
144.679382
139.756531
146.700134
142.875687
119.982704
143.065323
159.194778
142.329880
153.213409
151.981659
142.657669
-39.248234
17.632641
126.132973
10.369478
-46.588615
-31.202133
69.533737
150.910522
167.580032
-174.680649
135.849182
141.531235
141.509750
141.208572
107.639343
168.134018
153.724152
-33.667061
20.080761
-18.487013
-42.761711
-26.515862
-66.021599
14.737649
1.915915
144.920654
164.495438
131.012085
159.152267
148.351273
141.635254
126.378563
159.176529
144.663803
149.942093
148.937515
148.025314
172.085144
140.166901
158.352768
97.800766
135.771957
152.841873
152.124664
145.419830
127.933067
150.295425
127.095772
154.510468
153.634918
131.536972
138.205261
150.272186
142.509720
-34.768005
-31.404720
-50.519516
-6.712444
-40.915581
12.814071
131.167679
160.174393
145.525757
151.190521
143.064194
146.572662
162.664078
151.481171
138.241821
155.541718
143.245682
141.027939
128.245697
140.996277
144.854797
172.452042
147.235077
150.328796
151.863770
121.107704
140.988037
160.665771
138.865219
157.988907
61.281040
159.877701
158.517426
126.182053
13.587425
-45.582405
128.826248
166.785095
157.367447
136.522614
137.591019
139.637741
164.037888
152.871704
133.053528
137.864243
4.536564
-2.857800
-40.224964
30.394129
136.058075
143.512482
157.819260
150.788315
142.021561
156.589172
1.204473
11.222913
148.388031
147.446808
156.689682
143.472702
145.369263
164.485275
168.927933
135.697388
139.362167
141.715790
150.041855
154.344208
141.371170
163.782684
149.263199
150.313278
156.644409
136.348907
125.188675
144.243240
123.684433
120.917130
158.377731
150.061584
-6.189665
7.229114
-9.567764
-36.409737
2.881131
-22.931234
-44.170090
-17.671236
162.749924
144.978821
179.548889
158.888580
154.302719
149.210098
117.307098
151.607697
142.348816
177.224976
142.317520
174.256073
125.772652
163.500427
160.384583
173.395187
-167.723953
134.832413
157.966080
20.901093
31.845991
152.718201
153.653214
105.587341
147.658936
148.147873
152.649536
141.059464
141.410431
-0.027976
-3.912164
-41.131012
25.196333
3.349832
15.697138
-0.327456
-38.165649
-9.716727
-43.690163
-42.355320
2.435099
-0.353324
-53.216198
-7.528168
-13.085907
169.708557
143.693573
140.598022
143.286514
162.850464
155.774170
145.450424
151.564651
142.712479
154.662033
10.127547
2.108679
-28.518019
-46.479607
-39.653366
-16.065178
-40.197697
-27.610588
-47.554981
15.871922
-24.048479
-40.442207
155.043976
159.094391
146.639984
157.646057
17.904297
-8.687832
153.933975
152.115494
140.887115
141.666779
154.062592
118.422035
128.048630
134.702866
141.671371
137.154831
151.692596
132.353088
112.812172
157.431534
144.792374
149.403427
160.853714
139.096100
121.515656
136.315811
147.024170
132.213379
159.490768
170.267044
147.201248
140.341125
138.473740
145.164764
158.013031
145.206650
158.276825
132.098419
152.052811
-171.403473
160.745163
151.645020
138.026382
138.215698
127.504776
163.598312
137.509125
9.653738
-28.297079
-12.803612
136.542603
143.311981
129.836609
160.201859
145.424744
154.646179
152.468765
143.007980
152.132370
152.118301
94.902763
166.349503
97.164093
149.966888
152.083542
133.016693
140.196793
5.510110
-0.440130
-33.898693
10.536367
145.185226
178.102753
155.908783
159.324783
-49.661102
2.962269
-32.861462
154.127136
147.485153
151.095352
158.130936
139.450073
121.673965
147.820831
155.937805
143.772400
135.466049
139.595230
146.573532
139.410736
152.828354
147.638000
119.927322
153.873657
138.656982
164.376053
143.935074
166.026718
153.007843
170.153214
160.775146
123.207634
155.770142
154.485748
143.227142
143.523331
153.171921
153.288635
23.946892
151.034271
149.680801
132.338303
156.897217
145.473053
153.013870
126.890388
145.128159
164.695496
132.675217
162.701385
108.943443
140.714417
139.734894
146.967163
146.564148
158.313904
112.888054
160.259964
149.147766
154.558517
146.508865
136.739502
147.156677
154.418823
19.074017
153.697601
126.948936
141.798065
-133.488358
161.261627
151.756897
150.501480
167.452637
157.931610
134.719788
164.415939
121.582390
176.456238
166.683289
21.657286
-42.955544
-35.972309
24.003017
3.158643
-20.770140
158.101196
37.501980
36.408226
72.608742
16.037622
111.405327
39.416832
50.268559
-147.723099
150.720993
159.874619
153.107513
171.681793
120.349403
139.156189
177.458771
139.816376
133.260529
122.789497
146.254745
129.807617
132.509796
144.637772
139.852905
125.747284
129.317307
116.670174
147.860474
150.576843
139.245728
112.624756
141.728653
130.684387
136.872299
166.916901
142.468582
-21.545254
-6.843266
-32.970436
-1.916936
-28.034986
-45.197113
149.199219
154.194824
144.996933
-38.656593
-17.314627
-6.450659
148.152893
146.895828
141.607025
159.316483
150.698685
131.482742
149.062347
166.667114
140.483871
151.816422
25.368725
-0.142653
-50.266243
-64.679291
-30.902878
-43.107586
-7.666312
146.166183
145.494598
136.527054
117.555145
-148.557983
161.661087
-150.832458
159.998718
-166.771835
-160.402481
-173.643326
-137.035416
-168.679672
-172.493561
122.011597
169.542328
149.817520
145.735458
149.022278
138.433762
140.483154
155.099808
143.951218
153.955017
105.907951
127.531494
151.686081
144.581619
75.873100
-4.214170
126.874939
162.094345
140.388718
129.721512
145.484955
140.250198
141.707077
157.927536
138.037170
100.965164
140.603500
160.694733
143.156921
116.619247
152.135513
145.628281
140.704514
124.325340
137.769516
128.503967
142.211792
163.590088
141.144485
163.928329
113.439972
143.840149
164.443893
-122.832146
158.953827
-155.123550
169.589417
164.712112
40.519398
28.073442
39.440269
29.267208
-172.560577
32.265072
-170.572052
-140.967194
-133.606293
170.297272
24.160589
134.164215
150.244507
140.353470
146.196442
129.077805
121.160011
169.427902
156.982727
151.327835
151.093079
144.747055
138.011444
147.233215
143.074997
163.939407
138.718002
166.430496
149.334518
-7.220044
-16.144941
-6.078960
-3.064010
3.003287
16.148355
163.358551
149.204163
141.264771
127.178253
143.368774
135.029251
158.227478
167.426376
146.262726
169.294083
140.947906
144.388382
134.023773
165.311234
136.994598
142.583588
112.606819
135.585007
147.963394
21.793737
-37.077969
-38.984875
-23.091196
8.491140
75.519783
155.174423
-0.417778
7.830778
127.457497
139.011261
80.712631
160.707642
164.558594
151.057526
138.020050
148.127090
98.564034
-7.671737
4.518003
9.121819
-51.184883
-1.440893
126.873611
-8.550881
13.071267
-32.887318
126.120720
132.964737
160.924240
148.691162
158.728836
145.206924
151.429001
158.655701
148.851974
151.166046
125.156487
164.772919
157.964233
155.230148
141.660110
129.121338
153.964035
158.828766
156.182037
145.475204
144.505615
94.951233
145.932755
143.330643
169.072678
-14.336404
2.951677
164.262283
-6.334904
-42.262314
-0.414015
-44.479591
-40.951927
12.493765
-33.950390
32.055206
-3.358938
-12.863804
16.513628
-17.452297
-19.513590
-37.058270
10.855616
-31.034971
-6.762424
-25.851028
137.083420
151.325104
121.201553
145.273193
-44.748756
160.743683
142.471603
160.491608
147.080215
155.713013
117.433006
132.131485
156.962769
149.004578
130.204102
148.641052
128.790863
150.280197
148.693344
115.990112
136.346878
135.880737
12.289810
-18.682398
-37.303680
-0.495746
5.963614
-29.677986
9.019444
5.759493
141.397156
142.873718
135.844971
145.653961
120.402565
133.626266
-167.865036
10.467229
139.970383
145.064758
151.217010
146.330704
112.951416
113.210678
140.657547
134.225372
133.371567
155.316986
135.695679
141.423141
148.309814
141.238556
142.343048
137.703247
106.331055
-20.260502
146.909073
144.954803
140.092850
148.757034
133.892654
135.078506
155.666504
161.781631
127.542534
163.205505
146.659943
153.050720
150.160980
152.793015
158.961182
156.853333
125.526382
147.443939
156.161682
151.836578
139.753998
-177.264114
173.358490
125.655724
138.100891
129.493637
145.525208
155.116058
149.520874
160.557190
143.810562
122.337097
132.280380
166.025116
124.694031
123.550194
123.489700
138.597015
148.263504
146.744659
105.875832
125.122856
152.679581
164.309906
137.338165
-6.805068
-15.656304
-10.042653
4.063703
146.679214
132.647903
141.396545
127.937744
155.617905
137.745560
161.129028
176.309647
142.564240
167.052475
150.468719
135.790146
172.842880
133.086563
117.161385
154.936005
174.077347
147.247726
154.499084
155.057205
147.611908
174.422195
129.466217
150.882050
157.702789
133.341888
133.087219
172.746735
133.201248
119.770653
147.763306
163.420837
115.666321
130.361145
61.535233
-49.135441
-59.003830
8.278062
-24.547850
22.656729
-42.398491
152.265030
150.194626
153.240707
138.715439
141.136108
-28.827026
-19.758762
16.643894
-19.108034
22.199247
-0.425206
12.558277
-17.966600
-7.145424
104.535294
147.965683
121.344231
145.564590
158.397903
150.132416
157.859238
122.213440
147.397263
162.661514
152.539841
124.469208
140.826752
138.969803
119.812004
120.464188
128.849487
131.955536
156.314865
154.535614
144.563309
158.778992
-167.544083
-173.887390
147.806274
-153.018158
-163.992813
-152.513519
154.154602
132.758163
-179.934387
152.928787
163.001160
155.409943
167.662659
122.096207
148.207886
141.947250
-179.239197
153.518234
160.235748
152.534256
153.861237
152.340622
155.098892
136.623825
137.754242
157.968185
138.355362
149.259766
-1.908033
-15.092103
-21.025757
-7.142952
143.045029
143.268921
165.926468
149.858414
162.971664
167.957565
141.040527
129.523575
127.530434
151.840683
119.060341
149.252335
144.235626
-160.460190
147.962692
160.747284
-5.668078
139.658066
144.067871
160.339279
147.478119
154.641434
138.326645
136.076874
-33.309753
23.870790
-46.320381
-6.973529
-8.204012
137.935425
145.447983
137.640686
136.514130
143.573456
154.856705
155.947845
-40.063156
-50.059471
135.170670
146.423981
129.362030
162.512878
122.550087
156.669556
161.425690
134.337814
150.378754
154.590210
121.525673
125.565468
163.513931
136.623016
160.306931
147.572754
102.972824
134.352463
152.848450
172.513184
-156.134430
170.881622
146.072891
157.549332
120.968079
172.512222
151.557663
165.677292
157.175034
147.389450
135.272461
122.351410
142.385452
-8.886703
126.327728
148.672424
144.232132
120.405380
163.641159
136.630707
134.344025
144.335083
150.110489
135.538239
173.500504
143.016602
139.421677
133.496063
126.563766
144.261185
137.287903
104.814156
149.603012
109.057106
178.606033
159.789200
150.887009
155.716766
172.748962
154.923447
166.227356
140.500320
132.268478
10.659866
-32.398026
19.610762
147.439041
74.311935
109.567505
139.096985
126.155418
156.186768
-17.983067
10.448507
10.744735
115.483208
158.253555
141.816437
157.759262
137.378448
136.447128
133.230804
165.668030
157.166504
130.188202
167.165192
58.545921
-38.936398
124.106880
128.061539
166.870773
128.515472
150.893097
127.222740
6.802445
37.792652
20.186426
150.224228
162.510895
109.663300
14.447984
-45.540577
23.228081
140.278931
134.928543
170.893738
133.848129
147.002289
144.858444
131.560974
142.808655
138.244003
134.181412
126.329208
141.601654
126.498344
136.327316
167.106689
-6.745000
-5.744057
156.300247
143.032547
134.305740
110.472839
131.173431
153.494232
157.970444
136.393295
153.461853
155.520630
160.771271
154.548874
146.489334
145.241776
146.448074
36.660847
14.891779
149.500320
137.092270
142.535156
162.875870
132.664368
126.965752
153.709274
149.216171
146.454559
132.505280
150.833694
-179.337357
155.625168
149.361420
154.657135
145.013367
133.526031
170.090836
128.802155
164.597778
129.070618
142.029602
168.492981
164.325912
144.973495
136.102631
144.245056
117.217354
133.311996
142.166321
141.202347
141.724060
144.298676
142.163528
150.421692
147.184692
136.286179
138.036011
143.780289
139.995041
144.675156
143.729965
141.631424
134.614029
153.910294
142.472870
139.039032
140.038208
167.557037
130.642654
152.265060
150.860550
133.336792
137.654770
153.855240
148.417542
151.412140
107.505478
148.655045
162.715424
142.191940
147.765732
-41.338165
-22.698351
-7.717801
-20.234262
-46.616875
142.240753
152.882263
158.361725
146.476547
167.966751
167.178360
127.180695
152.453232
145.277206
162.761154
136.682251
136.621201
179.154419
153.211029
160.038635
147.477905
145.046860
142.041519
153.773987
142.269287
136.974167
124.968178
159.380951
144.198151
144.527130
131.408463
17.073183
-13.568340
-30.945444
-19.948273
-49.023399
28.493610
126.241997
139.014496
156.500275
151.664230
139.096329
134.102951
135.758240
176.189194
-157.225433
-159.494370
56.243595
134.007965
155.187515
176.392380
141.125061
150.697754
120.810440
122.151947
-5.696671
-35.326729
-41.114399
7.297078
11.151801
148.803177
157.032730
157.000641
-51.373615
-32.781593
-41.751591
-28.699760
8.525141
-2.334142
169.524078
154.498474
160.695709
137.821976
123.793480
136.559372
152.680222
160.124573
124.362396
149.596481
126.844391
149.256073
132.572784
134.007599
147.816879
138.772583
127.804253
178.118286
127.963135
138.933823
149.575546
153.771973
168.850189
129.091705
175.910202
17.675310
0.418247
-9.805118
9.198981
15.648304
-30.913059
137.526672
137.658096
130.674362
138.418564
157.871216
4.505109
10.954702
89.226372
139.560333
140.311066
-7.372832
11.254839
-16.535048
-32.359058
-46.049294
-33.900063
165.097336
132.190979
155.549973
143.413361
3.144356
-42.185799
164.048309
144.481064
-22.235563
-42.856766
-18.360781
-26.915617
14.513947
-29.286631
1.684234
-39.446156
14.959427
121.693443
138.043182
142.707748
138.834427
128.799576
158.379227
149.112610
138.681686
148.201355
141.000259
159.106491
131.783112
160.364502
173.466858
139.083328
156.526230
140.685135
128.660461
172.013962
165.274246
151.552002
125.754021
152.886612
158.167694
148.851334
159.252396
148.558350
124.225586
159.729507
142.886154
139.518433
124.768341
139.816345
161.479340
152.159317
174.458817
-19.179752
2.291747
155.546356
154.607605
141.043930
33.628265
153.363617
151.302734
130.192902
152.450882
155.783524
147.914886
172.231537
106.897346
151.241135
153.606964
155.824310
122.162201
129.082886
127.808449
145.144958
153.749374
161.827957
142.370850
128.433502
137.994781
134.428360
137.647675
157.653656
147.136353
170.568771
151.561829
149.889526
51.103519
-168.878723
137.194061
-174.655838
152.093796
125.690681
118.909515
152.475555
116.808044
136.975769
132.594070
139.970749
160.056717
148.523102
157.933365
131.600204
125.282059
138.937057
96.899155
146.434128
165.868164
147.590881
-17.526842
-12.501892
6.905579
-11.121761
-24.816845
4.944705
-6.880311
5.432530
-9.807944
-24.930490
161.174042
156.937485
160.874756
153.346466
141.228958
177.763214
114.762497
160.334946
145.738342
137.921844
147.469589
135.401657
152.833679
154.099503
136.666611
159.407623
144.258224
109.298187
144.480148
149.787582
147.021942
149.433350
155.476227
148.567245
-16.113274
-21.625587
-15.324521
-19.292521
-18.588972
-28.650490
167.677200
146.448669
168.014572
147.201538
139.404449
148.749985
133.512299
134.430649
145.586105
162.443024
163.234512
90.256248
135.058533
131.987717
144.406570
-161.815948
178.245300
25.645424
165.063171
-140.323746
-170.383896
64.748878
62.919346
-151.570404
-144.841965
44.649746
32.544003
-0.939620
-3.185367
-26.968523
161.968307
124.766762
102.640892
142.384415
170.411514
153.038208
153.727585
138.476776
131.469772
146.123398
142.024429
162.470184
137.669754
163.480408
158.546951
145.030716
148.904755
163.159134
152.870941
154.584518
141.032959
154.224731
146.096924
3.056974
-37.664726
-35.439236
-43.385239
11.618014
-41.000725
117.999977
106.150208
108.127045
162.872482
140.137527
137.437576
149.196808
132.621841
115.387421
114.910820
138.273560
134.150055
101.146309
149.939148
156.178253
153.749527
114.484383
157.691788
125.031891
136.917816
139.503006
146.642593
155.446945
153.167633
147.830414
169.217422
127.247208
130.204636
118.503212
179.315002
128.248703
-178.145645
137.855942
139.581909
152.128784
158.664337
156.234756
158.367355
2.239133
-6.302758
-26.831627
44.411606
139.942963
150.708969
136.820068
119.479622
171.881149
83.106834
131.521973
121.021545
135.449722
140.120255
128.849854
152.437759
147.757645
144.741226
159.477570
156.511276
170.293930
165.883194
140.350388
137.125931
133.687790
132.845947
145.737000
166.238525
133.493805
144.947067
140.429672
158.853485
8.490863
-32.228714
-21.550108
-10.901181
6.526062
139.537888
73.831268
139.493347
143.532288
139.960083
150.176270
150.830811
156.199799
162.359619
125.773514
145.390152
173.400726
160.098450
142.675018
140.273315
141.208710
121.040016
142.736816
135.312790
149.812317
146.068008
161.001007
66.579208
133.028641
170.351334
133.012360
14.040259
-14.540618
-4.649831
153.464401
141.341904
141.372742
23.079298
-47.415863
15.498559
168.925186
158.430557
154.531906
121.775139
132.407455
-1.758584
1.454546
-42.734844
105.113510
139.569031
159.872864
144.336884
168.667496
-20.619228
5.055747
-23.087330
-13.306472
149.744919
155.655685
97.084343
150.058121
153.442062
140.748840
148.414764
145.889130
132.262146
140.733170
-9.063819
19.073179
-38.724396
5.559399
16.781355
-3.431252
-1.892999
7.075318
150.495010
164.615814
137.931076
136.486481
157.466507
132.935364
169.663269
152.287994
174.300049
170.021545
24.903919
-11.640429
153.145462
140.318588
114.771500
174.381226
155.012985
119.055016
100.902992
144.019836
133.900909
160.526031
146.694717
161.814774
174.775787
33.905365
-22.525797
166.779343
139.738480
154.753220
107.815086
131.941711
136.188370
177.850143
26.258913
-147.638062
-139.755249
-156.548370
-156.509598
-160.511887
-158.001419
-177.447998
-140.920914
-149.701782
125.375763
144.757507
178.971863
142.638168
154.181396
143.802292
138.281631
136.343872
152.802155
164.139008
141.673492
148.985184
147.222122
121.769341
146.568497
121.144707
84.934570
172.428131
142.014221
146.110565
99.020790
148.275818
143.264252
139.889832
152.923645
150.498505
161.722794
152.552185
146.901077
162.939545
130.320343
150.943604
163.394333
170.496765
146.425385
142.887665
144.450958
144.180267
120.351585
118.667809
22.449654
130.811981
148.177383
162.453369
158.823425
139.148376
137.967102
165.794205
140.298096
145.358841
127.771614
130.457291
140.006241
139.559677
157.837158
131.561447
-147.603043
151.367050
110.202354
152.898651
154.168533
142.165787
128.886536
165.354568
-52.851303
144.876480
147.526764
2.150404
7.809997
-41.774765
35.778309
142.555695
126.689293
141.890228
169.736023
72.326324
132.361465
116.594208
164.937088
145.293228
152.920303
171.628418
126.340218
136.342438
138.974533
-20.894611
54.955967
13.219749
-31.437603
34.094364
164.666199
168.206589
133.948776
122.088371
151.760818
123.495483
156.533905
141.479492
6.724820
7.708691
-27.875246
-37.239475
163.742905
151.431046
117.075966
154.268997
158.293640
144.831375
131.706863
-17.319880
27.140142
-59.195858
15.460312
156.741196
143.966782
149.509964
148.552368
158.035904
149.232117
8.380611
-21.155008
-6.768541
-32.421421
148.494202
168.557922
157.007797
138.240692
139.676559
147.371780
154.109802
145.325974
67.203247
-37.140289
2.395308
-4.402509
6.441989
-16.114775
-20.042473
5.635759
-42.539860
32.343388
-2.333807
-24.316174
-13.954584
7.269062
18.672663
3.818852
144.338181
135.254242
139.586044
156.095520
-29.610292
-40.324131
21.321903
-9.482138
4.935028
6.920957
2.082717
-17.963911
-19.105446
-38.984501
-18.827936
-32.191055
-24.522257
-27.630751
-22.575951
-12.451783
-24.507408
119.625481
142.285828
138.935135
103.618034
143.041290
154.255341
122.071564
160.797699
133.396332
164.061768
162.943298
-6.447071
-40.494423
8.312550
-11.541130
-38.384762
28.350359
9.471165
11.552715
125.459991
138.539536
160.717911
124.223511
158.320969
130.151062
-26.296841
-30.838978
147.664322
156.975876
119.095490
150.791489
148.834442
159.054626
150.173965
156.354462
159.360321
134.714142
137.846863
170.798660
136.505692
139.367661
128.328918
172.620285
161.200012
158.740311
160.286484
140.944382
122.051949
139.474945
134.003601
-47.953339
5.404284
3.715836
8.006286
-45.441822
-6.326573
32.779625
158.116989
18.463907
156.348541
167.789078
148.494980
133.611099
160.847900
145.042740
141.695679
144.315094
164.438019
122.285599
153.065033
137.063446
164.921082
146.837631
147.344711
137.233536
141.617294
145.800339
137.561569
142.558273
-23.864218
-20.795664
2.186238
19.664700
18.722040
2.727495
-41.166569
-20.271612
-24.330477
-6.552002
7.424864
-32.622780
-74.869698
-6.962297
151.434052
157.125061
162.833023
141.738083
147.445282
154.356842
145.844223
118.047096
142.606003
159.422379
156.096024
149.097961
148.330444
156.811096
159.529373
151.731812
161.872421
121.362457
11.800861
5.112244
-33.483292
2.981766
15.634978
-4.005457
8.883408
19.716299
148.448105
129.464371
140.369919
155.056839
144.006317
162.921783
101.376175
155.369873
153.195587
170.081451
151.795837
157.365707
136.013138
-13.977253
-20.683748
15.900308
16.792469
125.327370
148.783936
143.646622
144.528397
154.109802
145.801102
137.010239
128.350601
148.572037
135.216583
66.504669
-15.187126
-8.326357
7.347480
-0.184517
21.853817
-42.976837
160.270767
145.580750
14.232721
-19.823011
-1.278094
-37.412804
22.031391
2.423093
117.668304
142.727158
132.294174
123.195953
140.480850
112.556465
162.761703
147.337997
138.365524
138.026672
146.960907
157.128128
155.788300
146.274200
138.252411
146.565979
130.577957
140.508789
174.824707
135.198807
112.723930
142.495392
131.897568
174.743408
14.464412
-9.137553
-3.901036
-0.797949
2.072921
-39.748402
6.771264
0.027976
-20.748209
-1.193374
23.169518
-20.982824
-44.620590
32.918797
-18.286522
-13.473937
14.865165
126.937675
153.718826
151.549957
138.619522
137.831573
151.619461
157.327484
135.770432
129.639313
-24.517860
7.828547
143.469254
138.851517
124.635429
161.265137
134.761032
150.213287
149.715714
156.253723
103.357765
133.762253
145.343765
122.242157
175.074539
135.905457
163.757736
145.675003
120.476509
156.460785
147.814545
132.919083
160.153290
119.740807
127.223648
-146.678299
-128.987839
40.438564
178.744751
-144.067322
-155.899231
-170.043335
-133.552124
-156.571884
-179.346863
155.760818
104.439537
-146.670853
25.650978
19.372686
153.489029
146.834274
148.357544
135.328140
148.276184
-174.967239
123.134232
173.277481
167.927078
159.149841
153.743179
147.937637
2.442002
9.405419
110.032700
159.572174
136.931931
143.226303
144.974365
165.067856
-47.926193
-9.460824
-39.642845
21.023272
5.530275
-3.278650
-13.648736
7.699214
-29.170979
-26.089205
39.458591
-43.468540
155.394165
148.730133
157.694550
156.577011
129.763809
65.016678
-9.046156
-34.669861
-26.311609
152.891235
32.271313
43.054329
-141.902222
107.440071
144.051636
145.932129
136.949646
137.754730
152.457001
148.666962
157.136963
139.533737
140.667267
155.071213
-27.159302
167.526398
138.478165
156.092941
123.621773
155.432587
141.986420
138.076523
147.615173
121.993431
143.454742
144.133453
-176.342682
142.563583
128.324417
163.331787
149.666122
154.786606
150.501556
154.448608
154.235901
113.397888
149.679413
148.726532
128.140900
146.147949
138.140793
157.972717
149.997879
141.509094
141.672455
-10.195800
-3.320245
7.687480
148.419449
136.223083
165.558029
145.143753
128.047806
157.841339
-179.255585
144.785522
147.368607
143.122665
143.879181
146.532303
-179.044464
134.545120
160.137314
146.665848
153.982513
150.461761
157.988327
163.196564
109.394615
158.990540
152.175369
124.983345
167.177292
124.035904
140.632141
-39.865997
147.882385
143.090500
146.254501
142.779083
149.356384
166.371506
162.324524
137.655273
122.987480
128.330811
161.276352
140.924683
144.890305
163.813324
111.503227
-37.988789
6.909072
144.646576
151.509384
168.039536
144.392166
-1.540531
9.418680
-25.567377
-11.106277
20.735733
-11.861242
-3.022649
9.400485
-39.041080
7.804315
-36.788860
-16.026630
-38.336811
27.043068
164.201752
137.583420
143.576996
150.457809
135.000015
162.923416
3.707342
14.665359
-36.936871
3.394941
-3.440313
156.309479
-178.564255
114.690758
175.175323
156.281586
99.466690
159.048798
130.667221
163.461777
156.917419
-26.920008
-18.345770
132.458618
141.999878
153.246307
144.653320
155.606445
153.498245
149.063232
45.188648
-27.662882
-20.057354
-13.060995
0.000000
-41.820213
142.251663
157.257462
143.612518
137.811844
163.304230
153.241913
141.784790
146.564926
135.305542
133.645737
166.938065
142.453644
147.330811
141.883240
147.088272
146.409744
138.262268
145.901108
177.545990
130.529800
146.882553
138.508347
132.607025
97.025742
149.935974
136.593033
128.620880
-51.908958
-35.762516
26.583357
157.428894
150.768692
148.888168
161.521957
163.629684
143.861725
151.839783
163.447861
114.590416
154.390808
150.247940
141.069992
130.020905
145.400345
139.141769
116.647484
152.400558
158.521759
128.206635
132.494202
146.257095
151.072281
121.801857
-168.328247
-154.830048
146.517426
164.157883
111.588020
152.024902
152.322739
132.066116
149.556824
150.383575
145.992111
8.951156
24.729982
-7.598585
8.492759
-24.797636
-46.605026
144.472885
143.522842
158.659348
155.758499
136.584351
-17.519163
-40.822426
160.169708
144.262436
126.017090
148.837616
158.176743
142.050690
153.680099
147.136520
153.291412
172.217072
145.361328
136.896530
167.074509
162.952957
132.988510
135.517258
10.426622
-20.540932
143.712677
148.885742
145.339600
29.618561
113.056740
141.473724
137.538391
176.600555
144.826660
147.550659
175.054840
145.231674
133.433182
151.816498
143.200806
146.927734
150.331314
138.322525
142.775406
161.172287
155.149902
-6.720036
-32.080406
-45.440445
149.256973
151.721176
138.357132
138.126175
2.911209
-28.700729
-39.839432
19.784092
-32.439037
-12.429049
-14.930387
9.526729
-24.694473
3.574565
-35.971806
25.460348
-4.014540
11.001544
8.435171
-42.902630
20.357105
-6.237499
-49.673431
18.096731
158.535080
154.749374
125.830330
162.891785
137.926788
157.624908
133.490280
148.914734
144.250992
155.229553
140.533890
145.450287
142.988419
150.401596
157.341354
139.679443
144.048248
144.949860
137.696030
154.665054
142.637802
138.300293
134.924423
125.148895
153.212479
152.947922
162.697632
143.724625
160.750092
153.360596
147.239182
157.893341
19.716188
171.963531
158.512375
158.727814
145.351700
162.669861
155.855789
139.662323
142.572647
141.476974
144.809052
142.626678
137.685760
140.032394
176.757187
137.389496
152.946457
149.988510
133.683426
146.107239
25.024307
79.283905
-150.182129
12.525298
133.072235
166.345245
154.896652
154.540344
125.378716
145.293137
173.498489
-29.514591
-44.373875
-16.483322
26.601706
-2.739026
-51.081116
-39.426994
158.359512
123.638168
143.670227
145.085251
143.589752
123.409569
149.998001
145.641510
116.047165
-35.933098
-3.474854
137.048904
115.094284
132.481613
138.367188
145.991760
146.506744
-44.729187
7.162454
-12.717770
166.739120
152.642365
117.138260
136.585114
153.352646
144.161041
7.283702
1.849385
29.319265
-5.131791
-21.845247
-27.562727
113.907143
-5.315075
-1.517364
140.873123
137.849731
147.328354
156.185532
126.357895
156.671967
137.424927
152.708450
162.343216
160.043961
148.413330
146.364258
-5.912545
5.603220
25.118149
11.160803
-26.899378
-2.207175
-54.848972
7.508592
34.957218
-44.146038
-2.541989
28.125633
-39.801247
-34.299026
-13.888068
2.017321
-33.411423
-29.990608
10.664130
16.312840
6.607675
150.624542
102.035461
151.318390
132.659775
133.819443
-17.748262
-39.153187
-0.910642
119.693665
124.146629
113.874619
-4.418718
-47.042477
26.306915
-28.767269
8.375150
-35.379078
-11.504408
8.956267
9.719034
-5.468233
-9.824331
-32.828449
-26.697632
-46.627209
154.824417
146.865341
163.452286
160.632446
106.877449
166.194565
144.466599
140.692886
170.676193
136.739029
163.818161
143.415680
156.228699
154.374939
146.626022
127.757179
132.773987
148.225967
135.784637
133.316971
138.794525
166.275497
158.815796
163.820251
146.852341
148.293686
143.023239
134.011200
156.836853
140.670410
136.398514
158.677368
163.518402
-10.809570
-40.795479
-38.264805
1.369736
-42.195286
9.093210
-37.718353
74.146278
-31.296949
41.144997
6.145705
19.799877
143.767563
163.056396
157.102341
143.071671
134.452591
128.634460
138.993622
143.269409
148.746323
147.974396
141.775055
144.287552
150.986755
165.000427
161.533630
143.682877
-50.954765
15.346136
-34.411091
0.138476
-17.752050
7.012464
15.748230
-6.968577
13.006374
-33.707310
-32.844631
174.729004
-176.494507
137.202499
118.649330
132.025406
132.453613
159.195816
145.057053
142.098068
128.018433
134.097000
124.444275
147.704269
146.898926
127.034393
123.710060
137.237228
169.809036
149.851578
141.439850
168.804733
-32.285316
15.178272
9.522972
115.874138
143.426895
126.282677
146.341766
132.727798
129.725006
35.475208
-20.040222
-44.772362
-9.039203
16.160887
7.911402
-19.327892
-16.461571
4.755593
-42.507389
-38.701824
14.091028
3.153929
153.834778
141.745392
11.830015
-23.851391
131.738617
136.093674
146.709351
153.568710
118.939735
157.536652
137.337280
150.684021
162.408600
153.590134
153.327255
129.550873
155.577087
157.002838
151.059799
130.378418
155.893890
154.416977
-179.187469
-40.861465
10.084887
16.209894
11.866574
-44.231937
-3.040472
-34.087383
-45.053261
-3.865840
11.188557
28.365263
5.561126
57.320282
-6.573128
157.320755
161.843597
161.537674
173.232834
161.166840
149.706741
157.108109
147.060928
-167.783966
156.369949
144.001511
146.426437
144.057404
127.622269
9.038116
155.561600
146.274231
152.142502
124.052322
137.446106
125.032806
-49.344585
-35.109081
-29.920462
-0.713815
160.826233
145.498764
132.719452
-22.705200
121.442780
135.659637
-71.736923
-15.555316
-29.778357
-11.091783
-23.398895
12.819243
10.481467
-40.799259
10.134265
23.944578
157.660995
149.357925
141.553223
141.082657
-175.924301
144.536438
145.033600
130.507751
176.735596
146.257980
135.610275
163.242828
161.344513
132.333603
139.533981
138.985840
143.260834
124.627327
121.314919
129.007141
88.401772
145.612747
130.376007
-171.681107
153.042969
134.182327
170.997360
147.938644
156.421188
149.337051
153.460175
133.041702
136.161301
146.983047
-27.849531
23.719738
4.559519
-11.196157
10.763787
-21.781031
-50.635483
142.232758
143.917953
150.276031
160.485962
166.730148
152.769058
155.987137
162.803116
153.362976
1.781581
-1.984456
13.362504
-58.064365
-15.073310
149.675934
172.742111
151.544220
125.731758
130.448792
138.108002
153.821198
143.931839
145.390030
3.186903
1.913564
18.784065
0.113641
1.905981
19.800058
-23.456100
161.450943
169.619705
150.772949
150.765244
135.106934
165.188110
146.523209
131.095459
41.830513
51.777454
32.219376
156.768661
-141.587219
120.126068
128.422729
144.694504
165.714523
144.051331
123.147003
143.628510
141.607651
152.516647
133.662704
138.915192
156.340897
122.369141
144.192459
146.848953
51.902359
35.812431
136.646103
-79.742439
19.156403
-6.993276
-42.729683
140.341599
143.681458
9.389335
-21.887243
162.752350
138.848480
136.134064
153.519302
135.376663
152.547089
140.435837
163.188278
154.144470
179.850632
168.876495
125.946838
152.165619
132.865479
147.076248
138.871170
131.064636
175.802948
168.489212
152.827774
155.907120
152.061737
150.309860
152.747879
151.354507
-39.647625
-13.380681
-5.544149
2.048035
147.646927
129.382767
-175.788422
113.989922
132.919540
151.747803
68.234833
50.832920
69.361809
23.178509
128.966522
141.658356
149.157196
137.143906
135.297455
159.194870
145.762970
148.542953
158.030197
138.673584
131.226105
12.923186
-34.806980
-22.146067
-25.886103
142.711411
166.296097
150.111511
142.780090
139.546417
136.832138
30.946697
160.999680
154.597458
133.432144
169.956238
-175.772781
127.614090
151.976196
150.618179
141.703522
148.132889
120.120918
125.014915
153.409622
159.340332
147.900360
153.543228
172.630112
169.408722
136.374680
150.901703
143.742996
-34.327965
-23.652655
-7.307476
-14.948456
-23.135157
36.035141
19.556801
-40.259266
-48.023766
14.094689
24.731861
152.597229
153.981705
140.308884
130.426331
135.747833
118.214363
10.349613
-47.468525
178.141739
141.168823
156.484894
133.672012
-7.845628
-38.710117
-4.348976
-25.755493
-36.834675
150.091385
140.419418
132.182602
158.869141
158.369492
158.031555
145.351532
163.901596
141.075943
-178.307175
160.432877
123.644463
176.434036
128.778732
158.793625
127.524940
124.317413
145.423599
143.941010
158.032272
132.388916
-151.251129
149.067993
163.904999
149.845871
-7.313890
21.472786
-41.084759
-38.678398
147.016693
146.071121
114.666435
160.771637
123.577240
137.141937
152.286911
118.771057
160.159256
141.316086
149.206924
145.216965
155.751205
145.174728
172.908691
135.019440
119.030701
141.110199
172.605743
146.730515
132.388245
-179.717438
-13.328844
78.998207
141.005142
146.787949
130.371338
119.400742
151.932526
151.845001
139.925537
128.579254
139.146103
152.759201
-146.667526
37.347160
23.430107
36.925362
-143.977722
-0.279765
175.351593
145.617554
165.310410
162.784348
122.686996
-140.857407
-155.460175
-153.342484
146.491211
123.370041
-156.014679
163.967361
44.182201
21.543041
19.952927
-133.128983
-137.324600
138.954468
-139.730011
-156.186203
-130.379410
179.362030
136.355774
-162.850296
-136.564514
34.633968
152.714661
158.435806
149.052856
138.953247
148.574585
132.252106
136.294128
150.672440
126.163025
129.177307
144.545868
117.456253
-25.323196
2.299335
5.582932
22.780586
172.359619
122.110168
131.452347
149.917068
123.842308
158.052322
128.675491
146.883072
150.816833
142.725342
148.120224
61.159737
-155.076035
-152.910355
153.355270
-121.212822
128.338516
149.258743
150.033752
144.824860
134.519302
138.976852
152.120255
151.076675
168.963287
170.287125
149.471848
152.425537
138.733307
146.937286
166.101624
165.707581
141.295425
-19.442450
-21.837894
-16.915359
4.996536
5.531799
65.777153
-14.054287
-18.345367
-1.883671
-19.695396
126.687271
146.062408
124.164337
142.288620
118.808678
141.597687
143.175079
161.226685
164.301147
137.487839
148.511002
148.412369
142.698990
138.608414
146.907257
173.135910
149.707718
130.581528
155.439285
140.977081
147.403015
120.582008
141.228836
154.292160
164.730118
155.883987
159.276230
125.200981
125.378418
128.386063
130.162857
135.414093
128.485657
133.850449
136.611679
137.770493
149.939835
151.736847
146.575775
147.069565
179.071686
133.411911
152.783997
119.774857
114.201286
115.300156
136.041367
130.067963
144.179031
159.405365
132.173737
157.002747
123.550629
144.371918
156.406906
156.490189
10.646177
-19.385942
158.290039
154.139145
151.172409
145.475525
148.609146
118.565727
165.336243
148.720688
135.333618
156.778503
13.060390
41.401962
-50.433151
12.518809
-41.643818
150.800964
173.681488
141.418655
134.572601
134.005875
148.511856
114.318634
145.727234
162.973114
163.316360
136.320999
149.319946
150.933838
117.521843
-41.233891
8.291002
-1.700193
-38.910217
-19.153831
8.651992
-50.913055
-16.609426
-3.589596
5.199987
161.704468
140.734772
137.641495
172.347763
145.608261
109.468765
144.516312
160.617249
135.085037
150.419785
134.707306
118.003586
156.611465
136.188248
140.274521
127.646683
171.328079
125.652199
140.255325
161.061508
129.783554
128.972290
157.002838
151.290253
-154.506744
128.963730
90.893005
132.204880
101.087959
173.015045
20.128967
-159.518433
-140.118164
16.527679
28.618336
152.113098
127.531807
139.304077
116.348511
-2.984849
148.255859
146.180389
140.878708
127.751717
131.028687
157.906372
148.701736
150.197296
141.566681
147.246445
167.178314
135.686111
150.380981
156.239288
147.693237
150.723053
136.833084
170.607513
143.927780
142.966049
6.649714
-34.680721
5.489944
-7.491768
-34.963974
148.205139
154.361633
162.082077
149.179123
143.781433
141.645279
161.818069
158.331635
148.818802
123.654465
130.730591
139.808716
154.257599
152.530167
150.292130
150.528427
149.002426
134.860367
142.729477
145.516891
138.357773
136.813278
161.813858
-37.645065
10.838085
-47.711628
-35.911968
-63.108238
149.615555
155.954193
139.629684
148.516479
127.952438
141.534378
149.197968
164.597961
149.416199
141.244476
145.632385
165.569962
114.477570
105.773666
21.668673
34.837185
-24.967216
-1.872103
21.923035
130.573151
151.427765
143.295822
139.817719
138.954666
131.012146
149.059250
1.390720
-51.984802
-40.607239
-39.407116
58.757828
154.865768
131.909286
140.374557
142.495132
164.366684
139.982605
148.755630
140.705734
135.977234
140.594376
165.361984
147.890137
174.087540
156.872818
142.734085
-46.329285
8.099242
-35.143726
34.003510
158.818924
158.112549
150.187775
120.987602
126.969810
124.729530
144.223801
149.825821
147.978287
124.471329
10.275826
-16.487005
-7.005887
-34.492878
11.079456
10.221717
-19.682137
141.400803
141.212097
140.619049
140.950516
141.220749
132.213058
-31.157146
24.493992
-45.053276
112.484871
138.901535
154.428604
131.642624
137.651978
164.439377
153.089462
131.784775
136.930374
173.612595
145.704803
113.351730
2.093589
131.565308
161.425003
161.246201
147.707794
149.898636
135.183456
3.788944
-31.644735
151.756516
154.004791
140.558273
145.937225
126.073006
-171.609283
142.850784
166.817245
150.130753
135.767975
155.331802
123.707207
114.665649
144.407379
146.047058
160.552536
154.405014
110.898415
154.690399
168.073593
163.552444
129.507309
128.473801
150.311142
146.975998
-39.332458
64.098625
-38.208183
153.232178
-42.121559
-1.143123
20.447800
-7.033022
18.989080
143.019379
140.547562
143.713318
126.825348
145.757874
120.192909
138.110229
126.838028
146.527603
149.150665
155.825211
138.165619
141.156403
147.515472
156.027557
112.246254
154.682480
142.265610
136.529251
160.181458
141.469025
172.117996
119.181793
147.401672
133.564209
151.741333
148.855911
148.812805
135.527695
146.175232
171.508713
145.148682
162.752792
172.330246
163.248062
148.411972
145.485840
137.792999
127.840508
161.879990
143.376495
165.692795
162.507309
137.983444
0.698296
-60.418934
158.839386
142.717361
144.743362
167.409729
157.612000
145.171402
118.765205
154.433640
150.054001
138.354187
158.267578
123.313019
141.906799
153.831787
147.955734
-36.801498
-1.498155
156.803650
152.707428
133.313477
131.233597
151.736832
-176.986755
140.018814
117.754967
138.657043
140.936615
166.624634
150.181488
131.071518
149.137390
158.996658
144.931091
145.844040
154.163055
152.394623
154.591125
163.436615
135.990921
136.200348
144.486282
117.576797
133.703644
145.180222
178.250900
127.493027
177.426865
149.441193
143.711838
151.765244
-14.986524
20.331074
19.498360
-25.022766
125.494118
161.682053
134.729401
128.644867
142.448624
146.876831
143.144989
128.328842
133.109909
123.822144
160.074554
10.266938
-148.314377
17.641321
41.063774
50.775764
12.418160
152.006104
157.705902
13.859128
26.353144
-26.467268
-4.224521
-27.635454
13.174799
146.061737
133.878082
143.015244
136.586700
168.687546
160.622589
166.801483
119.234467
124.292610
149.626740
145.982391
127.483879
114.159508
123.397781
173.451996
153.949493
152.469177
120.247986
154.223480
112.807983
19.395630
5.056639
21.722614
-48.475368
135.286728
175.890518
139.793213
145.812973
144.624283
155.722824
136.871841
147.211075
135.874313
150.792526
156.351456
133.888611
143.698532
143.232605
137.106674
132.361206
166.212585
131.825562
142.828384
167.033951
60.324459
178.571518
-180.000000
145.863998
124.850029
141.937927
147.560760
159.176346
162.435181
135.449707
151.287689
142.303421
130.400330
144.191208
154.765442
160.936646
140.950653
157.948685
154.661606
147.830612
156.027542
122.331497
136.341995
130.783340
13.043681
-6.268884
166.934967
129.669754
140.005646
174.257401
149.118500
142.283981
158.717361
147.903549
143.917526
137.879425
112.684891
121.142357
149.634872
150.580139
153.212982
130.589935
175.587082
150.018951
137.133560
138.257919
140.664856
141.076508
179.153030
168.126419
149.136688
145.985229
130.652206
-100.072563
-38.304729
6.297031
7.909516
148.105469
127.485199
163.005676
127.169151
136.475006
156.123932
178.947235
162.390335
134.717834
156.265106
142.471909
174.728668
144.614197
118.475960
161.908371
160.152740
137.993637
154.763000
147.067429
128.428619
151.740936
131.509689
111.708344
6.298183
-19.446472
0.079129
15.308915
-24.017662
-32.511612
-2.131940
174.406540
147.650162
155.655060
161.548492
131.661819
-53.893375
-3.239786
155.896912
151.536133
154.235809
96.295387
154.741623
-32.829594
-37.548710
6.913783
-36.255180
4.386776
-6.125351
13.709274
169.193481
146.915207
-73.320213
10.366309
-37.942429
-30.815880
-11.034673
-32.423534
154.218170
123.954224
170.787964
160.615799
118.143089
-6.131589
-29.063444
-1.995373
2.883915
-29.722363
-48.010513
141.895523
132.152359
156.654129
155.085739
142.611343
147.677567
151.858994
172.236237
13.655551
-23.946470
-23.291107
-16.147387
5.706812
133.612823
151.061981
126.737976
152.029419
142.455246
137.071487
138.274536
120.131271
170.404526
144.594589
124.370964
118.644585
160.860352
-88.666794
20.694546
-6.247173
-32.291359
-26.132479
23.537363
159.871643
179.306763
-3.362025
16.291269
14.824149
120.239365
165.947968
142.644104
148.615387
121.439651
160.846405
144.009567
163.159332
161.902664
140.311005
138.895905
145.608307
156.326141
127.546974
22.864170
144.976471
160.902939
155.982941
120.266129
-177.695465
149.491852
139.272766
163.619202
164.306641
142.383347
140.036240
125.164604
-120.367676
157.918472
138.199356
177.791214
127.333244
142.908249
133.701859
147.567261
151.377304
147.054871
132.072723
144.076782
143.461075
145.795990
145.386627
148.677750
153.901657
104.570007
148.593018
-39.426441
142.834305
5.421951
-1.453738
25.747042
-12.426273
50.337826
-14.985243
-13.870315
-4.698445
-43.815678
-38.869755
-6.633947
141.893677
133.984406
117.860672
151.753387
144.916321
147.365936
133.859055
143.439606
131.545502
161.326004
121.601959
153.927414
150.098022
143.796326
141.601974
142.025467
-142.845001
-178.500397
147.266022
154.024902
148.802582
150.450104
141.001633
144.188309
152.547165
-16.176622
-5.538420
10.854020
3.904449
-20.044176
145.255630
-107.292664
160.679901
147.311081
147.516586
131.346710
154.636429
121.049568
152.443481
132.473282
145.506577
161.372116
173.406250
139.268158
155.953552
171.153656
8.405576
144.473923
152.493958
153.183151
147.191498
143.223114
158.253235
130.530457
147.595383
144.561096
160.298630
125.370872
148.451660
159.620728
151.793961
144.692139
134.543213
132.802780
141.129959
122.683769
150.749725
106.402542
162.753174
144.753326
137.085983
141.434174
157.193939
157.594513
124.722839
157.067444
143.244156
143.638367
152.290604
95.066841
146.172333
158.503601
131.684021
145.902420
159.466354
147.303757
139.619034
149.578018
132.722610
136.082748
134.445343
172.738571
153.694626
140.676498
143.953445
134.564194
142.140839
73.396454
144.064575
110.369987
142.695236
135.530930
-35.211220
1.983174
14.696379
163.651199
160.714218
172.559814
136.841980
154.850708
118.753830
122.580910
126.186356
138.764175
157.655975
131.608139
148.482971
134.318924
179.072525
148.865189
143.508316
127.258682
130.340378
152.497330
142.372818
127.979881
128.488312
126.334656
130.920273
151.645004
134.888885
147.154922
135.875763
154.517288
13.691034
-40.433548
135.109955
139.161804
132.002991
147.007111
174.545105
158.518097
147.175262
128.373779
139.462280
130.499878
150.286560
147.036896
139.187958
134.307220
138.639847
141.026276
138.626633
129.866974
142.247269
138.876404
152.903381
124.565132
126.053238
142.604507
40.241772
96.753319
52.060749
74.816002
26.002848
-153.939774
157.950836
169.202911
139.526535
-153.870331
-165.763794
-156.707123
-150.369141
22.827806
36.443581
44.868549
96.819839
132.309357
158.685837
142.065918
158.279892
159.573868
130.440613
139.687958
149.629059
154.985260
140.146820
160.560318
138.688965
142.448227
174.973511
113.136848
146.276245
127.913757
144.864944
141.470779
25.395487
12.641502
-28.756792
135.858490
120.010513
125.287521
102.728569
165.548798
146.999466
146.976440
149.628830
143.245529
141.118774
144.249908
131.084686
118.322365
-1.282527
131.075897
125.950310
144.774979
66.461510
-178.923889
-66.063354
127.828392
177.064209
125.602203
8.197668
8.472456
145.238266
127.429108
149.898392
137.925217
149.814011
139.975708
135.966583
131.119324
166.090454
163.690521
-12.899282
-46.357132
2.495048
10.103592
-6.444607
-36.748447
-49.992657
-0.458849
-23.367548
-4.820442
9.891016
-7.155630
28.991655
160.275757
-39.137016
20.069252
17.097025
-1.680977
6.419609
-12.708009
-32.869560
178.525269
153.527603
109.366379
151.522888
148.115875
154.912643
165.478775
137.152313
140.365387
151.377930
140.737732
142.033066
168.628098
135.874313
140.919968
147.833755
133.248367
3.617470
20.363064
-40.330620
-0.609415
-36.683468
130.343475
151.114273
135.252594
148.815125
-38.292892
134.679245
137.797043
115.779953
135.059402
148.529816
147.342072
138.125122
147.329971
162.175262
128.916611
143.452057
144.676132
158.146210
129.733536
-28.572983
5.826284
-8.553109
-19.857847
59.879158
-9.428587
165.501846
178.642883
143.211960
138.832672
154.113602
136.868225
123.240196
134.024017
159.930557
143.822296
147.725906
148.428711
142.690781
-39.415302
145.364777
142.001358
168.507401
107.461433
-28.806629
-35.400948
-13.721445
126.694099
156.185196
23.478022
152.623077
153.813126
135.714050
145.599487
134.642715
162.026306
137.237366
139.563782
153.260483
153.615784
148.472031
109.441231
140.628952
137.123810
151.090820
144.524384
151.042175
151.894150
164.005844
157.578613
127.032440
137.256454
145.740219
156.671860
137.712112
161.157669
141.019272
149.620316
142.201691
145.917984
150.245651
167.300552
170.130341
141.460709
170.714615
14.285824
128.335220
142.346497
147.043884
51.829506
-24.498226
-6.904216
-51.156845
-13.462442
-14.770181
1.499330
-36.716763
17.239342
-36.030064
40.907417
175.394440
177.743103
149.923721
150.670746
134.070984
170.042648
143.928299
178.386383
149.771255
130.979797
151.945389
160.019760
146.269073
159.810349
141.102386
152.786331
151.768311
119.829407
168.442963
138.151123
134.475555
129.900803
145.853348
11.991678
141.125931
160.484497
165.080215
132.874496
142.339355
139.834106
129.488312
149.055252
156.433182
149.228104
152.465866
43.445675
116.917000
-160.999100
-151.071732
120.780319
165.127319
18.604092
-43.486362
-28.414909
-44.809299
-2.413867
-166.357941
170.117752
-137.523819
-144.512253
164.018097
158.366150
31.971878
-176.939621
142.616013
142.031830
159.717926
148.679337
147.290649
153.580917
171.292068
139.612686
20.982996
5.300234
-3.318594
-1.892275
0.428872
-4.069674
-3.740468
-44.243721
153.813431
146.630676
151.956787
156.923965
147.930710
155.340042
169.181152
120.828308
150.054474
122.862762
133.738159
150.201035
144.349182
-8.589473
6.407135
6.622349
-40.152725
125.605858
144.226547
-46.129761
-45.644482
-32.766060
-33.603920
9.779697
-16.008574
-35.623669
-30.950277
6.280227
8.680843
139.895355
157.922028
161.181412
134.134399
156.557114
135.320267
151.011780
148.021744
141.278091
161.615051
140.884018
115.239273
3.610915
138.366653
137.590500
126.151375
144.299927
136.321228
145.722137
170.789734
152.643021
120.395081
137.176331
147.405762
154.526138
159.863647
128.493332
134.261734
132.405457
130.799591
150.369461
35.382435
171.061310
153.301544
132.991562
150.471878
139.926941
150.914932
146.674988
149.402649
-36.263977
-26.280039
-38.682682
2.136800
135.149399
149.945877
134.707245
10.952600
129.544540
146.808319
157.512924
136.028992
134.433151
32.718586
-45.736935
-9.698094
25.426859
136.507431
150.674454
132.711792
134.722519
142.331558
140.817261
134.089783
141.203888
144.488708
147.888092
129.007034
145.955078
149.228912
145.522141
146.430206
134.552658
150.551971
173.357834
145.614120
141.849533
149.763794
164.982483
148.589752
147.189835
149.562393
129.820053
129.677139
148.441528
154.246460
149.105240
120.712631
155.481827
147.484711
157.541443
131.976852
139.324692
150.153702
118.094727
147.676208
160.315353
142.916367
153.060196
162.325668
158.620636
109.882378
155.261398
149.929794
161.924225
161.081909
140.007462
167.654312
147.101685
134.161896
146.517365
149.786606
173.947037
168.599030
-42.574440
15.956853
108.658829
159.221558
153.499802
161.601822
132.528503
147.788422
175.880386
123.188385
148.690292
145.194153
163.761322
145.935577
156.060547
151.026047
150.637589
147.179291
151.660736
147.433914
138.895676
-12.682198
151.042191
98.116722
135.643646
140.419556
155.275299
154.180054
118.535988
169.313858
138.880676
146.216431
129.950439
148.562393
148.258163
178.748032
141.664993
148.887222
125.322083
-55.059654
16.935419
-2.551136
-20.012478
3.936167
-9.380392
-39.673790
162.195145
143.660919
143.757523
145.561325
-26.239779
-8.215014
-13.178769
-36.420921
4.480914
134.346207
155.602798
164.739899
120.820030
130.891144
146.670044
161.653427
160.247208
157.866394
148.696503
150.041245
134.875305
128.540955
140.499100
158.770676
113.502235
140.963043
148.160675
161.795822
134.314896
136.557465
152.549515
157.537979
140.955750
130.165710
141.368301
138.560898
145.382187
150.306961
165.626694
128.862686
111.175964
138.282745
130.564117
138.895416
148.342163
126.877998
171.509216
-39.424828
-36.294506
-14.413202
-26.203205
22.177580
167.047409
149.638428
154.592316
46.440289
11.460094
123.923996
161.824966
137.149323
155.747177
146.359055
152.537521
157.019028
164.338043
141.775787
129.144821
130.995941
142.483414
147.322952
136.636368
143.880508
150.813492
123.019020
158.173431
116.744507
146.515045
143.163574
154.339294
139.628357
150.860596
151.486237
155.338898
135.661713
163.473801
130.600082
162.745331
128.613876
154.193634
153.866592
149.614105
149.700119
155.608368
139.885590
-17.304249
171.858215
146.902435
160.254868
141.245407
121.637001
141.616608
136.859085
160.213913
139.468719
158.678558
177.489075
138.924454
154.344238
148.266525
130.951523
16.246750
-14.762463
-43.554459
47.937157
-2.942244
6.745727
-11.353866
7.546418
14.217587
27.952827
9.068175
15.819105
-31.443502
-10.052636
-14.032881
-15.424900
-12.925721
-40.150978
-12.178982
18.436844
-33.099297
6.750290
156.510620
130.910736
158.796341
145.783783
149.232224
110.470871
165.888000
143.197906
154.220490
164.990921
129.237411
3.759579
-46.001156
-9.193618
-9.225390
8.786909
6.615950
153.893646
139.635071
165.084442
157.013275
156.404022
38.828644
6.471932
138.528076
97.650986
160.676804
138.373138
147.556610
135.138611
148.730347
152.244385
157.386063
152.948074
153.852493
-176.131424
156.560120
142.182205
143.530685
154.032608
171.807632
127.538269
154.342972
128.700562
138.722275
139.706772
144.739761
150.378159
149.033066
134.179169
145.002151
152.716660
126.303452
108.789482
157.941818
134.494476
160.666672
142.988358
120.434341
-171.229248
155.481400
139.984558
8.224616
0.535954
7.407481
5.073581
-46.682812
138.830521
113.261299
133.843643
124.248085
163.095703
141.012711
159.412109
114.128975
144.459366
142.848236
128.712311
161.898102
143.046631
146.807755
160.483292
140.955124
153.917343
153.409531
143.602692
113.607155
153.672073
126.627014
142.729645
113.256531
132.933990
149.319702
130.064209
163.833969
132.227402
156.660568
126.782814
158.503906
161.679688
152.345428
131.880951
154.491425
144.398392
166.768570
147.993210
148.657516
159.200516
142.525253
141.791489
148.427551
108.161667
144.642380
-24.414740
10.097828
156.117920
163.166321
123.959061
146.653091
141.825180
147.778427
154.553329
124.830620
124.480629
-36.904377
5.372025
177.756226
152.875458
148.259033
158.950729
110.152718
143.462708
166.348801
140.521042
160.278717
144.948288
-37.494732
3.012659
131.191757
164.288177
146.790665
177.880386
116.306465
151.925003
27.300568
153.943115
128.500351
141.879471
151.353714
135.347305
162.903244
140.712555
152.207397
149.692551
114.609573
153.674683
143.317719
146.460022
148.821365
137.332291
128.714508
125.103035
147.185486
124.382751
132.320190
132.466827
143.064178
132.852493
136.140579
-48.818516
69.193718
122.456787
148.566116
152.975662
136.974670
166.197586
136.611832
143.616577
163.980316
138.038223
165.732254
166.038635
17.157211
64.015244
126.149132
153.453537
142.186508
131.219757
161.791733
-176.878448
142.775238
145.736832
111.681625
154.472855
-28.895372
-37.747086
10.731134
19.280611
-13.988546
4.708108
-36.313728
-46.241035
154.399261
101.288544
135.789520
155.996689
145.437347
155.081345
176.706680
131.144302
151.447754
133.726456
121.943825
20.623873
118.448601
116.140076
117.236626
143.531815
152.940125
127.014481
140.341110
141.144623
142.575775
147.424515
152.822449
131.354034
149.057297
122.260025
156.601425
150.143219
111.188103
157.946671
147.575241
148.099991
140.304733
142.252319
158.183594
62.903103
-37.130543
-8.853082
-39.106621
22.720280
-44.640373
-38.247372
146.789948
1.138836
14.626188
-44.676926
76.182968
148.572754
122.745323
170.684937
141.422638
147.287537
144.169632
146.176331
119.343819
145.543457
121.632248
135.145935
16.703339
125.406609
174.509476
171.696472
127.839088
115.380440
148.589920
148.286591
151.702744
155.218689
152.910812
151.029037
151.724503
164.107010
122.522728
163.730164
149.908112
149.252869
175.702698
150.757782
-35.858017
-28.896582
-53.015331
-42.104733
149.610565
164.546188
160.162415
-8.429278
142.476212
35.115940
33.666462
33.301819
-179.341202
-139.381577
25.482710
156.485291
134.948044
153.474731
119.655891
147.619812
141.140244
165.010208
136.909775
150.520996
179.384506
150.907700
159.236755
145.014053
156.173080
120.782623
153.847046
154.663177
157.615097
136.108368
149.238098
136.037582
132.885590
134.251495
130.789719
149.570404
144.248611
124.536911
149.495209
148.393372
147.699951
139.855377
157.891998
166.889374
138.810303
169.620026
128.465698
155.110687
125.383972
157.596054
137.277649
115.427757
155.930695
106.618332
25.869711
157.026199
143.379318
154.349854
138.607361
142.876450
147.422424
137.973923
143.180862
161.721024
121.060837
123.552299
156.865524
149.500992
170.384216
149.740677
150.955307
130.772629
139.836777
109.825241
129.828690
143.809052
115.058220
156.637070
128.311050
155.495331
155.231598
143.291534
-174.954208
163.496689
155.817047
157.410660
166.448730
141.348969
173.339218
140.940735
137.241898
120.911659
147.576508
154.374283
141.458374
131.251602
138.909897
143.012375
130.023270
156.164764
139.555725
145.284149
142.563751
146.670349
145.818176
174.353943
151.688568
133.147720
170.486130
155.985474
165.099716
148.865082
169.510086
172.981262
145.483902
163.881958
126.865303
171.189117
141.780273
130.947968
143.657227
153.868637
153.486984
141.967804
126.526993
133.983200
131.259628
138.390076
149.257797
146.679398
135.857315
113.132614
116.894501
129.046417
146.855728
123.964783
137.830048
146.000565
170.274582
144.452438
108.584610
169.238632
138.587982
149.784149
146.352966
128.796341
113.772278
154.297211
164.022293
-2.409160
-0.208420
5.613773
8.674097
-13.552231
15.075779
-50.127716
159.719986
139.726395
147.277100
155.513077
132.281052
117.704231
118.855965
117.492729
-4.044672
9.896542
23.723015
63.482964
118.900703
142.075470
140.498566
147.176437
142.548279
127.209755
157.696411
161.889984
146.254211
127.792709
108.149933
-47.399357
6.365995
119.658600
-4.351767
-15.304789
-42.343891
0.326858
-21.991499
15.783436
157.994308
155.814346
142.487335
143.706223
150.529541
152.450974
161.381699
138.611481
161.137299
-5.071650
16.498169
-45.129482
157.363022
156.574188
27.238068
11.648212
-18.908680
-0.553554
-8.324306
-27.759083
10.886635
144.002426
135.994354
145.251205
154.157639
155.829834
137.398285
130.455200
144.661316
166.462708
144.574463
-159.906342
-23.757759
2.874125
11.643171
-17.785219
3.313871
4.132659
-75.359383
15.558258
-4.302203
12.309128
112.808533
8.991889
-8.374119
-50.385361
-6.029777
-16.772530
-2.619204
-13.672220
-4.295961
19.002037
14.648906
140.826340
141.709457
150.935089
12.677125
-22.333691
-44.784569
-43.065773
-3.852495
160.972092
131.549149
128.521347
144.039017
137.358261
138.666870
126.676674
156.716919
138.613495
143.889328
159.897308
158.418121
-51.994541
-3.934226
-3.657573
-48.400894
5.588827
7.692992
13.962315
-10.038559
19.644596
151.717514
134.195663
45.736576
20.435741
158.067413
24.186584
15.444431
-147.057602
-114.126045
-128.811630
102.836090
-148.806183
170.732071
-171.505890
-165.376968
157.501099
154.357422
147.054535
140.641571
147.555115
142.295914
139.023361
136.500961
-35.906540
-34.424263
19.209190
-16.335596
6.856351
8.954425
-10.941144
-24.589214
-47.777828
-36.702705
28.772427
12.406753
138.617264
140.094055
124.053055
125.372185
146.397751
155.827850
130.968552
136.076492
132.911560
167.347397
24.639835
-6.227936
-5.026326
-11.708595
135.201401
146.354889
-14.274720
102.789902
136.999130
147.562134
129.285065
156.649094
163.577591
120.258179
155.139816
151.238800
129.088333
156.068649
148.164459
101.980408
147.771988
150.251709
134.059387
143.147919
-6.188462
15.142322
149.325287
142.719696
26.082003
105.459198
129.990723
139.356827
139.103302
131.998825
136.301987
129.485306
134.933197
131.305847
146.946655
133.563934
173.876495
136.168427
148.153000
158.547943
147.483917
149.037857
147.296707
125.217194
143.598099
162.680527
129.877884
167.510696
132.783737
162.680237
143.070190
152.363419
161.241302
139.312225
153.089737
145.255920
137.609848
145.848541
116.609711
144.436340
142.518860
155.117447
153.217499
148.673538
156.079514
157.933640
-134.848221
-135.894119
112.112480
55.914948
55.674809
137.827805
139.661819
131.163361
145.668243
148.869354
121.888489
139.468765
133.235947
162.963730
103.401825
142.056473
135.585678
124.845116
133.825439
138.807709
140.747269
150.477417
140.309433
153.935074
144.049011
135.272873
147.199890
141.701279
134.899933
120.576439
110.803284
140.462387
38.013111
24.220770
133.257690
151.285141
124.570732
138.925278
143.679367
147.077499
127.467606
128.832001
126.269836
122.817642
144.387878
147.805481
135.795273
160.601471
164.861618
145.597168
165.635025
129.709137
143.136292
149.170319
158.462372
137.948486
142.810181
124.342888
175.858612
154.243225
136.265244
168.602890
163.600662
160.748871
136.459457
159.342285
133.129944
4.505326
-51.617199
143.965988
154.583710
149.950806
170.660629
147.143509
-40.376163
7.804516
11.367614
-40.159084
166.406830
148.706741
125.489586
148.979050
140.753830
140.778641
161.901413
121.486382
128.756989
157.392288
136.914352
163.244904
160.719131
151.271729
140.481766
131.860992
140.224716
134.685181
119.306854
148.735153
113.677979
138.617294
125.737427
163.969528
146.608246
125.578827
153.082703
12.422544
-17.490299
148.869980
160.970474
8.475491
129.070160
114.462921
124.926628
130.466690
137.675842
125.697876
130.741577
163.773636
152.773880
150.444382
136.807312
134.000214
146.002106
150.088745
146.169128
134.506760
153.321243
153.403015
135.745041
134.248672
119.563148
140.389465
151.968689
145.686371
156.973892
117.462387
171.677292
144.005524
140.573730
152.049744
147.219437
-169.112625
147.707565
143.077866
138.823090
154.691849
128.428513
157.321548
150.888794
156.859512
162.996918
146.745636
172.817932
135.197281
163.208237
139.658554
141.578674
118.303894
140.330170
131.953537
142.924316
-63.987606
44.738918
-41.441418
-176.566574
139.912659
120.717369
118.645569
153.489197
143.331329
147.328461
145.951935
136.226547
165.197128
146.695236
151.871780
132.239151
144.050095
135.600571
143.636841
147.201736
150.420700
130.424438
165.334244
144.249237
160.653091
151.596359
129.202713
11.809675
-31.533117
121.110916
132.814758
129.772278
144.636047
135.811935
161.243988
146.910065
152.187332
130.338638
159.708450
150.627350
126.519470
150.997849
140.451645
173.939316
141.622726
149.029358
152.141022
128.035309
142.995544
138.517212
144.278961
142.648132
-38.111008
-7.472782
11.929899
11.114394
-42.566086
-38.164558
151.300735
176.074036
122.690819
111.597496
118.808418
151.159393
148.080215
120.957016
137.679199
132.314392
142.150955
132.145508
140.679352
146.728775
156.953552
164.712219
130.036652
127.749451
151.026398
142.796265
148.566956
149.182251
-23.278830
10.552790
-10.238369
141.832962
106.967682
156.861191
168.962631
174.852264
151.032333
119.871231
131.057816
140.804276
128.391754
151.659988
149.595474
125.078583
8.189832
-28.440054
-32.682251
1.448209
162.750015
131.017471
136.854446
148.777328
138.426117
147.906250
141.842758
152.979919
132.947769
138.443817
-0.936491
-3.928398
4.349876
27.747805
169.186203
147.593643
149.427246
114.782959
153.546066
146.121460
145.125290
167.135895
138.789291
118.653641
148.617584
160.803101
149.055084
120.986649
113.392006
150.087463
151.487839
166.574966
157.116058
140.571899
118.305534
144.992920
136.854416
129.791824
150.570587
150.174179
134.997391
160.905411
175.827103
140.809296
166.412582
162.074615
151.212357
153.126266
163.263184
162.979614
140.409744
117.915024
140.703156
168.683167
159.877289
141.075043
145.011963
156.456024
132.998779
160.007614
147.936218
172.477539
138.911621
147.166107
155.342239
24.791227
23.508913
-169.791351
-140.064056
-147.811295
-177.389984
32.453217
124.968575
-149.484039
-179.632019
-165.612213
150.863632
141.198792
141.670029
140.041306
20.217676
1.590039
14.372411
-40.562553
142.892120
168.055649
155.320511
119.172165
135.666077
118.729866
165.452332
152.518860
138.058823
153.271164
126.715141
143.498886
148.300186
121.963379
147.934082
118.849632
142.609222
135.210251
139.440994
135.019592
122.446022
145.382126
155.152710
157.787430
139.945847
149.405640
137.461685
153.121201
123.626579
138.901474
147.128647
125.226746
155.988693
161.259140
163.076035
151.445572
158.054977
128.191467
-5.642711
-36.033073
8.366894
20.698360
-42.432129
36.654869
10.796014
-14.457220
3.333956
26.135448
6.918859
44.506737
-20.072197
161.295319
142.809814
128.315826
136.053391
127.504189
162.891068
163.351151
150.795837
146.936493
157.183502
138.895355
24.803604
-3.267165
-15.492895
1.625701
-41.992897
-47.615654
136.373550
145.743744
172.150269
136.233109
151.895859
113.741539
113.437531
19.972742
17.753483
-160.546875
-164.549500
132.006821
141.579010
4.827021
0.094873
-4.232996
-20.509346
1.881800
42.679321
8.378455
-42.955353
30.524176
-9.466578
138.863098
145.524353
111.524536
167.470734
165.089050
156.472610
148.414246
-1.007165
144.814789
7.342912
-34.832535
-39.465714
-43.536186
-41.175587
23.119158
-16.622622
-31.330944
13.123277
-3.742300
-13.059242
-2.402977
5.422421
-29.706150
-25.865046
145.724854
146.239197
162.985733
169.015213
120.914009
145.221573
128.947083
136.745712
145.968002
121.984642
152.146957
169.911560
139.038544
103.294197
169.716919
163.720200
139.299377
123.064156
171.302490
131.189438
147.735809
137.506943
145.228317
137.938919
144.842834
108.212791
147.193451
163.787674
139.603821
149.661423
132.314026
172.352951
165.545578
153.327942
137.863022
147.515869
155.676880
152.935410
146.957932
131.573120
-16.195108
0.509757
-13.002322
-39.680759
-37.933830
-46.172676
-16.885874
-8.350471
-46.127316
-58.753708
-36.133526
9.159462
0.912145
-50.398422
-5.240412
-48.084808
-10.758702
-7.566000
-29.576725
123.774307
122.640656
124.479179
164.121490
121.251862
136.608124
131.045273
151.009033
139.028168
141.732193
140.338348
143.611359
167.531342
156.563080
162.546188
166.625809
155.166214
144.680954
-31.232523
143.614365
-4.475972
53.228004
-15.850906
10.383755
-33.149612
143.397308
139.431412
155.885849
151.277664
164.198700
127.608185
149.059341
150.710556
89.624138
160.982300
160.926453
119.355621
-7.000957
-154.144928
-145.396927
13.888794
22.584871
153.403412
161.460312
142.355621
156.799042
130.579742
152.570953
132.683456
133.236893
146.302673
133.960541
140.598862
161.904633
158.601746
126.751572
131.834091
154.179306
169.417175
117.553024
149.095840
138.656647
139.242905
127.843864
175.114197
140.715195
153.300659
173.446274
145.146240
146.354858
149.193710
150.394302
147.088760
152.148514
136.823868
153.385162
111.866013
145.832413
143.108551
141.500946
139.817093
153.221863
138.835190
148.786850
143.330582
130.562561
114.113945
165.146439
155.956299
159.413376
157.797165
146.354752
130.952713
150.404739
159.104309
148.572418
169.550064
132.184158
150.561981
127.657974
159.817413
146.205551
125.799141
172.244141
14.162042
-12.341845
-23.373539
108.330101
139.132477
178.592758
138.775421
138.859146
148.472244
147.605957
135.415344
158.027512
130.255936
123.587967
128.956345
141.568527
126.188911
147.010818
144.064621
141.336502
153.124405
141.405487
175.968658
162.504944
149.832718
142.106567
-172.162003
128.260681
157.386368
147.780075
166.476135
158.279175
159.307648
-40.116402
-14.806801
129.041458
137.254089
134.865112
153.517853
149.435547
144.500687
126.910263
54.137360
25.684446
-3.859655
-174.182022
127.329102
138.121506
142.877441
141.337830
140.525192
119.620934
140.525284
138.346390
123.490028
-18.408272
-16.130245
126.558914
133.986191
151.938019
157.216797
110.684456
114.465027
145.589371
142.501938
135.477966
143.377563
153.755539
124.595238
111.807442
142.627045
143.728592
133.433640
141.102814
148.943924
-28.483379
3.023426
-34.060341
-20.665514
-23.688154
-41.033783
136.163422
139.455872
-178.382370
152.082809
142.735504
127.801437
133.461685
148.308975
166.749512
149.907410
162.598755
-155.790848
-165.482727
122.404305
152.318741
137.841660
108.470047
137.466797
169.770218
144.875443
117.689041
144.654587
145.481735
5.237308
145.903732
141.515945
142.788513
130.420898
139.578552
135.461792
129.697861
168.844345
151.560242
125.962601
144.936783
160.628876
-43.784889
-36.500439
-44.037521
-9.703039
-8.399500
15.234610
154.920868
161.678024
108.477455
131.818497
125.893715
162.836075
147.815659
138.764664
152.932297
138.905701
133.664673
122.483238
138.291779
159.622025
1.983371
14.222493
4.451882
172.564484
152.873398
166.409866
147.105301
162.221207
135.930801
156.261978
142.291550
158.485580
156.849213
144.116165
122.350838
128.755661
151.166641
123.049759
155.846146
157.160828
146.379608
135.627319
128.975571
159.044891
176.820099
162.779526
165.495941
137.409988
139.337097
136.968109
146.273407
19.540461
-4.034831
34.716282
-28.897083
-16.383381
-6.678202
113.613815
153.590012
161.810837
166.062225
130.605545
144.755630
168.092712
139.207108
133.434814
135.235626
-5.853437
-11.636925
9.385483
-3.757287
-20.420076
38.497662
24.656336
-0.431601
51.876152
19.178995
-35.615166
-27.856014
-27.170815
-41.391373
-17.476706
-23.985994
6.872666
15.745223
146.671112
135.377899
117.400330
157.462296
155.172958
133.942215
144.253693
121.753181
146.282913
135.084930
148.232437
174.135056
143.295395
149.967697
140.435425
145.478836
-45.775696
140.423553
167.592957
173.952393
146.470871
128.372131
126.564453
-173.536606
139.281891
152.028931
126.587029
149.039795
149.928894
149.828918
144.064484
154.546539
170.688461
151.606720
159.768600
159.234558
152.642532
123.162155
150.967697
158.904068
125.578133
-20.351736
-9.874083
-14.659571
-27.962996
171.782318
155.054596
139.944321
119.516197
119.884377
162.044098
140.116043
-41.578430
5.076554
3.543261
-12.391675
-9.632780
15.228111
12.178141
20.669424
-35.445099
-32.337719
-1.159440
-1.536588
-12.404543
52.686539
-45.558956
-5.168921
-53.571144
15.378288
145.035309
141.097473
165.510849
152.787949
126.851990
103.910583
157.244583
128.071609
141.985626
155.723999
168.121674
132.975113
131.723465
-171.658661
-16.442545
0.504742
-56.618534
126.346100
122.676369
160.355072
148.881104
136.867920
-2.387861
139.174698
134.086578
118.693092
140.900787
147.058990
138.968002
126.257065
2.872421
140.896988
70.929085
-4.174434
-8.957935
8.349037
49.010868
8.074820
-15.348628
12.561120
-9.534113
4.443075
-8.588834
-22.384611
-22.813675
-3.467409
27.140884
136.956482
163.990341
162.446396
120.098068
134.838745
179.049194
153.199432
150.318863
165.725006
154.861542
171.850647
24.999664
-43.779095
-41.704659
13.676424
152.487701
147.004791
143.462799
150.925858
20.942989
-16.855326
-34.017227
-22.788885
-3.410476
-45.337982
124.598671
148.155884
-35.675930
147.688400
123.775291
144.144913
166.634201
154.243805
108.192665
136.762680
137.964783
141.939102
164.489792
160.701965
146.980286
166.454178
142.055420
-8.701409
34.786362
-8.740983
158.701279
159.334412
124.321114
96.963921
144.682999
141.593384
156.256256
131.785019
150.269348
163.753845
127.952606
131.748276
156.069687
142.162506
150.758881
141.261795
155.490051
143.490982
101.769287
174.387924
-14.076124
49.993942
99.597397
163.976379
168.807266
127.019569
143.125870
157.592270
152.225616
148.400726
174.273193
161.271210
151.118500
137.476700
111.495758
149.229507
118.483215
132.454269
173.132095
156.079697
152.054001
149.119400
146.877457
156.533691
-6.844182
-31.896206
-14.142487
-48.970108
158.154327
148.719955
110.752373
133.308945
140.415649
155.157364
168.911880
129.147064
159.715988
138.655014
149.255798
139.518585
143.740494
27.125414
142.499603
158.063354
141.390137
-45.553383
-5.955949
11.565498
-24.494059
-42.536690
12.732328
-28.531984
115.365959
151.742630
147.727997
134.757126
140.250992
159.327835
149.611755
156.031967
139.719086
150.455460
152.897156
157.514664
120.848526
146.709641
162.542145
143.762558
127.025177
134.338425
140.515076
129.763504
154.916031
135.736465
132.608749
161.376907
146.921326
133.650970
132.150284
5.278414
-84.837059
-41.669529
18.155724
21.062353
-15.016091
-3.869182
144.405899
169.823502
147.663406
135.493195
127.312424
127.079430
-39.582050
-45.713646
8.832109
-5.338031
18.411278
151.354004
155.056732
152.575241
155.716736
130.112106
142.724075
154.873093
143.875046
161.462280
145.365234
155.550385
127.158638
170.024918
149.190689
151.825638
161.266083
151.745758
-49.124088
-28.296150
-41.714436
0.818527
-42.901840
3.155232
-44.314518
21.481741
3.787962
130.533173
154.795197
28.484526
-45.987083
150.133743
132.080673
133.156494
131.267273
162.983475
163.432724
140.638931
145.226883
124.838486
147.853699
137.518173
162.136322
152.667114
178.164520
145.055939
155.531265
150.398270
165.998550
160.776825
152.171341
149.484375
155.382782
140.310471
132.136612
148.577713
145.299026
169.655899
133.642426
142.257706
178.385406
141.975662
123.862793
127.183144
-22.175716
-46.694374
-37.578709
0.076617
-55.696434
144.276611
156.107117
-35.682667
-32.843418
-29.569342
-40.087162
2.239045
7.122793
159.532822
149.788498
149.960480
144.732574
177.588882
141.190033
131.626083
143.222916
148.701263
127.946884
156.485519
152.383636
127.056480
47.911785
122.883308
153.119354
140.392227
142.654449
142.182770
125.183098
149.240219
-170.238480
170.541504
145.748596
155.703171
149.500153
136.457626
143.921783
144.276337
148.846970
130.883667
128.303040
157.033859
153.026367
116.951683
156.757202
152.120209
143.256470
165.542191
146.424866
136.272461
4.281119
120.758095
148.339935
-16.723431
17.787666
127.318382
-3.777194
-3.786669
-12.574790
20.209888
142.780746
138.170975
136.408859
164.474258
159.266190
159.640610
162.857742
175.657181
143.214386
143.402115
156.547195
159.094833
-178.718842
166.837891
143.810623
141.598755
154.260315
145.825302
141.095963
125.878822
136.105698
162.773804
116.608368
140.238754
154.591156
139.554504
126.707710
145.300583
127.757805
-25.745626
4.769167
0.339773
14.546085
-44.260052
9.660456
-34.150982
-47.576019
-34.437233
12.608002
25.835165
-3.077207
5.542417
-20.613796
8.422310
13.520730
138.930542
140.728882
135.498367
142.216858
145.381531
163.275574
149.192368
132.201233
154.586792
132.129150
175.928970
15.628997
-1.382110
14.225218
-22.115152
4.657240
-7.664775
16.877455
-6.289679
-33.365627
-28.001638
10.369743
142.423752
141.621033
151.683914
145.287201
138.737488
-8.617849
-24.261461
166.388855
136.958557
148.875320
133.364258
134.565231
-34.269737
134.121262
132.053696
153.891068
136.195328
144.609970
163.173309
135.978943
136.179321
146.347046
134.306107
114.105751
155.650284
-23.878918
10.814158
21.932455
-47.176788
-36.465378
-14.097185
39.856968
-21.302612
14.393610
-43.707447
-10.539187
14.900281
-38.265099
-39.895504
12.250552
-39.655266
13.134868
-52.259769
-23.701767
6.455308
5.663685
9.077466
-26.171507
-49.731224
-14.774775
152.278122
152.966965
133.608002
156.789413
135.290024
126.012421
124.357552
141.845596
146.279892
146.079895
121.072311
151.339935
135.941956
151.328125
151.272385
137.427460
135.662888
-0.019782
-32.206966
8.470091
-25.092112
8.787646
5.808089
-10.741932
-11.931964
11.498790
13.316277
4.985270
-18.947548
-93.911133
-29.817169
-27.240164
16.171988
-43.134850
13.196029
-39.748657
-4.578126
152.801697
147.532028
124.634727
128.852859
169.945007
147.185287
111.466034
159.727203
139.541367
149.305908
175.176178
155.826126
151.516434
146.699417
135.916855
164.033325
130.675964
170.743118
137.784637
149.135727
147.327591
143.035812
144.276306
151.763565
134.370941
131.688248
166.836548
99.517288
144.422150
126.514893
158.294266
134.913391
148.511185
124.246422
124.528740
6.392858
31.413479
-32.707844
2.389746
-19.853825
-26.607485
-16.527330
-38.751179
-14.795639
-29.650509
-20.789940
3.824847
3.017593
157.681503
137.147415
123.135056
151.351242
-10.811883
141.643082
145.718536
161.818390
146.758881
150.884995
159.588028
130.717087
114.660934
149.403290
152.215546
163.215881
121.958199
165.217819
166.134369
144.245239
159.372513
119.963554
-171.724930
138.675232
135.397171
122.636314
154.292999
137.610779
136.787994
144.242599
101.329895
142.524445
128.300705
121.563087
137.333344
130.239319
162.688370
168.964661
150.773346
139.009796
140.512558
152.260681
124.721039
136.531311
149.626358
138.469833
149.215897
141.097794
162.361008
115.451759
137.510681
165.214828
145.685898
165.894638
151.127869
151.214066
161.748276
154.133347
129.212311
-21.749054
9.532834
-38.326447
-42.605431
136.830414
154.979019
132.442413
145.873795
141.035828
163.661057
170.414795
147.522156
154.564560
175.220322
147.359650
145.233978
-39.272774
12.952732
-35.586380
-19.971384
-12.523582
12.669622
-32.968449
125.729599
126.566612
167.408890
135.364365
161.999130
138.961441
136.766861
-13.135815
7.320594
2.076506
-24.467926
144.552353
127.097107
147.807022
151.080811
137.443680
167.980438
42.345642
-9.500942
-30.355139
-14.675782
-11.401524
-31.642786
-17.003227
143.173080
156.452103
144.234955
142.888336
154.549347
154.241638
147.734848
160.144730
-176.211823
152.304871
174.428650
136.124313
155.696075
142.503876
115.494370
123.583305
149.853699
146.737320
167.519989
-176.145767
-1.042489
178.016815
144.449600
145.374100
158.100998
124.277351
143.544144
115.242592
145.045670
161.758514
153.741821
164.371628
161.543259
-15.477059
-19.903542
11.618117
0.962662
139.028168
13.749133
143.913956
149.768372
147.330750
141.087158
136.276962
150.777176
139.928940
149.285538
131.987167
144.372986
166.135925
139.843109
172.011139
150.280212
162.957214
12.790428
142.795471
22.710693
137.600296
20.648708
8.111523
162.938232
142.143005
172.194366
145.362198
147.835495
159.339828
140.149429
172.820709
154.123016
132.833618
98.872108
141.471268
141.860550
161.868179
127.026665
147.614471
162.930084
165.785950
132.760620
115.952209
137.968628
19.169897
118.364655
-158.842148
-149.559357
-141.555984
19.858801
148.080414
136.737488
147.824020
156.942688
150.765869
151.556549
158.215988
106.558525
166.012360
163.900177
152.037750
127.452988
137.289688
138.150665
139.727310
-39.521492
129.354446
171.106400
147.048111
115.776291
128.819519
141.974380
132.914795
143.060699
146.284012
141.904800
154.180466
120.963898
-24.047632
-28.405945
-9.037050
15.922393
10.573077
-4.697278
132.776138
144.552826
105.003815
139.324554
144.862762
111.947762
129.977692
154.004471
145.359848
139.340576
136.585587
166.930359
155.213257
137.179245
142.646210
136.084976
132.279587
133.770340
156.530182
159.728638
11.191161
-43.937157
22.316412
-30.700066
14.646853
-15.671847
-41.568111
-17.140381
-36.344212
-5.647398
-70.830414
-27.815994
-1.152500
-2.659842
-42.700050
145.058701
136.245132
176.114243
142.649658
143.460495
114.992386
107.946579
159.252747
-174.660934
171.781769
145.684128
157.146133
175.650833
144.985504
144.820435
144.102402
145.480392
147.386002
163.996658
130.365387
158.361008
120.225914
128.218704
167.877151
169.621475
138.746689
148.299469
129.395142
134.073608
138.821991
132.342834
163.235367
139.798630
137.369797
141.782104
148.718994
140.640060
162.733109
-169.421677
154.235748
175.002747
131.694824
143.072556
149.555481
142.143585
161.175797
146.562836
149.183090
-41.134106
24.290300
-44.037159
23.216198
-44.444698
-39.018658
-12.536380
21.505165
42.439102
10.794136
6.403829
-15.226941
-48.726192
-36.434448
5.423541
-44.864109
-32.147869
-20.465292
-0.988931
4.958790
-40.552120
-5.608639
-19.104820
-10.991678
20.455042
-21.507336
-8.606903
4.481875
2.320012
-36.452774
-40.504894
-7.090911
1.304013
150.738373
161.163528
102.464630
140.418808
176.667389
171.374374
161.257172
169.444962
124.436012
-28.522789
144.495956
162.088837
162.784088
-6.492835
-1.927626
12.286874
15.320100
-0.929780
-26.736677
-15.252872
-7.641902
-7.643135
-45.372086
-1.739113
-14.084364
-10.890757
-49.424015
142.980530
122.849663
136.339157
118.196762
147.795013
13.598338
30.891726
151.690018
148.717361
133.287781
140.677444
141.657791
-18.104876
17.254570
-29.009167
9.345441
144.914047
153.393051
-6.629482
-28.314306
-5.332559
3.361501
-61.371815
-3.579491
153.424088
149.205093
162.557495
140.823669
156.212387
140.058044
166.991714
151.110092
126.033089
-12.913409
31.782661
144.790237
139.521255
139.524719
111.243805
145.009033
174.654465
148.161850
164.109100
147.920105
115.766151
163.606293
112.472725
157.846390
149.574661
149.675858
149.332291
130.847595
175.170013
139.130890
153.981949
124.447212
162.634338
156.843048
150.107559
148.377426
121.656563
166.014496
16.944818
154.944977
153.673813
146.827621
149.183258
152.976547
153.535934
144.836731
138.088821
149.022919
148.629379
179.475845
148.401581
152.997726
145.502823
151.481354
156.369461
131.440048
143.920517
149.702881
141.045685
12.436490
21.045042
-14.495199
-35.407467
20.785860
7.837893
-2.621445
3.140680
-15.606175
11.176723
-2.738668
12.585734
-28.188398
-4.546182
12.418463
-36.342789
5.053150
16.256001
43.628700
9.213795
8.181581
-44.319420
0.700813
-53.640308
16.407265
153.688583
153.385406
157.381653
137.776505
161.150070
136.743332
150.281433
144.552994
128.009918
147.522171
140.045273
150.575577
158.158859
127.090714
135.540146
136.214935
147.317535
157.499512
130.618408
140.003693
139.181152
-34.917664
105.738213
135.794952
125.640533
149.350052
135.350250
154.616653
150.958237
157.095551
143.241837
152.752304
137.576721
129.803879
141.565826
146.132736
143.560104
148.896103
164.240570
143.356262
148.477570
143.434235
147.680176
140.053497
132.382477
139.177917
152.675522
145.106705
140.973297
156.473709
164.395721
47.359344
0.375344
135.590668
154.068146
137.419342
-3.988603
7.010002
19.221653
4.485108
6.151093
2.704722
12.346110
-2.593972
-42.527435
-44.875401
6.677673
145.124786
136.691223
132.467819
140.761261
150.647110
140.532837
146.036179
158.576614
155.556076
124.085052
142.956558
150.075912
132.628235
137.874222
133.798477
128.186020
160.930145
145.366974
155.525970
141.288513
146.611038
130.417572
160.599274
164.964478
148.360764
146.109894
141.496017
150.752380
160.264008
151.560074
148.582336
170.590088
-15.543329
-0.175829
147.652405
150.316544
154.199432
87.494453
170.786682
133.432632
138.435333
135.261612
162.550537
174.327728
146.178055
155.271439
110.213173
170.108994
161.069077
123.004883
-150.572220
-149.346222
-122.459930
49.189068
155.775070
150.904846
165.230530
136.760315
24.806501
20.500483
5.550685
-11.011918
-42.190063
2.978218
17.273464
168.328766
-47.800636
5.898372
176.487823
5.787975
-48.743889
145.939148
163.248688
135.523865
147.130173
145.271088
147.158401
40.245766
56.556450
34.917583
145.057419
148.883072
150.397324
139.848099
139.919739
144.901245
117.700600
168.502258
143.996536
155.514847
136.284958
151.764694
164.623871
124.310280
148.524307
53.402016
7.514287
152.672607
166.684021
155.807098
176.764191
148.254379
130.472977
132.334442
140.072586
140.629883
139.224518
140.037033
116.458160
164.518875
135.403870
144.676239
74.629181
2.914435
-8.502535
-16.637527
-37.392078
152.105408
131.106079
155.624512
153.404373
145.158005
121.332733
147.871719
155.102936
154.412125
148.547180
117.719002
139.642303
-28.971645
28.445381
-17.698252
-39.914753
-39.516956
8.874048
2.123016
-28.546326
-50.433254
-37.667332
-3.252752
-0.387654
-43.329208
153.082108
143.108704
177.561752
159.600510
162.654282
140.441528
152.232483
163.809097
143.505173
158.055756
153.141571
155.268585
137.802032
142.398529
145.347672
170.151367
157.936981
158.089111
138.203140
57.674522
151.331970
147.165894
131.419113
138.961151
127.341545
132.766495
128.362000
156.583664
158.717285
137.695480
143.717834
140.037918
145.618698
134.566757
148.147446
128.532867
151.581680
141.450089
138.646439
138.219742
143.935776
129.454788
156.966370
144.559128
160.944077
162.362122
143.609604
144.692200
137.735672
130.662140
127.195450
175.766541
141.295532
31.211124
146.298447
134.599258
109.796814
148.659302
146.432861
150.267776
148.237061
138.515656
151.924515
147.133667
137.841919
157.512833
153.582199
-31.009447
-49.552639
-17.140984
-10.793808
177.759369
150.551178
135.735519
141.229279
130.951706
156.605850
3.292058
79.985367
171.883484
134.598053
160.370758
141.634216
139.002396
160.951996
167.992401
155.393311
133.651352
146.181778
139.364914
123.167961
174.621552
133.602448
53.074787
137.203323
148.558243
-177.268265
161.529160
152.325867
129.728912
158.632309
165.783997
143.995026
164.659622
142.366959
153.918304
136.147995
166.772263
145.506104
159.184738
146.092468
141.050659
140.272278
132.596268
127.880234
129.188568
141.951630
139.088211
147.136642
156.552338
118.894569
143.047791
143.318130
128.919525
148.015579
48.486057
-156.447220
-170.166077
-139.896774
-143.006409
-143.432220
-168.119675
152.297943
131.791992
121.239403
146.429688
153.765930
151.733795
141.758652
151.007874
140.169891
151.029495
146.821045
169.661240
143.990372
120.796112
100.465118
159.698975
146.567337
153.318192
128.438660
165.010117
157.921677
129.908340
154.926468
133.881271
144.247391
129.835526
147.614594
9.609466
-27.115824
-39.987747
10.786164
29.877554
-47.955681
153.582306
149.469742
140.253052
145.710739
144.509476
119.932335
129.058273
151.189560
136.040543
153.305023
159.635376
145.655685
144.519928
159.245712
162.835464
159.940613
160.846283
173.573929
130.007889
134.226791
149.566605
124.180084
148.032440
146.682129
141.600189
137.305908
148.313004
152.008698
128.918091
159.772217
150.175201
-5.922616
12.651641
2.518006
-50.790604
7.652809
146.467896
134.480072
139.198746
150.645355
113.804153
147.475601
161.050140
144.496216
134.200027
34.276424
170.725754
170.407455
122.347450
133.904999
136.561386
161.150208
154.184021
99.838036
-36.968693
165.394257
130.594620
151.163757
144.918106
108.537628
140.529022
165.569183
160.922195
125.850357
149.520889
149.968140
152.049942
137.554489
146.668976
147.181290
155.733017
158.569168
-33.458023
-36.944725
-26.143154
10.091729
-48.809742
146.725266
129.351471
148.483505
137.645813
133.665833
122.596428
139.885757
150.418930
149.381348
139.981140
161.758438
149.941193
146.832291
165.595474
154.271637
165.648209
149.662170
125.402893
149.984863
97.032753
11.685315
33.215115
36.916672
144.317780
169.153580
132.767075
158.048279
-179.655075
149.927704
146.209457
127.986862
11.553176
20.751043
166.873474
136.730957
144.703110
135.434769
117.042305
134.580734
138.078598
132.822632
-15.736272
17.751534
124.165459
130.367844
150.284943
151.102051
154.372086
153.121078
156.258774
126.856766
154.287262
142.854385
178.590958
157.489899
141.028534
122.529465
19.628843
-52.846439
-18.597635
-43.037495
10.486235
-21.837399
-41.439026
131.056564
150.333664
15.767056
-12.084097
25.824442
136.595047
142.830811
141.859329
142.126938
153.129303
144.156509
148.852020
154.596161
134.745193
132.252640
132.971786
140.428909
151.208878
152.821091
-0.194834
-17.161226
-7.259257
-16.829807
14.169800
-38.843014
151.701614
152.894485
159.683472
145.445557
147.240875
149.522293
144.005600
163.880676
145.434875
155.886917
131.584549
148.491180
85.162666
155.801453
154.531235
158.517181
167.622055
150.358597
144.886734
135.445404
133.789352
149.706436
144.022949
150.102554
142.971375
136.266663
146.684158
150.303116
141.203674
141.757919
165.363617
137.982925
132.645355
151.675842
128.179825
155.707565
136.710052
129.064255
154.979904
157.247986
-37.236050
32.861141
-1.168351
16.809143
-25.914507
-167.656448
147.586334
-179.781479
148.198593
-14.327892
-23.467672
-15.678295
-41.797543
-2.393428
-44.157463
13.102804
138.546234
147.437668
144.277527
134.406723
-138.545670
162.554947
119.890007
139.520538
117.428543
148.377792
153.101273
140.235413
120.684898
144.550827
150.089020
25.343565
26.944996
-30.993095
1.113466
1.488983
6.656494
37.151386
20.647779
-29.163712
5.131867
-25.625690
-45.085899
5.202172
-26.960682
-4.930580
-9.136757
-17.007677
18.587408
11.621305
-0.789319
34.607422
131.858337
140.695877
134.544495
118.393608
128.129013
-153.504318
111.601143
11.250515
3.768943
13.985226
15.081055
-25.188334
-21.401091
-20.182785
-35.092648
-18.916487
-11.420115
-19.036390
15.123209
31.183435
-0.634582
3.761349
-4.730606
-41.206882
-28.826235
130.119980
156.772049
139.108322
145.885590
172.507050
173.046829
143.484451
163.119568
150.883423
144.763916
139.639496
139.971725
136.658493
149.735306
147.600739
143.546631
141.011002
143.910980
149.937943
149.022537
13.327111
-14.448312
-45.904652
-25.100710
5.891222
-9.304383
-10.778571
-34.866558
-10.130072
11.700750
20.324282
9.568750
32.793674
129.567551
140.464798
150.350464
129.297592
148.289261
129.656464
155.762833
146.521149
112.944756
129.740524
151.006760
150.799774
164.722061
145.315872
161.017151
162.559387
159.971420
138.099503
131.037918
141.316177
126.841400
146.360504
140.730362
144.529587
161.344406
141.683090
148.111984
144.157806
138.843033
153.361893
141.533966
139.932297
-49.249630
-37.214241
20.542150
-37.735725
-40.694260
-5.049892
-42.813995
-38.889652
13.203148
-46.986774
151.187576
141.352493
131.104767
156.544312
150.296143
143.883224
162.532471
169.086945
161.042007
55.119495
21.386755
-33.080559
-12.051657
130.669907
143.457199
127.733643
164.858673
144.627289
166.942123
144.566544
-17.235598
-42.706345
-9.694526
-19.085674
-3.300433
135.088867
155.377014
138.941299
170.634384
162.789566
-30.516201
34.381905
8.793301
-35.535492
-46.256752
-4.935902
-9.196717
141.635437
111.929298
149.020370
147.047134
149.925095
133.089157
134.881607
169.969025
-14.565219
17.056017
138.027084
150.707596
153.821930
147.529510
115.831467
119.958771
155.388657
154.329239
148.590118
135.748337
143.045181
152.449432
141.505859
144.971252
-10.916231
-39.360840
10.011349
-52.372749
-4.313342
-29.029371
16.756285
-28.100187
-47.142204
0.214891
168.086456
101.695953
152.186508
164.975937
150.867920
170.973236
-179.581741
154.261520
147.187668
179.047958
150.988815
148.133774
169.871719
144.368881
133.002121
153.931152
138.180450
151.079620
155.156677
141.093033
140.157776
157.235031
119.210266
149.863129
149.066818
133.028412
132.781662
150.191650
164.593979
154.837341
130.871475
166.021194
136.399704
142.198395
143.064194
116.327621
146.243301
169.555389
167.748184
10.296557
151.742035
162.458771
147.533356
142.235153
127.153748
146.940720
165.476410
142.539978
137.918747
150.815796
139.245483
166.648361
148.788025
140.015579
163.212692
119.691490
-173.334961
127.687904
142.993423
151.100281
154.578323
138.632782
144.620529
136.410675
122.147957
134.477753
140.827927
-165.976837
162.278336
179.089142
-172.905960
-158.382202
-168.956543
-167.454224
-167.246765
-162.764862
-162.891266
-150.309479
-137.455261
-169.181473
108.779716
-139.833908
128.039551
-147.601746
-156.338715
-148.089005
-171.653610
-135.372894
33.256977
54.785679
133.124619
115.087654
149.603699
-21.496014
-21.509468
-50.228298
-4.896170
4.131474
-18.848654
0.000000
2.627262
-30.831789
-6.767150
-43.999016
-41.236477
-43.486336
9.168747
11.709672
-42.039356
-37.515171
-47.934898
13.349819
-8.555979
-0.924504
-15.184493
106.050575
112.825142
132.663391
175.085007
148.040359
146.848618
125.408028
137.260208
130.783020
142.678406
149.228729
174.092453
146.097366
132.392822
-12.809204
-33.588913
126.014870
77.555496
-5.366223
30.931646
-56.315861
54.508247
29.348095
-23.135174
110.154015
139.800995
162.121216
178.635559
127.374046
130.433609
119.596252
162.386398
150.761200
139.496368
155.157120
162.489212
159.780807
173.833237
117.885849
159.036057
147.537811
160.298248
160.146606
128.844025
141.853577
127.367760
164.350967
147.724030
164.282593
147.788605
107.312523
137.536011
123.967789
167.711411
-6.437727
-90.640556
-10.057624
154.219650
144.556885
153.508469
143.545792
151.572769
24.965006
-42.204254
-8.013393
-39.688751
-36.277622
-46.027245
-0.994850
8.443107
152.548874
147.546158
160.173676
93.672623
146.636688
152.488358
-39.674641
-1.790457
10.313148
9.127828
0.178041
124.662964
147.076706
151.589417
149.115829
165.686508
140.333282
158.145386
-0.258688
-24.047674
25.234537
-15.471031
17.084415
-19.552517
110.046089
109.313461
155.989822
160.595337
166.636444
147.931976
141.746536
152.348923
158.067490
118.212151
139.313644
164.977371
168.126572
145.789368
139.627121
150.584778
96.642448
164.452255
132.927826
165.494629
165.579285
136.101913
158.247025
150.349838
125.379990
160.364136
157.970703
166.920242
-4.566302
155.595276
135.869400
167.934860
144.168518
137.734253
139.745987
149.813660
131.600967
151.465210
160.290314
144.500381
147.449158
124.715942
174.173843
139.685043
159.532043
166.098953
141.873108
142.428009
118.976440
123.267601
154.050644
135.384949
136.416245
155.812119
173.323868
149.982300
157.363068
138.136642
168.350937
131.795914
125.887482
118.337013
148.649704
146.762070
151.921707
156.622925
-37.475063
146.719513
-32.032894
-29.882902
0.322034
142.901016
154.743637
149.881500
136.746124
158.758362
162.638351
149.921432
166.501236
145.176483
177.386993
156.924759
110.078194
143.499603
159.260803
163.532837
130.277374
177.183868
146.858505
148.719833
161.210358
6.733797
19.905106
-49.094135
1.058324
-19.329151
-13.953891
-38.467213
-1.195667
-30.635511
22.505589
7.530148
134.356857
126.048637
157.342087
-31.644375
5.203641
-4.982872
25.918125
136.766891
111.812180
152.111450
132.183289
135.940353
142.644424
152.946564
146.016083
134.015060
168.591309
-74.991890
-9.344052
-1.419135
-47.584919
-11.702451
-47.273746
91.358246
34.519016
-146.572830
-150.703018
62.958515
20.726759
7.926200
-8.701546
59.060139
-3.107783
161.603790
143.543060
8.017385
-0.174713
-9.053277
146.037277
162.581604
147.872681
164.757889
121.129768
155.587158
117.817490
144.955643
-17.408438
25.764372
-11.554897
-81.482765
153.358704
144.416626
172.722122
144.460678
166.363266
144.635498
149.219223
169.529938
153.767410
147.517838
173.869156
159.626129
172.380615
110.138969
145.615097
154.458954
145.703003
152.388885
147.853714
134.706192
137.625595
7.017832
-51.546799
143.411072
148.437073
170.035904
13.373154
-50.111080
137.710144
147.328506
-1.793296
-11.343974
2.574430
123.776924
148.294617
138.218033
122.719971
178.329651
1.499983
-15.433848
150.293640
132.156128
151.507187
-2.738811
18.439964
-22.410988
146.587646
125.031006
136.167389
112.667915
-5.726525
6.686038
-2.630018
-33.298077
-16.315138
0.652821
-31.425238
140.680252
153.358582
85.931816
136.902832
134.324524
148.742111
-2.618606
-1.724423
0.997207
3.517694
164.894165
141.403809
147.611664
143.276138
109.135254
163.373184
149.662460
-176.351273
-37.786388
13.812729
126.171181
122.842117
168.479446
98.975563
149.191895
157.419525
121.863037
130.519653
155.068085
170.210129
168.444336
147.388077
148.580429
143.125671
142.670273
168.142197
147.472610
172.048920
130.778992
155.946426
170.998444
158.322403
151.880142
141.921570
102.561729
135.497452
154.534409
164.932983
154.700928
108.749199
156.565201
133.166412
150.092422
149.510880
165.816422
149.015091
147.071854
131.092148
132.751465
-45.604694
-3.141054
-53.205524
-19.167828
28.467764
-45.456837
17.628864
144.271149
177.876236
147.582977
119.512810
135.190613
137.944489
154.506500
141.373108
120.131096
11.768790
143.964355
164.074051
152.959442
130.632065
145.854752
127.860794
174.350677
150.227646
138.667542
160.754257
-39.683456
1.491085
20.621498
-1.004247
-39.901543
3.083118
1.479623
52.154068
-1.867812
-40.689667
-21.965420
-18.154812
160.882858
166.875534
151.807892
145.697098
131.607941
126.795296
145.508072
152.919128
140.291794
123.004326
145.737808
157.636383
122.560089
140.515747
108.337204
-40.566460
-1.658710
22.220921
176.506653
146.778595
159.868225
163.555542
171.169189
-11.723832
-31.358902
-48.138885
-41.112823
20.140545
-0.296735
21.145638
-37.339973
5.332264
-35.405685
-9.556931
-17.031281
1.047171
-38.365948
-18.611284
-27.220125
52.707546
1.341151
-30.730221
14.147057
145.250732
140.902939
-132.277725
126.559395
164.331207
132.416153
150.522171
128.997498
150.799393
136.532501
131.687332
137.247559
159.529327
132.699951
139.887802
171.890518
168.179962
149.151764
149.966660
152.629547
138.984131
149.778381
131.687714
155.185043
139.120941
157.600128
176.070541
129.322830
-81.415054
1.711665
9.625124
149.655624
134.931961
150.796677
141.418060
146.178894
137.827393
152.467331
170.424011
147.940720
136.750244
143.413040
-41.284485
-25.135836
9.162444
17.918732
-15.229554
-17.765060
138.651947
-40.811695
-24.639927
136.541504
154.277771
151.225647
106.919518
142.285614
150.044495
161.171417
148.942978
163.658340
144.287323
123.425034
153.133942
165.125290
144.029617
149.926193
131.626144
139.282761
167.489349
158.017944
160.501862
113.572052
138.920227
167.239365
147.395767
117.832573
87.400238
143.422531
158.146118
147.093277
139.348511
132.954971
155.104340
140.798004
154.290955
149.973175
131.005997
151.593826
134.390442
158.480774
148.662994
160.920273
161.057846
162.039444
153.988266
140.967163
127.201996
159.565308
161.989166
136.958054
151.276001
136.451767
158.784149
130.845108
150.614304
140.439316
146.905319
157.548111
150.960724
81.453011
119.483047
160.026413
153.317215
128.384933
135.235367
153.044434
128.499054
117.658745
139.925430
136.506516
153.341446
126.257095
148.898880
139.620758
156.242325
145.164017
158.268051
117.475174
87.363533
63.473259
134.613235
158.867783
142.812729
-5.008872
-10.706236
-13.972672
158.621750
160.650131
159.571655
162.952850
138.211395
153.829315
132.947906
147.710495
128.549484
140.915619
137.074829
156.062714
156.020294
174.009155
173.758835
142.706802
159.871811
149.428848
113.848404
139.467133
144.349915
135.292603
140.138016
131.960129
102.199425
141.202133
151.295837
-178.210083
162.936859
144.897873
137.724915
163.070679
117.205643
113.727348
143.656799
155.370209
151.747604
109.558838
146.435532
153.381226
130.049011
143.324799
137.708984
140.498337
130.400650
140.654907
171.802658
145.649719
162.979553
1.432038
-36.876335
27.993198
-44.140690
143.789337
146.690216
144.138977
169.919876
169.372147
127.381081
172.006424
120.740440
136.833572
147.605194
161.450912
142.516861
130.349319
138.349747
138.940704
138.786880
147.283981
149.726746
166.346191
156.465530
173.395264
161.751389
135.705124
167.875031
135.885880
161.203934
155.865540
133.832382
128.479645
126.606483
151.787750
147.795715
143.780472
-179.651123
152.904358
119.235046
114.102364
147.078506
157.450317
169.909195
172.748032
147.122452
144.876785
128.317871
136.366058
177.261246
150.265991
152.481308
107.166405
132.014847
147.264740
146.055710
158.125626
43.883991
-30.068321
107.789215
154.966324
131.438110
135.219986
-12.393346
-22.105598
-26.478071
141.458694
170.460831
128.903366
154.220551
154.667938
162.425507
119.810074
139.510742
158.026260
122.949028
127.860107
147.829727
147.073334
139.482803
144.043457
145.390259
146.697586
148.994934
137.241959
148.345215
151.809036
155.058777
165.090027
-16.783781
5.559610
-39.100147
32.666088
-0.456712
7.656552
-11.324703
-8.899405
24.401665
75.461754
126.875343
140.724594
160.215820
147.001694
168.408035
145.829880
125.801926
139.378326
135.779633
144.674881
18.312355
19.758722
9.242629
170.912186
165.716080
-18.891705
-10.365815
-50.189693
65.155022
145.310043
171.593292
176.800583
143.467300
147.838394
145.753799
151.249374
132.614624
138.937958
142.309967
14.536891
31.361523
57.976269
122.632912
148.356644
167.730362
138.041946
132.414719
-178.071350
165.306534
150.865402
140.837082
-6.012032
153.483780
-1.739788
-18.887928
71.542694
144.350037
145.300262
148.246140
102.477257
139.221115
152.284271
129.831070
133.324036
150.501740
153.500259
174.987839
138.429764
139.489258
158.271866
139.059631
148.575500
166.360825
154.842072
148.055695
125.584442
168.319290
-42.288700
-2.654980
120.698547
132.320938
150.498764
117.588531
139.985626
152.810425
154.613861
144.523636
161.574570
141.154007
135.558517
63.062069
-32.425743
145.688629
156.565491
122.771484
142.588196
129.241623
145.315811
134.877075
141.019882
143.546997
111.865570
-139.277374
131.815262
142.851501
160.812195
167.575607
143.575424
148.978424
145.664444
154.797119
129.324646
131.768188
123.297638
152.165756
147.957672
145.109818
137.876602
154.865677
140.686310
135.720657
156.507385
41.478672
142.238693
131.636429
135.089615
11.656938
9.919862
-35.093105
7.133004
-15.186645
158.523010
153.925980
7.184305
-9.787233
-2.377511
-53.444210
10.056314
-46.708183
138.666245
125.772766
-150.732666
52.313835
134.399857
112.952095
125.307419
146.185608
139.649841
140.881058
109.174614
143.957596
137.641785
149.507172
153.975845
169.945435
144.650772
138.398117
157.284271
138.012680
132.156097
167.525223
148.834290
161.591141
161.499817
127.472237
156.322128
-176.408386
111.631264
114.189148
121.787430
146.637863
148.275116
137.573517
140.270340
146.155243
137.648193
154.421204
150.740936
159.171494
6.947377
-5.387979
137.611069
144.844788
163.888901
163.977493
131.866943
140.661789
152.635025
151.352341
131.682526
146.957809
-16.359463
-18.854256
141.468704
165.750504
129.459320
144.044632
128.850525
144.582336
153.114288
130.769653
143.496780
156.844467
107.138344
139.784164
133.625076
157.026260
147.889160
151.769547
131.029434
144.575058
143.203171
161.769775
166.277603
151.128479
135.754410
142.536850
151.450928
145.662445
137.833160
135.480209
161.995544
147.849548
153.264648
146.945480
153.307083
139.982529
88.523514
158.431747
150.538269
147.396561
142.025879
130.029434
151.149323
127.786629
154.342834
148.000702
9.696796
-55.906055
-15.862842
-12.888860
4.171572
-37.935406
-43.510525
12.954270
24.275419
-42.223866
2.123846
128.560028
152.543457
142.813538
147.304382
139.145050
115.289055
138.229263
117.507919
141.572556
126.171852
144.256958
152.599396
108.485359
167.095337
157.384796
158.186890
106.664291
146.199860
133.911804
127.982140
146.811035
142.576614
145.583893
161.945206
166.769058
115.343376
154.292740
139.944946
150.291061
114.679550
151.561432
151.604568
-6.387427
-34.576359
-49.855804
-5.462496
-45.779194
173.188202
134.693649
146.058243
135.697922
166.076035
143.680130
136.127792
139.758713
162.596603
168.750443
150.604095
119.493935
173.958420
166.825745
146.617126
113.531868
152.172958
134.241333
143.570862
143.198776
131.521057
148.743896
152.289780
112.050766
148.797913
161.828552
148.699188
150.164520
151.968262
148.286301
136.761978
129.463806
138.450897
153.473907
140.821533
132.049606
150.618210
163.334564
122.894508
122.547592
119.374908
39.970509
60.601364
32.650749
79.050758
149.501190
150.966415
145.799881
156.939301
168.354462
154.676834
134.249542
111.602715
145.637924
125.324936
149.570343
142.934708
-30.720522
-26.750580
-17.802351
-53.889233
-14.470974
-1.321750
-22.315701
-15.519389
144.936203
152.012787
134.814285
174.374008
129.619247
153.194443
162.264175
164.616608
135.608322
144.814240
127.688873
154.696106
128.692169
108.696556
176.686127
137.746552
137.306931
166.652191
173.514450
141.357544
143.858093
179.918427
119.221436
141.455215
134.368057
139.376877
173.297928
144.499313
113.856346
123.581253
107.320747
151.385254
174.657883
132.078278
133.072296
135.263962
169.805191
139.332321
149.295288
139.420502
145.612762
151.443375
138.085159
166.561142
155.891556
137.165649
150.992157
135.872238
145.901215
146.787430
109.451180
150.864410
133.771301
-19.676226
38.980499
-23.602425
25.079199
-18.744095
23.907484
153.890335
150.206177
-179.200577
152.287796
163.843643
159.819901
139.726395
157.314606
162.682999
161.848923
-26.184088
105.751472
144.367279
108.730675
155.202347
112.592026
-46.180824
-39.883316
81.659225
133.173813
114.095200
132.581650
147.847382
131.886459
143.483383
23.093042
-46.887760
175.860748
138.973083
150.934708
133.633362
145.884644
94.560730
177.208084
140.981781
170.436996
151.271027
149.789337
172.242752
117.242882
149.709641
167.854782
144.302261
142.788223
172.862045
159.511078
115.821983
126.439224
140.480942
148.850967
-4.036238
-9.803012
-42.634491
145.252960
136.539032
166.787781
140.617447
139.704239
123.744331
143.389862
172.998352
-42.126289
134.487427
152.239838
140.908218
-112.887474
-20.069210
-40.526352
60.672108
149.927200
165.308136
137.056747
141.744217
131.552109
21.885283
133.373199
141.910355
143.549744
136.144821
139.576141
166.069443
169.117889
159.475433
125.260406
144.873352
135.395706
132.631363
128.482376
144.335770
157.701416
145.990128
163.976639
154.061218
148.396896
139.359207
150.160049
126.170074
141.900909
152.609634
144.367813
149.653397
141.194244
153.247223
159.178375
132.116028
139.265045
148.661072
158.027237
135.080582
154.078796
122.104500
129.751190
143.843201
138.425049
156.264679
103.022957
148.585754
113.486603
156.249344
162.800903
140.932129
130.130447
169.844360
146.148636
131.501343
146.017410
-11.351472
-2.033169
17.699408
125.428711
124.903786
141.011795
137.133469
132.780212
140.666183
98.119392
152.019150
106.880219
6.509696
-40.751442
23.172373
-45.028107
-39.131523
169.906555
138.868622
146.551193
148.376114
139.849182
173.479156
126.171486
122.397026
137.691345
145.932083
134.914505
140.806656
128.266052
129.065964
163.144913
148.321381
139.332565
154.999542
149.147903
160.202240
155.874969
163.640991
143.064178
156.906616
162.069901
133.710236
146.644363
146.859177
148.953522
132.932205
136.924164
158.365555
154.813400
136.309860
158.753937
138.880112
164.939148
151.008011
157.398209
23.042488
9.802130
0.852257
-18.438086
151.156937
144.206879
118.040619
131.452728
14.754191
22.821091
0.528971
-8.705675
-6.123238
14.545229
3.669598
10.592156
-31.677534
-13.115362
-43.359913
12.745755
149.440170
122.307755
141.759384
153.677322
113.716347
132.449127
139.873520
163.551514
145.231979
159.078323
159.555695
144.685593
149.495407
178.850220
119.684357
166.317017
162.388535
127.966797
128.815674
137.858078
140.587860
131.108383
128.278702
126.797363
164.655624
160.607559
-165.711899
154.497345
116.259987
147.562515
162.576309
158.585983
153.682999
168.091171
158.231262
172.054398
-43.784557
136.427673
145.241226
161.195862
171.360474
147.063599
143.509171
14.101686
-53.970322
146.455399
139.841339
142.074860
146.591309
150.536530
104.262886
165.824448
146.235306
20.872223
-21.464277
168.052734
135.596542
144.360657
152.880783
140.294800
152.877167
128.572693
149.693756
129.800522
144.240189
136.072189
-61.451408
15.283439
-42.947052
-9.213944
150.077896
171.677948
-2.855333
12.316175
-7.794475
11.847843
-41.706615
140.188354
148.527863
145.535538
154.850418
143.505493
136.351074
144.873856
138.924973
128.351028
143.280090
110.819328
136.192291
166.997803
-0.458423
22.844641
156.500183
152.612808
144.230927
134.535553
162.875748
132.555557
135.772278
154.183182
151.661728
24.454409
6.314320
4.996026
147.381119
145.677658
-16.595215
5.065233
-11.676898
-26.701950
4.593418
153.468567
161.667114
145.781708
168.811661
135.374390
164.579498
133.450989
156.042419
146.267624
154.018509
-9.326473
-16.888601
78.158295
140.141296
155.756439
158.668365
132.267593
156.078049
167.391708
130.225815
149.451126
43.696053
119.861755
-142.565109
171.066055
-153.693817
37.102287
117.978401
20.274570
34.963158
21.958006
50.045181
143.503021
146.969849
148.382401
152.562195
114.426491
138.306915
123.506493
148.925400
137.036102
138.032379
152.272812
117.480461
153.160736
-173.300507
143.624634
109.434563
137.505203
140.427002
150.606506
161.650681
153.257446
150.370529
153.886154
128.659576
168.346161
152.609497
-12.078109
-27.151587
161.803741
141.759781
131.383636
161.376328
150.788254
144.815231
124.545815
128.701782
119.971924
155.577835
-35.199612
-22.559452
165.037857
71.814903
146.884125
162.018219
-12.596841
-33.689644
36.944546
-31.936729
-52.955093
-22.986261
6.619209
1.366447
-23.279453
16.566998
-0.257171
-44.440563
155.698334
158.268448
-13.728570
29.908844
0.993472
-13.562618
-39.518456
-18.702826
130.048630
129.445084
140.304581
150.649261
141.300476
158.294342
171.803146
148.437592
134.572922
170.569153
154.621185
142.153442
129.547592
106.678612
156.085602
151.537308
166.319748
154.902847
131.461136
142.740204
153.548096
146.957489
153.189194
135.268143
164.760925
139.186737
129.919724
-178.340805
141.646317
149.110733
119.946259
133.207870
138.147675
98.803169
158.409271
156.019135
133.936646
138.398804
115.922073
-179.625687
166.569351
153.618301
152.169708
157.625870
131.390488
142.409607
156.866867
161.925842
147.010162
150.755661
126.243858
-178.348251
141.833206
152.090775
-176.871185
146.718170
125.900078
139.924301
150.613251
139.797729
142.319214
142.030472
149.333984
152.003860
105.718147
-175.521088
147.297882
134.681503
159.426254
168.979111
170.148209
170.642960
162.465546
139.287109
131.521866
148.259109
142.068726
-48.190647
-20.536299
157.086761
136.444931
145.679001
156.408127
176.126312
162.370224
154.813446
140.803284
128.447052
125.108841
158.528961
138.275070
153.299316
149.515244
160.466461
154.796158
121.223801
156.857056
-2.700304
-14.933885
10.453515
-5.416454
158.243912
139.985519
136.316284
-7.265633
19.008392
-21.365929
12.223193
13.931497
34.857300
2.555199
23.825855
2.786356
144.306641
-26.571833
140.370071
135.766525
153.134293
151.549057
152.274734
150.564819
142.666168
146.546295
125.705307
144.472000
42.895432
35.683144
-167.930618
-153.627182
156.558090
159.494339
160.123871
142.457581
169.809296
2.877392
158.349762
122.088806
138.946014
139.277161
140.953415
156.774887
154.546112
129.590347
133.914673
153.597351
121.535767
145.384766
132.240311
160.397537
159.098404
5.164218
155.036484
-178.975296
147.087128
122.085091
161.206116
-8.476302
5.937490
-27.928783
97.170509
159.271500
125.221756
122.771553
150.336151
165.359940
163.298035
130.996323
135.945541
149.026047
28.877602
-155.809677
-163.715103
9.969300
-174.035690
-158.762451
-139.569931
29.023102
-154.201111
-154.791199
174.429047
-161.090881
-147.307953
-152.625519
-135.727997
-135.288986
-135.324707
-167.292831
45.800415
146.150604
157.376266
156.719528
145.713882
153.837769
149.615707
176.554794
161.975204
-49.402782
-15.536560
46.896896
144.131058
125.250610
153.435974
156.329575
-146.933228
143.902878
13.498042
9.900952
-27.805204
-50.538803
176.407837
16.853994
20.516186
-30.400358
-35.563339
-28.144230
-12.997358
-0.435213
19.768064
7.849129
-28.805700
143.269333
154.146423
130.120758
132.856995
138.876785
168.012604
137.862610
145.773071
-4.981063
4.198666
-7.196092
13.019569
143.742462
131.581131
151.786697
126.572144
133.025009
155.471649
144.892441
147.654144
104.766396
159.918167
-176.729065
126.705139
141.903214
123.817924
-52.439220
-53.666489
25.206774
21.000755
-42.583843
-48.266148
-16.106703
-2.431560
-28.941519
-40.747402
5.121243
-9.842527
134.303894
126.163803
168.830368
150.651535
133.629837
128.995422
136.486069
155.705124
166.372055
122.590225
152.490662
139.677765
150.924423
139.106445
169.112000
145.373779
132.178925
125.450348
136.669083
139.982758
140.989838
125.965294
113.696358
120.325165
28.316683
75.823952
154.733841
165.100479
141.177017
105.035049
162.532379
147.535049
100.618713
150.378403
14.896376
23.956490
169.956985
-178.669098
-167.765289
-168.335526
-175.249008
-142.490860
-148.418045
-136.247635
-138.837341
168.846283
-178.739624
-158.805267
146.622299
-153.288788
151.938171
-159.390106
-56.903816
3.830014
72.295464
134.923187
128.651749
120.843849
151.039597
149.390411
150.618896
162.235397
146.737335
152.050735
139.559738
39.682377
157.512115
133.643494
36.841396
11.532148
8.330908
39.684437
167.121643
124.919128
141.852417
143.307175
156.479889
141.760101
100.473198
129.248825
141.720566
129.434418
153.901581
135.193314
148.895035
143.842468
177.130768
-156.206451
133.623947
151.927094
150.704453
153.052216
164.598282
148.195587
140.727478
150.127411
-58.830677
166.427399
145.284225
158.704758
126.619408
153.701691
136.478806
129.157745
147.097488
163.385696
145.753281
131.710342
145.903030
140.670502
137.153900
162.455414
-36.502201
24.218105
153.194199
104.132751
170.395294
136.927307
152.680389
105.813286
149.145294
135.361282
137.776474
136.911072
157.173218
143.099213
133.939484
147.666016
144.382172
-44.446831
1.105884
-33.088276
46.977180
14.256661
-34.612209
146.499329
127.082573
150.019623
124.064941
128.653351
12.167143
-1.825420
27.015850
6.591986
-89.575478
46.705315
-25.753023
147.254639
145.155167
128.948196
127.852951
119.267189
166.610992
132.880920
-28.377975
5.960983
-29.439838
-45.476048
-9.479422
-28.948328
-4.590774
-58.568321
-24.580404
3.761662
-2.175109
21.708624
-13.026177
18.155251
-3.816955
-20.159422
172.454453
151.628189
169.475098
142.586960
130.694153
125.799347
141.322556
163.587296
124.226082
-5.817935
114.791351
177.700073
124.797974
167.036087
173.036774
156.223816
129.289734
135.519638
142.467056
127.712997
132.834793
148.320328
138.661957
169.942444
106.381950
152.838776
167.547714
155.482407
117.841606
132.867874
147.509628
130.532394
131.767975
151.704620
159.007187
105.324707
13.166961
10.020675
154.129333
109.039642
121.450073
151.746964
-7.172800
1.469270
19.206638
-10.958745
-29.234123
12.230207
29.885368
-36.703808
16.698761
146.341461
-54.049294
164.130478
147.382858
168.090042
-16.172258
-4.755016
-30.736631
3.522756
1.934315
-15.374835
-37.199684
23.089090
-14.008382
-13.168234
-2.394491
1.362574
-11.003923
-12.900246
-17.008785
-38.091644
7.234486
152.793762
156.131226
148.377487
153.231247
132.607010
118.595123
146.635208
159.226501
141.688507
157.030258
110.207153
164.718979
154.110703
132.780457
129.653885
160.247269
160.224548
143.525375
132.805023
143.264984
118.712509
117.619484
31.292814
-24.571562
-7.983696
13.642570
-16.851191
-17.417669
-38.257118
-91.548065
132.610901
155.359085
153.420410
135.712494
128.895294
144.155487
158.826767
156.778442
155.591675
112.895668
118.710182
165.665222
137.698639
145.635406
134.172409
149.249161
132.996262
22.153059
-34.538921
-7.008238
-41.837036
13.382128
146.033524
107.597649
145.577271
14.795210
12.783393
140.047623
129.474533
161.033447
135.134399
146.392532
144.197220
134.585800
144.132278
136.711136
134.964828
147.543350
131.560333
155.865219
136.431427
138.950333
164.198456
140.521301
159.481415
156.708786
157.571503
147.716461
156.216492
154.121048
176.095551
21.131386
163.093002
143.863937
142.402283
152.523743
139.622559
169.915222
141.168304
168.722153
147.468719
166.249252
129.966568
159.741714
171.319061
131.946457
100.110298
138.841385
136.728638
118.907791
151.234421
123.144455
133.843307
137.883011
160.450562
148.245911
169.981659
157.374619
120.622910
151.389816
162.904251
146.151138
167.411392
147.945770
121.145554
144.070053
152.965271
142.183472
156.269608
144.377380
151.314178
135.855347
136.459869
153.801834
140.416031
173.734802
141.918472
142.201141
119.135185
126.956001
146.182846
120.585373
150.304733
129.002075
170.418945
136.455612
144.989029
159.333679
155.399643
128.591354
140.136002
146.235382
149.254684
148.846802
124.408279
156.537109
173.761963
135.028809
141.075684
134.849670
160.860626
135.626495
157.917526
146.357254
138.014999
150.832565
116.693260
24.248457
6.934152
-37.008354
-5.045118
0.271242
-48.266979
-40.134274
0.504354
16.379190
52.852737
164.350693
147.419617
134.874908
176.549622
154.938522
163.929688
119.605133
-13.524557
18.340300
-1.053506
-46.290421
10.050268
-11.663949
-33.032021
16.305653
29.415554
1.684698
17.066004
-0.516620
154.086044
108.180046
154.121964
145.830139
138.611130
152.822357
147.233170
138.437042
142.408173
129.883850
130.961044
133.666718
-40.758949
-0.910642
10.614279
9.234779
143.775940
23.078768
-29.288136
19.584187
-1.997628
139.133835
141.294693
159.889618
-41.518894
11.678687
-19.683882
17.086136
27.995928
128.524124
149.460007
146.082077
151.392532
-4.969052
16.906803
150.126450
139.822739
134.854858
169.550278
119.676056
141.499954
150.677292
149.210968
145.211197
128.835358
153.786545
129.247147
142.736923
137.648727
156.701157
160.626373
165.051559
135.372528
174.048721
142.630920
138.973633
135.429581
123.643494
-36.187031
-2.777983
0.238211
-13.169059
-52.285828
-17.914515
-31.343563
-8.430700
143.619476
150.111954
141.586090
135.165100
165.483856
-22.841375
14.403814
-9.999556
141.715683
145.401443
140.205688
147.828354
150.373795
143.382050
154.248611
138.986084
161.012787
107.187134
145.038574
144.927475
128.992981
-19.135578
12.658079
159.799759
150.789307
-32.035820
-16.791702
158.067383
129.800308
155.980835
148.516769
145.262344
132.647812
143.745667
157.331390
159.851456
135.128159
138.981308
140.978592
154.886322
108.592720
-4.674327
-7.301271
9.241885
-25.883421
2.372236
10.889202
-24.224024
-34.856110
17.485096
-40.786312
133.758926
139.212463
157.584503
-175.634567
141.057434
112.401367
113.195679
169.842026
123.512070
139.192261
123.264801
150.763992
145.283356
125.069855
126.426903
142.769257
149.466171
151.304123
177.683182
156.407684
135.331650
144.480698
145.093430
146.555618
143.338593
154.265808
144.234100
104.624489
143.695419
159.221405
142.370972
145.815567
122.002228
126.657928
137.987961
138.833893
158.289597
171.504822
108.702774
119.795227
152.409790
170.450775
165.021057
109.392281
168.639786
122.063972
159.045746
121.148674
111.889038
138.178635
162.184937
135.419479
141.336685
5.028197
27.184092
-25.107906
58.732418
154.167969
127.436569
149.079773
115.748146
124.189499
131.656891
138.818848
139.022507
146.207626
116.781586
143.727646
127.672295
125.203796
143.384125
146.994385
134.094727
148.262314
155.113281
151.947174
155.991776
123.867058
143.553085
133.126205
148.365662
-135.652267
152.163254
116.252792
138.591202
136.041550
139.313156
-41.510105
-23.785116
1.589670
16.392603
-2.672103
170.564377
127.707603
156.921265
151.963730
164.559616
-176.553818
156.494003
-6.202702
146.413513
142.397552
164.637924
146.771301
138.491714
162.248672
139.380692
36.008270
37.053585
116.794617
140.802109
149.795837
-25.028585
19.754812
140.544968
141.999741
12.203434
-10.551018
25.832130
-4.864135
128.520447
165.135757
148.312027
152.613800
141.047150
128.511017
140.701828
149.276093
127.927048
160.946365
145.188614
135.668518
160.670334
126.262077
141.779053
156.514755
170.991867
154.003128
128.928604
146.529816
-179.909332
150.197739
-16.388235
-11.310939
-27.418978
151.828903
126.829750
163.834839
150.553696
141.520828
136.787155
175.426910
156.765549
174.214279
142.267075
152.457748
161.990387
152.018982
-44.307545
-42.190449
25.173540
-4.951159
-42.392025
10.872902
174.402679
174.115967
149.531418
148.204407
137.754913
150.300522
107.362411
150.463028
141.686508
162.466446
142.109024
142.667892
118.564568
147.997849
156.238785
159.191757
-27.837606
-3.867866
8.180021
-27.666348
-73.774681
159.446152
149.045486
145.001953
142.998917
134.793137
148.680206
160.589066
144.705765
150.611847
-18.702707
11.493752
11.658644
17.930195
-9.305038
156.901047
132.813553
138.615692
150.508926
123.051399
130.949249
108.273018
153.549088
164.028412
111.575958
152.228653
138.865723
164.670288
162.987762
161.236984
133.813858
150.176071
124.713211
138.806915
147.537003
166.354523
116.495865
130.992188
163.006744
119.999557
125.257210
152.641754
26.020884
12.004230
-30.328035
-21.688145
150.857895
153.873016
144.493301
160.169296
160.568283
175.439133
14.475115
-33.525177
139.555298
146.658585
129.839233
135.214645
142.010468
131.853714
138.929489
144.233505
118.419273
131.034607
148.651520
145.044098
118.139587
164.566986
147.158554
135.743439
151.284576
23.395859
143.529373
146.356689
147.750809
173.820648
166.000381
132.794464
142.323608
135.451599
130.813141
152.370148
163.529968
160.929611
125.861336
149.965149
-36.952122
-38.730770
-31.852152
107.618690
174.217728
170.417648
154.869492
138.839828
166.698196
128.118866
160.294937
164.559906
142.649338
146.526184
151.690536
175.453461
141.271011
130.006958
144.431900
152.817078
145.352432
132.723892
145.135666
145.820618
145.239899
135.106766
148.404846
145.670883
159.654343
144.622498
145.911179
138.285706
-9.846602
-21.245987
2.230814
16.196579
173.843857
138.127945
172.329880
164.682007
134.346664
164.177002
158.576340
143.262192
145.017227
145.627228
123.365913
145.422302
171.237091
129.319977
148.054489
131.838379
137.877747
138.614304
143.537613
147.537384
144.094467
113.242317
158.585785
156.157471
150.501083
167.019562
133.001175
127.530563
135.328613
127.481720
163.970840
165.092529
159.286804
142.270355
144.261627
131.861542
-8.960018
19.583748
11.189384
0.027976
-48.835793
59.144592
2.556730
-38.626461
20.665504
0.071326
-35.925789
-8.787580
-36.598988
-48.034981
-47.203266
-36.428471
8.150470
-36.446789
4.930024
12.173963
-50.380173
16.553625
-47.805195
-19.360008
-24.128437
147.419373
150.852936
147.554581
120.606598
155.337189
176.308472
125.599510
24.264469
-3.894304
10.694040
31.949902
-32.302113
6.042345
25.775785
-17.639439
-17.849028
-9.980302
12.298711
-12.239201
-29.758442
-5.514981
138.366531
160.660843
127.160683
145.718246
150.559372
172.640656
143.743576
138.931961
105.141853
169.231033
147.495056
157.557007
145.596451
139.618454
-30.532682
117.767532
150.521378
155.281937
151.775345
142.036560
122.097343
157.020035
162.187988
160.774155
131.439804
159.766861
160.271988
152.864304
141.860077
144.997864
148.896011
119.843216
-10.617264
119.529831
144.376907
147.182785
114.987701
163.833054
119.381699
168.541733
134.899933
155.890747
131.939880
123.310478
155.952362
155.662872
149.595154
146.697586
125.857689
164.585770
155.254059
154.449905
135.589172
148.568039
159.544556
147.689529
143.805130
36.366966
-61.047462
11.417337
-33.900803
-0.138476
142.191757
7.638949
10.423584
-14.854032
157.422562
173.963135
138.423508
146.064285
153.304886
144.038467
149.202988
168.736603
138.390198
161.487549
154.948959
120.963997
136.477097
162.103378
137.159637
128.615631
-41.618408
-41.270531
6.297499
-37.731361
143.722992
148.944183
143.033752
-16.322149
115.295143
146.746735
167.165817
137.841766
153.843933
140.011993
134.872787
134.996826
121.576035
124.776360
144.389908
143.099258
165.895996
139.959106
148.935028
128.680420
159.695358
139.819199
148.293228
131.400146
161.749481
151.594055
147.794388
125.256920
143.642563
149.268127
163.059219
160.708420
123.913788
153.543060
153.428253
132.307510
152.538330
152.162918
160.457138
161.906250
147.380493
142.828735
111.813950
127.509491
158.128174
162.370499
145.732300
153.933517
142.295441
158.949631
99.203888
161.313812
126.414406
160.012985
149.513748
0.761818
-10.446888
-17.876738
-33.928513
-14.540618
29.732010
110.474785
159.951294
142.502716
147.111633
113.632111
150.657623
140.341583
122.504028
144.611099
161.781235
-6.630458
-30.524082
-6.112343
-38.780495
-24.679396
162.172455
162.067322
152.366241
156.972717
176.050964
135.145660
142.548355
144.799759
153.444214
127.512108
133.343079
138.262833
137.662201
113.526482
144.065964
128.776520
135.056427
150.197800
141.634430
149.473007
166.995956
124.515160
0.415430
-47.375023
4.164524
27.906340
-43.325157
-34.188019
14.502334
-43.051758
142.029144
-178.941116
131.003647
176.921890
141.822754
137.327454
52.533577
63.000950
39.694851
145.917343
140.588211
120.994347
141.680435
146.719635
135.769394
142.732941
121.348907
131.042603
127.721565
27.156048
-21.554821
-10.970415
-22.676914
-23.302530
-37.683434
-8.525303
-31.951128
141.489731
84.839714
140.730301
121.201622
141.019821
143.700317
149.571716
159.395813
162.797394
125.137680
147.217728
158.315414
137.185059
157.101700
131.660294
131.065598
140.291031
170.340454
-1.039482
63.778049
141.310165
150.221909
165.880997
148.095016
139.225525
145.894760
174.293488
121.109245
163.002197
143.440460
147.415390
161.206726
136.480621
130.173889
161.876343
154.297684
146.274704
7.683087
-21.093584
-44.442627
-35.251968
0.881822
-41.862320
-101.419243
-2.224224
8.677267
136.938858
-149.105316
159.460251
143.422516
127.002357
141.205109
136.908478
106.217941
132.930069
141.961090
158.028381
126.289589
141.728897
160.506592
147.331863
145.372284
160.549210
150.059875
151.657013
167.206390
139.335541
146.321014
173.882065
130.587448
-41.506977
-5.675093
20.925327
-13.374806
1.444285
14.960618
-25.772564
-39.363590
27.794550
-31.445257
12.559863
-0.967932
10.537413
-8.559949
170.120331
-16.662640
33.921688
132.083389
120.639381
175.814163
139.318115
127.912140
144.706833
154.257034
133.032455
154.670609
152.223404
141.529953
167.882355
178.715332
157.254242
142.686447
7.604264
150.778854
145.119293
143.591248
130.714020
166.577606
126.372536
139.967117
155.005798
132.067276
177.485489
138.129532
153.053009
137.268524
117.290268
149.821564
142.831970
118.313950
159.211227
-14.344813
-38.764603
138.816956
153.161240
149.219406
145.780746
155.896393
134.964691
142.602768
141.930695
138.779312
151.320450
121.397629
133.840637
143.824554
148.108704
165.996521
148.554306
125.127502
147.707916
109.974136
142.734009
143.433777
128.524155
127.954979
126.101624
134.747711
140.360504
155.440125
145.267776
137.684341
171.791504
139.649124
136.952805
-5.402471
-41.070110
2.571387
-18.004702
134.624634
154.346390
170.306488
114.168137
172.440109
152.849686
-41.066475
-37.818199
-44.583134
-23.451208
-2.742454
-54.113449
-24.726889
-48.235027
-17.730968
-9.978805
-38.859829
-40.006489
9.953625
153.084259
146.048035
154.347595
-1.366160
146.098068
126.454842
143.542480
149.220505
170.955490
120.531700
125.423889
151.100067
167.460327
121.003540
145.918549
123.823540
157.709045
124.199509
132.435593
3.191752
-24.850639
-22.536118
-42.699657
15.858056
24.904373
1.175198
-46.045162
-35.592682
-39.035892
10.086563
9.319242
126.966377
115.404724
168.953461
116.480865
147.354507
-6.684013
-26.448666
-28.640594
-1.332514
-36.558029
-9.045091
146.743622
149.330139
120.040100
137.529724
165.711670
154.863327
150.027481
160.550629
134.331726
146.965744
151.833298
159.432800
148.941696
139.528702
159.522003
161.464951
167.705963
153.045181
156.122971
140.871429
135.080795
149.865387
124.277756
177.718170
138.641556
3.346499
-53.263130
132.820023
162.825211
154.222946
131.471191
130.566788
142.870773
139.865738
-7.770668
-17.832888
65.797951
127.032166
134.913651
156.659164
131.342758
117.022743
160.843781
130.456299
158.528061
131.714645
152.891602
145.668594
152.465271
134.788437
147.907745
128.690002
145.815109
157.258820
166.488342
135.453949
-171.619934
157.765305
167.399368
133.869049
139.214218
141.358124
140.673004
149.566605
136.201004
138.849716
160.893341
148.678833
164.394348
156.154968
-39.861614
-4.837521
93.020515
137.605377
139.241501
141.979950
164.992172
152.589783
139.186737
151.225327
137.339951
160.727280
130.049225
135.749207
144.584427
156.763351
168.190140
144.955078
-1.169690
147.541153
142.337555
119.565964
140.443817
148.568604
149.251556
155.728531
133.572632
126.700211
157.362366
117.497978
148.781982
-0.480105
-11.071564
43.440502
-29.226114
-18.281046
10.342653
14.871753
31.103720
-22.909077
167.373642
124.097099
129.774551
124.085022
117.514351
-28.427837
164.222153
152.413147
151.627365
150.270767
173.323929
162.045883
156.235825
135.173401
141.538391
111.059158
140.951630
121.053268
176.187546
140.775009
142.353088
135.338028
139.571213
110.316261
156.995956
125.018768
158.030640
152.009445
110.184151
27.488047
14.896655
-9.970819
52.217037
-6.483406
138.206192
160.948074
147.822800
8.709216
141.188934
159.722412
137.241913
160.538620
119.912445
132.792755
153.013382
159.788559
132.761414
145.241776
156.265533
159.809677
151.502640
159.294479
147.685944
153.402710
131.145493
-17.145061
156.811172
149.315338
173.273743
104.358177
131.126190
145.094482
135.726242
144.026245
128.907455
157.350250
169.315674
0.755629
175.678024
114.762032
127.305077
131.795090
122.396645
138.503769
153.851440
174.543777
136.916489
154.878143
167.737503
160.631393
152.032562
131.530151
150.677582
153.054428
143.229446
127.028259
152.277557
141.353058
130.298004
146.864685
130.641235
174.548264
147.437225
167.241440
140.900558
163.743073
150.136658
132.152954
133.977890
132.376053
136.408630
109.707314
134.514145
121.565941
135.824783
153.902557
145.545395
176.833862
148.152939
-0.328053
-43.648922
16.931938
144.334671
146.850159
115.242744
145.832581
159.811691
153.413864
149.479645
139.008331
128.825272
142.645248
166.813339
154.237350
139.099274
163.014374
155.051620
143.073441
-24.317591
-14.178740
-40.345837
142.911652
143.575027
130.441254
142.245865
141.247696
157.535278
106.073418
139.819916
136.050293
146.504639
150.220245
98.253273
21.785927
137.956757
151.164871
166.679703
151.141922
166.383743
147.170044
130.228867
152.031097
137.601166
157.059647
144.989914
168.841522
-38.001564
-39.176506
-31.636932
5.106070
138.191315
125.043190
133.044373
132.534882
138.299011
119.795380
121.238785
146.838928
131.648361
126.030510
133.530075
153.713898
146.269836
150.534622
158.967056
142.072250
151.170929
137.245895
139.897797
125.901306
127.117546
158.047104
138.626984
144.855286
163.635635
115.575836
146.542084
145.006363
140.706024
135.171082
114.186562
174.095154
142.761841
15.190673
-17.446249
-37.947083
8.832953
-40.754257
-0.733020
-23.412985
23.193773
4.270125
-39.021801
11.729192
-6.617995
-8.027883
25.741484
19.059546
-21.608521
161.715240
146.211334
161.863998
5.913208
-37.367970
-35.951363
64.883957
149.686798
160.594620
161.879990
148.757431
154.422119
