# Supplementary material for: Comment on 'Valid molecular dynamics simulations of human hemoglobin require a surprisingly large box size'
Source: eLife. 2019 Jun 20;8:e44718. doi: 10.7554/eLife.44718 (PMC6586461; doi:10.7554/eLife.44718)
Supplement: Figure 3—source data 1. — The zip archive contains a README file describing which source files correspond to the different panels. [file elife-44718-fig3-data1.zip › figure3/panel_B/box4/phi9.dat]

-138.002380
-86.402328
-103.454033
-122.044296
-56.658810
-82.509598
-77.214737
-71.175346
-60.584145
-56.417370
-79.288536
-96.405075
-118.211823
-54.075623
-135.120941
-50.581039
-67.242302
-141.275574
-131.958954
-97.585167
-112.827888
-98.446396
-61.757229
-52.953552
-99.639038
-66.792389
64.171700
-70.505005
-130.188797
-71.833664
-59.743729
-59.056320
-81.370377
-139.699417
-92.081146
-139.404312
-100.443329
-63.116669
-76.916862
-111.704140
-97.883141
-145.541382
-105.603027
-122.584366
-72.497612
-55.980526
-150.095535
-58.978317
-62.393967
-129.443146
-59.032440
-52.867599
-151.341553
-157.349655
-169.889465
-157.326889
-130.322784
-95.457916
-59.052753
-93.562279
-64.333031
-79.333862
-62.126190
-49.686539
-144.662659
-54.493717
-80.286995
-60.200233
-82.999359
-105.857315
-113.670937
-52.129620
-54.977978
-23.310965
-138.240295
-51.942940
-63.495499
-88.929413
-86.787552
-61.571972
-117.689766
-89.225296
-110.279312
-140.389725
-55.277020
-125.908409
-56.350952
-56.388386
-138.440033
-62.354568
-59.800461
-80.322250
-55.790768
-155.100052
-61.594234
-53.532009
-106.443947
-100.012680
-85.249260
-84.708191
-117.383842
-108.864937
-65.857101
-96.598480
-38.707161
-132.644226
-44.571072
-123.179352
-75.221718
-66.121239
-93.992188
-55.817268
-88.460960
-69.858429
-151.971649
-74.536743
-62.989792
-73.581169
-61.386055
-115.719719
-38.298588
-149.483978
-166.256989
-87.291954
-102.053909
-56.859543
-64.986351
-62.195499
-125.301781
-74.398193
-82.337715
-83.383224
-85.722595
-66.538330
-67.549339
-52.231892
-135.760910
-120.750061
-75.816177
-40.217381
-57.479176
-60.552963
-54.415733
-104.782585
-107.146545
-66.158913
-63.594707
-50.139057
-64.445198
-71.898163
-112.735535
-129.569092
-76.921188
-123.443329
-64.530479
-113.346474
-37.153042
-97.597969
-84.819679
-65.521980
-100.411629
-126.744888
-64.033211
-138.589325
-77.726357
-62.503918
-77.736519
-98.519234
-62.150646
-50.320137
-69.122704
-36.286953
-68.755623
-156.301056
43.788338
43.578083
43.601543
-62.444118
-57.505272
-62.256496
-56.296295
-85.728065
-63.754608
-92.690460
-99.176003
-108.805252
-133.008972
-51.516014
-44.775185
-115.497261
-93.774826
-64.046616
-82.030075
-109.221741
-65.533966
-115.684578
-63.330624
-65.206108
-63.018410
-69.824135
-69.012611
-102.762833
-157.647461
-49.127430
-61.817226
-78.227211
-149.369263
-57.547134
-62.415958
-107.749001
-50.118172
-64.635551
-75.319923
-89.886726
-148.363556
-109.475174
-156.349777
-110.829399
-130.434189
-70.083023
-63.233902
-67.518341
-76.418457
-104.978394
-159.079483
-83.741760
-114.053986
-72.491661
-95.242905
-114.051750
-52.975536
-58.633114
-62.929226
-59.865585
-86.767075
-35.498291
-89.409157
-42.962715
-61.378788
-56.674141
-127.875328
-45.759991
-89.828140
-55.739296
-72.248413
-138.702850
-62.753071
-94.453346
-49.913174
-57.457394
-138.806564
-155.247787
-75.307625
-81.627327
-55.975124
-69.244331
-74.468918
-118.002823
-59.606491
-82.203873
-55.697479
-61.718521
-58.360191
-153.423096
-167.480576
-65.669746
-78.107491
-65.631004
-80.140686
-80.102470
-61.480618
-72.399330
-60.631149
-94.610176
-57.457146
-53.764915
-81.748055
-73.952202
-47.636974
-67.722878
-60.506580
-139.816467
-144.167969
-82.937202
-64.178795
-45.965477
-75.889671
-57.962601
-148.949280
-65.927513
-92.591614
-153.633423
-101.693695
-59.301804
-50.576759
-165.533310
-115.607010
-93.663254
-157.615326
-95.167923
-125.610504
-67.209061
-157.339142
-150.773682
-86.238541
-67.404587
-138.396393
-53.424030
-64.256828
-55.369808
-53.382526
-74.952866
-105.333054
-68.265213
-75.975136
-133.804626
-158.696945
-52.737740
-64.769753
-136.255905
-65.989021
-100.689949
-57.010944
-63.454430
-76.284805
-50.400864
-62.105938
-67.444168
-59.759747
-58.014065
-62.529430
-66.057777
-153.979568
-68.674355
-70.674164
-124.303757
-127.872009
-77.737656
-57.486866
-63.126362
-80.649796
-57.979122
-166.738754
-95.005966
-147.071976
-66.811256
-75.834091
-61.570000
-93.348091
-73.987869
-116.862061
-82.587036
-98.975235
-102.659683
-92.738937
-42.888153
-64.377251
-62.278938
-62.835655
-43.906326
-143.994171
-55.860153
-53.752857
-135.261734
-94.849907
-137.205246
-99.199768
-87.702332
-61.899242
-140.708267
-102.431046
-73.719467
-121.812767
-97.140137
-132.565308
-68.008682
-64.458580
-61.500748
-126.873505
-63.173359
-106.401337
-104.752274
-59.991249
-82.367638
-172.562027
-62.872631
-120.737686
-108.392525
-91.560211
-161.656235
-100.959564
-84.906128
-59.441124
-81.748886
-84.452080
-54.957253
-66.353447
-74.231308
-79.420723
-63.001209
-72.658859
-61.324524
-83.948486
-137.765060
-152.315948
-149.322052
-88.073982
-102.906265
-89.012131
-37.577614
-69.725693
-77.985176
-52.945789
-74.779556
-24.211761
-77.040359
-135.961487
-158.631927
-54.524593
-142.072540
-35.058849
-62.021072
-108.824699
-67.914116
-83.787407
-39.394543
-79.311806
-56.432285
-83.389809
-137.508713
-27.728859
-58.541016
-60.288548
-33.202526
-72.985214
-75.627136
-74.365211
-69.680275
-74.206367
-85.433731
-141.298050
-99.748924
-130.629654
-127.567001
-108.223076
-88.162498
-63.245350
-53.865036
-100.206963
-88.116653
-68.573166
-73.905144
-44.904793
-92.729385
-64.151649
-67.228806
-61.039036
-64.596039
-48.288109
-140.218903
-64.297195
-121.204651
-64.846893
-40.187202
-36.333225
-87.149612
-47.713985
-159.682999
-122.055664
-55.083317
-143.016953
-55.492847
-86.582314
-127.784897
-162.848709
-72.450119
-59.164871
-58.915352
-105.483437
-133.049545
-60.407318
-48.863266
-157.651932
-92.584045
-57.596706
-74.088837
-167.756027
-67.960350
-26.333265
-123.622879
-84.888741
-66.065277
-50.327282
-82.427650
-87.726791
-55.020050
-154.481400
-59.485077
-74.507523
-66.575493
-57.368053
-168.050964
-62.244186
-150.183563
-142.977402
-93.395027
-93.958748
-55.993206
-110.755775
-120.580193
-102.826927
-87.251633
-80.983391
-83.222191
-63.767662
-91.615028
-50.179611
-65.845139
-59.230675
-68.696846
-72.529457
-58.136715
-33.769398
-151.195526
-90.737762
-91.684723
-136.183289
-79.438446
-115.585182
-128.890366
-77.724052
-51.287640
-61.148312
-61.870956
-77.923065
-42.601295
-61.120968
-80.904831
-149.895706
-166.357437
-142.289200
-118.877716
-158.136841
-129.662811
-51.021011
-126.451218
-150.696808
-32.198635
-66.246773
-51.572720
-163.834778
-119.508293
-93.380684
-123.871048
-80.119698
-90.296715
-69.061882
-57.943195
-93.096146
-88.641983
-96.421570
-95.788094
-59.703426
-59.067875
-75.829933
-145.339478
-62.124775
-90.602814
-69.813530
-78.781868
-108.800362
-96.128204
-64.104591
-71.060959
-65.522972
-109.154419
-55.115368
-72.047157
-71.590424
-51.435760
-135.259674
-62.705902
-60.995567
-115.023819
-83.454460
-109.742744
-58.820293
-142.983612
-52.402836
-57.396591
-68.603287
-66.358986
-108.044266
-65.546249
-150.441910
-91.370956
-154.849884
-62.248837
-64.454689
-67.483955
-132.481995
-48.666794
-64.936043
-54.681026
-70.055969
-88.593460
-90.745354
-62.915955
-88.554604
-78.198395
-69.800552
-160.260239
-66.101753
-152.986801
-155.027359
-117.095062
-115.710503
-112.854111
-65.096283
-62.541920
-60.758553
-75.069626
-69.152718
-151.958725
-98.480576
-66.862846
-109.166145
-70.992233
-107.333084
-58.856544
-161.575684
-100.577728
-109.352684
-86.780769
-69.941505
-74.903854
-63.594917
-87.447426
-59.803577
-72.164703
-65.450607
-90.061081
-53.921261
-45.804653
-55.991741
-93.691238
-50.482243
-62.730122
-141.339828
-146.586548
-97.059540
-130.579666
-114.082741
-134.004333
-29.267731
-108.022598
-75.604095
110.223213
-111.288658
-75.432556
-130.420486
-50.744873
-62.452515
-75.907204
-68.146240
-109.148178
-57.863220
-152.410492
-89.750237
-97.105515
-59.464520
-72.983208
-128.453674
-70.298752
-147.374649
-58.755154
-70.371613
-64.797485
-48.194790
-172.656631
-150.867096
-71.158379
-65.690804
-59.281689
-57.958012
-60.587639
-43.861893
-110.362816
-54.427879
-61.579384
-63.943504
-68.630875
-145.919464
-138.075073
-146.001419
-153.205124
-89.564240
-77.511642
-62.737007
-122.881096
-78.540276
-109.601494
-150.973007
-25.781000
-112.962837
-97.255066
-87.355469
-174.181778
-126.244057
-74.844406
-64.195923
-67.959862
-66.434708
-88.187630
-102.995209
-69.404892
-82.330544
-99.604622
-90.540161
-105.250702
-144.793457
-111.927605
-53.112579
-135.869522
-63.968399
-132.985855
-142.252853
-50.778141
-78.768135
-78.837471
-78.824066
-77.402092
-90.215050
-70.158043
-54.236244
-68.502998
-80.853851
-83.158096
-104.839630
-60.084080
-116.006470
-105.903748
-92.223198
-106.824539
-61.343838
-80.213509
-94.971001
-100.025772
-70.291840
-81.075577
-87.120232
-110.451408
-125.205978
-105.405479
-63.942432
-59.081139
-48.866138
-64.094742
-94.952736
-58.433521
-126.167290
-114.507713
-91.514481
-104.398689
-96.540665
-103.809128
-70.841911
-100.288536
-148.773041
-62.365162
-148.908875
-64.361969
-52.602760
-88.482445
-67.614563
-55.303413
-67.345863
-59.712387
-99.322334
-117.055801
-54.994301
-103.747299
-74.025253
-63.873741
-94.007828
-64.207108
-61.581078
-66.394882
-39.366676
-72.901642
-54.869209
-97.622047
-74.538986
-77.373482
-80.365570
-33.091316
-57.296856
-41.823349
-46.833702
-41.031166
-54.485836
-97.710457
-67.172997
-114.273445
-68.889725
-73.431160
-66.868713
-75.157242
-57.638756
-51.212292
-91.923950
-70.109779
-66.606621
-67.322250
-26.982494
-102.768669
-117.858063
-113.975166
-119.143166
-60.950855
-56.572052
-32.667961
-76.640114
-82.373131
-65.024521
-119.971962
-49.012650
-67.182281
-54.129452
-63.197845
-119.723129
-75.262558
-86.172737
-66.801170
-101.993637
-58.586216
-60.907131
71.649551
44.723450
50.790150
49.470024
-53.503582
-111.493713
-70.362221
-125.052589
-64.297440
-75.680809
-119.415062
-62.571426
-71.428314
-80.791786
-86.259315
-156.900864
-34.252182
-76.478096
-153.063904
-65.813759
-83.925583
-54.543858
-66.162247
-90.337112
-64.455917
-60.190723
-69.827576
-60.307289
-73.818535
-85.956711
-65.124115
-155.618683
-54.800278
-87.483353
-75.543678
-151.113235
-55.625706
-67.139168
-88.788994
-73.483345
-47.103909
-139.961929
-64.320030
-56.436619
-135.152313
-61.239841
-87.525116
-66.034180
-39.010876
-51.879112
-58.982704
-64.346634
-75.351456
-59.302998
-58.412327
-83.810867
-99.083405
-80.603653
-81.373497
-94.688576
-97.169456
-29.356644
-51.909225
-64.882462
-38.881630
-71.074448
-87.438919
-83.645164
-137.708328
-108.611328
-88.321579
-102.658226
-139.890167
-87.002831
-93.676712
-137.280777
-66.455322
-85.991920
-135.510727
-63.820602
-46.540302
-59.123432
-47.917896
-76.500122
-127.962463
-98.522301
-46.740826
-86.536560
-57.647137
-121.277092
-86.483391
-81.362282
-78.066391
-61.467075
-64.788002
-86.090279
-61.262108
-116.648399
-100.006065
-91.738922
-105.126152
-27.226187
-68.653885
-60.687374
-77.404587
-36.822872
-138.477875
-62.473942
-60.071564
-86.713379
-79.412537
-152.752350
-63.328602
-27.927792
-75.570137
-80.775604
-142.182785
-35.785072
-92.827705
-35.515324
-66.308418
-127.006050
-66.440269
-49.990868
-81.155647
-69.958786
-137.765884
-61.637127
-61.446331
-92.774307
-87.815826
-63.264912
-60.877773
-50.495693
-72.864525
-63.466770
-73.765236
-67.008606
-81.450241
-83.543823
-68.387360
-57.627266
-79.573273
-43.569454
-138.786240
-56.469883
-62.111099
-90.531639
-81.017586
-85.924980
-122.635452
-66.325439
-97.542320
-76.488220
-88.188019
-151.729172
-68.560104
-62.628181
-54.511574
70.038269
-73.222542
-49.615833
-118.010651
-62.747265
-126.076477
-53.416992
-75.698936
-148.582504
-128.997864
-49.972633
-117.813751
-147.545273
-76.357117
-70.701599
-65.665779
-53.413021
-95.927849
-83.179825
-52.968803
-77.267387
-50.958771
-60.719151
-125.309868
-127.062737
-147.769302
-72.262718
-60.743477
-56.506832
-153.786407
-62.162231
-133.695221
-62.329338
-104.962936
-23.257753
-40.779251
-114.535027
-76.435280
-133.356781
-58.533413
-62.997330
-59.144966
-132.851685
-89.720299
-118.110245
-72.403442
-129.506195
-170.426712
-49.252052
-145.417542
-97.394958
-99.847427
-98.205818
-101.990448
-140.299179
-109.776184
-117.317894
-85.423866
-104.857506
-106.222458
-126.084641
-94.765038
-87.556816
-111.618553
-65.218628
-78.695251
-66.377037
-26.696012
-91.845520
-57.773918
-38.511826
-44.404381
-121.689461
-147.359238
-64.671631
-60.499641
80.416031
53.558880
59.938873
51.614582
56.597759
64.967720
60.454723
-63.414539
-95.559128
-111.254089
-21.483431
-69.588684
-157.107559
-63.174820
-61.752373
-51.915787
-67.024933
-83.836258
-62.663357
-58.268948
-43.120647
-62.198063
-115.200508
-110.846336
-70.019173
-53.458218
-56.991333
-78.375374
-63.262833
-145.156219
-149.428391
-54.845470
-75.223404
-68.764084
-60.004246
-148.370255
-89.224495
-56.416752
-111.651115
-65.426872
-75.168541
-123.009117
-80.461143
-60.991497
-38.912636
-89.977631
-70.586655
-108.872116
-53.388763
-71.853195
-56.669521
-53.279934
-56.493736
-62.407749
-57.198612
-64.044563
-148.071365
-86.976997
-72.028694
-66.595779
-60.879959
-72.798264
-111.452972
-89.427864
-66.822350
-73.191460
-62.433315
-53.044537
-152.163010
-81.099319
-77.777985
-86.881126
-53.559555
-85.685364
-139.269623
-73.888367
-160.779083
-102.430260
-79.960052
-55.927349
-70.324043
-137.834747
-86.529419
-62.438412
-165.228165
-66.075943
-50.859413
-67.619545
-55.791451
-87.495804
-92.027802
-59.644173
-101.211021
-90.448502
-130.354950
-102.161446
-94.412521
-89.286209
-82.384438
-98.769165
-99.098770
-54.684944
-68.505974
-126.866219
-141.381699
-67.042519
-72.676056
-39.834965
-166.882721
-104.232162
-75.732399
-108.183174
-146.122299
-64.938591
-51.908112
-151.220734
-90.270432
-60.335598
-55.460232
-56.961006
-146.880676
-41.840622
-73.507858
-117.919601
-59.802437
-115.806412
-104.456429
-86.114761
-64.354317
-56.300327
-106.637154
-78.060272
-56.162952
-68.705620
-69.331978
-74.814064
-69.755424
-75.814743
-71.633499
-50.739239
-61.919083
-119.395905
-67.099472
-64.869675
-78.037224
-57.529827
-92.815033
-36.997959
-91.150047
-110.925995
-70.243645
-96.511169
-62.735634
-69.500488
-77.757271
-108.606033
-118.856346
-93.058655
-82.893333
-78.535713
-53.095711
-73.270424
-56.205189
-117.503273
-93.205963
-141.629623
-71.566208
-92.798347
-77.979080
-124.040604
-73.628586
-110.936150
-86.826279
-53.220783
-108.857018
-106.791451
-107.766907
-75.705811
-43.708115
-69.795845
-67.481628
-86.181740
-75.118027
-88.316711
-79.566383
-68.194077
-55.515709
-91.928833
-72.092468
-79.429314
-69.639374
-63.264759
-164.107300
-64.291443
-154.914688
-91.760735
-61.363155
-94.576645
-60.120224
-72.595688
-97.372574
-69.613708
-80.932434
-76.460373
-160.958603
-61.210690
-69.947029
-150.796143
-157.902512
-66.462273
-58.331467
-62.479977
-86.267906
-75.575050
-60.497032
-69.274277
-140.345673
-123.333427
-83.000130
-63.118820
-49.176941
-50.429569
-70.462845
-49.302677
-90.281967
-71.502106
-79.786552
-150.435638
-58.324436
-83.497429
-104.525085
-69.580482
-88.396225
-68.475586
-61.736698
-63.889977
-161.015152
-69.887848
-140.873489
-67.003746
-65.831017
-72.942947
-83.616547
-98.950943
-163.543015
-46.758186
-66.124588
-53.022877
-116.220222
-91.316658
-89.833870
-60.245346
-100.026115
-148.828003
-74.123329
-113.756699
-62.757565
-93.731232
-69.657074
-61.039719
-62.520370
-87.263077
-120.527588
-99.427338
-113.011360
-100.427826
-111.071526
-77.182823
-52.288261
-38.424911
-134.957809
-64.378647
-101.547554
-87.568153
-94.704636
-130.061401
-115.705376
-69.986580
-109.992546
-136.176651
-62.820786
-75.488121
-78.583916
-65.503685
-55.071400
-69.185432
-56.415085
-45.190788
-67.003792
-24.280210
-57.753952
-63.874954
-97.829826
-79.595970
-99.361816
-135.048126
-146.779617
-60.350006
-96.759888
-96.899940
-162.026825
-85.739937
-138.555481
-53.330635
-88.283112
-110.636368
-95.170822
-75.110771
-38.548798
-54.734581
-66.405182
-61.909065
-74.604538
-68.516571
-60.894154
-77.687752
-58.272369
-63.726810
-60.576221
-94.955658
-67.123993
-73.991066
-156.446091
-65.947006
-78.896767
-85.130447
-54.993481
-102.790787
-64.389320
-83.051506
-69.280823
-118.803146
-74.472939
-133.879425
-62.851944
-112.429893
-73.712296
-52.099602
-41.927505
-65.520332
-146.252380
-58.240311
83.817589
53.832314
46.116924
53.965855
39.751976
68.168182
87.609169
91.515442
69.642960
66.518021
-62.193348
-73.516670
-66.873245
-66.055542
-58.442860
-72.506180
-58.687195
-162.178421
-75.325645
-66.495094
-62.065407
-118.252838
-63.827663
-63.388374
-65.989807
-40.563229
-78.655350
-69.992622
-52.711441
-63.598167
-51.342461
-41.226917
-79.776314
-105.610954
-70.887894
-26.871443
-140.341125
-92.642517
-60.193977
-73.621620
-149.902542
-43.849213
-70.229248
-134.575348
-68.595009
-147.170456
-41.841568
-159.143295
-129.915619
-59.490726
-81.963432
-67.179008
-74.806381
-75.534958
-67.201843
-50.062164
-56.314819
-148.911453
-42.185791
-67.389610
-59.348850
-43.599602
-73.756203
-66.092911
-52.930664
-65.972946
-57.637764
-60.266117
-128.247009
-44.141666
-110.536926
-109.755409
-118.308105
-124.281708
-159.754929
-81.700943
-79.315170
-156.118698
-132.057312
-62.753807
-63.082859
-46.328800
-58.954762
-68.325737
-86.711655
-58.426495
-93.389313
-82.178848
-122.945694
-58.406502
-105.772209
-65.780762
-159.257019
-58.503178
-82.546860
-157.816101
-124.931175
-143.107651
-58.077404
-57.967178
-61.513268
-63.423100
-93.421967
-54.178181
-62.380306
-127.842682
-76.827309
-153.089142
-165.792892
-91.195847
-64.338127
-52.620720
-38.393448
-54.178432
-74.363426
-39.492737
-92.316101
-153.122482
-168.177155
-69.526764
-46.775639
-144.097580
-84.695961
-54.066051
-80.412766
-54.363739
-143.678131
-60.028103
-98.036087
-65.551659
-102.991920
-70.990410
-61.324646
-117.450974
-60.443428
-64.036751
-103.025475
-63.957695
-59.113815
-62.792820
-71.776215
-68.435822
-62.948154
-70.770073
-142.520752
-66.148224
-84.271545
-61.543335
-92.710121
-75.574768
-125.700142
-104.553856
-130.635025
-64.451324
-99.755318
-115.633049
-80.556595
-48.453545
-109.026070
-53.853893
-109.872940
-91.519753
-55.085197
-52.614555
-72.121758
-94.986084
-53.001045
-82.030159
-93.532410
-143.578934
-32.892937
-57.474350
-59.534042
-55.665436
-56.594933
-28.473639
-65.083763
-86.925514
-43.571930
-61.557686
-133.584579
-58.011292
-72.819771
-73.843102
-63.009026
-60.745560
-58.137482
-85.429901
-65.520798
-59.865620
-77.004036
-39.533558
-28.705502
-62.704762
-158.726425
-58.287903
-65.916008
-137.826294
-71.471100
-130.726440
-67.880547
-157.966690
-128.553497
-116.438065
-88.137970
-66.751999
-86.003403
-68.565300
-78.231041
-67.424973
-76.979401
-143.931564
-55.098225
-63.642376
-85.772369
-63.168579
-69.537537
-69.928566
-68.915596
-88.127235
-59.646790
-72.074142
-71.988548
-63.802841
-145.286285
-122.177956
-130.227661
-47.896233
-79.807373
-84.525795
-75.623230
-164.388657
-84.774155
62.606590
60.931389
-123.778732
-149.318314
-57.716644
-55.732899
-48.244774
-64.813751
-42.305737
-53.266823
-115.800522
-57.484665
-133.528961
-81.005669
-82.385490
-66.300041
-68.403839
-70.502991
-59.376171
-71.483582
-60.926731
-69.194885
-157.597412
-89.457848
-60.226555
-56.557976
-55.769569
-73.320107
-103.349541
-69.336105
-143.350586
-139.055878
-43.776093
-49.875023
-62.723160
-147.471008
-75.148186
-57.287941
-72.223763
-62.239868
-49.507530
-151.203842
-69.213966
-70.908005
-54.552307
-71.944641
-119.687744
-153.756210
-151.510513
-67.733696
-90.301506
-66.222412
-59.388477
-137.746460
-80.207512
-76.403816
-92.649063
-100.212471
-141.980606
-78.462990
-108.105331
-75.289635
-46.647999
-65.699028
-78.254898
-52.186623
-150.113800
-60.841724
-60.760609
-91.307014
-56.845764
-134.334366
-55.746685
-140.155594
-92.131592
-53.830917
-101.015968
-80.254349
-44.213879
-58.233814
-71.815948
-142.923965
-75.347198
-63.100384
-124.463310
-60.886120
-24.544569
-68.398483
-91.311501
-69.297569
-70.170044
-54.772545
-85.752396
-66.278389
-64.242355
-67.094322
-140.497772
-120.960701
-86.924126
-48.943542
-77.978790
-115.133621
-78.055298
-56.434715
-93.296967
-66.041695
-60.499935
-134.515182
-59.946087
-128.906891
-76.391945
-80.009529
-80.101555
-108.529022
-100.936447
-112.406097
-101.370979
-114.328094
-111.778450
-110.024666
-137.253143
-110.393982
-74.909897
-85.521622
-152.333252
-77.261986
-80.019463
-66.579750
-105.574448
-119.123932
-66.664360
-68.572571
-156.179550
-119.752045
-96.181496
-75.519760
-52.477955
75.176842
64.697098
79.300423
-45.339188
-170.158051
-104.582939
-58.590733
-141.361710
-80.837494
-66.869286
-112.555626
-118.143814
78.755585
51.310463
58.505859
80.561562
45.152721
89.177765
55.694466
79.574570
56.139713
64.017563
44.314854
49.924831
52.980782
66.501366
-75.080513
-79.075623
-102.942375
-126.807533
-49.201134
-82.571053
-96.769562
-77.975754
-49.204720
-90.399826
-65.843933
-93.599190
-90.524742
-81.823357
-44.660301
-155.390427
-45.477882
-143.342880
-30.720871
-68.164268
-62.795921
-70.845772
-164.327438
-74.145073
-63.152519
-83.007164
-68.036224
-66.750908
-130.266144
-96.762596
-101.893021
-72.444565
-68.592201
-50.997486
-108.972168
-149.415131
-59.573967
-90.151283
-147.834351
-57.066860
-92.544197
-94.245590
-68.687958
-104.491463
-85.071281
-70.472191
-61.882767
-137.032745
-99.788597
-59.850819
-63.844398
-142.703964
-101.980087
-93.090996
-65.620895
-169.558121
-91.176979
-140.658783
-87.347412
-41.002079
-125.776619
-105.491470
-84.907562
-120.483093
-82.838821
-81.856949
42.020588
66.043488
33.309387
56.152164
87.424690
62.247131
50.351097
60.288040
40.731571
42.659145
73.436752
86.800713
57.397942
90.938049
88.487762
58.792290
50.804840
90.333008
61.809391
66.047455
80.113113
45.141399
-55.096745
-132.795456
-50.139748
-141.042953
-141.820877
-63.302914
-132.977310
-111.244942
-71.204582
-81.490265
-77.054253
-79.009743
-49.360790
-78.586510
-124.166138
-78.945511
-47.064583
-76.012314
-33.877014
-55.694794
-61.088459
-147.934052
-64.903404
-52.806438
-83.833038
-93.480247
-120.703163
-65.549965
-48.714867
-82.439163
-60.314049
-60.986385
-75.172768
-70.318771
-62.397717
-80.793907
-31.041706
-92.157097
-57.237930
-66.500519
-65.026337
-74.287491
-68.426498
-57.069706
-55.429516
-164.139465
-60.300419
-38.346863
-109.104935
-81.526672
-61.682732
-65.348167
-156.745132
-56.248936
-115.234932
-92.255455
-50.076447
-157.980789
-97.399582
-81.451797
-131.062332
-58.736824
-60.278709
-53.592094
-85.838699
-85.770248
-125.416924
-78.092148
-58.735710
-128.722549
-59.444901
-56.318359
-175.050613
-64.221451
-70.900093
-66.302361
-124.394310
-85.384087
-87.835411
-143.845840
-112.515793
-119.053207
-63.664314
-94.823967
-56.761719
-140.325211
-54.553116
-62.910477
-58.707939
-156.851471
-68.346001
-106.205284
-128.645889
-61.336285
-50.636532
-62.855030
-124.700424
-84.876198
-66.698273
-90.204735
-61.938309
-84.893875
-78.175003
-90.234482
-76.671379
-44.671352
-62.606297
-67.852310
-48.152061
-125.425499
-122.270485
-161.955414
-98.477676
-86.376076
-168.063660
-141.644836
-145.752151
-167.196823
-60.341446
-47.552055
-77.008095
-92.482323
-65.034019
-123.426048
-64.638092
-63.385025
-62.058701
-67.050041
-82.503990
-72.055489
-116.934830
-64.592773
-136.640686
-121.017944
-79.983124
-59.349483
-131.601456
-140.616348
-49.062729
-63.721413
-62.530979
-65.436958
-58.012630
-118.418755
-159.851883
-66.842857
-55.218899
-58.250214
-67.636871
-46.995384
-51.485741
-139.676971
-85.020309
-61.759815
-120.531464
-95.080200
-63.920692
-161.602280
-63.505047
-62.712002
-120.091545
-167.815903
-77.642601
-114.737968
-151.258514
-54.773006
-162.136017
-116.822922
-64.742157
-157.823120
-108.136421
-98.968552
-130.021469
-162.179794
-118.843384
-78.841064
-76.804695
-55.214462
-127.506866
-157.677475
-123.176605
-117.077782
-48.233532
-60.835186
-60.793728
52.742580
19.066700
18.735006
-59.427288
-76.270851
-169.058777
-119.011833
-79.755066
-126.101593
-67.129341
-79.454140
-71.727264
-32.992805
-61.879898
-41.750324
-62.313972
-64.582710
-40.719688
-52.760468
-72.144501
-48.604836
-114.202591
-165.566147
-135.818253
-157.650360
-114.139610
-66.882599
-48.459110
-57.511745
-72.207024
-158.834686
-157.808014
-65.601501
-50.364597
-87.700775
-91.058212
-89.488342
-59.026367
-64.247307
-90.687416
-69.526924
-70.103447
-77.766418
-79.632790
-62.086609
-54.792622
-77.479546
-62.373177
-155.335876
-71.148331
-78.296814
-145.645081
-51.392143
-55.837158
-84.311783
-87.464523
-82.317078
-93.762840
-67.731674
-74.731689
-58.497570
-57.022636
-96.597847
-59.248337
-75.320976
-30.471825
-40.191525
-58.098125
-48.853775
-55.955685
-153.605560
-75.133392
-144.214844
-87.589935
-108.388351
-131.932343
-89.293739
-72.815460
-53.970718
-42.757256
-66.379623
-63.723381
-46.118507
-99.814095
-111.100220
-61.331078
-106.159904
-110.915024
-86.804626
-59.050205
-53.124088
-120.888771
-58.945889
-120.903252
-117.604256
-95.541740
-57.786873
-101.178513
-76.866798
-32.837776
-67.537483
-74.573730
-54.557297
-99.177277
-123.713623
-164.469955
-73.354439
-170.336639
-132.789154
-72.607704
-74.891022
-60.266525
-55.056763
-112.766960
-155.014557
-48.671520
-91.038292
-82.165634
-148.788864
-125.411636
-67.437263
-137.670242
-56.461716
-60.583611
-107.882996
-90.134773
-70.357216
-58.295887
-102.202232
-63.601036
-105.042931
-73.034203
-81.058014
-65.853439
-60.822830
-120.678291
-87.173424
-116.028076
-64.154900
-52.878872
-60.883995
-56.561432
-154.167831
-164.552505
-52.600349
-138.638687
-53.572445
-73.132912
-57.153351
-147.615601
-63.552612
-66.242149
-148.320007
-121.985939
-72.333900
-133.944717
-120.057930
-152.973648
-155.128799
-161.069702
-63.539772
-123.460144
-58.493095
-122.254097
-61.861095
-83.935516
-62.600620
-32.597317
-126.621017
-120.522667
-55.349606
-130.119080
-90.189049
-62.349339
-99.950714
-77.639816
-56.845280
-66.418274
-58.751083
-49.155647
-111.932976
-54.847511
-50.351879
-31.625147
-75.359283
-50.386181
-135.441620
-52.119122
-154.680862
-60.796181
-94.650131
-99.534691
-61.236412
-70.039650
-54.484692
-68.956177
-67.913605
-46.296227
-67.632950
-78.854858
-71.885536
-63.694489
-126.230400
-51.941982
-61.562248
-77.070320
-95.204475
-73.827766
-100.633957
-63.271332
-40.682030
-46.648651
-67.427162
-63.517818
-73.588333
-105.820145
-61.093670
-55.104752
-68.071907
-151.436768
-55.696323
-57.780338
-169.227554
-66.574905
-130.944122
-51.859699
-86.541931
-45.773701
-64.999001
-77.588234
-74.797775
-39.068554
-68.046059
-66.462830
-107.394417
-58.864597
-65.723457
-124.669868
-62.808777
-49.633675
-56.072304
-108.004089
-44.335037
-61.374218
-58.235493
-59.752323
-80.519035
-85.181076
-91.346672
-70.758682
-75.934891
-69.303711
-73.678154
-107.837013
-96.022339
-130.445602
-94.391983
-59.128479
-104.532661
-66.133461
-127.325371
-63.055061
-62.515285
-69.906967
-21.859762
-66.497856
-118.379753
-110.111351
-86.280167
-55.312675
-87.555763
-157.674423
-133.373993
-105.928093
-58.098377
-62.033600
-59.548504
-132.397095
-131.707932
-119.180077
-78.210213
-95.067390
-86.036476
-35.592953
-59.381989
-68.316345
-138.424637
-71.085014
-55.260250
-57.137718
-65.646271
-57.988495
-145.249207
-82.607536
-132.377747
-58.122040
-141.233795
-96.983994
-52.318851
-57.960770
-49.759167
-43.758678
-55.903797
167.069183
-61.964756
-56.980686
-66.187614
-53.881649
-65.068573
-144.854706
-67.888351
-116.994057
-71.946938
-103.432106
-149.956070
-65.714165
-54.785278
-81.966942
-60.279388
-67.068703
-112.532860
-94.508606
-51.239792
-109.612343
-65.363419
-52.651264
-118.916687
-84.114372
-110.172920
-101.407417
-145.230988
-135.316467
-53.843891
-62.935730
-100.045303
-79.930847
-79.801949
-70.276184
-111.504669
-95.894699
-128.790039
-100.806602
-121.420074
-41.975601
80.809891
67.901512
44.048141
77.921715
69.334236
69.223106
96.443756
81.617088
79.022430
79.946770
78.263901
-156.921646
-61.355770
-54.655827
-65.448318
-59.062912
-77.163422
-72.539200
-157.709763
-125.850342
-132.395706
-40.231861
-68.257660
-160.063614
-91.674316
-91.174576
-46.941299
-56.547924
-68.267899
-70.085381
-79.858925
-111.676796
-82.760727
-150.846283
-63.321655
-46.225819
-51.132820
-59.545826
-142.729019
-53.915794
-46.963505
-60.184898
-115.910515
-74.139961
-66.252121
-152.931625
-115.681923
-81.109390
-45.347870
-66.531349
-68.507622
-163.147079
-149.113983
-91.141953
-74.224083
-141.220276
-59.270863
-134.171570
-91.392776
-69.609192
-110.367439
-124.278564
-65.483543
-55.841225
-85.053032
-93.740341
-121.050903
-89.597252
-79.270035
-119.527855
-77.289284
-127.157677
-109.546829
-62.058186
-74.749474
-150.878311
-67.317177
-141.017792
-82.877014
-74.715836
-38.662018
-70.147758
-157.849869
-77.318214
-159.680695
-94.102417
-90.430908
-138.508362
-79.724480
-111.751244
-45.817902
-64.453583
-172.771881
-67.493279
-102.170830
-51.612240
-70.805824
-118.636810
-93.504440
-166.806870
-79.094696
-150.313278
-150.970749
-117.038071
-60.942482
-63.920132
-67.018440
-73.922188
-102.696846
-82.006004
-84.776001
-138.378265
-73.138756
-140.968353
-113.543365
-96.063347
-78.931755
-156.391113
-98.265732
-111.475723
-31.670147
-86.269569
-146.336380
-139.485077
-48.172729
-63.513142
-61.408501
-83.327736
-85.556938
-63.568348
-118.955849
-61.017921
-72.032516
-132.622543
-109.006729
-57.175781
-91.228195
-65.427193
-51.261925
-98.495239
-50.476585
-49.383743
-91.760780
-77.556297
-139.586197
-63.661869
-61.973335
-143.599960
-87.663704
-58.479073
-72.003128
-75.921707
-140.675201
-95.325279
-63.302887
-155.064117
-96.803482
-57.681400
-73.566124
-94.370583
-67.783318
-66.924110
-59.076878
-69.692352
-86.762383
-52.721478
-126.582985
-56.845242
-61.965092
-69.987358
-73.519279
-80.203468
-144.533142
-71.824127
-62.526356
-47.980652
-141.059631
-67.797752
-64.246094
-154.828278
-63.396980
-138.140732
-103.537010
-76.261017
-74.130402
-32.658787
-68.806122
-98.715683
-37.639484
-115.105865
-117.425987
-106.935310
-98.847221
-101.674324
-64.994873
-56.503841
-65.820442
-126.650932
-96.388077
-80.261208
-106.736771
-110.003296
-102.176773
-53.375961
-54.989799
-140.589966
-169.358444
-92.783020
-104.346062
-57.015232
-69.322411
-54.083321
-103.602859
-132.004272
-118.238686
-61.774509
-146.946396
-145.772949
-86.872810
-75.734406
-84.518059
-103.130188
-144.536957
-65.104286
-132.936844
-57.899628
-167.352493
-117.766441
-131.041290
-62.703197
-68.088051
-99.011925
-47.695751
-88.942314
-81.483833
-91.862679
-72.673782
-150.148300
-72.521805
-128.306335
-81.663483
-112.142517
65.251999
56.795334
53.787365
-54.509956
-73.404175
-96.664757
-56.394043
-53.636044
-68.445183
-56.838070
-68.935013
-121.392769
-159.235504
-65.014381
-53.929935
-82.062416
-93.840874
-98.183662
-104.667458
-58.332218
-53.770218
-147.387573
-69.084625
-112.171738
-164.037460
-124.520424
-71.299675
-67.794235
-62.126236
-58.592278
-67.233009
-65.790756
-56.411919
-147.110352
-71.058884
-66.602325
-99.631187
-55.307022
-121.924911
-118.857986
-57.072769
-100.951698
-101.233658
-87.826683
-110.895714
-113.436188
-165.611969
-118.855377
-63.749302
-61.957039
-61.349358
-59.678917
-51.252712
-53.934628
-66.170776
-68.044533
-54.392326
-119.306694
-95.790138
-104.258667
-71.024307
-94.837509
-109.162003
-159.395432
-113.613182
-91.756210
-94.390862
-61.266815
-60.694668
-132.732468
-71.691345
-72.119965
-69.432854
-62.592930
-144.975876
-146.615417
-69.492119
-74.152084
-55.314919
-127.886490
-61.597492
-144.040894
-70.490837
-58.626331
-73.162979
-74.603081
-67.679062
-50.402443
-60.016212
-102.494148
-67.275009
-51.591152
-154.130478
-93.880455
-59.085407
-62.151649
-72.332451
-55.462990
-50.844658
-153.348480
-84.380196
-81.927376
-116.199883
-62.386452
-99.075287
-36.283279
-39.434559
-55.260365
-67.650093
-91.241379
-56.211391
-67.415451
-53.808880
-45.415462
-69.710861
-58.496353
-62.696598
-53.982262
-133.674438
-53.042305
-95.918365
-89.045380
-77.656784
-48.429539
-63.632164
-77.576271
-74.933083
-143.646713
-61.722435
-60.958744
-57.094772
-77.983772
-53.372231
-73.815445
-118.276917
-63.434319
-107.444061
-71.302032
-89.492493
-131.599747
-63.283966
-54.442741
-51.847351
-159.448395
-55.778316
-56.103844
-75.614349
-74.102516
-84.846405
-54.601059
-115.920296
-58.831032
-154.093994
-78.780846
-64.773582
-92.423889
-114.961624
-97.715614
-111.465843
-113.516846
-109.100922
-39.823593
-5.480369
-74.382095
-68.972443
-85.344528
-70.456497
-57.827717
-130.273254
-71.547379
-63.820580
-73.408905
-35.302692
-135.232376
-150.595352
-64.235443
-84.870209
-55.921829
-98.919861
-100.753159
-52.735649
-57.643959
-149.246811
-111.693939
-168.089554
-61.173683
-67.131371
-86.339722
-63.964424
-78.423164
-139.257889
-61.216400
-115.197594
-69.269409
-58.818588
-73.185707
-151.916641
-117.408379
-48.408298
-161.337006
-51.316383
-73.198235
-96.215797
-108.013130
-122.988068
-63.473087
-42.268150
-59.931137
-101.493050
-74.604897
-147.580856
-82.956161
-59.595493
-60.305569
-102.022575
-118.472588
-137.534424
-63.924309
-67.697823
-157.183929
-72.902878
-161.072952
-60.118816
-60.574226
-79.384895
-100.346207
-92.013062
-76.473564
-116.160545
-103.044273
-135.682602
-143.483582
-95.378738
-67.174324
-54.788025
-55.956429
-113.089760
-125.122574
-96.457924
-73.867996
-53.155613
-41.804287
-62.397888
-54.946720
-82.794937
179.670746
-81.247444
-117.488892
-83.391449
-81.318741
-92.285156
-117.969887
-65.615120
-45.363495
159.535751
-81.873695
-160.957428
-81.440903
-60.153713
-65.807518
-91.017815
-68.224747
-103.400475
-50.937782
-53.660873
-57.727505
-128.001236
-111.578186
-60.726101
-98.061554
-92.581856
-64.587387
-106.175018
-86.774635
-144.752274
-57.591805
-139.328918
-115.238655
-59.724304
-60.606609
-76.815544
-38.944229
-119.337959
-74.411644
-166.684158
-160.236404
-117.017952
-61.813004
-53.874985
-61.063354
-49.965149
-57.718662
-143.102417
-84.507919
-41.197006
63.141613
65.819847
100.070229
83.291061
59.972000
54.539993
45.718861
42.955959
-97.960678
-88.440918
-116.345657
-90.463135
-53.901623
-82.337013
-123.608276
-62.271282
-91.951836
-65.351791
-81.101837
-35.838253
-62.664413
-69.774162
-58.584160
-149.578064
-40.609772
-62.680698
-87.640739
-39.836620
-88.414932
-128.273056
-152.380585
-161.540604
-131.067886
-58.486122
-93.492912
-83.267120
-49.476952
-166.462936
-59.496864
-50.385048
-77.776390
-96.930260
-108.726059
-165.544891
-102.348328
-77.819214
-56.154617
-74.862411
-90.108360
-130.175858
-75.860847
-60.574856
-76.319229
-65.949242
-88.206993
-67.860405
-95.900505
-166.570526
-69.221115
-102.400902
-59.156509
-69.128189
-66.961342
-70.595024
-59.992874
-88.962929
-137.535446
-60.740868
-84.008217
-84.497803
-61.209332
-138.476257
-64.131172
-72.214676
-143.394562
-95.613289
-94.463127
-72.659752
-71.054565
-102.598358
-132.835159
-101.643311
-49.361897
-95.318375
-97.830650
-129.897720
-104.181061
-88.898643
-55.654373
-38.741650
-80.889252
-61.677193
-81.173424
-84.646324
-130.291458
-162.048172
-147.470444
-67.872231
-56.454723
-123.780449
-62.973568
-126.938332
-26.645105
-74.150429
-115.726387
-90.278717
-59.284863
-61.901100
-93.423416
-58.758381
-82.875298
-160.013687
-78.223038
-167.184006
-74.431915
-117.634674
-46.428738
-141.494858
-83.066696
-145.477890
-107.356468
-121.291695
-160.384933
-168.246887
-63.604931
-51.413750
-29.014519
-58.834435
-47.844379
-163.264130
-109.834930
-74.664787
-76.219933
-113.419113
-47.422756
-114.220116
-83.948547
-105.924797
-76.232925
-85.011391
-90.481323
-78.019173
-83.180580
-110.032127
-76.783554
-60.240395
-67.862373
-123.237312
-143.498306
-73.936218
-57.065857
-70.510681
-121.285248
-58.045921
-59.817982
-78.275169
-99.879524
-125.877281
-53.845692
-113.636116
-130.260696
-157.110733
-66.379959
-91.678116
-59.764206
-89.177376
-150.614182
-61.114822
-65.468224
-79.081482
-99.925156
-63.079491
-85.434319
-67.474030
-97.993576
-67.466202
-92.533913
-57.252556
-80.896584
-79.037033
-75.659325
-68.131149
-81.891838
-93.034111
-84.567421
-69.069672
-106.730774
-105.638771
-99.328171
-158.095642
-121.958893
-66.064972
-85.059227
-69.481834
-56.451088
-70.419815
-72.802170
-127.788269
-120.918930
-59.802338
-63.853352
-145.466049
-62.812931
-81.820328
-129.255081
-53.017815
-70.434998
-77.387802
-139.563782
-85.547173
-92.093872
-93.095520
-143.788773
-96.815041
-93.754829
-109.192162
-144.930374
-63.780693
-110.286453
-73.021507
-50.324329
-54.191265
-68.561615
-63.297455
-60.396633
-71.881668
-112.083443
-87.272415
-62.329353
-117.443100
-93.650101
-77.875664
-135.613113
-51.483196
-67.907120
-99.395912
-68.809586
-69.672310
-64.792236
-56.314907
-60.354103
-55.850239
-74.364059
-151.512253
-71.149040
-52.030548
-70.670059
-80.127708
-141.839142
-63.740906
-70.556038
-78.753418
-67.201736
-89.467163
-52.721317
-86.583847
-62.895611
-111.574471
-99.637428
-106.773743
-117.734146
-73.543350
-42.169765
-62.902267
-55.075989
-92.759567
-165.499847
-125.665695
-56.099583
-69.433037
-62.201771
-119.643326
-99.252289
-88.690109
-64.946930
-89.626778
-62.177845
-56.995125
-138.294815
-141.385956
-133.723206
-113.140625
-95.477226
-57.152519
-77.189766
-144.406769
-60.565277
-49.367115
-58.483063
-170.797241
-45.471069
-58.330898
-61.356541
-63.777523
-54.818939
-80.671471
-96.642418
-131.488113
-80.644409
-89.436256
-71.702454
-140.709915
-55.281143
-47.114483
-78.579033
-57.580048
-170.763489
-86.390160
-131.084000
-35.016735
-65.571068
-48.907387
-107.078728
40.053249
-39.052864
-129.693466
-152.087738
-109.814255
-83.011841
-111.967819
-125.011307
-70.643333
-69.516899
-49.960648
-119.254456
-82.604614
-85.313683
-116.883217
-65.376038
-117.594948
-106.969673
-103.250443
-61.509266
-93.067825
-69.459915
-123.799164
-89.583984
-63.139221
-44.763077
-165.401321
79.383621
48.293312
-72.749870
-51.104137
-75.946396
-78.868301
-48.891022
-58.646965
-65.330513
-62.698803
-144.690231
-70.062767
-129.196350
-48.842468
-64.133507
-43.489689
-79.222954
-55.860714
-83.231819
-58.729889
-40.553925
-122.604050
-84.344208
-93.792442
-61.892212
-67.026230
-153.715897
-128.436234
-155.171555
-60.830803
-58.609753
-64.317673
-60.931580
-175.714844
-82.458069
-98.430092
-130.130539
-90.098015
-108.692032
-95.334312
-79.453712
-103.684937
-102.157249
-52.023357
-55.798988
-161.325409
-106.718010
-105.380417
-66.360435
-114.633232
-89.073570
-104.808517
-79.646118
-31.222483
-61.336899
-69.069618
-142.048447
49.041248
45.611717
41.808254
52.459419
20.707413
-52.126804
-51.137222
-108.634438
-145.831055
-59.123173
-70.499298
-107.516647
-159.502014
-33.763176
-56.340870
-129.806839
-81.374924
-104.001251
-64.173393
-145.096024
-58.798492
61.082138
55.416317
78.666504
44.515671
-50.651371
-83.722679
-59.143795
-111.582451
-49.886501
-75.812531
-165.363693
-62.248188
-65.021858
-75.771362
-56.491570
-148.706741
-55.994446
-169.801559
-52.636978
-59.721722
-33.650848
-38.178520
-82.511948
-59.413723
-51.389816
-153.642303
-88.947815
-80.411766
-53.392181
-62.650864
-81.640854
-51.118633
-60.226925
91.734657
-121.899475
-173.984497
-87.636917
-66.555779
-61.799458
-117.160362
-71.006607
-79.569298
-65.706047
-74.576912
-60.477032
-105.349510
-62.332455
-78.664978
-87.929123
-147.113922
-144.660690
-124.166573
-95.362579
-86.721039
-158.434128
-116.576805
-62.240177
-81.900787
-68.636871
-42.212120
-63.614563
-84.202850
-26.987108
-121.440620
-61.855339
-61.769112
-71.798080
-92.413467
-59.719299
-52.368706
-63.050011
-92.412621
-54.122223
-54.410431
-50.066513
-135.175522
-145.612717
-105.247749
-150.456635
-58.961658
-73.205231
-58.650963
-118.993362
-135.242188
-141.075760
-55.018299
-82.281853
-68.270813
-125.971985
-113.492073
-68.525963
-171.827103
-156.416336
-54.516220
-106.384537
-114.180504
-53.537182
-92.433693
-66.666122
-94.116890
-97.828758
-101.657578
-53.392181
-156.795715
-43.979828
-129.869888
-57.337700
-48.813652
-63.524239
-63.992123
-80.132179
-73.955429
-73.754066
-58.410366
-63.721401
-148.015961
-74.387360
-121.006615
-137.368622
-80.916618
-60.216602
-62.246174
-67.627747
-150.351608
-57.784332
-55.755619
-38.046894
-86.339005
-65.872772
-70.471916
-121.143181
-121.822662
-59.800579
-106.508041
-80.323830
-142.325638
-142.812057
-71.276665
-162.691483
-68.391968
-49.195133
-70.582489
-74.783585
-68.822884
-114.040642
-85.604355
-66.488380
-98.487221
-66.893616
-66.338951
-111.527443
-117.765572
-115.984421
-120.811371
-110.605850
-98.713013
-69.668335
-55.373585
-59.692673
-63.880508
-88.804863
-148.446198
-99.309097
-88.870171
-65.360847
-71.754097
-85.140961
-157.515244
85.817657
-83.901199
-52.364559
-54.482307
-159.472839
-113.932076
-154.726303
-62.996368
-64.645325
-94.847359
-64.344498
-74.970467
-155.057556
-116.307297
-61.453819
-66.293938
-87.095184
-56.415409
-54.285263
-39.626640
-76.323166
-55.877853
-70.676231
-119.529655
-54.765972
-64.134621
-102.242035
-56.478584
-62.028641
-62.421452
-133.979980
-68.101753
-76.727242
-151.122223
-41.489048
-64.253883
-88.377144
-37.340794
-44.485004
-55.995461
-85.200584
-58.438946
-118.012695
-59.675461
-70.755470
-121.194611
-72.872078
-60.302494
-120.510429
-149.158218
-38.384212
-67.511208
-80.001823
-66.754730
-46.466125
-81.239006
-46.241272
-62.030205
-131.836243
-63.342201
-61.218620
-76.907349
-132.469101
-74.750404
-88.455467
-101.151176
-113.503792
-71.586769
-94.163147
-60.394836
-51.109322
-139.402008
-129.622589
-57.674618
-76.706520
-104.524086
169.884918
-105.305679
-68.810013
-50.954983
-80.080399
-53.370693
-47.601128
-132.356430
-105.858093
-88.572922
-93.687569
-52.321983
-145.704025
-111.525131
-70.445389
-5.362789
-61.602989
-52.670544
-50.574413
-59.575993
-130.364105
-95.510284
-68.280579
-65.024544
-153.141098
-62.529613
-94.439514
-36.103294
-82.492653
160.545227
45.364193
45.801685
53.860661
34.152508
48.437252
53.016819
83.700317
82.825935
42.513008
52.024727
-66.432877
-159.732407
-47.346622
-71.259056
-55.639771
-63.837547
-133.403748
-69.558601
-145.973068
-104.125778
-98.055168
-143.927765
-71.044998
-59.901707
-132.052658
-119.815445
-85.689667
-91.667564
-123.826363
-63.741287
-78.385445
-152.034576
-158.955566
-139.968353
-57.766006
-85.567856
-58.251217
-64.535698
-46.234333
-123.044647
-146.055191
-154.316223
-51.414467
-51.578243
-137.982758
-79.298439
-58.295818
-46.025173
-34.309700
-78.301315
-90.986931
-83.412865
-97.576759
-152.439117
-62.538860
-138.502701
-146.215179
-101.962440
-103.606514
-88.346138
-77.124542
-96.338272
-101.332687
-102.342323
-117.593254
-96.766434
-125.870544
-108.853325
-69.428490
-113.808983
-146.723831
-83.037598
-87.237778
-111.895996
-36.480858
-33.833385
-93.735901
-78.587952
-110.492081
-62.022240
-75.869781
-83.613487
-74.610687
-122.313438
-92.488335
-101.401688
-52.585155
-168.507629
-107.695740
-69.696800
-71.382195
-144.642365
-66.862289
-88.979416
-75.479233
-58.189655
-94.142807
-137.165115
-54.002121
-74.011726
-58.380337
-110.392586
-111.394180
-88.795532
-62.226818
-116.381485
-135.626434
-120.100677
-96.262032
-79.344322
-59.097511
-95.476311
-94.065468
-52.594902
-50.459114
-138.419540
-64.693535
-40.488449
-137.562546
-49.667885
-61.118469
-53.984631
-56.990131
-80.116455
-72.565842
-64.747200
-59.554703
-54.646641
-62.159466
-101.539658
-146.441086
-59.061119
-67.459961
-87.959633
-74.127075
-31.379311
-111.327873
-87.409164
-152.383301
-95.984680
-120.132690
-140.300171
-89.222931
-61.568031
-54.342972
-59.871899
-123.695290
-104.240059
-113.368858
-87.696304
-168.718155
-68.180809
-61.237576
-138.497742
-47.243927
-58.173386
-73.033981
-110.298706
-66.129723
-95.464050
-103.051743
-128.468796
-70.349312
-105.086105
-95.745697
-73.095123
-70.519707
-51.381145
-53.226654
-74.552452
-113.209084
-55.852612
-39.895199
-59.732910
-63.462097
-54.991505
-42.722343
-142.029144
-54.846458
-57.900806
-61.399361
-136.547165
-79.691475
-115.078491
-61.531059
-139.871857
-89.542770
64.173912
69.425491
55.561111
-83.806755
-161.613876
-136.548859
-101.399055
-55.690819
-78.577232
-84.280899
-79.074883
-107.568718
-116.270485
-138.436569
-44.835526
-72.806328
-59.427956
-73.479034
-104.792763
-126.175659
-37.375141
-66.204399
-106.479546
-77.454727
-152.846466
-102.746948
-88.191551
-78.901764
-63.779278
-69.845566
-27.222580
-122.322235
-62.983452
-55.608646
-94.243668
-62.142792
-56.945187
-54.146145
-52.607735
-103.864792
-65.642479
-102.725510
-60.974762
-54.627563
-132.323685
-67.706177
-52.565056
-87.284988
-60.080074
-94.064499
-127.067001
-65.411705
-63.547379
-55.511421
-57.191128
-56.719833
-117.722061
-58.336308
-56.880520
-63.353840
-66.438416
-79.342865
-78.062103
-85.389908
-78.670082
-129.173889
-158.377640
-64.319748
-143.752258
-63.731728
-169.752350
-72.105675
-68.139008
-64.786690
-68.281586
-76.344521
-63.824398
-28.435455
-122.357590
-38.498821
-136.306778
-52.047100
-154.321152
-75.333321
-54.842781
-60.007076
-91.182884
-97.726036
-69.353157
-73.822990
-117.741325
-60.993393
-102.311172
-102.770950
-110.960068
-76.310493
-137.070282
-126.927025
-108.552559
-57.665623
-66.444824
-60.330315
-60.681530
-138.059509
-69.542946
-56.047390
-141.968948
-112.200378
-115.836533
-60.618076
-86.683807
-101.991974
-68.660736
-61.311981
-76.522331
-148.123566
-37.920425
-142.583054
-55.398983
-44.623611
-95.999710
-58.931770
-119.609200
-100.038795
-114.527306
-96.252731
-68.609245
-144.443771
-58.243889
-71.593964
-80.059433
-65.124733
-126.373001
-109.790703
-59.739079
-56.226181
-44.745441
-105.095146
-129.381958
-52.960270
-58.808430
-65.847679
-148.924026
-108.064011
-122.026855
-76.242172
-57.489712
-123.087868
-74.434074
-64.383560
-54.895191
-71.209511
58.005241
61.288799
105.468842
-51.705254
-62.543739
-99.734451
-47.075016
-70.550911
-99.699669
-38.511471
-60.549274
-39.281998
-68.226028
-151.561142
-66.649773
-99.200943
-110.831154
-94.582947
-69.899673
-62.082489
-161.792084
-50.590103
-64.872452
-154.288940
-80.727837
-126.269753
-147.027847
-104.510590
-100.841927
-60.055992
-60.241009
-75.396675
-101.470520
-56.195515
-81.972298
-80.184837
-44.572765
-107.900444
-72.345978
-109.864342
-97.368942
-99.952606
-63.442078
-60.240803
-82.560417
-39.892281
-64.521149
-57.306881
-71.141663
-46.935234
47.024548
51.508640
51.067486
42.805534
56.752644
52.871479
62.448730
49.988346
45.862629
77.283615
49.356911
42.756950
67.986053
-96.983963
-73.709282
-102.181358
-46.953976
-35.818588
-126.377586
-154.339233
-56.416061
-44.903683
-54.669685
-106.133362
-146.358444
-51.630779
-151.056152
-93.109703
-70.564278
-68.926544
-58.083714
-63.103683
-60.838036
-55.967461
-157.002747
-100.212738
-152.882675
-99.373672
-93.907333
-97.130836
-69.521225
-83.940102
-74.522003
-47.686054
-56.797993
-156.409119
-33.160381
-95.997696
-55.033531
-66.575081
-57.187164
-164.691818
-124.056900
-57.441143
-124.910080
-51.400555
-144.773727
-70.404594
-89.544151
-62.191055
-124.540764
-51.633823
-64.854111
-113.974510
-72.591110
-49.054710
-76.452278
-84.761940
-117.150070
-177.531525
-96.383911
-105.079353
-90.142632
-104.664780
-86.826675
-86.085770
-70.147690
-125.886292
-115.930199
-110.098671
-116.375587
-57.422176
-106.505310
-153.156326
-58.299324
-147.404770
-55.523144
-111.725311
-102.851547
-78.714104
-139.750549
-67.103058
-84.686722
-93.738846
-142.383102
-75.540184
-90.923935
-59.640007
-56.663162
-56.383129
-55.725941
-66.096710
-61.349903
-89.298630
-58.931259
-154.575302
-54.649151
-99.916245
-89.801674
-71.128319
-161.352737
-53.815872
-57.951298
-101.928398
-128.143112
-84.254547
-85.555031
-123.845108
-73.748070
-161.486298
-79.806358
-99.981621
-83.156281
-112.306999
-144.554169
-112.866951
-59.366131
-110.449203
-89.001266
-178.357285
-65.621109
-138.068222
-65.395050
-157.664886
-77.530029
-149.433868
-62.355995
-68.729172
-62.516136
-61.262711
44.065536
-39.962311
-78.450089
-70.569183
-62.719696
-139.895996
-54.175095
-112.651077
-55.421913
-54.893162
-66.107643
-102.145447
-53.347691
-101.032982
-67.928368
-88.037399
-91.459969
-117.414963
-77.602417
-108.589149
-149.537933
-98.818832
-85.501297
-67.117119
-44.874287
-151.651993
-70.676483
-70.088211
-115.513680
-81.123993
-77.845932
-70.550514
-79.531158
-54.088257
-115.569977
-156.045197
-99.916176
-136.592926
-129.809631
-85.559250
-77.622879
-153.349121
-63.402115
-62.000259
-83.457397
-52.799252
-141.187820
-158.590775
-85.539207
-66.566750
-63.416828
-71.551826
-146.810379
-166.342575
-60.416409
-91.520790
-63.870960
-65.439796
-59.441242
-162.517807
-80.055595
-85.605202
-70.470322
-79.157448
-95.016663
-122.723114
-116.797401
-97.819168
-79.414940
-84.163712
-121.843025
-89.871651
-100.708412
-68.393188
-63.792236
-33.451832
-81.375671
-72.687363
-58.667995
-146.500580
-73.141098
-54.781586
-112.532753
-76.150085
-90.477745
-138.980301
-54.377254
-79.668327
-59.170177
-62.137760
-146.241440
-88.028625
-159.409363
-56.024570
-151.286346
-117.476021
-53.495663
-115.613472
-61.765198
-64.728828
-120.027863
-150.950317
-52.530079
-86.998611
-60.623867
-74.986298
-85.225945
-119.785172
-51.883419
-134.382568
-92.680428
-79.891869
-75.850807
-56.636608
-64.310616
-144.300934
-68.930771
-72.410378
-61.549538
-116.797775
-92.423515
-141.359070
-78.683258
153.073608
-108.208267
-56.741306
-92.314850
-113.186607
-92.802589
-61.022148
-120.948982
-69.377914
-67.050499
-67.334419
-70.881744
-96.778183
-158.225998
-147.601685
-142.936890
-83.990623
-51.050774
-59.030167
-62.688354
-121.947914
-158.325500
-54.619217
-78.901924
-86.197639
-50.424999
-66.327141
-93.078140
-104.886238
-62.247574
-75.022476
-32.930992
-90.489761
-81.916916
-114.229523
-118.278900
-95.959724
-145.846161
-163.571075
-120.823364
-113.674469
-56.833405
-151.449677
-130.178879
-87.443932
-39.939049
-52.047447
-117.608765
-136.036789
-65.148766
-74.082123
-94.530037
-134.387848
-65.797882
-63.015800
-85.778061
-124.396042
-68.520668
-88.041893
-66.873398
-94.055649
-87.041565
-67.413422
-59.863018
-65.965012
-56.641144
-111.644295
-118.766190
-73.456184
-75.774002
-96.233131
-63.974274
-115.460625
-112.940628
-73.283028
-117.808609
-90.225548
-65.532494
-138.373886
-155.361847
-64.164040
-164.161346
-32.321877
-139.758255
-92.658554
-44.775642
-69.228516
-34.596874
-143.472275
-66.965797
-30.969616
-130.213898
-59.462463
-104.945129
-126.485504
-163.390076
-66.878296
-61.195690
-76.144012
-138.550568
-149.976852
-127.276199
-52.065086
-165.657196
-82.722443
-63.059917
-43.427094
-53.419754
-77.170830
-156.895676
-142.372299
-130.347260
-107.955246
-105.885292
-117.436874
-61.678345
-46.009094
-29.279270
-113.016434
-118.604454
-49.516861
-103.598206
-108.829582
-155.578094
-118.085083
-61.963379
-110.878120
-111.465927
-137.465546
-67.317726
-112.634270
-145.362808
-118.494896
-167.465073
-110.529037
-56.737564
-156.508560
-63.193249
-108.395081
-123.281586
-83.506844
-68.865356
-101.067490
-42.368328
-51.605968
-68.883125
-122.415756
-68.677177
-88.434990
-77.201233
-88.599411
-123.246658
-57.016399
-88.383316
-82.197380
-66.290489
-93.996727
-111.322762
-86.837097
-90.624451
-114.504662
-111.305481
-73.645348
-72.295670
-90.991615
-92.305435
-133.937622
-94.126625
-161.486740
-113.407639
-159.905182
-132.903320
-98.178787
-149.523346
-121.962349
-138.564392
-57.124706
-156.320343
-106.643669
-65.688988
-54.495312
-109.429947
-49.671230
-90.506500
-97.474998
-122.125809
-65.622162
-46.369843
-64.087524
-73.944336
-63.907932
-64.077431
-52.345509
-162.119202
-80.239334
-78.782051
-154.888321
-70.294189
-128.998795
-53.835735
-66.452866
-52.675289
-83.439377
-64.831612
-76.050606
-66.268753
-61.966915
-49.234478
-54.614147
-75.693542
-100.166260
-83.654671
-47.069653
-58.246819
-81.160583
-102.233185
-66.369064
-60.741386
-162.299271
-60.646832
-73.008659
-68.710289
-84.744423
-74.821373
-72.036598
-66.751762
-59.620651
-65.629486
-68.863716
-85.485252
-85.092529
-84.500114
-55.320663
-169.694244
-68.429268
-106.586159
-76.027382
-51.623383
-60.933857
-73.116982
-57.459755
-66.969704
-67.764862
-59.379898
-54.339462
-55.753017
-77.730606
-121.912872
-136.501602
-109.072647
-139.572037
-153.826950
-64.349548
-144.493271
-85.707779
-65.505257
-82.946320
-60.072342
-56.767574
-43.323765
-105.224869
-134.366379
-59.707508
-61.531799
-79.885086
-85.830101
-87.629318
-54.004471
-75.337708
-124.695763
-121.410400
-150.082458
-67.603127
-95.579933
-86.277596
-70.142418
-127.623871
-100.822830
-64.421944
-108.092621
-64.143501
-82.640732
-49.578831
-59.599400
-70.055946
-59.972000
-78.122063
-134.032043
-141.286163
-47.429493
-87.124527
-82.734657
-128.839539
-60.167049
-147.534332
-59.490494
-56.394871
-158.844818
-142.545609
-63.282990
-152.752167
-107.888329
-60.007305
-117.384117
-102.908165
-113.030197
169.857376
-55.316029
-158.780334
-60.557129
-177.153717
-79.064682
-56.628838
-97.421761
-127.294991
-104.773796
-66.480309
-132.718506
-58.911640
-81.677765
-48.980518
-148.226196
-74.279129
-53.505642
-61.752762
-86.690094
-35.982815
-106.053040
-69.833336
-80.303886
-103.169670
-117.918007
-125.106628
-98.893044
-96.645195
-66.471687
-69.224274
-83.239914
-64.995163
-83.607231
-68.011612
-84.816238
-71.687172
-64.576241
-58.119701
-47.698650
-107.991951
-67.137207
-91.049965
-71.775391
-54.598434
-68.093239
-75.357246
-132.191666
-81.255096
-51.114197
-60.629345
-61.522350
-74.521835
-58.346436
-61.366276
-94.485130
-76.418007
-48.860317
-78.066193
-88.221924
-64.392052
-91.062462
-60.646366
-91.599312
-53.643753
-48.535534
-75.244568
-131.407455
-109.122017
-91.959770
-56.109463
-53.105305
-58.478294
-57.239128
-61.775600
-82.452774
-148.779739
-36.470375
-62.590790
-161.031006
-134.295151
-59.910133
-153.621704
-57.427464
-51.729759
-104.623779
-158.449799
-168.619736
-107.235428
-106.166534
-60.677021
-55.788990
-88.445137
-94.030495
-67.056068
-116.439735
-65.610275
-109.586853
-63.870640
-42.092594
-119.699333
-66.807686
-98.963463
-54.352921
-78.431610
-50.623363
-77.169647
-121.868996
-128.254044
-124.700478
-114.402191
-66.004845
-98.697235
-74.967155
-58.762634
-46.113342
-104.490753
-93.813431
-62.947483
-103.915596
-89.104866
-106.648872
-118.165352
-147.877457
-77.638542
-126.741951
-84.799538
-39.222603
-125.666748
-81.957382
-117.884483
-76.165047
-141.517548
-63.032269
-71.994598
-66.651749
-152.857742
-57.890434
-28.332315
-57.512951
-84.237396
-24.805859
-142.545624
-134.182037
-62.822594
-63.826954
-152.740158
-120.946960
-75.148170
-126.854721
-89.528519
-167.241318
-55.546936
-57.334476
-165.734100
-116.007149
-61.202732
-60.556194
-58.185272
-154.477676
-105.472992
-69.316727
-63.112679
-75.926102
-145.766937
-64.057968
-75.131195
-118.769196
-94.927788
-76.111305
-66.798889
-102.223595
-98.032021
-99.567429
-66.373314
-161.977310
-46.832390
-121.477943
-122.508286
-170.998489
-142.197830
-108.836441
-94.441864
-96.941383
-65.865112
-67.934525
-90.180893
-58.893024
-65.840202
-136.225647
-63.603004
-111.084770
-112.491776
-87.809692
-100.214119
-102.080338
-97.035431
-66.692665
-51.474457
-66.975586
-69.165253
-75.048950
-112.797729
-57.224960
-128.172119
-104.869766
-66.801292
-66.002045
-109.654228
-102.945908
-105.326103
-87.712921
-148.187332
-116.450783
-106.602592
-145.541245
-143.342850
-93.771553
-142.082291
-153.191910
-59.094753
-129.191925
-48.968689
-52.489883
-85.841927
-106.549316
-176.562180
-88.420448
-64.672806
-68.938316
-146.590652
-61.467983
-92.462341
-112.101372
-59.376369
-81.039696
-55.997761
-134.871185
-77.664841
-124.012962
-65.662643
-84.740547
-65.909149
-113.348366
-85.857399
-134.331909
-154.895248
-90.608612
-44.946865
-112.567436
-63.590084
-83.265869
-57.645332
-53.555256
-79.598785
-52.439377
-61.803715
-80.269547
-57.004143
-66.291473
-58.782543
-60.494968
-132.642120
-51.562119
-78.259018
-54.925854
-127.328857
-84.542984
-158.791351
-60.576542
-128.322922
-143.892059
-85.958168
-112.930672
-71.127899
-64.041290
-60.152313
-60.111984
-54.209084
-53.085159
-90.851616
-57.705654
-159.706131
-55.721798
-58.179440
-59.478786
-62.485607
-42.010826
-124.401398
-55.585411
-55.642174
-66.640007
-63.188206
-92.282242
-93.439880
-62.470005
-149.160690
-62.234692
-144.256012
-69.907433
-55.862682
-131.790421
-46.215454
-64.260185
-66.205635
-65.868507
-146.530930
-72.871361
-59.988857
-141.313324
-122.770866
-103.895081
-91.979843
-59.129715
-139.704025
-75.425232
-60.842808
-104.557922
-115.176903
-136.078232
-123.321762
-101.893326
-91.784195
-78.703415
-55.868610
-105.366402
-152.027420
-85.057396
-56.108372
-83.152184
-141.080826
-96.817085
-75.817047
-98.529930
-64.943047
-46.219715
-47.854839
-75.046684
-32.836998
-70.719696
-60.258274
-95.462364
-80.761093
-63.669079
-103.065025
-83.065460
-140.584076
-114.036079
-29.483629
-62.575294
-66.008720
-57.954895
-142.192856
-94.769936
-95.521049
-93.496735
-41.198040
-78.729439
-92.998512
-135.275284
-55.153339
-79.987206
-66.578178
-59.663864
-56.737049
-34.836994
-70.309364
-66.034637
-75.518990
-86.255615
-121.012123
-108.236740
-80.955391
-109.018242
-57.568829
-66.894226
-64.786636
-89.783928
-78.663338
-68.887665
-56.596855
-120.800385
-90.318710
-98.929359
-66.987717
-70.809898
63.404655
27.682266
67.063995
44.859283
45.900402
38.831612
-58.951721
-81.838570
-127.345016
-63.315647
-79.591148
-108.907150
-68.067482
-57.388592
-97.831635
-62.103596
-57.009121
-81.606277
-78.537560
-104.713646
-48.826744
-127.746262
-93.022278
-100.914764
-107.030754
56.520844
93.957458
51.136509
88.021912
61.310158
41.161728
69.437508
91.065880
99.146942
53.040462
56.890873
70.818062
77.681755
85.986305
75.276596
39.072220
-61.022614
-82.757256
-63.230843
-118.645218
-93.835518
-145.700836
-148.516113
-60.719585
-109.684380
-123.437973
-80.804985
-106.415390
-55.393677
-83.706207
-79.164703
-71.932373
-65.333122
-142.118988
-162.606079
-68.308662
-49.207726
-80.175301
-108.721100
-152.297989
-111.188469
-76.008011
-89.192085
-110.726967
-114.568436
-64.994286
-70.794113
-59.040615
-37.418259
-65.637444
-72.496086
-48.977482
-93.770927
-74.837563
-67.794159
-163.183075
-41.554214
-72.615646
-59.448433
-56.078350
-99.657074
-92.223663
-60.018120
-92.138161
-111.253952
-84.320160
-110.298759
-118.487358
-109.294502
-64.241447
-83.859650
-109.968307
-65.108376
-154.872849
-66.375717
-27.036098
-117.268021
-61.256809
-55.897350
-78.563797
-111.795029
-59.149467
-66.432823
-73.131172
-59.535305
-22.334671
-67.148933
-143.732178
-96.291039
-46.487904
-148.054886
-90.842308
-130.499847
-139.021500
-54.929756
-101.609261
-73.179008
-65.506050
-76.633133
-127.169403
-123.225128
-116.379013
-30.544563
-37.670109
-71.958702
-78.335640
-122.011436
-160.766418
-161.269302
-74.181679
-68.441154
-88.536591
-92.121513
-95.619675
-95.097137
-80.322899
-69.494553
-112.656158
-66.735260
-107.384270
-70.281326
-162.629288
-65.537849
-56.011230
-146.641022
-145.876877
-65.708817
-71.255440
-136.798141
-66.244392
-145.352386
-66.024551
-58.815159
-100.526176
-96.171738
-102.172737
-122.216049
-62.553425
-139.119843
-146.260330
-69.560059
-159.128006
-63.425755
-128.141815
-54.942024
-75.162865
-67.692047
-69.401901
-118.284988
-26.409779
-64.202354
-105.836845
-102.418472
-96.809967
-145.465897
48.129486
-132.230789
-57.219475
-92.002190
-155.108582
-58.849140
-71.614517
-79.318626
-79.928703
-96.956589
-70.304726
-132.683167
-67.250816
-87.159157
-71.637154
-77.057602
-146.822510
-79.822876
-70.110779
-64.785049
-60.624348
-73.961861
-58.231293
-96.736526
-104.464668
-78.954765
-122.415154
-107.832550
-112.316811
-128.659241
-110.918518
-57.597794
-101.386124
-160.651016
-159.136612
-48.396526
-95.676422
-98.883827
-70.904495
-56.910572
-74.910004
-69.683472
-68.752502
-53.631836
-88.933426
-90.460159
-85.731895
-93.637581
-11.612621
-63.483715
-60.477962
-53.884151
-62.944969
-57.853664
-112.795319
-56.876053
-45.145164
-83.701164
-51.841011
-40.161045
-54.040569
-76.125160
-141.199707
-71.424156
-60.558311
-142.453049
-111.352348
-132.679718
-55.039127
-55.631874
-148.079788
-60.216427
-79.680687
-53.325176
-151.241821
-154.050598
-79.066368
-67.593437
-63.925732
-51.468132
-66.845612
-71.021889
-84.265732
-67.327545
-98.534615
-75.981735
-134.173813
-75.238434
-79.886864
-53.496010
-59.053169
-147.079483
-59.251671
-72.074318
-82.833092
-45.350662
-65.615471
-86.416420
-71.951462
-65.833015
-59.748737
-56.351261
-109.758591
-67.850075
-106.077103
-175.843338
-89.591972
-61.671776
-59.037617
-52.095459
-97.380096
-62.858379
-145.515076
-48.014278
-84.730164
-132.030853
-92.840462
-107.743034
-64.945107
-84.568214
-83.071724
-63.379219
-123.867744
-71.563934
-160.925964
-145.154129
-70.950836
-55.510632
-77.202744
-58.225452
-69.860725
-50.480461
-47.573498
-154.453766
-148.130264
-93.842010
-42.507771
-57.190685
-56.186321
-63.783745
-77.001770
-55.301800
-60.795506
-82.278305
-50.369560
-73.618019
-98.919197
-59.859924
-97.994156
-78.314819
-69.783340
-77.540764
-166.201263
-101.368225
-76.520073
-61.829628
-77.999008
-123.712585
-64.371849
-98.761993
-166.181747
-82.505554
-96.022499
-80.597046
-69.569748
-100.473885
-69.101593
-66.328278
-151.749420
-143.620102
-126.587212
-63.156250
-74.538216
-86.315208
-61.819439
-144.397980
-82.147018
-78.508965
-68.452248
-70.165825
-62.485435
-134.898178
-96.521317
-66.358101
-66.936226
-159.037613
-79.762177
-104.743866
-114.485542
-124.351196
-129.125397
-47.612255
-59.187187
-78.912285
-76.382912
-56.844105
-44.399132
-140.603134
-49.317608
-73.608803
-77.787674
-68.899239
-95.342667
-104.221260
-54.648808
-60.311134
-71.084099
-59.620186
-100.911140
-104.119057
-123.291344
-91.869827
-103.998810
-61.767303
-132.529556
-67.813744
-64.373436
-71.355583
-69.655533
-50.238045
-69.036705
-108.856178
-75.293762
-75.552254
-54.255692
-145.697723
-165.908188
-90.508049
-115.888618
-140.272049
-120.905487
-91.014503
-99.146156
-79.496407
-75.287834
-56.236645
52.080017
48.766186
44.833115
82.438698
81.415199
88.601540
72.586494
-50.611652
-65.260414
-64.572754
42.261303
93.344299
71.315331
-41.243046
-92.590370
-56.159798
-70.397278
-84.591408
-51.891338
-67.775932
-120.616035
-69.676285
-95.576805
-152.150711
-80.059998
-108.318413
-111.655060
-52.234749
-95.060265
-79.854561
-63.245800
-59.408970
-123.133263
-53.240036
-147.523346
-57.334518
-73.971115
-96.341530
-72.758080
-94.696541
-70.993965
-63.814770
-64.806480
-55.178822
-68.153290
-64.310837
-72.881073
-55.450497
-66.122154
-72.895050
-58.291981
-56.424259
-65.013344
-48.539486
-71.294838
-52.802185
-55.918968
-101.704720
-57.837227
-86.534088
-35.958271
-115.443756
-102.443642
-57.823639
-162.701599
-56.922966
-60.801331
-151.519852
-35.337357
-62.085445
-130.926910
-164.593292
-54.684311
-93.455505
-164.679047
-98.392258
-100.831314
-79.750107
-158.333115
-102.734314
-95.067871
-72.279625
-84.048615
-59.593849
-115.080086
-65.004921
-66.987930
-77.657509
-81.454437
-100.756493
-76.298660
-129.331757
-121.709076
-56.255184
-113.746445
-61.849655
-130.241455
-146.618652
-84.293617
-68.305145
-58.711975
-63.461414
-69.144142
-61.160564
-133.119568
-63.061291
-62.025417
-66.171417
-55.998779
-69.320572
-73.951378
-70.504715
-72.646729
-77.904556
-50.322109
-52.927086
-66.259949
-63.342411
-96.277748
-123.377815
-66.646484
-31.911612
-104.261505
-104.511497
-79.607208
-117.867615
-57.334553
-70.772385
-99.937370
-112.631271
-59.332848
-121.320084
-110.633255
-111.408409
-96.085159
-66.867500
-152.489670
-145.032837
-64.238083
-70.152847
-44.274532
-73.492043
-118.966805
-50.591396
-66.813492
-78.072334
-87.661079
-150.584045
-73.612831
-58.099247
-55.336174
-65.997993
-63.587440
-61.836884
-74.624992
-47.510979
-113.191605
-41.303352
-140.091660
-88.944130
-140.717896
-30.781298
-131.588547
-76.735428
-65.456863
-97.894653
-51.939468
-100.445160
-59.497215
-69.786911
-54.341095
-55.412048
-58.910793
-81.058891
-48.191586
-68.630249
-78.193001
-60.504993
-69.739937
-135.965286
-164.325272
-175.965302
-65.416069
-103.582664
-118.320580
-97.230118
-142.158325
-83.081352
-65.176804
-60.784309
-89.524361
-56.625664
-66.379585
-70.587296
-53.372002
-71.603928
-79.529205
-84.769051
-112.318184
-57.620010
-63.201572
-146.451599
-79.229401
-68.307167
-125.228317
-50.414558
-64.576347
-68.091049
-67.595467
-75.780579
-108.311798
-83.052917
-105.959183
-77.810051
-72.963120
-139.660019
-61.072781
-110.002884
-74.129303
-79.327065
-65.534691
-62.632355
-38.989281
-65.631409
-47.220512
-71.405128
-65.393761
-127.265366
-146.816116
-93.639061
-68.404518
-161.832916
-86.300903
-137.527954
-69.800819
-51.146774
-62.724583
-86.977089
-52.727802
-115.960556
-59.508060
-120.679901
-110.539825
-79.061241
-101.643723
-75.726364
-68.798653
-121.122787
-122.171371
-71.375237
-46.575882
-64.320847
-72.729446
-88.718300
-68.348854
-160.798325
-63.515511
-92.066765
-104.180756
-90.448746
-59.060139
-56.309898
-78.618317
-77.377602
-99.570061
-83.388924
-125.886093
-109.179710
-68.028206
-62.822308
-90.457329
-101.958565
-125.249435
-122.249809
-71.797287
-54.418079
-107.028740
-72.826126
-85.270126
-47.940720
-87.828247
-69.236099
-60.953560
-155.485886
-132.280594
-175.151871
-90.646301
-64.089714
-57.305660
-87.413307
-94.804535
-74.915237
-154.275223
-71.816208
-53.394073
-46.848530
-66.650169
64.545998
67.785065
66.866585
73.257011
86.883591
48.465076
62.453049
52.572472
-103.977081
-71.241631
-74.869240
-110.401154
-57.317955
-173.825455
-68.246826
-57.672516
-151.977478
-100.365417
-104.962502
-67.321541
-82.355980
-53.795158
-122.853691
-74.835854
-136.159317
-62.701180
-138.356750
-52.999969
-131.012253
-78.498306
-160.251724
-138.909790
-58.569141
-42.025795
-141.180466
-98.661049
-63.670219
-136.158478
-72.816406
-91.322655
-66.335297
-58.903473
-84.926697
-58.803280
-65.950417
-58.186623
-149.200836
-168.061401
-74.418213
54.720329
80.574417
46.344135
50.292885
62.637741
64.346664
92.010567
-121.263420
-82.026825
-48.043499
-157.163315
-106.334213
-115.320358
-50.557480
-109.325027
-111.603806
-137.730408
-51.706627
-74.374229
-90.535400
-128.575424
-56.301140
-58.786446
-106.432404
-59.593227
-164.144028
-87.526161
-55.891403
-94.206772
-135.569443
-97.091759
-53.205303
-90.426956
-105.781593
-103.348991
-154.829666
-57.671616
-150.605606
-148.248779
-67.902931
-81.484291
-109.397560
-44.073132
-120.923164
-150.196915
-71.295891
-156.741638
-60.999229
-90.054405
-36.322392
-60.701569
-72.025299
-55.570564
-63.124249
-38.797112
-48.769558
-79.149940
-95.745621
-126.886070
-59.894493
-159.531311
-65.579414
-160.844315
-79.600143
-82.237167
-156.059952
-63.860188
-62.652893
-64.770821
-85.512360
-63.314354
-115.627525
-116.497711
-65.471909
-74.220665
-136.287857
-132.386276
-83.092430
-84.123886
-62.909386
-76.517738
-72.153069
-55.383503
-79.188133
-67.756149
-60.390453
-128.477432
-60.946609
-154.566483
-64.246109
-91.536095
-49.010948
-60.950603
-108.847420
-53.840595
-71.439499
-89.944633
-160.521942
-102.510071
-116.147072
-98.128708
-65.065880
-53.754555
-63.847572
-88.351028
-85.540253
-49.488132
-54.756905
-66.796127
-62.766819
-113.534027
-156.586945
-66.399727
-130.351196
-77.207611
-80.801682
-70.649811
-53.291626
-77.649940
-57.977680
-56.869804
-114.195122
-59.258484
-153.877182
-58.480587
-64.379395
-67.197128
-56.590225
-57.178619
-99.402649
-109.429466
-113.335281
-107.779884
-82.039856
-73.179749
-95.951561
-53.721294
-64.818329
-79.259659
-65.078201
-44.550526
-131.382874
-94.301918
-56.029320
-62.714901
-76.761337
-111.305374
-109.767899
-96.996132
-95.417305
-157.463669
-59.848957
-60.346058
-118.182632
-65.170868
-99.307159
-56.349789
-101.835815
-42.179630
-70.252480
-121.436737
-52.320614
-90.310486
-143.432373
-69.880989
-59.026485
-56.383495
-64.708916
-66.980331
85.288773
65.962357
65.006058
65.618889
88.536598
80.609077
37.143795
65.556351
-60.061028
-89.431473
-72.779251
-146.623489
-60.145565
-31.480104
-53.755615
-110.922844
-52.475079
-34.510204
-69.639809
-76.953056
-76.573112
-62.316055
-70.926933
-92.359535
-44.905457
-81.147682
-102.127480
-94.729851
-46.519440
-31.726460
-47.267948
-64.151291
-49.960182
-129.506607
-60.708099
-60.656113
-40.305054
-70.123398
-61.409885
-90.763733
-74.633911
-107.423416
-140.005997
-57.428467
-119.455551
-92.857285
-129.456909
-122.663033
-85.125412
-103.252327
-89.353340
-101.509911
-56.918091
-80.621407
-55.976532
-130.454636
-64.238113
-88.254501
-75.915382
-127.879395
-142.529785
90.738022
68.389542
61.855896
-61.737434
-85.630264
-73.122803
-128.648193
-148.135818
-71.752220
-40.438057
-70.050827
-45.730793
-51.590233
-154.447510
-114.179771
-144.931885
-103.182556
-103.218948
-106.076416
-134.819183
-57.359795
-101.336861
-122.674454
-47.422913
-55.480190
-123.835602
-56.608437
-55.750328
84.535095
62.013245
52.373920
58.853676
46.690601
47.268051
-75.964836
-50.829594
-110.826622
-66.799919
-69.285736
79.610840
-77.831100
-69.249413
-102.838776
-66.224701
-52.048088
-55.188633
-28.748026
-70.622581
-60.527100
-56.389641
-64.250153
-104.405777
65.382744
42.968052
43.790321
59.888577
60.586601
62.468430
28.319296
72.981506
53.315849
67.939148
44.654152
72.265671
67.998985
41.447254
64.835526
-68.583313
-121.794113
-73.448219
-85.135841
-81.308563
-96.633667
-79.770851
-94.855865
-162.531845
-45.197651
-149.523514
-53.796021
-51.845486
-115.054260
-52.893269
-74.271278
-90.371796
-82.609688
-48.110870
-69.374908
-60.895012
-131.824280
-56.790474
-34.129524
-154.664139
-84.141251
71.028374
72.351440
66.673775
67.607529
47.380241
-124.965691
-80.907356
-42.314533
-57.209511
-60.264046
-107.891029
-61.244171
-33.074291
-104.527504
-122.848175
-60.038773
-87.155457
-80.639114
-80.917175
-82.060608
-87.388313
-96.744232
-143.613434
-114.257027
-73.203323
-117.960693
-145.514908
-133.028915
-42.352036
-158.124771
-62.164757
-66.731148
-68.925186
-66.157799
-118.715019
-62.896626
-64.145515
-119.719154
-76.144699
-136.791275
-54.576229
-39.634819
-82.546631
-65.693275
-125.666336
-83.273949
-66.609459
-92.378769
-163.537186
-149.555923
-144.994827
-133.608078
-129.915375
-89.681412
-65.561424
-44.993439
-65.744270
-54.919678
-75.820625
-94.583160
-56.968529
-63.865181
-156.800903
-127.502724
-78.242622
-48.303055
-82.124916
-72.467522
-100.465103
-151.659927
-66.026314
-131.741058
-112.418610
-64.973999
65.536308
88.672371
-34.852459
-134.655121
-65.404190
-63.685719
-65.531853
-65.490944
-64.404213
-59.586227
-112.590782
-61.014294
-61.603924
-142.701920
-142.554916
-64.365326
-62.303692
-55.341835
-46.947697
-125.995850
-81.153145
-64.537582
-69.753845
-153.471344
-54.958164
-159.406311
-83.410789
-125.936073
-64.340164
-99.226616
-138.909729
-159.638412
-89.591370
-95.210945
-59.949135
-90.326218
-123.736687
-63.507572
-70.726593
-86.288124
-151.125351
-38.188969
-102.628471
-63.915909
-60.785717
-147.483673
-51.699951
-62.144432
-55.861717
-111.148697
-126.575531
-56.880901
-146.872406
-47.799126
-100.611374
-79.926926
-44.196281
-78.343987
-30.961990
-63.930008
-90.071732
-81.007980
-145.522263
-88.959267
-54.386185
-37.285870
-77.970528
-58.003704
-78.487625
-135.794586
-69.866302
-55.067928
-84.695595
-64.870964
-88.065392
-88.445107
-114.349602
-86.548355
-72.029480
-32.509254
-115.960106
-63.039154
-69.395218
-76.530792
-49.968075
-109.427315
-57.060169
-63.337460
-81.499931
-94.755753
-88.538826
-70.659096
-92.097900
-145.825974
-80.081047
-67.369644
-59.567455
-63.530323
-52.892452
-66.191254
-62.449726
-136.519058
-106.288223
-94.968102
-106.264320
-145.462906
-105.895607
-128.271332
-177.746918
-66.345055
-113.204857
-84.771095
-72.483017
-63.778862
-148.953842
-91.241943
-92.699150
-64.874374
-129.911469
-80.347366
-126.779572
-123.273979
-74.159729
-93.560989
-53.364052
-48.340511
-153.408875
-134.688538
-75.831383
-57.563103
-100.381157
-67.463699
-48.063137
-43.927391
-59.733582
-143.074585
-50.212322
-70.169624
-65.486061
-44.990757
-82.706467
-67.130180
-99.344887
-71.940804
-29.550625
-69.248619
-88.502197
-129.305115
-162.917084
-143.989120
-126.258278
-110.017502
-39.273506
-42.589081
-83.710617
-50.112164
-138.741760
-88.846886
-90.302650
-56.900665
-54.056808
57.393967
63.981808
55.212952
46.254898
48.662788
50.623882
69.560867
99.953575
68.302002
72.934692
51.359268
43.395004
60.115280
58.641773
48.046379
49.864750
57.616932
74.342354
106.050583
-71.092560
-122.075470
-145.044876
-93.196419
-61.312050
-38.762875
-140.663300
-99.945007
-83.728645
-69.785843
-90.179626
-58.550850
-55.868256
-77.274597
-71.008148
-70.549255
-125.676140
-121.395309
-74.995689
-86.397614
-120.814102
-66.225716
-67.996208
-54.302921
-70.880089
-86.402443
-118.634071
-114.933578
-116.958580
-94.446579
-109.059692
-70.885529
-147.554977
-135.327042
-136.117538
-70.453941
-119.563057
-68.769485
-69.286362
-52.827213
-48.963661
-66.264473
-103.061043
-135.132782
-58.070415
-41.296581
-45.306805
-57.207729
-104.163315
-115.255409
-95.206482
-88.031418
-104.286285
-71.247543
-70.458534
-139.051865
-50.742279
-65.878334
-60.394066
-148.243759
-92.272911
-66.843819
-39.022690
-37.018932
-51.436005
-56.135075
-72.873413
-137.404755
-74.379570
-57.247692
-72.031181
-79.649765
-59.437729
-63.666130
-69.291321
-114.999985
-62.987167
-81.034851
-38.409595
-62.327652
-100.793686
-70.929413
-65.012894
-61.422180
-87.208588
-28.075184
-66.086922
-55.849213
-49.232052
-53.457005
-168.450577
-75.520935
-56.421101
23.376682
-65.492851
-137.319092
-79.176086
-138.752808
-91.236832
-153.756317
-126.640221
-47.943794
-70.855316
-62.184490
-113.047539
-57.613037
-143.237534
-58.799271
-109.563446
-56.844337
-71.155464
-120.962738
-61.432358
-54.668182
-72.175865
-143.936905
-153.486588
-139.859833
-39.503292
-109.194702
-119.247368
-79.722755
-106.342621
-109.127327
-62.644253
-57.830055
-86.916779
-76.375984
-65.350533
-88.578758
-57.428379
-67.214897
-53.567150
-75.322411
-66.128967
-109.031166
-136.264557
-101.441925
-68.057297
-58.248505
-62.183338
-94.239548
-87.593605
-70.475014
-82.849907
-57.954239
-62.191357
-41.493931
-53.192039
-66.238525
-154.148804
-66.338539
-66.107803
-49.521442
-74.058258
-97.393791
-44.426876
-70.688545
-49.382961
-76.286674
-53.392151
-64.235001
-128.538605
-93.037598
-83.459000
-77.170494
-67.329491
-71.446213
-83.755058
-59.707306
-138.105087
-138.768707
-163.636612
-72.865395
-69.561264
-144.447998
-45.546146
-64.605118
-66.241669
-133.578186
-103.248962
-59.616627
-150.056915
-115.251236
-104.836227
-72.759903
-165.853287
-160.208466
-69.395485
-49.462524
-109.838982
-65.276276
-119.314941
-92.039459
-117.305145
-117.972115
-35.605354
-62.896530
-148.204880
-144.995590
-81.383171
-150.215805
-95.354355
-69.826332
-95.075775
-96.553162
-126.688011
-75.826523
-58.661972
-87.966888
-102.912560
-66.927597
-67.777245
-53.721863
-86.333054
-53.071453
-142.098862
-65.632828
-58.661541
-62.070442
-43.785774
-64.454620
-144.975113
-100.623222
-66.224648
-63.355568
-65.713974
-85.950859
-144.320724
-163.391312
-40.484150
-63.099792
-53.298203
-66.353981
-128.715942
-70.622917
-64.052719
-66.306458
-50.371628
-65.653992
-77.725594
-48.354542
-28.768328
-42.515308
81.919891
51.976025
66.165497
74.074547
72.358650
72.330292
78.342239
-61.568878
-64.632507
-68.090630
-83.556808
-61.187031
-127.640877
-145.558090
-59.584431
-131.985626
-71.081352
-121.584740
-145.826981
-47.918297
-144.520081
-90.691444
-137.204544
-142.741547
-88.705299
-51.997395
-62.754395
-133.749603
-46.554649
-136.480484
-60.018181
-73.249611
52.002502
47.603287
50.394882
54.590717
38.454872
90.606300
-57.737274
-103.225433
-85.274071
-96.299332
-57.963654
-107.886208
-138.124527
-150.934067
-141.461304
-96.803352
-57.690479
-130.313995
-63.223450
-52.117905
-33.042393
-116.498322
-66.793922
-70.860229
-81.039551
-63.125862
-56.377579
-127.346687
-100.925850
-52.197449
-60.264854
-66.883835
-150.366043
-60.429199
-76.471466
-167.262360
-154.895782
-25.744755
-64.928085
-114.544342
-103.832436
-55.618851
-83.517639
-47.668507
-97.889198
-109.314987
-152.664719
-138.543915
-124.776703
-65.798622
-131.491302
-60.844379
-75.857162
-62.508427
-119.788918
-91.575676
-64.860352
-136.389664
-100.244850
-84.304039
-61.978985
-50.161606
-112.316330
-69.535309
-71.390892
-56.758106
-49.090458
-55.362698
-54.970757
-111.628716
-63.462734
-64.975945
-58.800262
-66.114777
-158.129105
-41.970966
-67.880600
-64.168083
-103.336411
-64.891960
-145.715881
-76.652206
-62.301567
-68.790405
-81.300690
-111.321991
-87.516846
-57.566566
-57.227524
-56.977966
-53.863979
-43.718216
-54.461578
-86.089661
-58.093494
-70.810806
-57.174255
-66.486275
-67.341667
-149.367981
-53.487457
-59.348049
-56.705555
-71.618034
-50.909466
-66.136604
-57.583778
-55.945919
-56.507591
-152.962219
-61.093292
-155.657272
-65.219566
-70.888115
-67.601570
-31.060028
-32.741714
-59.612568
-118.476852
-38.108841
-75.254349
-66.981461
-56.227276
-75.158142
-55.680134
-133.328903
-161.178558
-46.054981
-134.409409
-55.241024
-76.821548
-57.090469
-65.584717
-64.112465
-152.612259
-78.785568
-93.296776
-86.277290
-67.177803
-88.616241
-53.709526
-99.100182
-41.267021
-48.487717
-104.734474
-62.137642
-70.455917
-73.198189
-105.947495
-60.070732
-144.678482
-148.057968
-76.583740
-149.953979
-124.203407
-62.652473
-76.718803
-114.888924
-89.750092
-83.322281
-53.052025
-148.517654
-64.473885
-60.297260
-66.045021
-138.595703
-123.380013
-43.365322
-143.956726
-89.285629
-60.437241
-48.593956
-83.345604
-70.575905
-68.056557
-140.350021
-54.846104
-86.135666
-123.736572
-51.398510
-98.509491
-56.213596
-168.045792
-63.064819
-131.124893
-57.210865
-60.623821
-60.249470
-75.468239
-40.347794
-55.996014
-64.268806
-80.106453
-60.056694
-169.517761
-136.398438
-103.093567
-31.230246
-78.385376
-131.722260
-35.987503
-54.299232
-57.872215
-104.810165
-80.725418
-122.391792
-117.789818
-70.096100
-105.054741
-57.919182
-28.216778
-142.302551
-113.902542
-53.903091
-85.806313
-60.275650
-80.798370
-111.079391
-87.419876
-77.276474
-72.668076
-79.577301
-123.811951
-59.704277
-71.463318
-170.689346
-88.775162
-64.466957
-87.711998
-76.147949
-78.089355
-115.311111
-55.525723
-92.771599
-64.879875
-53.355667
-125.159737
-81.617683
-88.444832
-105.163803
-128.487839
-81.030190
-113.820572
-81.934143
-90.979485
-114.916275
-64.117050
-70.815514
-48.686848
-68.822113
-118.900719
-155.354614
47.185318
32.692348
89.104469
-126.201180
-82.451241
-157.696198
-162.860672
-59.642384
-165.164017
-102.383575
-74.166847
-66.940552
-156.611267
-51.227627
-93.564041
-63.840298
-159.382202
-68.782616
-82.584641
-116.094711
-121.424721
-88.608589
-118.509224
-65.919792
-56.889832
-73.058350
-61.110149
-62.827629
-81.517296
-165.326309
-78.095863
-74.188766
-58.657928
-79.936005
-153.682236
-58.655033
-69.047470
-66.348122
-62.814003
-86.220612
-66.219070
-51.137115
-90.019211
-68.941460
-88.439621
-76.811768
-56.720470
-78.196426
-124.154457
-60.814430
-145.871277
-63.492683
-72.881035
-65.800346
-60.943932
-53.957741
-58.933907
-129.114594
-95.341286
-51.261940
-158.938095
-141.112946
-144.901260
-140.901306
-57.826679
-111.778358
-101.701340
-57.485008
-114.795395
-58.725773
-168.606461
-99.266220
-109.520981
-87.864449
-69.289955
-61.149273
-78.293381
-85.697212
-101.618835
-70.355812
-55.188137
-90.324692
-72.632629
-151.407654
-123.570518
-73.651184
-65.761757
-56.272953
-137.295868
-57.343456
-56.754871
-150.940918
-128.034790
-60.324062
-56.600193
-64.376297
-120.487892
-87.735741
-49.006386
-80.918106
-143.677841
-75.377975
-123.284058
-86.151222
-59.318947
-48.009739
-103.751472
-106.281479
-89.106438
-109.556404
-99.487656
-163.015808
-100.331993
-69.842827
-91.204781
-139.797073
-63.531956
-150.516830
-57.701530
-130.413025
72.678131
50.112675
69.098480
49.108910
-51.392647
-56.446346
-77.838478
-58.202328
-20.170954
-53.859230
-149.662598
-70.491287
-131.766068
-115.258347
-89.784889
-66.302002
-60.110649
-112.952881
-61.631580
-68.579590
-65.649490
-115.058151
-86.077858
-127.984039
-50.326336
-106.436874
-107.971313
-59.404152
-65.819473
-113.301895
-55.625282
-56.265690
-120.654999
-77.164589
-57.215019
-70.923325
-103.470581
-111.375694
-164.344894
-59.567516
-63.691837
-62.235840
-63.990551
-142.492920
-106.979057
-72.054848
-66.579910
-121.463997
-78.482872
-105.807945
-110.980476
-48.470383
-95.483490
-75.490623
-90.584061
-127.809952
-79.701729
-65.250641
-144.880234
-79.045952
-64.402740
-74.459686
-58.464211
-47.786278
-121.007393
-77.356377
-79.955185
-130.454208
-73.486115
-115.717430
-99.945732
-106.090874
-108.717819
-67.899193
-80.348671
-138.273972
-82.893250
-61.753948
-177.792999
-72.583153
-143.009476
-44.815392
-101.209663
-101.595619
-80.523697
-75.074944
-64.692467
-44.569538
-61.390961
-91.694351
-161.460159
-111.342857
-33.514019
-72.009750
-77.131912
-75.583542
-80.654350
-59.611408
-85.119278
-91.002068
-106.530563
-119.063362
-65.922035
-65.920082
155.167648
-59.053947
-95.207352
-156.511673
-96.923538
-55.388672
-144.165298
-51.890392
-72.079636
-51.635284
-58.646172
-162.240204
-151.933777
-77.043732
-88.442055
-142.614822
-99.269630
-115.392418
-69.886536
-68.764870
-64.911598
-104.869362
-58.975475
-46.852825
-98.837807
-60.207909
-76.010437
-119.735466
-110.884155
-66.016579
-137.860306
-137.314606
-76.877869
-119.629364
-58.777073
-80.645294
-115.680573
-55.713203
-103.443710
-64.578056
-52.577183
-62.038490
-54.140633
-73.909386
53.862820
52.459755
66.257721
-152.470352
-62.294765
-63.272709
-70.457695
-59.422321
-100.670868
-151.267807
-49.883049
-68.956177
-78.181931
-131.239349
-121.626686
-103.657326
-73.676132
-63.407066
-116.995804
-127.327148
-130.411758
-150.710587
-66.232468
-95.001396
-82.244164
-57.785843
-51.829350
-153.565033
-63.947029
-60.349648
-67.376213
-61.317036
-90.347511
-60.836395
-26.447239
-156.733368
-118.600082
-91.204269
-71.405067
-143.630615
-66.076889
-170.997238
-94.393608
-87.851524
-33.133766
-84.650040
-165.373276
-66.134575
-64.541725
-55.662041
-64.896614
-52.177761
-71.656822
-56.156975
-86.154388
-57.032604
-85.438484
-77.946671
-53.811672
-74.646652
-68.354538
-121.625801
-63.465023
-119.874008
-86.641037
-38.683475
-141.218109
-86.895378
-148.314545
-57.908806
-87.221672
-71.274750
-89.065224
-65.516617
-72.025291
-36.342461
-46.784229
-74.627922
-93.528664
-64.588692
-54.207836
-58.844078
-35.990253
-112.757385
-69.687386
-128.827682
-109.420448
-61.876675
-64.670944
-58.454407
-172.555573
-74.082321
-64.595428
-100.543579
-107.937416
-116.982285
-60.537098
-65.504776
-100.814705
-99.478760
-81.257294
-69.365837
-60.209042
-74.704132
-83.980309
-156.136688
-82.656677
-100.946175
-128.993057
-86.623726
-63.930397
-45.213863
-149.266647
-82.455582
-113.031654
-119.330040
-56.358315
-108.300346
-55.784657
-119.646851
-95.657997
-97.294716
-55.677998
-106.630318
-52.760216
-80.212494
-80.035179
-70.091316
-92.881783
-31.311180
-76.408882
-61.811794
-103.513359
-135.764877
-113.117599
-79.645424
-63.443245
-87.872635
-78.297478
-135.378433
-78.238396
-138.575653
-87.940178
-118.302315
-66.907608
-55.237171
-145.762726
-65.886627
-84.751274
-95.831940
-59.287056
-116.969551
-73.854958
-107.509552
-134.363541
-137.753448
-85.725746
-58.395424
-55.891136
-46.610077
-67.516716
-63.643158
-89.031128
-147.837189
-63.202290
-66.782593
-95.302933
-122.189537
-75.611053
-100.951744
-102.441330
-88.626740
-57.419807
-128.255234
-68.001297
-74.595772
-71.737183
-144.821838
-49.329842
-147.737076
-54.908920
-54.663902
-146.334930
-84.661880
-158.288193
-62.957279
-65.498795
-73.555519
-52.946487
-152.823303
-60.011105
-60.075218
-67.580780
-61.549480
-56.171425
-119.927979
-62.950516
-130.507477
-71.479340
-167.286728
-123.183113
-80.408257
-167.081573
-92.715195
-115.494637
-101.129555
-78.395142
-77.165558
-109.639389
-100.854347
-106.147896
-79.133766
-94.172066
-130.836945
-69.223511
-88.422134
-164.397324
-102.351036
-112.047729
-117.428703
-59.414577
-61.486992
-33.890308
-72.183922
-68.663445
-174.541443
-148.672180
-72.818306
-72.442398
-82.198341
-131.660202
-62.271255
-37.182545
-85.020691
-82.269920
-118.145531
-67.756142
-126.003075
-109.729904
-69.108940
-69.444855
-101.502052
-103.295647
-88.024010
-67.312935
-61.440315
-89.656250
-58.231758
-63.568485
-84.268799
-47.335926
-85.578438
-149.121140
-153.413345
-57.281940
-84.759682
-77.130287
-99.999855
-102.315193
-111.519676
-108.790863
-90.022636
-59.488197
53.452873
-160.951813
-63.832062
-80.396072
-85.776497
-160.810516
-80.588882
-99.733765
-92.996574
-114.690331
-70.968445
-136.600586
-68.363541
-59.081318
-127.112038
-69.577347
-58.616352
-152.344070
-78.653793
-30.492432
-95.397255
-152.085922
-62.793518
-153.793839
-117.102493
-46.105846
-67.361771
-148.781219
-86.291351
-109.189713
-42.753559
-51.847790
-140.059647
-98.604965
-124.786690
-63.438301
-68.118446
-56.118435
-87.255638
-57.194176
-42.491909
-90.371681
-57.973576
-61.064758
-103.877449
-142.103439
-69.117691
-120.565643
-63.012268
-54.276463
-73.153046
-68.552536
-69.130348
-57.319736
-95.181053
-91.688522
-63.689026
-85.637100
48.133888
-56.965611
-67.289558
-165.348572
-55.779640
-161.520981
-100.222717
-60.993996
-74.974327
-78.769371
-54.394436
-74.206795
-126.115860
-52.873234
-177.117905
-106.673859
-83.632103
-59.724945
-60.735844
-71.372711
-59.792080
-76.548248
-173.027832
-151.604248
-114.143120
-142.350143
-63.111858
-65.785370
-171.501541
-67.750336
-80.174171
-76.751038
-122.357613
-65.641205
-105.944778
-98.669083
-118.900909
-87.912781
-152.501907
-67.606300
-173.206924
-132.512253
-90.441307
-149.845764
-50.607052
-75.353203
-97.967262
-86.673225
-74.398384
-70.545494
-67.996696
-83.541565
-79.550079
-49.474686
-51.487396
-54.371201
-81.186279
-20.795038
-120.383881
-123.455879
-54.860485
-41.482788
-144.231918
-57.287445
-65.678452
-53.668766
-73.288025
-100.238884
-141.928726
-120.831398
-56.840069
-61.047073
-67.372078
-112.715355
-54.653614
-94.825493
-62.750671
-118.117088
-151.785965
-109.463699
-102.760475
-123.120506
-72.664970
-96.249146
-62.992031
-97.573471
-101.690048
-107.738495
-59.248875
-73.915565
-111.462227
-124.799294
-55.925819
-84.802849
-67.354172
-93.719688
-108.789223
-83.848946
-66.028389
-116.779861
-122.813545
-119.215508
-130.224014
-72.115730
-106.760612
-72.163857
-95.930435
-136.860779
-62.062195
-79.386414
-122.301430
-144.616135
76.516663
-54.561188
-98.311897
-74.278114
-66.850327
-41.487907
-115.947861
-82.798317
-163.459595
-73.151749
-143.534790
-100.206589
-67.462837
-57.673050
-130.746552
-46.887978
-52.596573
-96.681152
-37.076458
-98.790710
-83.121941
-114.429420
-106.825493
-85.358864
-61.540554
-77.786987
-156.409363
-149.189575
-53.174137
-132.101669
-138.438416
-64.889610
-116.874214
-65.710747
-98.476128
-92.409111
-60.866573
-88.990128
-62.600086
-57.590614
-61.340000
-51.257397
-71.452446
-61.717339
-76.968758
-62.536247
-60.875675
-114.831619
-122.654755
-131.085159
-68.645882
-76.688957
-67.780304
-72.179764
-76.849060
-69.227890
-152.983139
-157.450378
-34.657642
-88.899231
-81.928207
-116.360489
-101.541412
-77.107056
-57.992271
-63.214161
-75.051918
-62.561386
-143.163162
-98.436363
-58.791439
-141.266830
-50.918442
-111.529488
-142.417191
-65.572929
-61.181862
-118.399918
-136.273209
-95.418541
-58.926414
-52.123802
-67.237144
-50.582336
79.256485
-70.363571
-57.597645
-134.086060
-101.152580
-100.278725
-129.310074
-74.849495
-126.242569
-120.747108
-62.481712
-69.732574
-53.191051
-56.932350
-78.977135
-108.943451
-65.313736
-83.068527
-67.158325
-90.135284
-83.299606
-133.479477
-144.300735
-92.287621
-84.873703
-55.582767
-78.726921
-69.976654
-103.471504
-124.997780
-62.184708
-118.949257
-61.234051
-133.036621
-54.288166
-67.583527
-140.706650
-79.690506
-59.456799
-77.933296
-149.588669
-80.684532
-135.484970
-63.510925
-63.507076
-93.451324
-116.680458
-71.811836
-98.578430
-115.681953
-107.421951
-155.319778
-119.957840
-99.902275
-58.494350
-81.033699
-87.376106
-137.047287
-69.866592
-70.954170
87.738281
79.315208
48.496777
58.958321
45.652046
-47.196789
-90.686157
-70.732681
-101.447639
-58.013130
-160.139938
-67.577263
-64.804390
-59.304241
-132.689346
-110.329826
-61.992828
-120.128021
-72.749207
-56.993298
-55.877060
-123.767365
-107.433815
-80.341545
-147.253372
-61.969189
-63.604359
-121.234024
-83.471565
-122.305428
-60.070171
-62.053062
-122.298904
-70.482521
-106.737762
-167.052505
-69.996170
-93.359261
-117.891998
-71.282417
-64.874580
-71.945480
-99.344292
-66.487854
-100.566231
-148.410324
-54.125957
-68.424370
-69.210037
-115.664505
-61.928234
-83.566368
-83.324387
-64.942238
-142.956192
-110.164238
-98.933304
-71.015335
-53.612778
-95.773178
-69.922920
-69.137878
-55.791729
-86.872543
-58.330162
-143.298309
-55.178417
-159.268494
-93.707733
-58.596809
-142.813248
-55.641060
-165.779541
-107.566635
-115.751320
-78.728172
-76.994789
-123.797775
-156.371933
-66.878883
-50.432838
-57.409668
-86.416359
-100.927193
-121.010811
-100.854752
-91.450996
-117.140305
-87.277512
-136.800339
-119.703278
-100.152473
-91.603790
-60.839325
-74.594650
-89.093346
-63.350014
-65.746262
-173.006927
-62.960297
-56.958138
-87.473419
-107.792625
-62.718044
-116.093811
-62.619568
-51.656376
-45.492027
-62.580963
-132.287231
-120.244682
-51.888077
-89.264137
-51.591484
-80.950974
-72.132652
-112.481522
-61.708092
-51.025085
-69.227943
-109.890495
-111.083916
-67.823524
-92.606491
-97.999825
-62.423965
-104.098610
-68.323448
-128.387558
-57.681175
-52.589031
-75.763290
-57.776855
-117.298592
-144.253006
-91.286072
-32.045574
-56.170265
-35.938148
-65.288315
-45.017685
-79.822052
-109.310097
-88.517632
-93.894409
-68.147911
-98.401131
-118.185997
-99.389809
-117.893318
-96.139992
172.826447
-68.541412
-54.233685
-55.591969
-40.696754
-46.625999
-85.385780
-57.423412
-76.784454
-52.148521
-79.219475
-154.637711
-104.089233
-85.307365
-76.798180
-89.935722
-60.508835
-108.701675
-160.979935
-79.139427
-62.687965
-71.716064
-125.931343
-70.225937
-50.196152
-159.323898
-69.431778
-65.530136
-63.381386
-119.016052
-63.784874
-139.589386
-74.052460
-65.723228
-106.113037
-55.984688
-72.308495
-148.978439
-157.002487
152.861130
-55.135357
-97.335381
-83.544983
-96.785240
-150.512909
-97.405754
-92.052658
-54.956684
-62.400536
-59.632896
-53.414215
-156.293045
-76.749405
-73.503708
-177.689529
-154.396362
-74.058914
-131.222107
-98.754150
-155.327454
-80.726997
-64.623161
-67.740799
-82.900902
-62.897167
-64.963989
-154.979980
-76.810677
-75.599625
-139.716324
-83.985085
-101.438927
-67.744217
-86.557381
-117.608406
-107.637299
-70.617058
-66.697830
-150.330154
-117.810432
-71.803261
-161.780884
-70.730774
-92.492729
-49.421192
-147.736969
-134.835052
-66.301353
-53.461315
-57.999355
-79.859001
-41.980232
-142.323212
-50.177475
-72.839706
-62.199852
-163.930862
-86.388039
-89.955437
-122.107864
-149.138443
-85.519539
-66.137589
-122.958015
-154.163345
-33.161362
-51.648010
-162.998734
-86.018898
-90.181969
-71.603973
-64.038879
-39.671528
-71.371391
-30.585852
-51.733368
-74.197159
-95.343658
-55.444061
-116.376839
-60.751469
-53.434086
-77.203178
-160.096039
-77.231155
44.534466
66.325562
65.339668
39.698242
48.702202
78.354477
-75.466118
-92.814217
-106.933372
-45.722446
-108.056496
-98.878593
-141.740738
-75.750847
-91.540657
-77.476891
-66.257500
-72.927910
-52.169376
-143.478821
-74.916817
-86.388725
-115.872429
-119.210854
-77.181580
-98.560684
-99.352028
-115.305878
-53.104397
-69.931366
-70.527313
-71.538269
-71.725555
-72.496597
-93.524353
-99.314613
-52.080647
-95.885353
92.742989
64.438599
77.620552
-81.124649
-54.990448
-63.269188
-65.612473
-169.500031
-89.763649
-99.228973
-60.500092
-67.264297
-163.863129
-64.480865
-43.240879
-80.602753
-162.289978
-39.059399
-142.732040
-54.473545
-111.268929
-68.912498
-128.600861
-99.968849
-117.000366
-67.012306
-120.129578
-60.283855
-59.462471
-53.745190
-96.107956
-101.612335
-60.272938
-114.305489
-87.783783
-94.975273
-66.675758
-130.986801
-111.416893
-106.721565
-155.820221
-43.596214
-76.616745
-55.145344
-75.558952
-117.578857
-108.208855
-64.816864
-51.863148
-63.717930
-67.049744
71.335297
-64.299614
-66.938850
-38.560860
-81.639877
-134.519913
-65.935829
-76.897545
-84.038361
-137.209763
-60.905243
-78.640640
-58.489849
-124.739166
-103.859070
-112.153908
-119.046669
-76.154305
-58.568424
-78.101624
-67.676422
-121.493073
-53.486336
-96.484726
-100.630989
-83.376381
-113.847824
-112.670334
-111.863266
-85.289688
-116.902328
-64.598534
-96.103836
-109.432655
-117.347794
-101.063042
-108.738327
-93.715508
-111.689812
-67.784470
-91.831757
-122.092110
-98.446091
-118.976791
-91.751511
-44.985229
-61.564533
-49.846565
-141.980225
-26.551424
-61.515911
-57.870918
-75.984085
-56.980206
-73.617943
-60.281353
-66.350815
-64.754745
-157.701324
-68.786095
-97.683815
-41.289299
-75.423424
-47.394997
-90.162041
-152.678741
-60.142448
-44.997704
-65.634590
-77.546280
-132.646255
-45.577984
-68.641907
-63.969875
-130.895691
-60.013508
-101.320412
-61.511169
-63.408680
-111.108925
-60.679863
-53.265263
-39.764660
-59.868557
-66.383629
-96.113609
-106.012383
-58.437893
-118.464668
-130.362656
-75.842400
-142.299683
-69.519058
-96.575218
-151.951508
-67.202431
-67.600082
-112.580940
-73.616844
-53.498562
-62.189171
-53.835155
-155.436417
-56.058426
-59.810223
-88.196327
-86.457626
-115.074211
-41.297409
-65.027908
-52.206409
-142.537796
-81.477196
-59.425831
-74.698410
-71.616951
-154.184006
-67.399811
-55.574947
-87.559891
-69.779640
-58.125755
-60.279884
-60.756973
-64.093178
-93.889641
-64.025513
-149.058472
-85.933624
-80.083046
-101.013802
-37.178638
-94.841812
-95.058792
-106.927498
-96.567383
-117.683716
-151.297150
-63.456089
-50.059471
-61.472233
-125.258476
-149.999802
-67.939789
-72.079895
-73.776329
-55.912880
-152.873199
-51.147232
-57.215038
-80.311195
-90.902023
-126.062660
-52.546291
-105.258339
-85.059196
-64.241371
-50.814934
-49.953617
-69.639587
-47.949314
-58.213863
-128.388184
-80.801819
-62.614220
-68.195656
-62.135765
-157.668640
-74.534111
-79.908302
-67.408859
68.677574
-56.314728
-63.988503
-141.764633
-62.635822
-76.366112
-144.286057
-65.924057
-54.632164
-41.649475
-59.645321
-160.924026
-107.993820
-61.162079
-120.939148
-147.858749
-76.283844
78.934891
82.887741
66.237320
68.357094
35.857067
38.650909
70.329460
45.065552
30.766815
53.798847
-42.910759
-55.149456
-66.748215
-69.228638
-80.730278
-50.872257
-64.002472
-78.593933
-104.837921
-34.861992
-46.730068
-66.081100
-94.517136
-61.250523
-140.677429
-131.729141
-82.699234
-98.245682
-87.989227
-86.459396
-62.220314
74.170273
-75.605835
-61.712307
-63.153996
-88.013077
-168.487396
-29.613922
-63.083549
-149.014008
-154.306671
-87.625809
-66.390282
-102.706932
-79.553482
-135.385513
-27.264446
-116.701996
-55.825813
-74.103287
-70.043724
-66.290062
-99.484688
-153.741272
-34.668880
-151.148392
-52.080757
-124.876686
-87.822243
-83.619514
-145.008072
-98.166664
-31.753555
-58.005138
-87.347328
-116.400978
-113.715218
-72.420815
-69.157249
-162.759567
-147.438660
-169.132767
-67.781837
-53.302025
-102.322281
-68.811829
-78.858948
-63.931973
-52.867039
-46.844505
-83.934105
-61.260509
-70.496620
-122.587120
-83.398254
-82.374420
-65.700447
-118.256401
-89.540695
-56.572193
-77.921898
-82.454781
-159.079300
-85.098442
-68.925110
-70.599792
-57.375668
-52.740181
-100.395767
-108.123695
-79.687363
-75.812111
-96.517303
-76.164688
-93.354286
-67.643822
-59.849037
-74.859856
-54.291840
-39.300945
-64.532768
-105.166496
-97.218704
-62.256569
-77.770424
-102.352348
-61.715359
-66.981903
-131.436417
-62.876148
-71.099075
-119.332413
-98.251778
-95.936096
-92.147049
-130.414062
-53.431541
-74.896820
-69.549477
-53.944740
-81.153862
-74.456535
-48.013691
-154.889481
-67.211021
-65.441414
-102.909500
-69.140160
-49.862221
-62.638023
-115.837540
-68.629303
-64.262489
-64.848831
-73.169357
-157.745621
-55.717670
-63.977722
-59.336746
-59.810974
-64.717545
-98.829620
-57.030609
-118.122101
-99.458954
-49.694515
-53.359325
-107.584961
-163.150436
-125.699760
-76.210808
-75.067467
-131.391953
-68.012192
-111.115211
-57.203449
-54.593491
-30.863445
-49.058395
-64.479172
-151.646805
-155.920609
-105.469070
-52.902626
-160.257294
-53.005447
-81.598785
-37.266884
-139.363937
-63.360710
-31.205008
-137.328491
-159.745026
-44.834797
-62.049507
-129.047363
-157.247238
-128.140564
-68.128372
-116.714142
-93.711220
-65.229973
-89.786537
-89.817215
-71.028214
-59.454117
-128.355087
-81.430656
-59.237831
-59.402042
-52.855526
-90.685310
-67.383080
-146.308014
-50.605507
-140.389847
-64.981567
-149.716446
-63.845715
-172.235840
-33.896809
-145.071121
-58.564758
-51.266285
-107.672462
-72.554680
-55.235226
-148.026611
-90.677773
-163.363205
-106.970787
-65.832916
-72.412575
-58.320972
-64.588303
-63.958706
-145.300522
-49.989700
-78.673332
-73.396255
-92.236610
-61.764748
-62.193089
-97.187134
-42.577019
-76.853027
-68.347404
-59.552067
-147.982208
-55.161388
-82.280251
-49.199036
-74.765282
-58.777538
-68.052002
-59.510654
-60.591835
-62.792412
-153.142593
-138.578720
-61.387955
-153.917679
-97.982155
-82.334869
-112.514366
-79.480698
-174.553238
-122.313858
-148.361847
-111.016731
-149.211792
-73.163155
-66.475197
-123.641228
-60.913155
-64.080063
-31.963867
-122.125526
-54.539555
-128.194550
-110.343269
-63.953850
-84.514091
-159.061935
-79.988495
-43.799988
-37.416008
-151.449203
-70.147095
-26.951544
-76.069138
-146.859528
-45.303783
-76.520981
-21.112839
-51.563862
-153.215546
-45.519970
-59.702904
-48.933071
-60.273773
-82.936905
-154.587158
-57.861130
-34.024002
-64.244370
-47.007584
-104.394966
-73.018028
-92.401787
-74.518867
-158.863922
-56.988880
-63.457031
-56.075378
-54.135452
-43.234665
-49.326492
-63.016525
-130.683777
-158.871857
-79.237701
-62.061390
-158.408401
-57.377029
-99.018929
-62.740776
-53.725811
-65.960403
-65.929771
-118.876488
-65.297340
-75.759407
-54.314072
-148.534988
-56.568741
-61.596977
-54.686111
-56.998028
-72.538589
-45.959908
-158.381363
-81.415382
-122.990250
-53.380329
-67.851181
-61.832211
-53.349445
-86.287682
-127.373924
-86.227722
-73.574570
-55.578537
-103.002289
-103.071167
-106.008408
-56.007328
-59.652431
-146.803268
-90.696640
-130.893219
82.398003
-73.401299
-77.081894
-161.558273
-98.767090
-63.093338
-61.627975
-69.574196
-61.466038
-62.438251
-57.025536
-44.928711
-77.347603
-64.293221
-157.784912
-136.348465
-156.394836
-58.174747
-62.159767
-156.851196
-63.417988
-57.613655
-84.570549
-63.210541
-123.046082
-52.069767
-55.911354
-79.346901
-138.660507
-57.387070
-99.999008
-121.294319
-66.114128
-91.341156
-88.325317
-107.693649
-98.382195
-82.936020
-129.066315
-94.760246
-61.714432
-101.768738
-144.513458
-66.030884
-67.096695
-74.579308
-77.450554
-74.110512
-55.600822
-64.197449
-52.922451
-31.042700
-60.716976
-61.048008
-67.908005
-140.910614
-113.645729
-109.435860
-102.388550
-62.451782
-49.980888
-52.130165
-52.731377
-131.335159
-49.309837
-42.159073
-62.663239
-67.611427
-62.632866
-158.518188
-61.887623
-66.698433
-60.176517
-63.576519
-52.846664
-69.593323
-50.468021
-57.545216
-121.032555
-163.244598
-57.688026
-112.641411
-54.903088
-93.488586
-138.337189
-94.065544
-103.571579
-55.047291
-58.136784
-65.494041
-110.246941
-129.704071
-144.438553
-62.083515
-74.204391
-124.276787
-56.956886
-106.307884
-144.141678
-140.711838
-52.716637
-101.517662
-66.321457
-88.344917
-75.973259
-147.527374
-55.199200
-78.275581
-117.493813
-147.143051
-88.440498
-150.531601
-61.622135
-59.752937
-88.182976
-85.319382
-116.173401
-159.016296
-35.635475
-70.889198
-140.827591
-143.574310
-115.591003
-39.833248
-50.823269
-120.558464
-99.803520
-67.554176
-114.093605
-126.049469
-81.626350
-98.900085
-62.641430
-52.349384
-94.319611
-89.455025
-64.199265
-55.080410
-128.459976
-79.051353
-82.568253
-63.777256
-65.993362
-51.251137
-110.780098
-45.162979
-72.608551
-74.127602
-85.993195
-53.662273
-72.593170
-57.593224
-55.089516
-114.158257
-164.193008
-60.674820
-148.068863
-152.670670
-60.607311
-75.201424
-108.254295
-62.388092
-97.962852
-62.982986
-153.847519
-77.624771
-94.409317
-55.646023
-59.655312
-83.831642
-95.959999
-111.022133
-40.844593
-60.119949
-75.595764
-61.650009
-131.740387
-121.192276
-93.110527
-101.036438
-114.684525
-91.708885
-101.952797
-129.832504
-117.618858
-69.031059
-76.983139
-80.964775
-107.427017
-63.974514
-120.243263
-73.491196
-115.630371
-124.374977
-69.923119
-66.728828
-136.131927
-111.972008
-61.692253
-82.489601
-91.155830
-82.074471
-98.194443
-97.095917
-119.833244
-102.695740
-161.024002
-98.662811
-141.944611
-85.627724
-148.498138
-74.752327
-79.173981
-72.261475
-47.264786
-60.459095
-85.096298
-73.187897
-54.120380
-178.790497
-53.522724
-84.911545
-65.614799
-90.118103
-51.258125
-73.396645
-110.253143
-49.483948
-148.012390
-70.254303
-44.858551
-74.609871
-122.977493
-59.484352
-64.329285
-56.980503
-153.990921
-61.064960
-82.553978
-117.379883
-63.577686
-68.723503
-160.585403
-58.587044
-55.121052
-63.627266
-112.617561
-69.527252
-57.183990
-88.006142
-55.097755
-63.945786
-59.386608
-141.474854
-170.381042
-125.865273
-119.262512
-111.478836
-107.188042
-97.809784
-113.158730
-161.136154
-55.463818
-158.845413
-137.087891
-61.830982
-48.737507
-135.259796
-121.557816
-50.123692
-153.285172
-48.833660
-126.997650
-65.428566
-70.690140
-50.304955
-63.380592
-158.234100
-78.135895
-160.895813
-69.293297
-61.788689
-108.372665
-155.235855
-59.607651
-66.983459
-97.946724
-58.229107
-105.810303
-96.032372
-99.016670
-96.855476
-75.680939
-72.843681
-114.382523
-118.143044
-57.877270
-83.719902
-65.757843
-104.194725
-100.698387
-92.019943
-135.913223
-92.876953
-87.045456
-49.238884
-56.947773
-54.659119
-49.018730
-61.837723
155.820984
-66.889290
-150.949661
-40.316265
-65.137955
-72.485184
-65.130089
-58.463226
-159.801132
-104.540123
-149.561630
-69.963287
-58.070007
-68.409309
-83.024895
-135.245224
-71.243431
-74.167870
-42.129059
-66.996040
-139.054626
-53.001381
-77.817085
-78.381714
-81.518486
-62.459801
-68.970207
-67.282990
-77.596893
-86.921280
-104.049866
-130.859802
-63.212189
-60.530636
-97.054649
-94.059639
-117.696190
-95.814926
-63.854710
-69.563454
-67.930832
-48.457176
-117.063866
-63.708622
-62.213791
-75.620232
-87.631104
-57.266579
-55.026310
-71.380493
-85.348305
-58.118160
-65.484344
-79.693359
-158.340759
-67.184372
-149.659958
-81.387993
-144.923248
-58.066658
-99.666367
-51.436417
-71.587555
-68.733704
-89.744987
-41.289162
-69.986511
-55.354519
-160.408310
-85.969131
-54.958893
-97.795822
-147.054413
-151.054092
-60.965500
-158.611877
-79.367699
-70.934624
-92.780785
-128.155548
-63.583321
-147.618530
-45.725464
-59.146793
-74.999069
-87.459335
-107.028687
-94.492767
-144.318008
-110.262047
-107.202576
-115.380768
-60.960369
-73.466583
-128.460403
-119.197708
-85.187752
-60.430328
-124.519119
-54.340569
-99.557922
-30.356169
-162.766479
81.332588
85.308418
47.259949
62.826591
81.583229
60.381268
62.280762
70.268242
62.765541
39.381809
46.309578
31.422960
-51.987579
-56.725140
-41.284653
-64.740356
-55.032566
-68.412987
-62.746006
-64.526833
-118.343361
-78.075195
-80.778404
-63.625816
-73.854439
-77.473305
-106.377869
-96.905273
-141.827454
-71.128876
-59.261288
-64.691139
-65.124725
-92.782951
-76.753212
-64.567169
-94.977043
-65.470230
-56.035381
-154.991440
-67.987175
-78.808815
-62.756798
-155.639008
-38.140659
-82.185257
-105.383598
-87.442574
-125.075935
-109.559097
-93.817497
-114.327339
-84.548515
-110.177208
-98.567299
-144.873215
-137.713181
-62.062756
-154.540817
-59.944290
-59.499508
-57.860825
-62.106434
-73.605011
-67.880318
-70.057930
-110.274506
-56.133385
-94.291168
-47.668797
-68.110901
-60.120148
-64.059975
-110.299744
-102.780479
-66.563431
-67.522453
-53.776939
-93.460899
-77.906059
-83.585030
-155.702881
-59.141636
-48.846893
-104.081993
-63.647182
-66.779190
-86.794403
-147.341064
-57.125313
-68.521111
-148.993347
-42.616341
-93.061234
-152.948029
-84.460670
-74.551842
-89.021240
-112.044083
-107.792610
-112.201134
-76.174149
-122.556824
-98.886353
-66.781944
-47.748585
-104.308548
-55.065327
-61.413109
-94.728813
-101.789520
-99.822906
-68.456566
-74.683632
-71.221542
-57.333733
-78.287697
-153.106812
58.260132
-129.021454
-67.337204
-119.898758
-76.058647
-54.660992
-48.711483
-64.589767
-86.670982
-49.956474
-106.437950
-124.815033
-59.056721
-73.466812
-54.348835
-114.942406
-15.463592
-65.858459
-51.908310
-58.440781
-59.081886
-117.812042
-164.403519
-49.414612
-56.742615
-66.316513
-56.795757
-42.846085
-54.966000
-107.802643
-50.313648
-53.753403
-35.135021
-57.430740
-158.065308
-148.606110
-76.377129
-64.943123
-48.516994
-155.076126
-95.909813
-109.596794
-132.786011
-166.648193
-73.372414
-57.562954
-46.153973
-56.482182
-155.452484
-140.398422
-53.619999
-68.315506
-50.444008
-58.107586
-58.770592
-84.403503
-88.327194
-83.439095
-59.190086
-97.869102
-63.137978
-129.878067
-63.412731
-68.328171
-61.414825
-97.099869
-89.289108
-47.532372
-76.955345
-90.070503
-63.505020
-94.257217
163.731766
-108.321320
-86.119354
-69.230469
-89.635918
-139.519196
-134.408737
-60.578003
-68.362022
-58.353794
-150.188431
-70.758667
-153.651459
-59.566391
-75.208672
-113.495316
-102.249809
-59.187519
-99.348251
-104.624229
-97.542328
-147.072464
-91.523277
-67.003731
-66.213654
-50.285152
-79.138863
-79.549713
-137.810867
-61.583973
75.754875
82.669258
65.117340
49.568592
-138.462158
-80.456535
-72.350021
-35.055332
-63.694633
-126.257652
-50.697140
-158.499512
-145.548050
-67.020889
-119.897163
-155.767090
-99.061058
-130.112473
-136.188553
-32.557808
-62.196732
-56.706299
-108.609955
-120.988869
-101.827110
-110.177193
-102.048988
-125.483002
-57.777790
-96.459190
-109.182930
-45.257240
-72.970345
-67.014450
-92.948448
-67.050835
-60.334637
-66.332733
-122.446487
-91.093254
-110.487511
-79.830223
-59.049545
-56.513149
-150.660706
-67.261391
-145.628952
-92.108803
-45.855598
-147.295151
-153.012833
-159.260849
-63.783504
-82.302147
-65.396828
-60.653141
-85.534462
-62.106224
-129.733841
-64.872726
-100.764252
-77.279938
-53.866596
-126.127907
-71.038277
-87.969734
-67.137405
-132.197037
-62.589718
-56.673840
-60.991837
-98.253181
-70.971519
-61.960979
-105.655968
-79.780167
-75.776550
-54.578434
-49.270573
-65.702705
-132.013351
-86.995850
-51.753624
-79.124008
-42.504803
-52.675999
-94.431618
-56.848701
-42.793308
-61.154778
-71.456238
-108.869179
-53.556087
-105.320328
-63.861595
-103.808922
-125.943016
-104.618195
-91.459648
-146.679306
-107.013947
-160.617325
-118.950363
-153.945404
-45.318035
-69.440620
-54.351757
-71.801346
-69.610619
-74.567627
-131.633011
-95.506645
-103.014900
-67.792107
-134.293076
-66.455826
-90.616730
-70.644768
-102.795868
-56.324524
-158.400894
-56.152233
-63.420380
-110.192375
-137.011841
-57.987442
-64.559792
-64.429153
-51.755989
-33.492779
-64.842476
-65.651054
-94.472084
-60.842842
-128.707306
-72.255730
-164.102875
-72.513687
-152.862320
-116.965866
-70.027832
-55.937031
-121.822220
-127.287178
-75.379982
-47.247143
-67.545990
-60.990635
-72.860405
-55.751034
-149.745056
-158.177414
-81.429520
-51.976177
-148.341751
-82.714638
-73.487465
-73.796906
-61.753620
-70.662766
-56.162529
-60.784294
-85.057304
-154.878036
-158.604843
-149.009628
-59.823696
-70.423546
-113.421066
-77.130974
-161.522110
-56.217937
-113.551422
-116.990646
-39.808411
-85.448425
-58.286781
-61.971039
-61.786777
-59.773907
-32.864815
-67.514801
-128.053604
-59.284481
-60.532856
-54.373417
-49.062576
-127.785812
-58.575699
-90.674194
-54.564400
-60.669437
-101.018883
44.025311
80.805008
68.791962
-70.390755
-91.163963
-59.901283
-104.034897
-72.988770
-96.997597
-66.108795
-74.137871
-53.408085
-57.316593
-109.466469
-112.065880
-83.430176
-67.744827
-79.582932
-53.447639
-66.287987
-68.779808
-61.221481
-59.287773
-54.224667
-49.760052
-78.664307
-76.655701
-116.062813
-108.423546
-63.432373
-159.227631
-45.997677
-83.647041
-49.302567
-82.409973
-65.048050
-46.589912
-45.560104
-67.855659
-113.122925
-61.081902
-135.116653
-66.079498
-65.598862
-63.743176
-45.137825
-47.969578
-91.862129
-163.502930
-68.301865
-136.422806
-50.774021
-60.867950
-50.854069
-124.218498
-144.741852
-45.011322
-109.475357
-142.986099
-145.031464
-89.159615
-46.438816
-55.121315
-110.286827
-147.598938
-46.452835
85.213158
55.877457
79.763779
62.192310
72.295456
69.002266
-44.430920
-64.719467
-49.364716
-69.463295
-123.501152
-152.984924
-93.393410
-59.517624
-74.572479
-85.007423
-84.695801
-87.459068
-55.361629
-100.984085
-109.328300
-51.391972
-66.524178
-87.548141
-163.045929
-86.645798
-86.476570
-100.874184
-164.998795
-94.563591
-54.400749
-149.904465
-97.421608
-150.626587
-57.720619
-68.853806
-71.760712
-60.165943
-75.513184
-152.352280
-62.796299
-50.590996
-111.461502
-75.558464
-74.156395
-74.593292
-146.866608
-62.145634
-90.457405
-67.605621
-52.710934
-110.014282
-44.133095
-132.592865
-87.490570
-66.550667
-58.338623
-62.623131
-92.822273
-116.367554
-88.076599
-91.690765
-58.614475
-102.312195
-133.174576
-70.367241
-111.464668
-45.733200
-55.487442
-84.007637
-66.701492
-84.109802
-100.635063
-140.628754
-97.959930
-143.159836
-61.418697
-54.227776
-59.112259
-156.423798
-76.566544
-94.830887
-53.986095
-108.087753
-78.914360
-103.920135
-37.915077
-70.000252
-75.400620
-65.931358
-111.501663
-118.112129
-60.867378
-47.892876
-53.457676
-58.461163
-175.717590
-84.175911
-66.773796
-149.872528
-76.537010
-72.855438
-77.156929
-84.909653
-59.512390
-67.374138
-152.693558
-56.109173
-90.767021
-55.305271
-160.653137
-146.637924
-58.733368
-54.299911
-68.641235
-38.290272
-68.320244
-88.812027
-108.187668
-61.657707
-65.966194
-92.982307
-73.160034
-55.569805
-116.274239
-65.745468
-65.430595
-66.921623
71.310303
76.440338
-173.803741
-53.061214
-70.833900
-60.490379
-73.031410
-86.299507
-61.799740
-103.539856
-82.944321
-143.425888
-65.769592
-58.786827
-69.931381
-53.490574
-59.534161
-163.631851
-138.352524
-48.516148
-128.640869
-124.521622
-60.916225
-150.480087
-49.609787
-64.337990
-119.303780
-127.169922
-69.847382
-146.276901
-59.830235
-59.903282
-130.596771
-56.277935
-69.916435
-59.335426
-62.339119
-55.320915
-108.940483
-72.468742
-128.776215
-114.793823
-108.487747
-171.054977
-85.459831
-67.800446
-58.788055
-64.679550
-72.287964
-49.636234
-96.871597
-70.177536
-62.546566
-60.363213
-95.287247
-142.102219
-58.691921
-37.468445
-80.848373
-74.178223
-76.892792
-156.977402
-51.916729
-67.404930
-53.130322
-58.244331
-94.167206
-39.795536
-66.222000
-64.569443
-45.609299
-66.081169
-150.198776
-33.758698
-128.186234
-49.802612
-79.661346
-44.847015
-77.658432
-55.680359
-55.699627
-54.680500
-60.791332
-36.908703
-67.799515
-72.531937
-125.282768
-60.030872
-61.667809
-160.016541
-129.100861
-72.584488
-69.102280
-94.284477
-109.663719
-116.109566
-56.014446
-150.249054
-120.496521
-140.386887
-110.020164
-67.199486
-115.163963
-67.819489
-148.300125
-59.305950
-30.364124
-146.126480
-58.496750
-31.034435
-150.017700
-104.248764
-56.530373
-80.309044
-60.289326
-107.386909
-83.113235
-135.336319
-48.788910
-71.473473
-20.967283
-70.721611
-63.912064
-52.031803
-128.206482
-52.010506
-85.642761
-66.015114
-65.783211
-65.371902
-55.450172
-66.264221
-99.558128
-63.959854
-83.333748
-139.754929
-47.296757
-97.722420
-95.790634
-114.394600
-61.409702
-46.214813
-56.534653
-125.433601
-68.155609
-63.427155
-64.349678
-84.851936
-66.478279
-116.231140
-62.079594
-66.488014
-40.020454
-75.729073
-68.367249
-53.071980
-66.248436
-52.092976
-109.980202
-64.902763
-154.941864
-46.501717
-87.638351
-82.090836
-107.331551
-107.051270
-57.534504
-94.907326
-107.682205
-103.529587
-58.063297
-57.365089
-47.170368
-136.193909
-43.111027
-72.944489
-113.896660
-107.298889
-49.650963
-97.366966
-57.007423
-91.971367
-129.736206
-59.006950
-93.361214
-60.841164
-71.413818
-79.483803
-80.000420
-49.986473
-149.399323
-68.036186
-44.806969
-59.033573
-42.160789
-82.526497
-67.852570
-117.377495
-77.272530
-63.312416
-50.035286
-58.025711
-62.365841
-143.830658
-178.573700
-71.547638
-95.854050
-87.595642
-88.790550
-41.554504
-103.943192
-63.236095
-157.340851
-112.684380
-69.054634
-81.854500
-89.922340
-163.014801
-115.629250
-110.184418
-91.287094
-109.129944
-120.091957
-93.746811
-62.507557
-56.119846
-64.195145
-128.378891
-55.158936
-70.361107
-109.698196
-60.168800
-136.325546
-52.734962
-97.594917
-107.088081
-64.303879
-95.660942
-61.709595
-65.571465
-155.631638
-160.077042
54.252750
65.959991
56.390327
69.428246
-65.579956
-70.526596
-60.653397
-94.878380
-84.355888
-84.393044
-134.001068
-109.806877
-85.459846
-53.927029
-82.872002
-101.933983
-96.387177
-155.671814
-81.884277
-108.563194
-57.633030
-53.129570
-124.668297
-61.266247
-61.547752
-50.944809
-56.449917
-55.739902
-110.405540
-70.650162
-68.224525
-141.936157
-87.473900
-77.165970
-71.780159
-115.626930
-113.879555
-63.560841
-53.000744
-55.564285
-131.379562
-124.836876
-40.018990
-80.172485
-60.871059
-106.480553
-64.513290
-153.143890
-55.622841
-83.772202
-124.319489
-66.184013
-107.846970
-63.035961
-98.702644
-59.400703
-76.822388
-72.903229
-143.315292
-75.760040
-79.927559
-92.310341
-159.363037
-138.320114
-29.881495
-170.890701
-59.296886
-143.036728
-118.478981
-56.592484
-87.197426
-53.000282
-82.288948
-56.820435
-143.558502
-150.830582
-63.141285
-57.883713
-159.691269
-95.688469
-141.002121
-63.770958
-48.096279
-84.576744
-57.682850
-77.715996
-82.149826
-43.004742
-51.295189
-66.856438
-52.058651
-58.789879
-106.064278
-70.506340
-57.986874
-144.748505
-32.368958
-51.667439
-164.917374
-160.434326
-75.734856
-148.471725
-58.019859
-92.531555
-69.030151
-64.191360
-85.555611
-32.461342
-96.292534
-67.197006
-64.382080
-115.465683
-87.235748
-90.444588
-49.307308
-65.136353
-81.270531
-96.123718
-130.851227
-66.630020
-111.643387
-110.309052
-76.193993
-66.665810
-69.747398
-78.989265
-140.066650
-54.990429
-128.356903
-62.461952
-126.364738
-48.039165
-59.014374
-101.964676
-53.848694
-65.251717
-42.751385
-68.445045
-148.490906
-61.557228
-148.727341
-131.937927
-99.151627
-88.728088
-81.325638
-66.306297
-63.560520
-53.548996
-97.697807
-66.951454
-71.071335
-66.493828
-64.106186
-37.444916
-87.954926
-54.173016
-162.845917
-63.370293
-78.998894
-82.049133
-87.857315
-66.862198
-59.283745
-67.163155
-79.460266
-72.394043
-78.088013
-134.099030
-88.516792
-76.735008
-82.614334
-121.249947
-62.551369
-93.165726
-90.251427
-112.075821
-167.572678
-80.768044
-39.009663
-52.632996
-33.656345
-60.181545
-94.702286
-105.064301
-74.508339
-76.352005
-69.185013
-70.337761
-132.208237
-91.773590
-76.087723
-53.492939
-141.667465
-26.306561
-60.462101
-96.048141
-62.480793
-105.971748
-119.069588
-86.503311
-54.743896
-73.090096
-73.368874
-108.486687
-76.095650
-89.734474
-58.432373
-104.969917
-145.606094
-144.431641
-71.990364
-80.926674
-83.248871
-64.641525
-86.864441
-78.095116
-54.326332
-128.365860
-85.785904
-44.508129
-136.924072
-70.851540
-62.579720
-86.090340
-132.242294
-102.493301
-96.244308
-62.001511
-141.670959
-152.339386
-69.882286
-154.139282
-60.127853
-104.074745
-138.992966
-50.757607
-100.468529
-57.013371
-83.207214
-114.193954
-58.987026
-117.767891
-60.016445
-63.460957
-147.019714
-177.971252
-67.542862
-63.693920
-47.573685
-52.205620
-80.371994
-77.933960
-91.719070
-95.501793
-119.888252
-56.787174
-79.667740
-104.745964
-84.948410
-124.712349
-64.677544
-94.942215
-76.092201
-142.346024
-56.426567
-68.234039
-10.188099
-116.927437
-93.617966
-35.119091
-164.345367
-112.579201
-74.759514
-65.820198
-79.941589
-165.413300
-158.319763
-59.453876
-80.918541
-136.770660
-59.580070
-75.629303
-128.432373
-68.763489
-60.058422
-157.035080
-58.414303
-123.213829
-73.752228
-49.237141
-50.114185
-78.210220
-78.998199
-34.764648
-103.516266
-53.925373
-71.443962
-145.811218
-128.463257
-120.447281
-52.382000
-110.021744
-55.507126
-67.095604
-116.147377
-157.290497
-59.340366
-111.346024
-67.725052
-54.965816
-74.211533
-52.936275
-158.716843
-152.438629
-77.852753
-60.784870
-149.107162
-138.242126
-91.715302
-93.729027
-60.001255
-59.756153
-113.103813
-104.507538
-94.480049
-104.787270
-103.095284
-70.065681
-158.137085
-107.679153
-101.092804
-75.484566
-164.063492
-72.914070
-58.451008
-56.822353
-52.549721
-57.788799
-46.171211
-81.642418
-70.226593
-61.730167
85.425316
41.373466
60.852848
36.324711
69.451431
-56.281796
-159.668579
-88.126808
-62.071026
-97.890053
-117.222198
-37.891575
-85.276672
-143.155838
-88.742981
-61.575649
-69.195908
-135.658966
-99.191956
-54.822357
-80.450821
-60.486416
-50.604351
-53.382915
-57.842514
-143.962082
-54.593395
-63.899853
-59.126301
-77.340637
-78.815117
-91.169899
-62.597343
-63.072197
-71.244354
-88.461464
-64.606087
-145.788406
-63.493771
-84.298805
-86.953026
-51.507416
-93.850990
-62.748856
-50.797703
-89.215401
-149.999390
-73.363388
-62.267540
-58.741863
-37.061665
-65.181389
-67.292877
-77.680962
-136.740387
-71.696999
-41.594791
-37.105602
-85.946503
-117.159897
-76.348999
-104.104721
-79.924690
-81.816086
-66.598663
-58.059071
-67.554039
-64.010559
-58.578602
-79.689003
-84.024063
-61.095055
-137.329651
-85.456345
-142.614197
-91.532967
-29.596161
60.165943
-160.449844
-122.249191
-73.603027
-73.792831
-63.978756
-54.489391
-135.322098
-59.027428
-158.180542
-162.284897
-105.241646
-58.048553
-121.767921
-104.731918
-94.004097
-68.695839
-92.690948
-86.356186
-69.375465
-61.617989
-74.535233
-67.862068
-156.516556
-88.735352
-65.847298
-61.322842
-93.581863
-165.608841
-98.000008
-67.381874
-104.923599
-113.529541
-112.282310
-74.541145
-83.941833
-51.086308
-68.091118
-104.234245
-65.860481
-152.517120
178.445175
-155.887878
-94.962479
-60.782936
-48.689461
-37.936176
-51.152195
-92.532440
-99.710983
-145.999252
-93.746742
-66.382103
-65.231155
-77.748138
-105.954628
-52.202923
-127.340179
-140.815430
-66.473877
-145.014862
-40.015762
-152.527435
-70.165298
-61.010258
-79.971794
-72.236732
-82.869255
-134.771790
-148.773239
-111.725464
-93.921288
-69.684189
-73.720757
-56.737141
-114.154488
-163.490387
-95.108246
-154.491562
-69.713585
-88.613625
-67.229866
-24.650957
-61.800819
-67.553780
-54.397041
-61.802376
-123.225349
-87.023384
-51.251404
-62.216614
-87.758804
-109.690308
-59.051662
-59.131485
-46.928539
-85.320221
-61.023788
-66.916672
-58.056892
-135.349808
-47.924522
-92.461349
-120.064636
-51.212158
-119.250435
-112.765442
-103.780075
-104.941605
-108.148277
-66.766533
-140.050323
-88.793053
-100.004158
-75.894630
-78.458885
-135.742935
-120.758118
-48.259647
-67.556549
-85.080078
-62.113457
-155.758514
-85.685860
-61.942196
-123.349152
-58.736736
-80.037270
-85.373993
-45.264332
-71.218094
-48.117992
-112.448914
-146.312302
-179.649445
-69.699257
-133.641907
-88.440941
-94.898239
-113.226715
-82.832367
-55.324314
-125.392624
65.402702
-49.236115
-156.322144
-85.844124
-107.467407
-120.469940
-77.062469
-136.234863
-55.088886
-44.202736
-56.584381
-77.593948
-57.432564
-59.998405
-74.353256
-67.022064
172.878830
-34.102345
-115.447922
-68.280357
-62.908123
-156.959763
-55.653965
-56.683960
-31.344126
-69.452721
-70.271149
-47.979519
-87.350853
-60.636497
-119.661560
-109.059731
-101.267097
-88.823235
-81.121864
-76.638084
-55.994263
-53.709763
-94.865280
-65.294617
-161.228439
-130.251312
-104.764282
-110.988716
-91.397438
-57.242474
-61.797371
-87.382736
-84.013702
-161.880798
-57.677521
-96.855347
-100.689919
-113.824326
-150.566727
-78.296646
-69.009239
-73.440926
-61.146965
-62.704895
-36.156864
-57.517670
-50.077129
-100.247780
-107.757454
-108.979317
-67.863144
-60.908497
-71.409515
-66.839905
-91.633331
-102.087410
-107.177872
-118.551460
-84.571808
-125.305443
-85.980194
-49.385006
-53.547070
-154.969574
-63.827637
-48.792850
-46.910263
-71.867584
-65.908562
-65.109886
-157.699173
-57.526649
-51.686611
-61.617756
-63.976650
-60.174320
-69.138214
-61.699528
-75.309700
-45.675339
-113.753616
-107.791428
-59.267918
-61.372456
-137.276688
-71.348442
-63.928955
-153.646149
-57.578835
-96.956276
-72.925682
-74.697113
-66.538834
-104.933212
-52.459576
-41.945229
-62.740025
-85.422661
-76.537918
-126.521896
-71.028770
-41.838634
-68.672302
-57.174187
-110.994209
-115.253372
-83.773674
-75.365112
-81.005913
-110.002281
-113.494812
-70.344971
-55.457813
-72.726387
-86.018967
-62.324352
-60.312958
-54.518635
-123.477303
-138.427704
-60.916779
-55.545242
-60.046635
-115.412880
-61.289539
-56.204559
-98.512184
49.845203
59.093830
60.300785
51.573654
70.051277
74.037109
-67.726608
-64.949471
-81.739159
-50.078995
-55.400387
-132.094604
-66.933594
-74.938736
-92.648537
-64.422203
-78.012283
-72.694954
-67.685585
-163.846466
-160.149033
51.725437
50.690258
45.831512
75.887497
43.234360
58.119225
-140.243561
-74.772095
-51.682178
-144.732956
-74.027611
-51.440323
-37.077934
-121.509552
-62.964237
-93.668221
-93.542519
-73.988815
-63.725368
-63.521488
-86.244957
-58.070068
-167.063873
-73.111351
-60.030746
-29.896963
-117.048767
-116.130898
-58.195080
-68.899048
-85.688698
-53.144123
-54.697937
-50.751961
-59.651783
-109.823486
-64.932549
-66.206573
-53.703331
-72.404846
-138.723099
-66.793289
-65.870079
-83.448601
-105.402901
-135.523972
-77.946480
-46.739693
-105.091988
-64.136658
-72.149780
-61.123566
-67.681976
-59.758640
-91.424889
-108.783501
-86.958488
-100.152428
-64.974655
-109.810806
-60.174332
-135.034973
-61.289059
-63.134487
-53.469604
-121.027145
-49.435448
-55.463875
-69.471291
-50.732143
-66.414352
-72.239265
-110.363243
-61.322563
-68.772156
70.694763
73.717384
-133.046585
-66.003784
-73.290215
-66.688744
-157.312027
-76.922020
-143.803772
-89.684074
-68.744873
-135.671631
-139.541458
-155.728897
-89.063393
-66.736702
-153.346375
-73.587234
-165.909607
-69.241219
-126.991982
-98.520859
-69.390129
-48.097656
-112.174500
-50.790493
-57.880222
-67.712975
-74.634674
-57.531445
-135.168350
-137.524094
-87.710190
-68.482063
-81.270409
-137.259811
-80.688469
-72.527496
-57.031857
-68.752144
-111.479729
-75.500084
-115.157417
-98.317482
-86.686073
63.504581
46.728504
54.643417
81.297630
24.326803
47.182255
82.588699
-70.251358
-57.284939
-58.945187
-139.554276
-104.151527
-59.205093
-117.002144
-65.591919
-88.267235
-46.637955
-144.817490
-150.939865
-58.457996
-101.140282
-70.477989
-65.795280
-54.942112
-63.788212
-51.201382
-77.234871
-75.167442
-71.290504
-92.376793
-65.101379
-122.629593
-84.527763
-63.582520
-126.311951
-84.490334
-61.925465
-67.269257
-90.927948
-59.660202
-91.812767
-62.376652
-93.623283
-46.811428
-54.322720
-83.303932
-68.054565
-99.083916
-93.433662
-73.914436
-89.093437
-150.728928
-67.003548
-63.676060
-64.044922
-130.642181
-62.865063
-106.320549
-94.532852
-89.400024
-100.426544
-38.132954
-104.613022
-58.355747
-27.012077
-56.198853
-56.878914
-89.203140
-69.202309
-82.383354
-57.863091
-147.394623
-126.271767
-55.329609
-58.957451
-145.678726
-129.113510
-86.305016
-115.800934
-77.366875
-154.851074
-44.510693
-56.210529
-107.904549
-157.474411
-111.158607
-62.406425
-98.246574
-97.020706
-76.923798
-98.870819
-99.062042
-110.561096
-113.623207
-81.635246
-117.784500
-108.711197
-63.328465
-103.509712
-95.126183
-105.014397
-80.620178
-103.652679
-68.142448
-79.716095
-61.934013
-64.870773
-112.642799
-76.548950
-125.888550
-41.751213
-65.495544
-62.806522
-57.340378
-64.707993
-56.537579
-55.231266
-63.818497
-57.346245
-58.177814
-65.103279
-70.034653
-69.313843
-89.305481
-98.696777
-88.213280
-104.322678
-74.970787
-64.518974
-144.614120
-54.040813
-58.174690
-65.499680
-37.952961
20.207457
61.818604
51.978935
-120.136276
-74.183517
-143.291275
-58.249271
-52.738564
-54.075050
-62.908607
-92.480095
-87.026573
-63.504894
-73.361160
-88.496490
-105.372124
-66.054337
-95.236679
-91.006401
-108.572350
-94.764488
-83.999275
-78.071999
-84.428719
-65.224602
-46.738575
-101.376930
-57.029331
-49.880722
-111.530205
-89.419220
-65.828209
-121.252190
-64.471184
-56.181030
-59.936443
-75.991829
-107.242744
-78.936699
-86.045784
-76.948166
-153.795471
-37.380753
-60.386730
-159.650848
-42.253082
-62.862080
-48.915054
-60.370285
-150.300781
-125.321655
-66.702728
-88.183769
-59.503151
-114.673805
-110.616859
-136.857880
-83.910042
-65.308800
-121.409531
-57.968147
-45.147667
-41.721241
-161.757538
-87.046715
-151.215240
-95.187431
-148.227142
-54.007359
-109.631172
-62.089256
-68.012871
-74.341812
-98.264931
-51.410908
-56.835171
-42.644279
-111.327736
-89.110512
-83.958778
-158.385422
-55.452694
-153.841400
-97.663826
-152.288040
-148.153778
-71.885231
-94.552200
-42.419704
-57.323540
-98.707108
-71.676704
-51.978664
-67.711609
-64.150124
-31.978704
-88.271843
-52.902107
-55.418373
-76.172447
-125.649406
-68.765060
-76.414223
-72.306015
-85.289848
-71.429970
-138.581451
-109.639931
-45.575432
-138.753708
-59.862255
-114.480751
-35.946491
-71.463844
-61.898094
-112.709068
-64.358902
-129.337738
-68.553482
-124.104240
-75.480324
-119.936668
-93.491112
-91.716850
-124.513931
-111.272842
-109.188805
-52.753471
-146.310669
-150.005753
-65.616516
65.348999
49.474453
59.891781
-82.524284
-122.031387
-144.508057
-60.347919
-101.830795
-58.777851
-50.413647
-52.060814
-163.825409
-37.239918
-56.482529
-117.420235
-54.246861
-56.192883
-133.278778
-57.189892
-36.329418
-43.872177
-85.683167
-54.202961
-102.006340
-67.089691
-118.279907
-59.647964
-150.012039
-83.090088
-74.191399
-82.754578
-94.451515
-96.692856
-88.599236
-152.452179
-72.902260
-108.548851
-108.682526
-27.578201
-69.396629
-55.594040
-87.300125
-65.589867
-71.499718
-161.202057
-65.644249
-54.990200
-49.649242
-64.029594
-74.772034
-65.578857
-139.949661
-154.614563
-75.438744
72.650627
69.479248
-83.761742
-49.391903
-42.640083
-65.148842
-149.816040
-50.378063
-63.280533
-129.013138
-157.096252
-111.207535
-67.344635
-62.348244
-66.850044
-90.119476
-60.556931
-62.808010
-82.087708
-67.241081
-68.515991
-104.940529
-157.541138
-63.338322
-87.748749
-90.664848
-93.031242
-104.065292
-46.018890
-28.748005
-104.793922
-123.093689
-94.475998
-71.100250
-163.253708
-87.067169
-71.337318
-154.224854
-90.750282
-116.251839
-56.123478
-70.872620
-41.707211
-75.607811
-83.502174
-73.920227
-148.650848
-45.450890
-61.266369
-59.952038
-112.269127
-43.655487
77.381195
-74.044060
-150.513977
-73.978569
-152.908325
-121.275948
-139.515167
-73.575890
-74.971802
-66.432381
-64.947884
-87.106499
-103.314026
-86.420334
-79.250046
-58.641148
-43.709385
-80.639969
-74.522476
-53.860649
-57.312805
-40.247837
-61.860023
-119.131111
-62.341263
-107.834457
-59.674614
-57.708920
-79.220261
-55.772057
-67.627380
-63.161572
-72.973610
-57.398468
-60.553894
-88.904282
-78.708115
-50.940327
-75.002060
-93.790955
-145.115585
-56.104958
-64.481407
-68.124306
-113.041069
-54.946182
-58.287792
-64.776337
-117.116425
-81.415474
-122.584976
-53.942688
-147.039505
-79.185829
-99.927330
-89.454132
-110.529213
-142.383209
-107.082542
-46.730419
-69.823975
-59.097210
-150.992691
-126.357811
-138.353760
-151.716492
-35.313618
-64.826698
-140.749924
-104.747513
-61.093155
-119.370964
-133.589355
-34.649624
-154.690063
-69.311729
-58.709450
-68.527382
-125.461197
-105.222298
-60.625523
-144.097565
-72.890701
-80.172348
-99.175491
-63.835300
-157.621704
-57.123806
-87.526360
-61.420506
-85.122765
-57.056629
-43.535904
-55.591568
-68.600037
-89.331970
-68.856895
-146.864548
-63.652325
-51.667419
-62.603436
-63.599796
-69.504196
-96.944336
-88.512436
-70.625343
-140.469772
-94.373047
-54.233406
-99.244553
-53.325409
-17.203526
-85.041397
-68.472687
-145.253616
-63.581886
-48.124500
-55.233391
-81.168350
-120.958023
-98.095901
-138.315643
-53.344738
-64.689354
-134.331802
-87.489250
-84.249947
-121.012123
-76.890617
-73.583153
-55.168911
42.287434
-83.381920
-71.062294
-66.814659
-84.318565
-90.723946
-56.278748
-54.138229
-59.401783
-62.916325
-126.006905
-52.712463
-43.396282
-64.463516
-167.665497
-159.285095
-70.418907
-72.105003
-132.897476
-61.765358
-70.172707
-54.367386
-151.929459
-54.133568
-57.664383
-125.845230
-61.159443
-49.933708
-146.160843
-119.999916
-64.270386
-134.228409
-117.549896
-111.683624
-105.038895
-65.175140
-63.860695
-99.789185
-61.987980
-114.162460
-103.889954
-99.479210
-60.272934
-105.132088
-92.595734
-116.548172
-103.977615
-64.109650
-67.790596
-63.166325
-58.211334
-125.964531
-151.335312
-67.043709
-54.378113
-107.004730
-143.613190
-137.840973
-55.339523
-79.219627
-42.102081
-162.019714
-63.858788
-55.808392
-158.814438
-78.715988
-96.503387
-88.178772
-68.986465
-113.968109
-55.705215
-116.476112
-94.437653
-68.280167
-66.794128
-107.783669
-80.210701
-60.035011
-81.471802
-69.532265
-74.974030
-32.422348
-140.377899
-139.060242
-51.540279
-126.990219
-123.522354
-64.218216
-65.014847
-60.550961
-79.830109
-68.266220
-92.100815
-50.177868
-64.136963
-60.736691
-149.156677
-80.849319
-66.058296
-127.472481
-104.702324
-82.757607
-135.580170
-101.922813
-63.509144
-58.955151
-63.194477
-64.829910
-131.363144
-154.308548
-54.529469
-168.392868
-61.400570
-82.517654
-141.798248
-127.033974
-57.306023
-138.440414
-127.296936
-65.684792
-68.555771
-168.572617
-150.192963
-37.863876
-83.143166
-65.314552
-55.299458
-76.211540
-94.762421
-72.986534
-153.625229
-43.151585
-54.171402
-136.870163
-68.202385
-75.663223
-135.680588
-94.627350
-140.095230
-29.673903
-61.175625
-95.846138
-58.449764
-156.281876
-60.530869
-157.063065
-54.404278
-98.045395
-68.905807
-63.074970
-71.846222
-73.899582
-52.394051
-47.996483
-104.481247
-29.968737
-67.069145
-133.035400
-88.816902
-71.818436
-103.023369
-65.361435
-100.667320
-59.048668
-63.222046
-152.556747
-93.628166
-75.289299
-107.170387
-122.956871
-67.040077
-59.488014
-68.733078
-91.150024
-90.134880
-46.223682
-127.803406
-60.815105
-60.893147
-67.353996
-96.629410
-124.148964
-147.832565
-84.324394
-73.199188
-64.667015
-114.435043
-102.743340
-82.459625
-61.860188
-66.846977
26.231396
55.148033
82.547195
78.153236
44.416866
52.246635
-58.518925
-79.820152
-122.143791
-160.110596
-135.737823
-98.099586
-69.119492
-67.078041
-62.003716
-112.355606
-115.139091
-78.010437
-85.736580
-149.227768
-156.896790
-109.424866
-172.961273
-118.067520
-106.876747
-99.439255
-102.810226
-52.571423
-137.082672
-77.562119
-48.718998
-86.129807
-51.836617
-87.673691
-98.239761
-108.758247
-62.323624
-61.082432
-55.038963
-58.773960
-71.592278
-150.422211
-62.997707
-84.111626
-55.550323
-73.098167
-90.884109
-31.286213
-109.763535
-58.335480
-63.396255
-72.188774
-139.120544
-87.483292
-60.292057
-64.318039
-61.497982
-75.341743
-103.623497
-130.676773
-63.088711
-68.011757
-56.208790
-53.402191
-57.458691
-124.740929
-61.248268
-44.087986
-106.132957
-26.384768
-143.391113
-51.652630
-48.724430
-60.554485
-58.662785
-85.472656
-141.645264
-68.392189
-94.798203
-101.594414
-126.493019
-58.770607
-64.866318
-54.313488
-63.963284
-157.754623
-113.996330
-110.601357
-120.680717
-55.701256
-58.331562
-91.363518
-57.716713
-72.374603
-129.115021
-141.605133
-154.993118
63.020336
-85.299042
-65.711739
-67.779816
-60.366890
-75.505173
-142.762436
-132.756119
-53.688080
-127.807869
-75.202385
-50.363441
-61.567471
-58.059357
-67.816513
-72.652252
-75.357559
-127.719368
-45.256798
-160.162674
-111.714470
-50.959835
-42.471233
-93.886795
-56.703014
-74.045174
-67.437462
-91.848755
-80.949516
-62.758930
-71.962563
-95.140831
-68.879745
-91.034088
-61.921638
-59.986980
-142.373230
-60.331844
-57.550610
-93.530350
-61.974113
-81.015823
-147.149506
-68.768608
-63.887482
-156.930374
-43.617573
-69.144989
-139.337524
-107.601631
-121.660400
-77.768806
-64.949295
-155.426758
-52.588066
-65.450615
-55.964130
-91.661140
-60.674522
-142.673294
-132.855286
-96.827881
-39.235340
-97.744431
-96.922691
-143.007523
-66.227821
-57.675270
-66.577583
-74.816887
-56.764839
-58.746235
-66.007263
-71.845665
-152.177887
-58.312763
-77.567398
-93.364769
-168.817215
-85.609688
-46.511204
-109.299232
-81.110596
-104.262070
-71.980392
-100.137169
-78.299713
-62.080936
-82.985214
-61.538651
-52.701187
-60.818481
-141.939377
-67.759483
-92.372292
-86.841103
-116.026329
-99.086174
-150.606628
-86.332359
-127.119537
-67.765106
-107.746681
-93.425919
-96.790298
-71.285614
-75.401192
-125.293640
-64.884842
-121.090370
-69.079208
-61.123379
-36.358948
-81.867577
-67.549408
-38.664684
-150.917023
-127.133545
-83.065834
-59.046772
-135.314178
-77.911072
-152.413498
-114.575203
-117.780624
-129.166763
-84.101700
-42.842274
-86.870972
-73.628960
-148.165298
-118.263695
-61.217560
-57.826385
-61.547352
-61.596516
-67.550484
-87.606644
-53.350903
-139.653442
-138.842941
-53.226048
-82.460701
-41.178921
-150.373276
-125.428246
-66.194466
-98.043922
-51.957008
-142.197052
-61.130463
-48.957779
-153.616348
-70.714516
-148.270889
-103.284058
-36.972500
-59.728081
-44.221085
-56.343185
-69.751610
-76.113861
-91.252602
-133.941635
-51.527588
-62.009769
-51.741985
-85.322052
-53.996975
-121.179245
-60.640610
-124.306923
-125.187225
-104.624146
-80.262482
-109.489059
-72.196991
-57.628269
-57.332680
-92.740013
-144.772842
-62.499668
-56.561020
-137.221207
-107.836800
-131.443298
-74.670120
-154.514343
-154.508804
-60.761784
-60.519665
-69.944946
-74.760330
-64.926712
-84.204475
-100.381027
-63.643097
-58.398045
-17.579203
-63.695248
-57.124298
-82.112076
-57.999943
-114.705101
-55.897232
-65.410149
-126.199005
-95.730995
-80.175980
-67.419060
-156.532181
-59.254654
-78.011185
-78.306885
-56.126404
-66.108810
-132.893707
-65.228912
-60.779896
-96.118858
-69.396614
-148.635925
-142.565918
-158.250443
-71.985115
-149.803421
-71.160278
-66.656029
-71.788216
-133.357773
-72.453247
-88.481506
-100.186119
-35.977947
-66.937477
-31.655228
-152.793808
-89.757614
-63.184723
-154.922974
-87.327881
-105.109505
-77.430664
-53.229656
-68.934189
-51.551540
-92.688690
-166.762604
-72.825890
-139.541977
-154.995041
-56.743851
-82.892784
-92.335533
-101.888184
-71.374313
-54.500168
-55.883373
-71.332909
-131.635284
-56.886948
-53.457233
-75.265137
-169.832321
-161.349884
-161.359634
-55.257145
-59.742786
-76.264832
-144.905853
-98.591057
-67.526939
-94.997391
-59.966961
-61.680588
-66.070763
-74.164536
-35.269501
-102.039780
-61.973103
-108.942497
-62.872326
-36.019203
-62.419300
-64.685822
-114.056999
-61.395618
-160.346527
-65.364227
-96.445709
-93.389854
-140.060806
-152.775604
-61.435711
-59.417778
-142.237411
-139.457565
-62.122711
-115.011803
-107.162621
-53.088360
-58.299622
-60.238911
-78.620262
-75.994125
-106.627769
-66.518784
-61.226234
-99.500000
-121.781532
-58.787933
-89.022804
-86.273758
-157.729599
-78.018738
-104.367264
-76.425117
-53.072487
-69.880150
-49.323742
-55.356506
-89.473404
-90.504616
-51.384830
-68.776009
-148.054626
-69.340866
-55.149132
-65.785370
-126.575745
-165.512024
-61.136303
-40.528320
-60.351643
-59.811287
-89.583618
-76.473167
-81.063042
-80.641914
-80.189903
-91.625267
-118.059006
-56.473587
-68.230553
-147.124786
-144.285721
-74.404488
-103.538742
-100.213028
-130.980820
-115.281250
-98.955269
-107.222466
-59.544411
-63.471706
-119.596603
-96.975502
-88.955734
-92.392570
-62.929234
-107.165314
-61.287666
-94.096611
-83.957672
-47.373795
-84.988052
-71.326172
-117.383530
-159.479141
-82.430527
-53.410191
-63.713642
-73.649055
-78.045753
-65.357269
-88.416954
-65.014618
-163.058350
-158.856445
-64.739807
-61.307816
-71.647072
-83.428291
-138.704254
-97.336388
-95.219910
-129.511871
-62.819714
-127.895721
-83.016502
-59.565838
-65.099380
-82.879417
-71.297958
-155.840607
-18.232306
-153.578323
-63.157227
-140.497833
-81.976845
-63.487690
-137.701874
-67.850349
-41.363831
-67.989777
-69.914055
-159.341263
-68.089050
-59.822647
-96.232307
-112.630356
-96.676765
-124.793930
-110.179703
-166.386414
-92.136826
-52.869652
-64.081650
-63.979183
-102.461014
-46.300838
-62.295517
-77.924774
-64.470673
-61.340313
-156.132431
-63.431553
-125.413277
-62.278954
-70.728958
-110.161812
-42.694607
-50.627541
-138.910736
-63.788956
-49.421741
-149.493927
-97.628502
-125.915924
-67.917809
-70.929008
-62.349056
-92.711594
-67.944283
-141.807556
-139.434296
-54.263241
-65.052429
-111.359833
-115.466171
-64.546814
-57.719555
-52.971821
-66.023300
-62.281029
-104.522903
-54.306103
-58.418262
-86.106056
-60.036514
-65.837540
-90.474648
-91.472610
-59.927872
-103.691803
-56.442703
-31.903027
-54.999527
-73.736885
-64.951866
-157.462906
-152.915253
-52.224873
-155.043350
-158.780212
-49.782974
-66.539864
-68.413940
-85.437950
-67.616081
-78.207733
-73.989754
-102.798897
-115.291824
-88.264397
-48.778164
-60.211708
-55.843811
-67.628647
-66.660568
-41.913124
-66.392044
-63.187954
-59.652561
-118.643478
-53.302856
-63.740673
-90.077827
-119.275406
-71.271423
-23.197788
-31.519491
-62.011173
-81.895988
-125.268036
-167.406693
-79.053772
-146.411469
-123.439941
-128.617020
-81.165321
-74.224342
-62.078590
-79.110672
-31.199991
-56.170692
-57.228409
-142.934052
-87.319824
-133.875229
-71.786804
-54.287716
-79.026306
-75.611916
-54.519161
-113.204277
-58.257938
-49.334045
-62.130989
-53.875206
-56.632244
-52.344784
-55.687027
-65.116692
-69.957527
-69.966316
-66.782150
-73.956329
-24.087259
-152.683151
-166.860413
-95.113754
-112.298622
-92.092461
-111.564003
-177.057877
-158.729324
-57.828907
-92.640823
-54.816437
-60.806194
-53.744579
-75.509476
-50.647972
-45.095592
-131.669449
-139.749985
-64.725502
-55.513874
-71.123886
-145.049500
-133.842911
-144.440323
-53.264622
-114.639008
-63.600075
-69.581718
-102.169312
-124.824844
-53.262161
-63.832901
-138.036606
-113.034492
-59.687305
-60.559296
-102.335228
-77.685204
-79.966850
-108.472755
-74.101952
-65.826584
-46.209801
-55.785526
-50.403549
-114.608665
-72.340729
-113.671722
-135.133835
-87.917870
-142.311356
-106.718407
-75.341209
-76.525436
-111.407974
-127.601700
-117.178268
-174.419693
-131.238220
-61.477306
-65.871452
-74.268410
-149.413910
-145.362137
-66.996880
-52.481182
-53.511024
-69.217430
-60.979202
-46.135044
-77.779648
-97.194916
-71.665199
-118.171463
-139.197372
-51.513145
-121.016846
-53.436325
-65.541595
-55.745979
-115.519295
-92.633286
-144.032333
-35.732151
-67.643562
-72.283844
-68.530029
-57.219833
-55.045139
-142.828125
-75.821541
34.258400
90.326157
-80.908508
-116.285332
-67.555183
-73.766380
-50.323132
-85.525681
-65.215981
-63.010773
-143.298096
-89.902145
-57.966827
-92.656342
-101.873810
-111.037552
-64.946938
-50.581951
-162.133255
-46.083763
-74.939018
-54.381046
-56.499695
-56.840050
-68.021164
-68.664520
-86.264679
-87.627411
49.344772
46.183617
51.909946
78.799561
37.189545
-126.822372
-70.112297
-60.993450
-63.016129
-129.790405
-153.111496
-164.607483
-81.223785
-115.625931
-132.483185
-115.714966
-111.839645
-148.721863
-70.749496
-119.084435
-77.381943
-153.688690
-57.651241
-76.217148
-91.095299
-120.449890
-139.849854
-68.911804
-129.888306
-69.064087
-121.064468
-70.961601
-63.989807
-144.464752
-81.783386
-89.613297
-54.730831
-73.473351
-72.101135
-84.789795
-56.496872
-71.861687
-35.431232
-58.121498
-118.115395
-73.684639
-77.568626
-128.137146
-64.042709
-102.113914
-55.416252
-99.550392
-26.817907
-128.843887
-78.265228
-63.120186
-62.718620
-93.905952
-113.886482
-95.845360
-97.454742
-108.318604
-92.246941
-163.324402
-81.635681
-95.206757
-91.086845
-82.188637
-62.949677
-66.153557
-74.091797
-118.632759
-62.958687
-57.648140
-135.139877
-109.187859
-85.053932
-89.927910
-87.070633
-163.985901
-76.129951
-142.364609
-65.997154
-61.515591
-74.125290
-97.030426
-58.372208
-69.040146
-78.455971
-54.364094
-31.411926
-73.871826
-62.139362
-74.635109
-46.796925
59.967731
68.108131
-59.356247
-94.219383
-91.252777
-67.227455
-80.804832
-81.490173
-59.249290
-58.764378
-62.392223
-72.435890
-75.038712
-137.916977
-53.743435
-172.946289
-50.521706
-45.363201
-120.822418
-88.440567
-41.704151
-90.715858
-59.349873
-65.943008
-58.450592
-59.093708
-58.761181
-59.711411
-80.043030
-60.908699
-116.422562
-75.798378
-96.041756
-30.464609
-146.239731
-87.196411
-96.650909
-159.868484
-144.423843
-111.600555
-60.246609
-51.117172
-77.894043
-139.412460
-48.270687
-161.275238
-90.202438
-56.280140
-58.892078
-71.721436
-57.715893
-70.907631
-143.049255
-57.672482
-128.876480
-78.099388
-69.810692
-72.352188
-141.909119
-136.752686
-93.955933
-19.530729
-149.442352
-51.444149
-140.454620
-61.969948
-71.731888
-129.612061
-52.324474
-54.591358
-109.658737
-81.141472
-61.451168
-141.801361
-159.947754
-67.737091
-148.890167
-85.274109
-113.930351
-102.782745
-98.784340
-136.540207
-118.370178
-64.515060
-101.622940
-29.479406
-43.054966
-59.459873
-113.124535
-71.551414
-121.612389
-81.344719
-53.734592
-62.751575
-115.492905
-58.652790
175.378204
-98.548698
-103.827072
-68.323898
-158.658463
71.705727
82.539558
52.882561
65.272598
49.317619
55.149212
81.437912
84.856430
43.598591
45.871193
20.745615
33.611164
44.100410
51.309704
64.237038
61.534893
43.887592
54.285881
51.227489
-59.334698
-80.682648
-64.491364
-56.467361
-106.570778
-158.508728
-100.611259
-71.871056
-160.760605
-63.433323
-61.996162
-35.251831
-79.165161
-85.283882
-97.781754
-64.731514
-69.718102
-87.964645
-74.273376
-74.511742
-62.348423
-37.514137
-135.962021
-135.019012
-70.875977
-108.823288
-62.941227
-87.378311
-68.740959
-94.993156
-79.583084
-93.735329
-102.701431
-55.181076
-104.974495
-147.818268
-118.652267
-55.092686
-99.214081
-96.297050
-84.987953
-52.247784
-55.097378
-96.314293
-82.591270
-148.846115
-63.480145
-68.087128
-92.727348
-108.995468
-66.911949
-69.441780
-61.776859
-64.616913
-119.389404
-100.527069
-48.894344
-50.368835
-74.824219
-156.476486
-64.137634
-62.801304
-63.189999
-56.915607
-66.382690
-66.159698
-151.234863
-86.119438
-80.170090
-86.347336
-40.607269
-135.768188
-150.782150
-28.724623
-88.929039
-76.119308
-67.919037
-145.562027
-149.725754
-81.946152
-58.905003
-151.554459
-52.745983
-64.470673
-94.694580
-58.254360
-91.484123
-110.033646
-71.821724
-71.624580
-81.859428
-93.166969
-100.763832
-99.760391
-122.006622
-64.938087
-67.472343
-72.724571
-72.728264
-138.042786
-41.545185
-62.310093
-73.932182
-73.949615
-65.101982
-88.115448
-98.959290
-79.001137
-71.658913
-166.203445
-69.053993
-59.254086
-27.186289
-119.333961
-63.958515
-40.218460
-79.194878
-75.275719
-153.789078
-119.164078
-45.262608
-62.196190
-84.877518
-63.611298
-52.589912
-84.260658
-37.569855
-108.230293
-57.810631
-71.239510
-67.204460
-70.180763
-89.620857
-53.721321
-58.557468
-96.778152
-55.228348
-52.928013
-108.746017
-45.560772
-36.740856
-64.381699
-112.721092
-40.700947
-35.084530
-71.339569
-90.650856
-124.873169
-69.392426
-46.470909
-54.359612
-136.516037
-67.062485
-47.457619
-114.260193
-52.439720
-63.711945
-57.036728
-129.122101
-61.490681
-140.001190
-64.852699
-68.675858
-74.780037
-67.437241
-77.393066
-95.241806
-68.411400
-80.956100
-86.863556
-70.365997
-149.425247
-144.057068
-83.116959
-73.374626
-61.347336
-58.762245
-59.972672
-68.979088
-77.424103
-145.886520
-66.508850
-141.945267
-140.344833
-57.732422
-93.743309
-93.894287
-116.300415
-108.395515
-75.669899
-57.263981
-60.060829
-60.012520
-104.836311
-63.777905
-69.649506
-44.954945
-76.309952
-60.324577
-97.299141
54.592796
59.675571
56.499371
72.736259
-66.788895
-151.284836
-48.521896
-70.011200
-30.181778
-70.969551
-69.198952
-89.326462
-66.067413
-51.908306
-54.122200
-55.010975
-82.665314
-133.499817
-109.942665
-94.975380
-91.497360
-94.847359
-105.623512
-96.065208
-63.491371
-98.182457
-152.471252
-158.281342
-63.258572
-73.825775
-128.320694
-73.607712
-58.353043
-59.270596
-54.227955
-47.919247
-42.908539
-62.384739
-70.789154
-103.224648
-66.161194
-85.153458
-58.401821
-56.204792
-107.170692
-63.353512
-64.032814
-103.914131
-45.605988
-144.919373
-65.343758
-93.803734
-98.341034
-139.110886
-61.331913
-114.045631
-59.908390
-126.332153
-63.514725
-102.398590
-138.644470
-72.023697
178.227432
-76.677437
-171.604187
-32.134926
-139.917953
-126.641220
-76.652222
-163.858902
-62.049576
-144.636993
-41.321251
-51.511677
-115.667648
-66.696030
-55.507133
-92.980988
-69.549149
-128.902618
-71.608307
-58.764500
-113.910675
-63.970879
-55.400471
-62.635025
-48.684074
-133.883163
-80.474442
-52.761608
-58.742149
-78.955482
-60.064838
-156.326416
-37.531281
-27.623672
-169.564972
-64.610222
-114.467590
-45.411060
-62.399948
-86.280998
-56.295490
-87.260498
-56.337143
-64.865654
-91.371925
-46.518986
-149.474121
-132.236725
-49.495800
-59.952789
-94.192284
-132.988770
-67.520447
-116.023117
-77.397095
-81.126991
-62.148449
-105.473740
-159.938171
-168.552322
-139.396988
-102.111298
-90.355141
-119.062798
-97.223442
-142.340363
-120.636681
-96.039185
-98.063927
-121.676262
-155.695801
-141.794800
-58.390800
-59.560005
-49.915966
-112.416260
-119.802795
-144.869537
-159.848083
-143.575165
-85.231354
-115.208878
-64.053413
-164.906219
-67.790359
-134.166061
-149.993835
-79.085930
-116.846077
-83.343124
-74.802628
-110.681114
-58.629303
-144.913864
-66.837349
-56.277832
-63.675171
-70.486992
-109.620773
-127.230774
-155.435730
-140.821960
-50.728600
-63.566151
-36.345043
-72.830757
-59.694588
-138.999527
-72.616829
-94.493408
-59.856693
-142.924927
-141.757187
-83.235138
-61.805088
-57.247276
-67.170769
-132.622787
-135.630157
-51.397942
-164.015045
-92.611237
-58.426678
-144.829773
-72.756699
-103.182274
-62.659763
-125.839699
-60.420219
-40.783199
-56.837700
-112.006958
-56.837055
-58.534225
-95.770615
-82.032127
-45.502991
-154.525146
-61.770321
-53.567047
-113.832603
-65.800468
-62.653275
-103.131058
-111.106041
-126.266258
-56.671490
-129.461548
-135.395126
-99.209732
-59.060589
-52.551327
-58.643543
-143.632523
-131.732285
-152.628540
-82.838043
-87.172508
-52.278881
-84.731842
-71.164177
-67.909454
-98.956146
-62.746574
-79.288429
-69.218414
-65.328239
-64.221863
-68.600235
-63.398060
-96.874565
-65.506355
-106.673943
-55.728935
-74.633614
-116.100235
-51.229229
-86.632591
-110.656021
-73.044426
-165.908829
-84.510742
-39.987740
-58.695179
-58.566566
-110.472450
-75.225319
-34.682755
-89.515381
-58.678596
-60.689747
-82.147400
-75.718231
-130.270660
-51.409824
25.257359
74.428162
73.376419
63.650856
78.902290
-157.993637
-156.393280
-74.803200
-102.703087
-100.506012
-65.728058
-104.651581
-67.390457
-80.503418
-43.497074
-47.839905
-73.027382
-146.902237
-158.128677
-61.546379
-126.842751
53.704891
85.269890
29.554113
52.843830
60.638763
54.309731
62.648487
77.861862
69.939484
49.771919
-63.691265
-63.185360
-25.006830
-39.242519
-57.523010
-70.411835
-71.391869
-131.752426
-93.508553
-91.395248
-55.427738
-105.147873
-154.351028
-73.649460
-140.713287
-77.804474
-83.326477
-78.231369
-66.040176
-116.891426
-61.593079
-64.672249
-145.228897
-53.439720
-15.894584
-52.118122
-76.829422
-157.229980
-61.443012
-51.686184
-52.797810
-54.005413
-110.221970
-61.130203
-68.843185
-143.125793
-80.483650
-63.602444
-127.008018
-69.551445
-81.233147
-62.869095
-66.335106
-51.974976
-95.364937
-100.181847
-112.579803
-64.939407
-146.943085
-132.280533
-28.534081
-65.633568
-69.835472
-63.244175
-150.927750
-61.614117
-86.525391
-85.266273
-69.642166
-64.268311
-147.150024
-146.079300
-75.076096
-68.172371
-73.219528
-130.386597
-146.345932
-80.792961
-35.024162
-132.233963
-66.813225
-55.813641
-139.832458
-83.119034
-69.629280
-68.629448
-71.379753
-67.028397
-173.352692
-97.052406
-64.458435
-75.120438
-64.873955
-66.772430
-113.489021
-74.172668
-77.123718
-101.795898
-97.024849
-117.801636
-146.690918
-62.393044
-161.036194
-146.023300
-41.570717
-67.524002
-56.736355
-82.616997
-46.482944
-96.949692
-91.471878
-133.113876
-80.140526
-70.338669
-59.624775
-65.886436
-100.802139
-82.496956
-79.259621
-114.078804
-76.199051
-32.143723
-52.913868
-65.451035
-79.542984
-59.868156
-56.015079
-47.090885
-163.322174
-60.403690
-62.861568
-81.923927
-108.978859
-89.478645
-54.877777
-98.898293
-156.096832
-85.847069
-143.880234
-56.574818
-68.435539
-78.977020
-80.843971
-51.107262
-131.629547
-65.266312
-70.047997
-148.092804
75.221474
67.608070
52.594757
52.271069
-54.783867
-95.769150
-84.113525
-141.240112
-135.314270
-115.781044
-83.476425
-31.480555
-151.725739
-129.679169
-154.867752
-33.185360
-70.721481
-78.612549
-55.346947
-136.929260
-70.018898
-67.185852
-93.470345
-116.965263
-161.856750
-72.788902
-46.678551
-71.235626
-73.376930
-68.684250
-70.891693
-52.615513
-57.940197
-107.851311
-152.470764
-170.338959
-79.707771
-147.956512
-69.375679
-158.177704
-61.201962
-146.371216
-40.763145
-26.968672
-71.207825
-58.946495
-73.145897
-75.267067
-104.754074
-42.533619
-73.472870
-67.751709
-59.463978
-64.418427
-64.658676
-58.253368
-83.486015
-85.380333
-75.948936
-66.999397
-129.722504
-48.204128
-60.939156
-158.392822
-103.558342
-64.463127
-75.020912
-57.021469
-58.527271
-113.337196
-92.724892
-138.704712
-130.158813
-61.630898
-64.304863
-120.983299
-107.180840
-43.948463
-122.781593
-107.116310
-104.698929
-88.961601
-66.213753
-100.666504
-57.037766
-146.635132
-125.280769
-133.776154
-104.657455
-60.460011
-69.521606
-130.876083
-87.359177
-144.771393
-71.623573
-62.691593
-83.374199
-94.460510
-169.992905
-146.963104
-62.348804
-72.229004
-137.156891
-45.052303
-70.270020
-38.090302
-101.002975
-146.533554
-62.946438
-80.326828
-52.885693
-85.171860
-161.372986
-66.581886
-50.892933
-79.177856
-66.270920
-63.629921
-146.910553
-62.764553
-80.157822
-111.738708
-77.001991
-103.366783
-65.618469
-114.731117
-77.225449
-70.207497
-101.134415
-31.139658
-70.809326
-151.038116
-66.011070
-33.149143
-146.506424
-66.243286
-149.950943
-69.362000
-92.320175
-91.253677
-80.840942
-57.411903
-74.250343
-68.223152
-150.129257
-143.290390
-81.446136
-74.367371
-61.491936
-82.032326
-64.569603
-154.681763
-150.940277
-62.425945
-61.797600
-68.435280
-73.289757
-67.360107
-68.183464
-168.059235
-90.971756
-150.537018
-47.150841
-138.324936
-131.941483
-56.483185
-64.310684
-57.443295
-92.286430
-63.421097
-66.123108
-116.025101
-58.601688
-98.273758
-82.065193
-52.628368
-58.356922
-88.285561
-59.932735
-105.233017
-109.998657
-82.792831
-66.851288
-93.146629
-73.384277
-84.283157
-63.831585
-91.187698
-68.571014
-72.881096
-71.484734
-103.650215
-135.448425
-68.546280
-73.586388
-77.335930
-64.074631
-73.842537
-53.649059
-72.388420
-64.240593
-72.057854
-139.152771
-64.688156
-60.143543
-89.636208
-165.869141
-53.031242
-73.856209
-59.655880
-65.217369
-130.166504
-156.143600
-74.897614
-105.690582
-57.848087
-71.334930
-47.831341
-67.853668
-57.124821
-65.982986
-63.127666
-67.593033
-71.089745
-48.301826
-82.078506
-167.104538
-124.184303
-69.764725
-71.332108
-59.305138
-133.969177
-106.948036
-56.694626
-88.048279
-165.194946
-74.267838
-127.064995
-143.287155
-104.141830
-54.025536
-91.544189
-63.159821
-72.268211
-71.959618
-81.726547
-60.745392
-81.199463
-59.133221
-62.952103
-55.331787
-100.766708
-53.555805
-69.863594
-87.583923
-61.513870
-52.057320
-60.043877
-119.332359
-67.881813
-138.030319
-81.714317
-46.331367
-27.495089
-69.761551
-153.042694
-66.885948
-108.942055
-66.178101
-56.255665
-77.755951
-135.479935
-71.422340
-58.432121
-81.594429
-55.472645
-59.305466
-58.091923
-101.086296
-62.937675
-60.770924
-123.142731
-53.944592
-66.033012
-50.323334
-103.855003
-77.607491
-121.649818
-109.257744
-104.292412
-87.284554
-98.138214
-107.888908
-95.530678
-99.790688
-94.817482
-157.124756
-170.422302
-77.619698
-131.405014
-60.379799
-76.402550
-57.094799
-82.097183
-100.735680
-157.400650
-145.853104
-58.215050
-110.300484
-36.561581
-61.366924
-72.649658
-79.180428
-63.002331
-74.578384
-80.706306
-73.397598
-68.782730
-62.330235
-109.674103
-94.893486
-50.062881
-81.446587
-66.744301
-53.484348
-110.415146
-42.929512
-143.711441
-72.604469
-61.698231
-58.041695
-42.641502
-111.161339
-61.586166
-63.585491
-103.117760
-66.022720
-108.179459
-72.805573
-82.781746
-91.986923
-63.603748
-154.627762
-75.962006
-31.482922
-35.050808
-69.372681
-53.813587
-76.677582
-49.634762
44.172443
-79.220726
-125.426666
-60.631470
-72.199272
-101.349548
-114.925621
-78.773041
-72.490059
-77.693398
-84.549507
-70.127831
-82.919044
-129.567444
-68.127075
-77.033989
-91.626625
-56.832737
-92.264099
-51.419804
-132.030640
-62.421886
-90.631622
-83.876205
-51.338665
-86.635612
-58.780941
-50.097656
-68.364738
-82.372185
-97.343391
-57.252048
-117.499588
-76.345184
-148.544525
-172.809784
-146.571915
-110.295265
-134.875168
-152.801132
-73.653526
-71.493515
-40.677979
-51.965969
-63.909447
-64.887611
-151.606949
-51.232780
-162.032822
-67.007431
-67.902924
-60.605862
-142.974518
-68.929543
-105.431427
-91.803612
-97.609085
-56.969639
-57.036350
-75.073524
-121.127823
-164.723511
-63.702412
-54.168064
-134.551666
-106.517464
-65.651978
-54.151611
-54.426048
-83.324341
-56.676483
-53.270901
-59.658482
-66.434639
-46.406906
-61.791283
-68.811577
-145.428680
-77.656418
-120.674767
-148.393372
-59.206585
-62.862804
-88.481430
-108.973869
-162.328354
-57.821072
-61.651031
-65.311546
-62.157520
-53.132389
-52.537567
-167.760071
-67.757133
-65.411987
-48.712433
-95.617630
84.347641
50.842304
-83.339035
-62.885536
-50.143791
-59.129955
-36.434715
-57.073063
-58.988777
-46.438046
-56.677200
-86.622719
-84.541321
-90.483253
-83.577126
-60.146873
-109.931305
-67.497841
-58.879131
-33.430031
-51.255009
-124.241501
-68.193291
-74.987366
-48.465328
-147.357208
-54.685249
-134.953964
-160.666397
-70.624359
-57.964706
-81.520950
-131.730240
-66.203423
-60.475105
-61.950905
-123.837715
-122.450699
-62.196934
-55.087986
-96.965851
-59.631927
-164.548843
-89.415337
45.815880
47.842579
-56.676697
-45.280170
-76.391037
-97.145973
-57.413418
-136.773743
-66.091133
-126.904350
-54.771889
-133.076462
-111.599243
-64.407791
-73.500397
-57.674496
-154.196793
-72.775482
-54.843788
-85.347137
-141.671204
-107.595985
-75.497864
-111.609138
-81.376694
-110.834419
-115.336998
-92.537666
-116.625214
-69.744507
-44.776703
-63.162388
-145.910690
-58.521214
-148.477188
-84.567574
-76.029190
-104.471321
-112.255180
-56.853477
-66.440865
-69.487061
-115.532532
-160.815384
-115.086998
-73.088013
-160.862701
-77.940536
-62.982552
-145.085007
-75.140671
-90.467621
-86.792206
-71.401405
-104.717400
-77.735115
-89.981995
-62.379295
-98.220573
-67.302536
-79.633957
-48.533493
-68.473701
-156.769440
-56.711720
-46.001778
-152.105713
-54.746830
-100.585678
-97.630630
-54.747669
-141.538055
-129.304108
-46.091324
-77.620438
-66.399971
-58.728580
-77.986206
-90.028099
-100.730652
-63.441486
-69.198692
-62.333935
-117.366875
-57.847424
-77.102173
-55.291553
-53.507416
-126.726845
-55.482136
-141.405563
-29.442699
-65.664040
-60.590633
-50.570572
-67.719536
-57.288513
-139.078812
-101.415924
-71.787613
-53.238922
-93.310974
-101.242302
-83.235909
-60.620720
-41.162624
-63.422413
-82.140388
-93.691917
-104.932732
-92.966148
-55.316242
-63.272480
-92.359367
-99.059959
-84.350960
-62.273338
-97.164993
-93.059029
-109.996666
-67.242699
-111.613785
-99.165932
-61.652248
-75.188683
-143.610214
-63.185207
-87.129166
-60.076496
-145.973923
-109.743355
-63.027466
-60.640259
-64.128510
-59.531658
-60.233536
-145.557648
-126.583298
-68.589706
-103.317596
-56.163422
-105.964943
-133.070496
-119.369858
-52.393414
-115.559692
-75.899773
-57.741127
-113.653709
77.566643
86.945503
69.058365
78.975609
80.359062
33.673553
61.497601
55.090958
19.162189
-114.644981
-155.796722
-59.872826
-105.963211
-89.793190
-80.417290
-72.618729
-144.956909
-152.918961
-87.477722
-88.249130
-33.004063
-87.230865
-72.446053
-67.185799
-50.987091
-110.897270
-97.012329
-85.213242
-97.994751
-54.410961
-54.380398
178.138885
-78.131096
-47.436436
-64.004402
-117.025505
-133.309525
-60.152409
-124.681381
-65.028618
-50.014217
-49.410530
-139.334122
-95.990623
-69.452164
-144.401199
-98.669724
-78.990509
-75.641335
-110.244270
-45.578598
-69.349403
-63.156086
-52.167725
-94.842354
-53.967560
-62.400360
-52.190998
-128.381317
-85.596001
-51.407150
-91.624199
-44.415432
-163.511185
-88.260941
-82.409607
-144.962524
-67.166611
-61.525639
-30.522314
-71.356842
-45.340500
-161.658203
-103.113914
-129.583984
-100.597092
-110.469139
-109.554237
-126.767372
-103.469337
-82.416893
-96.235283
-99.914528
-101.493355
-120.863495
-73.957390
-78.120857
-117.799240
-69.753334
-86.650520
-71.599495
-61.071983
-83.035294
-85.365387
-65.890419
-65.927567
-56.814064
-70.577324
-99.433701
-25.042812
-57.521587
-91.474533
-94.981277
-73.047462
-151.934540
-59.805065
-56.285851
-130.786789
-127.642593
-125.998978
-70.375168
-56.982410
-63.717712
-77.028481
-65.631760
-131.419861
-66.363083
-62.158119
-124.184456
-69.747261
-84.725288
-151.015396
-162.309753
-58.421448
-41.587578
-49.822681
-91.357216
-129.632507
-153.437744
-65.288147
-62.729992
-101.081535
-117.255562
-116.010307
-83.433914
-86.140137
-148.971725
-45.966084
-49.775517
-46.444038
-65.681587
-40.419479
-66.662369
-80.903000
-50.357822
-65.505348
-62.709091
-100.690742
-62.482746
-59.193420
-120.101547
-70.619766
-117.042511
-118.190376
-144.410614
-64.582603
-171.185028
-93.597916
-66.444214
-146.335449
-87.051811
-60.048302
-80.287033
-65.916855
-54.441166
-87.824104
-43.898540
-58.237579
-77.497192
-66.638046
-61.208271
-98.607002
-73.780411
-69.336136
-92.998413
-73.823715
-68.748016
-68.066788
-88.649666
-139.202927
-51.493122
-80.594116
-173.405502
-162.709488
-152.799622
-102.094284
77.878067
82.160393
-110.241966
-53.456131
-173.211655
-73.994911
-50.459057
-88.489922
-86.378693
-37.817562
-49.459789
-64.019127
-37.596489
-58.494091
-64.105293
-83.905243
-111.797081
-128.532684
-121.705238
-55.491829
-49.568710
-45.864647
-77.577934
-70.502876
-151.567383
-62.037430
-60.557056
-150.789963
-59.520424
-51.044815
-94.293854
-68.760071
-61.956970
-60.443047
-63.872681
-57.212673
-154.742523
-74.103737
-55.522839
-134.198502
-59.802723
-52.675224
-68.106926
-63.154289
-121.699402
-64.164818
-53.853912
-61.300919
-70.819527
-114.414421
-65.729980
-67.522766
57.877361
-48.782330
-91.549118
-135.435837
-54.911350
-109.642784
-114.733017
-90.189980
-98.513184
-119.768112
-62.452625
-107.608147
-148.573715
-54.265625
-46.428577
-51.902519
-160.642654
-66.759438
-54.189770
-66.304001
-62.342262
-52.715080
-79.655838
-117.092628
-93.842308
-104.808098
-74.565491
-149.408447
-87.488808
-78.485664
-55.393169
-78.204414
-91.372711
-64.152237
-75.257935
-57.160812
-68.307167
-81.963524
-67.924477
-144.657013
-51.978954
-69.078789
-62.685581
-70.618599
-87.183380
-57.266621
-139.181137
-71.536911
-79.951073
-77.655014
-150.924484
-109.960747
-59.474327
-78.125816
-62.650043
-98.832375
-74.624382
-116.043312
-68.549240
-64.268753
-59.196583
-65.114891
-109.184669
-61.564331
-122.522865
-60.709736
-69.293945
-114.698402
-64.535515
-161.922791
-103.514091
-126.120255
-130.878937
-69.102264
-110.477974
-61.794247
-66.794662
-115.224724
-73.475388
-111.062889
-119.360474
-64.660957
-159.253738
-138.251694
-63.805676
-132.063477
-57.748951
-49.221352
-54.409847
-113.663612
-127.459763
-101.415695
-90.094658
-97.608437
-96.298256
-151.443558
-58.364845
-73.060188
-57.383831
-77.906311
-144.984451
-48.668827
-112.245857
-62.318893
-62.568832
-57.219181
-66.756882
-68.043663
-153.243805
-64.246910
-92.722153
-68.311646
-56.570572
-64.268394
-29.391832
-58.756550
-92.715691
-54.495964
-79.580574
-83.283409
-144.403717
-102.714394
-98.204659
-64.992119
-163.675262
-112.489960
-94.020630
-101.511086
-98.510170
-101.375900
-55.969479
-117.633118
-143.070724
-56.348209
-48.283016
-68.687141
-159.205353
-95.580742
-153.608902
-123.546944
-72.284828
-144.061111
-72.822151
-36.100388
-77.415848
-63.672394
-74.740585
-67.943810
-82.371178
-55.573429
-88.950317
-52.927002
-27.212328
-57.121910
-64.924217
-56.581631
-93.031792
-106.185692
-128.635971
-81.087471
-134.017487
-103.678627
-149.754929
-114.293732
-127.837418
-53.557350
-69.719139
-66.110321
-60.705898
-158.080536
-115.915215
-150.593567
-68.253319
-56.996117
-89.913322
-94.459778
-91.238182
-59.231609
-98.255058
-126.683922
-116.160774
-112.058952
-57.507908
-77.598465
-121.401497
-91.860222
-63.647129
-57.612022
-55.923256
-61.391102
-154.099304
-61.601021
-67.975006
-90.332443
-51.058964
-70.449059
-64.434677
-62.771935
-131.323486
-60.526318
-72.525566
-62.980038
-108.757797
-153.556503
-56.149147
-67.547600
-82.319611
-152.577927
-130.317062
-78.810806
-66.458046
-147.080872
-62.596947
-74.712044
-116.395065
-105.273247
-77.470306
-84.833252
-92.498955
-118.366570
-64.259789
-66.417107
-44.752213
-57.451626
-51.316288
-109.044617
-64.483063
-70.750275
-69.700211
-68.367363
-66.963539
-87.667435
-87.562019
-57.842655
-66.834412
-41.711628
-126.967224
-53.791451
-55.371475
-72.941071
-86.144386
-64.951645
-148.581192
-93.793472
-158.947998
-100.696945
-102.491356
-63.834290
-62.159725
-74.167770
-76.464996
-66.358696
-52.827324
-64.620529
-55.315926
-87.246223
-93.153809
-67.351311
-57.159393
-80.013977
-79.761719
-130.930679
-136.161774
-159.967728
-59.263771
-154.172775
-70.815422
-94.248299
-57.228504
-79.392708
-59.099792
-168.750763
-75.913002
-86.342537
-120.903442
-64.949623
-60.675243
-74.329758
-153.709167
-130.413132
-57.116825
-72.133629
-140.661179
-56.446503
-88.389778
-82.501106
-84.762993
-53.369793
-111.073257
-112.750092
-42.449615
-58.908772
-72.312073
-55.358719
-70.794014
-55.069023
-87.077812
-60.543530
-59.161053
-69.944054
-155.045380
-68.914108
-128.796371
-94.133881
-84.040695
-67.025803
-106.112816
-122.208031
-60.688168
-109.738487
-152.016937
-55.795940
-71.302834
-63.384064
-83.027824
-57.022652
-139.351486
-58.001041
-96.140167
-41.636059
-73.999451
-62.146084
-121.639214
-96.623390
-64.726524
-54.532997
-56.003647
-63.112133
-49.425606
-117.715393
-84.337868
-165.900650
-98.028374
-114.858231
-63.934780
-76.312263
-62.893696
-78.044197
-60.363831
-160.927628
46.533875
59.414612
84.759995
-59.574032
-150.555862
-72.136642
-78.909050
-104.195374
-53.052402
-83.935898
-31.846302
-73.709427
-157.302094
-50.202423
-51.345154
-92.275963
-71.091599
-119.316650
-45.282471
-94.283371
-76.603508
-70.850037
150.176971
-63.630577
-40.406498
-133.803436
-55.173256
-64.404556
-57.787781
-63.094791
-61.272491
-68.782951
-60.278896
-85.819801
-120.214714
-64.604111
-85.851349
-77.211174
-56.014709
-65.819290
-66.136566
-56.192089
-64.542099
-94.784988
-82.770576
-64.651199
-58.381351
-60.552532
-129.988464
-60.589832
-129.960739
-92.708282
-141.507812
-47.794209
-56.361675
-92.347885
-120.085510
-97.025238
-72.012756
-87.319992
-92.548805
-168.507431
-69.055214
-67.333443
-63.361607
-58.461601
-84.513741
-62.887016
-119.735672
-104.390068
-91.427750
-136.349060
-78.985283
-131.595795
-67.099190
-62.340744
-141.696457
-58.335644
-106.674637
-66.552078
-74.154251
-78.051140
-66.400024
-130.638626
-59.301769
-65.489372
-102.475655
-75.624893
-93.271645
-83.825974
-157.596451
-61.530315
-95.297569
-141.868134
-67.108063
-124.061951
-110.096626
-60.995552
-71.439468
-73.460907
-70.577980
-62.865795
-112.600525
-43.833328
-70.494492
-67.931107
-85.949455
-58.228024
-95.833694
-69.883865
-152.632782
-84.789337
-64.468452
-133.439331
-49.348331
-98.790482
-122.287315
-76.153000
-97.679512
-89.844582
-76.376106
-57.553341
-67.648026
-56.165882
-50.831333
-60.728371
-143.596298
-65.068726
-62.400051
-78.911201
-111.699600
-39.219475
-124.698044
-66.321136
-59.356041
-115.005493
-132.397705
-95.118835
-102.017937
-118.814903
-115.322449
-56.755737
-95.186356
-125.136330
-81.976219
-39.832447
-76.855904
-74.865021
-65.735161
-55.642975
-56.798069
-63.296711
-21.269508
-66.057709
-67.187653
-65.032738
-33.918415
-64.917404
-57.548412
-81.397926
-77.699532
-42.847652
-60.504940
-105.959106
-74.586578
-85.962631
-69.783417
-34.595901
-76.670235
-53.692513
-147.217850
-54.236946
-52.325176
-98.283684
-139.699753
-70.626198
-60.728409
-62.070892
-62.912037
-87.907715
-141.982788
-150.845673
-53.212955
-68.111534
-73.362274
-152.721024
-59.575550
-62.241863
-61.174545
-57.195709
-149.377884
-74.077599
-156.137970
-119.516296
-164.875916
-168.829208
-102.464905
-98.426964
-112.731224
-62.329079
-137.658661
-60.260777
-74.394035
-73.067123
-68.195724
-84.932129
-62.156090
-110.663948
-78.296341
-74.016808
-62.741062
-90.905457
-102.512169
-68.456940
-76.804955
-76.700729
-139.850540
-53.031887
-58.257359
-9.526378
-53.765583
-149.705688
-98.902412
-67.627968
-58.060627
-81.616837
-138.056335
-88.292709
-80.297714
-160.669022
-69.252121
-102.960320
-61.830311
-155.781601
-64.136330
-47.703781
-55.351799
-79.017036
-62.640919
-53.441238
-88.192528
-65.637421
-60.453754
-112.045464
-58.504356
-43.756325
-83.391953
-94.920753
-71.750191
-140.330032
-87.195969
-137.279068
-46.055370
-57.508106
-92.313660
-72.094696
-81.268600
-108.737701
-161.287567
-135.441788
-123.757637
-71.810760
-92.427826
-106.346161
-148.597916
-30.811119
-61.905483
-72.498032
-157.170807
-146.823044
-62.084293
-96.188179
-72.109200
-54.540173
-117.035370
-147.214813
-118.123100
-69.420555
-62.831760
-81.736206
-66.225410
-62.505066
-97.162651
-74.784103
-87.138405
-69.185959
-64.387657
-58.615780
-48.880596
-80.779091
-61.928761
-66.949432
-86.285530
-52.609863
-68.139046
-27.467360
-113.016075
-131.479889
-77.004654
-68.588921
-135.505447
-157.703079
-84.235489
-71.817719
-57.968884
-60.495522
-53.340141
-107.927528
-128.958420
-104.237022
-121.730873
-87.595085
-65.563248
-69.282051
-103.354202
-109.984413
-71.182518
-114.022522
-72.702576
-93.407043
-72.471672
-62.969074
-93.157509
-75.757973
-74.866234
-93.276451
-63.613701
-52.475292
-60.645569
-47.822887
-122.734451
-90.293152
-50.985062
-60.240345
-78.987511
-60.094650
-43.639698
-155.809799
-131.249557
-171.460526
-124.097061
-72.574730
-78.421707
-73.624954
-151.142487
-162.606857
-58.653927
-95.989128
-49.808689
-129.452591
-102.582657
-87.221748
-109.611397
-110.788040
-57.982533
-152.952118
-59.774944
-119.883240
-94.046265
-101.531479
-114.439140
168.127319
-60.235428
-87.574829
-62.753799
-55.964790
-106.023956
-116.104279
-109.338890
-62.625454
-172.221985
-96.674454
-108.660690
-109.739563
-111.196350
-118.134888
-106.032478
-74.000587
-52.061638
-76.266670
-127.554871
-104.305153
-97.179199
-153.950638
-69.074875
-74.936996
-121.156403
-45.022243
-144.385895
-76.610176
-113.246185
-80.460022
-134.657578
-119.324440
-53.789883
-132.359924
-153.517746
-56.642170
-86.116287
-90.890671
-62.625412
-67.992020
-103.206909
-44.270805
-53.442684
-91.587585
-24.567759
-70.773575
-93.998306
-152.542496
-151.311707
-74.179283
-70.625893
-47.282261
-80.184135
-129.578308
-90.889603
-67.736145
-79.566994
-141.663788
-57.759403
-50.862080
-55.828545
-102.313766
-84.175232
-59.590214
-62.244110
-85.136879
-70.652931
-93.745049
-55.306644
-139.876999
-119.200127
-97.113457
-55.548843
-59.780922
-77.305939
-77.966209
-58.535442
-166.627960
-46.402130
-81.045753
-110.886726
-111.447853
-59.042099
-73.050072
-55.153076
-105.705574
-62.028236
-126.058266
-79.808846
-96.628929
-160.469116
-105.986748
-107.402611
-159.212753
-94.966476
-76.353477
-99.419800
-59.742378
-63.498989
-72.496437
-58.353703
57.349796
57.834152
45.592560
74.124146
78.828171
51.221191
78.257858
53.373260
-150.122086
-95.073074
-136.242264
-53.779488
-70.935158
-49.750862
-139.151703
-76.180244
-72.656929
-98.462212
-102.853683
-101.680717
-64.443703
-69.401970
-63.576893
-147.022766
-63.233643
-95.503723
-118.132721
-146.858902
-83.319107
-91.132797
-73.259537
-145.451447
-32.758080
-89.039764
-99.856285
-58.063511
-161.341064
-72.310448
170.683228
-172.418213
-116.669121
-118.316383
-59.705460
-61.712673
-87.623772
-58.034237
-133.247849
-60.591896
-84.535751
-67.415207
-155.462372
-42.834312
-146.715454
-103.198303
-63.092133
-123.256386
-100.496727
-52.682205
-100.583145
-99.261612
-165.822876
-127.115005
-47.002007
-96.545288
-65.085297
-59.015835
-73.854828
-150.362183
-51.880585
-168.100952
-64.323715
-90.501137
-148.295044
-62.179512
-54.197338
-91.616379
-66.887169
-60.401653
-131.854828
-31.528702
-62.419594
-62.845482
-160.767242
-95.067291
-89.563408
-85.009560
-68.631783
-52.100391
-60.094070
-71.467613
-83.550499
-170.528259
-62.055401
-60.159470
-121.882332
-72.419312
-85.842659
-36.867287
-67.170303
-66.308548
-118.035515
-158.482483
-59.379791
-57.132286
-67.558563
-94.657738
-85.844269
-84.066582
-123.984863
-83.060722
-114.137253
-107.496445
-165.197296
-65.361275
-61.872234
-106.340424
-61.438381
-85.794632
-87.910828
-125.050049
-62.748138
-113.225708
-73.183899
-77.700150
-92.067299
-95.231918
-72.291321
-109.994347
-66.210220
-57.497185
-60.052483
-129.562164
-53.296444
-59.791561
-75.371819
-134.079285
-54.191818
-91.326256
-33.008389
-68.700020
-101.870049
-57.858097
-61.824486
-128.599701
-108.539421
-37.492706
-52.260925
-64.530777
-78.036888
-57.595573
-64.066391
-65.832390
-54.740845
-123.226852
-62.962620
-110.903999
-115.860168
-80.620026
-59.560730
-129.327133
-52.952290
-91.900330
-56.082497
-167.357544
-169.747299
-59.407452
-92.111008
-66.424713
-53.741917
-83.353401
-53.771206
-77.886360
-74.218185
-52.325943
-53.481392
-102.583420
-55.210144
-92.870827
-54.560730
-60.865185
-76.620270
-127.227074
-65.606598
-67.283226
-60.915081
-78.183640
-64.940216
-128.800400
-73.672333
-60.691338
-51.409138
-63.440918
-47.192684
-147.884506
-56.662785
-79.243225
-111.232468
-81.970764
-55.710003
-92.994194
-74.492142
-57.511120
-122.428047
-109.006187
-111.639572
-109.439903
-106.296585
-87.331078
-77.751015
-64.266968
-62.497059
-89.723831
-40.179596
-159.070145
-113.053131
-101.098267
-106.655891
-117.363380
-61.287811
-49.508179
-75.413956
-70.608429
-153.627502
-133.293732
-148.152893
-158.012039
-94.010918
-89.890633
19.599413
64.882057
70.664467
74.073776
62.591938
44.057449
81.120895
51.726376
32.689644
55.795559
89.201035
45.626900
-61.475143
-62.886696
-73.822159
-93.273819
-43.412415
-142.745697
-87.662758
-128.925735
-55.561432
-53.007011
-64.122047
-70.276787
-92.872864
-70.892418
-118.925278
-81.810745
-65.268837
-52.917606
-74.228706
-74.162369
-61.428322
-53.830101
-75.682411
-79.843155
-107.536285
-109.872406
-61.942749
-92.279282
-86.389549
-67.511612
-52.295654
-72.032799
-68.416267
-97.587265
-65.474205
-113.342293
-146.319748
-64.238472
-136.440582
-129.724091
-63.368198
-82.750473
-137.837006
-69.418694
-162.166611
-144.252136
-97.088737
-56.462772
-72.468796
-98.513306
-60.134964
-91.390388
-108.566887
-107.357689
-95.434120
-69.566994
-91.247070
-64.989235
-164.115173
-68.445625
-147.292755
-59.334137
-62.772236
-168.413010
-74.973946
-56.536282
-65.659088
-101.276001
-101.070671
-85.796829
-137.621490
-42.980618
-117.722527
-140.037415
-104.981888
-121.021629
-65.701073
-87.503105
-82.759712
-153.552536
-84.525650
-52.244099
-118.214653
-95.244637
-59.548824
-111.477875
-48.806023
-66.758896
-73.676003
-61.087425
-66.302284
-52.659435
-93.133720
-162.897552
-74.231285
-54.304657
-160.341309
-32.102394
-54.449375
-74.041405
-143.060043
-45.326607
-64.979706
-25.170513
-154.813629
-59.762581
-27.492361
-117.709961
-70.531715
-51.663933
-82.571526
-118.592773
-126.245384
-58.093571
-52.856407
-64.508415
-51.139400
-87.205864
-94.392464
-66.204559
-96.494865
-86.663086
-101.758110
-67.763809
-59.818111
-38.960098
-147.289108
-101.908875
-67.498497
-75.438011
-149.526352
-95.606216
-62.551086
-64.537750
-56.177536
-92.575714
-49.735924
-59.259899
-151.996399
-81.399658
-99.170982
-106.057533
-88.638573
-83.287849
-91.848663
-154.858856
-68.782097
-125.941780
-70.123421
-83.430870
-108.654503
-59.200989
-55.337341
-121.829147
-100.450302
-76.048370
-144.874985
-97.622749
-89.276772
-69.241478
-86.620186
-50.719391
-63.627274
-118.784554
-58.159473
-86.707397
-22.991796
-82.131668
-63.148621
-87.180542
-81.283661
-153.445602
-145.857773
-60.455601
-88.762581
-108.135536
-60.194534
-39.331738
-88.785149
-78.966698
-109.261543
-151.913025
-81.661377
-78.720497
-68.589417
-82.210518
-148.706665
-99.239319
-157.945084
-39.313824
-79.013458
-116.680084
-87.873947
-95.060997
-107.140579
-92.213112
-47.920811
-69.425232
-56.401596
-70.327080
-108.643074
-91.429962
-67.424179
-85.593407
-72.211929
-149.518494
-69.077011
-135.538574
-88.051033
-129.152771
-72.934540
-73.292465
-91.603737
-83.932747
-58.236526
-59.563187
-120.492302
-124.258881
-74.052040
-66.541786
-142.334732
-46.145023
-91.479713
-65.862579
-67.181641
-141.592743
-143.712936
-78.472466
-80.063339
-65.052780
-109.338165
-96.792107
-48.951733
-41.468288
-158.103928
-139.680801
-88.407448
-47.768784
-57.748360
-90.628304
-58.449654
-79.417679
-65.268425
-59.406509
-105.218430
-62.716412
-96.582985
-125.367531
-113.554413
-79.776375
-121.946381
-55.415920
-134.745316
-61.571182
-51.470440
-142.079437
-139.612671
-65.625847
-99.193398
-72.123352
-147.650253
-61.222576
-40.982979
-68.735245
-62.122658
-78.646629
-79.757614
-90.443802
173.233093
-71.228989
-67.857620
-82.471214
-39.199982
-66.198601
-54.860764
-58.038776
-56.844589
-129.292435
-56.616745
-59.169098
-159.014603
-69.197281
-71.394630
-91.270668
-64.267311
-67.398712
-77.409904
-67.125443
-73.470917
-64.732452
-76.384964
-129.000336
-34.483414
-138.722137
-68.585732
-59.307480
-61.511524
-66.344406
-61.095970
-70.675735
-57.984997
-58.644993
-149.956818
-59.289181
-57.911045
-74.545158
-81.471466
-114.269875
-65.288055
-60.850029
-107.433914
-121.329506
-42.847149
-111.709351
-122.897797
-56.725651
-64.831589
-59.583664
-85.050430
-57.419144
-116.829659
-65.338730
-143.316376
-60.972221
-63.299866
-65.195709
-65.491501
-156.145264
-64.294601
-57.464828
-69.476868
-46.061836
-127.679916
-70.419846
-72.837540
-57.480873
-60.065758
-115.625847
-155.763702
-79.346260
-66.154472
-80.399361
-62.104706
-133.716995
-104.829475
-134.421906
-89.446747
-79.760109
-81.586128
-53.326786
-51.871754
-113.621651
-84.151291
-144.638840
-55.056763
-68.437180
-58.696415
-59.540028
173.935883
-101.115990
-62.432037
-73.206696
-159.714127
-149.434372
-55.436249
-140.448013
-92.946426
-164.563980
-62.024632
-76.009674
-47.509609
-74.749428
-77.887794
-158.225449
-58.959923
-66.904503
-68.637482
-59.058224
-45.247299
-80.687073
-69.790329
-112.490005
-144.881042
-88.178627
-66.815475
-58.758011
-58.253315
-150.473389
-44.326714
-61.392467
-90.110710
-94.537384
-94.215973
-152.787033
-69.625732
-60.279003
-45.989208
-92.034882
-60.040379
-166.984055
-74.506577
-74.210922
-119.231979
-163.002579
-66.986267
-80.989502
-69.569252
-55.723164
-87.588890
-54.345299
-97.298737
-89.681953
-115.291855
-116.733734
-89.716377
-124.997017
-65.479103
-108.583214
-110.774925
-123.612480
-135.420166
-64.509674
-110.326172
-59.967789
-126.361633
-71.675522
-75.092979
-83.322006
-64.283539
-147.550766
-19.728970
-70.036919
-144.164673
-169.708176
-103.074196
-27.278444
-50.359486
-123.476715
-65.409233
-70.597000
-61.048229
57.136948
59.264778
69.957787
-58.137897
-150.930695
-132.745377
-130.092941
-72.709686
-66.221992
-58.235405
-120.617607
-70.432373
-152.730591
-55.695278
-127.202538
-46.311245
-63.446232
-67.269394
-45.963192
-94.803299
-64.059944
-121.996216
-83.011871
-153.283646
-65.665314
-118.384766
-153.287811
-95.549011
-71.146194
-85.911560
-77.693619
-53.894798
-80.573570
-55.228405
-126.588387
-76.505165
-75.889389
-93.306076
-71.232048
-73.802971
-112.717995
-90.604263
-129.455338
-110.995018
-51.135841
-63.476032
-69.658821
-57.846275
-62.092346
-62.964531
-77.776833
-64.895248
-95.073326
-60.783298
83.267616
106.394440
60.758888
50.782154
56.524277
42.886864
63.233757
57.950066
50.402023
77.012291
71.756317
78.406700
91.675026
55.193459
41.900875
38.461891
41.737152
58.826885
85.778435
80.437485
75.456062
56.438526
41.951195
58.819878
47.434566
50.469486
48.152977
-79.735222
-119.125107
-47.144966
-63.793446
-60.452526
-52.999344
-60.822052
-66.193436
-57.519894
-45.786999
-56.131283
-110.379951
-81.394630
-148.235718
-69.356133
-59.901806
-164.546204
-132.265106
-63.200855
-38.885834
-63.970749
-79.866447
-67.294624
-111.145447
-105.361061
-90.660965
-100.704704
-61.726028
-67.631516
-62.600975
-61.830597
-43.014553
-147.736389
-91.133125
-122.703484
-102.658615
-65.781975
-64.076340
-70.434799
-64.530853
-140.922501
-113.344162
-53.006947
-47.277508
-84.856323
-88.453888
-81.801971
-148.187973
-152.838882
-67.078583
-111.601700
-122.377678
-109.126564
-71.388092
-62.619907
-105.360748
-80.867165
-102.039627
-74.958374
-92.877556
-65.332848
-74.052460
-110.404480
-50.614216
-104.464798
-65.419258
-62.753597
-63.371811
-72.804550
-75.929047
-163.496155
-65.260880
-113.539421
-154.055649
-44.911194
-72.089767
-134.561401
-120.991699
-104.432640
-125.767601
-52.351852
-63.906731
-157.914856
-68.921432
-72.260086
-123.148239
-139.480652
-72.692673
-65.863876
-64.087547
-71.079010
-131.266281
-54.941708
-18.726902
-64.105461
-54.592178
-80.919830
-60.026924
-87.526123
-115.817230
-94.200821
-141.847458
-92.349297
-151.723007
-32.253616
-117.491226
-62.139889
-168.583786
-57.983814
-134.178757
-59.712952
-94.973412
-58.088577
-86.049286
-114.829109
-55.955105
-129.523804
-77.741035
-79.602730
-67.815414
-57.322002
-87.750435
-65.719597
-82.825897
-72.999161
-93.979988
-29.036909
-88.245956
-63.419395
-71.497139
-56.327274
-62.682884
-81.118454
-78.322945
-80.435455
-96.525368
-73.678825
-76.108879
-153.651718
-46.414822
-126.765900
-119.729729
-86.112503
-106.000099
-94.024063
-163.923248
-153.284485
-57.253933
-64.280998
-137.342865
-67.351410
-83.308762
-34.606647
-161.267914
-145.679108
-83.490974
57.782516
-68.325012
-134.057816
-113.765808
-60.634617
-89.380653
-83.895241
-99.838356
-64.982307
-73.865524
-98.623863
-53.787247
-64.279510
-145.157745
-80.166222
-146.907684
-118.219818
-73.943642
-110.001640
-97.981812
-59.683651
-59.289207
-30.861235
-65.008362
-132.784668
-65.382820
-50.965351
-70.931412
-71.111763
-41.364059
-79.778725
-66.017815
-117.597679
-62.330212
-62.563313
-33.032566
-64.402237
-60.321209
-114.886688
-175.384323
-74.646042
-79.522125
-125.379784
-139.157608
-82.051140
-86.766571
-106.933372
-128.622131
-67.483589
-54.750206
-72.973816
-85.238335
-77.545891
-131.745514
-62.780937
-151.232422
-125.166664
-62.065250
-161.809433
-99.690849
-126.473267
-62.953781
-144.840302
-81.095657
-82.556602
-78.194054
-72.431213
-57.793308
-88.207947
-54.504448
-53.228809
-61.409817
-82.661697
-146.654251
-145.675446
-136.658478
-123.829735
-62.855167
-91.244331
-69.844398
-94.725754
-96.864113
-56.124866
-93.275040
-166.709793
-64.742889
-99.437408
-126.245193
-112.128532
-102.112061
-60.734310
-63.595028
-78.486763
-138.960159
-62.062641
-81.126831
-67.026718
-94.616264
-98.780174
-98.037224
-124.985268
-63.801552
-151.407196
-93.663506
-103.915924
-67.598801
-62.681816
-78.447342
-68.616074
-87.348480
-58.787701
175.063141
-31.607161
-132.332565
-86.342865
-75.442947
-70.532310
-53.773045
-97.494293
-62.197456
-69.900787
-58.920391
-59.012825
-72.332481
-110.725327
-63.773857
-92.468117
-82.740753
-108.006889
-96.384796
-79.542038
-91.399521
-149.805832
-52.528774
-43.172821
-149.398300
-62.271145
-78.014267
-66.251656
-109.411453
-73.095909
-42.485699
-72.442474
-64.600670
-65.412209
-36.721069
-86.793320
-111.455078
-101.123306
-107.766937
-95.601410
-50.429031
-134.129929
-63.076447
-128.378540
-37.310513
-127.509705
-65.993423
-90.503494
-75.061661
-60.074474
-122.992058
-94.857689
-56.978546
-88.469063
-58.858242
-35.245586
-59.309158
-79.575867
-110.042252
-66.550255
-63.601845
-72.233322
-63.566353
-61.514355
-86.025810
-70.751122
-118.255318
-62.531471
-59.413319
-53.806984
-89.393822
-41.039745
-66.800461
-75.021751
-61.574615
-17.950064
-60.511162
-75.222984
-51.016266
-87.155281
-74.245476
-148.100357
-157.117096
-101.064674
-92.775414
-69.070343
-58.030525
-140.680908
-63.584644
-87.965759
-55.859982
-65.413780
-157.683228
-147.285995
71.353172
46.104847
-86.978836
-63.347748
-62.871517
-71.092979
-61.474575
-67.626991
-68.205139
-56.205608
-65.066185
-62.616848
-42.058006
-140.533875
-152.131729
-61.803673
-115.300621
-72.715019
-154.437836
-77.966064
-60.870193
-140.905609
-62.255867
-86.048111
-64.108368
-129.257339
-65.691803
-90.348587
-57.244537
-93.300171
-153.819214
-113.324043
-96.071571
-50.035980
-78.440475
-115.651886
-77.431717
-113.163879
-72.950966
-120.647987
-67.544930
-56.405941
-65.462959
-37.457348
-41.687397
-78.005684
-88.744141
-62.286602
-58.558254
-117.989555
-148.920761
-67.185356
-50.387165
-83.709625
-153.382416
-87.248222
-117.659264
-143.863754
-82.601189
-72.833656
-129.575989
-118.061874
-65.396942
-46.458210
-62.783581
-56.672710
-75.853554
-87.226624
-146.087097
-65.748627
-81.402618
-52.210579
-39.723713
-68.758347
-80.621346
-134.556244
-156.067398
-79.457741
-63.055988
-82.819603
-63.209320
-60.815071
-76.189857
-162.164246
-63.421391
-127.171684
-68.542000
-128.791000
-80.165665
-54.557571
-103.897141
52.038712
88.626617
72.497559
80.495796
62.028614
-141.046051
-129.503616
-49.587906
-71.906715
-93.700890
-45.941399
-59.791958
-47.820908
-97.634941
-71.532059
-27.017866
-64.223007
-117.245979
-143.678314
-150.249420
-142.579147
-57.862968
-53.780849
-85.958878
-57.773808
-67.258217
-49.011478
-50.344597
-83.523392
-133.890472
-49.058437
-64.220772
-131.664108
-63.966595
-69.363121
-59.536633
-53.058155
-67.128906
-63.549450
-137.393295
-19.588934
-73.251808
-73.712944
-62.026672
-154.254791
-78.401672
-68.995041
-66.802567
-72.247261
-66.705780
-90.410378
-60.863560
-148.002518
-88.669380
-58.614201
-67.044754
-63.688286
-166.913452
-86.613503
-44.271675
-80.252953
-87.248611
-67.401695
-112.773232
-52.931786
-67.132118
-67.715256
-71.128777
-56.247200
-125.454697
-64.815384
-61.186565
-66.966415
-55.169888
-87.392410
-104.644081
-138.139206
-73.331253
-139.192520
-66.344513
-102.435478
-98.110306
-56.255291
-99.128227
-61.251179
-95.319336
-62.308983
-103.882637
-147.307236
-80.233246
-131.524261
-59.320709
-50.219784
-137.556564
-69.496643
-82.693192
-106.411087
-153.170715
-78.659195
-166.572998
-46.577148
-56.918377
-84.764198
-61.729279
-29.240128
-37.165730
-57.418755
-156.603989
-91.102982
-47.376377
-85.907417
-56.198433
-60.080524
-59.511639
-62.036636
-89.837006
-53.594353
-68.134949
-60.664371
-58.279697
-79.029053
-112.601723
-66.866219
-68.737877
-63.142651
-64.444565
-86.042755
-69.142876
-124.866913
-121.242790
-39.521526
-66.704361
-59.685318
-67.412003
-72.506248
-52.684875
-89.754662
-65.411957
-53.403042
-107.403893
-123.782776
-79.672935
-64.414917
-85.676353
-91.218628
-66.246674
-61.421410
-79.731857
-73.792953
-159.623993
-149.619461
-127.677673
-64.982254
-78.005737
-121.105301
-89.285378
-78.061485
-115.218536
-124.506432
-72.191757
-61.183487
-168.567429
-132.375854
-38.518341
-57.443321
-67.932922
-115.260025
-78.474724
-92.956001
-62.716721
-68.634621
-115.224098
-64.800072
-60.292889
-59.150215
-56.783974
-72.752563
-70.244888
-159.510132
-62.149498
-143.954102
-128.928329
-106.452812
-64.036186
-51.329208
-34.628399
-50.039692
-111.054482
-115.124489
-58.052601
-132.522522
-168.356079
-71.912735
-69.824829
-99.032669
-111.953125
-93.069778
-107.291763
-118.658005
-74.952538
-64.410278
-154.502090
-60.487175
-113.846558
-59.723171
-43.217091
-121.674568
-150.529755
-73.616501
-65.482162
-120.923737
-124.673332
-70.835030
-58.574852
-61.258408
-54.397411
-76.604645
-39.293205
-104.045708
-117.510635
-57.851269
-56.011600
-61.260338
-53.587849
-148.190750
-59.457409
-73.698067
-62.775063
-79.665352
-144.392654
-85.723656
-103.583046
-150.352722
-55.874836
-79.477539
-73.331787
-112.973999
-61.547062
-135.729874
-52.691891
-63.990372
-59.447258
-99.188438
-81.059608
-64.271774
-123.058502
-95.683578
-61.315487
-163.255280
-57.604111
-126.471329
-79.492813
-79.513809
-128.874191
-73.771439
-154.806808
-49.821304
-80.106323
-75.921509
-63.295345
-63.610107
-79.359230
-59.373848
-35.406662
-91.994202
-45.394665
-92.600517
-113.783661
-91.242210
-94.673592
-85.140747
-79.436028
-84.797699
-81.985512
-82.937393
-100.121864
-120.359428
-59.998646
-27.628105
-67.894150
-88.066139
-83.796204
-73.406334
-128.275970
-128.770096
-60.316483
-69.154800
-76.478317
-97.919388
-61.175686
-152.508698
-65.254242
-61.352856
-147.252945
-66.889977
-80.415367
-34.752163
-56.870281
-164.302261
-90.946297
-147.144623
-54.648808
-56.120174
-53.813675
-107.628471
-146.740112
-101.522591
-109.255798
-56.922352
-106.272057
-109.529778
-67.545853
-86.202164
-136.153717
-50.546799
76.350731
58.489258
-73.526535
-97.623253
-73.158936
-98.974709
-69.301666
-67.745094
-55.671288
-63.485806
-80.792130
-65.402428
-85.043053
-59.667828
-80.036133
-68.536407
-93.286339
-126.930176
-77.291878
-64.274399
-138.506668
-66.844322
-58.048286
-152.684250
-65.334557
-83.495506
-62.690914
-100.946884
-64.986305
-76.736069
-105.458282
-51.385864
-103.810287
-87.452522
-89.844208
-99.774307
-113.947708
-107.651070
-101.686539
-79.884171
-73.395073
-91.945549
-87.457893
-110.478897
-146.245102
-60.633335
-60.739750
-76.601318
-138.575104
-59.036667
-58.248661
-151.535568
-60.316917
-63.349892
-63.852592
-70.620491
-145.338837
-74.219193
-127.240189
-100.458931
-71.648972
-59.793358
-137.418320
-117.744370
-61.989864
-116.805901
-62.368668
-86.968834
-35.892078
-101.572929
-55.970932
-124.315094
-93.266884
-102.569244
-152.610291
-68.621590
-64.134354
-81.380882
-158.566910
-105.808624
-160.015060
-59.477924
-63.796886
-93.918617
-81.924385
-59.482487
-63.776752
-82.729149
-58.474987
-60.997105
-58.261894
-62.691593
50.848286
60.153198
63.287766
77.162270
40.920559
57.557320
62.017971
45.936569
56.297207
44.790451
44.867496
65.096954
40.924763
62.251514
53.435661
55.369884
-64.269875
-76.174553
-113.661583
-50.043198
-100.529106
-92.665886
-69.529076
-112.411888
-117.494820
-150.012772
-89.262787
-58.094616
-120.157639
-125.940346
-67.321426
-109.693565
-49.284184
-61.427692
-162.557785
-43.530186
-57.202271
-127.360168
-108.390167
-78.644081
-34.808090
-55.505276
60.214085
89.587364
86.128777
-52.370564
-67.719177
-97.421440
-85.018082
-142.192184
-49.446697
-63.716045
-59.754555
-44.999516
-70.354439
-88.734062
-63.055107
-112.066536
-114.677002
-67.781090
-53.250587
-60.116482
-74.083626
-74.056366
-70.217041
-138.772141
-164.750473
-111.600906
-55.628414
-64.419495
-61.369507
-138.303635
-77.313072
-62.902767
-44.504150
-90.125214
-57.620079
-57.164970
-132.595276
-63.817726
-65.925552
-63.182320
-72.371643
-58.692612
-66.662735
-51.794300
-108.477058
-86.096855
-75.334229
164.726913
-89.505356
-70.700142
-54.268291
-66.071480
-71.766075
-59.974857
-65.608345
-78.554108
-57.051964
-61.312870
-104.293976
-105.760033
-64.458260
-115.325577
-65.465012
-62.695961
-53.721489
-102.142807
-50.272892
-53.219749
-56.493389
-71.179413
-77.942245
-61.275448
-126.573647
-85.668022
-136.355469
-80.211006
-94.071190
-114.537544
-88.838196
-80.809410
-66.544525
-80.250412
-71.098007
-79.385773
-116.443916
-118.263939
-110.133553
-119.654167
-70.221764
-156.074097
-58.240761
-101.343803
-59.759079
-65.059166
-62.470833
-57.363640
-51.590012
-69.188034
-150.544601
-60.396667
-57.259125
-63.236858
-53.057339
-87.095528
-54.958866
-85.732735
-86.452209
-67.051010
-135.808899
-84.450264
-145.386780
-92.726486
-57.979465
-147.963776
-80.155991
-69.674873
-98.832710
-79.877716
-71.127213
-65.137665
-132.403946
-112.319092
-126.023537
-96.528053
-63.613327
-55.231056
-64.089394
-92.030853
-69.895042
-61.124016
-66.492355
-62.536430
-95.302032
-70.062523
-150.376312
-147.295715
-63.748856
-137.976776
-82.699020
-48.032257
49.037685
54.240837
32.390434
44.601620
77.764297
70.406120
31.147146
53.413898
44.368420
72.507210
50.368710
46.993591
45.906879
49.732605
-58.112907
-86.832397
-98.674934
-148.834946
-126.673843
-66.955566
-63.301495
-56.894989
-130.159729
-81.976250
-46.059780
-79.008827
-51.907719
-58.842918
-62.062744
-84.431282
-83.106499
-59.913441
-137.544235
-52.862274
81.047310
-81.724579
-110.133919
-103.288673
-54.946632
-123.598961
-69.370918
-92.760506
-81.750557
-133.324951
-69.968727
-154.779175
-93.649658
-65.217918
-86.125961
-78.308418
-102.530479
-107.089699
-52.780262
-26.564127
-86.350883
-54.334335
-58.677563
-74.996216
-55.856800
-91.216431
-61.559788
-106.241531
-95.802750
-73.584808
-61.833542
-78.437714
-54.792084
-65.332779
-103.115051
-60.851013
83.741539
32.498913
59.207512
50.554626
-123.004982
-79.777405
-57.059757
-89.831299
-113.473274
-49.924194
-55.861176
-84.870323
-76.012894
-95.518364
-71.226318
-62.172565
-64.330894
-61.891346
-78.903374
-77.087532
-59.313755
-48.074940
-59.515678
-53.962234
-82.537926
-119.461327
-75.234718
-55.077095
-61.382946
-63.894608
-77.879890
-92.421860
-59.723404
-64.126488
-74.771301
-53.467335
-91.955040
-64.975693
-127.758148
-110.977417
-86.617188
-66.775681
-160.240692
-62.597279
-69.747131
-133.287613
-58.379230
-69.653091
-73.151077
-59.785557
-76.876259
-115.250214
-140.532684
-70.488396
-81.077316
-97.284676
-56.462429
-54.236031
-71.587112
-86.744133
-69.721672
-61.035824
-77.612122
-44.704990
-58.563042
-66.275024
-64.233902
-68.781815
-69.698151
-53.136936
-56.207661
-120.553543
-73.666016
-89.427696
-54.495945
-73.280106
33.871464
76.003487
49.214142
-59.309834
79.407928
65.539749
64.611877
77.410271
52.973297
61.337368
50.462059
74.938416
-63.134037
-73.426331
-88.708061
-115.465546
-81.237732
-127.442665
-121.137947
-64.714233
-108.246689
-112.923134
-173.303894
-98.728760
-112.168076
-113.924896
-84.597351
-106.350777
-162.503036
-56.567841
-82.092812
-79.539192
-63.149426
-157.442490
85.315407
-64.676682
-55.149147
-65.215569
-134.638153
-59.599102
-61.720005
-159.331741
-57.750626
-57.107025
-51.017803
-66.183823
-106.422043
-107.978607
-69.471199
-64.618500
-62.543289
-124.922607
-99.447327
-140.956635
-47.008476
-75.042885
-89.812805
-44.767456
-122.520813
-109.994354
-54.845661
-73.543251
-81.986061
-52.995754
-109.320396
-153.739197
-56.407215
-150.191345
-74.188057
-70.591217
-50.468964
-111.845871
-54.570614
-77.980484
-153.784378
-66.422546
-103.717987
-52.307251
-48.943348
-58.363773
-117.439766
-151.063553
-63.367317
-45.833378
-55.489258
-101.271690
-54.431404
-82.627930
-64.294380
-77.404953
-149.296265
-62.581947
-75.510780
-64.373962
-126.645958
-58.910507
-79.422791
-94.274284
-81.601639
-63.844273
-80.794327
-56.896503
-70.777138
-151.007416
-65.870598
-157.056244
-150.934357
-179.884644
-65.551041
-92.196289
-98.061516
-72.142181
-62.243988
-75.308647
-171.012253
-95.201408
-55.887146
-160.895294
-66.132523
-96.127769
-63.006462
-144.399155
-39.537144
-67.549545
-43.192146
-93.163124
-54.629955
-48.241596
-57.884933
-53.250370
-121.954826
-55.050110
-62.540829
-80.094627
-62.518322
-114.815544
-142.721024
-63.025036
-67.458199
-50.392155
-68.593826
-100.804245
-65.489609
-74.030586
-98.764420
-54.848774
-86.031479
-83.601013
-41.133774
-58.920185
-41.377476
-93.919579
-125.704842
-163.833572
-70.003998
-86.085243
-94.691330
-58.738659
-59.524399
-83.427872
-79.554199
-64.727058
-46.848228
-60.825138
-87.580933
-36.288994
-65.770515
-83.398270
-113.571114
-67.478859
-111.292351
-77.213211
-60.786842
-57.551777
-70.683586
-146.861954
-76.584473
-77.409454
-69.406982
-102.085022
-104.987526
-130.487869
-94.161858
-147.560104
-58.507118
-59.223953
-91.704529
-56.599747
-109.018761
-56.776302
-65.346695
-77.684769
-58.090469
-156.420319
-73.504578
-61.816185
-63.642811
-59.976852
-61.016125
-71.285355
-149.042587
-139.044693
-65.693695
-123.280594
-101.867477
-78.150101
-105.946320
-119.667023
-56.613369
-65.655136
-61.550205
-46.675308
-132.145172
-74.883057
-98.061226
-109.511559
-99.162048
-99.484688
-55.836357
-52.777851
-114.364418
-95.750175
-97.581039
-134.043304
-65.783493
-60.193554
-71.674133
-60.743484
-80.662491
-80.749123
-168.859009
-59.943882
-43.500393
78.531670
78.435760
51.663097
30.298946
80.253868
72.335442
77.693436
82.142487
44.013649
64.057144
-167.148849
-127.331902
-66.917747
-143.435959
-60.255367
-62.304996
-54.966194
-65.347206
-54.268501
-76.816689
-61.670921
-44.373760
-122.992126
-53.798283
-97.001289
-70.412643
-138.110428
-113.651604
-70.524673
-98.118095
-135.490036
-164.757248
-61.084675
-116.292831
-88.903984
-105.459259
-111.584518
-116.479988
-91.647514
-113.109619
-97.041161
-75.460083
-85.989365
-57.489166
-98.807365
-107.553528
-57.108253
-152.886292
-130.467941
-93.570595
-125.684029
-49.585232
-140.450012
-59.779316
-67.552101
-60.917294
-78.107582
-69.417450
-68.038399
-63.647133
-80.343117
-59.360203
-144.722992
-41.795921
-106.307541
-160.276367
-92.689255
-36.232117
-64.335365
-56.531075
-149.096069
-85.314301
-159.347168
-65.818764
-57.955246
-66.336426
-142.996292
-124.293724
-120.214355
-111.567619
-77.898277
-104.923248
-113.368538
-55.050076
-64.854118
-102.269531
-59.681232
-35.678806
-60.705105
-65.253662
-59.686123
-78.508072
-72.206871
-74.426193
-111.967270
-61.990971
-85.425797
-58.787838
-164.237442
-53.844894
-65.270882
-58.231758
-109.891647
-57.870838
-79.191666
-53.098194
-78.787766
-59.981522
-101.348053
-133.730286
-74.501274
-79.566856
-173.128189
-22.155495
-61.435764
-101.497971
-80.795509
-86.991760
-60.418793
-159.545044
-62.871178
-66.225700
-80.888428
-64.024101
-107.093040
-78.866486
-77.231323
-91.688820
-107.620750
-59.251026
-66.338791
-135.747803
-56.271297
-127.999176
-55.431374
-103.387886
-59.586075
-63.742039
-157.785751
-10.291684
-112.776009
-66.900200
-89.800270
-49.056427
-152.292587
-66.607140
-66.272118
-42.101551
-24.163527
-59.429916
-86.341858
-66.160675
-120.519585
-65.191719
-125.395187
-50.767441
-144.299576
-115.615318
-72.575424
-99.551071
-24.031788
-61.328362
-40.641056
-111.344704
136.827789
-54.117199
-119.581909
-94.578835
-60.790581
-61.790867
-56.994778
-87.693474
-138.420609
-58.308891
-57.078991
-59.714012
-85.767715
-117.050911
-75.711105
-50.055359
-71.072510
-90.405647
-137.810898
-64.962921
-54.665222
-143.749435
-66.594261
-130.417328
-75.098251
-64.716133
-25.885830
-129.019043
-156.763901
-73.090073
-87.705093
-153.206924
-174.610336
-52.785599
-61.390194
-67.644783
-69.673172
-154.495377
-75.298340
-117.817680
-80.538277
6.251565
-88.961441
-57.887878
-57.698627
-110.092674
-117.267921
-102.588104
-98.950104
-99.203667
-67.177734
-92.111557
-78.066681
-88.575233
-65.404129
-95.850143
-97.193123
-47.708992
-56.693340
-116.952751
-134.728683
-84.895576
-154.136780
-69.018402
-86.114891
-76.023659
-62.182026
-69.929604
-68.623825
-57.895782
-63.078884
-102.348831
-140.465057
-66.333359
-59.402889
-96.161652
-52.235573
-157.591553
-67.281250
-73.692619
-86.883331
-55.903374
-89.332703
-70.519012
-67.144646
-134.791550
-42.574730
-66.083946
-60.288322
-141.116638
-62.591030
-173.842270
-62.120937
-49.548740
-97.735115
-53.845539
-71.721542
64.622337
45.604500
37.117561
58.232597
39.979836
49.631016
39.851788
60.510021
55.137066
79.558586
64.347000
45.487953
63.528515
44.806393
71.725372
36.725994
57.784504
54.477139
49.478603
60.766415
78.063850
51.302067
56.180317
90.954597
68.177940
50.581665
62.738018
-68.646950
-99.311226
-67.820534
-162.386322
-122.640167
-104.826500
-61.727810
-68.328812
-63.359802
-155.424301
-70.198769
-76.039673
-40.461201
-133.333084
-102.419022
-75.166191
-86.781593
-60.324329
-60.822136
-55.518806
-154.663391
-112.550003
-74.937683
-81.342682
-68.623398
-92.253906
-112.106926
-115.534668
-75.895126
-71.396599
61.441441
42.098854
-36.287613
-110.499626
-127.479187
-67.454742
-90.625786
-67.386147
-61.205170
-95.097916
-160.580841
-21.981628
-57.367260
-153.990524
-54.396046
-128.443588
-61.593967
-69.918373
-56.394024
-128.099487
-167.596085
-74.631821
-121.566216
-64.838730
-158.912979
-63.732681
-63.987751
-143.975540
-55.774174
-83.512032
-62.796497
-109.089836
-70.997162
-132.119263
-117.965637
-81.700127
-110.592827
-88.926559
-72.689400
-78.240082
-108.059006
-100.709404
-73.918495
-88.043442
-117.311127
-112.105347
-142.833359
-153.123459
-145.275497
-164.335663
-87.713814
-103.227852
-107.042816
-92.259583
-66.755577
-64.053207
-66.477928
-131.672623
-66.187584
-147.768707
-74.025032
-160.775635
-115.295830
-114.697624
-153.863876
-66.984566
-93.202240
-108.887459
-68.798889
-120.023346
-153.438461
-124.192001
-129.505020
-55.457176
-75.082245
-133.346603
-71.532722
-55.417912
-51.272499
-62.760899
-117.757698
-24.352242
-134.226196
-64.055298
-112.102249
-49.422791
-122.440285
-146.131699
-72.241196
-58.792522
-127.800850
-73.386162
-57.302750
-83.723381
-42.907871
-52.667786
-159.743729
-116.385735
-79.426857
-76.150871
-53.681454
-106.866913
-62.849472
-84.364616
-71.794418
-70.567284
-53.737709
-117.317795
-78.720688
-52.892815
-58.388901
-55.171234
-44.304680
-91.335640
-52.790833
-65.437469
-56.213886
-57.885582
-73.474503
-60.399750
-68.904160
-66.615799
-62.864250
-68.589622
-134.875534
-45.630787
-136.072830
-56.194908
-66.074074
-70.551041
-72.691978
-78.093056
-70.127953
-104.452248
-60.679493
-116.397690
-52.970127
-59.990688
-61.567848
-104.669922
-163.545105
-58.145535
-78.696060
-60.918152
-96.383797
-157.416992
-111.658386
-105.973877
-80.076866
-170.615326
-65.231255
-58.386196
-154.615494
-19.335867
-65.327644
-46.225418
-57.531731
-147.348877
-83.875008
-104.373360
-86.148567
-76.247665
-55.071819
-67.819374
-65.875397
-55.227306
-59.584492
-138.442215
-65.675041
-65.170990
-67.180573
-131.895905
-77.125984
-117.153915
-48.687759
-51.412106
-81.536385
-41.641727
-57.919510
-77.113518
-148.570984
-102.873772
-102.739471
-105.203201
-85.493065
-122.191643
-64.643173
-70.915367
-134.482101
-64.986862
-66.986588
-39.775219
-52.700844
-66.182083
-68.450020
-62.104668
-46.518105
-52.447842
-56.232834
-109.784782
54.270233
79.367325
63.513241
69.542969
-71.469727
-116.636086
-153.250946
-118.313148
-91.757164
-110.242439
-71.966629
-59.332142
-6.659322
-52.914333
-82.071671
-55.605541
-69.498611
-85.789856
-53.822952
-125.097855
-73.371712
-76.023079
-149.898499
-37.651093
-58.271141
-98.825623
-107.766731
-105.675652
-73.497040
-90.216003
-59.410545
-81.523865
-95.845741
-39.346745
-74.930008
-68.370804
-137.902679
-162.251114
-81.567711
76.471840
73.288025
75.446785
-74.815193
-62.729286
-67.639412
-142.874298
-163.222382
-87.967064
-145.144196
-108.920898
-68.527267
-72.977333
-67.172073
-41.296291
-67.072289
-57.136608
-81.752655
-95.494560
-64.226173
-62.951553
-67.280647
-44.081333
-47.275398
-157.851700
-152.072495
-91.653168
-65.563148
-74.889275
-67.897957
-62.113182
-34.106400
-40.694374
-107.641457
-109.659790
-44.938232
-45.223293
-46.573952
-56.791138
-72.163216
-60.099010
-54.253624
-109.761200
-72.530861
-94.373062
-69.690567
-51.199947
-37.959702
-141.887894
-48.254318
-140.384262
-59.048042
-59.780102
-135.411575
-67.005310
-67.643593
-47.153927
-77.429764
-155.729034
-67.933853
-141.191818
-75.350517
-58.243935
-45.646080
-44.259697
-93.594467
-73.006958
-57.130001
-99.078377
-59.337990
-140.639709
-68.354599
-154.950256
-78.445816
-141.739319
-108.503944
-124.970665
-112.934792
-55.812187
-103.019318
-68.234215
-80.101257
-137.541077
61.620152
53.782974
-113.051277
-57.519753
-33.530773
-62.007759
-85.132408
-62.609703
-62.651108
-95.278099
-87.345810
-93.482407
-86.373901
-63.921413
-110.262527
-72.569878
-66.898636
-53.471134
-143.493912
-48.901157
-63.388065
-130.198792
-70.986641
-136.436768
-146.725067
-55.356865
-67.122864
-67.463676
-62.591045
-57.544109
-60.687786
-47.963299
-78.669647
-158.002136
-58.996902
-65.980927
-78.456978
-97.140442
-105.479614
-150.439331
-101.238937
-92.032776
-118.245377
-97.307068
-102.317200
-90.414612
-102.790611
-149.116821
-96.345062
-110.701447
-91.200577
-52.428249
-60.500214
-63.981651
-70.002861
-61.948467
-80.218987
-62.033791
-64.243080
-57.106705
-60.698036
-67.092979
-65.243370
77.898399
74.372093
83.639900
29.282328
91.881599
47.408504
-64.068260
-84.938629
-60.236603
-63.923038
-66.573563
-86.635666
-123.434914
-160.902435
-54.730358
-158.407654
-59.988407
-119.418854
-91.454300
-77.991394
-68.332848
-65.021957
-44.901306
-58.851822
-61.856415
-116.091888
-120.321480
-101.009010
-76.764900
-148.856308
-68.343346
-72.236588
-66.728905
-70.413399
-67.371338
-89.367264
-68.897690
-23.967968
-72.814316
-130.424011
-62.062702
-63.043804
-99.904198
-42.841763
-58.777393
-167.177872
-67.974831
-108.372795
-160.342636
-78.838600
-65.807571
-53.206814
-60.181202
-103.285240
-95.325752
-101.133064
-78.650993
-116.217400
-64.042831
-61.765076
-101.310226
-57.138271
-64.201401
-64.027420
-139.539703
-87.162384
-52.621418
-60.726143
-60.742584
-140.544571
-69.652138
-67.014221
-29.685041
-56.272434
-57.064487
-90.562492
-87.509590
-45.652863
-74.496773
-61.567883
-54.332687
-108.474022
-96.052895
-99.887718
-87.416466
-88.869934
-54.099148
-78.720810
-80.055984
-70.235832
-127.501167
-65.488792
-47.395443
-137.478348
-63.672119
-66.791046
-132.550385
-77.892769
-58.678181
-63.468403
-66.865448
-101.667526
-96.038979
-120.205887
-42.082283
-36.262089
-52.337406
-164.294739
-76.784241
-158.298233
-66.189323
-92.617500
-94.317146
-112.950829
-117.052330
-122.520119
-126.573341
172.115433
-117.138298
-163.515656
-69.146400
-58.957405
-105.484169
-79.709312
-57.199394
-152.326248
-57.565666
-63.202251
-78.236610
-109.045921
-116.439163
-57.788555
-146.282120
-73.958229
-55.303947
-55.464539
-116.347198
-95.086182
-89.862823
-80.564766
-52.402451
-160.613358
-53.539543
-63.570255
-83.005585
-138.468307
-31.959703
-72.529282
-60.919533
-59.361572
-61.302967
-106.756325
-142.525864
-56.247826
-112.352455
-44.962715
-63.297913
-77.607094
-123.933556
-63.245274
-42.816601
-59.271591
-62.562145
-118.935509
-61.304367
-115.338692
-155.284210
-118.112846
-97.859482
-62.794380
-55.932674
-76.942390
-70.566017
-110.355339
-88.722725
-68.918686
-43.928967
-129.907547
-59.234947
-68.379166
-126.412422
-46.188080
-97.756554
-71.012718
-115.283958
-60.982998
-132.635376
-70.204597
-48.567932
-65.274414
-61.463474
-62.968346
-66.726837
-75.361374
-116.469551
-61.903450
-48.266472
-111.036331
-112.650909
-167.278275
-139.355667
-100.786148
-98.031281
-98.338448
-82.768250
-62.386276
-106.643013
-53.624302
-18.592968
-79.527504
-71.226402
-109.437714
-84.098160
-63.457985
-74.896561
-61.975952
-55.823292
-105.945656
-112.391136
-71.646568
-145.385666
-124.304558
-53.565823
-68.563324
-92.302956
-56.875767
-102.124466
-91.426445
-88.815010
-74.352257
-79.515251
-65.655670
-85.977028
-128.068283
-45.454433
-47.414322
-64.830383
-101.223328
-71.008064
-59.426235
-43.680187
-74.996826
-150.482941
-162.752396
-52.037979
-146.220276
-77.014893
-39.794334
-106.223991
-75.244820
-49.110668
-60.209072
-145.012756
-79.409470
-31.693626
-100.646553
-56.407978
-104.526672
-100.239944
-136.156738
-134.100677
-95.164970
-62.531322
-79.732010
-54.455296
-64.023895
-67.695999
-75.928665
-117.721115
-68.480019
-86.624008
-150.096725
-55.004414
-129.032349
-118.282120
-143.289948
-43.871780
-82.125351
-42.263390
-55.961285
-161.845825
-59.185539
-48.286491
-60.604813
-142.192307
-52.300735
-124.723152
-67.322845
-46.482567
-164.424225
-55.560879
-131.288467
-65.816803
-159.482483
-115.127655
-151.593063
-93.501625
-65.287140
-63.985126
-70.716766
-68.456398
-60.583828
-32.859398
-152.361176
-51.022018
-68.312981
-134.880920
-66.868172
-49.060303
-56.691441
-139.750137
-146.123718
-98.684158
-58.591606
-34.652565
-59.047535
-72.771576
-141.302597
-55.117016
-69.767250
-92.989273
-78.090637
-114.342140
-27.289045
-81.023361
-81.733681
-67.026077
-63.444893
-157.232697
-128.550186
-112.365875
-64.680611
-67.633995
-57.138577
-113.643906
-98.156418
-93.592186
-108.760864
-88.843185
-161.500534
-115.567314
-88.081551
-108.616737
-99.546501
-106.262535
173.630371
-73.778023
-73.657417
-88.004051
-62.680408
-120.916618
-68.482193
-68.644341
-33.537113
-60.718643
-82.255974
-71.505386
-75.929268
-102.627686
-56.201141
-64.947006
-86.606445
-102.775848
-93.935616
-135.706299
-74.782097
-99.654190
-73.452423
-58.115044
-73.875145
-35.612717
-132.693024
-87.681366
165.614059
-100.139847
-160.131424
-68.206718
-65.931892
-68.804176
-39.110489
-49.157104
-119.102425
-48.184208
-80.716782
-94.214439
-120.898727
-77.527992
-61.176880
-68.531288
-61.092991
-102.745010
-65.128876
-76.767403
-64.225342
-58.114540
-66.257858
-86.660080
-64.298103
-59.136765
-65.386917
-69.547554
-147.903152
-59.706520
-30.379160
-66.440262
-47.017113
-54.364941
-75.755325
-84.353004
-73.106010
-61.027752
-25.763775
-67.001282
-68.665413
-72.502876
-114.304672
-63.653915
-77.968735
-117.047386
-109.030663
-60.801281
-114.278023
-57.498734
-62.034691
-51.050510
-115.940163
-96.354530
-58.202122
-156.947586
-58.639030
-137.949615
-88.873100
-132.685623
-60.495667
-91.830338
-142.108902
-138.821808
-100.127800
-98.713417
-85.660797
-64.328278
-57.296864
-62.752811
-64.112991
-101.385628
-57.545570
-65.335197
-107.565216
-68.739265
-140.772980
-51.416641
-92.786400
-113.072372
-172.998917
-84.800064
-59.814404
-42.703144
-72.687660
-49.301735
-60.064030
-154.092331
-62.983971
-41.608723
-114.489349
-67.616508
-40.109070
-61.646496
-168.933350
-75.169571
-113.075478
-110.244766
-63.937027
-86.304733
-67.337837
-133.351166
-61.231632
-76.350792
-136.288986
-115.010490
-61.224262
-94.935066
-63.811409
-59.296204
-119.973579
-104.655014
-129.858734
-103.653816
-57.929230
-71.000000
-44.546066
-89.743546
-85.475876
-61.116570
-94.852501
-66.024933
-102.768959
-56.200012
-97.513405
-78.654305
-86.070396
-73.522957
-115.564011
-99.578148
-94.767326
-82.753990
-66.016190
-56.556267
-108.845093
-60.854393
-69.850502
-51.938553
-101.878761
-65.920052
-57.745785
-58.593178
-65.587418
-59.661980
-84.368408
-122.881447
-88.519302
-112.214676
-77.243340
-63.032814
-38.843761
-105.154610
-109.183655
-68.163506
-110.543175
-55.300377
-54.926693
-67.209007
-71.357346
-62.192448
-151.580612
-61.596035
-100.083969
-39.528301
-86.806740
-56.810425
-61.695004
-69.288437
-80.860191
-61.997192
-40.973591
-61.569275
-50.662624
-56.293343
-136.677322
-57.826740
-126.221832
-81.528969
-129.806595
-58.362343
-131.397278
-55.135815
-62.801060
-144.219376
-78.902763
-98.818222
-157.607529
-99.505424
-60.843784
-52.582882
-154.906204
-153.640900
-115.438866
-64.393356
-70.712326
-67.237450
-37.290405
-65.975075
-20.579498
-80.329369
-54.465828
-115.910889
-61.032642
-65.049782
-132.794769
-126.808838
-84.299950
-81.307274
-114.142487
-68.129669
-148.090256
-61.072926
-59.299393
-99.303154
-65.778595
-118.762924
-29.725075
-63.626972
-60.834785
-49.085594
-72.500114
-66.058243
-102.272324
-83.612839
-60.143406
-96.128380
-96.191650
-116.686684
-78.323288
-96.663414
-58.917728
-125.252319
-75.551270
-74.142616
-45.409046
-71.811935
-77.800301
-53.914013
-49.932899
-91.173523
-75.689339
-54.099350
-142.590225
-52.221508
-74.868935
-169.771530
-89.815552
-69.853027
-54.664425
-75.140266
-47.418037
-72.055183
-86.070923
-150.963455
-94.437325
-64.575256
-69.869011
-108.307724
-40.081657
-55.137386
-54.532391
-57.886013
-48.391617
-43.198734
-151.094131
-59.415977
-59.158951
-81.179024
-60.581070
-73.657173
-31.702068
-60.885315
-57.962841
-157.888153
-103.066391
-151.097290
-70.927948
-71.988754
-54.280090
-75.734970
-89.395981
-62.936596
-79.754242
-112.789047
-35.467014
-96.774605
-154.505264
-54.124279
-149.598114
-70.018585
-113.619156
-57.773766
-50.882168
-70.870132
-54.121132
-50.730400
-160.589630
-59.523094
-67.544830
-90.979973
-84.455841
-45.894379
-60.748558
-61.984482
-166.154526
-105.640282
-73.646568
-86.953300
-62.547474
-148.180542
-45.605045
-62.974136
-79.463867
-43.180141
-51.270515
-98.373009
-64.939850
-127.095634
-54.160984
-65.479767
112.604332
31.536177
97.289665
42.217106
51.558475
70.902985
54.484543
50.830780
57.112446
42.955929
68.189194
77.637299
58.527279
75.295898
58.111206
79.298256
81.687813
51.889347
-91.712845
-64.055588
-52.971512
-54.414913
-152.993820
-79.299324
-91.599922
-43.761318
-139.468216
-63.394863
-118.376312
-91.972557
-71.192513
-157.066315
-48.449345
-127.393242
-91.475266
-22.704926
-97.314987
-124.365761
-54.665009
-62.084503
-59.693001
-105.527946
-107.115028
-67.268532
-142.706024
-157.573349
-58.364094
-57.145668
-59.645866
-60.524857
-83.661217
-105.230797
-151.455902
-113.128319
-67.572464
-51.850475
-122.921074
-165.017792
-107.747528
-61.096939
-109.860695
-151.455338
-52.298103
-96.111565
-141.401550
-70.740623
-147.154587
-66.479919
-57.675529
-61.136147
-83.341400
-80.060326
-99.271317
-81.285583
-67.045105
-67.663338
-68.103905
-144.946640
-78.100426
-65.918472
-57.704189
-80.058334
-38.332485
-82.762138
-68.834190
-60.365208
-69.673210
-148.823166
-133.399414
-64.179474
-108.128952
-57.150364
-40.116425
-140.045288
-70.886879
-125.185966
-68.622528
-113.347832
-53.820637
-110.797134
-93.427116
-65.108650
-74.748695
-135.790787
-46.828819
-92.455872
-61.009010
-65.705223
-60.075649
-83.358421
-85.001518
-57.296494
-66.651588
-76.414429
-146.161392
-61.171593
-72.959068
-66.155075
-48.312840
-56.337753
-57.208767
-121.027748
-61.176281
-70.879433
-82.862846
-70.775780
-39.308762
-69.060753
-144.847595
-96.596375
-140.988068
-55.437084
-73.686501
-135.456924
-56.570122
-45.199295
-128.923843
-63.433876
-100.617348
-85.011269
-92.858727
-63.387383
-90.404915
-55.896114
-54.198021
-150.137634
-91.804039
-90.140656
-109.861198
-98.053795
-90.241714
-120.481659
-52.891468
-79.772789
-72.459007
-133.588531
-76.738213
-146.113998
-127.981361
-62.400040
-81.150620
-142.225540
-140.811890
-59.970882
-116.926231
-64.554115
-71.172806
-63.335030
-157.370438
-142.456558
-123.997498
-112.204712
-70.539131
-125.726593
-127.826286
-52.884113
-20.471796
-53.572426
-77.454750
-67.465050
-50.392635
-150.123520
-78.883095
-68.271362
-158.162979
-135.431549
-75.724709
-84.689087
-60.647335
-164.797012
-83.490700
-74.919685
-71.781937
-53.468819
-64.423508
-63.980980
-88.905716
-141.767120
-140.523178
-71.580330
-49.227417
-23.147696
-79.270027
-103.426674
-158.630539
-119.711327
-153.445465
-36.606472
-56.502800
-76.880539
-149.413849
-59.931519
-118.348289
-86.082878
-152.026703
-89.833122
-68.738274
-63.778931
-58.816586
-65.023575
-121.009895
-89.159012
-62.300961
-108.997192
-85.045731
-81.779060
-52.734127
-52.594654
-116.263580
-134.553146
-82.304291
-61.296970
-67.178520
-113.050583
-93.238441
-171.058975
-166.259048
-64.421532
-55.599224
-118.064392
-70.360977
-48.377216
-50.007511
-82.991547
-87.410622
-104.825607
-115.628647
-146.904907
-136.103287
-89.179268
-45.384003
-69.249908
-67.189232
-96.507179
-63.764370
-118.138237
-81.761314
-54.198467
-46.822826
-61.746948
-90.778625
-79.343483
-95.793709
-63.882122
-126.077469
-115.987686
-131.116241
-67.849121
-93.704811
-112.940422
-165.759918
-141.739639
-43.588547
-71.141228
-92.375076
-88.564117
-75.672783
-53.519054
-58.838264
-60.314667
-80.300713
-106.516388
-9.083287
-86.752625
-129.093399
-74.443230
-138.346451
-62.002110
-42.438377
-58.009300
-57.347107
-77.751816
-154.197830
-71.949593
-70.531654
-70.205803
-103.162598
-157.183060
-59.538605
-60.605022
-99.522514
-67.945297
-98.976486
-67.291809
-59.123699
-61.308418
-89.899437
-116.837418
-73.696236
-52.121346
-58.143936
-70.317284
-65.725380
-60.742222
-154.537872
-69.461159
-40.332794
-51.989613
-69.926834
-126.155296
-98.805901
-83.601639
-102.768333
-59.268097
-100.784462
-108.101936
-54.611530
-78.703857
-105.610100
-59.195797
-66.639351
-100.367905
-64.134720
-68.645828
-63.946651
-57.882278
-82.602890
-144.805847
-88.518677
-70.906982
-75.533478
-120.468437
-129.267776
-88.067711
-78.576141
-106.628662
-73.105911
-76.004135
-61.740044
-134.753143
-105.331131
-81.270370
-128.623825
-120.158539
-134.310898
-67.990013
-51.973869
-24.082455
-74.021431
-61.322460
-64.091721
-147.585693
-117.275940
-77.646385
-66.720963
-164.266724
-162.707962
-79.939514
62.388336
66.363602
51.906139
63.992573
63.418072
71.157867
80.450905
57.107506
60.956341
52.124344
26.566311
62.320133
94.558342
28.380829
71.871422
57.109119
47.085129
71.457451
80.412209
-67.348969
-156.743332
-94.789070
-53.470142
-53.481232
-77.504219
-71.051361
-80.076500
-91.390991
-112.381172
-132.063583
-65.200600
-132.661835
-71.350098
-74.539909
-67.848038
-149.462006
-60.948807
-104.029114
-57.386284
-67.992851
-86.627777
-75.425034
-62.208157
-61.059116
-37.845779
-76.794205
-156.722702
-75.428391
-77.334480
-96.074875
-172.677780
-58.053791
-75.650230
-91.927452
-66.016151
-56.712284
-47.536469
-31.161957
-47.940784
-44.811375
-56.316357
-84.475273
-40.364044
-60.558571
-129.278687
-75.107346
-75.751785
73.326309
44.526184
47.313469
43.241905
52.490349
42.764297
60.214550
65.282852
69.243469
73.139511
76.976952
-46.389114
-71.396111
-64.709511
-54.855373
-153.510468
-64.515343
-61.572239
172.145264
-84.240891
-37.465988
-48.486908
-69.623749
-64.502060
-52.689682
-59.388027
-110.312614
-105.490295
-57.845558
-71.489540
-82.051445
-87.020439
-84.722321
-132.708984
-55.739281
-77.419586
-86.669662
-62.075291
-47.433041
-98.563484
-81.260094
-55.237617
-142.171066
-57.156128
-79.823868
-81.816673
-42.585930
-131.253983
-95.640594
-53.165787
-53.792900
-135.855560
-71.849312
-60.613842
-167.445648
-127.565521
-107.126907
-95.089302
-89.055267
-77.399933
-119.157204
-63.367546
-60.969490
-140.598740
-67.562302
-127.806168
-62.281540
-64.143890
-52.022274
-65.353539
-59.759384
-39.167873
-75.070084
-84.563568
-60.162407
-100.965973
-60.640732
-156.908707
-69.730278
-113.464607
-46.112293
-81.855103
-126.107674
-156.428635
-49.694088
-72.247116
-70.124870
-107.437195
-52.567089
-61.562931
-80.063705
-150.845581
-71.445007
-79.852760
-72.750320
-73.928246
-109.284210
-159.202194
-105.758049
-66.949890
-95.867126
-167.322968
-116.501617
-125.807175
-148.786728
-65.642059
-64.160332
-69.237434
-70.872025
-172.810135
-92.285210
-159.974533
-152.566467
-123.481560
-86.266388
-66.378868
-36.237869
-135.453568
-66.934402
-44.313423
-72.964020
-74.348289
-62.697262
-58.694962
-48.043617
-116.456810
-65.424950
-109.322807
-55.578407
-99.015694
-63.428486
-98.448128
-155.889236
-81.319405
-139.877365
-60.625397
-76.440735
-56.371616
-41.353001
-134.599106
-61.709568
-94.981133
-81.367096
-66.377266
-30.184120
-32.056343
-164.375488
-71.227455
-48.678925
-58.898685
-51.394737
-87.335945
-56.699486
-84.138062
-64.318970
-92.461601
-103.641228
-132.482437
-78.181709
-99.567093
-60.544243
-79.190933
-109.822548
-133.777054
-66.394173
-50.521759
-138.832184
-77.931396
172.586472
-158.994644
-77.230896
-78.463066
-153.852356
-103.929367
-117.717514
-64.425591
-66.365669
-71.672859
-82.269035
-158.058426
-120.473495
-107.726608
-96.242813
-64.889297
-69.440956
-59.477325
-62.153324
-57.423275
-79.255722
-69.886108
-65.237213
-66.607483
-44.256111
-43.396370
-54.421963
-82.376488
-56.717564
-49.780521
-57.402107
-141.219818
-82.965302
-41.020630
-58.362644
-44.988144
-58.667130
-77.344444
-146.165756
-64.806946
-62.215611
-53.110352
-143.444351
-94.544037
-63.659107
-65.299812
-59.653843
-148.157913
-62.957504
-116.072655
-142.207611
-100.284271
-93.964516
-82.580132
-32.151745
-111.712875
-36.988972
-67.075722
-55.044827
-116.637917
-106.836166
-77.577370
-49.619835
-102.696442
-98.128677
-63.810677
-56.917934
-80.689011
-61.215511
-68.303238
-139.940735
-60.932961
-142.895935
-52.015614
-68.569183
-127.828018
-106.724838
-92.366425
-109.672371
-94.987518
-99.972343
-89.936661
-85.098244
-66.489563
-69.865356
-102.855255
-93.482407
-95.138840
-114.705482
-59.336056
-66.070732
-121.928299
-83.414375
-83.460800
-60.706268
-63.032867
-72.370026
-49.190338
-65.545502
-54.778637
-54.956142
-72.440948
-98.382263
-171.122696
-60.430737
-52.001698
-39.186943
-121.816360
-64.281380
-51.757416
-39.492107
-55.902229
-68.833023
-58.586121
-67.248680
-57.869942
-62.654720
-68.730293
-68.295769
-112.388832
-65.476151
-60.339043
-106.616409
-79.882011
-107.654396
-58.836121
-151.948837
-117.947197
-102.120239
-57.942341
-154.599991
-133.751373
-155.879257
-65.496368
-62.023476
-45.541176
-54.846306
-160.577240
-71.876343
-68.216446
-63.602043
-152.612701
-88.713501
-52.663078
-146.741730
-94.445564
-88.716713
-91.330727
-78.519760
-54.831944
-54.280098
-70.414368
-103.326195
-79.467125
-67.213112
-106.723206
-130.325287
-122.908318
-50.650101
-51.991314
-87.567627
-61.366253
-64.019035
-65.650589
-103.696175
-83.740982
-66.567497
-59.540512
-60.806915
-104.067978
-51.860340
-141.884445
-51.504040
-72.978668
-165.767792
-59.255665
-94.899872
-68.768684
-70.449692
-104.278305
-104.844536
-103.804573
-109.960091
-66.208542
-77.696167
-72.341919
-55.440521
-43.409519
-71.505508
-91.629257
-163.541214
-139.946960
-63.131004
-77.205574
-114.584717
-128.027969
-111.922585
-61.199310
-140.245682
-71.494278
-72.166969
-80.537506
-78.872330
-79.141365
-56.452595
-106.357597
-71.379562
-71.003601
-55.508797
-118.666756
-54.174126
-142.251755
-70.568695
-48.411449
-54.448856
-54.687984
-84.727814
-85.716301
-77.831779
-61.129459
-86.242050
-58.688187
-55.987045
-135.386337
-95.347862
-53.336468
-79.409721
-158.851776
-61.018044
-33.817680
-72.571228
-144.730942
-92.987289
-69.445610
-70.665207
-30.078508
-88.410324
-143.730042
-151.961533
-168.621109
-102.066841
-139.941299
-71.056732
-107.146194
-50.388962
-56.981960
-89.821075
-61.007259
-75.026512
-152.216614
-128.542847
-65.044586
-154.329132
-63.023026
-56.575382
-72.227692
-20.804474
-130.349915
-92.183067
-60.975170
-94.230255
-68.766846
-100.078453
-115.519150
-63.403999
-90.096329
-55.815853
-39.616432
-83.372726
-94.195061
-49.221764
-151.502045
-79.274414
-162.020004
-74.002121
-142.749603
-137.071777
-75.932373
-70.797531
-154.571503
-75.697281
-97.820457
-73.075615
-63.261078
-109.349304
-110.494522
-72.826790
-89.001236
-79.211624
-105.732918
-81.013618
-91.236336
-106.301826
-65.433975
-56.317459
-42.960567
-155.601486
-70.349838
-80.266342
-59.114254
-95.410515
-104.365616
-99.420906
-72.852463
-105.068596
-83.809525
-93.283890
-55.163765
-106.927818
-52.567810
-141.985657
-111.943314
-86.580063
-53.700718
-56.417942
-149.020111
-123.308571
-152.225128
80.003975
63.123608
68.069565
43.572166
40.399933
47.394478
43.275288
79.109749
70.442390
65.383682
41.190666
79.206192
33.789234
53.545795
-45.528305
-99.921417
-80.053696
-66.504852
-91.714958
-159.918213
-128.194656
-63.783978
-69.142822
-60.684834
-52.256638
-54.142921
-124.531364
-149.611237
-128.318237
-66.145432
-41.283722
-64.466202
-137.073059
-160.035980
-67.010780
-61.272682
-59.808762
-151.291092
-63.608829
-58.627834
-61.172741
-66.425461
-79.660698
-65.978035
-69.045540
-58.574280
-164.141235
-56.495914
-59.913280
-29.889845
-87.528984
-166.215042
-77.846855
-82.065765
-124.097427
-141.069565
-92.658966
-62.664497
-59.768925
-62.582642
-68.925911
-116.695412
-153.360306
-113.285637
-67.550011
-100.905647
-89.034340
-72.865204
-86.666924
-130.056656
-52.067654
-93.668625
-154.324905
-110.196922
-75.357513
-75.975479
-55.377338
-76.473625
-114.523315
-60.275120
-58.911438
-88.705605
-83.469368
-137.552872
-66.531860
-102.927078
-64.962418
-63.799522
-106.794464
-125.862495
-67.270851
-60.517773
-71.079971
-44.033012
-71.156471
-78.226158
-55.540478
-101.501541
-134.328827
-50.516239
-69.836533
-75.018616
-53.934380
-70.928619
-56.004929
-63.776764
-102.748634
-77.080322
-64.632385
-57.687431
-57.731182
-51.524258
-75.171753
-68.383835
-55.066833
-65.894112
-61.422207
-139.800797
-91.183182
-98.770134
-72.234886
-23.899115
-149.711502
-122.370453
-62.500107
-146.671249
-69.344147
-115.533844
-107.767487
-76.048653
-75.460159
-57.159969
-97.644676
-105.501335
-60.439041
-62.575554
-116.542870
-96.742393
-142.731186
-82.777580
-62.582371
-91.212852
-67.679665
-54.956882
-72.452438
-93.419411
-133.674088
-58.559410
-104.064034
-93.531052
-128.215805
-114.492416
-100.503937
-166.289948
-61.984180
-63.418797
-65.708191
-87.956451
-149.076431
-89.531982
-79.630104
-72.126213
-93.826851
-171.365311
-120.504417
-68.692802
-118.182877
-73.222755
-163.085922
-124.251404
-64.450089
-66.638420
-115.090279
-156.006287
-112.555908
-58.236469
-81.333244
-140.273972
-155.335861
-158.016403
-129.676605
-72.224655
-117.833244
-158.376434
-56.536095
-73.959579
-94.371483
-96.905792
-113.390617
-104.059334
-58.088318
-120.649414
-122.979271
-61.261684
-92.891029
-91.842705
-160.754959
-100.158157
-82.546700
-108.140930
145.600464
-93.776093
-136.468475
169.868515
-73.672935
-60.917702
-163.551468
36.834171
73.231140
-121.170311
-57.365391
-62.977345
-75.653778
-58.832500
-171.198273
-60.084721
-58.251396
-125.593224
-74.276352
-75.680458
-60.920681
-94.900520
-77.992477
-72.472527
-90.352959
-58.169029
-90.262657
-110.637726
-49.860493
-69.624207
-61.178539
-127.915924
-100.567528
-48.980869
-73.325539
-112.394928
-69.997086
-147.909958
-96.969475
-67.889603
-66.043892
-66.655891
-71.176765
-114.366135
-86.640099
-68.570015
-149.249603
-72.639580
-64.275589
-81.533859
-81.389847
-113.365097
-102.412346
-142.740891
-53.674023
-74.281830
-56.618046
-88.981026
-91.255859
-133.180069
-88.867233
-65.710587
-29.865492
-57.559181
-67.843895
-122.346634
-70.119232
-56.922104
-61.270168
-49.889572
-57.137455
-154.896561
-76.876129
-71.740379
-61.286835
-129.971817
-56.310936
-47.213120
-154.503128
-150.756256
-69.087761
-65.246437
-60.044067
-78.510292
-121.170403
-111.752388
-136.461899
-63.069206
-40.194248
-61.822620
-147.994202
-124.380470
-63.115795
-59.711403
-108.125412
-87.731560
-130.397614
-147.228790
-56.081814
-140.185501
-76.400360
-97.603012
-117.048752
-60.120033
-46.923069
-35.711857
-65.127831
-70.021873
-70.170837
-77.024521
-144.108215
-153.202286
-54.377522
-96.410194
-70.785866
-58.769043
-80.723137
-58.239414
-53.211361
-84.735756
-131.715103
-29.813372
-63.705486
-92.557449
-92.528572
-113.462738
-59.577522
-93.063812
-114.874268
-67.450439
-92.956039
-105.841988
-100.470810
-99.269112
-124.079559
-122.568146
-64.398994
-72.817719
-105.290138
-151.036880
-118.685760
-109.681793
-91.314438
-86.891106
-126.045189
-43.484375
-55.506683
-63.037220
-58.077900
-61.550388
-72.209053
-68.981453
-163.396698
-56.391296
-65.917671
-159.164047
-65.799728
-133.756851
-58.428658
-113.346397
-50.647911
-123.340912
-87.854576
-63.183064
-149.181244
-62.060619
-65.915184
-59.354374
-63.817970
-60.644741
-99.597115
-105.387802
-60.240265
-69.682068
-24.724382
-110.714249
-91.777557
-58.645714
-136.246902
-79.728020
-97.372910
-91.047295
-72.585800
-57.846622
-93.595337
-89.849037
-82.805305
-95.215149
-51.041927
-66.007614
-61.308041
-53.297970
-66.572128
-67.992409
-128.657532
-68.924736
-130.552551
-173.066284
-91.834938
-74.756714
-153.907379
-68.411278
-84.830170
-159.834961
-52.474285
-148.457397
-64.787102
-131.341370
-100.013489
-57.688259
-70.574608
-56.811413
-133.851807
-40.619118
-81.497459
-132.138992
-90.164276
-97.850258
-117.189384
-76.306862
-102.386169
-66.105164
-70.114288
-93.792488
-117.078972
-63.724514
-99.897156
-53.478714
-48.248558
-132.399612
-85.672150
-85.257812
-62.841972
-111.724640
-67.960297
-115.357666
-72.123215
-91.320686
-105.189728
-145.532333
-76.179955
-68.490608
-39.154835
-85.265274
-66.990967
-66.397354
-64.136810
-92.607727
-41.852867
-27.290625
-64.729683
-72.394470
-49.766289
-68.054222
-65.711563
-78.952789
-53.516983
-67.500610
-75.308693
-127.351128
-102.732033
-102.392654
-59.649174
-135.424454
-64.484779
-56.621384
-64.152405
-59.059795
-54.778908
-47.537682
-113.889549
-54.037788
-66.483246
-69.688972
-100.632126
-82.738029
-71.570419
-157.321060
-120.929916
-167.585114
-97.014816
-70.802826
-64.093102
-60.374001
-136.752808
-111.712936
-99.987694
-135.929642
-158.739914
-103.732964
-152.636673
-124.719292
-89.259727
-51.786484
-65.779655
-59.307056
-118.649406
-130.854141
-77.092079
-74.731926
-156.891602
-64.055023
-78.636475
-71.203255
-118.577133
-130.105331
-59.361439
-86.698181
-111.278511
-60.410904
-85.776321
-162.616257
-144.728424
-48.998184
-66.644188
-69.465714
-164.246704
-75.586258
-99.688316
-67.073921
-80.908791
-89.287987
-99.648621
-55.581585
-84.233040
-69.159813
-58.374481
-75.880592
-61.374901
-68.026741
-58.665047
-142.858505
-145.257980
-79.542595
-105.830254
-64.077789
-61.450581
-116.481590
-67.419456
-61.516956
-86.010536
-137.387558
-47.981647
-143.765991
-71.926559
-70.847313
-83.862839
-55.617870
-52.752548
-122.998611
-133.900497
-51.676678
-64.208366
-78.189911
-59.955849
-72.069298
-52.167389
-73.115997
-118.335426
-71.752975
-67.230247
-55.899502
-56.907902
-71.189865
-65.380165
-114.777977
-106.483131
-82.894432
-72.919487
-63.270824
-66.648438
-63.015221
-85.513130
-68.912346
-61.295193
-54.267086
-75.416710
-55.471516
-43.111984
-156.925873
-54.728085
-155.873795
-137.288925
-47.328129
-50.319462
-20.472342
-65.798805
-136.552155
-55.539230
-70.296463
-70.677887
-139.851501
-106.376511
-59.500847
-61.699894
-76.522026
-112.817894
-103.748016
-122.664314
-93.367027
-85.849297
-102.245796
-143.495132
-64.874512
-79.238541
-103.969749
-55.875732
-43.611603
-67.436378
-91.593300
-54.644245
-144.486526
-80.254967
-65.054634
-45.976551
-153.496704
-53.835899
-57.561462
-58.781590
-137.068924
-61.667870
-175.179993
-91.860756
-56.325928
-28.068356
-68.839775
-55.897636
-88.678093
-58.296448
-72.486160
-56.739635
-59.721539
-102.770706
-62.853188
-139.217285
-103.262711
-67.962830
-76.967049
-37.392990
-65.895058
-56.728226
-68.632240
-44.905312
-53.296844
-56.040630
-71.885689
-55.204948
-162.456772
-139.178558
-58.397964
-98.935516
-120.121796
-41.906734
-59.904060
-46.266121
-45.924969
-87.783226
-69.416565
-72.353966
-89.183220
-70.385742
-67.520042
-79.657295
-135.472443
-164.435883
-94.349274
-68.244614
-66.671272
-81.742981
-31.735157
-75.287651
-151.475815
-67.257034
-108.798965
-60.098106
76.406883
70.749580
32.074104
68.612221
45.511284
46.987663
63.087769
48.429409
-76.487877
-82.684776
-70.805199
-53.897289
-67.695557
-114.506828
-151.114716
-66.459450
-60.016685
-54.793983
-68.888809
-77.306496
-84.472137
-86.555183
-55.581642
-51.936962
-92.048927
-46.344379
-64.252937
-92.071877
-61.835030
-132.685974
-62.486404
-122.971771
-83.199013
-97.545914
-46.340073
-67.815590
-143.336441
-73.806374
-66.852081
-62.913429
-109.612068
-68.777733
-73.364838
-51.406605
-56.340931
-91.742546
-80.854271
-107.982727
-61.818523
-85.062759
-54.631859
-52.705700
-63.814167
-86.783241
-72.296486
-93.554977
-61.575039
-147.930801
-48.729141
-83.029213
-111.993515
-92.138390
-83.270958
-50.907597
-127.655556
-78.696465
-45.780724
-91.651108
-95.380608
-64.585915
-52.569778
-148.266495
156.665512
-149.682434
-152.029495
-42.449890
172.056198
-104.596649
-143.517426
-86.301201
-94.246529
-87.686882
-115.495949
-60.247379
-60.656891
-47.909565
-84.244217
-34.975376
-153.276733
-56.249790
-60.548065
-34.020554
-58.640854
-61.347866
-56.286472
-78.920311
-81.893906
-61.506016
-66.402046
-53.404961
-78.038292
-105.180618
-48.917240
-121.326050
-65.194710
-178.235962
-104.430496
-103.108376
-158.709717
-116.563896
-98.268623
-144.798035
-92.792191
-78.401527
-74.551834
-140.455154
-58.364197
-58.740124
-73.075279
-58.263020
-110.702499
-129.096893
-116.692543
-114.328819
-61.850918
-166.094269
-92.069031
-60.930084
-65.054108
-64.003883
-56.147903
-76.033127
-119.933197
-55.304802
-63.804775
-61.949936
-68.777832
-71.418716
-79.252678
-52.709267
-59.801991
-74.411400
-68.954414
-74.135742
-59.947441
-86.005692
-102.036224
-56.096157
38.977375
49.382057
50.631870
74.053917
80.146973
80.116859
45.692272
43.891148
36.378410
60.348331
61.491875
63.869129
93.044067
26.013199
58.161884
67.939529
39.210354
89.593155
69.146332
38.198219
73.959236
80.499527
-53.324585
-77.893669
-56.032135
-56.940933
-64.553017
-83.205154
-35.940617
-63.640842
-50.070614
-94.705536
-51.769226
-57.240753
-105.947655
-67.873253
-70.370529
-78.677589
-78.955032
-68.262550
-52.908474
-60.266514
-43.719837
-153.386673
-68.285843
-60.724560
-76.715195
-56.153595
-55.743614
-130.484161
-148.472122
-67.961281
-164.452560
-70.347916
-99.080956
-63.139584
-107.100815
-91.306992
-82.187363
-99.799408
-86.107956
-84.367188
-142.226059
-51.690083
-51.280209
-61.783516
-138.138214
-87.683792
-82.875214
-58.974014
-49.897461
-77.290497
-149.491119
-121.468597
-108.122643
-73.995064
-93.660507
-122.474762
-69.877724
-105.745834
-79.663338
-40.455532
-46.659668
-93.397285
-154.181305
-68.836769
-82.483994
-31.818834
-149.173645
-43.525356
-26.207838
-61.127308
-79.810913
-86.072304
-64.593597
-64.575424
-157.381958
-81.735420
-72.997658
-76.589523
-76.282906
-66.314972
-52.229233
-60.995060
-121.554604
-136.122406
-58.696014
-53.519947
-90.827988
-158.360931
-92.401489
-59.998161
-77.164856
-58.749813
-53.718884
-87.531715
-58.330154
-61.254990
-158.032074
-65.580956
-102.967270
-139.485901
-69.564079
-70.470360
-87.450165
-50.887997
-64.593773
-93.231789
-148.140793
-60.182392
-88.209122
-62.569263
-63.695171
-41.716320
-78.552994
-86.310303
-36.882099
-72.791275
-59.123650
-40.062504
-82.918236
-70.179893
-65.182312
-52.982876
-58.423542
-140.121750
-114.141396
-89.373543
-64.947166
-109.014374
-147.457077
-99.506050
-85.319908
-83.477104
-68.916878
-66.466209
-49.509411
-51.499184
45.828629
99.543869
102.177681
69.269318
88.294884
69.373329
-61.356735
-102.411873
-70.970726
-150.572388
-157.999008
-67.868431
-111.556122
-62.429585
-82.481873
-94.459229
-58.413490
-101.584930
-92.859909
-98.415161
-68.777565
-66.022377
-83.553467
-114.253517
-61.519032
-75.665154
-83.075439
-71.909515
-80.841560
-88.340729
-57.317162
-134.352341
-87.893791
-130.628174
-63.521740
-63.960396
-104.834190
-94.934868
-77.897659
-99.140778
-76.179367
-71.128372
-62.634785
-90.582314
-80.981857
-125.092705
-71.934486
-153.157608
-100.595337
-60.823475
-39.558556
-53.155922
-123.252808
-80.703979
-90.481346
-47.324623
-61.169403
-81.861954
-55.330635
-50.965805
-62.904442
-62.122002
-73.348137
-136.301010
-63.822411
-61.392536
-30.630756
-81.702545
-64.935585
-96.924957
-64.060585
-54.308125
-60.454559
-92.704735
-144.173721
-58.683205
-154.042526
-62.981377
-162.347107
-150.799774
-68.229004
-159.162338
-67.853020
-70.172127
-82.421822
-53.621845
-63.301765
-58.493217
-82.617523
-79.198875
-145.388046
-75.520042
-80.094902
-57.460808
-85.939034
-66.891960
-27.132019
-89.726486
-128.428238
-56.213661
-55.451275
-114.895752
87.841164
82.357559
97.952690
71.364677
-90.125221
-103.140732
-63.570724
-114.124344
-39.017735
-86.752914
-154.765854
-106.165550
-62.550255
-88.742836
-87.069183
-81.332672
-71.825790
-56.944847
-95.876648
-94.481712
-81.079216
-133.514938
-69.715584
-67.943810
-163.947418
-74.151672
-142.921921
-59.638798
-51.912540
-136.551468
-76.944145
-70.601028
-73.888931
-67.680916
-55.457081
-25.536419
-175.228104
-101.873199
-99.315643
-82.648224
-86.194603
-104.888931
-53.068096
-115.978424
-65.157845
-99.585976
-63.739300
-111.896240
-111.810661
-97.362129
-151.449509
-65.255592
-57.953407
-78.093330
-160.398376
-94.840530
-56.806263
-111.345047
-110.203133
-121.137466
-75.899139
-108.314270
-78.038406
-145.722702
-156.237244
-91.162964
-114.978729
-112.508133
-87.964355
-161.216904
-64.457092
-65.080116
-53.343613
-138.267059
179.206467
-150.200439
-27.035332
-68.321671
-54.781536
-76.319511
-95.937675
-83.244827
-68.913536
-49.061131
-92.486450
-156.857712
-101.722610
-59.826054
-82.103622
-60.237785
-67.510239
-73.608330
-57.970516
-66.810463
-159.649765
-114.779137
-97.140594
-88.626518
-82.898109
-94.509026
-108.803894
-67.223824
-145.217026
-77.604073
-63.790466
-153.126389
-127.789963
-138.264160
-44.291168
-86.016792
-140.487915
-60.212460
-54.228695
-75.606369
-66.473969
-74.340759
-103.988434
-30.129114
-72.882454
77.524704
56.165161
45.255726
71.521820
80.722282
-32.066933
-68.849686
-106.975456
-102.254539
-97.208778
-85.916016
-94.522392
-65.550591
-119.946587
-67.448860
-149.636703
-68.157654
-79.516899
-129.823761
-147.326904
-88.781631
-137.298462
-68.610771
-92.066620
-73.287704
-96.323486
-75.805496
-159.505341
-111.445740
-100.738976
-163.165833
-143.597977
-76.106812
-157.215271
-69.494453
-77.610374
-73.288254
-90.759071
-52.028957
-77.386948
-28.576439
-146.381744
-59.049202
-151.270050
-62.627300
-59.657001
-97.080505
-54.620300
-31.692101
-25.129845
-35.208946
-61.911453
-118.475075
-56.555836
-57.794231
-49.540981
-65.737434
-153.799057
-146.616699
-83.293259
-56.215160
-66.470863
-158.597778
-139.569122
-107.668983
-58.435829
-64.550079
-98.312935
-161.876495
-64.290642
-66.034607
-145.441620
-57.902767
-61.183369
-67.895943
-72.014809
-61.842175
-68.863953
-56.040676
-76.522919
-55.363850
35.444595
57.327549
76.867348
50.590042
43.133686
37.376034
51.859093
51.491924
45.888657
51.985683
76.310814
76.356781
53.658859
36.431347
50.839607
-44.294407
-61.356201
-144.865463
-105.488708
-42.648975
-61.324017
-81.384056
-149.557327
-132.114517
-73.064140
-79.980080
-59.457996
-59.482113
-135.184769
-49.212463
-134.766449
-75.429825
-57.024368
-52.021374
-65.511688
-74.325241
-100.278816
-97.561279
-68.189850
-65.629997
-130.077438
-137.885986
-39.635197
-140.112000
-144.955124
-39.680065
-135.489243
-57.467911
-84.049896
-65.954437
-61.658367
-83.464279
-77.561020
-89.353317
-117.782852
-54.301548
-64.032997
-51.333359
-99.627251
-79.533241
-56.163372
-118.536560
-52.294224
-113.071999
-119.346222
-102.858017
-66.296455
-62.889633
-50.451260
-84.614838
-60.168526
-67.204330
-153.906174
-76.535416
-71.952805
-75.633354
-85.776901
-56.791748
-146.930466
-59.649082
-112.518456
-140.003403
-166.204163
-71.848061
-112.837013
-56.316055
-63.359680
-103.023582
-127.515388
-152.271881
-34.387142
-51.713364
-75.988831
-47.472084
-77.632591
-58.752731
-64.013054
-152.492783
-76.717003
-57.987286
-109.707207
-126.427299
-141.898163
-43.081551
-144.932999
-56.852158
-159.412109
-68.687386
-59.091022
-87.813515
-150.564926
-69.817978
-124.031532
-26.770172
-70.141624
-72.743011
-61.341019
-69.364799
-150.369781
-103.233841
-94.198074
-52.701733
-53.158089
-70.557716
-55.785927
-146.130753
-158.891891
-157.812332
-49.062553
-68.393585
-149.259216
-27.044399
-63.127323
-54.520222
-64.537239
-79.315086
-64.766289
-72.574249
-78.390770
-65.980713
-54.896561
-49.701843
-55.953979
-68.623749
-72.282349
-38.343418
-58.922596
-98.078003
-124.260056
-100.236107
-89.537529
-98.836647
-85.030434
-70.233482
-166.226608
-98.041862
-63.379658
-80.062141
-65.946884
-57.388210
-78.913673
-96.689850
-132.341690
-39.184753
-119.836128
-53.151974
-71.352310
-89.116554
-72.952805
-64.736572
-87.532555
-73.924065
-51.643074
-123.344032
-37.004547
-36.593491
-70.564041
-58.318085
-87.703362
-52.695274
-56.708363
-63.986389
-170.331360
-153.803223
-96.809906
-55.849838
-105.278320
-64.348587
-60.338722
-74.688713
-120.574387
-69.654343
-66.728081
-36.007904
-54.714539
-26.942333
-122.774872
-79.503845
-90.340111
-62.980576
-147.259766
-91.023056
-73.103539
-90.147728
-117.598366
-94.544952
-83.712585
-58.735458
-74.280006
-59.564491
-62.533051
-67.555222
-128.150024
-101.770500
-73.284439
-64.350014
-108.065025
-76.126205
-98.574226
-62.236565
-60.882931
-54.798340
-64.311951
-70.590546
-48.116650
-87.675491
-118.945404
-72.227753
-70.557930
-79.241577
-79.856491
-100.437401
-61.665512
-108.781982
-98.281319
-49.038517
-41.259010
-38.016350
-72.877563
-77.510712
-92.066963
-148.841309
-59.571133
-90.615562
-133.227768
-93.100143
-99.809975
-81.531700
-67.178398
-121.819328
-131.474167
-48.898708
-29.887007
-164.647186
-153.571503
-71.971680
-67.123817
-57.375702
-55.933010
-101.814995
-69.447800
-66.818695
-55.611362
-125.686485
-64.339546
-124.284424
-99.628380
-96.106628
-112.621376
-111.372826
-127.792572
-127.947823
-94.861542
-34.522293
70.991386
60.163952
46.052555
70.977821
76.127365
-114.784668
-81.755219
-59.442184
-37.747086
-70.602554
-53.950459
-145.320847
-75.176483
-66.813408
-71.493042
-87.700462
-49.212051
-65.504082
-46.984417
-61.965412
-130.327164
-61.277416
-59.486694
-143.692612
-80.655464
-66.354042
-73.673996
-73.413300
-133.934769
-134.232605
-87.554222
-80.532326
-57.696201
-61.079250
-140.253708
-59.448044
-96.468880
-97.653252
-67.630783
-93.607368
-100.036629
-171.419464
-115.986328
-141.218750
-64.470055
-76.724014
-64.886848
-65.857353
-65.783447
-125.167786
-64.856560
-54.057415
-90.819550
-45.933548
-84.461639
-84.335014
-60.234737
-53.075130
-55.302891
-142.107437
-68.151474
-57.647846
-84.116409
-118.475883
-146.139191
-162.906662
-62.559658
-117.286171
-52.301373
-53.849434
-79.349037
-82.579544
-94.736488
-65.955849
-111.149170
-58.134811
-86.683655
-69.537453
-145.416245
-51.189434
-59.170498
-66.812332
-62.914276
-50.834732
-66.264763
-56.347160
-64.948090
-62.093204
-54.014076
-125.793419
-53.597168
-83.983711
-51.406509
-142.302414
-99.889214
-64.598282
-63.129265
-62.273781
-146.613358
-62.522728
-41.931957
-90.456223
-71.337090
-63.892380
-98.589729
-73.307129
-43.864262
-140.392914
-59.373260
-105.201843
-58.194466
-55.610359
-136.460266
-56.644516
-63.082352
-82.542068
-59.778442
-62.585144
-55.769657
-85.762817
-94.450119
-102.692688
-64.760063
-116.279350
-63.353081
-47.833908
-144.677063
-62.621262
-30.814072
-86.085625
-59.989719
-58.952438
-117.698456
-42.447979
-54.171555
-101.467789
-91.485359
-85.539658
-50.488312
-91.237854
-117.873497
-57.086418
-128.642044
-66.891853
-94.125397
-118.053108
-65.674324
-96.997612
-92.686089
-126.625870
-78.300323
-93.477486
-58.760258
-112.235222
-76.051651
-80.462181
-82.822060
-100.127029
-86.585251
-62.087849
-59.544918
-65.956360
-62.931107
-144.924438
-61.218769
-60.975693
-70.673264
-82.649529
-79.974014
-56.619442
-85.903763
-109.867668
-81.419662
-70.532791
-105.767891
-106.107185
-95.144424
-77.302483
-137.721237
-68.928406
-138.866302
-60.211872
-101.574371
-76.236092
-62.802174
-69.636551
-53.995716
-65.463547
-45.962887
-80.933838
-86.260071
-64.196548
-51.348766
-66.806862
-43.723259
-64.826454
-97.359200
-59.714298
72.617805
54.992489
60.427261
57.645325
72.951805
-69.171570
-68.006721
-54.912792
-125.801247
-82.978844
-62.617004
-59.402588
-70.936646
-115.456635
-63.213287
-148.611847
-147.030197
-67.319122
-107.711853
-59.851864
-74.178185
-100.151810
-85.724258
-64.800735
-152.808502
-86.626106
-57.495770
-58.952293
-113.477554
-92.778214
-84.495255
-42.775928
-98.942490
-111.129997
-119.738152
-87.406319
-59.107059
-142.582260
-159.495178
-75.163010
-57.152637
-150.829330
-61.335342
-67.939484
-68.341309
-109.087387
-66.124527
-141.776642
-50.031822
-95.023705
-107.499855
-68.047653
-154.431870
-119.440956
-38.146072
-96.186813
-54.646141
-52.408981
-94.365532
-66.256142
-64.878983
-52.965908
-149.851730
-100.399612
-141.813187
-72.669464
-114.685539
-64.088875
72.736053
-71.954147
-57.060135
-63.601017
-90.432381
-67.935913
-65.632553
-54.853298
-148.590729
-56.726444
-59.356861
-112.372375
-77.754395
-139.393570
-59.370434
-107.477722
-106.345200
-51.371136
-107.388145
-123.421921
-52.920425
-68.489525
-47.727448
-98.652763
-118.225052
-118.457275
-79.351257
-62.858868
-147.132248
-58.973415
-127.047874
-79.671837
-55.485088
-73.958603
-132.877045
-64.204659
-88.433907
-52.444164
-82.749573
-80.910881
-59.095619
-130.696335
-71.783600
-84.205215
-65.534065
-153.119232
-71.546021
-73.407501
-70.353638
-124.555298
-76.559990
62.298031
48.306347
64.523361
56.988480
68.196167
-59.543373
-45.885571
-91.103760
-64.083282
-47.148689
-54.622272
-53.529575
-58.329956
-90.575104
-100.149620
-116.206497
-66.300217
-149.976730
-75.646721
-104.428123
-71.666924
-77.678085
-126.760201
-156.218399
-93.302170
-144.514084
-73.130737
-82.866096
-66.833328
-84.644897
-84.329819
-153.003510
-61.041786
-108.619911
-86.794495
-90.025864
-134.414215
-71.166954
-84.786537
-124.025604
-154.351318
-61.675213
-108.102417
-96.726402
-64.707176
-45.259506
-62.229988
-134.803116
-80.244629
-54.102310
-80.494164
-93.499100
-68.786049
-93.275620
-56.353672
-120.647278
-115.346138
-59.659447
-47.215847
-52.896221
-91.404716
-57.016682
-58.862431
-67.903542
-64.766861
-122.153175
-60.897457
-115.528984
-107.863602
-134.145508
-56.611584
-93.078423
-77.289719
-103.525246
-64.460846
-62.433163
-69.522636
-85.466125
-50.896885
-49.820065
-63.344162
-80.495674
-73.248886
-43.846512
-150.384460
-60.262177
-36.789387
-58.037590
-78.439240
-59.487217
-65.201714
-57.202679
-159.401291
-115.561012
-53.712151
-74.276947
66.254204
43.973087
42.006008
59.138206
59.826832
100.632256
74.860245
-82.712318
-114.213715
-42.601421
-62.232533
-61.160824
-154.017654
-160.795670
-53.489262
-158.262878
-59.679356
-87.615784
-63.979996
-69.900177
-56.842506
-65.275520
-63.941261
-105.759735
-98.999130
-66.917801
-63.534477
-51.358311
-112.656898
-84.205994
-104.252243
-74.452927
-61.585041
-36.048096
-121.571487
-84.488922
-46.221321
-60.518978
-63.562176
-90.769279
-111.060623
-65.258453
-48.407784
-122.435318
-105.677704
-61.291355
-77.457069
-122.889465
-45.498714
-154.509781
-61.298157
-116.143059
-66.927193
-60.511292
-52.656338
-59.608330
-40.000641
-94.550240
-61.550644
-127.573135
-73.347229
-71.299133
-68.009689
-84.934158
-139.825912
-49.115440
-64.684532
-90.060699
-55.673943
-61.881382
-57.196686
-68.676086
-76.141640
-95.442940
-68.796692
-65.741440
-57.325146
-166.771088
-112.984726
-137.066528
-135.129883
-74.277481
-45.546062
-43.547153
-76.807953
-44.781300
-74.479370
-137.403534
-63.366474
-86.902031
-110.645912
-51.036209
-72.843231
-85.752892
-75.193436
-66.385628
-74.708061
-54.411911
-60.830845
-66.997841
-60.672527
-54.032310
-49.371387
-63.424095
-62.297947
-84.142097
-78.290573
-71.745316
-59.556698
-125.380440
-147.703201
-79.322647
-57.934441
-70.686768
-91.315048
-75.038322
-153.096207
-62.591434
-106.739578
-104.458466
-90.115166
-65.678383
-94.026733
-99.468567
-62.848240
-97.300537
-57.007393
-78.312019
-160.793594
-90.175453
-54.309849
-102.396439
-105.925369
-73.639801
-92.114418
-142.192581
-90.100525
-100.709023
-100.800499
-102.827919
-58.742546
-69.829018
-129.070740
-36.313908
-153.998413
-65.118416
-141.736252
-87.989433
-59.914711
-72.694939
-57.810219
-92.598068
-117.126305
-122.763023
-67.583191
-59.128834
-50.793873
-92.220566
-115.888168
-89.902466
-126.888039
-62.741806
-98.933144
-106.814163
-85.224876
-60.206463
-98.729698
-101.881287
-104.436195
-54.813919
-83.402832
-63.880749
-56.997932
-57.261112
-92.821297
-91.759613
-140.852188
-97.370216
-68.621658
-34.756931
-74.310242
-83.539192
-93.859947
-149.031418
-149.637909
-52.746681
-90.524757
-83.063774
-110.962219
-105.813110
-162.558914
-76.974701
-84.585335
-149.199127
-96.590935
-63.395290
-89.897598
-43.304688
-67.702774
-67.533493
-57.421726
-37.524410
-158.399567
-69.206512
-57.152187
-53.215652
-67.565567
-68.352013
-46.907253
-62.371037
-73.236526
-76.235176
-113.227287
-72.119186
-34.100430
-73.342369
-125.787231
-114.780815
-88.386612
-111.047241
-86.540161
-69.715164
-43.359478
-73.967018
-85.301163
-87.831032
-92.921524
-70.686234
-74.397545
-67.892517
-79.308495
-76.664993
-69.010490
-58.618340
-89.945923
-137.514725
-43.041435
-84.830070
-63.770462
-64.593178
-101.014915
-57.358601
-92.756775
-49.639824
-165.980240
-71.748344
-77.811333
-162.404495
-72.788567
-96.922707
-93.813286
-73.236549
-57.952801
-125.317093
-63.875912
-55.866524
-72.212296
-53.911621
-54.280708
-58.491688
-64.312019
-136.738327
-101.202484
-81.886963
-116.782326
-73.051338
-156.333588
-109.940491
-48.333675
-50.382389
-58.025787
-66.625954
-53.247688
-49.773952
-155.670013
-64.011948
-38.681526
-52.913315
-84.877029
-50.017403
-132.780289
-101.318390
-131.617188
-89.947365
-74.674339
-55.498276
-153.019562
-61.723167
-109.807449
-97.518730
-107.475357
-100.394821
-144.715408
-117.251915
-147.181427
-74.895668
-88.125618
-56.126251
-62.201813
-62.808170
-80.594421
-40.036404
-63.361290
-119.268799
-115.552368
-72.426697
-82.720200
-66.646797
-61.279881
-78.681831
-150.256073
-69.930931
-155.412323
-66.236046
-55.187534
-60.898346
-115.969421
-62.198589
-57.208549
-84.841057
-76.082344
-36.047760
-69.059914
-146.536743
-86.566376
-161.762390
-64.509209
-43.118393
-48.526993
-74.428864
-103.121979
-69.827232
-65.771713
-63.057007
-54.678024
-116.316338
-59.008446
-68.259132
-56.473942
-70.696266
-98.820625
-117.106987
-87.025917
-97.840157
-56.646408
-86.087288
-97.207031
-43.042942
-121.906250
-78.719154
-63.530293
-135.763824
-106.946831
-70.369225
-131.396408
-61.455906
-130.162598
-86.918503
72.584282
76.933479
51.591812
65.267265
45.195927
58.123295
49.269123
60.216393
86.229721
71.757874
61.730755
73.850189
90.814461
68.939056
-131.647827
-44.488644
-57.900604
-146.480606
-86.855133
-109.876335
-125.874779
-68.343391
-61.404175
-49.964443
-137.487869
-160.430847
-138.833252
-154.561264
-70.312508
-150.485580
-39.447376
-128.139572
-62.843678
-58.894886
-69.753006
-53.096081
-51.010052
-90.330391
-57.841530
-143.964233
-83.005020
-118.419968
-52.963497
-60.782234
-167.565903
-63.473000
-70.889503
-64.681915
-77.431770
-73.216362
-148.821411
-68.501617
-124.797836
-65.135452
-48.643089
-50.770020
-87.884140
-57.370750
-135.928207
-86.123695
-56.995964
-91.929146
-62.935852
-54.956055
-61.153179
-62.926460
-47.550301
-150.898315
-97.316071
-63.471836
-151.942856
-152.589539
-106.907761
-166.854141
-65.297379
-69.908577
-55.984039
-89.716591
-53.952419
-157.663345
-80.683632
-64.847916
-77.728424
-71.234497
-133.004150
-58.431549
-93.368828
-59.849026
-69.932953
-130.123886
-89.329155
-148.358932
-43.119873
-87.770073
-56.935734
-143.915283
-73.145950
-84.672653
-75.964890
-69.120941
-57.805759
-50.765839
-66.334496
-142.348206
-69.417839
-67.573410
-75.381508
-67.060089
-38.413193
-78.083145
-63.787193
-123.103607
-58.154549
-64.228851
-72.649681
-127.113747
-150.314133
-49.607285
-129.103043
-68.160500
-66.517921
-80.375397
-64.936256
-68.631943
-86.174805
-124.498840
-70.988380
-55.109760
-68.006172
-119.949875
-51.384705
-128.608185
-59.582851
-83.456543
-62.466805
-59.341473
-153.501328
-36.533539
-65.495758
-114.163582
-62.088081
-143.383881
-138.663208
-86.831200
-55.643215
-151.209747
-94.718422
-104.203239
-84.878929
-65.051674
-146.516998
-63.196800
-65.224434
-57.277859
-65.097351
-56.738781
-42.030628
-43.935768
-74.215729
-37.439888
-82.802719
-111.602196
-88.526482
-78.482735
-35.744076
-149.164627
-62.665806
-91.506546
-61.533760
-112.480881
-88.112915
-128.128632
-59.686138
-63.671280
-118.481697
-54.005104
-75.240303
-67.976166
-86.990593
-54.949860
-55.211887
-61.940674
-64.693733
-156.736023
-74.407967
-65.917587
-79.768021
-58.531605
-65.852661
-72.946114
-155.122482
-85.229462
-87.610199
-61.334133
-115.615128
-44.449120
-129.113251
-92.321571
-97.498161
-62.644737
-107.012764
-80.832993
-70.283546
-91.871773
-150.865677
-71.151817
-58.613968
-124.493073
-115.150002
-104.007416
-77.722786
-92.182007
-92.654831
-83.732475
-156.376541
-52.177917
-61.908913
-57.465286
-65.253548
-127.615631
-94.856697
-55.258350
-72.241653
-44.254822
-97.119713
-76.256027
-65.242531
-84.923836
-56.124203
-51.367447
-96.168022
-58.254044
-66.739029
-100.890656
-124.953575
-145.333099
-118.178833
-52.659035
-72.252190
-83.959396
-131.379227
-53.643921
-65.989517
-62.998821
-40.322247
-155.218948
-72.433807
-75.882179
-141.926651
-106.997055
-154.131485
-67.245758
-73.489281
-44.867565
-65.115898
-72.863426
-73.131821
-63.209888
-89.380547
-76.120132
-65.656898
-62.934608
-97.642006
-153.847824
-103.261620
-137.389511
-104.573944
-83.936783
-107.016953
-95.679871
-125.858513
-54.973591
-154.201401
-92.878769
-51.444626
-146.766037
-108.386078
-132.044373
-60.110485
-92.165092
-140.088104
-64.575050
-170.700592
-86.997864
-140.605698
-60.143719
-80.603577
-84.070297
-61.959728
-150.491974
-65.594521
-89.261787
-110.760712
-63.520412
-64.178482
-150.387787
-85.534729
-80.504715
-72.912910
90.155235
58.262672
48.395348
-143.334641
-60.084953
-62.571373
-154.383545
-68.865738
-93.473709
-60.360050
-79.447685
-80.034523
-69.990852
-64.177673
-57.018879
-57.814796
-159.302811
-78.775330
-88.739105
-35.089340
-149.804230
-63.541916
-122.368156
-74.704735
-110.151550
-86.578735
-74.561340
-79.095345
-73.419693
-71.791771
-69.472969
-112.152359
-167.890564
-104.704704
-104.503258
-107.061218
-178.879166
-77.916016
-82.635017
-102.695824
-102.780800
-142.557373
-87.201195
-62.671143
-107.026283
-57.254223
-85.352699
-58.170574
-160.818359
-82.679008
-58.668694
-67.366920
-88.434822
-63.325718
-60.735775
-102.818077
-59.773754
-61.802055
-67.153786
-65.633949
-122.149895
-60.178688
-54.412834
-89.817078
-109.540108
-65.501060
-87.298431
-72.122398
-98.118179
-94.197556
-93.943527
-70.595200
-71.929810
-142.244904
-69.520607
-71.751129
-75.191734
-110.816429
-91.879158
-60.965786
-147.593140
-71.874069
-107.733192
-70.718658
-141.031143
-54.660503
-96.904381
-65.508614
-55.308281
-55.913357
-92.712341
-90.319023
59.378929
49.045418
48.861439
57.465431
67.962677
90.077446
-68.446388
-114.969643
-63.795609
-38.981541
-64.200882
-58.441895
-99.961609
-76.764793
-66.793633
-144.089355
-136.575287
-70.229095
-136.925842
-71.524216
-159.993912
-91.644890
-52.877743
-88.764145
-144.426620
-86.345238
-30.968653
-158.396881
-99.935173
-65.812035
-54.364746
-61.594662
-63.815617
-118.053436
-65.342422
-60.870411
-68.200043
-129.710892
-92.978920
-98.077827
-148.369095
-54.162399
-84.633499
-93.045303
-59.254444
-69.525505
-85.029884
-142.798264
-49.559418
-62.803352
-129.158447
-62.632099
-102.268196
-140.418777
-85.859909
-85.895363
-70.611832
-68.239922
-170.213150
-64.508514
-83.409508
-89.678368
-76.473869
-88.347916
-105.300667
-100.172058
-118.986755
-50.388313
-63.407791
-60.583889
-81.615486
-85.707703
-56.028679
-85.130821
-95.874664
-98.087654
-120.140915
-60.390091
-108.572823
-60.884632
-161.072571
-65.952789
-95.986382
-65.557503
-64.408340
-100.187248
-105.568947
-127.422173
-55.141010
-47.501041
-57.060127
-52.322094
-67.981682
-71.203186
-116.242058
-43.980373
71.103462
51.933365
84.301842
51.566391
54.891010
43.863811
52.174652
88.253845
61.941105
62.536579
45.487118
61.524509
57.429592
-56.686588
-103.144974
-122.292427
-66.819054
-80.084824
-48.678020
-56.026772
-127.500473
-54.376411
-122.948547
-66.145630
-58.190983
-67.116348
-65.871254
-121.311066
-76.403526
-64.186737
-93.335312
-72.365631
-36.699265
-154.206100
-60.108276
-143.445618
-56.434891
-68.513489
-83.984154
-164.914261
-54.390865
-155.863785
-57.105591
-115.509476
-97.491020
-150.762299
-105.309189
-28.363926
-79.170456
-50.341785
-78.688370
-103.495079
-67.767868
-61.684616
-60.165863
-58.740921
-52.735950
-71.338478
-110.308762
-69.149307
-55.385670
-96.089012
-55.232643
-62.926735
-53.315601
-95.395203
-54.796093
-81.978020
-172.822601
-103.738815
-55.815826
-124.219917
-76.134132
-76.119568
-61.334274
-61.481125
-65.702728
-48.843933
-63.349358
-72.916061
-65.329781
-27.928463
-146.026276
-65.429337
-42.714016
-113.596207
-62.859833
-109.972527
-96.658867
-46.081951
-94.631531
-142.049164
-59.738407
-60.473461
-130.076126
-93.995888
-61.388836
-140.165207
-142.352051
-69.673325
-68.658974
-98.724464
-55.931084
-52.390911
-84.140450
-57.043331
-65.999603
-57.217236
-166.604034
-60.416306
-91.031921
-102.660431
-111.048256
-61.131618
-118.782158
-67.099197
-144.153214
-63.726086
-70.051712
-113.710571
-73.002205
-119.122238
-144.035263
-71.234184
-85.809555
-69.137955
-69.106758
-50.005833
-73.138710
-157.455765
-61.633621
-67.488655
-125.636490
-113.836929
-67.741646
-71.960686
-98.163933
-152.637238
-111.894463
-123.237465
-167.144714
-150.359344
-65.827240
-43.249973
-83.618240
-119.239044
-40.764328
-82.247139
-105.751076
-43.311192
-80.912895
-59.191338
-63.294342
-123.547081
-84.473969
-82.033493
-118.583145
-81.596687
-97.744774
-150.045746
-109.717636
-142.694992
-134.508209
-118.554276
-100.540298
-92.138603
-148.582291
-80.099602
-104.174767
-72.552277
-98.539017
-139.291779
-70.548035
-102.529449
-88.166557
-105.031647
-71.202538
-121.368523
-67.533424
-55.232719
-57.851509
-45.970234
-43.404160
-82.957993
-31.760815
-112.790634
-89.732948
-59.999317
-147.185059
-65.617844
-84.163506
-54.638420
-75.252518
-63.167595
-66.082542
-163.093048
-122.269829
-54.398685
-52.094593
-142.528061
-61.514156
-83.145973
-69.711296
-96.941986
-77.530731
-54.485313
-59.194950
-137.475693
-84.178818
-147.865128
-81.086754
-166.038101
-61.594978
-88.730713
-54.454796
-146.214020
-66.233925
-91.658638
49.022007
65.185493
44.996922
35.116371
69.205620
46.924004
-106.232414
-61.608971
-69.173119
-71.322220
-143.944092
-77.473709
-68.875641
-58.153793
-54.396641
-74.304672
-56.724392
-123.918419
-93.868523
-143.480347
-65.220291
-71.450630
-84.885826
-43.095264
-81.076866
-167.644913
-54.114399
-123.782501
-59.268200
-72.194664
-100.348999
-74.475693
-37.978409
-144.851334
-51.774445
-60.524120
-100.838959
-47.709263
-80.652962
-149.631958
-77.927147
-60.030331
-68.587608
-63.836777
-85.938950
-78.441261
-115.556061
-105.896027
-79.418617
-81.459457
-47.880936
-56.548553
-103.622055
-68.234009
-84.978394
-71.229034
-93.483574
-62.093048
-41.565578
-105.528099
-61.021332
-149.263916
-79.764297
-118.653275
-40.358330
-132.766068
-115.892334
-72.993362
-112.253868
-59.698734
-96.129410
-44.254860
-103.187584
-36.012524
-63.466427
-87.944214
-85.632683
-92.611435
-109.363358
-158.528030
-67.254730
-65.592300
-80.873863
-72.472740
-107.510902
-56.421917
-146.592484
-127.037056
-57.279510
-90.027916
-26.259153
-81.682396
-97.297363
-70.502777
-154.883606
-73.744850
-127.942711
-64.962631
-59.947639
-52.120056
-75.522842
-61.287674
-123.500397
-131.769455
-55.985901
-71.581703
-144.419968
-88.327545
-69.185539
-89.968323
-61.230648
-127.900764
-52.411808
-68.408508
-35.695175
-71.212112
-146.036209
-94.087700
-46.757637
-58.153114
-55.956078
-98.739891
-75.132156
-66.218117
-82.272301
-60.420868
-66.721672
-156.906311
-98.571228
-65.417870
-102.513702
-81.028069
-114.698059
-122.837364
-90.384521
-101.927818
-57.922161
-117.112122
-140.033127
-67.032463
-110.687431
-52.370201
-91.762115
-85.251205
-59.748005
65.278152
64.224579
49.138527
50.035038
40.505596
53.012730
-63.588047
-75.848633
-136.009354
-57.772831
-48.725979
-148.109894
-59.123646
-50.426903
-50.048725
-55.481209
-110.393158
-62.990459
-92.849747
-67.850334
-61.676407
-64.720505
-117.362289
-83.867226
-144.989105
-79.090477
-58.306686
-86.120056
-138.029266
-152.282913
-72.918396
-59.087315
-56.366970
-161.182617
-59.846188
-63.963646
-61.495735
-53.248932
-121.755577
-88.149574
-73.207535
-61.797600
-54.008209
-75.981239
-58.065525
-66.349724
-55.738125
-50.739792
-90.134109
-147.863281
-135.294418
-62.337055
-87.965446
-101.325264
-96.466789
-66.996384
-68.786888
-139.172684
-137.772156
-71.406021
51.338089
45.924801
55.858437
-54.678093
-62.104023
41.136627
57.935463
58.741638
72.118362
45.388958
70.347282
86.903938
-147.604584
-62.855106
-65.632416
-69.259094
-87.704224
-50.582088
-66.948677
-57.460472
-107.517014
-61.173916
-57.695518
-56.002918
-128.005493
-144.784302
-97.310204
-44.091240
-82.081261
-158.414291
-142.389221
-61.299728
-73.628410
-60.568695
-153.440536
-74.198029
-132.276093
-64.210991
-68.549370
-163.263016
-67.640938
-53.435070
54.136078
49.751003
60.053192
65.114578
63.358852
76.400673
105.092545
84.906197
86.505074
75.736000
78.141800
64.193336
-121.834999
-72.378426
-88.629837
-73.831223
-111.337517
-137.831070
-60.789658
-110.647362
-105.221596
-68.716400
-95.253830
-137.267715
-69.799736
-61.150543
-67.420883
-66.161591
-52.520630
-129.579849
-97.548729
-132.783249
-50.545097
-150.240845
-59.399666
-146.222275
-72.431122
-122.186050
-75.856583
-99.423355
-110.655861
-78.292885
-71.604988
-112.847290
-70.950935
-88.467361
-55.109329
-115.022240
-100.183403
-83.645889
-92.841972
-57.625580
-81.846733
-53.653610
-84.557831
-89.817932
-74.019012
-63.701359
-65.834045
-127.968857
-118.697289
-47.087494
-72.377731
-73.711258
-68.493568
-73.243950
-144.894318
-72.033661
-148.477692
-41.561024
-75.896889
-60.893661
-60.387707
-142.887085
-136.082825
-71.195808
-152.365631
-54.425373
-68.820709
-62.969799
-67.577179
-93.020493
-125.112900
-57.496754
-76.363876
-57.375690
-76.645531
-51.837517
-56.058369
-49.664650
-63.422771
-60.752563
-70.351540
-105.927689
-156.921127
-99.431580
-45.557682
-56.945721
-92.941139
-91.182930
-96.480095
-70.059425
-64.410393
-124.015358
-109.634056
-124.140869
-58.273258
-83.963524
-134.668839
-71.130623
-102.154449
-73.474533
-74.168777
-60.151833
-80.871513
-60.531563
-106.240440
-166.877228
-55.437637
-75.533241
-92.550056
-75.557114
-47.297401
-155.424484
-147.798645
-65.167297
-61.216358
-98.560432
-47.477097
-94.451706
-152.735474
-68.993111
-97.459839
-60.842209
-137.887787
-74.304474
-63.876881
-94.332314
-66.885086
-63.584660
-62.726051
-85.864807
-69.472633
-100.759758
-58.053574
-63.961502
-103.412163
-117.938225
-104.974991
-109.143860
-80.057602
-53.854633
-61.410492
-62.854321
-153.070740
-140.512589
-55.477135
-58.520035
-98.602142
-75.351265
-101.244453
-85.918922
-160.990799
-62.822056
-73.507500
-95.736588
-75.313141
-48.232082
-110.523506
-98.671120
-120.783638
-58.591572
-111.717491
-59.186653
-62.986115
-142.374146
-86.539101
-62.622379
-59.499092
-45.156242
-150.078262
-147.368912
-67.017479
-61.048489
-51.117481
-57.938072
-65.769638
74.838692
58.943130
44.848072
65.845886
75.115616
36.402237
-64.035202
-61.362629
-92.350143
-81.475784
-177.243378
-64.411011
164.999268
-93.813278
-147.186737
-47.429550
-167.680542
-71.300232
-107.992638
-122.245407
-164.321945
-88.660011
-79.060333
-62.328220
-55.439510
-62.629429
-137.094727
-54.763794
-150.229477
-148.927765
-88.680359
-152.318695
-104.522659
-97.835732
-69.026993
-111.451630
-65.025856
-93.465050
-69.867035
-90.520493
-103.079536
-127.196693
-58.754044
-93.543724
-153.076385
-85.143227
-108.214890
172.403091
-113.166069
-54.753151
-59.272694
-55.720890
-53.027470
-73.300751
-68.984795
-63.436073
-76.020386
-71.991409
-148.653015
-121.712349
-76.891396
-122.855179
-93.714729
-92.025139
-66.563416
-78.344276
-48.463341
-128.032639
-144.163116
-97.363823
-51.149708
-66.027596
-102.835709
-92.668030
-60.755348
176.936111
-50.824879
-85.097710
-63.627361
-54.845158
-124.504517
-99.052551
-79.248764
-107.569000
-155.135590
-146.543427
-57.762688
-56.267548
-60.367393
-110.264786
-152.416290
-143.882217
-125.175301
-69.076019
-145.673447
-79.179733
-87.843475
-95.354393
-67.572273
-78.696526
-160.460693
-166.962265
-66.889626
-68.878181
-52.629391
-60.789925
-74.377151
-147.454605
-46.693371
-90.200272
-71.191582
-68.359802
-83.657005
-75.473351
-47.348576
-86.889717
-83.162239
-58.843811
-162.217804
-133.253616
-140.293396
-32.107662
-81.874939
-52.596836
-65.382034
-65.370590
-58.705444
-141.562363
-103.921471
-90.863411
-104.926056
-74.287773
-111.483864
-102.750710
-83.556831
-131.744736
-144.633270
-71.978714
-44.988853
-71.320282
-132.097351
-62.108192
-77.243881
-120.836205
-61.602783
-81.886627
-72.415985
-61.667294
-72.293968
-55.181511
-59.771801
-62.734833
-52.740788
-76.109856
-75.678299
-144.462845
-67.767845
-50.340233
-45.284447
-72.975922
-135.602081
-98.218758
-66.395607
-151.438049
-56.915676
-51.698704
-45.084846
-67.270149
-96.076057
-53.718941
-122.409607
-152.048843
-151.261398
-73.393356
-59.025543
-46.448296
-70.723221
-96.724205
-166.489822
-29.458157
-120.706787
-87.586540
53.461624
51.304337
68.469841
27.646128
-72.231636
-124.813423
-71.897423
-81.154045
-60.349567
-97.339287
-76.534752
-65.141754
-30.098391
-62.622574
-42.619884
-102.700638
-143.513779
-150.480499
-75.757126
-127.249931
-61.955803
-59.862431
-148.482147
-73.004333
-56.970268
-62.016270
-101.062675
-82.572357
-73.096298
-48.005829
-99.626740
-53.004524
-101.403145
-89.191597
-60.366184
-88.222641
-38.665535
-151.013214
-115.510201
-63.256523
-106.351418
-82.042564
-164.635941
-147.025299
-66.706612
-95.970032
-93.263374
-79.572769
-69.209503
-48.200165
-115.051277
-104.721817
-66.828629
-110.543678
-78.636581
-133.088226
-99.518433
-90.146957
-77.091484
-53.585163
-107.889496
-141.938934
-63.515106
-148.664429
-121.641945
-104.053185
-62.139664
-94.902504
-107.184746
-66.957268
-74.159546
-79.923096
-168.813812
-78.612518
-105.242157
-128.132874
-96.190193
-84.850563
-61.042000
-64.430252
-116.084633
-91.466698
-54.330101
-75.027084
-145.564896
-96.708778
-73.524986
-83.588127
-91.184334
-68.946686
-113.266724
-61.564426
-88.599457
-65.690582
-54.050644
-123.412636
-97.631287
-134.683075
-65.470909
-143.796967
-93.929680
-70.618828
-133.087601
-65.661514
-71.015320
-122.804420
-41.813583
-91.296921
-56.007149
-58.560619
-79.419167
-58.661098
-63.706921
-92.562927
-69.083054
-59.648346
-127.842567
-69.367058
-173.690109
-108.918358
-92.575294
-65.241165
-67.844650
-152.800552
-69.028557
-69.744408
-72.805473
-112.262314
-96.153419
-78.365120
-69.625565
-138.454529
-67.774818
-149.188095
-99.288704
-78.102989
-59.511929
-96.723083
-68.058067
-71.728607
-145.970963
-117.017853
-128.023743
-146.155655
-118.774323
-49.262295
-81.143616
-127.944504
-59.326492
-72.779312
-126.230103
-143.259018
-55.972969
-56.630299
-75.273979
-115.708862
-56.255188
-87.660812
-79.686668
-50.496456
-61.414928
-72.691658
-60.547703
-65.598656
-90.740242
-78.862854
-114.141823
-39.128803
-69.018143
-92.665649
-142.169235
-60.901665
-108.001503
-83.325760
-89.425148
-142.767227
-140.379745
-91.460152
-79.861092
-114.597618
-76.540512
-65.079033
-89.454865
-54.766094
-103.021370
-73.503517
-51.325195
-132.091125
-56.565357
-96.878235
-60.516068
-79.354362
-96.494217
-56.492416
-33.293232
-81.790321
-59.252907
-109.807549
-59.980068
-71.682114
-140.048477
-136.216171
-57.694645
-61.475147
-76.055817
-77.375648
-92.933327
-85.554977
-68.622635
-80.100258
-145.252365
-74.244797
-143.708115
-80.235352
-65.275116
-46.147442
-56.173161
-95.876892
-92.516159
-67.998863
-150.973618
-121.992844
-68.375374
-82.380821
-59.664272
-155.057693
-61.872128
-61.963200
-136.856110
-50.784981
-56.026821
-155.657410
-114.899414
-65.964417
-129.217789
-59.548592
-96.704987
-140.122864
-55.948490
-53.167603
-59.083141
-120.848770
-76.004227
-69.236839
-105.475471
-61.533157
-125.035141
-69.384552
-59.688850
-144.057144
-159.067123
-74.847191
-155.690125
-179.940643
-86.468445
-102.695999
-59.485180
-41.633270
-155.655121
-124.632576
-63.733845
-99.823334
-65.356369
-57.886089
-68.695023
-50.166988
-64.622452
-146.186188
-125.771057
-61.416374
-72.604004
-50.535458
-152.843445
-95.069885
-66.589447
-84.528778
-61.588524
-60.096386
-73.953583
-41.959087
-64.999680
-177.679810
-48.401325
-139.705521
-125.992706
-113.615524
-89.540359
-69.060364
-61.635693
-19.979370
-72.516312
-96.641876
-151.425705
-57.571991
-170.197250
-62.728085
-125.974457
-135.733475
-58.772564
-92.955002
-140.999603
-65.887344
-87.124641
-151.718292
-80.595726
-53.666336
-60.304237
-52.286972
-59.897778
-142.230530
-151.244415
-61.500374
-66.767578
-58.886929
-146.788132
-50.468132
-118.726494
-119.595596
-123.356560
-107.887314
-10.630767
-81.498428
-32.532955
-82.651360
-76.896599
-102.360893
-163.188477
-87.562157
-168.254318
-68.154022
-88.700417
-60.848568
-73.355949
-138.449081
-69.188461
-113.369133
-54.971355
-71.709999
-102.470230
-118.862045
-128.560623
-74.276566
-113.037941
-52.207378
-92.453827
-64.031136
-57.301281
-112.372696
-62.196041
-72.184448
-142.078903
-50.218540
-51.715748
-55.124054
-105.342293
-148.708344
-61.976887
-78.759232
-88.731911
-105.786278
-136.555527
-54.130119
-75.194199
85.786148
-88.215340
-60.919266
-90.652718
-58.920803
-94.877861
-85.734047
-78.313942
-75.714500
-74.840813
-84.540726
-74.332375
-78.092857
-107.620796
-110.180702
-101.190880
-87.642677
-154.400467
-51.383091
-53.535774
-70.575890
-69.909309
-162.836578
-45.786026
-40.591038
-81.898140
-162.158615
-74.334915
-95.455978
-108.588783
-107.781052
-97.089355
-83.945633
-78.618774
-64.683189
-101.616989
-128.344727
-62.096210
-104.557510
-103.704231
-114.148605
-122.155220
-132.432709
-103.940033
-112.524124
-123.007523
-151.175583
-89.310936
-130.408859
-106.911301
-115.455856
-76.960762
-63.917686
-65.241371
-83.797234
-83.128181
-69.349289
-116.086082
-112.214851
-169.058365
-131.114258
-154.769043
-61.440205
-59.940739
-61.891163
-30.283083
-84.269882
-57.946262
-62.178226
-59.928055
-59.440395
-59.463970
-60.995251
-78.609764
-76.065811
-56.038929
-45.091789
-133.222580
-175.551941
-78.925369
-62.410324
-51.641296
-88.051720
-139.749893
-63.370739
-159.455322
-74.672615
-49.799553
-69.479080
-61.110367
-108.028603
-135.025925
-56.726006
-74.717743
-17.416346
-125.365273
-67.875671
-149.557068
-152.553268
-60.939697
-54.445065
-86.941940
-176.799179
-105.916656
-84.561974
-89.962814
-92.305435
-75.530968
-113.391525
-92.364128
-78.325371
-57.648212
-131.945129
-57.178524
-50.505272
-171.422501
-116.052734
-135.378143
-43.416008
-130.787384
-57.189674
-96.321243
-88.723358
-55.864681
-101.881683
-48.289993
-55.540768
58.743340
43.645123
-65.111359
-81.544556
-100.465149
-116.420006
-83.126389
-68.887894
-48.615349
-121.617218
-138.761612
-107.281425
-49.763405
-60.208946
-149.388412
-68.778030
-134.068024
-141.463791
-56.803234
-68.719444
-119.089111
-59.066135
-69.803345
-117.600098
-58.460796
-82.439308
-70.552856
-66.801056
-81.021103
-65.673256
-92.527222
-63.627483
-94.997986
-96.844833
-91.142616
-72.149788
-148.564789
-80.351189
-116.546883
-96.043846
-47.121487
-45.682415
-99.437263
-73.468987
-53.492691
-96.142685
-118.746109
-106.025719
-64.147110
-97.523964
-80.493950
-89.358597
-121.015549
-90.895859
-59.650551
-127.049545
-67.252419
-64.696434
-111.074844
-65.440712
-44.303532
-86.697571
-54.635925
-95.693459
-53.889641
-62.912228
-55.358562
-124.612137
-61.660439
-77.559113
-143.443344
-96.842033
65.092285
44.540890
63.448040
75.457245
71.388741
-160.339493
-52.575302
-92.852531
-96.834427
-62.682411
-101.371857
-103.679749
-77.242973
-92.423141
-101.233276
-149.262634
-22.731384
-63.360588
-91.293869
-77.574158
-74.357010
-62.268360
-61.111290
-71.652176
-95.546265
-136.235794
-130.061768
-28.068949
-87.362816
-121.419556
-83.779991
-56.393509
-89.754593
-75.133324
-68.535141
-60.864563
-72.560776
-78.009010
-80.178818
-71.317085
-65.080544
-146.312195
-63.776920
-60.385677
-63.050434
-123.982048
-66.311249
-110.566017
-73.131950
-91.200935
-144.490723
-66.924683
-123.375313
-65.207268
-81.903358
-106.553146
-96.603622
-62.116852
-90.428673
-72.372887
-60.670723
-61.664433
-103.033394
-61.913723
-54.845814
-61.271343
-64.081650
-100.114861
-95.160652
-115.880844
-89.156853
-87.094872
-118.835846
-101.983955
-58.979527
-87.967705
-62.729088
-100.085243
-57.446301
-151.285919
-51.191757
-66.780708
-91.851059
-155.299835
-57.981979
-84.905800
-93.633133
-47.014469
-102.726273
-68.117447
-146.609894
-139.866943
-97.764450
-106.479393
-127.216148
-96.207466
-74.095444
-78.712067
-58.946198
-74.930626
-80.139023
-111.647446
-115.051201
-111.296577
-108.170547
-161.471420
-111.846298
-155.626007
-84.337296
-32.784912
-77.910225
-73.291527
-59.324337
-130.985184
-112.017456
-131.096024
-60.829018
-69.585648
-152.243729
71.831810
-58.114559
-71.572327
-165.241562
-35.159866
-67.999283
68.443092
-91.443672
-93.374901
-77.616096
-35.209438
-115.309090
-115.413269
-122.598282
-144.565323
-54.449043
-68.327843
-73.372444
-59.795853
-43.821507
-140.772675
-55.534836
-136.251205
-62.860661
-84.932686
-72.467773
-85.857422
-67.392937
-95.522995
-62.274330
-64.066666
-83.149414
-71.766098
-111.565491
-69.404526
-80.587700
-57.129036
14.834651
-81.946198
-55.653584
-91.091827
-110.037148
-33.459000
-62.001953
-91.786446
-69.046745
-109.627815
-69.810936
-139.826996
-60.531078
-56.244400
-57.203560
-72.393379
-65.543732
-95.017548
-49.720261
-102.483871
-70.581474
-113.793892
-62.610184
-74.500244
-105.063591
-69.267975
48.823093
60.873749
58.840042
58.630688
62.408234
50.014534
-165.573959
-86.037964
-63.015259
-109.073746
-92.347412
-79.837883
-96.908081
-132.755127
-102.597122
-154.214386
-69.479919
-58.468853
-138.639587
-88.823357
-117.595657
-103.945709
-93.430771
-83.928894
-109.203041
-98.673569
-115.958832
-63.165409
-104.216545
-77.749397
-68.483452
-90.893341
-94.479813
-107.038826
-72.686066
-47.614136
-88.251839
-67.290939
-87.785080
-79.146797
-118.806610
-64.188644
-69.249466
-67.961090
-90.633957
-130.882584
-105.801544
-44.110928
-137.013657
-41.194378
-62.459072
-153.182373
-59.197914
-64.294945
-55.815411
-103.874756
-75.443314
-66.421104
176.216431
-116.910057
-57.994648
-53.150463
-64.447983
-63.941025
-69.716324
-161.067627
-67.796021
-88.214981
-60.312508
63.016811
40.899731
68.468254
47.309280
63.058571
49.568321
48.817890
43.275845
42.337486
67.490280
-49.008205
-123.720482
-95.650536
-164.292953
-100.796783
-106.973663
-61.538471
-63.500305
-90.797188
-88.671486
-51.163532
-34.615597
-66.095016
-45.800358
-68.754578
-92.462639
-55.558907
-57.851933
-67.241539
-74.494118
-111.465195
-95.096687
-73.941887
-36.564274
-91.510406
-61.689705
-62.064613
-58.541718
-52.905060
-59.667587
-86.652504
-56.829319
-57.559860
-53.619251
-65.179787
-63.429722
-66.764252
-54.370995
-156.497833
-62.382763
-50.727013
-91.165138
-70.187386
-101.402122
-63.198727
-81.061363
-83.521851
-85.527809
-109.458611
-110.459564
-122.507713
-155.876968
-144.861938
-83.666161
-59.429146
-59.006062
-53.229980
-55.869507
-64.214096
-60.480495
-62.021019
-69.051765
-80.167374
-161.034500
-76.351501
-95.684998
-101.021347
-63.005444
-161.116180
-78.346771
-72.708664
-104.655518
-76.935226
-97.525375
-142.607559
-116.245308
-127.072189
-124.470299
-59.720547
-151.758514
-79.543999
-117.152328
-64.295876
-141.984375
-51.186234
-72.596985
-110.507881
-60.369976
-56.789452
-68.701675
-77.018906
-79.413788
-108.335197
-157.755753
-67.658524
-104.697693
-74.851349
-130.970963
-78.196907
-162.969879
-67.840813
-127.503822
-71.474777
-61.770958
-33.374962
-160.116623
-66.401215
-66.366386
-49.959438
-134.088440
-95.736961
-91.629997
-94.220238
-146.499664
-122.671806
-71.192642
-61.177570
-103.866753
-89.617989
-60.199623
-85.576965
-57.552040
-94.015938
-141.685211
-55.137104
-84.150291
-96.293831
-62.406528
-50.981327
-44.588318
-62.136002
-61.361362
-63.840626
63.516991
65.094475
69.058487
-63.733723
-94.445190
-63.404587
-44.132484
-41.897400
-81.055450
-70.408157
-67.311577
-48.085411
-68.965729
-68.579620
-56.151783
-68.974396
-117.571564
-107.928482
-66.783623
-144.506439
-94.211121
-64.488037
-133.820541
-59.344875
-76.404739
-65.296234
-63.294464
-63.545780
-61.644550
-65.768791
-55.703808
-121.058960
-53.177700
-63.430557
-154.439148
-66.528770
-62.197338
-64.474373
-96.868088
-129.324585
-82.242188
-49.003693
-72.475571
-57.935928
-55.693790
-97.544006
-86.514908
-138.795670
-90.359818
-103.753120
-150.560043
-61.952694
-138.692612
-147.197433
-62.311035
-148.659546
-63.900787
-54.793087
-80.910484
-59.818172
-76.219162
-59.398846
-65.528084
-82.080231
-53.698315
-64.093384
-77.914864
-61.673435
-157.488266
-140.100571
-65.692261
-63.120499
-158.515137
-58.486416
-69.887901
-53.726543
-66.707397
-69.034096
-156.637558
-99.494476
-127.289528
-102.009636
-55.473766
-97.669380
-39.473690
-146.263412
-78.211464
-109.305267
-83.850540
-85.088036
-104.988945
-166.716644
-113.771454
-73.915634
-41.539707
-78.588280
-52.212391
-62.810539
-16.720556
-49.066185
-70.574348
-63.363464
-62.126236
-65.231194
-69.726089
-127.916565
-48.649891
-49.585579
-53.758549
-41.378399
-102.184296
-68.132828
-86.527451
-46.837677
-72.488380
-58.053169
53.424904
51.234734
64.666840
67.804855
81.793556
-57.862320
-71.987251
-93.155388
-44.282795
-151.945892
-81.175812
-67.393761
-61.184284
-60.744270
-36.531765
-58.219219
-127.376953
-151.496582
-65.988152
-150.113953
-102.788498
-91.502335
-159.792984
-65.594780
-72.428230
-154.566483
-112.902496
-66.312897
-58.321239
-55.826115
-155.225311
-57.900513
-96.613457
58.733032
-117.935234
-61.984222
-102.116249
-73.038078
-56.953690
-96.276802
-114.377014
-140.434952
-39.038677
-65.416801
-81.275238
-63.320244
-100.253868
-80.803383
-78.448631
-78.465416
-51.596546
-62.596256
-89.514870
-62.323753
-97.618866
-64.107208
-55.594330
-147.308456
-53.989807
-107.140808
-48.591301
-51.471367
-80.835068
-76.565613
-75.119957
-80.904694
-70.990341
-63.121094
-67.131355
-61.699329
-67.106323
-65.179741
-67.031601
-137.843872
-67.827118
-41.095947
-62.379868
-51.480297
-63.070770
-78.020424
-160.338348
-117.389717
-70.167442
-47.537132
-50.013977
-96.987022
-70.505035
-73.458984
-69.600822
-94.698181
-60.352123
-69.606705
-77.150078
-7.708029
69.540718
35.067814
42.512920
47.635639
54.353966
-57.736309
-29.661324
-67.592461
-154.801117
-67.185280
-65.133835
-59.304283
-24.632814
-62.897602
-149.424545
-96.618736
-53.966747
-152.142517
-58.632915
-108.857704
-136.444992
-46.868217
-84.842476
-64.171127
-137.073257
84.734184
46.776218
105.068176
-53.990944
-126.482132
-59.192234
57.425468
-64.299309
-152.131149
-58.603485
-71.384544
-42.426826
-50.690716
-51.651096
-32.588394
-104.668411
-55.116962
-67.586380
-49.730278
-58.809040
-93.691444
-64.143196
-62.871357
-60.514244
-98.556145
-160.281998
-64.541862
-153.087570
-72.194016
-157.272919
-143.813553
-31.714954
-101.485588
-95.046486
-58.819721
-108.655289
-62.523800
-120.918961
-109.129616
-57.157352
-52.070580
-61.673355
-65.777039
-145.187668
-128.170242
-60.732674
-102.060638
-145.470810
-105.732399
-89.481277
-86.468224
-127.606369
-117.192856
-93.451363
-100.444199
-103.114632
-126.145760
-83.528137
-110.500542
-116.360489
-27.366655
-108.792595
-54.545837
-103.308487
-136.343109
-60.992378
-67.264885
-58.168373
-86.563736
-82.045395
-50.432644
-99.224838
-57.449673
-49.129318
-140.894226
-99.754463
-165.658249
-126.081230
-76.809570
-58.749283
-107.796051
-54.112514
-40.511929
-61.751942
-65.148567
-84.474480
-72.283875
-82.037064
-60.340816
-97.694580
-95.257088
-175.210403
-107.114296
-89.537529
-68.293205
-70.399368
-58.896889
-79.184525
-89.728554
-52.687843
-32.529480
-134.600952
-61.876102
-94.045326
-52.383751
-62.801216
-117.426598
-88.776344
-86.126160
-65.843643
-136.822144
-103.585197
-81.145721
-155.866608
-51.043060
-68.263100
-62.655823
-57.910221
-23.814518
-58.655460
-84.981964
-112.369926
-140.828644
-51.470230
-58.606728
-94.799988
-98.852654
-68.479797
-54.546696
-99.246979
-120.614548
-102.759941
-146.319611
-108.596283
-104.486954
-59.005768
-108.703278
-91.861526
-146.378372
-106.489983
-90.710617
-144.564484
-103.674110
-126.978210
-103.498947
-100.919479
-89.976250
-96.556473
-61.114079
-54.185917
-106.812202
-159.692322
-96.425659
-76.877594
-82.951050
-88.267075
-104.416237
-65.387718
-60.140842
-138.892532
-82.697517
-63.057896
-62.801491
-88.623100
-79.926079
-65.994476
-55.410374
-128.531754
-65.257210
-61.742729
-63.879230
-84.723839
-107.113258
-118.317299
-73.145226
-62.245052
-75.275848
-78.480034
-60.659523
-70.751259
-76.237488
-61.351139
-56.727764
-67.712555
-81.271393
-72.163994
-65.418549
-63.282490
-89.845810
-112.153091
-80.651207
-59.745274
-108.444122
-142.339355
-130.401581
-84.777771
-68.879250
-169.139969
-111.809082
-73.234146
-157.026108
-77.712776
-54.202805
-52.572815
-45.660500
-70.778404
-70.459892
-56.989037
-104.498840
-80.628197
-94.184532
-69.010017
-111.616997
-153.913681
-98.490791
-117.429688
-70.065559
-102.967033
-79.424263
-108.174812
-126.670868
-54.419655
-68.459351
-88.569695
-44.225853
-70.947701
-83.425926
-126.445099
-105.351471
-142.866592
-150.342972
-72.282089
-70.321320
-125.941017
-60.739449
-41.129799
-116.162292
-133.511185
-65.929382
-64.565300
-55.950325
-78.913033
-50.346416
-35.633511
-64.165100
-124.816139
-121.747093
-148.416061
-99.000366
-70.914886
-68.716599
-64.782173
-96.498222
-73.278778
-92.684631
-66.831055
-68.927231
-79.971176
-41.837418
-66.940643
-74.376945
-46.836971
-66.063141
-110.908463
-54.109493
-57.410347
-138.125748
-57.182182
-127.937042
-63.786968
-134.003220
-139.168518
-131.367142
-60.367481
-66.426247
-55.958961
-44.992374
-112.947426
-69.510994
-69.919205
-66.440414
-89.468521
-96.415375
-81.444992
-97.735573
-111.375427
-77.685234
-97.660744
-111.141884
-144.828110
-134.774063
-57.122833
-41.240112
-74.359711
-66.246880
-59.905201
-79.748344
-70.122414
-83.938744
-25.129232
63.312237
74.007133
-152.115036
-124.011040
-65.932274
-103.897827
-59.689587
-44.747139
-76.979202
-67.143097
-58.531193
-156.220642
-59.768627
-72.069305
-52.337631
-69.176003
-148.369049
-60.694275
-47.265530
-64.146698
-66.458229
-61.332966
-98.146202
-63.309971
-41.009762
-58.285450
-74.213142
-68.126144
-119.900383
-102.087662
-123.162399
-42.223606
-154.845596
-85.568878
-122.091347
-49.895912
-47.565159
-84.802040
-162.318924
-66.648590
-114.557770
-47.282013
-136.939194
-74.287178
-61.030865
-65.286674
-112.606613
-103.208992
-59.214207
-92.711899
-81.644516
-108.129585
-90.413124
-63.712997
-83.036743
-62.355770
-66.349236
-140.546371
-58.202633
-73.556076
72.943626
-54.371361
-61.858185
-153.701263
-119.770203
-99.718109
-126.576324
-35.043102
-36.350357
-127.471214
-89.575775
-57.075008
-61.932407
-54.518669
-59.707783
-70.075333
-126.646042
-59.311398
-51.813061
-77.804108
-91.791695
-88.728569
-120.836807
-81.348717
-136.529434
-48.579151
-36.335068
-45.697281
-44.081535
-106.693932
-112.745323
-66.742279
-41.269184
-31.008982
-75.703773
-33.178448
-140.812912
-60.587151
-59.291660
-53.046604
-48.439507
-88.808159
-70.246689
-141.133698
-32.962811
-64.969971
-64.939278
-59.925632
-60.171055
-67.748680
-59.702454
-62.882542
-79.699341
-59.975552
-58.383476
-126.865143
-173.840332
-62.631840
-68.537407
-134.794220
-51.788658
-62.724548
-77.329597
-176.135071
-141.176910
-47.438931
-60.887962
-126.625511
-59.752945
-70.894768
-129.135071
-121.393654
-78.207695
-108.871307
-103.323074
-37.982067
-65.749443
-98.714340
-74.716461
-98.469841
-56.019264
-128.908234
-80.564537
-153.381638
-74.250961
-80.291809
-52.346996
-61.165886
-135.132446
-67.633530
-98.268906
-76.865425
-56.023071
-68.613739
-58.252182
-47.386536
-120.566025
-150.085510
-35.341690
-110.593498
-80.992638
-64.036575
-78.412872
-109.349426
-90.477768
-139.333557
-67.257263
-148.539429
-139.799911
-52.272518
-92.934120
-67.009544
-58.568253
-118.950310
-101.995201
-68.997765
-61.882561
-103.806381
-144.213501
-64.706268
-66.946533
-77.689079
-100.279381
-58.946400
-62.184551
-143.952667
-70.624664
-105.561028
-41.099358
-165.045013
-91.503937
-83.640442
-85.421867
-61.448860
-61.704361
-53.077015
-75.500572
-61.095036
-59.239532
-78.179817
-61.324837
-55.305511
-104.286850
-152.000504
-64.646591
-109.938187
-95.523766
-66.774918
-88.157875
-104.518669
-147.869629
-93.005714
-63.020924
-143.163956
-40.485672
-70.564041
-68.914352
-56.308804
-58.534027
-87.598801
-136.962799
-134.452728
-63.677052
-72.430870
-46.698574
-71.545357
-94.880127
-76.895088
-73.853340
-61.805332
-156.434601
-141.914917
77.615089
83.933510
-58.018711
-110.542374
-122.779243
-93.340797
-66.802078
-140.634384
-139.583603
-67.920296
-108.638336
-75.890877
-169.984909
-130.692337
-94.799400
-95.947273
-157.330170
-99.783562
-153.813431
-75.684837
-162.404785
-130.645813
-68.841400
-56.072136
-59.200783
-71.307968
-49.813446
-84.972076
-61.089508
-78.739868
-123.967064
-150.276489
-84.329376
-120.289322
-156.667755
-36.930878
-79.730522
-60.649647
-82.827408
-64.567207
-99.956764
-65.059914
-94.846512
-44.456108
-94.949509
-119.486816
-139.711502
-66.582230
-93.891037
-82.340401
-62.081390
-31.928120
-29.834187
-87.037399
-154.446274
-141.732925
-49.938602
-24.164251
-88.357376
-72.247467
-73.206924
-45.672386
-103.574478
-47.613461
-87.454338
76.751152
83.148323
62.068645
56.955406
68.481537
87.566490
74.419769
89.993622
58.452194
36.408375
43.841614
65.670967
60.239929
-57.803532
-61.280087
-102.672615
-130.655304
-134.176880
-94.048218
-53.341267
-98.633278
-99.118027
-154.125458
-62.541649
-84.268669
-62.041058
-163.171906
-103.867149
-66.701752
-54.331882
-99.461151
-59.332954
-100.458588
-49.857658
-81.633537
-64.500542
-55.484295
-68.363083
-63.365883
-90.072418
-83.665047
-161.483673
-31.751406
-87.441116
-148.970810
-74.465614
-63.590115
-160.521240
-41.021942
-125.523705
-61.091270
-62.803905
-77.120529
-54.696312
-75.856567
-121.909431
-51.002865
-74.942429
-72.245598
-80.790771
-49.052433
-65.348938
-156.105011
-92.908379
-146.010086
-58.359409
-145.136414
-95.089676
-62.861259
-56.446384
-55.262329
-90.638092
-127.861404
-102.311150
-92.615471
-113.257324
-131.651321
-98.466682
-66.973183
-139.667618
-132.409607
-59.092983
-55.236660
-59.745739
-122.531616
-61.516205
-128.695084
87.655205
51.560822
74.297501
-88.131554
-62.580814
-60.203674
-139.892899
-81.685509
-64.422943
-138.591187
-64.993141
-91.587234
-67.417076
-87.475159
-159.733063
-59.585667
-59.310566
-103.481857
-75.441704
-69.045540
-67.816696
-57.075474
-68.029869
-98.316254
-138.811234
-60.201412
-81.975243
-142.991867
-57.109768
-104.224838
-128.381897
-157.928268
-65.810478
-77.992340
-67.320435
-67.121376
-79.399918
-145.020721
-65.852615
-114.939590
-58.720642
-82.878777
-140.324722
-141.019058
-71.557320
-123.894997
-40.458424
-105.244682
-59.153008
-137.137604
-60.994789
-149.786880
-58.349121
-138.623550
-64.088402
-63.783798
-70.306892
-100.634338
-44.290985
-57.764103
-55.905331
-139.972961
-64.890732
-101.111549
-64.590843
-104.874657
-65.812675
-65.731308
-76.196671
-53.561840
-81.372536
-118.615685
-111.865540
-151.288086
-56.995163
-59.012756
-71.024185
-75.281097
-87.214424
-99.137802
-55.787460
-145.541733
-107.470909
-66.051567
-97.889709
-78.069954
-65.403671
-120.672089
-70.735291
-48.060360
-59.657833
-61.993313
-77.982536
-144.040298
-57.021049
-88.272339
-143.080200
-91.720421
-73.963394
-45.939903
-61.959694
-52.116383
-64.512756
-71.831062
-49.432720
-53.755188
-154.145096
-53.510582
-67.164757
-67.393555
-59.995544
-60.871830
-56.321346
-57.044922
-101.622856
-133.006104
-162.810165
-82.875450
-120.897797
-103.710335
-71.070244
-76.981842
-77.271179
-67.271347
-127.124046
-60.636765
-57.185268
-76.155548
-69.877022
-88.931145
-43.753960
-73.214188
-79.452988
-64.320763
-127.958420
-88.189270
-54.677872
-60.282360
-59.150364
-50.754887
-29.989651
-98.684204
-44.432419
-145.823441
-82.762398
-91.281013
-48.640705
-78.878014
-61.521927
-38.744659
-69.320648
-149.281479
-66.131149
-58.017357
-84.616875
-77.583557
-94.360794
-116.448013
-158.424026
-94.000900
-67.750198
-83.724663
-60.421925
-62.096066
-90.647057
-51.534653
-77.462578
-72.279381
-82.768898
-91.061050
-125.725960
-71.059654
-41.053604
-67.620735
-38.383095
-52.385647
-129.118500
-114.583954
-108.165573
-116.400230
-53.915810
-87.283913
-146.739578
-59.655724
-55.963047
-69.751549
-59.764385
-59.947803
-147.262955
-63.688725
-148.392609
-50.940506
-61.746040
-72.302864
-42.692848
-66.584816
-90.462318
-55.743275
-71.560425
-86.511726
-101.804199
-79.419800
-120.975975
-124.449677
-103.652924
-127.151558
-103.400383
-128.521179
-91.737114
-90.919922
-114.263313
-56.999157
-27.580694
-67.154648
-49.204563
-104.843941
-130.567337
-38.076347
-147.466049
-41.414715
-82.735649
-62.323914
-149.529602
-56.061134
-131.411911
-58.340420
-84.539162
-91.126106
-80.755531
-81.593452
-58.597630
-163.926056
-59.459499
-121.962883
-93.097511
-97.136452
-156.596939
-145.782364
-52.584660
-60.519535
-149.867859
-59.905216
-67.826530
-68.783531
-68.463226
-56.906506
-62.989155
-57.560581
-63.362617
-89.640915
-58.645798
-70.430702
-66.792915
-18.262234
-53.017365
-69.496147
-142.130524
-49.119171
27.306648
70.424049
95.396744
75.514160
77.311539
-68.442398
-103.519981
-136.928040
-40.039047
-141.406403
-68.083290
-74.953140
-141.574936
-103.245346
-55.820679
-74.848618
-116.719482
-83.151924
-64.779663
-67.797180
-65.849159
-59.035213
-115.224274
-34.131889
-29.380453
-52.252853
