# Supplementary material for: Comment on 'Valid molecular dynamics simulations of human hemoglobin require a surprisingly large box size'
Source: eLife. 2019 Jun 20;8:e44718. doi: 10.7554/eLife.44718 (PMC6586461; doi:10.7554/eLife.44718)
Supplement: Figure 3—source data 1. — The zip archive contains a README file describing which source files correspond to the different panels. [file elife-44718-fig3-data1.zip › figure3/panel_B/box4/phi4.dat]

-138.002380
-101.007027
-100.438843
-55.331757
-126.177673
-62.316273
-61.043503
-67.729034
-87.664070
-86.803337
-62.487663
-152.507812
-71.093666
-64.676994
-136.718536
-33.192074
-124.761993
-57.791428
-65.177979
-74.469055
-52.641430
-85.581902
-105.858047
-163.234848
-117.245193
-83.935822
-60.188702
-121.427124
-62.717785
-54.910099
-70.488037
-86.028641
-128.484924
-47.219837
-73.052231
-65.531471
-155.849121
-78.598969
-75.038551
-77.556442
-67.138863
-74.707588
-69.940933
-101.670052
-151.669495
-67.757759
-62.644764
-131.110336
-121.056435
-137.822342
-63.936340
-69.690773
-65.532249
-73.747978
-56.507584
-154.282745
-69.562737
-84.833885
-65.345512
-157.374161
-91.833382
-133.205338
-68.113068
-62.948551
-44.179169
-91.177200
-62.760021
-122.660927
-87.382149
-90.036247
-116.691071
-76.101532
-63.139275
-75.830528
-61.104488
-77.988136
-62.452042
-68.019592
-74.163300
-52.225246
-79.185608
-45.806606
-57.465157
-61.502571
-56.782028
-111.546394
-119.224564
-93.307838
-66.357452
-18.599413
-61.600067
-80.521744
-85.820244
-65.464539
-137.324982
-144.406235
-73.515144
-58.038620
-159.397018
-50.873390
-119.060028
-66.192253
-33.542709
-75.122841
-108.276100
-121.629051
-90.459732
-130.475418
-96.851517
-82.951546
-72.739868
-123.689293
-61.051369
-71.633408
-64.153267
-142.380585
-81.220352
-91.342926
-80.534325
-76.705681
-67.399025
-58.479824
-66.517784
101.586723
-69.669983
-81.368668
-84.712227
-161.597702
-67.917191
-95.768578
-57.662735
168.911819
-132.527008
61.654606
56.717690
-98.917915
-94.340782
-110.900284
-61.547390
-93.794235
-170.816650
-64.659279
78.700783
60.971359
49.523010
72.872665
82.366974
66.625732
37.052063
77.687317
88.008568
50.518330
59.620453
35.811008
48.047272
85.016075
50.751148
81.412064
56.956554
72.073570
100.621994
82.910423
-137.643723
-97.971413
-151.694107
-84.265450
-61.332924
-129.636307
-68.395157
-114.996803
-47.310955
-69.124123
-60.788681
-115.608154
-65.342484
-59.321358
-53.122181
-127.088722
58.034016
-44.767040
-64.758385
-70.819786
-25.106232
-158.041306
-84.118057
-91.741737
-84.478798
-112.160248
-121.123238
-173.555084
-32.168983
-101.766052
-71.018120
-70.932747
-128.668823
-154.926010
-79.924789
-152.006516
-62.258320
-63.641541
-95.724594
-85.310165
-126.140709
-97.105721
-61.008694
-75.386383
-37.894127
-63.398235
-81.619659
-88.174667
-79.375771
-58.392815
-66.602722
-54.661472
-73.094704
-89.918388
-51.287525
-84.159988
-51.943081
-55.255615
-54.298912
-58.552204
-120.028931
-118.559418
-77.355011
-64.680862
-116.462532
-105.352638
-121.427017
-126.333794
-88.475296
-97.087479
-51.649673
-95.137703
-85.318672
-104.997894
-73.762192
-97.640572
-120.535973
-64.954597
-61.322926
-64.299477
-151.749954
-122.162392
-90.291725
-120.569733
-115.309898
-72.000916
-64.442871
-90.484009
-71.927856
-92.042374
-138.034592
-65.023087
-53.952827
-64.930367
-119.889420
-91.354683
-58.928799
-64.301933
-48.611668
-63.384270
-51.476658
-77.041412
-113.976059
-56.934113
-91.370438
-61.622810
-68.044769
-140.767868
-63.507641
-65.291039
-129.576355
-54.004795
-77.887566
-57.577602
-128.528625
-50.382023
-53.955261
-80.137421
-144.717300
-46.309715
-47.708832
-77.629570
-84.853409
-69.668503
-40.628914
-66.064651
-36.653034
-120.947998
-107.893005
-87.411079
-67.649727
-147.692612
-50.139191
-41.235275
-57.110649
-84.287796
-72.103035
-69.488403
-65.826721
-72.073196
-77.181015
-125.539169
-69.838661
-158.860703
-66.771339
-48.102959
-65.119766
-73.906479
-24.473904
-57.585541
-51.739494
-160.099411
-61.347649
-71.842484
-151.500107
-72.503319
-64.003853
-114.487762
-107.962914
-62.058216
-160.051697
-93.821793
-101.651825
-61.844807
-62.069962
-98.024971
-135.805923
-71.885323
-66.217857
-113.244598
-57.401943
-58.405994
-64.549522
-53.923855
-103.747925
-103.598007
-75.579063
-154.624252
-82.766518
-100.038170
-61.988483
-107.284569
-90.539452
-154.518646
-94.501602
-69.265930
-67.050766
-56.057026
-111.068733
-77.362419
-133.855194
-115.053680
-98.730820
-65.798836
-49.223892
-72.051460
-82.566978
-98.922714
-90.988388
-132.248352
-105.365761
-97.018524
-87.892319
-69.836685
-102.309814
-107.340477
-91.532997
-72.480804
-77.965233
-19.921007
-89.715569
-141.599579
-80.364906
-62.759796
-164.553192
-59.954708
-27.719183
-67.187408
-90.981598
-161.858948
-120.105865
-127.772202
-72.896530
-61.880665
-85.162704
-178.808594
-145.499466
-134.055908
-122.157684
-75.554001
-63.062710
-47.476654
-162.010162
-58.638187
-66.255402
-74.308372
-87.324326
-60.660862
-162.587662
-74.225288
-103.904572
-126.133507
-77.631851
-62.689445
-110.084557
-116.652054
-89.980759
-83.752701
-97.839935
-123.748924
-95.225517
-102.295288
-156.997849
-92.538284
-68.124771
-74.732819
-66.909058
-108.890213
-94.506485
-132.466400
-64.808502
-62.880413
-63.433437
-68.085602
-117.079063
-45.851040
-91.801552
-58.894039
-113.416420
-112.037148
-117.614906
-96.828148
-66.966209
-90.520271
-66.538704
-86.690514
-115.946167
-59.436043
-115.422813
-96.638855
-115.971924
-82.063988
-29.468348
-71.709373
-118.716003
4.300290
-71.530960
-66.204529
-137.244720
-62.395386
-51.965809
-112.267120
-126.415649
-108.204086
-95.984970
-66.143372
-122.578568
-60.765934
-53.682426
-75.340218
-106.193901
-99.430962
-72.267227
-100.948578
-56.077808
-56.542645
-70.699074
-50.917015
-56.532764
-48.499279
-48.735317
-60.246670
-69.800323
-146.250381
-135.133499
-74.031982
-88.905167
-129.010361
-75.337769
-63.307476
-94.336952
-63.190891
-118.088196
-69.716080
-74.691818
-56.859142
-153.872452
-86.593292
-134.608765
-132.215012
-45.812870
-84.543968
90.373825
-54.224258
-47.186089
-61.832279
-49.307095
-48.052097
-79.799576
-112.747116
-102.565842
-31.941975
-95.289909
70.269325
52.473522
47.961998
38.751942
90.216576
83.606712
42.664845
47.788677
-62.305264
-141.412537
-73.784752
29.629578
-63.656738
-98.523994
-120.984062
-108.484962
-58.812473
-122.641777
-156.936905
-58.232536
-69.628304
-69.673134
-66.819221
-94.169373
-86.265007
-61.502716
-135.881042
-59.255657
-147.938232
-89.623688
-58.618019
-47.959545
-53.360928
-43.882442
-86.401421
-82.074135
-83.328621
-137.971695
-65.969330
-73.789215
-59.493710
-114.163040
-51.576218
-152.779541
-58.231056
-64.265259
-94.911095
-75.044838
-61.713161
-73.995537
-63.709999
-95.521011
-61.182480
-161.899734
-126.127029
-96.894730
-126.873711
-118.140244
-104.751640
-60.246281
-90.102440
-90.900719
-93.833351
-62.949501
-55.293186
-105.421272
-112.860565
-73.860344
-90.578789
-122.969269
-57.255661
-83.552338
-107.710533
-61.361462
-67.073181
-151.593384
-60.564247
-73.885551
-100.924370
-116.635704
-63.818184
-64.270309
-58.725910
-92.506042
-57.096985
-66.935738
-114.506119
-134.353119
-117.591370
-105.859383
-67.090385
-137.476486
-82.118256
-91.412048
-150.205475
-61.969852
-68.725441
-82.561203
-128.658005
-54.093792
-71.006592
-123.027466
-51.330269
-70.300629
-127.476952
-43.645790
-163.560257
-74.509178
-61.039295
45.100338
42.739735
52.488365
74.377502
49.705879
33.892185
45.704090
61.508392
82.747986
36.522167
50.511677
59.239033
56.376175
95.927269
45.984848
50.059757
47.809742
54.957047
95.185081
78.623924
-56.062885
-72.136398
-123.167931
-76.593750
-101.862572
-38.093334
-63.533993
-61.233299
-160.325806
-66.455376
-72.825203
-108.175987
-82.281601
-60.466747
-87.359489
-56.004936
-76.284172
-63.908978
-60.146252
-77.203552
-158.148636
-108.524315
-63.354965
-66.752457
-134.783218
-91.255798
-81.521484
-134.571228
-172.544250
-66.919609
-118.995728
-86.242599
-100.560272
177.045929
-69.058144
-150.102036
-66.565697
-78.781265
-38.349358
-42.594521
-159.794540
-53.660385
-118.226021
-43.482986
-58.767723
-79.983864
-71.800026
-68.723709
-27.491760
-61.086895
-153.068161
-145.222580
-53.248772
-28.188074
-57.891567
-136.301575
-138.044205
-145.317398
-93.558685
-122.379303
-57.104954
-75.265594
-72.274498
-52.817139
-104.355080
-83.537231
-117.625374
-100.820633
-105.411980
-95.596260
-121.389214
-104.333084
-81.071724
-59.005829
-63.727081
-85.520142
-95.507294
-59.987732
-92.537796
-101.600563
-91.099716
-153.586487
-92.837723
-140.972229
-66.077263
-94.413368
-115.386887
-63.361591
-62.785023
-62.274170
-35.599640
-114.339134
-56.740658
-160.094315
-69.627632
-91.437790
-65.280556
-150.645462
-60.925426
-65.058075
-53.979443
-88.114014
-67.006172
-55.815117
-65.388039
-74.010513
-55.377968
-110.540741
-105.280876
-127.500420
-148.688431
-129.534256
-161.972626
-58.916172
-68.233711
-62.541832
-108.843094
-65.033447
-50.959377
-69.691849
-58.691818
-71.394676
-48.666145
-38.053516
-164.279755
-63.320351
-140.701828
-76.046936
-64.472015
-125.745453
-151.816208
-51.332836
-58.466244
-90.376648
-98.170593
-144.954987
-59.992104
-102.364456
-87.630226
-39.128277
-42.401123
-60.757206
-110.497536
-74.826279
-52.031570
-89.526649
-64.169472
-82.408768
-62.121017
-105.974670
-79.970406
-74.509781
-127.178116
-96.064896
-69.732468
-160.763504
-105.591202
-72.613159
-165.178650
-60.449684
-53.544758
-49.776855
-90.212112
-75.286217
-33.131241
-127.448044
-168.826508
-81.963951
-67.178978
-118.637100
-71.544067
-51.000881
-130.233749
-55.620674
-93.453918
-72.250786
-103.284149
-45.492455
-56.051525
-59.561882
-123.473541
-80.173698
-68.016693
-91.391815
-119.834976
-61.367779
-107.399094
-29.881447
-159.546570
-42.813267
-71.235260
-107.836212
-124.081619
-81.403923
-62.143311
-125.544319
-80.798058
-90.683495
-59.965313
-48.544453
-122.671051
-55.324905
-59.378136
-118.025604
-128.174866
-57.314636
-174.464584
-51.333485
-60.739216
-98.803314
-61.123482
-82.212715
-59.367748
-132.851135
-104.722641
-83.339172
-151.845520
-79.593773
-92.736038
-149.639389
-110.787720
-91.770569
-128.037292
-91.078667
-119.767227
-63.277042
-78.714577
-66.658249
-142.387192
-162.264359
-66.412743
-53.694710
-103.891884
-39.035866
-49.881332
-93.909294
-54.755554
-66.351677
-58.150623
-67.703171
-130.443436
-42.698322
-70.056953
-56.370266
-77.042786
-147.494873
-69.829041
-73.805725
-53.765320
-162.699600
-59.473957
-61.774811
-62.651981
-156.497955
-65.008675
-147.183624
-139.805069
-73.712944
-102.061028
-69.811943
-72.005013
-114.357468
-64.041801
-71.307358
-87.141922
-68.893639
-122.273849
47.524757
70.112938
-51.862064
-74.544556
-23.511480
-82.925072
-48.031582
-80.280128
-80.916504
-142.044601
-131.585068
-59.116043
-128.802277
-150.485703
-62.816536
-59.274166
-118.327515
-36.737915
-60.776531
-72.960014
-76.325668
-79.996849
-73.617821
-138.825195
-73.884819
-151.843201
-66.187218
-101.932419
-47.887291
-24.201176
-84.895699
-85.972954
-73.496964
-103.752724
-66.734848
-101.866463
-66.797340
-106.799507
-64.805763
-82.473557
-74.628914
-60.708397
-58.218781
-126.497200
-39.036095
-73.220360
-98.187691
-57.839890
-99.260262
-60.622829
-61.007423
-59.585495
-89.562813
-66.256172
-57.369755
-79.210434
-41.644436
-59.284893
-54.150944
-46.734684
-130.159149
-71.410049
-146.394363
-131.638931
-111.857689
-76.815346
-106.822937
-111.803871
-57.747093
-85.192329
-159.336578
-156.267868
-52.112160
-70.855232
-59.058636
-71.807663
-117.876999
-76.601242
-73.078949
-88.139328
-121.050232
-135.365250
-67.308617
-100.784004
-100.257965
-110.642235
-119.783424
-61.885773
-58.950882
-59.231758
-78.006401
-99.509148
-75.157547
-100.450081
-52.295647
-88.516991
-76.137550
-87.585541
-47.784187
-72.279594
-63.758057
-132.127853
-77.443336
-70.863441
-82.569527
-66.241341
-70.870651
68.321724
61.339058
41.054470
27.902443
55.759312
37.400784
40.131954
83.136391
-160.457916
-68.225197
-43.629955
-78.689308
-68.366722
-66.664047
-56.249420
-74.658745
-87.329781
-66.752075
-61.800243
-68.968903
-89.033661
-117.810730
-154.979477
-58.611755
-118.977776
-64.761185
-65.666191
-135.810410
-87.681389
176.830399
-96.189690
-109.350487
-145.727921
-108.936714
-67.403793
-99.118668
-67.071877
-40.795113
-71.919571
-70.874489
-58.360249
-83.451668
-65.819862
-47.438656
-64.230728
-134.394623
-146.151703
-121.717354
-57.284706
-85.343140
-70.703201
-82.028625
-56.262741
-38.277336
-51.880138
-69.077049
-55.702240
-37.698765
-61.406361
-103.302597
-162.953308
-71.910027
-67.623367
-57.306644
-65.853310
-128.245453
-61.680882
-120.972740
-88.994118
-56.771366
-55.846275
-141.300262
-78.284264
-116.151077
-92.308060
-92.722862
-77.758110
-47.501465
-71.539764
-58.207169
-57.072517
-83.687584
-106.776932
-90.896454
-59.203201
-169.240799
-134.402817
-93.245193
-52.504238
-89.659706
-75.648819
-63.749077
-142.164825
-78.549568
-61.199543
-80.336411
-142.265289
-45.786869
-104.696838
-67.367798
-98.023216
-84.507286
-59.259537
-85.780205
-75.609688
-152.553421
-87.308372
-71.051254
-124.349312
-108.181007
-54.499516
-72.450233
-56.229679
-91.394417
-152.970612
-61.739994
-63.910248
-175.543015
-64.268227
-66.534286
-57.416698
-66.227448
-39.845104
-114.429840
-68.021835
-119.779930
-124.610863
-142.132141
-57.055984
-53.043507
-103.918159
-148.646133
-70.703484
-154.713745
-128.793472
-149.771729
-92.708199
-117.165741
-86.569237
-101.422050
-58.516010
-66.188438
-134.311050
-97.231140
-113.058846
-63.007153
-60.031452
-73.106865
-57.617088
-152.465988
-147.477173
-105.047478
-108.851143
-122.851517
-58.530830
-73.505348
-62.535610
-74.479240
-96.181648
-145.711838
-139.699631
-67.070312
-81.580650
-110.723610
-54.681805
-50.425255
-51.580444
-122.219986
51.900959
73.145653
-63.922527
-142.372437
-49.524754
-63.634777
-61.959476
-60.340919
-80.919708
-64.659447
-156.242844
-88.203751
-159.235855
-80.006752
-62.387772
-65.377655
-23.895353
-145.580017
-52.315655
-107.202774
-55.751213
-57.542873
-60.659138
-165.853561
-154.807526
-90.173363
-133.493958
-105.646477
-77.241951
-125.810654
-127.765564
-141.117142
-67.922462
-58.398464
-152.881149
-29.811483
-60.528683
-87.150070
-81.673912
-68.709976
-72.117256
-76.013756
-33.235878
-82.506485
-80.312157
-52.878143
-102.992432
-62.977818
-34.974571
-76.472214
-52.827934
-53.848946
-156.850235
-63.548717
-108.119514
-94.569984
-71.279823
-118.682907
-102.130630
-111.178055
-80.224907
-96.969322
-134.105194
-105.492188
-116.991463
-104.982635
-99.764412
-84.029877
-52.374683
-67.303894
-78.109871
-35.916679
-62.390476
-88.192345
-61.507908
-73.622498
-89.137688
-176.923920
-83.381714
-63.564148
-56.497284
-42.882801
-71.328552
-62.237499
-70.040672
-164.571167
-74.894165
-77.283890
-123.677040
-71.121948
-84.103714
-70.710159
-72.223465
-134.196640
-85.787750
-159.395340
-99.714714
-62.875618
-109.544441
-112.945694
-152.262863
-55.060841
-131.788300
-81.143013
-65.944405
-64.248619
-66.191071
-62.765324
-55.659752
-100.419632
-57.383400
-150.017395
-53.840424
-94.695213
-67.781853
-164.423630
-165.636337
-62.502708
-138.413681
-90.812546
-59.817276
-59.839146
-81.221596
-43.918980
-106.622169
-73.611359
-60.013531
-115.842323
-62.803818
-164.869354
-74.240463
-30.127764
-117.440086
-88.390358
-74.998573
-61.102379
34.554890
59.006153
75.130066
50.907116
76.614777
74.571152
55.604279
55.072941
33.630371
54.062141
19.504324
46.781647
62.280163
-61.252533
-81.007515
-69.919250
-128.698303
-72.713058
-104.921471
-107.451408
-112.796928
-145.883392
-161.368149
-121.736656
-76.792557
-119.676819
-94.144272
-70.931816
-68.549583
-125.996658
-118.052505
-159.934906
-73.731659
-115.903046
-51.658192
-56.979469
-57.004478
-63.644505
-57.093849
-73.635109
-167.899872
-58.287125
-72.948586
-112.874779
-174.609283
-111.565773
-164.254715
-38.988426
-59.190914
90.742790
71.747681
62.010056
59.206390
45.527279
61.394325
71.040741
-70.277596
-80.000587
-47.330482
-63.572407
-64.053482
-65.082085
-81.862625
-138.932846
-61.473194
-71.751572
-47.731148
-69.371826
-71.709343
-92.743019
-66.967804
-152.952728
-54.414562
-116.628899
-66.091278
-116.842438
-145.934067
-131.570343
-73.116936
-75.977310
-40.532066
-59.880867
-84.629578
-64.868843
-65.233612
-76.387871
-76.068008
-48.244690
-74.176941
-59.612549
-63.078316
-44.147968
-90.128151
-77.015785
-59.549656
-74.912415
-138.578049
-62.710026
-56.510769
-68.296112
-149.211914
-42.683502
-124.562180
-58.634178
-65.629211
-81.539528
-57.505203
-55.791767
-152.792038
-71.134842
-142.388489
-65.161209
-113.303726
-147.105682
-55.693962
-146.733185
-72.782753
-146.811356
-141.150803
-74.746513
-72.879532
-126.603340
-84.872742
-111.881126
-120.837105
59.800053
33.669724
-103.324051
-63.551697
-82.413094
-56.755730
-66.784988
-42.830879
-31.711538
-122.340103
-24.400217
-52.093189
-71.587021
-73.608757
-59.777027
-61.929096
-137.520126
-159.967270
-121.389420
-49.368885
-59.351883
-47.965828
-68.948082
-60.631325
-125.131310
-85.461418
-95.334427
-72.004250
-124.782341
-93.232536
-77.499474
-95.956680
-62.195488
-109.587646
-106.405380
-63.844917
-64.917557
-65.371727
-62.244862
-55.636513
-94.948364
-70.081848
-72.895782
-61.052570
-64.244698
-68.569252
-91.227737
-79.974411
-90.350014
-100.308525
-60.691963
-68.093407
174.561691
-87.671455
-65.516075
-145.903290
-51.286922
-55.756180
-79.131645
-47.938850
-52.850777
-117.650070
-73.460358
-125.353775
-54.665939
-63.048393
-66.153755
-82.694672
-57.724903
-142.970215
-57.974163
-64.727966
-105.041992
-65.141289
-55.255676
-64.887657
-81.736435
-120.520157
-74.153656
-63.840401
-50.028107
-55.315075
-123.508636
-57.225487
-131.949219
-65.434448
-69.463387
-47.654598
-90.023094
-52.126526
-71.056892
-69.284851
-108.917198
-73.518013
-49.407291
-59.122429
-38.853725
-54.153378
-149.349564
-113.430733
-62.440918
-155.887039
-89.216797
-74.001175
-64.021072
-88.662865
-135.935181
-166.861343
-92.593155
-157.567291
-54.716991
-141.053909
-55.591145
-116.231369
-71.616074
-123.060684
-50.019894
-55.784428
-78.816833
-83.999130
-82.828514
-105.223640
-73.628578
-128.257111
-88.300156
-70.306557
-69.541229
-77.375565
-76.882698
-156.412720
-65.843849
-48.603954
-68.055023
-77.874634
-122.734612
-146.201157
-51.640766
-157.250000
-156.207245
-50.831093
-78.831886
-109.731697
-105.517647
-73.937279
-96.220146
-107.717751
-95.130127
-90.243736
-61.574215
-91.223877
-66.062248
-142.822540
-58.789585
-64.559006
-97.765778
73.610970
59.798515
98.940918
-62.005596
-75.346077
-57.557320
-44.595798
-58.882034
-138.345062
-107.822983
52.560040
77.319595
65.197449
43.023979
-39.410236
-70.199913
-122.909027
-66.009186
73.201950
-68.762794
-159.481796
-60.728508
-90.415230
-140.992477
-76.738998
-61.654427
-149.273865
-37.217445
-147.073334
-94.044174
-94.370270
-154.684280
-110.081833
-94.662819
-61.200287
-60.973450
-70.271988
-53.854977
-37.432709
-157.879074
-58.441143
-63.731083
-113.845230
-64.735168
-74.000359
-131.228119
-63.267559
-43.564102
-107.053154
-62.876690
-67.562592
-62.316582
-69.993881
-135.396118
-60.122231
-68.629387
-129.009598
-63.628105
-30.903473
-69.068741
-61.826904
27.225201
58.585030
41.823063
60.378597
-102.463287
-63.400764
-147.696487
-112.726875
-65.053749
-165.111938
-56.695381
-59.372810
-64.224754
-125.142731
-119.687897
-116.249336
-114.883492
-117.322975
-103.143356
-124.872055
-112.696022
-92.029732
-61.844894
-61.696178
-77.871048
-41.670864
-100.789421
-78.048759
-65.991005
-108.968735
-57.219589
-100.819626
-121.018791
-59.008194
-60.645889
-62.476631
-56.426075
-121.390350
-91.168465
-48.745647
-58.595043
-79.650993
-78.928398
-103.557838
-85.536156
-140.696655
-57.367779
-88.785614
-50.844688
-141.909225
-58.725975
-57.590248
-29.760153
-52.261471
-76.174332
-150.625076
-62.393482
-98.267799
-70.310310
-73.980042
-58.326942
-54.587803
-65.965813
-68.187996
-58.939865
-70.623100
-71.975739
-69.895943
-36.471550
-55.645405
-100.890022
-120.940514
-74.461121
-60.996658
-89.249031
-94.042564
-69.670906
-59.440369
-108.946548
-122.417908
-96.853058
-85.476646
-101.240799
-138.620544
-63.583336
-64.471146
-76.515358
-80.338402
-104.316322
-67.167656
-85.613365
-118.116081
-160.517715
-86.782364
-86.306549
-104.114433
-120.471825
-102.737564
-80.476814
-111.588852
-86.091553
-133.307312
-99.610138
-75.979721
-110.779427
-69.240601
-55.819191
-138.734528
-123.644684
-72.985344
-67.215775
-97.964561
-57.227116
-105.825890
-124.548874
-64.636345
-63.042511
-49.321941
-163.846085
-68.202484
-66.123177
-122.384140
-88.683060
-61.370483
-71.488724
-100.268036
-151.965332
-114.454597
-62.344700
-49.785938
-59.507793
-75.573601
-72.775536
-66.229858
-94.867294
-95.491280
-109.025475
-66.068726
-43.506718
-71.773186
-160.128418
-121.590996
-158.633041
-121.262543
-160.834076
-95.144676
-109.870201
-100.531067
-91.057655
-129.434784
-59.005127
-110.539963
-100.888214
176.765167
-58.943001
-74.824310
-94.301697
-93.778969
-97.082237
-77.001083
-77.164009
-123.427307
-71.596069
-91.707718
-100.317146
-162.911209
-62.023865
-57.155533
-150.889709
-68.110992
-81.813835
-66.365089
-149.085480
-170.372055
-63.624020
-56.868065
-92.763428
-100.566269
-54.660439
-96.044373
-58.556034
-111.224983
-78.115616
-65.088684
-77.360031
-124.789970
-39.975292
-97.915558
44.780136
-117.848129
-81.038284
-62.197380
-153.049866
-99.240974
-113.288254
-62.335041
-107.864227
-52.972839
-92.723663
-149.014069
-154.883881
-111.281685
-36.442547
-86.907562
-86.510117
-83.631401
-86.879402
-140.647659
-66.847351
-134.217026
-167.988251
-60.233673
-80.818810
-61.467880
-64.567909
-158.222427
-29.869232
-87.221832
-136.925339
-77.090897
-78.260887
-65.911537
-75.276245
-90.721588
-50.781639
-148.969940
-54.989124
-59.874371
-62.251858
-126.183609
-154.396500
-134.343521
-68.996796
-25.683666
-99.149399
-61.666607
-56.740612
-47.014889
-144.715469
-117.420456
-54.763206
-74.533195
-133.849457
-72.007385
-66.954498
-151.613220
-26.977007
-143.370773
-71.472366
-60.625576
-63.727398
-68.786148
-69.917534
-71.066734
38.131176
50.875259
52.361435
73.125603
63.397636
59.042870
76.574898
77.721985
80.877159
55.283329
53.613705
64.613541
85.815857
-60.234665
-18.950556
-121.364204
-34.956440
-110.046608
-92.330795
-49.982666
-79.203064
-71.696159
-63.962204
-98.436157
-144.776535
-123.195007
-125.908821
-73.282196
-80.970123
-106.443336
-98.436821
-81.371399
-76.847038
-58.089485
-163.896866
-38.648918
-49.137627
-64.304123
-152.372025
-61.671112
-86.681564
-70.289795
-71.897812
66.651619
42.262234
78.210121
-49.673832
-127.848839
-122.648743
-65.489151
-23.878807
-74.766037
-84.731087
-92.715515
-71.031029
-61.276150
-127.901703
-73.632675
-58.263226
-58.597660
-123.335762
-108.888618
-120.590370
-175.267731
-102.873657
-89.029686
-138.103424
-151.736053
-77.350731
-60.480583
-54.817947
-86.594551
-102.248138
-77.974052
-111.709717
-110.608658
-97.151604
-107.984184
-108.823639
-109.761139
-58.930172
-83.354477
-61.220615
-63.736542
-62.455341
-52.834743
-76.552696
-75.135269
-109.443123
-158.055923
-130.010071
-50.570499
-76.545586
-110.082298
-37.073639
-137.848404
-78.188705
-45.941711
-81.883064
-58.721195
-69.110367
-25.841707
-123.449242
-74.861534
-69.798424
-100.691750
-56.355522
-66.796333
-59.217983
79.317665
43.019772
88.902977
47.910339
61.389668
81.932503
66.169937
52.027256
57.058495
49.159599
60.595657
47.648102
76.128258
47.849163
-75.962326
-63.503242
-54.053078
-73.189827
-54.019222
-37.357445
-93.064613
-89.827393
-80.016731
-80.723717
-46.518764
-52.738010
-79.555176
-56.695236
-125.730255
-88.181549
-95.829079
-109.588882
-66.466377
-61.810966
-62.794659
-66.996384
-123.528336
-177.546158
-114.560158
-67.583832
-37.915634
-69.506775
-112.698418
-61.371071
-59.754650
-35.344532
-106.731590
-50.737194
-86.427086
-63.291836
-47.113838
-47.439358
-41.393845
-61.893738
-112.153481
-57.856541
-57.050991
-60.168102
-139.829498
-69.128128
-72.565529
-56.147457
-141.837524
-114.382439
-82.331802
-121.140335
-147.206085
-151.236282
-136.940872
-69.332909
-118.730904
-102.443390
-66.749702
-79.878365
-127.624001
-109.820145
-91.800270
-177.484482
-93.922722
-102.381531
-47.913307
-48.954350
-76.714027
-152.224487
-127.787247
-120.992561
-165.201004
-172.182587
-66.288948
-157.417618
-66.858162
-58.949787
-73.621017
-105.255981
-81.862282
-104.544144
-117.233292
-148.865540
-128.290649
-100.009956
-69.264633
-102.197601
-63.815712
-112.356087
-86.782982
-92.812134
-76.373909
-78.762047
-55.596294
-74.434639
-161.160110
-63.180176
-34.530048
-91.313042
-70.936707
178.004135
-61.469364
-72.359451
-155.045959
-64.747086
-60.161320
-59.394051
-89.280380
-35.121838
-124.504166
-60.524590
-109.312256
-66.266647
-93.021736
-148.100708
-89.847366
-120.945297
-49.208504
-69.996735
-45.418068
-68.062576
-57.036602
-82.842407
-45.444809
-66.242249
-58.875553
-52.910969
-125.916016
-89.613098
-141.831436
-59.630375
95.777527
70.713036
-161.819092
-163.815323
-60.347778
53.535847
-41.229424
-45.858578
-83.275726
-128.963974
-153.455673
-55.913452
-67.076454
-82.932777
-69.375458
-74.352257
-68.512108
-132.018753
-83.972740
-47.053810
-92.669571
-124.980255
-67.950729
-100.016060
-24.443295
-62.660213
-165.103333
-71.767372
-66.425186
-55.478630
-59.542286
-57.555862
-58.292164
-65.813507
-65.629898
-170.371719
-49.332531
-73.955315
-61.173836
-75.210190
-106.057083
-149.200775
-65.527504
-57.847668
-136.100616
-102.831612
-166.495621
-82.095337
-64.629135
-61.968910
-155.862762
-60.293083
-77.433678
-61.718998
-63.200268
-98.341362
-70.326309
-120.290359
-52.927673
-54.656075
-127.014816
-121.651451
-65.401245
-76.677299
-82.557281
-61.699192
-65.123337
-52.089542
-61.608242
-55.280437
-59.587818
-54.209373
-66.917229
-79.137093
-104.780334
-73.544090
-161.518280
-60.650425
-114.266464
-62.231941
-80.934059
-114.202515
-120.474068
-130.812469
-70.385101
-69.885788
-72.375031
-54.908474
-67.697929
-29.324251
-65.403076
-103.396332
-54.713730
-54.473755
-170.276489
-109.537506
-102.900719
-83.325867
-68.539261
-65.672707
-84.298500
-95.163094
-53.712559
-52.955536
-69.398842
-63.495567
-71.503624
-99.778023
-136.203247
-145.128174
-117.394745
-53.407692
-40.284397
-64.327637
-109.254921
-89.862648
-61.614109
-102.628456
-63.724930
-64.419067
-99.025505
-88.603752
-40.613266
-71.155602
-57.047600
-76.137024
-34.922321
-43.297768
-62.371876
-61.192490
-68.764473
-50.770035
-93.234901
-96.709969
-31.877148
-150.090546
-25.607214
-56.029499
-161.052338
-57.461605
-74.149910
-66.679047
-86.221199
-66.947243
-100.345947
-64.028183
-106.580879
-89.980843
-103.349571
-70.467506
-100.522713
-150.583771
-95.855148
-101.059746
-45.565342
-42.929462
-107.750481
-65.205025
-153.540344
-126.589134
-62.413857
-114.860565
-106.790001
-70.580917
160.777954
-90.765625
-91.199699
-60.396683
-58.529327
-151.537903
-140.522125
-149.914291
-142.601700
-64.266281
-48.708977
-68.737534
-166.928589
-56.612507
-65.094353
-61.239445
-59.886681
-65.994728
-58.141819
-77.494179
-76.484138
-135.868362
-59.757179
-154.818588
-99.791794
-120.344048
-96.437439
-100.710564
-113.984856
-74.743797
-69.809746
-81.399490
-74.396271
-56.055950
-71.919090
-97.991875
-29.790138
-96.896149
-60.026890
-43.817524
-51.002666
-60.544720
-113.698441
-29.650211
-74.842995
-23.493240
-156.403076
-111.512726
-87.938339
-58.458389
-68.301369
-69.096947
-63.607170
-86.265930
-64.235344
-40.395020
-70.228760
-92.020767
-118.097588
-70.161705
-56.854652
-27.273764
-66.438828
-49.110085
-35.748371
-49.951859
-136.496552
-43.134640
-162.001907
-52.907013
-49.911095
-103.143883
-81.720276
-59.068783
-101.837471
-44.526909
-66.100685
-80.599152
-91.861145
-71.776726
-128.953232
-145.213730
-117.131851
-58.374119
-70.692101
-139.286407
-91.687874
-74.415863
-82.466576
-71.699028
-142.298965
-63.264652
-80.697777
-99.048515
-107.373863
-101.880165
-108.473373
-80.294960
-89.046745
-117.502800
-108.539993
-103.740128
-133.943115
-94.987122
-73.742126
-52.167843
-68.357635
-39.327953
-56.843498
-94.797813
-51.010208
-132.471054
-48.251492
159.332565
-58.690044
-138.848953
-154.994843
-61.261280
-78.861732
-45.344807
-147.446548
-81.346016
-27.651978
-117.153854
-135.697540
-64.240990
-127.579018
-51.240189
-158.338837
-89.331604
-61.319782
-77.910675
-144.712402
-141.871552
-63.521030
-78.948677
-66.378250
-142.590652
-133.067551
-62.653500
-63.166386
-66.811234
-75.151932
-57.405838
-61.414074
-150.409729
-147.509232
-85.558739
-79.955666
-58.688438
-147.530350
-59.497208
-120.951576
-110.350479
-118.313377
-56.051338
-53.392109
-80.628914
-45.704033
-64.705635
-60.077126
-42.935619
-70.834290
-128.118332
-66.366966
-58.814243
-44.286640
-55.800373
-66.957855
-42.461773
-78.654457
-56.555779
-62.666626
-121.874184
-58.432510
-157.164948
-55.319489
-61.229870
-52.789558
-88.309700
-79.419617
-80.472305
-51.447567
-52.468533
-30.541876
-61.012943
-93.412254
-135.398743
-42.198841
-54.613590
-134.809891
-84.653358
-59.494736
-86.850143
-74.338272
-117.699005
-159.286102
-59.602982
-123.270226
-86.462471
-137.573578
-52.790527
-122.576729
-57.255333
-80.086685
-35.315720
-71.084488
-156.076385
-50.549335
-62.058453
-112.520638
-108.645981
-64.149063
-142.776627
-63.259487
-102.435204
-79.638725
-92.540192
-103.413887
-93.230133
-66.607460
-62.864376
-71.617287
-77.364182
-74.525169
-67.951324
-31.699179
-77.574318
-62.053890
-119.216782
-68.887688
-66.057610
-76.001389
-101.451614
-73.332657
-74.594002
-70.032524
-113.070084
-118.334389
-65.845238
-63.938133
-38.933372
-48.667759
-75.755196
-87.397873
-51.276352
-162.565445
-116.370804
-55.385944
-98.400291
-125.947067
-61.039566
-79.890572
-61.256355
-88.211807
-130.432968
-89.657013
-107.355385
-59.730103
-47.395901
-62.084812
-160.293091
-91.409477
-68.105286
-84.428757
-109.162621
-57.993111
-61.417973
-61.200104
-56.863220
-61.216156
-121.106354
-64.111427
-64.596054
-60.758087
-66.740494
-63.097858
-133.306061
-62.047390
-49.437885
-85.282509
-131.721481
-86.874756
-152.185730
-60.922798
-146.424530
-155.261368
-70.793129
-31.500687
-70.439735
-46.145840
-35.789227
-42.320724
-121.699104
-69.177010
-58.790222
-70.634247
-53.469688
-83.292343
-60.363384
-139.732086
-134.396164
-70.808990
-84.580872
-74.406578
-66.745575
-143.131790
-154.028061
-62.897022
-61.972736
-81.911827
-68.692276
-115.286003
-71.701073
-64.096046
-59.408619
-68.104881
-79.151237
-96.301132
-157.776657
-64.179260
-60.183662
-70.876884
-63.158680
-156.434509
-77.762230
-153.138702
-58.078735
-78.082260
-130.242004
-147.253693
-99.172508
-92.083641
-125.981491
-103.781738
-61.506889
-113.340805
173.031693
-72.792694
-147.662506
-123.417252
-68.535042
-71.999588
-66.266968
-88.948944
-70.097923
-99.332962
-90.373619
-65.723122
-76.658592
-55.075047
-86.427048
-78.272705
-107.254997
179.368805
-79.674889
-98.801239
-74.603477
-97.155487
-84.159119
-96.634621
-160.102005
-71.654854
-67.307549
-29.061932
-89.422905
-70.407990
-60.711617
-66.677277
-140.444305
-58.603996
-77.413666
-75.996994
-58.300320
-67.154144
-106.616203
-101.853355
-111.974968
-139.088318
-70.386826
-164.836884
-63.150082
-53.942768
-51.674675
-124.220795
-112.063835
-68.718170
-145.229782
-55.423157
76.736061
76.702583
59.427418
84.467484
53.276127
61.931721
51.122044
74.238632
51.496948
64.737488
53.638004
68.736923
60.368912
53.761642
47.586056
81.114952
53.164268
51.531609
38.248856
81.904701
107.967728
-62.890301
51.359295
61.978416
52.880173
-72.689072
-106.720879
-65.235992
-166.503647
-61.882561
-143.827469
-49.281815
-68.110809
-101.270317
-101.867821
-123.122978
-104.750313
-107.449821
-102.987961
-122.697296
-110.290115
-70.440109
-150.755432
-97.370316
-173.666245
-62.086906
-67.361481
-134.998093
-58.279030
-76.678062
-68.444565
-77.502106
-90.776093
-70.591888
-60.615475
-77.377190
-54.235367
-69.737228
-66.585724
-55.256313
-66.553642
-147.644974
-64.678719
-143.072098
-111.264214
-78.965469
-72.634033
-44.913067
-97.637642
-62.291466
-61.952122
-165.336990
-52.047821
-108.379387
-46.151722
-76.553955
-65.631882
-156.364975
-78.181274
-38.474110
-40.946209
-52.630192
-53.916424
-120.872856
-116.636787
-44.944386
-48.509537
-39.448742
-72.867416
-53.686378
-136.224289
-68.000168
-61.455170
-158.132889
-76.367371
-145.241104
-60.799614
-68.921837
-146.394791
-59.063660
-68.520302
-61.407993
-92.209076
-84.739349
-123.183723
-68.078667
-86.304932
-110.513870
-71.630180
-106.445412
-97.826965
-128.935669
-65.834061
-62.607414
-94.921165
-54.736740
-52.073597
-57.381142
-142.182343
-34.559891
-60.154812
-71.027161
-146.878494
-77.492767
-50.820385
-63.883984
-107.953583
-88.459076
-80.941032
-119.538467
-144.307709
-154.986465
-53.753460
-59.355446
-59.018322
-85.454681
-110.089394
-45.331825
-159.853104
-58.681976
-38.487514
-64.325790
-74.082382
-78.685417
-63.581081
-153.547882
-35.345257
-39.856552
-109.811729
-87.694939
-161.486877
-99.022652
-70.532669
-62.450832
-160.748718
-74.769760
-43.928272
-51.970982
-77.146324
-60.849045
-51.675518
-64.913223
-84.830643
-145.230682
-76.099831
-56.827267
-143.408646
-57.670788
-144.317383
-76.892616
-55.338398
-99.696457
-74.223259
-24.187918
-44.783474
-91.133369
-27.236738
-100.360580
-65.783478
-115.481117
-135.498383
-68.013405
-60.916130
-131.645157
-78.665741
-58.892155
-150.010681
-92.255356
-122.944847
-104.753502
-89.029640
-97.193092
-71.946068
-99.019287
-137.888931
-61.722710
-60.874722
-130.590378
-70.972183
-117.978149
-67.823418
-63.668861
-88.995407
-60.746250
-58.778912
-66.496330
-54.824650
-106.843712
-71.850060
-135.959656
-30.611193
-161.199982
-103.116783
-160.306808
-58.959343
-57.660488
-65.343369
-48.212044
-141.328491
-134.351761
-62.031269
-60.557152
-60.141056
-32.665970
-62.420113
-58.090641
-165.338196
-63.668465
-67.320480
-69.795364
-73.208939
-70.376328
-61.608570
-59.002232
-91.301926
-93.889206
-116.853134
-61.388165
-82.724449
-144.909607
-50.427872
-63.763325
-96.820580
-97.862152
-42.908886
-139.442841
-58.457264
-58.273636
-58.160942
-50.354137
-81.530724
-71.330574
-69.349930
-61.131134
-85.048935
-98.332832
-102.350777
-59.810242
-77.295349
-87.229424
-68.081047
-137.638535
-67.726860
-78.896469
-67.476006
-98.269112
-87.080536
-89.945351
-68.032066
-83.229332
-91.420242
-72.392754
-147.837143
-64.330803
-83.410721
-70.916817
-75.011963
-84.094688
-68.464066
-59.229797
-57.579620
-66.313416
-97.389114
-61.610188
-56.552776
-75.762932
-60.875465
-71.025307
-134.460785
-54.606842
-80.486282
-93.698425
-87.519630
-73.188377
-65.091728
-99.578278
-94.012291
-112.706490
-65.155525
-80.274963
-62.301361
-47.066776
-61.357723
-88.900955
-71.441078
-124.559807
-158.704407
-57.910877
-56.556038
-107.044502
-83.817085
-80.946838
-68.625488
-122.447441
-63.278255
-69.427238
-60.854939
-158.689331
-56.760132
-128.845551
-62.868584
-53.387589
3.094526
-50.326492
-126.385803
-57.573875
-62.611816
-66.671867
-77.687645
-56.634895
-62.501396
-77.583595
-82.549950
-89.274086
-63.917557
-59.462940
-93.473167
-58.176167
77.063278
71.538399
75.981331
-70.693275
-142.055054
-73.611115
-117.441925
94.938660
53.336586
64.304619
41.889153
-63.714523
-159.338379
-52.551262
-91.502548
-72.597557
-76.833557
-98.360344
-63.815098
-79.352112
-78.608223
82.687233
38.474056
63.420898
65.575043
55.706871
77.841606
62.584747
81.278374
55.969997
-60.805168
-83.646217
-63.103649
-138.940643
-45.750393
-74.716637
-68.965744
-122.336998
-64.577087
-139.191467
-79.845718
-75.427307
-55.894234
-147.846207
-63.574627
-77.665359
-67.098785
-55.542809
-91.050972
-88.862648
-67.741196
-59.606956
-101.745598
-60.293968
-7.289761
-67.566292
-59.572285
-138.745438
-65.926796
-63.015282
-46.787907
-72.785896
-59.861641
-68.368790
-63.643871
-69.527962
-90.619545
-54.788105
-36.576771
-58.163074
-114.638664
-83.654877
-67.581978
-124.526855
-60.454628
-69.277634
-68.104225
-80.895851
-139.235580
-62.160973
-165.483322
-71.307739
-120.401337
-85.278725
-59.696342
-90.169235
-66.887489
-87.236618
-141.754440
-75.419930
-131.079697
-136.248398
-150.427521
-54.465157
-80.391350
-43.358891
-59.216526
-117.175209
-91.794022
-68.911621
-51.867428
-56.520672
-52.687035
-65.732742
-115.118080
-106.814400
-87.931519
-57.213840
-41.053719
-50.253754
-61.687943
-79.997650
-160.828369
-85.311218
-64.339195
-59.200874
-68.811211
-73.022507
-109.076042
-110.745544
-143.904816
-90.049576
-108.610168
-64.403633
-42.803085
-93.575989
-68.677811
-74.942062
-68.600594
-58.635723
-146.756683
-72.357590
-83.948303
-71.786919
-94.996277
-96.100075
-66.344360
-135.171387
-129.160568
-59.078892
-58.723381
-29.112331
-68.980003
-56.282284
-77.830833
-168.664841
-141.597000
-67.232635
-65.818817
-142.143433
-37.977009
-60.727440
-82.849075
-63.653542
-62.081074
-62.723125
-43.745636
27.427485
-163.784744
-63.196033
-55.879681
-62.984341
-41.841171
-65.603783
-62.440727
-142.936966
-110.600250
-148.339172
-78.096069
-103.573990
-100.683907
-85.828529
-54.920307
-47.579964
-59.635220
-107.226334
-108.875084
-76.985916
-148.314468
-74.386871
-97.768951
-147.544785
-61.193554
-89.581474
-87.064713
-86.750275
-99.952141
-136.490479
-68.075562
-60.620411
-130.882645
-76.043724
-112.344101
-87.146912
-105.085846
-93.334541
-103.137093
-62.540909
-48.893703
-53.263451
-31.013729
-66.830238
-60.379990
-149.360565
-49.190830
-107.620796
-89.512032
-88.585732
-68.403709
-92.140800
-139.212112
-121.752090
-62.658485
-136.903198
-63.623394
-68.504875
-56.865723
-59.731388
-66.202141
86.202728
89.065361
68.330559
45.975567
68.395981
69.425262
70.547600
27.481106
53.193142
-58.092209
-88.939552
-130.789734
-65.083351
-104.984581
-137.272049
-25.982542
-68.733269
-57.349434
-148.921143
-75.004448
-41.438217
-58.063580
-69.620842
-64.267883
-64.099518
-67.944038
-41.697128
-111.343277
-65.618019
-145.582092
-69.999527
-83.347702
-112.277428
-98.798546
-69.553467
-165.418091
-59.005196
-54.741631
-61.496952
-93.190956
-98.588806
-142.521317
-83.333786
-116.412766
-76.429466
-71.883423
-90.954056
-90.866615
-21.775288
-60.762234
-52.951355
-84.809303
-83.417824
-64.949440
-122.938744
-57.439011
-58.449654
-153.997086
-44.182407
-71.277519
-85.397461
-115.909592
-62.158051
-58.703690
-49.005756
-58.621899
-74.291893
-91.145226
-31.490057
-71.296967
-53.573368
-58.916561
-58.175777
-59.694504
-67.895859
-60.211658
-111.126297
-54.300007
-63.927998
-42.380753
-50.704403
-78.613289
-60.843056
-48.803253
-83.450500
-29.230366
-140.854630
-45.507229
-75.801285
-59.515026
-81.057045
-86.502213
-95.685600
-115.915382
-126.596535
-118.742096
-122.406685
-93.113426
-73.886971
-52.277336
-67.594673
-55.627575
-59.799217
-80.036301
-133.551712
-63.010204
-63.920322
-70.868675
-103.205124
-35.003647
-82.982704
-149.683090
-57.642601
-143.492294
-50.067574
-76.273643
-79.276581
-67.063866
-151.436935
-92.437958
-108.255508
-82.175606
-159.395035
-146.383514
-65.241898
-112.132607
-128.568420
-79.829651
-112.661110
-150.958801
-153.842819
-79.368790
-83.420227
-54.511959
-63.922554
-59.116062
-108.800163
-84.795326
-140.059586
-100.078156
-71.688499
67.379112
56.502769
48.005241
-151.660919
-64.060066
-49.595680
-57.605709
-118.371910
-107.112022
-63.959820
-104.264748
-56.671986
-34.654331
-64.353210
-59.397171
-149.072083
-94.038132
-61.863197
-111.655609
-102.566238
-61.089645
-101.256760
-115.233986
-43.344620
-39.043941
-58.368198
-66.505783
-73.441399
-138.208298
-61.411537
-62.776970
-119.188217
-79.519135
-74.017624
-141.584732
-123.777512
-60.589622
-72.132668
-70.799553
-109.752945
-123.153931
-146.750290
-59.058964
-53.814728
-78.419487
-85.943001
-53.840614
-57.573334
-64.171684
-73.330902
-148.673050
-52.979523
-61.337730
-53.264782
-156.495377
-61.582348
-64.665886
-116.257698
-159.023987
-68.382706
-65.030418
-67.800705
-68.732025
-152.506348
-52.445171
-67.837814
-147.026993
-64.248802
-76.237129
-61.674099
-70.596489
-82.066559
-77.235916
-110.451462
-71.765785
-67.914032
-49.661720
-99.044136
-149.328934
-102.775658
-103.031570
-79.412834
-110.226524
-97.308701
-145.456909
-79.735245
-56.075447
-131.435455
-92.864250
-92.032074
-168.072021
-116.687386
-80.066704
-59.178749
-38.851543
-72.304962
-131.952332
-169.862640
-78.110397
-71.057266
-63.602036
-49.711735
-85.142334
-94.020462
-81.489517
-118.800285
-59.077534
-66.445000
-80.036148
-110.275482
-55.394257
-65.437187
-147.336075
-52.826580
-61.441231
-29.372698
-81.940849
-79.895439
-31.484165
-97.557220
-101.506302
-65.968117
-77.503654
-53.823898
-59.878777
-85.226532
-80.766182
-135.879456
-79.771042
-81.853615
-157.230057
-56.278625
-58.922283
-125.570290
-92.004135
-98.882179
-63.379475
-96.239494
-62.176918
-74.726860
-42.897354
-69.521629
-104.662292
-144.834045
-57.998917
-47.230167
-126.775749
-31.249899
-32.486233
-97.307030
-83.493874
-71.504738
-55.753536
-61.983883
-71.895027
-132.626892
-107.889076
-88.703964
-89.076744
-126.896385
-132.492661
-149.800690
-56.759609
-105.015221
-57.720245
-98.602539
-61.490631
157.083771
-28.719391
-60.740963
90.622017
64.178680
-69.258102
-60.993858
-140.611206
-50.218044
-155.643616
-64.002747
-75.367188
-162.093948
-65.482269
-98.906647
-62.147655
-101.511322
-49.868233
-85.503838
-63.335495
-44.113186
-81.008942
-58.331013
-78.238945
-63.194641
-53.382542
-75.422493
-153.644135
-56.147606
-66.720894
-133.376068
-73.048576
-54.960522
-81.562218
-62.627430
-58.322674
-77.434082
-67.761971
-121.993759
-65.284012
-152.693802
-153.667953
-62.176998
-99.827042
-109.776016
-86.408646
-113.846367
-61.880726
-61.774460
-71.099518
-119.612411
-63.779823
-87.181107
-59.085018
-59.267952
-56.523556
-71.527550
-162.611160
-80.469154
-88.380203
-60.085758
-59.835514
-53.302269
-31.437862
-146.049088
-63.207939
-56.969296
-91.967949
-138.620636
-153.950455
-61.092857
-67.689163
-61.189026
-69.064331
-96.582352
-43.975658
-65.228195
-65.272087
-47.423786
-54.140404
-66.322609
-89.428642
-71.550568
-98.453323
-120.509529
-42.629036
-134.116547
-83.529678
-54.093342
-60.450134
-42.714222
-52.120117
-60.343391
-118.809235
-157.043518
-76.184692
-47.372017
-69.016808
-94.924400
-73.002533
-72.428848
-26.010021
-70.221062
-125.442032
-48.227558
-69.715385
-49.039650
-67.097374
-61.179935
-65.096306
-50.239132
-99.328613
-170.085464
-94.442635
-93.876839
-151.230637
-73.190926
-66.370445
-74.192093
-54.666405
-85.522758
-61.081860
-62.612164
-84.462257
-61.757332
-123.085167
-108.530144
-81.673141
-106.824768
-88.127914
-85.097237
-99.559166
-74.413872
-55.655952
-113.380081
32.193089
-38.145199
-97.589638
-76.519875
-65.322685
-65.143005
-42.881573
-71.611961
-56.516083
-110.519066
-73.603935
-84.046402
-79.208893
-72.101418
-69.482651
-80.552330
-60.665573
-78.603249
-126.567879
-65.032158
-57.150429
-48.109592
-70.568069
-105.144363
-67.033661
-82.442833
-45.406460
-64.110512
-92.995552
-44.851433
-63.343090
-48.299915
-64.782837
-62.252750
-67.206696
-162.865845
-62.674667
-174.591431
-52.948345
-149.949661
-93.001472
-75.270508
-68.075493
-48.919380
-81.640404
-99.350800
-142.100586
-129.726944
-44.344837
-55.097790
-67.932724
-60.996113
-94.511673
-69.194946
-67.065842
-33.215523
-53.598583
-79.204453
-152.784286
-66.284431
-145.465012
-90.693344
-67.735863
-154.220154
-121.648094
-79.708145
-57.503757
-136.518692
-130.116074
-88.927261
-50.493362
-111.428841
-75.123238
-113.054268
-116.434555
-130.164352
-56.512039
-68.528046
-84.434540
-74.972992
-53.519947
-63.233555
-130.237732
-129.405502
-79.342110
-152.209671
-159.147369
-84.027916
-110.802567
-110.924866
-91.208916
-91.840889
-59.158295
-141.256454
-56.210724
-95.692169
-133.358765
-67.132988
-70.088982
-104.541336
-112.072243
-104.292091
-89.332069
-71.878510
-64.796364
-100.487335
-79.711517
-119.060982
-68.561790
-78.427925
-58.669628
-70.402893
-85.543419
-80.530228
-64.075134
-67.819839
-66.347412
-56.893600
-53.842381
-62.559200
-54.611355
-60.742275
-30.848770
-38.075142
-55.395302
-75.438789
-57.565800
-138.395050
-63.891548
-64.321609
-146.778000
-89.536507
-54.132462
-58.402771
-39.973373
-62.042374
-79.808067
-111.566841
-29.682972
-50.063023
-73.501862
-91.160324
-61.817135
-95.677322
-95.921600
-66.410225
-100.131714
-94.093895
-72.396385
-32.111820
-53.288311
-83.050056
-44.743248
-68.393784
-99.724113
-94.483421
-67.562202
-61.572300
-96.627655
-46.754551
-38.188202
-33.074776
-61.939354
-60.088219
-70.408424
-95.664009
-78.351631
-117.427696
-66.539955
-63.079620
-65.277534
-66.839134
-82.170204
-142.037643
-125.032852
-107.694031
-64.392242
-81.992821
-80.361351
-73.742813
-66.854431
-80.517761
-57.645004
-63.116116
-74.100334
-70.795357
-43.490242
-121.976791
-98.474686
-75.379700
-119.151344
-68.368011
-112.816948
-62.636547
-69.584999
-172.816208
-91.916573
-47.275780
-85.956787
-54.447792
-159.279282
-61.755795
-160.843048
-77.624985
-129.144424
-32.061043
-64.985085
-86.191986
-25.789894
-65.077072
-89.053772
-90.165634
-60.724831
-67.794388
-71.837303
-63.749607
-136.060715
-63.632198
-144.726273
-67.029396
-78.031769
-54.790810
-140.996460
-67.870316
-70.819489
-105.542259
-138.268600
-115.831017
-58.148422
-153.109528
-61.019711
-62.634144
-62.209892
-107.654228
-55.712025
-52.439171
-78.594070
-71.911011
-89.544563
-64.975990
-64.384087
-127.641068
-60.112778
-71.063530
-61.891243
-129.398697
-70.793365
-73.008255
-90.862160
-95.264198
-60.234451
-91.570976
-118.773811
-108.476501
-75.751122
-89.578331
-60.986961
-114.400154
-120.657227
-81.782784
-61.622791
-35.124073
-42.320095
-69.691971
-93.849319
-115.321861
-100.714088
-45.415020
-60.118763
-61.810188
-65.195221
-113.442841
-94.653412
-56.774437
-68.701027
-69.239685
-69.735077
-70.751839
-67.309349
-90.075905
-95.519806
-73.957726
-84.082428
-51.433887
-63.404015
-149.545486
-49.043503
-59.240913
-67.594345
44.439796
58.485424
48.990795
72.547905
83.298607
-69.286537
-65.653999
-47.081886
-63.207394
-63.966755
-100.250893
-35.287056
-144.117828
-158.026917
-50.277885
-94.854721
-159.172287
-102.802261
-63.835785
-56.200848
-64.585281
-66.177467
-121.587662
-96.012627
-157.800308
-162.418900
-111.992462
-86.448799
-78.618675
-68.981323
-63.678322
-83.897789
-90.281891
-90.583313
-98.697006
-146.446335
-152.964096
-96.919617
-64.205414
-79.141541
-60.226776
-149.699707
-26.707718
-150.159912
-55.880768
-49.793789
-82.612358
-68.753250
-47.406361
-152.690125
-127.662865
-62.918606
-156.833023
-51.273586
-63.369747
-37.032963
-58.799072
-62.438690
-91.212456
-82.695747
-69.936874
-72.750961
-61.588905
-135.802322
-58.891895
-102.898491
-148.836563
-25.357061
-159.375351
-46.401413
-143.539276
-52.760475
-96.796021
-56.070667
-49.780991
78.388153
17.376059
67.930725
66.684715
-34.706322
-41.241997
-63.873466
-97.037247
-112.628654
-117.604622
-56.190056
-89.227852
-62.699631
-58.228821
-52.037182
-68.247612
-60.859734
-52.462475
-58.220543
-57.508987
-122.525047
63.986637
58.176216
57.798027
55.971195
53.095421
68.481041
-82.881462
-94.446144
-52.791767
-134.361450
-126.283195
-64.240044
-64.867157
-78.172043
-100.632835
-67.650360
-61.636974
-51.414104
89.436798
72.755745
74.588356
50.107849
48.737778
55.269360
-78.870949
-79.818947
-166.562424
-116.985535
-104.760872
-69.257858
-65.111252
-70.207130
-107.853470
-126.855209
-51.869457
-86.561951
-93.519707
-72.197800
-62.125458
-96.453468
-123.560699
-157.157745
-47.554649
-113.142502
-56.760681
-56.994564
-74.090729
-132.860596
-85.939590
-148.818924
-65.474609
-83.955605
-95.212288
-114.836563
-91.262550
-99.489174
-60.396503
-154.124298
-72.487068
-86.736259
-146.606995
-82.286720
-106.320671
-88.057953
-149.073303
-158.994202
-102.122375
-77.068001
-99.039253
-56.978470
-58.906170
-81.920494
-61.235142
-55.609463
-42.768978
-61.105698
-83.102921
-85.200485
-73.902924
-80.275772
-107.933159
-154.266266
-58.616974
-88.665108
-86.528030
-80.536552
-65.821404
-57.342453
-56.957378
-86.470421
-80.093277
-81.615997
-54.917450
-121.854164
-66.255363
-123.283012
-64.735840
-60.476337
-52.013424
-36.544910
-124.550735
-119.129105
-147.012878
-55.291622
-78.259659
-100.153732
-106.285675
-59.094917
-30.881189
-83.334274
-125.173645
-150.730927
-59.945713
-63.208042
-138.181396
-53.881790
-69.122292
-68.538742
-47.952370
-82.156273
-63.864040
-79.152542
-80.837173
-111.204254
-60.463303
-55.369019
-62.085773
-47.493000
-54.681374
-145.038147
-157.190018
-68.958580
-114.518860
-91.722450
-53.992916
-77.615265
-72.173424
-58.785919
-121.719963
-101.645782
-75.441895
-48.897755
-77.877174
-93.651390
-59.092983
-57.601360
-68.823532
-106.797829
-72.244560
-95.196251
-78.287102
-108.848648
-80.171036
-119.272789
-56.330673
-64.169472
-45.028160
-60.590836
-100.668816
-84.065186
70.388847
73.457275
49.731445
55.384243
61.014145
52.428879
51.356461
68.610107
49.772179
-111.966797
-65.331314
-60.595493
-53.268349
154.234833
-122.132980
-75.797241
-90.020172
-110.994507
-85.022461
-59.697716
-78.160255
-83.516830
-60.227566
-172.004089
-96.921028
-152.914581
-63.596733
-72.021133
-96.818802
-98.749504
-63.438766
-60.256321
-59.537178
-62.243587
-150.947617
-139.666656
39.886272
43.963234
57.041405
93.941391
-54.361664
-60.101303
81.827431
100.387627
52.725445
55.015217
37.774895
59.634666
126.104858
-80.998459
-61.861580
-75.784706
-84.786301
-51.795799
-68.485710
-63.749630
-62.533337
-73.613548
-49.231552
-70.066040
-73.669632
-80.515388
-86.841148
-66.345718
-59.606430
-55.843304
-64.960327
-140.131012
-63.469917
-70.385872
-51.996536
-70.586037
-96.749527
-129.305984
-42.771969
-104.963104
-80.820557
-60.149963
-40.808769
-92.995667
-57.355835
-102.541191
-66.498085
-143.675674
-152.584824
-98.136208
-132.191635
-82.802902
-54.853222
-56.066849
-111.871307
-77.707809
-116.465088
-102.082703
-55.795906
-97.238312
-138.808319
-60.641823
-87.394035
-63.575794
-145.478577
-71.664894
-65.640549
-53.593468
-66.709679
-65.643768
-59.838367
-59.019772
-53.025261
-48.020714
-78.345764
-63.439640
-56.866173
-60.821999
-149.040558
-61.260918
-59.529453
-65.833214
-95.442871
-121.327812
-56.443760
-114.345009
-114.216774
-101.319206
-104.690361
-125.975319
-115.842941
-101.098801
-78.173126
-69.603851
55.428917
66.095848
43.566326
61.654514
40.147583
-62.424129
-61.001244
-62.494411
-173.713928
-118.501724
-88.149330
-137.308426
-109.758385
-79.610344
-67.758781
-80.473946
-63.402103
-74.664314
-88.349777
-126.495018
-52.519569
-162.331818
-75.812393
-142.253876
-81.499107
-89.356232
-55.416328
-52.875675
-147.173813
-68.206207
-64.149178
-84.510315
-148.541794
-89.154518
-157.414093
-172.983566
-105.819305
-95.636002
-73.286354
-104.235931
-73.823013
-54.587288
-151.651489
-79.470177
-131.396164
-106.912109
-91.634705
-99.806396
-107.860733
-109.425461
-131.498566
-69.665550
-50.132305
-56.655266
-59.075562
-63.373756
-150.121613
-53.872139
-52.383396
-85.901062
-154.258316
-118.975685
-121.158875
-112.603943
-116.309113
-62.216892
-61.393803
-60.743111
-55.467106
-47.175400
-56.917324
-50.453892
-75.256165
-84.030167
-93.645889
-92.810440
-74.325211
-46.475147
-148.178574
-109.954880
-100.963760
-139.015060
-78.911713
-155.834015
-129.038605
-136.068161
-155.609070
-68.855240
-68.773888
-62.953754
-54.495579
-79.498993
-102.255142
-62.110970
-118.821213
-80.653542
-82.700714
-108.665314
-60.747616
-53.517776
-41.850658
-53.485970
-144.906204
-134.949539
-135.777634
-66.910164
-65.005287
-139.554398
-58.865524
-153.563492
-62.412285
-60.590141
-123.803345
-57.015339
-61.226223
-80.671143
-81.034950
-30.922569
-102.352539
-100.187714
-68.701202
-78.152870
-60.049858
-54.977524
-68.691544
-70.945473
-49.926975
-66.548004
-64.748947
-50.172359
-116.952888
-50.994305
-106.967964
-70.373535
-151.386307
-80.105728
-59.503834
-67.192505
-81.004677
-48.292347
-47.920586
-43.694813
-67.823990
-29.159548
-65.411644
-65.469345
-60.173279
-57.421268
-118.057220
-100.429237
-52.368534
-164.725281
-86.261559
-64.071068
-75.927849
-89.774696
-122.280655
-30.362528
-74.932625
-66.153435
-80.193512
-68.358185
-54.437836
-147.312576
-53.935326
-55.847054
-102.457336
-85.918549
-90.898895
-76.670822
-84.992126
-127.754662
72.484795
79.714287
53.586704
84.680763
70.014473
74.014496
42.920326
93.907082
92.380775
63.852970
65.621483
24.381222
61.371506
-77.561905
-155.549347
-102.517616
-138.145233
-64.310966
-65.298576
-84.176971
-150.940689
-59.660393
-110.820694
-148.382355
-93.059158
-67.921692
-74.434547
-70.532478
-56.554035
-145.359970
-69.801979
-117.540009
-132.280258
-112.942619
-71.140175
-91.812080
-64.568146
-94.303421
-131.638962
-147.244583
-98.237564
-99.411636
-81.208939
-102.184471
-103.354851
-104.164825
-128.882111
-113.158318
-49.639698
-45.516624
-73.164917
-108.586739
-60.639538
-111.948380
-89.343719
-103.357132
-100.447655
-68.249245
-114.184013
-90.950134
-62.630516
-63.275375
-45.727047
-73.051529
51.946053
74.999924
70.669739
72.898621
54.480953
40.695026
83.710670
86.956085
58.069714
60.277878
63.172737
71.767609
44.267815
67.028824
44.063622
39.108376
65.918571
55.359470
-150.190857
-67.089989
-70.747047
-50.151279
-65.063690
-59.642731
-53.175014
-79.849411
-67.198952
-125.727219
-64.067482
-145.185928
-54.989418
149.905899
-145.030624
-127.811028
-155.501633
-64.172874
-163.145401
-79.044296
-58.827789
-60.803139
-90.784195
-82.082024
-90.342865
-62.085823
-61.829151
-95.457047
-69.524849
-83.718613
-51.412075
-84.782455
-65.853279
-152.173950
-64.284927
-55.259857
-161.641220
-105.523834
173.667633
-94.267387
-56.690022
-33.180824
-44.676865
-40.950054
-62.595703
-90.352478
-103.384659
-60.003098
-78.183083
-136.191284
-105.529984
-112.198746
-86.000793
-137.323868
-67.593567
-55.393948
-61.189045
-89.267654
-62.713051
-62.528091
-118.257874
-70.159264
-111.097191
-69.986908
-45.896278
-66.824432
-83.344788
-63.581886
-99.800560
-57.798656
-55.803165
-60.371792
-156.874390
-59.987705
-60.312714
-150.354263
-62.749825
-69.283470
-53.126709
-123.790291
-114.264809
-106.058479
-90.544907
-96.209732
-84.667305
-67.624512
-104.434410
-149.859512
-42.419647
-152.598953
-52.080635
-68.085762
-137.017731
-88.953773
-108.101112
-86.225807
-80.790024
-89.382713
-36.465832
-94.260918
-66.482147
-107.602859
-71.920403
-65.307106
-48.443943
-51.897644
-94.237816
-47.790417
-132.021835
-67.238358
-112.762703
-118.623589
-62.479397
-140.353287
-57.954823
-58.747589
-56.479683
-63.979374
-55.014328
-133.134399
-130.856461
-110.833336
-150.503204
-95.022270
-116.094002
-83.897591
-71.888527
-82.054581
-169.305496
-145.059052
-132.086487
-119.895302
-54.004475
-80.445694
-26.270258
-54.016705
-119.021996
-94.359253
-42.721813
-60.393581
-69.247810
-31.702656
-67.961449
-77.119514
-64.815041
-106.740028
-48.180744
-56.145042
-157.514633
-60.549282
-51.196457
-63.557735
-83.624702
-65.633911
-149.018982
-61.083717
-88.986412
-69.036285
-106.303749
-45.471287
-116.887054
-67.727547
-101.106522
-87.710251
-165.857239
-84.247643
-171.870987
-119.375961
-94.791832
-150.595947
-133.910156
-119.158051
-72.773903
-46.173512
-72.513023
-58.461308
-60.708302
-110.377342
-112.596664
-65.530365
-64.477882
-63.382458
-81.985687
-107.230042
-49.022297
-52.157051
-72.865662
-69.377937
-124.078278
-71.555450
-63.196487
-77.284233
-46.592796
-100.357048
-68.465851
-46.653847
-122.034355
-74.454628
-158.348190
-46.821815
-94.455330
-79.095421
-57.586639
-66.252899
-75.981018
-74.874855
-159.835526
-113.054108
-63.792435
-53.817509
-143.936508
-110.184532
-124.820419
-62.245518
-62.747551
-81.586029
-63.595245
-82.685890
-55.032455
-144.949997
-138.376587
-134.933868
-114.320686
-52.485737
-74.348503
-90.040367
-146.075958
-81.517029
-64.274590
-91.086456
-61.140545
-66.348152
-125.517563
-81.194641
-66.901367
-147.535385
-134.836273
-50.185715
-141.408585
-60.606575
-73.384674
-111.710350
-122.669258
-97.334053
-75.122940
-85.617661
-77.036629
-40.908779
-140.536453
-69.554398
-101.372940
-55.132862
-65.923531
-62.038837
-46.278099
-57.554893
-61.891018
-89.324554
-83.790047
-65.414314
-69.436234
-68.518463
-66.463699
-57.192799
-45.125534
-92.128998
-109.508621
-54.847809
74.023048
64.884796
60.214344
50.422581
46.062630
53.033039
55.023567
-86.702499
-161.783813
-155.074890
-53.320023
-79.675751
-37.975315
-66.537476
-52.892815
-67.913979
-42.801945
-122.416901
-78.982368
-62.852100
-64.598297
-62.438457
-56.655361
-60.097477
-106.063354
-59.520573
-99.639336
-151.874054
-109.295265
-105.257301
-86.270691
-66.431763
-102.140480
-112.467400
-56.328125
-139.575287
-71.204132
-61.680054
-54.935173
-75.046547
-75.547897
-109.630882
-55.984310
-62.982510
-132.895966
-53.685661
-80.104225
-140.386719
-54.442318
-80.780518
-51.562084
-63.405544
-133.124786
-107.738770
-60.820522
-63.156105
-65.060661
-55.253201
-57.252522
-63.677128
-94.351654
-60.632107
-54.624443
-76.326523
-97.004395
-90.637619
-168.460526
-163.440323
-103.164062
-104.685303
-110.952827
-45.178516
-110.766022
-79.407593
-66.959816
-89.054169
-54.031246
-56.747086
-59.320244
-51.915031
-68.646263
-126.269920
-95.585342
-48.842010
-49.840645
-30.941664
-138.462585
-49.786304
-65.414406
-51.705227
-147.595551
-62.262978
-40.959782
-64.597656
-130.060425
-58.945568
-48.334957
-73.200722
-66.884438
-64.604347
-113.325813
-130.387177
-98.246170
-90.447540
-70.787117
-51.934261
-35.350246
-92.208496
-64.477295
-66.423218
-43.605991
-75.355408
-65.667778
-86.713593
-83.278221
-68.277260
-63.798908
-78.892891
-108.609985
-57.271053
-148.783325
-78.425682
-79.861290
-96.729332
-92.853516
-61.576515
-118.601776
-76.463989
-143.892532
-65.288910
-30.833149
-124.167641
-77.200241
-170.641907
-146.039169
-135.753479
-103.946953
-79.685692
-65.096794
-51.503563
-150.228058
-86.134201
-160.131134
-152.345947
-55.029099
-71.584305
-105.408737
-73.296928
-39.691666
-60.792110
-57.449154
-132.450668
-66.519226
-51.143032
-132.721695
-72.190674
51.575268
77.955368
86.751152
48.250263
54.810066
52.143887
48.264355
-61.959759
-94.531700
-50.060009
-70.142776
-67.285049
-60.737797
-117.198837
-135.603165
-65.580971
-60.173630
-111.040535
-133.284653
-62.296825
-63.277847
-99.629868
-88.304863
-144.097473
-100.780884
-115.115562
-61.553635
-104.140450
-92.346611
-86.783897
-113.565758
-84.232918
-114.147499
-163.750519
-92.688408
-60.921017
-132.732132
-76.023285
-115.139633
-121.294731
-102.904846
-106.658791
-100.314545
-101.793106
-80.177483
-96.926735
-52.521854
-58.315353
-67.461693
-144.622055
-43.570297
-151.813644
-78.888039
-67.971085
-73.141289
-135.359863
-111.802116
-67.343391
-46.441044
-67.798759
-77.369598
-58.684586
-88.537811
-60.451420
-74.244865
-141.700256
-140.568024
-67.942513
-70.607643
-100.575462
-67.664383
-128.572006
-51.536690
-69.542488
-109.516418
-103.299232
-79.381767
-87.543465
-108.115852
-116.643806
-79.908928
-62.940319
-149.077866
-87.334724
-93.459717
-66.975533
-89.021225
-59.315758
-80.254929
-139.501892
-145.173676
-41.743774
-73.138779
-149.554230
-59.096294
-56.362534
-84.280312
-66.643341
-154.663300
-76.350197
-79.457397
-137.708679
-93.174171
-65.988518
-82.296295
-144.773148
-98.740814
-61.089931
-43.393314
-91.719643
-59.415245
-43.840214
-68.203629
-110.632378
-120.727852
-64.276314
-65.481522
-65.473534
-122.949356
-70.918175
-148.787491
-63.772324
-66.967041
-60.567921
-56.674519
-62.390522
-88.103722
-70.720871
-112.592651
-92.299271
-67.497475
-91.766342
-101.062912
-82.414703
-68.512581
-121.849037
-59.286880
-62.343094
-64.132095
-141.354004
-54.651009
-160.341553
-143.260254
-107.265472
-120.644661
-83.802338
-143.753296
-101.928284
-76.473175
-102.388672
-50.021969
-55.331497
-79.962547
-61.112423
-59.806614
-63.515156
-98.506943
-75.265030
-162.854050
-86.319191
-130.189331
-76.065262
-71.199921
-102.002731
-61.827080
-52.044384
-137.370804
-58.173367
-62.428303
-74.792671
-150.701126
-62.494526
-70.414749
-143.054733
-99.720726
-151.726227
-52.756016
-79.793922
-64.115105
-59.511906
-151.080704
-50.550865
-78.315933
-57.541710
-93.763496
-25.966175
-99.268326
-69.073189
-73.697533
-93.982666
-129.926743
-40.558216
-64.295647
-68.652763
-65.463852
-90.017609
-163.157990
-155.453781
-78.190125
-71.027397
-65.375183
-75.834190
-97.772011
-55.925888
-102.717445
-71.666931
-46.609425
-57.707966
-42.751865
-127.732368
-74.524193
-71.565887
-109.023697
-115.448784
-98.888168
-139.916992
-125.944641
-94.382462
-64.484360
-92.671799
-54.254799
-54.239655
-25.368374
-59.238903
-157.496887
-59.336437
-74.572731
-50.563805
-49.020748
-151.632950
-103.364441
-116.008682
-48.277611
-56.155319
-62.187611
-89.850349
-135.217972
-95.323524
-94.928940
-82.002472
-125.859955
-92.546600
-108.704025
-97.013649
-80.734703
-154.867157
-38.524471
-84.003197
-50.294266
-74.343178
-150.799545
-68.162277
-100.361107
-71.022240
-109.265579
-69.620247
-88.379082
-157.835495
-138.732941
-100.385399
-58.780399
-118.982391
-78.377937
-173.336853
-74.621117
-69.122505
-80.272385
-156.978592
-59.462273
-68.682121
-41.732185
-42.904366
-64.852386
-75.617409
-54.842583
-91.892715
-114.418640
-38.950130
-145.531021
-63.111874
-65.057999
-52.921200
-107.369576
-106.459984
-93.704880
-74.237793
-62.918198
-63.112289
-69.994904
44.776146
54.041744
60.229267
53.020157
-64.522827
-73.628548
-66.636444
-52.405117
-136.898651
-132.547775
-147.953384
-72.023590
-61.482109
-155.321487
-60.680218
-46.708893
-64.434387
-52.834194
-65.314331
-41.452892
-100.597916
-94.159149
-72.172997
-59.617001
-156.530792
-76.101707
-100.811012
-96.016304
-97.666168
-118.137421
-61.201031
-121.550385
-74.904594
-79.790215
-157.789398
-99.736794
-74.173302
-154.253281
-51.772820
-56.660465
-75.026230
-32.025059
-160.825562
-49.598324
-116.495674
-62.314743
-92.996262
-39.372528
-65.508842
-82.617195
-65.126068
-125.843826
-165.986877
-55.800030
-93.023041
-141.029404
-129.868301
-88.538887
-62.610283
-61.139137
-81.991730
-82.952003
-147.604034
-64.189842
-104.488846
-89.788979
-73.938416
-94.961166
-64.281525
-133.805267
-105.174965
-75.674774
-145.195084
-108.270340
-139.815338
-83.921844
-102.813560
-86.305168
-52.543629
-125.980728
-113.344650
-118.699364
-66.349289
-67.470108
-79.870537
-58.930321
-126.066391
-80.952759
-55.232273
-60.746635
-80.077347
33.896183
83.376221
91.947266
105.963257
-104.619125
-60.658546
-55.811707
-51.490196
-86.765747
-86.240608
-100.379433
-155.006622
-57.057674
-115.143257
-59.728401
-67.165344
-156.194199
40.985210
81.982109
-91.522537
-89.641136
-67.489670
-73.096855
-146.626907
-61.128242
-85.933395
-57.794884
-63.385662
-57.402676
-85.218826
-46.027233
-57.619576
-68.033257
-51.085506
-67.988640
-61.533142
-98.686531
-67.977280
-139.210373
-66.478516
-47.934525
-56.455002
-169.524933
-69.565353
-54.093273
-60.952988
-94.751343
-62.953945
-148.150803
-145.660675
-57.199944
-98.295914
-97.931679
-72.628105
-67.352539
-115.987495
-94.075523
-99.537354
-124.890984
-87.966805
-142.881836
-106.759071
-68.370766
-102.056335
-96.454643
-155.496918
-106.616112
-97.121361
-88.422386
-92.783707
-129.088165
-59.648060
-113.068718
-92.569466
-104.461914
-74.508286
-102.151085
-56.106335
-110.647964
-91.521835
-107.754250
-109.695656
-100.848907
-87.345657
-129.700089
-100.096291
-86.525520
-97.050041
-134.843582
-127.138321
-90.439926
-97.298492
-128.386124
-62.558300
-83.905289
-84.650604
-65.838509
-149.283875
-63.306431
-74.421165
-58.626797
-72.773666
-106.166321
-62.893696
-70.851959
-66.326607
-73.503540
-41.328430
-98.349838
-65.511787
-65.606934
-98.629463
-116.803581
-74.356430
-94.035522
-110.299492
-59.848633
-70.323029
-163.975601
-69.884712
-76.362137
-73.391426
-91.551292
-73.033630
-132.177917
-80.333870
-160.195023
-97.463058
-99.119766
-73.404991
-172.331696
-80.054459
-50.622448
-58.183346
-49.480042
-57.956856
-59.739582
-171.272324
-59.114384
-145.399612
-146.381866
-92.284233
-168.850555
-64.882957
-63.745777
-75.420868
-159.247543
-62.132240
-45.299210
-56.298813
-155.613342
-61.380230
-56.272923
-152.482483
-67.204559
-52.039459
-148.076859
-50.869751
-113.297997
-78.615463
-63.699589
-106.364014
-145.361374
-78.257736
-36.076195
-76.223312
-90.717613
-100.453789
-99.531776
-75.492874
-111.640373
-77.547516
-66.117233
-105.471886
-98.917923
-95.133324
-62.862885
-124.815536
-69.625954
-68.234253
-156.856857
-133.133240
-95.079643
-66.558151
-56.016308
-140.737762
-54.731064
-42.079487
-119.017570
-121.435318
-50.956608
-174.826523
-69.977043
-59.078201
-138.982513
-81.254761
-126.644661
-84.632957
-97.337189
-40.687553
-98.611412
-68.330856
-105.004860
-119.851532
-56.913879
-68.378380
-88.057457
-156.423447
-61.534420
-112.751572
-156.013977
-57.048084
-92.625954
-79.362701
-59.678768
-27.348345
-64.696243
-60.774960
-144.218201
-26.193342
-73.973038
-159.189743
-156.436966
-72.317146
-48.688576
-158.219040
-62.972210
-64.206673
-46.257698
-75.665009
-75.623932
-60.163048
-118.105751
-89.661827
-114.760941
-65.951103
-70.746407
-49.776573
-50.445305
-64.082405
-86.099686
-59.042400
-67.972015
-55.809639
-148.779892
-62.447769
-64.165085
-62.944000
-81.730240
-63.653030
74.165710
61.726757
54.898834
51.635830
48.561134
70.889412
46.993824
55.787342
103.497704
88.611290
81.620804
76.045006
60.358475
38.258553
43.445248
-138.889725
-56.856785
-86.906784
-58.496086
-33.339268
-154.836029
30.433422
-142.760040
-65.102768
-96.595543
-94.955971
-63.502811
-63.855423
-58.892666
-123.967789
-86.285912
-103.668518
-92.696739
-100.763039
-55.508152
-67.967049
-95.778114
-155.875656
-140.943192
-54.055725
-82.829292
-76.879829
-38.798630
-73.898178
-153.993637
-54.231613
-75.686737
-79.718094
-53.906105
-66.647125
-65.425613
-165.948883
-67.341843
-72.675713
-131.153580
-62.336128
-61.955128
-56.760815
-102.129379
-118.016006
-103.355728
-45.487465
-72.130371
-55.045071
-29.727045
-71.745895
-146.737808
-64.712921
-117.789963
-53.950768
-57.874920
-168.025970
-128.374603
-71.973480
-55.148716
-67.860504
-40.801899
-76.473480
-89.929131
-38.879406
-139.418900
-70.164108
-65.643097
-73.290459
-133.838043
-80.425903
-69.611908
-61.158413
-102.433907
-83.620903
-63.756054
-105.644653
-90.421928
-52.090614
77.470154
32.273865
62.330738
57.611721
70.204613
51.507004
67.424599
52.468834
56.426792
47.571884
54.207054
48.630035
43.571045
49.353527
52.280006
51.843933
78.317162
61.179245
48.563675
46.763115
54.611313
98.496330
51.761307
-114.402168
-94.636406
-59.197418
-101.502724
-61.675320
-39.945038
-68.834801
-74.111130
-41.367161
-123.246956
-97.281235
-84.958603
-120.123894
-66.858727
-161.436005
-78.273087
-123.704826
-52.638687
-43.240944
-35.466537
-44.530174
75.454201
-65.430824
-58.638180
-116.650978
-126.463379
-55.394650
-74.294357
-103.766762
-100.105392
-112.978836
-118.750290
-53.836784
-81.844093
-75.473274
-107.084518
-87.013817
-79.950844
-99.645638
-93.921577
-165.798615
-75.616676
-58.198975
-104.401543
-34.716320
-148.226456
-59.960445
-59.972225
-128.027771
-92.432426
40.144283
63.035763
-159.822861
-48.133827
-76.763916
-143.116180
-46.006374
-55.153030
-153.190140
-117.298012
-44.013535
-147.690750
-136.479111
-69.421959
-66.294579
-52.279297
-90.178009
63.563206
60.167305
-120.900459
-60.667267
-63.040478
-69.587761
-81.386658
-61.070206
-83.588097
-86.483452
-106.374985
-66.740982
-119.562508
-62.935150
-76.555496
-79.011742
-95.787796
-127.396065
-66.209114
-63.721924
-69.743942
-57.170082
-126.691734
-66.418289
-62.572765
-57.196571
-129.916870
-73.463821
-64.415939
-125.422676
-69.100243
66.977592
87.362938
40.152767
40.251614
55.472622
46.890469
54.388916
81.548332
-59.461437
-111.359039
-95.468895
-75.890373
-115.015244
-74.027458
-96.247162
-137.131042
-111.001457
-60.317001
-156.402161
-136.254181
-10.732051
-149.774918
-76.571556
-70.101448
-62.936111
-125.907021
-54.619343
-98.118050
-57.844528
-62.806538
-157.577164
-56.645672
-61.761578
-72.570244
-86.642860
-82.607262
-94.779259
-108.712433
-120.295853
-67.309151
-65.261162
-72.350197
-66.609917
-68.199707
-134.113632
-66.914024
-86.436104
-99.775932
-88.952911
-105.332016
-59.104935
-98.627953
-56.669586
-102.243439
-136.998245
-74.275436
-79.352676
-70.119850
-66.852737
-45.490726
-76.201340
-108.607651
-42.663635
-127.668083
-99.238739
-93.891068
-93.469131
-64.620499
-158.840088
-65.907837
-126.460129
-51.442635
-69.441063
-145.360321
-64.621384
-77.133705
-61.488735
-43.695747
-62.839375
-60.507084
-118.227730
-77.509735
-46.267227
-123.803535
-92.297668
-89.409439
-84.785088
-63.844505
-63.719181
-117.078285
-54.976257
-83.826508
-79.340897
-49.931896
-68.081261
-99.735588
-157.922073
-141.229462
-72.959465
-155.194778
-102.053108
-60.951828
-84.228752
-84.817459
-60.050037
-127.576599
-71.222420
-125.007629
-101.210869
-62.219006
-59.107697
-52.554245
-89.955254
-54.315876
-78.237549
-145.182541
-148.690231
-57.229698
-92.726250
-139.512634
-114.609489
-92.227051
38.350395
70.141144
-47.944168
-151.593384
-119.927162
-119.969864
-131.837128
-81.657272
-143.915573
-27.782530
-90.682251
-117.742172
-98.756302
-60.502201
-120.533035
-67.192818
-64.696465
-108.690491
-61.084522
-72.174629
-62.696945
-91.566956
-81.503548
-111.240112
-94.796959
-78.997513
-70.157021
-130.510483
-104.463715
-72.241158
-66.712608
-68.418381
-64.861420
-52.983902
-109.861252
-99.961067
-56.730705
-94.538933
-56.929852
-98.900681
-83.897057
-82.601524
-56.934734
-117.548859
-86.334450
-65.330605
-70.847511
-117.951897
-65.741447
-135.782394
-59.021561
-72.664642
-140.673615
-76.006248
-81.080032
-72.193810
-178.075409
-120.916077
-109.696304
-58.236504
-95.915337
-72.208633
-101.173866
-68.833672
-64.357307
-94.344109
-55.987247
-107.832611
-118.034256
-112.533379
-87.485802
-61.298500
-107.728500
-72.125458
-96.285751
-113.822525
-54.082615
-85.145317
-62.708187
-60.355579
-157.341293
53.163803
-58.135426
-59.530083
-13.457585
-71.373535
-66.788742
-69.561470
-98.468254
-59.401108
-65.717384
-46.018768
-72.587555
-154.488281
-76.939682
-170.761658
-106.638458
-68.304535
-141.380447
-147.909607
-51.529205
-125.378769
-104.536369
-80.974167
-167.864578
-99.683983
-117.203400
-52.499660
-43.448895
-91.447662
-72.418098
-134.717941
-112.920380
-56.251472
-70.264236
-36.096497
-154.048279
-100.053856
-62.073669
-72.811539
-128.593582
-84.884087
-67.310501
-61.516083
-49.908268
-143.946350
-66.959595
-114.331085
-112.980408
-60.484982
-68.377235
-93.147507
-57.338001
-105.171913
-58.769970
-52.825676
-50.698475
-70.436699
-76.069122
-61.827572
-61.990650
-82.593254
-69.697159
47.649666
41.566456
62.506882
33.984371
75.733749
-151.901917
-52.435284
-90.407845
-163.536713
-99.388611
-60.023972
-72.761986
-66.940880
-152.491943
-153.234909
-152.046967
-58.881329
-120.522751
-106.246033
-118.288872
-55.756866
-54.067459
-60.021454
-59.411736
-154.441666
-39.585922
-50.638630
-111.250710
-75.067177
-57.697281
-20.789757
-62.789467
-127.376274
-59.306973
-120.969963
-105.237549
-160.555939
-57.238251
-87.571785
-65.506424
-111.495583
-59.276257
-92.613831
-57.401814
-129.038620
-67.954674
-53.854652
-83.161407
-98.325455
-139.193970
-126.329285
-96.655685
-86.088982
-62.043762
-142.027695
-113.726471
-103.480980
-97.894020
-75.916779
-117.323303
-104.554970
-56.352150
-71.838936
-64.061478
-166.694138
-65.897896
-153.632233
-61.765129
-59.197678
-101.416573
-81.824944
-119.278084
-85.329094
-70.226288
-64.870445
-103.336327
-55.641117
-99.856117
-126.095421
-109.028870
-69.230927
-76.162804
-149.823364
-113.242210
-131.056778
-151.127716
-72.222099
-60.578476
-162.860245
-66.493057
-129.463699
-60.152218
-94.001236
-128.577423
-55.987019
-144.353271
-65.535210
-127.022293
-59.867867
-145.806549
-84.246284
-95.072525
-62.944614
-69.333557
-70.346039
-54.867699
-146.183884
-62.949902
-52.880100
-60.614361
-93.472778
-53.256855
-71.543854
-52.860428
-146.421417
-55.150742
-91.153992
-84.398079
-161.373795
-72.940361
-107.312492
-64.099854
-65.315384
-157.196991
-137.308075
-107.596008
-149.487732
-101.206261
-100.439636
-111.967331
-75.564804
-110.181038
-114.628258
-57.447876
-41.821968
-36.122501
-58.183571
-90.951363
-87.774246
-57.527832
-60.555019
-107.346764
-50.987587
-97.060623
-76.793800
-103.800964
-85.318314
-90.933945
-103.503479
-144.239761
-95.348610
-113.029068
-56.781204
-68.812691
-154.260803
-95.627274
-46.271824
-73.113388
-55.587471
-108.883217
-93.543053
-86.991859
-41.495209
-62.317680
-160.569992
-91.347069
-76.079659
-78.279823
-82.236015
-156.991669
-31.383392
-127.853279
-57.732334
-93.068703
-93.042229
-139.537643
-106.263161
-117.785728
-107.590843
-63.196651
-104.809044
-45.925934
-98.232933
-83.282639
-71.717415
-54.316902
-86.989220
-103.526894
-141.252914
-99.963936
-123.990181
-80.993927
-161.125656
-121.690361
-117.354622
-59.470119
-123.165627
-45.708031
-104.798843
-121.525261
-67.979820
-57.710350
-88.397659
-93.072906
-71.198677
-73.205978
-110.143433
-50.224018
86.573288
42.758682
-58.637268
-70.193932
-76.721909
-86.872375
-37.565372
-57.039070
-151.261871
-66.834366
-150.869415
-67.641579
-134.318726
-55.681190
-71.944893
-65.362251
-73.885338
-66.633369
-69.658592
-71.797096
-44.298687
-153.675171
-100.386543
-66.996750
-66.226181
-76.697136
-59.117538
-95.487823
-54.026016
-143.660446
-61.078999
-156.161087
-67.827026
-39.866444
-68.418571
-166.713852
-67.434166
-74.790504
-115.620262
52.527649
50.161591
19.209595
-130.789215
-162.876358
-62.647408
-66.341026
-91.707863
-81.177940
-103.513435
-59.526222
-161.615387
-63.968025
-46.831215
-55.299549
-64.261177
-78.660187
-62.273323
-65.834641
-78.001213
-138.660172
-75.294792
-82.736382
-61.705421
-84.572319
-101.927864
-67.277023
-102.640961
-46.256546
-57.190155
-65.968391
-46.633190
-65.944016
-48.331425
-132.331009
-50.191025
-62.315765
-79.546074
-103.679710
-66.931686
-63.710526
-47.786884
-81.585693
-63.119900
-47.647575
-83.482704
-66.689896
-41.809612
-66.177628
-119.014114
-56.327209
-69.729820
-140.205292
-124.719879
-55.721519
-60.559998
-97.383133
-68.781013
-52.326202
-64.899696
-71.879257
-57.913773
-115.405495
-96.077324
-65.086784
-60.203243
-59.996708
-134.546494
-63.475826
-62.526581
-65.858170
-63.690853
-85.195175
-74.596497
-60.616547
-67.989777
-56.745701
-120.032074
-110.754822
-84.631874
-59.000721
-64.253403
-77.569168
-59.520302
-57.330105
-48.582142
-75.370453
-73.362076
-63.335384
-91.480362
-29.235273
-57.180683
-68.760910
-67.817207
-151.771408
-57.676498
-129.809128
-73.656403
-84.224548
-72.459160
-60.013889
-84.393600
-100.271881
-75.077827
-127.864784
-61.018162
-80.001045
-90.777161
-69.042252
-64.129723
-68.042160
-121.284752
-69.363678
-75.502411
-147.436401
-158.773972
-134.037598
-68.697304
-113.946877
-66.626060
-61.122883
-149.541931
-62.530540
-60.109966
-91.320930
-57.210800
-61.402782
-91.283920
-108.769112
-146.443069
-91.918312
-59.060989
-58.469395
-62.127956
-34.922470
-53.019173
-95.058311
-70.117256
-175.983643
-148.876923
-117.321442
-154.367676
-92.633797
-54.564201
-83.653267
-109.763130
-84.371902
-148.225403
-131.595383
-118.913597
-21.945873
-74.337914
-61.940849
-98.380142
-85.654503
-30.627123
-70.299553
-118.634995
-60.582817
-90.078339
-105.671242
-74.527855
-169.074783
-37.701504
-43.690434
-126.623779
-160.215515
-138.508057
-49.563488
-151.377426
-60.095512
-53.682091
-127.286636
-48.920387
-100.840004
-61.861328
-67.044449
-59.802456
-90.970146
-116.499474
-65.135162
-64.730904
-60.869850
-72.285179
-66.443733
-123.211540
-50.355003
-72.034126
-48.333481
-60.326099
-60.523178
-104.552597
-51.946751
-100.361084
-106.307281
-67.629242
-75.932030
-56.040813
-98.992287
-109.006180
-65.149261
-38.097057
-159.215744
-131.974014
-62.096115
-60.731033
-36.578548
-63.277908
-91.385399
-151.845459
-81.739799
-94.862564
-66.615227
-55.745861
-149.312332
-77.450737
-71.137177
-37.004269
-70.418762
-63.356949
-65.084053
-68.676445
-60.157619
-82.416382
-114.653381
-76.677292
-55.655464
-145.337936
-75.871140
-73.775536
-128.642197
-61.581371
-70.724403
-33.702843
-81.206947
66.298317
83.688004
-44.495346
-65.407280
-149.380371
-54.771942
-71.813469
-82.952515
-77.611801
-149.588837
-90.867310
-56.314396
-71.440155
-63.947411
-61.289810
-61.835945
-122.336662
-62.438026
-59.574245
-55.013218
-127.380341
-69.562889
143.885925
-70.613869
-132.174225
-130.333054
-143.882843
-50.738064
-68.920395
-60.283009
-102.489235
-26.630657
-129.048798
-130.340240
-59.180813
-72.003799
-61.953861
-52.366528
-83.436287
-64.643372
-74.278893
-86.102676
-60.097752
-90.810143
-54.169720
-124.981636
-57.461864
-76.113808
-69.719955
-85.346100
-55.247768
-68.797104
-85.157784
-51.926598
-151.098328
-84.511864
-62.656403
-85.804733
-106.290154
-57.382156
-67.819366
-144.266144
-133.076675
-81.624535
-53.038429
-110.987434
-94.515175
-123.299385
-69.505318
-136.980988
-54.573509
-145.775696
-62.740284
-72.300995
-60.015625
-90.013748
-25.276129
-142.177917
-151.608215
-158.284561
-66.193207
-114.953949
146.667953
-53.475517
-107.428909
-69.087196
-46.370888
-68.871124
-162.928741
-83.901131
-16.532997
-81.572868
-70.559799
-130.045761
-67.382484
-146.737228
-71.313988
-68.516541
-143.961136
-75.259598
-84.196205
-37.382217
-44.948921
-84.949684
-49.523232
-81.467545
-157.444962
-123.711441
-121.431534
-58.278934
-29.077520
-89.148262
-63.873611
-50.038723
-160.604385
-70.835648
-88.818169
-60.588924
-97.386475
-106.962959
-99.844276
-50.467575
-63.182205
-79.499001
-94.621384
-74.455719
-52.428146
-70.825676
-116.486046
-67.400444
-103.863892
-83.939484
-123.569183
-77.940910
-56.588055
-62.258080
-120.730858
-54.582912
-73.723450
-135.709747
-59.951130
-63.564945
-156.684357
-57.344627
-132.170929
-123.343918
-74.278275
-53.976189
-136.068283
-63.331688
-112.429161
-85.126099
-94.403587
-98.796280
-95.899948
-53.243145
-90.763168
-64.198647
-147.454849
-73.482750
-127.284653
-53.898712
-84.693825
-154.437119
-55.293163
-104.419250
-94.204880
-48.851051
-38.217587
-27.427462
-82.867706
-103.603340
-69.366661
-64.311111
-91.627846
-37.183659
-79.460335
-73.344742
-88.991005
-61.084045
-138.211929
-79.024406
-82.545738
-59.067562
-75.609764
-32.614574
-65.215858
-141.097992
-65.317528
-67.309265
-68.658051
-57.764996
-63.206772
-58.503571
-104.778282
-141.679718
-159.032822
-62.747257
-66.387917
-78.701149
-67.461441
-67.019844
-68.254738
-62.239468
-104.684990
-73.909439
-77.201828
-94.743988
-143.144958
-103.104782
-120.843018
-92.812691
-76.519524
-98.878304
-83.983803
-61.669106
-55.916271
-102.244064
-51.530861
-157.250107
-34.279613
-178.520096
-99.794006
-56.506218
-92.292381
-105.070190
-173.896805
-84.691910
-128.790070
-82.079155
-99.657341
-64.144028
-72.778725
-72.638191
-43.412144
-71.670006
-92.875282
-72.624367
-56.992409
-57.685207
-143.569916
-150.725067
-96.075325
-80.822693
-60.947182
-93.398163
-128.976425
-65.223198
-87.201096
-121.281227
-57.467461
-65.924149
-62.851513
-74.308510
-141.721313
-162.855911
-60.982574
-32.340714
-64.385239
-83.049316
-89.089195
-68.400337
-44.154354
-63.066616
-64.971436
-72.713135
-157.802399
-126.495079
-67.200027
-110.075401
-65.018921
-103.608086
-38.192032
-72.710701
-54.069279
-64.608284
-55.582031
-137.868225
-72.331360
-67.446106
-59.334698
-69.597412
-140.851013
-114.911369
-121.107689
-109.408249
-163.433426
-110.066750
-113.489746
-109.629211
-114.514488
-75.267776
-85.760818
-67.007133
-48.453316
-91.870239
-60.273205
-82.836029
-56.624630
-78.538399
-58.380547
-52.948044
-50.362354
-79.174423
-79.445450
-63.840191
-64.073303
-59.062267
-131.042221
-61.310406
-55.626629
-74.962486
-69.111862
-71.632416
-54.227299
-66.449005
-163.959808
-61.015923
-68.177818
-49.966068
-157.329712
-67.468765
-121.014732
-59.019619
-60.643265
-61.908367
-65.059174
-64.215004
-53.770088
-140.451706
-63.313557
-78.447472
-62.872025
-137.726135
-95.713470
-67.840462
-100.589569
-61.882835
-50.339108
-73.907043
-70.163849
-67.358292
-143.342224
-104.406448
-149.645386
-62.450218
-55.548592
-68.986382
-91.318230
-52.613869
-72.950378
-62.039211
-137.685349
-97.505859
57.993637
62.583305
69.940178
82.823341
52.658047
81.373154
64.354774
-108.253662
-150.009476
-88.280922
-68.950783
-58.398598
-52.951656
-81.427254
-55.850754
-52.306126
-93.518974
-124.299255
-89.186440
-88.709763
-61.095562
-63.015923
-64.411919
-44.346371
-68.948723
-83.301056
-131.915344
-155.129059
-73.067261
-119.624664
-61.646976
-84.368744
-152.645264
-57.888035
-66.543892
-74.162834
-134.115219
-99.032646
-73.560822
-119.903610
-117.011734
-66.375267
-67.376930
-93.992126
-69.822983
-55.969414
-104.009224
-71.188232
-62.349644
-78.093109
-33.215996
-109.405540
-81.601486
-82.362648
-116.671021
-65.862556
-61.558464
-63.143990
79.485588
40.072716
94.160645
80.889000
-74.940712
-77.046814
-65.186951
-118.273216
-81.722160
-56.606045
-29.351210
-69.816284
-36.132675
-113.627121
-53.523293
-48.062138
82.091133
-65.765694
-49.244720
-59.206673
-59.679935
-68.402496
-134.415024
-77.195091
-111.156105
-120.050537
-89.239159
-77.439194
-66.432968
-84.476753
-55.516167
-55.895729
-55.481270
-69.692688
-84.037132
-49.791683
-61.462452
-94.621796
-104.522781
-117.076347
-87.518982
-122.658264
-68.699326
-79.059341
-169.825531
-90.613434
-100.329842
-148.816986
-68.037720
-146.513992
-70.131676
-69.700439
-81.223961
-61.916325
-97.099655
-52.895866
-129.475006
-44.495617
-58.096733
-65.380333
-74.636307
-79.488693
-56.997444
-177.749359
-112.118652
-154.257736
-72.154518
-83.355530
-57.059162
-62.986244
-76.491974
-64.765587
-80.931572
-88.428711
-61.683189
-104.538361
-61.023190
-70.935913
-48.083092
-152.680023
-47.240574
-69.558891
-99.803284
-144.858383
-61.059826
-58.811928
-77.540428
-68.675575
-84.541260
-52.412338
-27.694012
-44.985146
-57.017471
-59.682312
-133.713516
-63.655521
-153.883789
-60.632462
-124.879158
-145.328156
-135.708588
-66.997353
-68.514549
-113.368362
-62.399513
-119.426743
-65.579605
-56.974609
-89.793602
-69.356926
-103.802208
-60.464451
-125.503349
-113.382729
-125.228233
-54.607529
-81.742470
-82.527946
-90.866112
-114.445152
-116.841660
-105.353889
-58.746742
-84.747414
-69.601334
-77.499947
-53.982296
-61.929726
-158.840195
-57.296036
-125.041481
-156.116425
-60.790031
-63.643536
-87.080246
-61.079441
-73.886047
-72.900551
-86.581902
-94.844955
-58.409431
-105.928543
-103.714966
-121.834473
-111.369003
-60.866776
-153.978958
-77.533119
-68.024101
-61.641525
-81.800751
-97.446915
-116.635635
-138.596268
-69.697105
-111.359116
-131.448761
-84.689804
-92.587494
-66.295700
-92.584877
-92.749031
-99.608849
-126.654106
-100.498848
-96.181519
-134.152283
-58.383598
-64.567383
-59.843369
-62.934917
-123.178192
-118.494087
-89.079208
-111.700783
-75.264374
-151.221664
-66.581024
-101.525970
-141.791885
-58.463097
-62.650589
-61.645710
-100.745064
-63.588833
-53.738125
-147.129349
-139.565125
-149.898376
-60.842319
-58.096191
-75.317131
-65.221741
-63.171173
-87.014809
-113.191666
-67.983017
-75.297928
-60.353172
-99.365044
-117.751495
-65.778526
-104.270973
-95.155830
-68.102455
-101.286194
-63.095890
-49.032848
-54.740936
-92.378929
-46.377499
-65.488091
-121.708511
-66.526070
-80.758606
-82.485229
-61.884453
-85.071945
-63.899094
-71.094353
-63.225437
-57.607788
-57.149502
-71.733101
-50.617504
-59.821507
-53.577103
-90.335175
-86.413025
-79.220802
-63.477657
-75.319733
-71.278976
-67.170425
-74.371277
-157.165863
-55.742790
-54.089394
-148.076508
-112.350243
-171.666397
-87.737762
-110.736252
-52.531837
-99.465355
-106.978409
-60.773407
-73.966820
-56.056320
-80.048019
-45.316570
-162.833710
-164.076431
-64.505272
-150.829086
-60.907990
-53.554340
-165.293625
-105.302361
-120.071442
-114.387131
-95.043983
-63.784935
-65.433357
-62.228970
-70.773155
-162.326263
60.427063
81.845970
52.851845
55.025269
-64.437981
-147.718719
-140.662979
-64.000526
-56.540630
-72.393044
-56.468521
-38.354389
-55.126545
-76.954987
-89.311363
-97.452850
-32.711376
-116.452858
-80.004166
-74.250610
-36.901512
-80.975479
-61.958214
-81.337257
-45.717541
-160.417130
-93.166862
-78.316437
-101.853737
-113.417801
-111.296837
-59.384113
-99.718819
-77.529869
-134.801132
-87.940544
-165.254837
-63.768761
-62.676311
-68.985695
-103.398354
-40.571583
-67.998405
-76.192680
-64.888054
-76.189796
-81.551331
-70.463974
-58.825268
-45.539303
-102.090851
-146.378159
-99.291687
-105.507187
-90.999649
-58.568508
-71.814529
-56.941856
75.168213
51.205456
60.082684
44.081722
49.629398
75.525703
45.620502
47.489998
39.949715
-94.737946
-37.778835
-65.366745
-69.692757
-84.880959
-72.720459
-151.734390
-71.476242
-70.351051
90.853371
73.615585
45.077324
-56.941769
-64.584160
-65.471420
-142.079147
-63.424450
-143.556854
-63.109966
-52.305805
-64.336014
-71.205521
-127.561508
-59.135132
-149.721802
-41.272709
-59.404503
-87.799637
-59.900326
-58.977917
-45.706287
-33.415455
-62.459091
-59.524666
-90.784081
-61.645924
-160.658401
-56.549679
-87.708542
-85.902161
-63.379192
-77.788773
-57.616718
-111.058403
-60.793816
-71.589798
-55.144073
-56.424244
-41.527615
-150.889160
-61.343578
-128.227539
-57.727432
-159.366531
-68.958855
-58.933006
-144.560074
-62.627960
-64.110008
-65.938728
-71.226067
-125.640297
-97.296623
-102.268059
-71.216866
-45.013077
-29.147688
-57.300358
-43.611031
-63.558849
-93.384140
-87.164764
-41.350891
-56.444065
-61.019539
-61.528606
-101.976250
-121.307457
-94.563087
-113.040154
-104.652710
-130.319534
-80.987221
-55.246597
-145.583023
-151.331604
-64.993698
-86.911102
-73.640549
-81.705719
-100.251381
-99.106743
-141.131943
-120.957863
-60.703964
-37.167946
-70.984879
-60.872807
-65.024704
-57.063919
-37.232307
-80.696381
-129.852493
-83.939339
-137.393753
-87.623322
-64.255844
-78.238266
-50.963577
-69.815834
-102.660072
-111.686211
-83.208054
-127.599319
-81.603920
-80.091972
-89.321564
-115.174728
-67.617691
-63.054501
-46.426991
-54.036842
-81.432022
-124.693596
-127.870750
-59.402760
-109.351402
-61.307556
-64.477180
-48.305943
-94.049217
-161.572922
-75.058212
-68.745132
-90.894226
-69.201714
-97.578712
-67.292458
-64.449440
-68.909515
-61.156773
-54.745647
-66.791771
-139.907349
-71.562943
-62.494785
-49.622723
-30.965248
-72.411835
-105.088409
-94.435768
-118.232208
-170.910217
-102.442825
-108.794441
-102.861671
-155.532639
-87.425560
-114.858452
-106.119209
-142.011551
-59.564491
-120.048576
-72.639595
-96.679138
-125.018234
-122.045418
-105.541801
-61.248386
-164.945587
-55.112400
-118.640396
-71.356804
-89.607300
-128.264221
-104.783463
-94.722740
-88.079826
-41.809940
-71.135101
-72.701797
-152.251099
-147.305725
-80.858658
-85.983925
-103.651917
-71.180473
-57.455338
-68.612633
-83.514435
-65.787125
-63.274460
-140.590881
-38.105824
-64.140884
-68.304382
-143.676636
-54.720650
-58.098732
-67.716476
-74.220490
-76.366920
-45.361534
-91.399223
-58.399918
-58.694935
-128.537415
-133.304855
-108.207733
-59.004227
-63.334034
-155.430893
-120.211922
-91.802681
-58.497078
-85.323647
-62.001720
-50.961239
-67.429222
-49.946205
-59.545353
-64.572037
-101.657562
-164.787125
-122.682404
-68.170029
-59.485447
-69.375023
-125.593430
-65.074181
-83.022484
-53.856030
-112.366684
-70.234459
-83.234039
-157.696152
-100.751419
-66.121735
-91.659363
-68.912712
-64.893517
-79.684113
-59.791603
-67.035515
-61.262585
-72.695053
-87.242737
-57.832226
-64.433838
-62.585751
-63.629463
-83.552353
-63.297779
-99.483574
-110.830170
-123.507545
-104.380569
-67.099693
-63.275928
-147.416214
-66.532135
-149.729065
-169.605637
-104.082840
-65.797951
-132.667862
-51.952137
-138.832382
-144.439117
-70.380646
-35.192993
-61.059566
-61.564400
-83.052620
-68.625198
-85.434769
-52.125183
-46.751331
-70.939148
-109.763252
-52.702240
-47.716927
-90.825211
-58.198330
-68.598305
-104.318863
-165.195541
-61.591568
-53.664204
-158.238892
-62.757290
-62.170528
-104.890045
-69.561111
-77.312141
-84.471291
-142.104645
-62.736786
-67.123657
-93.688911
80.037849
51.486240
46.462826
52.451736
63.331326
39.216122
45.006439
154.156296
-66.729370
-85.276649
-67.421883
-35.726925
-93.319641
-80.289452
-77.942368
-88.978455
-59.553337
-60.838310
-54.625717
-61.964123
-158.074722
-40.090145
-113.068466
-79.716774
-85.775352
-59.786125
-128.164749
-55.014042
-67.281693
-77.660622
-88.769592
-63.983078
-111.817360
-101.225487
-65.471268
-79.499420
-60.417774
-62.707867
-58.098175
-61.816383
-113.905830
-125.588966
-43.743202
-166.503418
-51.726013
-90.746338
-65.639046
-162.152695
-103.596741
-67.820251
-57.053436
-85.175575
-99.855690
-56.458443
-116.146652
-115.899414
-96.756332
-112.088821
-160.056885
-68.102844
-150.360657
-48.211277
-42.588078
-53.142876
-56.971535
78.353638
84.443390
72.416176
97.680435
-62.827122
-69.954605
-71.645805
-87.898399
-76.099953
-96.350464
-132.343735
-65.014481
-55.337902
-69.245018
-146.875107
-135.326889
-80.628273
-29.378344
-165.867401
-149.693893
-79.236252
-77.672417
-56.054253
-61.328094
-63.251114
-102.776566
-90.363319
-90.230499
-104.209251
-75.927071
-57.181622
-60.588322
-70.784523
-132.883835
-59.168087
-100.262993
-63.259117
-46.702488
-118.700645
-60.008003
-56.121346
-47.329334
-85.075790
-52.773468
-87.903137
-91.737785
-103.713959
-61.677601
-87.383133
-149.273865
-57.028732
-26.968641
-70.896706
-64.802414
-81.332832
-127.613716
-85.361130
-65.806877
-23.550957
-45.579872
-79.945679
-109.034843
-88.293587
-96.746552
-62.779060
-72.339264
-77.592369
-90.370209
-107.548088
-64.506500
-89.785080
-90.826180
-71.418411
-56.356701
-121.343903
-131.082245
-70.721306
-118.429123
-43.018223
-52.593689
-105.567116
-61.016441
-63.857319
-75.955360
-63.790501
-49.885464
-63.670181
-98.792282
-69.716713
-93.312851
-58.107491
-93.995621
-132.693771
-147.983841
-88.461159
-72.756165
-87.660805
-133.172318
-66.902191
-64.951241
-152.610168
-61.959129
81.813019
-98.867310
-73.425034
-153.731644
-43.869099
-66.459389
-60.062042
-78.639023
-132.855637
-56.907925
-57.281670
-44.982460
-63.667229
-74.848892
-75.847878
-57.550289
-119.864143
-46.922756
-87.466896
-104.159645
-129.027390
-153.612183
-57.066654
-47.686272
-60.999199
-95.266434
-48.855618
-57.830566
-77.160736
-84.143806
-113.636925
-109.225594
-107.614983
-98.256668
-85.050377
-64.347336
-65.868584
171.411865
-97.869675
-102.487137
-120.156189
-100.358444
-99.234901
-60.064598
-30.682215
-74.714836
-95.426727
-74.723892
-46.703484
-78.909058
-70.534851
-60.191120
-85.031059
-105.640648
-56.541740
-72.795128
-55.889278
-104.177193
-116.149696
-104.056686
-113.335266
-36.283337
-57.232220
-151.067581
-155.900665
-116.244896
-52.029228
-76.676094
-59.226227
-123.384804
-113.724358
-70.380760
-149.177078
-56.396206
-65.798462
-116.629669
-47.321896
-65.511719
-123.950745
-147.650589
-61.022327
69.928261
81.957710
-126.869484
-61.962700
-73.770790
-47.817593
-139.986298
-56.615780
-122.126945
-105.733635
-100.493996
-48.904881
-108.572327
-57.225910
-85.978035
-92.028893
-71.102692
-47.414974
-58.068470
-72.956001
-151.117493
-67.287315
-70.849319
-76.265549
-155.403519
-80.707008
-151.766068
-34.174141
-58.576683
-61.550411
-89.105728
-72.582314
-62.496513
-136.621750
-54.679405
-33.730694
-86.000122
-80.763924
-71.540955
-58.168953
-122.498123
-54.887550
-57.768314
-74.456528
-69.420174
-105.784462
-97.017540
-99.100090
-76.691231
-53.931049
-65.117149
-159.289856
-48.801865
-53.377655
-58.977047
-76.180595
-72.108620
-83.960640
-64.056847
-178.345047
-65.513023
-55.072182
-70.425407
-60.124737
-63.779396
-143.296524
-63.661827
-48.774738
-92.943024
-66.912636
-146.307449
-66.703644
-59.356922
-57.868584
-48.863503
-144.812317
-68.076958
-145.741592
-148.240662
-65.705238
-142.204010
-52.222519
-69.582062
-69.834129
-38.355213
-60.090458
-103.630310
-160.373657
-101.542030
-40.080883
-163.406662
-63.372112
-124.065247
-83.406128
-133.756561
-70.863075
-34.837833
-148.770477
-56.741146
-45.793827
-148.012787
-66.795692
-139.455536
-65.730194
-76.351555
-105.184799
-60.048153
-45.693756
-54.818165
-61.738567
-40.450729
-43.932087
-46.581142
-154.644028
-67.363594
-59.964912
-64.566460
-107.664459
-71.654625
-74.497269
-69.338051
-62.667652
-77.558502
-133.450272
-80.263016
-129.794479
-57.201290
-57.600342
-92.994743
-26.018206
-71.996231
-64.612167
-68.498489
-118.577103
-51.298538
-56.428150
-67.113770
-89.101196
-145.841721
-43.732403
-84.104424
-51.325802
-115.380562
-145.529343
-93.418274
-100.890938
-58.455379
-63.402103
-145.141281
-163.886932
-59.488834
74.762169
66.933250
44.462788
95.859901
90.817650
51.329079
70.218025
87.993080
-46.780312
-38.481785
-94.869560
-63.220676
-122.821960
-72.954666
-58.819679
-72.666725
-83.384689
-76.725616
-49.079762
-56.410275
-90.134674
-60.189884
-63.010220
-68.069580
-65.689026
-56.701214
-78.353409
-75.726738
-91.345818
-124.330566
-61.707073
-94.554337
-137.835342
-73.233688
-90.738358
-84.163506
-119.905525
-57.664280
-80.213074
-36.550869
-55.808140
-60.569008
-58.075832
-59.316071
-60.167377
-63.681259
-53.241455
-143.652893
-65.688347
-74.281990
-53.379925
-160.521698
-69.023125
-55.441723
-101.690804
-61.874023
-90.549385
-72.742737
-93.793777
-89.213875
-129.795776
-71.476463
-93.556015
-98.782616
-85.204842
-150.882584
-139.339035
-148.331421
-64.702721
-149.560608
-60.505009
-83.358292
-91.719788
-152.150253
-68.576584
-174.812943
-161.902283
-60.468788
-51.780586
-146.286377
-127.589310
-67.239777
-75.173805
67.873123
28.676790
-67.341095
-59.715714
-73.714905
-147.605408
-41.772808
-85.559212
-63.342175
-26.377214
-76.993027
-62.237881
-66.167824
-150.425232
-119.047173
-79.609482
-51.950573
-91.695801
-60.367489
-155.371277
-67.764763
-76.805435
-75.909622
-52.097260
-68.128098
-62.217964
-85.622688
-68.556541
-75.600372
-75.563889
-74.255135
-27.841957
-66.170067
-87.681129
-54.670322
-148.463654
-152.164154
-71.533737
-94.436165
-152.699310
-83.160698
-67.533791
-103.778160
-170.593811
-71.290550
-116.451370
-93.094589
-78.946907
-66.476646
-156.636063
-57.923599
-114.673874
-76.680908
-75.732582
-53.625343
-61.316051
-95.943024
-89.719414
-84.266563
-65.900536
-99.854225
-95.281494
-81.764313
-59.279804
-77.817085
-64.675682
-98.889832
-76.942993
-96.263069
-98.487732
-131.395859
-77.058807
-67.681984
-140.591492
-148.726135
-73.564308
-147.335022
-51.411190
-12.529376
-76.768822
-56.896988
-58.772758
-64.258629
-68.807098
-75.889748
-62.979969
-77.991554
-96.777901
-154.023682
-49.326141
-76.247627
-136.017990
-69.383858
-59.423107
-94.821724
-78.536789
-56.910923
-87.425789
-46.987263
-66.382042
-92.431412
-84.404945
-129.859299
-120.415001
-81.227829
-123.181168
-96.787758
-124.940681
-40.737255
-75.444138
-68.796432
-141.640915
-77.308632
-117.628624
-91.446098
-71.646591
-76.025284
-124.772072
-65.281746
-90.275360
-53.224812
-119.032936
-68.467957
-91.597878
-91.711769
-65.524078
-60.646484
-55.546875
-66.260040
-51.833488
-66.071968
-93.365959
-100.626968
-59.003899
-48.366508
-58.105236
-86.786957
167.632385
-39.401569
-104.017441
-68.302200
-58.679192
-31.847076
-160.973038
-63.350658
-73.618210
-82.557755
-74.575249
-47.683964
-62.064278
-65.116531
-56.505005
-57.649395
-127.133415
-58.815205
-58.724609
-70.468536
-58.542080
-103.464287
-128.178619
-109.310318
-118.114281
-164.165817
-117.425385
-60.678101
-67.522110
-102.159744
-60.967705
-95.035477
-177.904343
-100.673996
-124.484947
-54.135536
-147.555756
-94.566315
-106.381699
-97.075104
-137.417419
-114.473282
-75.807983
-57.185806
-68.214630
-90.143654
-124.538437
-109.434433
-63.036278
-80.625343
-80.947601
-126.539711
-54.938877
-129.232117
-109.621185
-79.869659
-63.560616
-107.329239
-95.383743
-97.809189
-115.524490
-63.611679
-51.541836
-93.897270
-99.415512
-98.264740
-61.652180
-71.008736
-76.225189
-114.958633
-60.546070
-132.350891
-150.348145
-132.911560
-66.142700
-77.654778
-62.461983
-63.067238
-140.229294
-52.013161
-149.028137
-62.910118
-61.393951
-53.052639
-100.119743
-93.591599
-61.961239
-55.296684
-101.479355
-67.808922
-135.175369
-59.588406
-61.455704
-60.990101
-137.705002
-57.948898
-71.730560
-109.492073
-77.661377
-105.661972
-63.249168
-97.700272
-80.754288
-21.353083
-144.056107
-50.905853
-64.282936
-79.526260
-133.933273
-37.625908
-69.963478
-40.812290
-103.053055
-65.146904
-147.381561
-173.528793
-79.274445
-49.565060
-123.059181
-59.760300
-72.107048
-63.197174
-123.167908
-66.861229
-137.777527
-155.596893
-93.787712
-94.377464
-80.025978
-78.097862
-139.315674
-75.098076
-79.193031
-57.983837
-78.510887
-114.486748
-56.813187
-102.519211
-71.090813
-76.241867
-134.057755
-86.654381
-87.567818
-65.878250
-43.686161
-82.757553
-56.005871
-77.992378
-69.763855
-74.144005
-53.127392
-86.504913
-69.700951
-51.683987
-59.675694
-74.273026
-56.464794
-73.852325
-49.461887
-129.123291
-153.057587
-53.617588
-66.897171
-119.410881
-49.056442
-78.492584
-87.692894
-69.243683
-37.488605
-62.076309
-81.210213
-67.318733
-128.172531
-146.450302
-86.399406
-24.570889
-71.061066
-49.631435
-65.831627
68.340004
70.112801
47.013329
44.508640
49.752228
53.175961
54.420815
65.973022
-101.055954
-30.359131
-74.817863
-54.252407
-70.835037
-118.579056
-116.527176
-72.966850
-44.282043
172.653183
-61.274826
-62.711571
-57.546703
-55.890511
-58.395840
-86.572205
-115.596672
-134.007889
-130.092010
-95.016632
-107.822838
84.943726
93.566727
70.812660
62.122440
68.873016
48.310783
71.942833
70.103180
80.820694
-90.813957
-53.613926
-118.786064
-37.682037
-62.001064
-112.861900
-67.256523
-80.387444
-156.090027
-59.245018
-86.871323
-47.221016
-164.019623
-77.817177
-29.547113
-74.205421
-110.107544
-62.077400
-91.600800
-54.970837
-93.547775
-43.233562
-82.324524
-53.076969
-152.700241
-54.900284
-67.256241
-64.835320
-108.835052
-90.444725
-61.588360
-46.506222
-104.771790
-65.037704
-71.292183
-155.222961
-56.990719
-72.794334
-68.113853
-148.222717
135.235504
-59.157104
-74.365852
-34.481773
-67.301270
-39.305344
-74.880157
-60.363731
-66.221672
-54.870487
-157.574112
-55.237488
-61.411259
65.461266
54.959423
54.575825
54.629841
45.291168
74.465714
42.455360
63.301220
47.454594
46.651600
41.338394
55.099056
71.101204
-54.099922
-47.732944
-51.969902
-61.607861
-109.066689
-81.296394
-108.355591
-78.297516
-139.051941
-65.292130
-64.591759
-66.007576
-68.736557
-61.785614
-52.278748
-57.287071
-71.461319
-58.546383
-56.524254
-50.040417
-52.002140
-135.531982
-62.062538
-82.742775
-110.601395
-128.825745
-86.594116
-64.733597
-143.144073
-32.418102
-71.270737
-144.535950
-69.322716
-143.496567
-111.560211
-76.046120
-131.808395
-69.395592
-56.932533
-93.576889
-84.767639
-57.680584
-80.501869
-67.133644
-67.114349
-59.497475
-161.497955
-68.811859
-71.972008
-65.252373
-74.854774
-97.374641
-104.668648
-102.856674
-60.503487
-71.247650
-148.142700
-70.113396
-45.673801
-175.855927
-82.908981
-154.083618
-62.928524
-56.482742
-96.613457
-57.229290
-113.784180
-54.946552
-106.435707
-65.423172
-76.031639
-47.907398
-63.680214
-87.107025
-120.915268
-82.074570
-60.956097
-60.643539
-63.095814
-64.682709
-131.750549
-55.987980
-69.555641
-56.731377
-55.168949
-57.340809
81.935234
46.787819
88.884865
48.791626
53.015530
49.991947
39.199413
42.737206
83.134285
77.112267
66.339828
23.153967
117.361740
58.093952
72.788979
60.064816
56.349365
90.211845
60.794376
79.524300
-61.418732
-44.869637
-115.722717
-77.575989
-107.697502
-67.647034
-71.714279
-89.228142
-124.409019
-120.643684
-89.473824
-63.225979
-100.494225
-64.692856
-57.489037
-101.816994
-174.653992
-64.628448
-52.588715
-51.109966
-46.975822
-48.863636
-75.767265
-156.710068
-94.953873
-100.964592
-57.990734
-71.601433
-95.913681
-77.795906
-70.620621
-75.483192
-67.233383
-141.521912
-165.512878
-150.721588
-65.258331
-74.736305
-58.486935
-51.184792
-86.811493
-58.631569
-160.389618
-69.569328
-109.754631
-59.863327
-65.703003
-60.553585
-88.603363
-74.504059
-56.285793
-142.923477
-159.751831
-63.920650
-60.882378
-34.239326
-65.427422
-154.165604
-55.376408
-72.032700
-64.041313
-93.216309
-142.470459
-66.161476
-97.541786
-62.200016
-103.347809
-87.760841
-138.556366
-139.753235
-165.124756
-69.186905
-69.699745
-68.693527
-135.890274
-66.412971
-68.072502
-116.026756
-106.336098
-70.909996
-129.980118
-69.390961
-112.842133
-43.425774
-65.138733
-153.004486
-37.180367
-117.242393
-112.139160
-75.934402
-72.251091
-54.779278
-32.837574
-72.929512
65.272186
63.728004
68.548737
51.061142
22.938406
-68.604210
-60.953712
-57.111473
-136.297501
-117.936363
-105.405037
-153.957016
-54.350246
-116.069984
-132.866837
-90.011971
-104.411453
-97.138901
-135.806015
-125.390656
-60.894794
-107.028374
-115.654510
-99.093536
-56.016781
-57.255936
-39.483868
-62.793900
-58.993317
-48.800194
55.476887
-72.432701
-87.815071
-50.030815
-51.339024
-59.290806
-67.234169
-177.705597
-63.517525
-117.763863
-80.426620
-79.455925
-68.261177
-150.905792
-75.234474
-107.097321
-59.771931
-107.032318
-138.110458
-121.536583
-85.317406
-114.975494
-85.761314
-92.959618
-111.775627
-98.888367
-66.202477
-124.658348
-69.551994
-67.264725
-70.982353
-67.160713
-57.877560
-68.875381
-73.203720
-82.727295
-89.659470
-55.326958
-96.419342
-143.617416
-159.763077
-100.277390
-65.412796
-159.807816
-121.910240
-59.722530
-144.104782
-168.141708
-65.717705
-55.738125
-56.027359
-62.294094
-133.876678
-114.535355
-44.753117
-87.963402
-67.688263
-144.865295
-65.287086
-50.112732
-64.214973
-60.137981
-96.445839
-137.252579
-66.711830
-157.504456
-109.103119
-128.785446
-171.487732
-49.592247
-74.950089
-57.612041
-116.521614
-147.050659
-64.156067
-95.647736
-48.450939
-59.533020
-73.197250
-117.586533
-84.687370
-65.514450
-105.188599
-72.047905
-66.885422
-124.386345
-82.531677
-95.660675
-49.968075
-114.558388
-140.231827
-64.320595
-37.428322
-154.886261
-80.831757
-61.489582
-87.067177
-61.458572
-89.656219
-114.297264
-106.282219
-58.772434
-66.170326
-60.512325
-104.995529
-48.724667
-112.985817
-78.177315
-99.340546
-53.692005
-95.989578
-73.701111
-59.063873
-71.776588
-58.699570
-107.407219
-156.207565
-75.220558
-55.471336
-66.540329
-106.787239
-28.261600
-54.743015
-88.908340
-37.034542
-66.817337
-43.695923
-137.589355
-81.369041
-32.328800
-59.361156
-69.634567
-83.670349
-65.597458
-119.880661
-55.449348
-90.519913
-72.793823
-61.879078
-89.120621
-54.295822
-65.618477
-52.359959
-58.593033
-102.441284
-99.024193
-100.973610
-155.014587
-110.702507
-67.730255
-68.853836
-57.718647
-66.279457
-61.484772
-61.971710
-64.115211
-64.335320
-88.358871
-85.925934
-89.490273
-63.394772
-158.895111
-88.763672
-42.468224
-62.183479
-102.247818
-123.858780
-123.552895
-142.778534
-82.704002
-71.131638
-71.204102
-54.839531
-77.442993
-46.000107
-60.934189
-78.934784
-34.377884
-71.550209
-80.136963
-62.298508
-163.955048
-61.114468
-78.702309
-64.182625
-129.216843
-59.530540
-116.865982
-73.436890
-99.994957
-98.719521
-67.683701
-63.062580
-51.380653
-59.652901
-67.067413
-57.589958
-55.577946
-62.036575
-37.185471
-80.394089
-79.760643
-46.262085
-114.451012
-112.381744
-60.210232
-72.539825
-45.843140
-75.610710
-63.056992
-69.361382
-63.987591
-58.321396
-99.254341
-91.137550
-67.167152
-70.091820
-108.491364
-124.361458
-60.822803
-70.634415
-88.604378
-60.331562
-97.143211
-66.247849
-109.287910
-59.740589
-146.575333
-88.603233
-147.079697
-115.946228
-60.621449
-112.586174
-42.269127
-156.021515
-77.162483
-100.722839
-60.555363
-72.604675
-152.088058
-61.709164
-67.514580
-100.057693
-155.168030
-68.463882
-159.827881
-96.295082
-92.390045
-97.923912
-62.279057
-68.423752
-58.649071
-112.649971
-69.805984
-160.677017
-94.959816
-127.764473
-38.795471
-54.223534
-61.227268
-153.126572
-57.723331
-88.247910
-116.500893
-69.376549
-123.465118
-46.079823
-59.933918
-51.427555
-109.532921
-124.498413
-79.121643
-114.317345
-156.544952
-50.355488
-100.999092
-119.092606
-106.189575
-63.562462
-102.235649
-50.858505
-91.629158
-153.706512
-91.526100
-53.422798
-105.523651
-57.012020
-73.966316
61.658504
67.761398
79.403503
79.901688
-114.283989
-83.881111
-63.760551
-50.813641
-43.666126
-118.790741
-63.498230
-74.128014
-74.975334
-69.857590
-78.701637
-64.188034
-69.312141
-76.003601
-50.660366
-152.080933
-153.480377
-43.783646
-59.770908
-64.650513
-55.042496
-47.580437
-152.529968
-117.361725
-62.981449
-64.313469
-152.165176
-90.354851
-151.953079
-47.042648
-81.363380
-57.789177
-59.698124
-76.920074
175.451187
-114.386993
-79.903839
-55.850994
-71.530785
-103.183304
-44.137474
-115.722771
-101.237854
-117.744339
-108.179115
-147.559952
-68.660339
-69.426247
-46.418018
-128.504761
-91.771164
-87.822533
-132.976883
-149.262100
-84.658485
-30.223848
-79.181168
-58.263313
-102.005379
-125.914192
-70.535370
-62.978317
-68.419472
-154.412476
-58.853783
-144.225616
-77.273346
-61.353127
-88.961823
-61.680130
-88.530151
-141.361938
-91.058800
-77.853043
-129.855118
-45.315659
-54.028313
-59.639118
-69.349571
-67.847969
-64.893974
-51.313595
-67.723244
-100.454269
-95.666779
-121.403984
-140.127045
-117.125290
-121.666779
-82.850647
-61.595783
-23.440231
-56.442719
-62.887558
-72.558128
-61.177200
-88.989120
-62.728050
-60.392162
-58.868801
-72.230751
-60.250149
-117.359512
-36.244488
-65.993408
-61.575325
-70.430893
-123.128220
-87.791031
-57.401474
-145.500046
-79.815598
-133.163773
-66.664040
-75.014107
-149.512619
-92.539192
-89.804024
-105.465996
-79.804985
-75.446266
-92.829208
-121.666809
-67.433228
-167.801712
-106.740501
-56.992783
-143.826721
-77.800056
-44.282406
-154.625275
-63.275677
-80.918579
-69.766449
-67.125389
-128.478455
-51.439499
-92.192810
-63.580532
-112.188187
-70.198418
-74.046951
-73.888214
-83.007576
-109.919098
-113.723114
-150.413162
-67.505264
-83.530434
-76.888054
-105.707481
-96.887459
-172.468826
-155.828323
-47.833481
-81.926804
-76.712456
-88.621193
-88.754478
-89.159142
-60.365292
-78.753357
-68.160118
-60.265244
-71.890343
-64.797287
-71.247902
-58.213322
-67.136154
-69.530373
-58.611740
-66.661140
-73.515778
-89.043182
-141.993927
-84.924011
-139.812332
-59.053928
-90.323967
-144.029968
-124.355827
-62.316525
-135.136948
-121.749031
-84.316086
-61.001263
-68.367966
-145.248199
-133.029984
-161.920258
-65.586830
-71.653236
-57.544376
-79.412498
-119.816513
-91.781181
-77.234924
-158.282471
-66.720413
-110.558907
-72.597725
-62.374969
-93.728027
-80.720993
-149.345276
-134.919785
-121.957123
-66.544662
-143.086670
-67.870300
-125.354279
-34.104645
-78.904678
-38.051922
-91.553276
-126.526131
-154.100281
-58.541256
-154.534531
-59.448242
-155.277328
-70.330841
-69.928078
-63.028755
-127.657990
-159.310608
-35.732670
-118.426483
-73.123276
-98.634079
-173.667755
-59.386368
-157.234436
-90.220505
-66.547340
-137.917618
-60.873211
-142.312332
-63.211288
-58.391296
-97.845619
-146.603333
-59.448845
-85.970024
-51.014038
-65.570152
-151.620499
-64.320976
-155.590408
-66.392303
-63.805054
-44.419243
-113.292274
-61.935947
-52.478264
-134.106827
-68.304329
-65.455101
-77.352310
-162.899597
-63.353081
-78.880264
-119.274345
-84.235870
-107.481743
-98.686996
-109.649757
-94.673721
-105.906326
-98.394501
-87.644226
-62.816326
-95.316803
-93.578888
-50.146683
-88.425079
-40.324303
-54.659893
-62.512184
-61.188942
-94.594559
-105.121758
-88.171059
-120.021332
-96.351013
-98.889984
-125.728218
-66.516327
-100.386040
-68.418724
-108.025406
-65.264740
-82.664665
-92.510124
-126.328087
-95.051208
-71.538223
-112.402473
-133.808151
-110.012405
-154.824448
-66.164238
-92.422478
-80.519424
-113.618378
-91.804039
-139.565979
-107.785698
-77.598869
-67.565758
-100.163078
-122.071236
-119.787880
-64.052460
-126.288841
-34.367188
-79.421867
-59.773201
-94.009697
-69.715714
-52.836823
-72.642326
-113.791794
-147.479889
-69.551270
-162.056610
-82.551079
-87.516251
-69.814522
-113.468201
-83.330635
-158.894028
-83.062927
-83.465965
-99.545776
-57.302784
-68.783447
-94.821861
-95.578514
-168.496780
-67.524910
-56.845825
-61.899986
-67.638496
-158.123718
-71.502678
-90.202431
-150.219849
-69.501701
-93.542274
-64.767258
-111.680092
-55.814274
-55.758656
-56.176868
-98.081383
-62.191444
-145.002457
-74.196915
-153.459320
-63.082516
-94.398643
-113.712067
-92.976875
-85.701576
-47.846237
-72.694092
-32.782063
-110.800903
-57.277328
-51.476826
-93.595886
-92.544273
-107.251747
-53.372120
-82.170372
-63.053959
-166.358658
-158.449020
-86.840485
-66.655281
-115.523575
-155.519547
-151.457535
-61.320328
-45.902851
-141.515610
-78.315636
-153.835297
-56.518002
-53.918049
-57.469917
-98.935303
-122.662186
-51.757019
-157.318207
-166.083725
-80.220932
-101.138107
-40.766830
75.947197
-50.013100
-140.459641
-79.848557
-71.755730
-48.926674
-102.334259
-60.688858
-95.911812
-31.370773
-61.277203
-58.723431
-87.316772
-91.386444
-42.151337
-73.321564
-103.396866
-60.802353
-104.054535
-123.142578
-53.510204
-155.740952
-51.439671
-80.695549
-63.480083
-34.224678
-76.243004
-83.519173
-76.682388
-82.879730
-58.549370
-58.478374
-66.615135
-30.351156
-139.962952
-41.077614
-118.463806
-83.357895
-60.352531
-86.547340
-72.593964
-165.514725
-57.562420
-47.407619
-64.291542
-59.619884
-66.991806
-51.076061
45.828804
39.274185
-65.866013
-47.163345
-50.279678
-64.557693
-88.843254
-62.414490
-60.697388
-63.194710
-125.423752
-59.710110
-78.841522
-76.950211
-55.369606
-126.344475
-57.601490
-74.495880
-57.738747
-84.254402
-60.327656
-67.598228
-59.662800
-95.896996
-52.269352
-117.194511
-71.811218
-118.976166
-34.483784
-143.193222
-65.174454
-76.291351
-48.574211
-30.142221
-32.415592
-42.591576
-177.425034
-65.656876
-50.181644
-144.259476
-50.643188
-177.585968
-41.565399
-55.218658
-45.444981
-113.551064
-98.325035
-59.136486
-69.166397
-27.851250
-67.910439
-89.413971
-82.984482
-51.328190
-71.560944
-59.669178
-60.949368
-102.810059
-64.877335
-62.474632
-49.204689
-111.865372
-93.063736
-83.031593
-83.957695
-99.832527
-90.389175
-161.782669
-68.539551
-66.284775
-153.199127
-66.794731
-56.520840
-52.824760
-52.901936
-96.560173
-80.562691
-156.908112
-70.323204
-45.543976
-156.391190
-119.375252
-61.725250
-77.121948
-111.210709
-57.017673
-97.332146
-96.050850
-75.711800
-81.533760
-92.722832
-132.236664
-71.116241
-163.816757
-160.532516
-110.903770
-47.241428
-132.531158
-59.287392
-52.315624
-53.191952
-101.022484
-51.004036
-80.058960
-60.111496
-69.736000
-46.610664
-43.243000
-69.584038
-80.326576
-109.288513
-161.076050
-108.620331
-43.758129
-99.889488
-65.181175
-67.894257
-132.115189
-48.249500
-52.327515
-71.265961
-69.203453
-71.852119
-58.860260
-100.066994
-92.075706
-88.558365
-62.730816
-61.733158
-67.255707
-67.178879
-43.720734
-58.692879
-52.585602
-101.182755
-75.639183
-82.314484
-148.334244
-43.857479
-112.728470
-157.858643
-78.884766
-56.869877
-61.746880
-88.554489
-88.939224
-93.622200
-82.235443
-57.625633
-65.864853
-67.868629
-84.553398
-73.147530
-50.603210
-108.413269
-39.605862
-92.393707
-72.607803
-62.119072
-65.122864
-105.536446
-99.272720
-87.590721
-157.831055
-148.946167
-73.139610
-120.010719
-101.497314
-69.586060
-54.211037
-162.564529
-65.104919
-119.277351
-67.840942
-57.324505
-132.346710
-61.405037
-147.335648
-61.378712
-52.635311
-66.916046
-57.383987
-102.078476
-94.206535
-122.396080
-60.212952
-66.291359
-144.857437
-52.485508
-148.939453
-58.950142
-71.499359
-102.135910
-66.179565
-65.973938
-82.279747
-73.937393
-77.237930
-84.203300
-70.504517
-48.474964
-39.527981
-81.903839
-56.969856
-59.807579
-50.408268
-78.562775
-115.376816
-63.866226
-76.744835
-62.966145
-117.906136
-146.515518
-127.760208
-86.682373
-65.271851
-36.639072
-167.908081
-59.214718
-60.538895
-61.128605
-89.580322
-77.683548
-53.172459
-125.902321
-60.820934
-61.466045
-60.964996
-84.846970
-74.291183
-63.134090
-41.668930
-63.365231
-150.421173
-56.690674
-86.231766
-51.862194
-73.667374
-61.998032
-99.155533
-94.157654
-68.112633
-114.284851
-75.952728
-67.006599
-57.410358
-145.591614
-66.004456
-67.642799
-55.630562
-55.823204
-134.745667
-154.457809
-112.513000
-45.246357
-60.303844
-57.269360
-58.952049
-52.738178
-82.450012
-106.655495
-64.672943
-108.319588
-65.831291
-56.098900
-131.695770
-103.671516
-106.419754
-153.529449
-92.092735
-104.955246
-162.716995
-68.955940
-154.281494
-158.060287
-53.957588
-155.155396
-62.086613
-66.850502
-98.420502
-80.850212
-89.355553
-82.010498
-124.480904
-114.045685
-64.220917
-72.910004
-70.878365
-134.754684
-66.480400
-50.129025
-132.271973
-70.461914
-58.180790
-79.929100
-168.867523
-109.744362
-64.944649
-73.689423
-92.994095
-66.033676
-92.123093
-94.543167
-69.503044
-133.351944
-75.814323
-54.637337
-68.831627
-128.955246
-178.215118
-100.671555
-105.210655
-58.607063
-103.411438
-71.064911
-48.916264
-153.867249
-120.017097
-130.711090
-90.799545
-151.534821
-82.314217
-118.380119
-65.920616
-151.884811
-80.118324
-65.025154
-163.951004
-112.898605
-88.714088
-86.668839
-82.077339
-141.505646
-97.929321
-72.547028
-135.321808
-68.395569
-110.988930
-65.808296
-60.184551
-70.442291
-83.772331
-89.643814
-118.048378
-78.748947
-83.346184
-64.431709
-73.105064
-119.940506
-59.888012
-62.482792
-58.438953
-60.387310
-108.358551
-74.167915
-61.487865
-132.328186
-41.891613
-77.602318
-78.894417
-113.220695
-103.444664
-161.230743
-71.367859
-153.990570
-105.107765
-101.189117
-111.218170
-77.409836
-107.176628
-38.000977
-80.009178
-68.310806
-88.390533
-111.275276
-156.157913
-63.730354
-61.848103
-62.263153
-62.186165
-101.414528
-122.542931
-49.997650
-157.836258
-104.929153
-62.932880
-70.317421
-89.205872
-169.892960
-58.461990
-64.348106
-72.356300
-58.239204
-56.764587
-135.850922
-71.462502
-164.548920
-54.793777
-70.793144
-73.361908
-75.803619
-115.954041
-47.097076
-83.929039
-126.949440
-162.902222
-127.697990
-82.981567
-115.645653
-117.624336
-89.054626
-66.668121
-95.265053
-58.024010
-160.515274
-66.381943
-69.056747
-35.601440
-84.889748
-68.886055
-80.663597
-67.549065
-87.578674
-122.437637
-65.189812
-69.776871
-91.686409
-68.146896
-110.530678
-65.294968
-66.163490
60.989666
55.850475
92.193542
-81.960190
-71.675003
-44.743198
-147.597900
-25.692398
-60.821781
-59.139183
-69.149429
-32.068851
-99.868439
-134.765488
-144.710541
-61.417057
-79.965233
-147.428177
-55.175976
-69.914474
-54.573223
-35.705650
-66.993156
-59.977192
-135.063766
-122.078781
-76.094276
-84.830315
-63.706924
-36.416912
-142.450150
-65.421989
-127.558434
-45.872162
-64.717896
-87.258881
-106.431404
-73.050293
-122.302559
-69.978943
-105.315285
-71.140076
-65.443672
-49.568077
-99.855103
-64.672318
-75.130051
-56.069443
-70.166382
-148.907059
-64.970528
-65.884201
-129.200134
-146.121170
-101.338440
-81.955559
-67.745239
-67.226707
-133.765289
-60.274696
-72.316643
-61.921700
-146.489975
-47.357887
-49.438526
-144.463745
-133.087128
-55.061707
-87.044632
-51.608673
-74.664650
-66.036972
-35.549786
-66.451515
-60.532253
-81.013268
-74.624382
-94.500565
-61.979549
-172.765717
68.422592
-109.816498
-76.889252
-63.849068
-143.782715
-46.762230
-98.899956
-80.774704
-144.040161
-137.770432
-96.335403
-85.319534
-141.908676
-67.079231
-151.864761
-159.391846
-152.204727
-45.583435
-109.067894
-104.826401
-58.212864
-71.827354
-77.631325
-105.257462
-53.005489
-90.570335
-65.411469
-99.291176
-110.827850
-66.958282
-114.600075
-66.648323
-67.310989
-127.921638
-115.886215
-56.517509
-62.873703
-158.179535
-81.498856
-65.719971
-45.467842
-44.607811
-154.573135
-129.963821
-61.926323
-59.685135
-53.512657
-54.068470
-69.087479
-32.260891
-71.779144
-73.072334
-53.851616
-52.741951
-57.622265
-82.053352
-73.490540
-62.423172
-73.609314
-39.720440
-56.894993
-155.575226
-116.205879
-77.613403
-152.499100
-66.151665
-110.207214
-81.723267
-158.384781
-59.095764
-114.537270
-56.251156
-79.546310
-65.127647
-72.341835
-136.228546
-110.512100
-65.872017
-57.365765
-79.079414
-63.253620
-49.490475
-51.958942
-47.948364
-58.095913
-116.045807
-134.475266
-92.310249
-120.431503
-112.966682
-67.015961
-110.640892
-107.738594
-92.764679
-104.305214
-133.646912
-86.238655
-70.119034
-88.497322
-73.642426
-77.306412
-87.288803
-91.293251
-144.475418
-60.295910
-89.902168
-107.986069
-97.318573
-78.154694
-92.452690
-73.481110
-118.548721
-68.395485
-153.533142
-57.912193
-60.924641
-83.996292
-55.398811
-52.338131
-115.810631
-69.150787
-117.526024
-143.160004
-72.317741
-54.497692
-57.751999
-38.777832
-62.154213
-90.416046
-73.944061
67.192856
60.232914
74.924210
71.119652
-59.993755
-64.325241
-62.190708
-113.274071
-67.013809
-137.542313
-73.817657
-75.624367
-146.639984
-74.948402
-147.727631
-99.216225
-69.101555
-91.801773
-105.868530
-151.717545
-106.031822
-93.020073
-93.793098
-70.643738
-91.182587
-99.727966
-56.688614
-68.303322
-70.915443
-66.963066
-114.592781
-60.123405
-74.365471
-63.523720
-82.113960
-79.717293
-167.620148
-82.121414
-61.371704
-95.203537
-64.299072
-97.737541
-158.571808
-62.635693
-131.076019
-62.365921
-156.955627
-73.808929
-130.898758
-52.883919
-66.151276
-105.835327
-74.218353
-96.216980
-89.082039
-92.036919
-75.347321
-125.996681
-91.757729
-62.198883
-58.853905
-66.524567
-76.076157
-59.911678
-54.661709
-49.850109
-151.217133
-34.813656
-66.342926
-60.110210
-68.338875
-111.811615
-79.561317
-59.181480
-94.073929
-68.312027
-69.750198
-73.763542
-44.221813
-66.359886
-63.739014
-74.728546
-141.644775
-61.265202
-66.530998
-51.753727
-116.863899
-84.367668
-73.743019
-83.615311
-58.307888
-149.842545
-55.887993
-109.627563
-61.461174
-80.099586
-158.836212
-35.904675
-162.528854
-88.556740
-59.961170
-68.574600
-82.099930
-88.858360
-37.032516
-33.317986
-60.653053
-60.334335
-56.000099
-61.866047
-26.599203
-52.451405
-110.822151
-56.305115
-55.355164
-81.249115
-60.734222
-73.407112
-160.262878
-57.742554
-62.298508
-101.794960
-37.851494
-70.693192
-54.527649
-55.591949
-64.856056
-73.167824
-35.033360
-72.186760
-58.507923
-52.486156
-165.615585
-66.929649
-67.626602
-72.895905
-93.481239
-62.929390
-73.548630
-100.408966
-109.889091
-111.519867
-83.510246
-67.904846
-135.367172
-89.016884
-150.593567
-76.836075
-158.792130
-99.885185
-63.156216
-63.617107
-53.260563
-95.463219
-59.242809
-130.752243
-59.224663
-93.781822
-49.186012
-133.890091
-109.910172
-79.073257
-140.256073
-48.895336
-70.185356
-68.161179
-82.341721
-58.033150
-65.557526
-107.727585
-65.141640
-30.307219
-125.282738
-163.550552
-77.326897
-26.786871
-35.191849
-62.934116
-58.385349
-59.770840
-49.081257
-73.975471
-83.168999
-110.081345
-114.028580
-64.119606
-71.346062
-66.538857
-57.852882
-52.711845
-62.270081
-97.344872
-116.654121
-54.822929
-78.070763
-93.870689
-74.249146
-79.656944
-124.571877
-105.138260
-110.780251
-116.550941
-107.712234
-97.536423
-62.787865
-59.041626
-52.141613
-149.149490
-45.928226
-62.935352
-99.968300
-67.956871
-60.982624
-89.526245
-156.452118
-76.363533
-66.948174
-133.228958
-64.323402
-161.358795
-121.307312
-101.285156
-104.256577
-56.901890
-54.837692
-91.718765
-61.129261
-154.208893
-133.034271
-60.403751
-37.183064
-37.814152
-113.071098
-158.004990
-125.614166
-119.508568
-74.303673
-112.508919
-135.451492
-48.760555
-54.708389
-66.443253
-88.581711
-59.613369
-52.464668
-67.107750
-33.832577
-49.486980
-69.157669
-79.300644
-152.334778
-50.322716
-56.864006
-57.915501
-138.920364
-65.210846
-51.846352
-133.073105
-64.865585
-72.593498
-55.412460
-54.982994
-113.350433
-50.066177
-70.375862
-135.214859
-66.034836
-67.915993
-54.824776
-59.991898
-53.219749
-125.187744
-50.266617
-71.083092
-62.446365
-131.145493
-58.491833
-73.749046
-64.115578
-68.830612
-40.328075
-69.070206
-76.949142
-66.788063
-55.697254
-90.730995
-64.320168
-71.811974
-65.848213
-58.844261
-145.009521
-97.891983
-92.825218
-69.049866
-42.662113
-46.106792
-56.293346
-41.362450
-114.552643
-54.940754
-52.903358
-52.217369
-39.126957
-61.008461
-146.616241
-144.396912
-61.321362
-66.987381
-58.964268
-54.394192
-73.596611
-83.058571
-68.328529
-156.681976
-67.932487
-35.082767
-123.722069
-48.826069
-124.045532
-52.581089
-97.743546
-61.551105
-160.712173
-123.964264
-56.006386
-95.907997
-115.311333
-74.684990
-51.492050
-64.531982
-101.992287
-146.455032
-69.272270
-120.394287
-127.654396
-135.733002
-51.813492
-59.642445
-110.267662
-86.338028
-166.072037
-129.878571
-55.871902
-170.328445
-59.965511
-163.752808
-121.803345
-59.000645
-68.582367
-82.505089
-83.468193
-56.720673
-142.129364
-55.263535
-70.826927
-81.399765
-94.929413
-69.080788
-51.004700
-85.723663
-76.526352
-64.764122
-110.416801
-103.210938
-110.085396
-61.804131
-101.465034
-53.006691
-70.882050
-77.422104
-86.865494
-103.101921
-110.667282
-61.565636
-53.185989
-90.412315
-49.413986
-57.626228
-56.389397
-58.439629
-75.169540
-51.375168
-60.405602
-71.051018
-145.706589
-73.137032
-117.118118
-92.086876
-134.971741
-134.608765
-164.789948
-61.844116
84.299881
-65.892990
-148.508133
-64.690628
-133.213608
-52.187080
-62.303082
-70.444969
-97.751549
-107.365364
-68.168129
-80.349487
-66.771729
-61.788292
-95.379196
-149.127792
-70.732193
-89.150688
-143.119827
-67.830750
-110.865349
-96.142952
-69.195503
-107.646233
-71.868629
-89.297783
-107.204514
-132.896591
-62.476086
-93.807884
-91.693787
-66.608276
-71.179291
-61.117916
-57.056305
-54.232597
-118.444260
-113.355774
-117.156647
-167.488510
-142.354843
-64.486359
-43.621090
-96.988472
-37.825951
-60.502037
-66.645203
-67.686836
-47.717754
-52.103775
-62.199600
-63.459255
-154.397308
-160.880295
-53.364719
-148.027161
-74.218933
-58.951195
-162.995300
-81.652008
-107.916290
-48.622086
-62.169022
-154.852219
-121.818985
-67.207260
-62.935421
-81.903412
-67.959251
-65.089569
-130.213516
-93.872513
-68.446465
-98.336731
-119.551994
-119.674210
81.316811
-121.897835
-108.747299
-96.637344
-78.209099
-86.347939
-71.841911
61.792500
44.796150
38.380638
44.562817
45.434547
61.312733
66.578880
-57.103359
-57.695110
-71.866638
-139.680664
-109.806290
-75.754379
-85.259048
-36.495537
-56.295685
-48.913223
-36.178345
-66.490807
-64.955772
-132.871597
-105.087090
-98.556145
-156.795715
-111.990288
-86.140350
-118.122299
-59.957130
-56.508652
-56.362724
-90.565651
-138.351303
-55.502354
-64.125740
-107.266785
-84.144432
-45.427444
-51.168472
-83.691864
-158.738083
-53.797573
-99.847488
-90.079620
-55.261379
-62.785908
-112.272545
-48.730812
-50.801811
-83.407524
-99.770050
-127.130768
-67.587364
-75.407593
-52.206135
-59.929939
-64.505119
-158.370010
-87.609596
-58.330456
-64.516296
-58.966961
-111.390999
-148.861176
-91.076530
-96.021408
-95.060104
-77.871696
-104.099770
-59.309978
-64.695564
-69.655334
-61.574543
-70.213081
-67.380470
-83.419777
-156.173386
-75.197182
-64.677452
-146.466904
-51.610855
-66.211197
-65.891724
-63.632366
-37.890629
-86.928841
-69.098106
-93.109589
-53.335529
-37.713451
-51.024479
-62.472630
-72.584839
-49.955429
-62.099590
-65.764359
-64.431374
-68.972664
-58.052692
-59.234039
-67.962463
-65.823479
-132.622147
-68.071274
-145.294312
-94.366066
-98.743996
-66.248680
-112.456894
-92.833611
-93.999596
-93.889214
-129.228699
-114.994003
-57.652546
-91.635307
-111.690918
-94.705536
-71.110283
-32.904598
-49.464397
-94.622276
-161.906845
-82.330170
-63.526054
-139.449921
-88.711739
-82.326736
-49.478428
-65.566437
-62.861473
-60.446281
-92.357231
-67.434372
-57.316792
-64.934204
-118.146759
-56.706703
-76.893074
-56.189285
-65.870598
-57.077633
-112.125366
-116.896935
-142.200394
-63.078911
-106.406914
-62.056065
-56.667610
-65.458374
-60.200409
-79.621872
-156.689041
-59.069336
-156.811356
-144.500397
-112.982964
-63.376133
-84.189117
-59.123993
-117.214180
-143.336838
-78.130745
-62.542091
-157.905136
-97.784790
-65.512650
-84.867073
-89.942001
-98.460258
-83.889328
-108.467102
-163.492493
-129.480240
-113.604340
-73.483612
-122.626297
-117.035378
-79.133430
-64.768196
-114.953133
-69.131760
-58.113575
-74.692703
-86.805458
-68.277733
-84.038078
-80.039101
-60.088169
-86.795311
-140.146957
-61.726131
-67.840271
-84.948708
-54.986790
-56.926678
-77.624008
-67.727867
-63.313652
-65.994865
-82.800278
-66.622009
-146.467804
-50.697792
-29.757170
-52.548664
-41.130329
-56.377171
-66.352798
-66.797249
-71.792587
-161.076828
-60.608391
-50.489452
-90.541840
-161.854340
-113.406105
-57.302334
-64.197273
-74.490944
-96.278687
-73.944115
-49.397053
-61.798512
-59.384422
-48.814911
-23.822060
-61.341541
-74.384186
-61.787930
-48.554871
-142.770599
-57.623016
-113.104347
-122.374718
-108.448029
-62.667015
-107.289680
-56.584751
-104.716423
-95.480850
-67.286095
-80.960571
-112.941612
-92.865425
-64.071327
-123.159012
-75.477272
-74.976196
-52.174217
-83.908432
-95.762474
-161.829727
-46.117378
-155.243713
-145.822906
-79.099174
-138.237823
-69.780380
-56.342800
-66.041115
-73.904518
-69.026428
-161.983307
-133.652359
-68.626289
-33.075222
-110.427597
-74.308510
-108.739563
-77.306816
-46.297039
-68.646011
-136.788223
-108.355843
-140.638321
-78.094559
-58.745838
-141.597321
-103.469193
-57.586899
-78.613220
-76.526161
-61.093334
-54.159256
-71.779633
-78.566780
-71.487160
-64.899139
-32.192856
-67.922112
-79.147987
-90.170273
-94.725845
-145.012451
-95.120872
-156.807007
-67.298546
-113.158211
-86.374969
-71.751778
-92.937836
-58.374100
-77.990723
-128.902328
-139.417023
-57.234341
-65.795441
-144.795853
-96.726883
-53.657124
-33.925930
-110.371140
-168.003494
-83.741417
-47.382710
-60.028591
-114.455315
-73.026237
-95.118111
-106.015350
-44.863400
-130.993088
-115.531403
-56.183769
-153.921326
-178.521561
-61.772308
-65.156517
-51.983799
-73.478058
-75.054733
-97.743179
-92.174446
-149.746521
-65.197197
-83.965912
-98.948448
-75.249886
-105.562492
-105.074715
-72.961937
-80.978584
-149.010681
-51.090450
-62.877037
-91.869110
-80.197258
-55.866173
-67.272018
-55.494179
-146.697159
-137.348068
-77.847771
-82.280167
-67.471115
-88.936691
-71.075844
-80.702591
-57.062630
-62.826412
-90.071281
-61.848713
-136.250092
-127.851379
-85.811272
-83.797035
-80.047890
-101.055252
-62.570675
-122.025009
-85.789192
-52.365654
-84.227142
-172.168076
-150.669617
-85.393684
-97.665794
-60.511833
-102.741264
-71.716400
-51.535835
-76.181168
-99.082253
-120.714432
-66.251282
-37.459782
-66.169296
-64.034874
-96.080360
-54.765862
-135.809082
-89.776443
-84.122353
-113.950104
-69.455620
-99.992317
-143.236572
-112.088524
-63.652210
-58.328541
-109.880707
-90.154053
-95.845139
-57.896320
-153.899033
-82.092644
-99.192459
-137.510315
-63.935410
-59.593658
-71.077553
-63.624691
53.444626
36.045448
53.446423
74.799843
48.596046
56.979301
-56.169056
-110.522240
-138.556488
-76.499008
-88.730911
-109.540367
-132.475967
-98.011909
-113.568169
-114.530762
-143.351639
-80.019539
-104.920464
-57.507553
-60.543751
-64.799461
-66.211372
-58.193592
-103.123268
-79.490585
-159.270508
-61.453068
-58.992943
-161.350830
-129.643265
-99.186951
-95.131447
-74.804680
-103.861748
-101.965401
-86.524902
-100.252892
-30.670397
-77.416878
-67.209259
-82.766563
-59.468597
-68.971603
-57.829254
-91.764145
-124.259293
-71.331306
-162.044174
75.480850
-27.207069
-58.535011
-101.727974
-52.328732
-91.623032
-65.366364
-105.499588
-57.866131
-73.113129
-113.712669
-118.230705
-80.530487
-94.463249
-81.121552
-70.234245
-140.219391
-38.596909
-22.147697
-81.908005
-78.406212
-74.701317
-145.133240
-51.579620
-55.247044
-161.785385
-58.750423
-48.417274
-62.069096
-63.307106
-155.780457
-56.678246
-52.412178
-72.818268
-85.340126
-105.167496
-102.192200
-125.366051
-86.615036
-77.187935
-63.555836
-67.641037
-128.622238
-78.697632
-103.795525
-157.241165
-95.314163
-68.503273
-82.284401
-121.752403
-176.162613
-73.527481
-60.475227
-56.388397
-68.856697
-52.880550
-131.061264
-47.401814
-92.718140
-75.948463
-89.749107
-61.087357
-64.569550
-65.044815
-156.695526
-66.962952
-94.964386
-64.727585
-76.778809
-71.863091
-61.707134
-75.417801
-88.162170
-164.235641
-91.609474
-94.866165
-73.491051
-79.727074
-54.737091
-57.865570
-137.840485
-153.882751
-70.303307
-128.317505
-84.639366
-67.914299
-84.826004
-78.614868
-116.975235
-53.976147
-71.905052
-152.981750
-39.075573
-58.273144
-114.470329
-74.469925
-53.555157
-57.932110
-87.919281
-142.908844
-87.057373
15.248017
-64.172707
-77.648354
-92.533852
-71.349747
-61.983635
-42.936241
-60.958096
-88.983307
-46.398987
-75.630272
-75.600197
-91.933540
-147.673019
-69.357483
-75.649437
-98.198929
-144.252747
-64.861984
-59.665939
-120.487915
-40.477215
-62.862717
-67.196793
-75.233078
-110.132370
-111.298172
-60.732140
-64.870377
-86.703644
-56.085037
-117.343971
-79.743210
-104.267715
-60.879372
-70.975716
-37.784019
-68.340324
-71.096695
-41.749680
-78.504272
-102.860451
-52.330925
-73.213058
-130.636353
-164.697830
-50.478493
-85.968864
-69.835045
-83.724533
52.856350
60.652267
62.908123
90.182114
53.376789
47.556908
60.644413
57.074345
-81.787117
-61.913067
-69.738159
-59.094166
-168.254791
-161.539764
-158.504730
-58.536274
-119.099998
-62.113708
-133.373444
-64.078110
-109.255692
-75.745285
-126.923935
-98.344696
-75.678627
-60.555073
-44.345867
-149.920151
-55.570946
-144.226242
-50.123569
-142.923172
-57.720169
-60.488602
-151.626907
-69.380821
-57.754265
-153.284607
-80.743744
-95.686646
-154.123062
-29.357365
-64.647301
-53.529827
-67.849693
-58.894859
-77.642258
-119.304420
-117.467857
-78.794350
-151.453934
47.232960
-116.633209
-81.209854
-61.026974
-63.671158
-158.131104
-147.891617
-64.623734
-88.737709
-87.580177
-87.797325
-59.428371
-113.188644
-77.233620
-65.990753
-124.557976
-96.069191
-149.413147
-129.716354
-99.660118
-131.438507
-78.981590
-46.487373
-84.096275
-41.182617
-79.867973
-38.716450
-127.995850
-85.332291
-57.221500
-79.777687
-122.657402
-64.812630
-133.019150
-70.692696
-44.054367
-111.268143
-71.328568
-31.712484
-77.085892
-126.505508
-74.749405
-145.833084
-91.552887
-75.782364
-110.886848
-118.451309
-148.021255
-89.663773
-163.566376
-76.873451
-89.569916
-83.157845
-71.356705
-54.328758
-61.921192
-137.404404
-78.255753
-64.564911
-61.527897
-22.846645
-54.319592
-112.876740
-117.866890
-132.451981
-85.349312
-82.712280
-65.444977
-106.062950
-80.337692
-112.319801
-85.555222
-61.001099
-97.797379
-107.128502
-83.354584
-96.332291
-61.938610
-174.819794
-72.433395
-80.716385
-140.079559
-49.069717
-160.368027
-73.029320
-51.558613
-36.552601
-89.144318
-36.586658
-66.383667
-38.520115
-56.378353
-130.493851
-123.047821
-59.229916
-154.776077
-81.059502
-97.096886
-63.594112
-65.267357
-128.350067
-60.033775
-72.476357
-45.468369
-155.145889
-119.202248
-72.675217
-17.172531
-56.647579
-60.388924
-62.779392
-85.726677
-61.338081
-64.852386
-49.225952
-61.911442
-85.713730
-93.827919
-66.908775
-70.909927
-96.048187
-92.906944
-91.076241
-66.319794
-51.556641
-88.285484
-59.792778
-59.485561
-81.771080
-87.792274
-81.796234
-112.371117
-118.845940
-105.563385
-145.062088
-75.887192
-116.492638
-99.109512
-97.601036
-160.891891
-73.895821
43.065247
98.704697
82.445244
64.982857
45.358524
49.361233
77.401016
43.377979
61.038582
34.926380
66.342201
67.459305
62.321934
46.144634
47.518532
65.474014
-156.741333
-61.381802
-127.867744
-90.539391
-162.502457
-152.479752
-144.617081
-140.347183
-104.417221
-86.923447
-146.927765
-57.557590
-62.932293
-49.710854
46.969067
37.342827
-47.189884
-155.167068
-58.261784
-73.409744
-57.725143
-100.625237
-161.963394
-55.532318
-66.172699
-60.464657
-72.045006
-37.565159
-122.400833
-66.263817
-60.808022
-157.523026
-75.808540
-123.897285
-55.537926
-60.885410
-91.951393
-71.436226
73.988907
45.803894
56.847363
47.600380
56.590473
-57.372295
-37.219097
-65.839912
-49.535770
-54.410366
-121.632957
-56.115643
-75.026932
-63.321709
-90.797173
-43.868092
-68.667419
-73.436920
-134.584656
-101.770111
-116.999580
-88.782730
-83.225967
-154.672852
-57.736500
-80.028465
-70.672478
-72.387901
-115.307495
-51.803429
-112.672348
-133.275085
-139.300140
-56.380939
-62.926693
-44.153976
-63.369816
-157.607895
-71.843224
-79.810570
-110.103790
-153.461777
-72.641319
-84.241760
-158.180084
-72.981308
-68.893143
-109.983459
-95.245018
-117.540039
-96.996452
-160.938202
-103.439163
-87.351875
-144.627014
-135.280975
-135.086136
-60.862850
-144.973007
-117.217392
-94.417961
-100.751526
-77.925072
-111.250809
-109.385086
-153.013580
-85.308540
-108.179558
-65.560425
-72.977600
-117.701614
-63.573799
-67.166245
-156.430359
-143.130997
-57.737736
-65.991783
-156.207825
-61.433300
-156.856750
146.515945
-121.789818
-61.248749
-118.040688
-45.639687
-66.924881
-60.756058
-45.208431
-71.438454
-65.486549
-68.792236
-75.145958
-79.170334
-60.953575
-113.435043
-73.888657
-70.727081
-64.149506
-63.115105
-102.620064
-68.256165
-61.976162
-58.347633
-88.501358
-74.291023
-155.211594
-116.333717
-119.598679
-65.488174
-59.187706
-53.364506
-66.967880
-82.182831
-111.729042
-77.076103
-106.411018
-52.068638
-156.250931
-29.882080
-91.141319
-108.204147
-83.104179
-111.106941
-74.336082
-59.758755
-17.573841
-106.804649
-118.568062
-74.887016
-91.258865
-129.679916
-72.679131
-137.986053
-106.980263
-136.701431
-55.908962
-78.478539
-58.552113
-74.736145
-55.216007
-63.735374
-146.168533
-106.049362
-126.672897
-82.824440
-55.298248
-99.019066
-164.227829
-74.081619
-62.941338
-55.968307
-100.958588
-109.939293
-126.132782
-67.341560
-66.466629
-77.138275
-66.123421
-74.585022
-141.508316
-109.659569
-64.551758
-85.229988
-69.719162
-65.957016
-65.305023
-59.708153
-57.240185
-155.548248
-112.002724
-118.697945
-106.142235
-96.356728
-83.855087
-55.095436
-92.206963
-66.600060
-68.648628
-66.002869
-70.916008
-59.952747
-60.539421
-62.010384
-98.618378
-53.769363
-49.991158
-80.172409
-80.077095
-150.414917
-82.389183
-75.880844
-67.100136
-84.471840
-54.805645
-49.233391
-85.204369
-90.299721
-43.727070
-154.925369
-58.908745
-119.385063
-83.301468
-124.960083
-66.999657
-85.257706
-77.455498
-137.433487
-84.551857
-82.434174
-71.352097
-66.703514
-107.665970
-67.920853
-61.019867
-64.191109
-127.893616
-57.742435
-77.179817
-52.123676
-73.829620
-174.665955
-48.615452
-155.316254
-64.407692
-126.061928
-166.577621
175.930267
-48.826283
-115.632019
-145.441528
-70.656036
-88.841324
-46.125137
-162.156494
-61.562241
-53.171265
-81.981865
-61.938766
-99.719337
-121.388191
-65.258202
-91.141968
-72.027458
-63.578144
-36.232887
-127.195793
-70.716782
-140.826660
-141.365341
-100.269417
-71.042709
-154.640533
-58.843163
-60.636932
-77.438255
-153.041794
-139.534988
-104.810760
-167.178253
-58.161106
-99.772125
-140.091705
-99.263596
-98.086029
-69.481667
-94.668526
-94.021706
-108.342224
-116.874321
-111.930809
-132.500366
-57.097183
-151.686005
-99.774467
-59.776779
-111.344482
-82.495476
-72.220589
-120.436638
-62.229603
60.543190
53.669952
-140.600586
-67.935677
-67.774307
-140.236923
-57.588326
-67.976685
-133.318176
-58.924217
-93.870911
-56.916542
-75.027016
-103.924301
-88.952614
-117.415634
-57.962067
-64.018181
-134.987381
-76.843323
-68.290222
-84.699203
-51.674294
-133.616226
-45.442677
-54.204399
-107.603790
-71.221916
-112.432281
-99.158989
-101.768761
-101.481079
-107.635651
-111.675278
-79.228142
-76.158714
-44.987736
-108.840401
-50.510387
-75.929634
-69.867203
-65.212090
-148.845810
-157.415237
-65.217293
-27.735977
-65.006775
-65.569565
-90.705803
-62.275906
-66.897987
-48.046951
-89.150864
-113.788750
-106.791901
-112.874023
-75.667168
-60.654343
-118.466278
-92.774498
-101.263763
-51.524948
-72.712776
-60.640835
-111.127678
-63.696232
156.695465
-69.473053
-74.359390
-135.360153
-116.862030
-67.602684
-50.719933
-84.131462
-151.721573
-117.913895
-96.707115
-153.732666
-59.860374
-138.181747
-153.010971
-60.361752
-63.509487
-33.720039
-54.766685
-74.305664
-55.120075
-75.421127
-61.737385
-70.307617
-45.979359
-69.446495
-62.745121
-64.029808
-50.915024
-28.522804
-111.979401
-58.311180
-81.565514
-56.359528
-86.170311
-143.096802
-54.150002
-97.131790
-50.099880
-55.043087
-144.253464
-63.863358
-66.667175
-72.370163
-59.055431
-73.465591
-90.436607
-81.455147
-107.587585
-102.680908
-130.626541
-64.436531
-118.074348
-60.646488
-70.269295
-82.175438
-77.073524
-58.557785
-67.676117
-83.424477
-54.877045
-112.791611
-70.269478
-89.400749
-89.569023
-118.928398
-96.000130
-121.364883
-51.522266
-82.640594
-60.651081
-83.519157
-159.538071
-113.643127
-87.068130
-67.249321
-169.075684
-62.022743
-131.890213
-117.266434
-114.542297
-82.860695
-70.296150
-76.384041
-74.276779
-58.402042
-59.827343
-76.962715
-59.415565
-128.395859
-72.987190
-132.060806
-65.728752
-85.911232
-74.068039
-57.829926
-66.026970
-37.853447
-45.238213
-57.765938
-61.092598
-147.701828
-37.735077
-114.244919
-70.448723
-76.985802
-68.167099
-92.953041
-142.485092
-157.501266
-69.503181
-61.826214
-64.199089
-49.481243
-66.990250
-90.475533
-72.055809
-124.088654
-137.272568
-62.871082
-55.619846
-76.235191
-72.628044
-112.403198
-145.876099
-147.748779
-55.703533
-73.595749
-61.534187
-50.322800
-47.473728
-146.723618
-76.901901
-83.875748
-82.704575
-59.062542
-69.264656
-103.306320
-59.080479
56.096748
92.760094
67.891464
-67.044014
-85.278862
-58.145439
-15.287469
-55.380234
-131.746231
-60.486794
-57.213757
-72.293152
-75.360916
-82.949265
-137.570984
-116.998924
-120.140656
-84.772476
-77.707504
-94.214966
-155.090179
-40.044064
-54.219280
-78.898766
-61.911167
-120.986305
-69.279633
-148.140701
-99.640923
-102.849403
-142.126724
-113.646263
-73.621323
-53.771183
-77.721481
-97.200226
-47.458847
-63.828690
-178.032272
-120.830818
-76.379456
-57.746952
-68.621574
-48.388157
-83.756935
-171.786499
-61.824532
-160.482941
-85.039795
-115.075592
-120.521004
-105.445999
-106.800385
-57.681053
-98.677864
-79.323547
-50.232800
-159.122665
-104.024368
-131.067398
-55.377853
-110.889778
-55.883938
-109.672295
-91.717499
-95.485626
-88.828300
-56.456699
-121.085640
-137.563309
-62.322872
-78.508919
-86.780746
-75.496330
-66.067612
-32.861279
-77.375076
-128.034500
-141.123535
-60.160828
-53.869873
-126.472107
-63.353951
-99.230766
-88.723167
-65.110863
-62.859505
-67.058998
-114.335884
-59.737690
-58.365726
-122.553917
-130.696671
-57.179359
-65.977425
-84.728119
-64.678711
-64.633820
-93.483788
-158.508102
-63.121120
-73.558777
-72.463303
-98.581223
-88.788902
-73.939148
-63.852409
-92.672226
-64.825104
-59.851006
-149.786865
-119.624695
-154.379318
-75.451454
-116.458397
-54.459248
-157.389236
-112.921959
-104.102997
-102.497917
-91.981781
-139.472412
-97.784615
-81.546883
-91.001961
-123.293869
-81.308159
-72.892654
-61.272804
-68.510681
-78.368904
-55.488503
-105.879761
-62.531868
-70.855247
-114.704552
-149.040024
-83.827644
-60.833679
-136.600281
-80.565697
-85.703415
-137.569702
-73.142967
-108.394417
-53.473637
-158.106781
-76.970726
-64.268272
-144.738861
-70.929489
-65.874893
-59.011219
-101.090897
-43.367416
-147.021957
-53.846218
-92.471611
-77.873604
-115.599716
-61.860283
-51.177692
-146.100464
-80.900055
-69.896439
-33.039555
-95.358818
-58.277138
-63.447876
-105.782341
-67.236992
-70.938065
-102.253593
-89.643700
-46.104782
-63.574844
-59.520321
-100.645058
-71.405838
-58.223454
-57.477146
-51.439159
-94.231133
-119.217804
-155.388031
-78.621063
-112.547096
-151.877884
-96.455391
-83.747017
-71.370445
-109.729965
-54.624054
-109.589859
-117.774231
-97.116470
-135.881531
-152.872849
-64.497948
-60.233543
-92.636688
-68.523613
-64.357536
-56.124363
-125.921486
-68.413452
-73.805519
-106.015198
-112.176292
-159.866440
-80.825775
-53.822094
-61.563484
-67.713043
-117.573502
-154.418274
-72.564804
-102.892448
-72.025917
-48.208927
-151.341202
-64.507568
-44.625942
-56.751484
-80.995392
-37.607338
-138.639252
-129.199142
-36.490070
-59.387405
-47.946373
-57.547092
-107.366188
-137.229843
-86.072678
-83.227791
-50.232025
-156.469223
-41.623859
-92.617233
-101.539253
-67.541260
-62.296074
-53.621552
-61.420471
-135.215149
-72.209351
-163.086914
-154.017868
-72.632141
-127.943832
-99.430977
-78.068909
-90.994995
-59.145847
-119.073807
-59.661678
-61.747284
-63.118656
-70.282845
-92.845024
-57.435734
-43.666538
-136.635681
-42.024471
-48.816647
-63.740543
-81.598991
-61.995361
-65.538712
-80.870003
-140.965393
-68.698288
-77.666908
-64.491035
-64.010696
-64.454041
-57.985962
-101.422813
-161.377304
-103.065788
-87.116966
-96.407532
-71.119041
-100.268555
-46.692104
-62.522087
-117.579063
-74.774933
-99.026512
-58.940445
-78.347992
-101.560699
-121.891655
-141.425156
-98.375343
-95.110748
-93.989967
-145.027435
-49.706352
-87.094063
-130.712402
-56.816162
-71.906448
-52.862118
-64.926056
-146.052307
-65.811661
-78.162254
-77.539795
-125.387543
-124.150948
-83.282188
-63.685226
-53.823479
-22.816616
-173.146927
-155.853348
-64.871925
-51.500599
-93.766388
-52.618427
-161.700378
-69.962166
-58.991882
-111.639648
-70.551575
-55.506241
-140.182434
-51.293522
-165.656921
-66.411407
-61.647728
-69.950211
-60.190697
-65.589821
-104.349907
-123.217834
-106.276962
-155.292770
-107.901329
-53.930855
-35.839088
-78.636536
-101.020340
-44.117874
-50.628120
-85.926765
-98.049377
-87.318314
-67.788376
-68.947891
-81.531334
-129.708069
-154.548889
-73.255798
-138.953735
-68.010345
-73.942917
-61.106285
-118.031631
-103.499863
-114.942459
-102.809898
-70.013412
-77.972939
-134.057877
-46.927483
-67.161858
-43.162567
-34.078056
-155.398346
-102.058693
-145.612549
-151.992172
-73.752991
-54.770958
-49.576012
-56.051338
-24.965178
-69.988571
-80.760391
-156.447754
-50.131710
-56.789825
-142.586716
-66.660782
-34.431480
-89.105675
-100.999474
-67.565590
-134.856995
-73.174583
-112.873253
61.305943
53.021431
-129.781265
-68.683426
-107.977287
-93.803383
-58.707241
-151.971405
-68.225586
-103.816849
-55.515022
-95.378838
-97.304779
-124.606384
-109.973618
-59.761665
-69.504341
-115.377419
-143.253403
-96.809380
-60.828297
-64.684128
-60.531498
-95.756538
-92.074303
-135.700912
-88.315125
-74.507172
-107.226013
-117.501869
-89.174751
-36.961582
-60.773952
-74.845070
-59.198009
-155.256851
-78.692329
-67.321671
-60.825699
-151.893295
-38.155869
-75.851257
-68.477898
-57.303726
-163.756912
-102.138191
-65.189934
-79.867981
-134.105804
-37.453346
-33.376011
-65.958305
-140.147552
-77.833038
-95.883926
-67.059494
-127.616776
-61.195583
-63.479507
-68.647072
-111.851822
-85.690323
-89.400002
-118.910950
-58.553623
-63.741234
-119.110817
-79.402809
-125.834778
-64.569489
-71.067772
-95.628777
-94.234581
-84.744736
-146.554565
-62.758480
-114.497009
-61.462494
-62.296402
-27.617073
-47.084499
-60.265324
-66.600838
-89.819069
-106.808624
-58.247551
-77.062500
-67.233757
-75.464241
-66.333961
-156.439880
-155.891846
-59.191761
-93.542412
-126.631454
-65.898567
-51.605305
-62.463223
-144.335098
-61.618317
-54.411633
-106.559753
-55.631512
-62.101250
-58.030773
-71.645897
-65.136627
-66.151749
-58.677982
-62.329735
160.645386
-87.310028
-156.498505
-65.701912
-130.850006
-62.721622
-73.087830
-67.990929
-65.102226
-68.092873
-78.912285
-110.594894
-94.559792
-66.228722
-103.117989
-100.911110
-58.580479
-151.246552
-72.967232
-58.527130
-146.744370
-56.689110
-67.194069
-86.692238
-91.741745
-69.895737
-70.613113
-67.231628
-57.993103
176.942047
-140.005417
-57.552761
-35.684551
-121.668747
-72.713165
-77.894524
-67.587982
-130.900955
-62.078499
-67.632164
-153.131363
-65.444099
-75.624184
-71.348167
-107.026962
-158.300613
-91.156868
-46.537548
-58.152985
-126.511078
-59.119240
-58.061577
-45.305290
-68.829819
-65.780029
-71.067520
-56.850903
-62.179798
-61.155846
-97.073273
-26.457045
165.492355
-35.629021
-78.662415
-86.203461
-61.648178
-72.617828
-164.038651
-163.791153
-151.966599
-66.670837
-142.472870
-63.987217
-50.399475
-148.206512
-47.997375
-129.936401
-126.676697
-58.994991
-133.415512
-54.906994
-97.478447
-86.134285
-83.213394
-135.390839
-111.336609
-101.842224
-151.957474
-62.466980
-63.369549
-107.873108
-66.660393
-98.127563
-94.552574
-65.058769
-110.623619
-61.362961
-51.547211
-34.335346
-118.440460
-62.964497
-74.448753
-128.214706
-63.285530
-110.586479
-93.864120
-129.407913
-131.564499
-33.843315
-72.278549
-85.727654
-62.638542
-110.019073
-116.497955
-145.593872
-100.381500
-65.631340
-55.589054
-70.037552
-64.998032
-129.331284
-95.453773
-107.734161
78.733871
26.747553
59.934013
40.293442
50.429531
66.266106
54.089199
-88.734718
-63.631542
-53.224613
-54.198631
-67.787239
-60.814934
-60.404339
-69.078423
-156.489777
-60.367092
-143.602890
-81.452103
-48.821938
-84.775337
-72.408409
-40.113651
-133.755295
-84.469223
-64.971771
-57.683487
-50.708488
-75.304344
-71.492279
-68.119820
-102.045906
-65.284264
-80.221725
-109.394165
-117.240570
-63.429295
-146.627457
-147.325714
-52.543736
-103.445007
-65.058311
-129.978882
-77.498459
-105.855507
-59.854591
-102.989388
-67.006020
-115.474998
-63.382389
-161.234329
-81.819908
-71.393837
-172.380066
-62.453026
-100.304939
-105.408485
-118.481125
-71.556335
-74.469772
-57.098862
-65.920082
-78.426712
-126.925560
-51.322300
-54.987705
-78.819733
-63.034454
-72.354858
-111.251617
-73.469154
-106.218933
-109.604393
-154.864868
-155.559616
-122.177567
-108.992180
-33.742489
-78.547630
-53.481186
-160.883072
-83.647125
-77.760796
-66.101990
-78.732269
-56.286568
-70.989372
-125.872719
-59.283783
-50.657169
-55.017117
-71.745071
-54.644352
-69.077225
-88.762985
-109.144867
-109.130356
-114.163673
-45.852100
-89.798080
-61.680771
-83.973732
-62.760738
-96.036194
-79.990967
-75.424042
-60.216469
-50.148094
-134.206329
-118.323608
-114.908257
-108.812019
-54.971104
-65.828377
-73.449417
-138.222855
-95.438667
-97.372932
-75.842529
-159.309952
-136.432236
155.296494
-61.859352
-107.819038
-66.125854
-61.029198
-113.228210
-67.738930
82.827438
68.369102
-133.785416
-99.312424
-123.449860
-84.322166
-62.551102
-60.701889
-55.650700
-106.535797
-155.331985
-59.130085
-156.570419
-97.608391
-133.803619
-56.523285
-53.790089
-128.270325
-87.782036
-61.239555
-57.088230
-89.230232
-96.195572
-121.768906
-64.399849
-157.052353
-116.532310
-77.934418
-60.513313
-31.136314
-76.387489
-44.800255
-57.225269
-85.356941
-144.201920
-145.214493
-117.434212
-118.592407
-76.556686
-77.935791
-64.253235
-54.207020
-96.649925
-147.176712
-72.391884
-138.030487
-101.961143
-73.190269
-67.623535
-60.608009
-57.904121
-115.899834
-101.651726
-116.653503
-37.910309
-158.964706
-64.118576
-67.829277
-63.170666
-57.001556
-93.382912
-111.412567
-75.324799
-55.750591
-91.496475
-72.463654
-102.978210
-125.728203
79.894699
-55.459652
-57.660248
-81.376549
-88.725685
-108.667000
-51.368004
-56.315182
-95.962662
-119.180099
-85.076767
-126.164574
166.207870
-40.391895
-74.376434
-67.540367
-99.797859
-109.531479
-60.288212
-100.499069
-26.489527
-79.602890
-78.887085
-140.895233
-59.946476
-55.517754
-62.315445
-82.237480
-65.421188
-43.828091
-70.049133
-146.024521
-62.822014
-149.503891
-57.505314
-59.677341
-59.945084
-82.889755
-90.018326
-64.271149
-135.295197
-59.921757
43.358742
76.403404
42.057064
58.600685
64.138489
-103.134323
-69.378510
-110.044533
-90.458153
-97.963646
-104.941238
-65.241287
-62.783562
-98.107864
-178.512589
-89.843475
-61.458134
-74.681404
-63.054787
-116.347839
-67.990341
-157.810822
-54.201035
-131.903549
-60.138786
-66.078712
-72.908638
-45.261959
-62.094395
-118.319267
-57.447529
-57.799927
-91.977005
-59.375706
-128.273209
-154.611786
-59.639732
-55.604809
-60.867760
-77.067291
-111.109337
-78.739471
-68.829636
-105.438004
-125.106354
-51.719391
-117.600494
-93.991463
-103.459312
-91.833946
-78.070740
-47.634781
-109.324104
-68.923943
-153.171356
-104.537727
-99.368126
-75.905045
-51.501083
-89.419876
-143.977448
-146.429352
-109.079247
-62.288017
-131.338837
-65.275719
-64.014816
-60.131130
-80.876808
-154.396484
-157.490082
-75.117897
-55.714314
-72.795158
-42.419231
-106.037819
-35.192333
-72.359428
-133.716919
-42.643158
-47.688553
-92.438347
-91.891800
-67.023972
-75.771332
-90.058044
-116.819122
-58.808559
-41.358292
-64.217682
-115.331535
-84.522141
-129.043350
-68.705681
-153.222397
-68.681023
-61.540604
-57.616222
-99.840736
-90.024712
-104.025124
-92.232117
-120.506676
-102.795631
-74.107231
-71.374329
-44.384373
-50.999538
-120.047577
-81.726692
-136.130249
-64.189346
-84.435661
-59.558189
-47.516624
-56.922729
-62.101772
-67.198372
-75.457603
-152.830566
-65.448883
-68.061600
-57.237556
-154.091263
-161.694687
-110.252441
-153.245758
-107.972862
-61.253147
-52.163551
-62.362068
-62.729561
-59.254318
-88.790100
-86.863426
-144.268234
-31.236843
-46.142742
-60.853512
-70.593559
-62.918510
-80.732765
-157.578583
-135.322067
-71.019485
-100.671265
-59.110802
-45.043648
-68.439560
-132.859421
-93.105186
-57.297634
-141.926834
-77.854698
-49.365337
-80.372856
-72.537415
-110.496017
-96.805634
-97.725830
-109.531128
-101.419739
-105.595665
-63.497643
-76.943428
-62.437473
-112.739761
-96.954849
-74.526024
-59.274879
-140.789825
-79.964027
-75.795975
-62.581955
-132.017303
-79.119370
-120.147423
-136.919617
-55.123371
-63.983379
-96.267265
-98.601357
-126.778099
-110.491447
-67.550087
-153.944473
-115.572693
-115.309418
-103.617813
-92.811371
-64.199280
-61.966217
-103.531593
-95.848877
-108.002350
-52.253872
-57.717457
-155.947891
-89.614143
-99.607719
-54.592842
-135.487915
-85.868866
-111.589920
-68.586197
-148.851715
-115.507454
-151.916183
-136.624817
-65.173378
-80.160339
-118.877548
-150.668961
-61.609722
-52.611771
-88.820435
-107.748032
-65.584038
-59.375786
-129.812027
-76.426071
-89.970406
-68.145012
-57.930862
-112.241570
-109.963219
-68.025101
-56.021179
-62.593517
-66.028053
-162.693787
-58.951134
-61.848877
-60.498623
-81.418823
-126.987389
-57.010387
-59.064617
-68.183861
-50.918633
-167.319260
-65.510498
-60.039150
-72.545074
-56.431667
-71.513512
-63.778622
-70.263893
-67.578369
-100.547836
-157.927414
-63.867348
-78.877769
-60.950706
-120.337875
-90.356094
-62.684647
-67.378059
-86.289223
-67.685280
-93.451088
-92.424110
-62.675785
-129.117828
-60.531208
-66.999054
-64.463387
-107.974106
-154.808029
-144.920074
-65.330650
-94.078575
-128.963089
-146.806244
-61.039513
-57.404171
-93.388466
-90.494247
-140.837067
-46.813999
-53.307808
-80.775909
-117.105659
-50.089901
-60.325764
-140.823853
-93.793610
-113.343239
-76.251312
-66.721924
-168.781601
-56.841602
-75.617676
-58.492725
-59.605782
-64.611427
-138.127151
-52.573730
-138.847473
-59.465626
-55.730072
-157.400818
-62.974014
-137.248947
-59.710487
-119.861099
-63.596283
-95.275597
-74.363266
-66.471352
-164.643005
-94.309013
-55.852077
-59.876701
-63.658821
-75.975204
-77.535622
-76.892883
45.640480
56.864487
39.060787
64.204376
84.558044
63.217037
65.253120
-114.329147
-88.576233
-67.840691
-85.939079
-141.799850
-65.792526
-77.901718
-159.748367
-155.283264
-56.342400
-147.112076
-58.651466
-29.671474
-72.319046
-57.335342
-144.407471
-73.867722
-75.448769
-51.601692
-79.981995
-145.453476
-97.901840
-99.797516
-158.377106
-84.648972
-56.164951
-65.352432
-82.410248
-60.483528
-147.295029
-135.023193
-59.940598
-66.822632
-67.342453
-69.283546
-64.507332
-74.094208
-155.332687
-45.511909
-148.249680
-57.806164
-124.744438
-58.903099
-45.179348
-51.641552
-50.479004
-59.369202
-104.755783
-95.895683
-142.697998
-60.072506
-90.563332
-159.091309
-45.990112
-97.040962
-94.915512
-84.777458
-30.312124
-109.427689
-51.556904
-133.592422
-116.081573
-81.058815
-58.686787
-130.112686
-93.555893
-84.250183
-148.279663
-165.187927
-122.182922
-96.152840
-112.070251
-141.793198
-85.013428
-68.292229
-139.457870
-94.308243
-112.191864
-97.860092
-97.984375
-85.104515
-43.973728
-134.685028
-54.390446
-62.006218
-84.380493
-53.628986
-71.359528
-70.318810
-32.207916
-58.805489
-63.982491
-64.525520
-57.461544
-68.431679
-118.748405
-72.082062
-75.386444
-61.988895
-88.671310
-121.747513
-111.163071
-88.435150
-88.347900
-95.097656
-80.186256
-49.604641
-88.514244
-86.001625
-119.850266
-37.414680
-69.404022
-61.615421
-55.177559
-94.429977
-147.742584
-159.639359
-112.138672
-76.754951
-135.866013
-122.288658
-146.478470
-108.833687
-136.449875
-143.864380
-60.931419
-137.456573
-67.794762
-58.813942
-52.430714
-90.645149
-72.866577
-76.769699
-71.907104
-55.667824
-99.818848
-55.554157
-106.617073
-163.007950
-139.899689
-75.110100
-60.778652
-69.263260
-57.357746
-147.262772
-58.564510
-58.791546
-60.552917
-65.053612
-71.759575
-48.397991
-120.475212
-110.980995
-58.975163
-35.872349
-65.889938
-66.467781
-52.090298
-62.456081
-45.657955
-164.636917
-16.601156
-62.116837
-61.446400
-67.738976
-76.958038
-153.814743
-121.118675
-172.037811
-108.309731
-105.772690
-131.833878
-89.144081
-52.801189
-49.224823
-73.400497
-120.685341
-62.273193
-68.285820
-62.872448
-62.691135
-101.145050
-97.359131
-58.353951
-87.873535
-107.867287
-171.717300
-49.670441
-115.529381
-43.927303
-58.861042
-89.473885
-86.896172
-87.562378
-62.115429
-69.725449
-100.395386
-46.187611
-88.600716
-74.086540
-62.868069
-39.675518
-47.742405
-72.864944
-130.337097
-66.802979
-39.826576
-64.436668
-83.460007
-51.152687
-62.959820
72.393089
77.138733
52.738602
53.871517
67.261154
65.619293
-62.762638
-63.098698
-38.028904
-97.876656
-104.210602
-53.325394
-61.051159
-153.233032
-38.119640
-121.722008
-148.951889
-90.526543
-166.648758
-107.869324
-59.104649
-121.536819
-117.272514
-95.427414
-72.794937
-54.941177
-86.108009
-63.800999
-70.774048
-168.288742
-110.043518
-144.918533
-62.864769
-33.509586
-54.130455
-167.024124
-75.031235
-65.237785
-54.567539
-75.588669
-105.086166
-95.975624
-92.341225
-68.164642
-122.944534
-89.573997
-159.170715
-125.571030
-88.999855
-56.505318
-130.335800
-64.127846
-150.386703
-166.277313
-68.227386
-92.692940
-108.756386
-74.018951
-149.507034
-107.619171
-137.832199
-60.414589
-60.133453
178.401611
-156.167862
-64.991081
-62.842731
-48.348400
-83.897263
-93.920959
-57.512814
-152.182953
-61.527611
-76.295998
-118.531448
-85.842247
-60.332443
-64.675911
-63.784580
-140.134811
-61.766586
-68.335213
-63.327774
-60.828922
-61.587894
-51.970146
-78.218819
-53.815506
-78.445404
-66.466812
-68.380463
-139.046463
-54.591324
-61.555733
-68.894135
-58.441757
-114.755188
-131.104813
-58.448460
-85.383308
87.031113
46.997765
70.071838
52.425671
33.106014
50.238377
74.740387
42.658192
-70.747108
-56.613632
-55.404522
-74.135666
-73.179802
-149.334900
-124.189842
-75.165588
-57.860065
-50.218292
-75.881927
-47.294254
-71.498787
-69.959084
-28.539635
-57.988037
-72.961800
-58.672558
-139.809006
-159.578125
-52.801159
-74.450348
-119.680740
-62.555965
-100.907066
-111.561859
-71.788139
-58.726498
-75.074081
-53.363110
-69.126976
-75.401871
-62.961010
-60.432949
-68.661453
-65.052368
-95.124947
-71.848724
-113.112511
-68.351234
-56.323715
-64.884659
-145.739624
-73.463654
-30.995256
-65.597618
-121.249741
-58.644150
-138.824387
-39.581318
-60.795864
-63.863045
-139.292664
-77.863701
-45.409462
-60.329323
-51.579342
-110.165161
-66.647461
-52.966805
-67.506996
-130.874832
-55.613022
-128.761902
-62.954109
-151.721329
-88.261284
-68.962685
-64.101990
-73.439209
-134.437729
-75.691498
-60.251041
-88.202293
-74.418388
-90.753357
-109.164001
-107.956772
-71.304398
-136.474930
-59.245548
-45.746384
-169.461472
-51.129944
-125.411621
-132.995026
-133.848679
-147.949478
-63.623627
65.245735
76.592255
83.058586
73.193573
-47.917622
-62.367443
-63.625927
-146.975861
-64.429840
44.198177
86.221939
32.560703
72.938484
65.146118
59.924301
65.674797
51.599850
69.948662
-58.964966
-81.326187
-147.847061
-54.226761
-69.791069
-150.883026
-72.467659
-59.314110
-46.081417
-58.815323
-75.323196
-133.479813
-59.297890
-46.844448
-68.354881
-55.297840
-97.026924
-110.739784
-56.219791
-121.952011
-74.974129
-71.702339
-52.185680
-58.025116
-70.793648
-129.139984
-69.320732
174.576736
-152.004623
-51.627743
-92.444672
-65.796059
-105.482231
-100.920166
-83.614090
-98.940453
-78.481354
-54.196625
-44.642696
-144.149963
-90.311829
-149.627319
-54.143066
-142.707794
-112.521042
-93.390930
-39.236309
-56.676750
-97.373749
-89.492645
-64.124352
-95.258263
-68.170700
-112.735466
-47.354500
-68.895554
-78.182648
-61.539715
-73.409576
-75.682846
-60.569641
-52.374329
-57.530495
-145.004807
-87.169701
-179.127762
-77.054276
-89.612411
-61.823017
-67.268684
-65.575989
-71.112030
-41.981079
-57.204624
-83.260925
-59.689430
-86.966591
-95.658539
-94.982391
-100.804451
-87.539803
-76.846687
-139.723969
-61.025101
-58.992321
-82.831276
-82.837234
-99.302155
-54.088211
-83.899872
-107.505203
-133.046265
-54.691994
-21.766365
-64.217712
-118.224724
-65.908913
-52.853062
-131.857803
-129.009933
-30.868099
74.289574
41.517193
-61.701370
-59.823261
-103.121407
-108.426323
-59.979549
-104.406578
-108.301369
-112.337364
-75.713615
-72.994354
-26.525398
-49.088711
-58.229046
-65.119881
-62.230629
-66.331375
-57.602486
-113.003700
-62.294819
-81.879845
-60.905293
-64.680252
-59.749870
-94.519974
-58.077171
-136.947250
-161.205566
-63.487854
-63.071983
-104.868187
-41.944736
-107.588501
-140.309479
-56.127728
-78.017365
-87.684761
-99.827515
-105.578117
-103.416939
-96.049713
-73.840912
-137.566574
-105.920837
-58.176029
-64.048698
-63.291889
-75.384384
-45.404587
-67.728317
-156.666092
-115.180550
-107.114967
-95.066460
-86.880333
-81.745689
-65.053253
-67.043503
-77.879372
-59.632057
-68.093269
-72.837502
-46.582870
-122.666588
-65.179070
-88.075058
-134.823380
-98.115868
-94.592537
-63.811478
-62.100445
-60.403908
-58.979309
-75.152367
-78.158195
-80.669533
-127.060059
-67.862190
-157.914673
-63.215309
-113.293419
-120.417625
-154.349884
-91.053551
-41.687012
-61.777412
-65.461090
-67.790306
-134.760239
-51.389313
-72.238983
-106.117737
-61.639324
-156.455063
-68.446999
-69.085251
-57.459106
-65.381149
-107.903488
-72.463470
-104.320915
-69.677910
-98.483421
-72.046944
-92.865540
-43.852684
-76.194000
-75.318771
-138.814621
-128.968094
-81.218002
-139.345337
-77.279396
-82.358856
-69.596809
-51.925220
-60.410847
-149.806641
-59.996727
-32.334579
-59.812340
-62.054840
-113.654083
-101.492714
-117.129913
-135.134903
-89.642082
-86.730011
-92.116348
-69.810059
-121.146652
-117.521812
-112.137299
-65.128777
-91.342522
-85.979942
-100.190689
-84.433617
-63.432892
-73.503990
-59.295315
-69.511292
-171.488617
-64.128372
-62.356346
-99.382942
-121.303360
-65.310799
-87.460648
-73.734108
-150.764526
-133.142609
-73.865227
-66.119553
-145.657700
-104.916122
-98.948097
-73.662056
-83.706001
-70.162704
-62.200974
-90.908020
-44.756664
-83.226883
-82.941772
-103.285721
-61.963943
-66.158844
-65.180862
-134.220444
-70.860191
-80.801018
-83.273460
-93.736710
-126.655609
-134.321671
-106.084389
-56.457466
-121.631645
-59.586517
-94.641357
-57.632824
-50.625668
-85.597069
-93.979843
-68.174248
-92.802223
-89.348892
-114.456474
-147.008057
-66.730087
-73.755653
-55.472042
73.278053
70.960060
62.739204
55.712292
58.432858
69.674110
33.539989
-67.082741
-166.016891
-65.673302
-62.805561
-97.908752
-164.693253
-133.453613
-61.390892
-69.412575
-59.778599
-68.305054
-97.718506
-76.280060
-57.356380
-77.986565
-135.955536
-100.543327
-83.762779
-83.397469
-29.276539
-124.597176
-71.768936
-62.553108
-58.605225
-59.140858
-87.023254
-55.943512
-93.762619
-56.593910
-64.239937
-96.898270
-79.405449
-69.397980
-77.234802
-42.045135
-58.763161
-162.165222
-91.111717
-44.012146
-18.062551
-69.164124
-58.814140
-46.278767
-61.564468
-54.875938
-77.459160
-74.650978
-147.783234
-49.699787
-53.549301
-145.979507
-151.625931
-77.473900
-52.881287
-87.381546
-85.815582
-66.338303
-69.845573
-73.613388
-56.631737
-118.713173
-57.113094
-80.093376
-146.450089
-64.591103
-75.258850
-55.481995
-84.253769
-130.661697
-63.480484
-159.636505
-143.707001
-63.958542
-40.764240
-73.736099
-106.077454
-113.168480
-63.104839
-54.996742
-144.350571
-54.340637
-88.873413
-120.790497
-58.540344
-54.432762
-69.324722
-41.313099
-75.555458
-89.466484
-61.428757
-68.172661
-142.757278
-116.096870
-58.497868
-105.360870
-63.095406
-133.690186
-58.018826
-85.898842
-151.008972
-102.792999
-133.670303
-149.334854
-73.821808
-96.670288
-38.945072
-56.907089
-131.346497
-122.008972
-133.328430
-70.555153
-84.889343
-164.253815
-130.482666
-73.098228
-92.750053
-112.456673
-59.913719
-45.148113
-35.435627
-144.812897
-33.803547
-55.164204
-61.221031
-63.291862
-56.991936
-150.464783
-81.767120
-116.209991
-73.278351
-42.874443
-55.676224
-69.156517
-137.650772
-94.708588
-66.197334
-53.253681
-48.868591
-54.037987
-71.192551
-69.885300
-63.562248
-48.797333
-156.098312
-96.576889
-69.023148
-68.289017
-59.432804
-70.507378
-60.385414
-116.269005
-94.044098
-108.422585
-67.104065
-127.791016
-73.857368
-90.570915
-66.500534
-84.589966
-38.302013
-46.374352
-75.888687
-123.651604
-76.854004
-71.126411
-64.443306
-64.097130
-51.607952
-90.683029
-74.691048
-76.558960
-145.403351
-140.521179
-150.720306
-60.528744
-63.651390
-74.105568
-81.936691
-81.531075
-92.165161
-154.435196
-92.193619
-50.918137
-55.677521
-78.501343
-88.664673
-60.424263
-146.217834
-107.989998
-119.023552
-113.484711
-92.906158
-73.795097
-133.359146
-113.081177
-128.315475
-51.387806
-60.744236
-108.388786
-123.759811
-105.605888
-101.513725
-55.749985
-67.840500
-88.963623
-61.723953
-62.607819
72.795876
66.331764
90.987373
-66.584564
-63.314178
-72.089447
-154.652283
-80.677155
-130.628433
-79.170113
-65.970947
-144.987930
-157.187592
-64.563255
-59.276608
-131.314590
-72.773575
-123.728844
-110.985596
-130.862015
-62.467651
-59.415001
-74.209206
-81.722275
-65.760849
-60.582684
-79.409195
-60.401711
-114.119621
-86.703308
-79.560181
-61.354671
-149.977753
-119.110115
-77.576584
-82.404533
-75.672935
-96.448578
-141.045547
-60.004436
-94.566154
-33.371170
-160.515167
-114.165054
-122.826332
-82.924103
-94.885887
-66.500641
-161.354446
-82.577240
-61.067406
-108.096420
-27.847858
-59.739864
-118.401611
-89.500870
-122.232414
-67.301773
-38.119919
-52.709686
-79.434235
-88.114792
-101.459282
-70.551537
-56.855408
-65.735764
-79.918053
-68.521278
-120.221390
-52.850208
-142.165939
-88.812553
-155.662247
-127.706360
-141.047272
-67.472618
-117.560379
-64.795212
-75.886246
-157.315994
-66.814850
-120.536766
-117.523766
-117.214615
157.505463
-106.002655
-115.061127
-90.108086
-59.708252
-111.454239
-111.526970
-122.182541
-68.137337
-115.839508
-98.618408
-71.166931
-109.904060
-161.543900
-65.727654
-67.519066
-64.796227
-131.992722
-62.970951
-152.907074
-121.268005
-53.017578
-169.368408
-97.977142
-65.451225
-68.536819
-55.903656
-71.948769
-69.705978
57.472240
87.211624
-155.836914
-89.454536
-86.806221
-90.077888
-112.807770
-56.613873
-76.367439
-70.266479
-54.470024
-55.498070
-54.727356
-133.344437
-137.453094
-65.079025
-51.004627
-71.516121
-53.568348
-100.370018
-78.536079
-151.464798
-56.105473
-71.462654
-155.328156
-74.235161
-80.085815
-60.487659
-135.433640
-73.158424
-64.544083
-51.521217
-110.001457
-90.326157
-64.520355
-125.869766
-51.026112
-92.097923
-59.623676
-92.930832
-154.053604
-77.227219
-60.057255
-107.623863
-113.596725
-106.712654
-58.065628
-57.550911
-125.665474
-115.290619
-112.917931
-149.298447
-78.708717
-80.529259
-55.064964
-59.400650
-59.465038
-46.351013
-100.110649
-79.038460
-81.428612
-80.692444
-78.865158
-93.140251
-85.333809
-120.371971
-73.718925
-69.702843
-63.341484
-74.090958
-49.157166
-57.625477
-85.631363
-149.276367
-55.074455
-74.727501
-68.015526
-59.221310
-59.331348
-147.468582
-65.970757
-67.863724
-142.990891
-79.724709
-54.742935
-109.057037
-79.648987
-121.163017
-148.815628
-78.956123
-108.614609
-30.319334
-147.151688
-133.385956
-150.331284
-72.040596
-127.246460
-72.838257
-56.429478
-43.165432
-80.721756
-62.816776
-160.058044
-61.220520
-62.642155
-61.633377
-65.923073
-149.760895
-71.573051
-138.068787
-55.471901
-93.622856
-104.804688
-118.221931
-67.200600
-114.125031
-89.035210
-123.274605
-60.820118
-62.539543
-50.461914
-86.455849
-66.249168
-153.681992
-141.370285
-82.246529
-48.458534
-65.364265
-53.605057
-63.621891
-49.370560
-55.021408
-71.919296
-66.301888
-87.107941
-49.269054
-65.063683
-97.278694
-78.999100
-120.747604
-73.882805
-67.614029
-61.485901
-57.304909
-57.685951
-57.449871
-130.968246
-68.365761
-76.904839
-71.874718
-135.609283
-65.683258
-77.188622
-59.388676
-160.534149
-79.526794
-44.921741
-77.762680
-129.426926
-65.027649
-76.004791
-65.109543
-84.070503
-147.627533
-99.013176
-23.788580
-49.695454
-135.738144
-69.558777
-62.105812
-70.896149
-100.232956
-125.366882
-58.911610
-133.459366
-56.812824
-65.056023
-57.712399
-66.211739
-75.539581
-118.350204
-88.710342
-77.518166
-90.150345
-71.415909
-93.986603
-64.157753
-138.424423
-67.034668
-48.925529
-59.228870
-117.146973
-59.390385
-143.926910
-76.169830
-67.229469
-38.903179
-57.300632
-55.667992
-72.096771
-70.756454
-62.551674
-146.582916
-54.367001
-92.528999
-127.694191
-84.388596
-162.243286
-92.530983
-81.638458
-28.540129
-65.644768
-61.271164
-54.354279
-92.002655
-81.299629
-56.121021
-142.391403
-64.499252
-85.485840
-91.417831
-65.256775
-46.043640
-68.361961
-62.472698
-75.404991
-61.498657
-63.879322
-52.114147
-65.824699
-53.818413
-50.128239
-73.147881
-68.566696
-138.737900
-46.673328
-61.064087
-63.165745
-57.989220
-94.710823
-94.834106
-66.631119
-133.786652
-70.370003
-90.034538
-112.706337
-151.740005
-74.294930
-102.912987
-44.247387
-49.684578
-110.370117
-159.804138
-155.566666
-128.144348
-62.331169
-57.482754
-51.997211
-75.562454
-104.513252
-46.704250
169.207306
-71.354904
-131.407822
-154.588074
-89.627792
-64.759659
-120.334511
-71.839188
-60.128658
-57.984238
-54.827156
-47.563831
-70.894096
-68.355789
-59.149094
-71.038887
-140.819916
-57.220531
-158.163177
-69.096153
-55.836239
-32.628872
-90.565735
-141.468567
-121.355911
-49.728260
-64.689102
-57.254459
-40.905350
-178.481079
-155.595596
-69.956268
-61.903812
-140.494659
-69.575935
-46.967468
-63.480240
-124.959969
-50.453457
-77.534042
-78.013680
-62.941311
-65.462135
-149.965057
-105.290573
-125.208397
-82.272743
-88.291115
-165.821854
-89.651276
-140.745026
-69.389122
-67.250420
-53.684666
-92.996635
-138.758194
-62.781456
-61.160290
-90.445969
-79.211411
-52.909477
-51.375534
-57.211887
-158.188202
-65.669617
-87.866409
-96.693336
-81.117348
-59.015713
-30.813686
-69.302040
-65.322540
-147.346603
-56.133385
-108.507324
-80.232407
-69.368774
-157.427597
-81.943321
-97.450165
176.453751
-128.718002
-75.386353
-75.267349
-78.707977
-64.699287
-106.947144
-144.616974
-73.705482
-127.705238
-78.537155
-58.258343
-173.794693
-90.109192
-67.665062
-127.089134
-99.429756
-89.919060
-68.519440
-135.072144
-76.937157
-49.047634
-143.870132
-142.945007
-54.431480
-68.753204
-73.381393
56.743103
19.168732
56.330257
-46.955452
-149.002884
-94.074303
-56.908115
-61.553852
-49.678272
-71.423294
-76.425240
-111.586121
-61.353897
-65.489853
-103.950859
-108.915352
-67.841507
-94.904472
-49.929607
-115.936638
-68.255318
-62.962082
-87.989754
-121.499168
-76.973015
-78.772339
-55.845997
-21.589190
-59.180519
-55.890564
-161.324738
-117.330269
-79.025574
-59.076824
-96.308189
-71.954109
-92.164146
-123.459404
-79.863762
-156.710876
-59.507187
-85.489777
-69.658325
-82.741890
-65.473183
-173.936462
-58.442928
-123.384804
-72.615738
-96.482483
-100.201385
-113.431473
-74.549889
-124.295242
-84.335793
-69.545761
-55.460243
-69.497223
-31.459347
-110.497566
-153.953842
-129.613495
-50.126312
-55.964497
-156.229126
-70.835014
-73.101532
-58.872417
-102.252625
-63.712280
-82.648743
-49.618320
-86.698463
-57.396420
-63.798157
-65.790276
-39.846455
-63.513844
-76.757599
-56.593620
-77.262032
-129.180557
-92.691788
-72.528282
-145.936081
-65.564072
-124.550285
-35.645424
-61.131447
-88.166512
-88.362068
-62.399567
-107.997986
-124.918579
-64.441872
-71.940620
-172.708237
-61.147415
-71.217018
-49.473976
-61.807343
-107.147354
-62.147724
-63.050156
-92.977928
-91.097237
-115.788773
-65.111496
-58.614700
-83.832916
-87.647469
-93.485214
-71.072960
-69.096382
-106.057579
-112.046570
-72.872337
-55.667789
-67.705368
-57.799782
-149.956665
-94.440208
-77.761192
-120.926987
-84.975113
-71.126305
-105.361832
-144.216064
-52.099815
-68.374100
-106.128151
-103.737335
-93.408928
-111.053078
-112.627548
-137.779404
-117.684593
-84.258682
-79.270233
-41.779522
-72.354813
-149.970535
-55.665154
-66.060898
-85.076271
-126.366608
-49.535370
-122.119568
-70.251648
-74.934586
-147.392517
-130.325073
-134.258499
-137.827057
-137.208725
-60.462936
-66.287308
-164.924454
-59.996700
-68.607216
-62.602383
-144.920502
-99.056686
-103.211472
-137.044098
-129.907959
-106.297310
-115.432106
-82.492607
-66.354202
-58.904182
-130.554642
-100.060234
-75.972610
-57.560078
-109.263237
-70.349846
-76.436447
-120.236427
-76.926476
-116.000771
-107.135124
-107.241959
-74.178680
-53.777611
-67.527061
-101.110786
-56.868023
-117.074120
-101.450989
-119.641029
-59.447006
-60.789467
-38.280788
-57.709084
-73.071014
-76.883499
-67.660927
-82.805565
-98.075661
-52.104027
-105.197151
-121.860390
-96.798119
-51.502789
-54.686981
-50.616051
-59.051960
-155.796143
-64.158264
-56.258953
-68.061516
-87.566063
-61.939785
-162.792252
-60.460148
-159.249893
-72.814140
-80.523720
-87.512375
-102.050224
-65.931282
-65.431908
-78.664490
-92.562805
-161.096390
-38.935978
-59.261879
-63.590225
-156.111771
-105.142044
-121.574966
-104.821083
-70.573303
-83.594269
-96.915398
-87.903076
-88.623146
-94.676331
-86.554665
-58.944664
-74.191277
-144.072449
-118.417305
-127.063255
-86.299980
-68.507446
-82.757576
-74.360115
-153.109161
-81.846809
-57.195415
-67.519775
-133.912292
-47.373325
-69.031776
-36.086464
-45.877434
-59.035179
-50.276180
-89.519196
-62.788567
-96.065659
-78.039001
-86.131020
-86.728607
-85.084259
-82.240395
-62.102692
-43.380733
-90.433258
-69.332100
-108.685936
-155.544418
-130.739227
-74.069275
-29.169954
-54.481186
-62.327370
-57.545181
-82.815842
-112.724060
-125.673668
-66.827301
-60.255550
-47.040524
-154.289215
-61.534920
-124.544914
-63.370136
-63.997925
-64.615829
-116.627335
-59.150425
-48.024055
-58.677570
-106.410347
-96.573112
-95.478256
-61.400036
-52.675892
-71.855080
-171.693619
-145.232315
-37.303925
-45.459518
-62.363720
-62.764107
-107.001495
-76.398758
-115.362190
-67.105568
-122.891159
-66.181335
-58.678322
-89.946701
-78.973068
-89.369659
-139.499390
-105.181503
-61.389080
-92.461403
-70.105392
-64.568504
-57.443501
-66.867210
-41.986572
-74.930275
-60.809910
-56.761036
-129.529556
-91.572784
-59.018997
-71.480484
-51.328896
-118.862305
-65.517715
-75.533600
-58.919422
-152.997849
-73.030098
-109.443268
-76.275795
-152.313568
-59.814045
-95.907623
-39.180901
-60.428020
-43.510323
-56.067348
-120.934227
-55.450890
-62.042976
-75.270264
-58.742676
-80.561646
-63.476112
-57.181671
-63.730492
-68.585052
173.648621
-55.765717
-31.228111
-92.529533
-68.746567
-150.026810
-109.657524
-55.610992
-77.269768
-80.272316
-82.481621
-135.618042
-139.246582
-104.546387
-152.964233
-54.195904
-78.433594
-94.004807
-100.266243
-98.258400
-109.656960
-93.530464
-81.162842
-53.470890
-104.831367
-78.309341
-68.621254
-77.702553
-63.050026
-61.503201
-59.226479
-57.796818
-72.204552
-67.754150
-84.737068
-42.537525
-161.299850
-116.231819
-75.919006
-68.526382
-101.517914
-65.426170
-172.560608
-122.258659
-90.175087
-113.644722
-62.778095
-151.973648
-96.439880
-62.568012
-80.357430
-29.558905
-118.784889
-53.283047
-65.505928
-62.564804
-64.251740
-86.039558
-90.069725
-68.394585
-157.976105
-66.350395
-94.953568
179.336472
-108.565506
-67.674934
-146.526718
-134.137741
-50.117153
-153.427536
-55.198002
-79.831841
-67.718109
-136.111954
-69.486984
-69.850861
-68.366760
-86.658279
-157.899689
-63.164276
-49.890533
-52.002560
-63.834652
-64.816872
-63.788055
-95.694099
-67.292816
-44.614616
-71.542824
-87.963806
-53.783588
-60.630795
-164.663925
-134.178574
-61.758354
-56.536381
-71.418747
-61.394333
-56.264511
-79.423599
-70.878792
-58.353779
-76.804749
-60.215702
-108.319633
-58.850647
-164.575455
-98.568787
-61.300495
-101.914612
-60.094330
-63.210617
-126.870018
-70.507164
-71.207596
-63.022671
-70.855736
-55.148769
-102.975258
-108.635170
-113.760902
-52.830463
-117.703766
-93.662369
-84.307915
-97.958382
-48.165176
-77.485237
-68.227470
-60.194954
-133.908951
-64.791351
-113.667419
-100.802170
-116.821541
-103.741241
-77.113869
-60.983421
-67.072235
-44.665939
-124.343025
-63.584671
-72.657127
-69.809700
-43.954876
-68.550606
-81.221268
-41.594948
-101.630867
-75.032463
-63.752594
-65.487839
-139.608643
-90.954857
-77.372841
-62.556129
-53.311657
-95.525070
-62.081730
-22.558231
-62.554928
-61.177067
-65.945312
-62.200882
-92.291885
-119.904617
-76.049988
-67.690285
-68.455238
-87.428604
-107.821518
-72.464172
-66.104668
-81.997818
-59.672825
-123.169167
-90.086990
-65.278793
-69.304420
-57.637192
-60.758163
-138.869019
-57.205921
-108.038780
-64.966103
-153.510391
-37.884041
-68.622993
-67.388153
-61.861607
-57.859241
-89.331696
-111.484116
-84.194893
-121.331253
-143.368744
-89.228806
-137.847214
-61.872398
-113.639954
-63.150177
-53.353226
-97.442520
-131.034470
-151.345657
-123.761795
-45.041576
-74.257202
-61.678879
-40.173054
-81.501709
-54.477928
-45.808498
-106.589294
-96.887772
-66.941490
-74.038872
-75.441986
-143.349213
-152.041061
-146.620209
-91.201714
-102.910324
-123.126396
-114.514702
-101.064827
-79.505379
-36.180706
-70.950623
-71.165726
-79.993530
-74.379883
-146.287674
-65.291275
-45.113480
-120.211731
-40.506794
-69.347466
-68.787392
-157.648682
-77.074020
-59.511681
-105.683456
-74.150925
-52.477600
-40.087650
-55.217251
-89.731262
-79.087067
-68.198097
-47.571053
79.074677
80.204727
-157.324188
-97.921928
-75.751442
-99.387871
-113.934006
-47.137268
-62.193119
-54.382687
-50.777199
-69.810951
-52.878040
-166.403656
-66.595116
-88.894943
-78.076164
-59.003414
-73.158730
-87.353691
-89.647316
-58.697830
-67.006371
-73.767784
-77.569710
-52.715874
-55.311691
-122.992683
-69.827927
-53.693680
-58.164421
-88.717224
-63.425720
-65.813080
-62.250538
-41.992577
-70.100624
-153.994659
-68.088493
-60.715897
-142.595642
-70.868408
-81.814224
-105.789864
-151.465332
-73.285835
66.839043
46.272945
-95.189934
-92.754166
-164.518936
-111.477791
-99.141975
-101.328011
-80.675018
-58.534508
-65.592529
-52.411766
-37.979492
-66.469948
-165.069427
-39.667152
-64.771706
-69.597450
-167.963776
-119.215096
-142.169937
-52.574089
-69.817741
-159.732605
-91.145554
-65.877869
-19.886019
-161.849823
-85.889595
-100.932899
-144.239716
-55.193993
-62.710232
-132.588989
-117.174660
-92.449013
-90.680496
-109.996872
-64.998299
-95.427475
-88.665291
-90.961784
-120.536469
-76.223732
-60.341755
-96.687828
-157.904205
-80.644531
-73.705856
-79.177673
-63.593121
-103.636505
-116.386993
-58.994007
-144.554657
-81.074020
-55.994087
-65.201874
-69.702324
-85.008324
-123.746605
-78.776306
-74.697044
-88.141624
-62.779736
-135.298706
-133.125580
-57.813614
-73.422539
-159.772873
-92.953239
-95.524345
-50.898212
-133.067322
-96.303856
-50.335190
-54.926140
-115.953857
-130.217148
-56.006893
-117.377449
-73.039154
-66.024017
-51.697178
-80.852394
-122.136520
-51.956047
-137.870041
-61.053574
47.579227
96.305229
-38.616032
-53.806297
-139.299774
-68.863060
-126.824013
-122.902618
-89.476425
-122.094650
-93.468964
-127.932442
-87.849747
-74.738312
-70.168869
-49.433155
-146.220795
-62.705170
-100.822784
-124.105103
-132.365540
-163.786469
-82.666809
-104.711243
-53.197556
-54.142162
-140.130646
-54.032570
-79.943810
-45.494827
-61.667847
-122.173637
-47.143883
-51.399521
-60.656925
-72.003006
-146.884506
-58.714344
-111.509186
-83.192871
-92.742950
-84.693573
-54.032024
-88.918846
-54.267029
-156.917557
-112.070992
-115.174644
-116.356483
-64.067841
-53.533634
-131.377869
-109.458611
-136.922272
-97.166611
-111.844467
-100.200188
-75.484299
-128.904297
-87.380226
-135.167374
-139.845856
-147.636047
-140.929993
-143.127411
-53.558426
-66.053810
-148.575745
-45.405846
-76.788086
-66.604820
-87.077339
-89.181915
-50.717907
-55.832508
-150.261414
-53.822567
-62.450504
-74.779686
177.197037
-95.983055
-64.388107
-73.403343
-94.042656
-91.332146
-159.443680
-107.320297
-102.775108
-66.523239
-74.460327
-99.423302
-92.336716
-66.578247
-58.589767
-88.922905
-152.352707
-161.680573
-61.481289
-97.599594
-64.778183
-40.679371
-24.425097
-65.126968
-56.739582
-51.207462
-143.192688
-147.035721
-61.330048
-108.443024
-88.449501
-65.733215
-87.017868
-58.612724
-81.923294
-119.296898
-57.818161
-63.309128
-108.181870
-129.096405
-155.908951
-73.017067
-70.528580
-75.430084
-130.570145
-86.174835
-160.554321
-86.059738
-81.759193
-63.334305
-63.645576
-154.230667
-99.982323
-61.463551
-147.611053
-89.774368
-90.641243
-64.485039
-165.145386
-61.055904
-101.060768
-51.556076
-99.762444
-106.892029
-92.799522
-66.788963
-56.959053
-162.015427
-67.597816
-59.814175
-54.801502
-59.772869
-98.759026
-73.254700
-103.685844
-79.963524
-162.273682
-86.898491
-59.923180
-124.046967
-100.042625
-74.752823
-105.818008
-56.434380
-63.817802
-63.404499
-147.837402
-123.917709
-28.579060
-132.416702
-56.854855
-82.188515
-56.477489
-63.636608
-141.966690
-55.357197
-96.919350
-59.577393
-135.529099
-130.798248
-57.819405
-82.337997
-53.089283
-48.341526
-53.859005
-41.777599
-77.885323
-68.312164
-151.008911
-62.607258
-47.698181
-59.940746
-167.852142
-110.209679
-68.914055
-33.971012
-71.114311
-108.589279
-88.325539
-136.230713
-116.056877
-89.864700
-95.158348
-41.859325
-119.995132
-74.826500
-41.079266
-66.912262
-67.593315
-70.131378
-60.618813
-131.870682
-61.658230
-52.679008
-124.183189
-130.877686
-52.020710
-68.595398
-111.762550
-61.086208
-21.363791
-54.510368
-64.203384
-72.732292
-124.510178
-135.075684
-57.962929
-80.189850
-168.969162
-127.068474
-154.148331
-103.499084
-63.600266
-64.284637
-119.783043
170.217026
-65.184525
-175.035324
-100.036873
-87.480713
-86.526253
-66.972641
-122.469711
-88.880981
-58.693027
-39.636452
-160.044403
-45.279064
-65.978142
-67.323929
-67.998726
-65.797623
-68.578087
-41.183311
-167.128113
-39.678795
-144.296097
-58.140808
-63.999130
-67.647812
-50.936443
-78.937805
-57.159061
-61.484219
-131.451324
-76.715981
-64.522263
-63.352268
-77.804634
-64.640938
-83.902435
-60.927635
-82.027328
-144.221786
-63.294548
-121.121292
-88.541542
-77.544228
-85.609077
-73.277946
-57.938225
-64.671425
-159.040985
-150.001160
-72.323746
-64.979591
-111.391815
-91.696495
-64.329369
-62.723022
-101.215614
-160.679855
-97.225945
-81.739662
-163.170349
-80.483383
-99.574211
-107.409012
-123.126213
-62.318321
-78.018982
-100.127251
-82.498268
-99.166786
-97.243507
-141.348083
-116.437698
-126.853149
-90.157333
-66.879425
-78.004936
-89.259048
-70.914024
-54.948387
-86.464340
-126.098976
75.125175
-68.633682
-130.578766
-114.965393
-64.549194
-28.327595
-143.149673
-47.154385
-45.905140
-57.481491
-31.692404
-77.172554
-73.852890
-90.910629
-72.066277
-71.094154
-40.820667
-65.757957
-61.366138
-89.756813
-60.652390
-155.884003
-58.504120
-64.309372
-79.898323
-96.817368
-93.054832
-56.969231
-69.268661
-42.632679
-100.396614
-47.393459
-60.599991
-52.125343
-64.337227
-58.028702
-82.354782
-96.304039
-71.669044
-56.898529
-83.726250
-75.054932
-71.953201
-123.800369
-77.169411
-64.802986
-151.793549
-56.669075
-124.989998
-49.222748
-82.112396
-51.409702
-68.011055
-126.151535
-60.420689
-74.144371
-58.149700
-116.161293
-80.183311
59.886017
44.112625
60.916473
62.372875
44.384022
53.785923
92.093567
57.094135
59.145714
-68.246162
-36.456020
-49.749878
-94.831512
-59.472454
-78.942986
-73.236153
-95.009171
-90.253525
-93.951065
-121.168167
-51.205067
-105.538216
-116.932381
-100.946785
-98.855949
-130.195358
-134.262100
-98.554520
-113.497116
-97.645668
-157.978760
-33.386650
-77.248566
-142.318115
-74.746803
-35.596333
-154.245270
-150.805695
-119.982719
-87.174438
-55.712009
-76.130516
-73.501518
-141.955719
-59.612911
-73.372993
-74.271606
-52.930065
-68.800072
-59.847801
-107.433464
-67.958252
-149.454224
-77.421814
-63.066452
-42.602638
-64.261650
-110.202728
-59.133438
-128.851898
-58.219090
-153.671204
-95.147087
-66.056511
-65.669518
-63.520115
-103.331192
-64.034264
-70.547043
-41.004688
-64.410378
-74.190811
-58.225605
-68.576172
-52.086567
-108.851677
-69.594078
-44.597790
-75.962631
-118.399918
-61.627087
-51.488468
-89.320862
-52.148674
-82.389153
-87.408821
-78.776337
-121.569847
-125.005325
-66.861435
-108.800446
-50.936127
-48.680088
-71.484833
-72.995132
-105.058090
-53.867043
-50.991169
-117.623306
-89.228081
-27.322620
-78.016068
-69.536598
-84.309563
-58.399548
-42.993660
-67.608238
-64.955338
-126.763046
-88.620636
-85.667297
-105.784843
-94.034325
-85.112030
-105.777840
-111.179420
-65.609947
-101.955269
-73.215660
-69.897057
-60.398308
-55.116776
-75.338249
-52.979542
-69.169853
-61.348236
-159.832077
-68.959625
-39.633953
-61.369171
-93.519730
-58.035027
-69.907341
-58.633358
-106.988472
-47.032234
-60.168335
-54.078110
-55.054543
-59.450413
-98.352310
-92.750267
-42.818901
-51.584129
-100.808548
-108.544678
-53.970287
-67.551750
-70.733467
-71.077202
-67.873741
-79.847382
-65.059479
-53.970856
-124.740089
-59.410007
-59.070076
-69.687698
-123.586899
-149.906967
-49.036617
-144.806778
-62.019844
-123.688164
-98.798035
-56.285538
-74.854767
-63.808449
-81.992653
-59.238083
-78.669159
-38.744396
-86.412674
-98.623611
-54.006260
-105.548752
-117.194305
-64.212227
-95.786827
-151.734604
-88.015533
-67.981880
-123.006294
-55.495415
-93.949371
-131.448730
61.924515
54.337654
63.509697
87.856613
51.226562
52.903004
36.703869
56.578926
58.382698
78.777649
66.595718
25.863941
71.789474
89.847687
76.907326
55.282104
48.629959
72.013702
-53.008526
-75.173203
-57.398319
-149.503357
-139.014420
-99.675667
-115.453278
-48.240505
-94.549400
-118.741982
-37.339264
-76.365196
-61.247818
-63.809639
-80.962273
-83.365585
-90.565834
-72.156822
-72.765923
-53.178299
-64.031349
-174.183975
-54.586891
-70.511551
-58.475124
-71.159325
-51.938213
-73.846565
-62.657303
-99.953995
-99.498711
-55.289131
-138.755280
-60.956635
-54.790569
-61.184559
-149.802872
-65.299187
-147.844925
-80.451500
-74.249405
-40.496662
-85.091751
-88.863434
-39.885731
-94.452072
-138.155014
-66.265945
-135.249634
-148.546921
-58.591854
-108.324814
-119.151932
-164.374374
-68.182159
-60.658867
-51.345539
-59.626701
-64.751862
-52.771046
-99.553032
-143.356064
-68.148621
-59.305389
-50.284664
-101.845612
-97.734917
-84.031960
-150.987228
-63.292629
-73.787407
-73.770851
-58.055210
-60.202938
-152.708435
-138.544647
-69.585815
-65.760918
-61.495712
-34.235615
-145.907394
58.846447
-63.874676
-42.649197
-149.766998
-96.525146
-76.564255
-49.322247
-60.034977
-67.021278
-112.486000
-58.523407
-71.099495
-169.846252
-67.140343
-51.408604
-137.181427
-146.901825
-72.352234
-58.278442
-125.704048
-70.218819
-76.861511
-141.178528
-81.967796
-61.086079
-113.605057
-161.555130
-111.067764
-60.233059
-149.438049
-66.973602
-117.530968
-79.471458
-57.528801
-64.576187
-35.510429
-61.377441
-57.644573
-77.580902
-75.900101
-49.295135
-99.909790
-39.482498
-72.736374
-146.134232
-83.025040
-150.831757
-57.380054
-40.048729
-161.216766
-144.245773
-67.873627
-83.487312
-55.875294
-65.370163
-63.768867
-55.153297
-80.678474
-76.209572
-51.998394
-71.454018
-63.886688
-63.115574
-65.970421
-161.868011
-47.128139
-60.825794
-68.237762
-105.511703
-93.456665
-108.542953
-95.792908
-92.215576
-151.212631
-145.738632
-65.318810
-142.360474
-109.276543
-154.678696
-101.872559
-59.958710
-89.654800
-107.439606
-89.095085
-71.793404
-63.467480
-65.025467
-66.475174
-114.736572
-85.060371
-84.681076
-66.805725
-147.007919
-87.961227
-50.245689
-79.695038
-62.368652
-93.279518
-74.827461
-57.240326
-57.456039
-62.474800
-87.360542
-81.272919
-51.159107
-55.009045
-71.871346
-59.474293
-78.523941
-71.814133
-61.513828
-144.852463
-94.639023
-150.058380
-126.736900
-68.701439
-64.553474
-61.984013
-88.304779
-163.856995
-62.766525
-104.227310
-115.956345
-73.303841
-68.123138
-104.763115
-107.839149
-107.781624
-160.329300
-43.648788
-50.673199
-107.814232
-81.840439
-121.854515
-136.545059
-62.482445
-62.779865
-80.528236
-60.819199
-60.919056
-81.787239
-58.770542
-60.928310
-55.295948
-109.153679
-164.667953
-72.771469
-33.638485
-77.322952
-155.994934
-80.522522
-56.672745
-122.675735
-148.422989
-79.406136
-58.215946
-94.124359
-53.986210
-78.183083
-54.610584
-51.548138
-127.894875
-39.838966
-63.790821
-88.050194
-110.995720
-70.037849
-48.194195
-167.274048
-87.225166
-145.713699
-135.940781
-75.041985
-99.380981
-62.809624
-74.286697
-65.827477
-131.886398
-57.888638
-147.889023
-58.559319
-113.208305
-19.073639
-64.728577
-98.532867
-53.100945
70.680557
63.580822
68.837433
39.876492
-163.276749
-68.250793
-83.770912
-84.676460
-129.497299
-65.549309
-69.705879
-58.317558
-57.634621
-68.158562
-114.218079
-97.818100
-64.704544
-127.896049
-57.513966
-51.235634
-80.674644
-64.153267
-49.940300
-117.438309
-39.386395
-86.438400
-58.569462
-58.192066
-103.690720
-61.384102
-83.724770
-159.236008
-93.481064
-48.902252
-61.122307
-70.964935
-66.321930
-47.880646
-158.475891
-167.028702
-68.408211
-60.116467
-54.842571
-93.080368
-88.356277
-67.352112
-50.775990
-59.106529
-59.382500
-61.295021
-71.359634
-135.260330
-144.616714
-121.141762
-62.472336
-127.036415
-74.457039
-68.122635
-55.654190
-134.446442
-75.151985
-59.187111
-81.039551
-55.995670
-88.262489
-122.146523
-110.023239
-61.829124
-96.152023
-67.542725
-64.425102
-60.574295
-78.816193
-60.054058
-67.360474
-123.794510
-178.888458
-76.995087
-62.263577
-69.134315
-54.607231
-67.799660
-86.161133
-93.853363
-53.582184
-160.192291
-64.049995
-60.344070
-33.752331
-91.149391
-128.579681
-114.951500
-60.314548
-111.974945
-87.504089
-88.394920
-124.805687
-84.213356
-98.336845
-140.045593
-69.945946
-81.392502
-71.957848
-65.798286
-54.611397
-63.143764
-74.610138
-54.938251
-94.456314
-55.109669
-119.347305
-56.200871
-35.895084
-81.945992
-117.095268
-79.385124
-78.107292
-61.118156
-125.211800
-98.139008
-80.365646
-58.856476
-53.235516
-93.715538
-79.386467
-100.461838
-68.186676
-66.028458
-92.026024
-97.087502
-68.487785
-54.803474
-111.568237
-56.258503
-79.223648
-34.679104
-147.134308
-97.755249
-98.486458
-83.698906
-68.320930
-105.493851
-66.546402
-61.557869
-121.096458
-100.981880
-109.329308
-72.551460
-84.462723
-99.122475
-55.806240
-136.069214
-60.568272
-16.972931
-52.040783
-111.426140
-67.761894
-114.300545
-110.798462
-139.300140
-166.085373
-54.784817
-77.334854
-62.991531
-103.248505
-120.480484
-41.872032
-60.498890
-87.307213
-50.665352
-148.391403
-72.663773
-23.184355
-99.585106
-59.100597
-130.932388
-112.714256
-90.457527
-58.912502
-108.065895
-103.450859
-110.446396
-162.605835
-91.131119
-63.184261
-58.855320
-75.928749
-89.426453
-94.405907
-82.310600
-61.079494
-63.858658
-65.866310
-71.241119
-42.386658
-51.411140
-156.409668
-102.182930
-109.970268
-73.063339
-133.173157
-53.729282
-55.315224
-57.044292
-67.859550
-48.749443
-79.434105
-84.297287
-67.639107
-61.869892
-98.905418
-71.399536
-40.671211
-100.103333
-65.549454
-160.445282
-66.386261
-76.056396
-49.045780
-55.593941
-116.516708
-100.238686
-103.838257
-107.461166
-92.451233
-122.235191
-106.804604
-166.561890
-59.156189
-62.072796
-64.658287
-140.106003
-110.130264
-129.016037
-60.735897
-58.017742
-146.126068
-67.744965
-60.872604
-118.281059
-134.175201
-92.368881
-73.837677
-41.250526
-75.908600
-56.624035
-65.774834
-51.951828
-61.393509
-66.807808
-78.932816
-129.484680
-63.346668
-37.388115
-152.305756
-47.772724
-59.302528
-153.358856
-74.561676
-82.517677
-108.395287
-67.851379
-113.199135
-110.010040
-61.521996
-66.164398
-65.675858
-71.483307
-100.200027
-46.980343
-56.317650
-96.509193
-99.616516
-136.320343
-119.490250
-66.142273
-51.895611
-72.620941
-36.512688
-121.453186
-57.664101
-85.951332
-62.254478
-156.473175
-144.030869
-39.264400
-74.778923
-129.347214
-75.976784
-119.801727
-88.963287
-90.994484
-82.280952
-96.682228
-167.478409
-64.826485
-67.051788
-151.037903
-96.513550
-91.763756
-86.635345
-79.351616
-49.331238
-168.507492
-78.612373
-103.561790
-153.045029
-35.015842
-59.758461
-64.608673
-46.090611
-82.914825
-35.055817
-78.478249
-71.630569
-71.641815
-44.292847
-69.174950
-51.533802
-84.409309
-102.180809
-148.484116
-61.320698
-163.052628
-32.071758
-118.667648
-110.397110
-109.801102
-123.925278
-75.027069
-121.607574
-119.550789
-64.434753
-96.252617
-110.256584
-62.375721
-83.104065
-146.508759
-99.532059
-141.162323
-88.347321
-96.671417
-55.967674
-87.054512
-154.239578
-69.348969
-115.209900
-137.098465
-88.423897
-72.913933
-152.826828
-64.423096
-117.871140
-152.475952
-100.230591
-63.648857
-132.126541
-119.576591
-130.711960
-85.761223
-100.221855
-110.388115
-114.853569
-61.025768
-38.682354
-53.815800
-86.247375
-49.075031
-56.685070
-61.560818
-58.039085
-68.561363
-66.419731
-67.518654
55.535160
59.055286
48.593864
55.681393
46.387585
-75.437096
-157.688614
-118.615875
-71.213440
-81.894188
-61.164902
-85.826492
-143.595963
-135.830566
-71.002563
-84.786713
-99.973976
-86.698708
-74.186081
-62.792168
-112.951874
-62.425591
-57.445602
-58.646515
-66.145676
-88.134193
-62.472301
-71.450745
-114.640854
-108.686150
-109.664558
-66.014900
-83.010193
-101.858253
-71.833023
-46.262440
-57.767967
-49.983448
-88.182144
-54.950165
-47.537670
-107.753716
-131.401947
-40.854362
-37.841461
-53.651276
-44.257507
-47.961075
-110.167915
-79.861900
-110.539711
-139.685608
-87.435165
-129.224686
-100.761787
-76.113976
-78.560455
-58.009621
-50.016983
-37.344238
-70.882225
40.652931
61.700401
66.306549
54.312866
48.635414
79.768517
59.225754
-93.995605
-48.797333
-94.141350
-54.558067
-102.206879
-63.829685
-73.780167
-76.041573
-67.399086
-101.627342
-131.750595
-77.726028
-77.160408
-92.582169
-45.871693
-41.646713
-54.861225
-71.651283
-74.070190
-76.456612
-160.230896
-158.464645
-63.247311
-54.757034
-164.958679
-96.029678
-127.367668
-52.235233
-90.293617
-108.364220
-129.788391
-146.355408
-66.986702
-104.934113
-119.106743
-72.443520
-73.299828
-98.191467
-110.301704
-109.344490
-80.301430
-97.739738
-86.921318
-69.829521
-114.654228
-80.344002
-112.950874
-88.169334
-69.305618
-125.157417
-57.494808
-57.963467
-81.251335
-93.616432
-58.648830
-65.914482
-60.773899
-142.869873
-77.798012
-139.688812
-152.531616
-77.437790
-88.173927
-49.315601
-78.611450
-99.986877
-88.150078
-68.385811
-88.146019
56.118355
52.126953
69.327782
53.816032
75.519829
47.203297
64.265617
80.309525
42.520908
-59.673134
-150.953903
-76.256706
-146.142609
-157.171844
-79.437492
-56.631935
-91.903366
-85.783989
-99.616501
-62.053112
-55.762417
-103.307869
-90.845810
-59.624256
-107.235489
-121.511612
-121.675690
-62.480675
-59.602421
-69.097946
-154.264847
-104.286530
-56.980125
-126.702560
-46.617722
-129.297501
-59.501526
-96.738808
-131.144028
-62.310284
-64.858559
-123.752136
-154.799347
-75.249077
-89.067474
-61.472355
-59.944141
-60.724525
-78.061409
-53.219376
-98.192657
-80.293106
-134.042770
-93.783218
-55.519547
-66.255211
-53.858311
-86.811440
-135.956833
-68.579559
-64.764923
-62.496799
-42.628677
-71.717926
-107.400452
-66.084671
-139.921967
-59.921600
-65.854118
-103.277298
-65.045807
-55.677616
-71.564827
-70.833687
-60.154320
-121.718361
-121.305878
-98.375305
-96.802940
-85.331070
-58.093426
-112.163284
-168.272827
-105.155876
-92.134552
-99.928688
-127.915314
-60.645805
-140.068314
76.375992
-100.054977
-98.391853
-118.438576
-108.782722
-161.478424
-137.374527
-124.357277
-68.453033
-63.265293
-80.776398
-66.640694
-93.860664
-161.343857
-57.216343
-83.759903
-59.168995
-111.026100
42.454647
88.258926
-102.387794
-83.070412
-156.660690
-129.815094
-55.569138
-167.450974
-62.430882
-95.205841
-85.748192
-109.701080
-96.543816
-67.566498
-141.178741
-64.000694
-76.939606
-87.259735
-47.329086
-114.750549
-113.223381
-52.499447
-67.631668
-169.890289
-40.943386
-64.944824
-80.529221
-68.307533
-103.625832
-86.642334
-82.765533
-77.753777
-122.418732
-90.691650
-59.540730
-35.309643
-68.332176
-82.031456
-61.000988
-64.590736
-111.147415
-67.817024
-85.962067
-81.020271
-68.699852
-93.940002
-62.481609
-155.669113
-58.905804
-65.829529
-44.964413
-78.572411
-132.670380
-139.695007
-104.812645
-56.322136
-61.029472
-110.604469
-89.150795
-155.542313
-110.850273
-59.281326
-145.950104
-90.860008
-116.870087
-52.811794
-54.681263
-79.264748
-65.732330
-76.047768
-65.782120
-68.316109
-80.484436
-93.816467
-81.326286
-83.319649
-140.961929
-84.817818
-116.692017
-54.502548
-65.993980
-98.751099
-161.374039
-76.487793
-63.020901
-53.186363
-84.715034
-111.561096
-95.166992
-67.284142
-99.325493
-121.161003
-62.054771
-69.564545
-90.246193
-82.163582
-61.544987
-103.489983
-101.069305
-74.250160
-131.531219
-49.450443
-147.249466
-163.698288
-96.577667
-106.431007
-91.613472
-142.998276
-68.508011
-142.704788
-79.776909
-68.750732
-72.560562
-59.939880
-114.587273
-70.411812
-52.785210
-90.346573
-95.552895
-60.998394
-144.294220
-85.381714
-138.445847
-103.185036
-142.811676
-69.337502
-120.959175
-95.351700
-92.452072
-109.376938
-125.111694
-93.239723
-90.936653
-112.884880
-65.787979
-108.544487
-114.102745
-111.969772
-99.003693
-61.239494
-166.488892
-55.709824
-63.747066
-128.758499
-92.633186
-60.204445
-139.817764
-86.384026
-62.790470
-156.965500
-159.251526
-58.466389
-88.585152
-126.359077
-144.848480
-51.399765
-46.024750
-54.354237
-157.141052
-165.776031
-52.189461
-60.784924
-64.779991
-53.887241
-110.425987
-42.914921
-80.882027
-86.999260
-69.731583
-88.318497
-53.485344
-53.062679
-86.793510
54.894070
66.119980
53.339573
55.645012
49.152531
62.568790
-59.825993
-67.948845
-45.291275
-68.265823
-46.461193
-80.115051
-93.985390
-55.889809
-102.385368
-64.332298
-111.036171
-118.187248
-80.832031
-82.018639
-40.440327
-59.492077
-126.445534
-91.253693
-112.789429
-87.035782
-79.650467
-90.273605
-113.063324
-58.718239
-96.863686
-62.064804
-115.456306
-118.229095
-99.115189
-70.105652
-118.888504
-89.349503
-64.708870
-148.041443
-67.664757
-99.405952
-108.711456
-136.940628
-112.260231
-129.938248
-110.823845
-68.679321
-71.878479
-74.608971
-42.277966
-79.797577
-58.975731
-94.003365
-67.359665
-132.749710
-95.176620
-96.800270
-73.242470
-75.349602
-26.449394
-52.193016
-58.876560
-119.548409
-113.209160
-113.839691
-98.038712
-61.756519
-123.215843
-123.345215
-83.179253
-81.588051
-54.865360
-57.406479
-99.445198
-115.113586
-76.727295
-67.967323
-48.129227
-99.825279
-64.168869
-137.848434
-78.684349
-97.707344
-160.939499
-69.180344
-70.587090
-116.453560
-72.840523
-60.679001
-120.769363
-138.746246
-85.516029
-150.355133
-114.321541
-86.257263
-99.998039
-85.144356
-99.161469
-146.995850
-79.754906
-93.240356
-63.136032
-115.861000
-99.467110
-60.371098
-57.332893
-36.804760
-103.226982
-67.876793
-70.878578
-47.390781
-69.218613
-80.090836
-113.046753
-62.738297
-93.305061
-48.981659
-55.684803
-154.446564
-56.465012
-66.396767
-55.505535
-58.860062
-129.779480
-61.864483
-67.347488
62.026268
55.748741
55.325096
62.012390
53.073036
59.210026
53.551777
67.622353
71.702690
41.116184
99.559479
43.410362
70.598000
52.487789
79.570877
54.560162
60.771988
50.105518
44.119617
92.140610
56.734955
54.929295
55.665791
63.494747
53.071720
72.200630
67.588333
51.384098
54.940868
51.928188
53.805573
51.821110
35.916832
55.644302
24.821175
83.530975
57.001598
53.306820
74.308121
52.447598
83.675339
56.990170
58.899143
88.001312
55.812500
-67.843735
-61.385147
-102.267128
-85.224670
-118.194191
-62.982952
-80.236824
-72.551285
-125.571953
-77.744705
-111.927086
-62.295959
-99.353081
-88.223824
-147.873672
-81.146477
-91.267197
-77.341637
-105.964493
-53.080841
-149.109695
-78.750366
-101.448921
-101.727730
-91.392998
-108.348129
-115.541222
-93.766678
-103.170898
-95.351265
-49.470039
-104.851051
-61.242840
-58.791855
170.631775
-57.552429
-154.339401
-69.417358
-113.978424
-89.542297
-68.600121
-86.549110
-125.971657
-76.364258
-141.077194
-59.213734
-92.461601
-64.283493
-68.643867
-75.881538
-161.067154
-85.177666
-150.524521
-63.411263
-56.763195
-71.855278
-70.154861
-55.039776
-57.252308
-114.764374
-64.357079
-110.856125
-53.004482
-118.620163
-98.138550
-79.699615
-72.918678
-141.475571
-99.431267
-81.766357
-47.394646
-78.752365
-113.006577
-102.453659
-98.476753
-120.795456
-63.234283
-92.869926
-84.458961
-102.105064
-74.488800
-126.348831
-42.957764
-51.147636
-81.579819
-75.123421
-81.995750
-146.788666
-59.825836
-152.251083
-61.084545
-64.076866
-178.658829
-49.419926
-64.658218
-141.672180
-94.180107
-85.809242
-97.450844
-135.819443
-168.364517
-114.038345
-52.790798
-61.250061
-133.082733
-137.251205
-118.236687
-62.968925
-149.301254
-63.721195
-46.520542
-54.471420
-74.157455
-73.702667
-93.087730
-99.690720
-111.023323
-101.525856
-106.182419
-167.186722
-66.764351
-137.586700
-114.214752
-75.570671
-146.943726
-65.562592
-98.316170
-70.648193
-61.013134
-65.376198
-77.788048
-76.287201
-119.738976
-58.835648
-77.707756
-56.716751
-125.346069
-61.969769
-118.417152
-68.411545
-79.767784
-93.219513
-63.125507
-126.154205
-115.243645
-60.946938
-55.142658
-86.776733
-90.183136
-150.485229
-58.723095
-149.269287
-55.891449
-174.917801
-49.887589
-59.112156
-63.940350
-60.186653
-19.950575
-72.006599
-75.995522
-65.716660
-70.995415
-139.066193
-68.830406
-80.455269
-62.962215
-62.827034
-71.920807
-44.645100
-73.146378
-55.627510
-132.907608
-59.981747
-45.809246
-58.428043
-68.324196
-62.874046
-111.760826
-108.761208
-102.955154
-66.896454
-55.857338
-117.450340
-120.626816
-148.302765
-61.191006
-65.178955
-62.084393
-49.038338
-67.937592
-161.219849
-140.803574
-111.024551
-86.232422
-109.544960
-120.825905
-122.218224
-74.183884
-39.239895
-93.471245
-122.591537
-51.824287
-61.368473
-70.506325
-110.229790
-97.414436
-98.584671
-108.104782
-107.977493
-131.861313
-98.816437
-52.662777
-77.336540
-76.526825
-36.231781
-55.146027
-54.770401
-97.551430
-73.838318
-75.490135
-108.434090
-67.430244
-102.910362
-106.712746
-113.898483
-95.219849
-60.951633
-53.514450
-53.173180
-65.397942
-59.922222
-74.637146
-74.962044
-59.939198
-59.752617
-55.132137
-63.392834
-64.173958
-75.593048
-107.674515
-147.700043
-74.018196
-110.433586
-54.736881
-63.078308
-89.978607
-58.577877
-116.389870
-76.224014
-57.384377
-82.911148
-123.889923
-139.243210
-74.338959
-166.380554
-78.676506
-81.434372
-138.989746
-81.423080
-153.253616
-101.073975
-144.329697
-160.707260
-77.626801
-26.757597
-67.381523
-64.252419
-74.598091
-79.256142
-63.531597
-60.846096
-115.149933
-139.177994
-23.416716
-119.251724
-95.118454
-38.796589
-140.440964
-62.928825
-65.894524
-75.568764
-91.677147
-86.669640
-165.310989
-46.514572
-54.236900
-83.212067
-66.102318
-46.448349
-67.459602
-75.302650
-151.944946
-152.870972
-119.515327
-63.815548
-55.716000
-151.361801
-63.531010
-60.563789
-157.686417
-112.532333
-95.103897
-79.438705
-69.554260
-62.785690
-62.292469
-74.600212
-73.900337
-135.843750
-66.978424
-120.670082
-55.293438
-76.108345
-58.657143
-56.666428
-64.838463
-53.571621
-70.551369
-81.801689
-152.725983
-42.226421
-64.845634
-149.693909
-78.609642
-53.578773
-59.226936
-67.476807
-60.220470
-66.797272
-71.702965
-89.902672
-64.422997
-135.938019
-69.042580
-160.762100
-90.850258
-142.732849
-40.375431
-114.554276
-83.295990
-10.241827
-57.865135
-129.179367
-98.637871
-64.731590
-70.359413
-98.814491
-84.192917
-84.885651
-65.132301
-48.847378
-68.400993
-54.945972
-89.120583
-72.804939
-57.463238
-47.204639
-57.715847
-132.413086
-136.852554
-102.091743
-67.604889
-55.638294
-134.920029
-94.774734
-30.422842
-61.093033
-61.736172
-63.966602
-64.220192
-66.048325
-121.321327
-65.358467
-25.347092
-110.281967
-46.951641
-73.029633
-154.239563
-97.863083
-123.839340
-76.708000
-115.030106
-95.835052
-87.667496
-128.079407
-97.545845
-69.338959
-110.415237
-84.802681
-172.586288
-45.728733
-84.063568
-130.354324
-88.185226
-93.334518
-121.369202
-75.499466
-67.318092
-103.590683
-111.063805
-120.656326
-91.604866
-97.142654
-80.065979
-123.382904
-94.345985
-74.375412
-72.461281
-120.009056
-37.114273
-65.579498
-79.204826
-56.319515
-62.033421
-91.523567
-63.848263
-78.301720
-43.178387
-60.102062
-52.026360
-59.657799
-64.356270
-88.260025
-173.279984
-60.476471
-95.314339
-110.985489
-104.372070
-146.971771
-92.247078
-71.967987
-61.028542
-158.075668
-42.555183
-84.168663
-60.819923
-55.760769
-119.604286
-62.573410
-61.331570
-71.082184
-98.002548
-62.652237
-104.087265
-108.879990
-102.743904
-92.743141
-73.891373
-118.465141
-64.828537
-73.851868
-98.369270
-61.805107
-108.708122
-63.963501
-154.057068
-97.577103
-73.002960
-77.082115
-84.489166
-100.024414
-80.456917
-164.384033
-121.130447
-51.626598
-66.937202
-46.438061
-60.255802
-87.711639
-110.597313
-100.264984
-92.833405
-85.790924
-64.419945
-55.139931
-56.557728
-64.717155
-156.587494
-60.949326
-102.984276
-26.572664
-96.441368
-86.056686
-119.228706
-58.667770
-70.718224
-68.964432
-60.820770
-106.706917
-62.567699
-69.182678
-45.053085
-78.865417
-77.719414
-32.930031
-82.071220
-105.307793
-114.082924
-78.416229
-55.697392
-97.894859
-162.901627
-90.548882
-141.576935
-82.325401
-70.669365
-79.559196
-63.195965
-103.774071
-66.571053
86.151970
-64.172318
-53.173561
-54.506710
-62.470642
-62.896667
-68.960793
-119.976448
-140.297974
-57.649288
-127.436775
-60.922291
-49.735386
-58.619522
-59.001678
-138.242584
-121.858765
-149.206619
-64.572838
-44.955929
-55.536987
-52.882366
-144.787277
-81.756325
-64.039261
-74.078705
-48.135151
-66.407776
-66.880661
-148.590546
-133.364059
-58.574696
-54.668701
-45.810802
-120.463165
-112.408707
-132.653748
-60.148499
-67.243919
-57.938934
-97.184891
-132.116669
-63.511936
-83.055840
-122.489174
-74.527458
-64.130692
-72.077660
-53.503136
-71.470848
-58.120056
-141.802292
-102.444305
-65.500046
-59.268402
-118.944489
-101.726341
-140.189423
-62.075394
-159.883743
-61.636715
-60.364773
-68.263977
-68.272179
-56.234840
-68.139725
-110.508904
-121.167931
-69.428963
-66.576668
-80.460045
-65.776512
-73.190254
-157.472565
-74.224503
-42.289707
-69.157959
-60.078602
-65.377052
-82.482620
-63.558075
-48.253838
-90.199532
-86.927025
-97.191994
-71.691711
-88.512558
-70.523636
-149.418823
-127.184372
-57.345570
-75.340355
-73.082825
-88.870338
-66.634743
-60.335701
-63.160088
-157.646683
-58.904724
-70.414505
-135.346741
-153.513855
-64.398483
-73.100891
-46.128468
-83.612289
-124.604088
-163.246338
-131.924744
-74.180580
-67.782181
-50.109261
-55.532326
-64.890862
-64.573425
-72.595444
-59.169971
-47.376347
-28.278414
-145.619980
-69.698608
-84.365761
-74.135506
-47.935738
-81.159660
-48.641010
-40.054489
-104.750122
-63.490879
-127.326057
-135.056747
-156.884567
-59.294571
-137.136002
-82.741432
-136.668671
-52.897877
-145.357788
-102.805496
-106.474113
-55.420429
-101.882645
-60.319439
-66.373245
-46.102207
-61.375599
-151.676056
-88.010994
-64.610298
-68.948120
-80.091911
-62.203842
-52.103100
-60.573338
-71.573952
-113.945412
-70.351166
-75.242584
-107.072044
-76.685463
-57.107121
-73.357292
-141.613480
-148.940887
-55.216438
-116.506218
-137.005432
-60.861000
-66.071548
-145.338501
-144.241959
-148.887421
-79.220932
-91.693359
-79.790703
-76.601807
-52.756504
-73.753052
-75.661156
-63.446129
-132.398926
-60.369320
-156.809753
-69.977470
-155.261124
-56.516415
-45.555374
-49.580341
-153.819305
-76.532837
-104.198486
-76.381836
-82.139229
-137.205933
-72.348625
-77.602707
-59.632324
-115.010391
-52.648552
-90.278427
-106.925827
-110.520798
-93.208252
-60.935284
-69.424881
-68.907906
-57.169605
-117.676773
-146.365463
-157.909164
-94.028580
-74.790237
-67.200645
-75.817375
-62.142792
-72.889565
-85.517601
-79.050529
-83.293701
-72.907776
-51.280388
-132.592468
-143.886795
-27.556253
-72.543526
-89.227325
-79.083092
-67.645271
-144.721924
-140.745819
-113.348419
-64.622070
-82.164810
-53.071133
-97.160027
-158.866852
-85.468277
-113.694923
-42.900707
-134.590622
-84.610832
-49.954189
-98.727066
-149.389130
-55.101204
-123.381271
-87.051666
-83.062508
-133.972870
-62.635811
-64.070801
-156.446655
-105.955299
-63.127563
-55.450996
-111.722992
-55.175098
-89.918968
-90.090706
-98.554688
-102.775269
-102.139343
-120.911621
-137.153381
-65.968834
-94.774010
-73.531540
-102.613258
-85.097435
-52.767929
-76.405533
-58.811745
-139.061066
-67.384560
-81.159988
-95.971313
-91.699516
-82.034103
-82.582718
-101.533287
-99.132027
-155.696609
-97.089714
-101.669106
-28.821785
-72.734695
-161.792725
-58.349987
-17.693308
-62.452930
-81.439285
-63.740215
-85.397766
-70.983475
-61.441845
-48.465290
-64.483429
-159.917847
-72.083839
-51.041836
-117.866768
77.048836
45.945286
99.264572
-87.827759
-115.121521
-86.143661
-64.359306
-132.626755
-154.417709
-94.280617
-133.998093
-139.864594
-165.542526
-92.358940
-68.871857
-63.831345
-133.448471
-54.334148
-113.832504
-112.092506
-160.830490
-75.112366
-109.819283
-104.027756
-70.691750
-67.980225
-75.376785
-67.317139
-70.759865
-66.249741
-56.775227
-82.444603
-53.267487
-72.006714
-115.431351
-60.038528
-53.985489
-97.291428
-80.420982
-170.371048
-123.272133
88.550117
74.533546
53.142578
66.383911
70.526741
-54.044704
-127.460396
-52.934181
-98.851524
-60.436749
-64.286568
-64.848305
-61.256916
-129.580612
-140.957809
-101.304871
-60.938126
-99.832382
-141.085983
-151.089355
-77.986778
-42.846966
-93.681366
-68.030533
-149.395432
-129.828232
-84.850685
-80.776474
-79.480377
-155.183182
-163.057526
-101.922577
-100.376816
-62.721188
-39.049438
-165.374054
-151.292999
-56.747997
-69.273163
-65.273003
-71.200203
-63.314243
-77.496376
-79.459930
-93.928238
-91.384483
-114.675362
-179.205475
-55.053608
-67.201241
-100.910866
-34.314194
-61.628929
-91.381325
-84.469780
-121.429199
-99.911659
-53.399628
-112.105782
-93.735779
-77.743568
-100.812263
-151.693390
-60.618198
59.907463
66.166824
71.617599
29.711000
47.460941
77.777275
41.490219
58.604931
41.101017
54.786705
87.886452
38.632336
80.847168
-166.158966
-62.523098
-84.118538
83.999634
-71.237938
-117.448814
-60.571358
-55.532761
-119.517540
-69.837357
-134.770264
-55.887131
-103.699707
-106.260468
-62.645058
-135.509186
-40.783649
-74.129311
-76.164497
-56.984314
-90.675064
-62.947609
-109.322800
-22.140928
-77.571815
-60.457985
-98.211044
-48.976410
-42.406418
-67.816917
-26.089918
-54.059795
-140.708664
-64.954163
-71.374069
-38.727039
-160.626282
-63.984005
-81.970192
-68.646393
-54.408607
-60.384403
-58.432251
-139.364136
-85.726463
-158.093063
-42.720394
-95.527412
-56.931061
-102.767014
-92.045021
-55.411942
-70.217239
-66.417305
-95.359276
-47.007057
-100.016663
-93.352592
57.987656
55.023048
54.141514
40.266277
45.530399
48.506611
65.287979
-122.282303
-104.646362
-99.860558
-69.052208
-67.619736
-95.649399
-91.182121
-148.838821
-82.099297
-116.070343
-41.152172
-61.864040
-52.086807
-59.299759
-69.415230
-53.066097
-86.573517
-127.557793
-55.692532
-70.567505
-78.303406
-147.029205
-63.475246
-59.018475
-151.674683
-101.559143
-60.656597
-144.344269
-134.134720
-84.118813
-72.648636
-43.336098
-161.625656
-81.370819
-82.750023
-88.525131
-63.814037
-38.360336
-55.104012
-59.375290
-87.247063
-110.491005
-75.660843
-114.574760
-92.921013
-136.934509
-41.486828
-68.427193
-47.129204
-85.759895
-48.650623
-57.558117
-86.730247
-36.256035
-60.909378
-96.615929
-106.048798
-78.343842
-37.617714
-164.163925
-131.284271
-60.941273
-62.686573
-53.634037
-162.595703
-62.112331
-85.566116
-63.003521
-119.261261
-74.234512
-59.060425
-105.535080
-66.873817
-122.324608
-64.307419
-112.133736
-130.454269
-94.774254
-56.059162
-66.392502
-148.892899
-65.544281
-63.847546
-88.748253
-75.477646
-120.434669
-103.086227
-75.680618
-58.060711
-118.015114
-96.846825
-90.100746
-101.503868
-64.514153
-59.548195
-81.332771
-56.291954
-69.258766
-73.707016
-73.994133
-174.635544
-60.799335
-60.772179
-60.613049
-76.271530
-56.812626
-62.771500
-61.308350
-61.549747
-91.582687
-71.369568
-53.278568
-118.416855
-58.144344
-65.840279
-139.232941
-55.671112
-57.963474
-103.313980
-84.798218
64.028160
-130.055115
-110.227104
-89.478531
-79.556389
-152.271790
-108.153351
-64.578438
-153.416824
-123.287666
-65.942009
-111.073112
-79.165878
-52.098564
-105.077217
-37.562412
-81.862106
-110.925964
-107.024124
-59.943737
-65.867302
-65.603203
-78.482704
-53.288052
-150.963013
-56.165295
-137.326706
-78.691803
-149.820084
-61.536400
-44.730488
-66.357635
-44.122383
-103.722969
-88.751091
-35.687820
-62.799366
-154.352158
-67.698875
-156.928741
-81.857796
-78.543602
-51.478622
-41.426384
-151.326935
24.794445
65.052559
95.034973
66.597260
47.741505
60.289078
62.133392
73.011810
60.688713
83.654770
150.876526
-71.169067
-82.045280
-57.990208
-77.441910
-74.343697
-164.514557
-131.649567
-127.998009
-75.410431
-152.652222
-146.180435
-146.545029
-69.802170
-57.841064
-139.155945
-56.087063
-161.001205
-148.640823
-160.686279
-75.458298
-70.507660
-57.073311
-91.867867
-82.508308
-56.553314
-63.141975
-59.429596
-62.137356
-75.171425
-83.535721
-56.590332
-58.499336
-35.326401
-61.353825
-158.304657
-147.053589
-64.576439
-57.725456
-71.719894
-54.660362
-145.586807
-135.552414
-127.675964
-74.509796
-63.486279
-61.498447
-50.418144
-62.531521
-67.271065
-161.110809
-63.136967
-131.053848
-71.596489
-146.942108
-57.070648
-130.164658
-60.367149
-53.635876
-71.242241
-136.366257
-71.403000
-112.520927
-57.748268
-98.954346
-143.071060
-106.517426
-150.355072
-84.265884
-156.531754
-68.271606
-57.040485
-70.123489
-73.906868
-134.605103
-59.077957
-55.039753
-65.254120
-86.139786
-58.686859
-50.800690
-63.612225
-141.941818
-93.189392
-80.682602
-167.243393
-58.983948
-63.578377
-54.299347
-87.575584
-145.355774
-46.979977
-110.321732
-83.557716
-99.123322
-121.404312
-93.185478
-161.028381
-82.311501
-99.931671
-69.624008
-103.308365
-147.577072
-142.676163
-61.046806
-63.516132
-57.255001
-69.576973
-69.180603
-65.967369
-144.602280
-153.842346
-87.576172
-132.497391
-150.027008
-154.330704
-59.328358
-105.133049
-80.957123
-176.097137
-101.937195
-114.333725
-76.143356
-62.326988
-60.186516
-70.198967
-119.596527
-136.304443
-64.162148
-75.969284
-130.326187
-51.020351
-44.124630
-76.230408
-124.934906
-161.483322
-142.915573
-90.533371
-104.456161
-56.491932
-126.548660
-114.530243
-107.462708
-77.186455
-128.275192
-68.501038
-108.093040
-137.054398
-65.236168
-90.859024
-49.504673
-78.731369
-63.218342
-73.759048
-142.505585
-64.567070
-76.079697
-55.194485
-65.133408
-53.702507
-51.799191
-68.144539
-145.522781
-50.554379
-94.767944
-83.923767
-80.413422
-84.043213
-157.602371
-158.285645
-51.310463
-139.043350
-61.992584
-137.311829
-75.954247
-153.266785
-33.527462
-65.886147
84.170341
61.337460
44.785488
56.812752
69.769531
74.251305
77.456406
51.426395
74.087044
39.352871
66.027374
89.285927
86.907944
86.198181
86.397247
58.005714
71.225189
71.915138
58.000366
53.991234
102.997910
-130.665176
-100.144173
-56.620861
-78.180702
-97.647736
-100.478539
-69.925926
-62.768867
-71.790764
-88.025719
-82.008408
-68.444824
-54.713509
-60.810974
-139.417404
-74.045883
55.024319
-61.659275
-65.505455
-85.370857
-157.067413
-144.099274
-132.710922
-61.151493
-73.763878
-56.704182
-71.672188
-30.229811
-53.426292
-75.404175
-38.959057
-62.217571
-54.157867
-66.466187
-104.661636
-108.353729
-149.584229
-100.647888
-51.364067
-73.701996
-139.955872
-58.947090
-96.619644
-112.680634
-82.695206
-90.830032
-124.014206
-73.623413
-74.531342
-55.709187
-82.769440
-97.222153
-80.225456
-55.553310
-100.364418
-48.507015
-46.383568
-117.105858
-121.556145
-73.847527
-141.300781
-119.930222
-34.176670
-144.891571
-63.392231
-50.155151
-117.163696
-33.416435
-125.644508
-72.974854
-145.895859
-156.877274
-121.033104
-56.938190
-122.366440
-39.853611
-63.452446
-64.218529
-51.028553
-57.865059
-83.284569
-160.393768
-55.722599
-62.968521
-68.032143
-58.789040
-96.829613
-55.630524
-82.442032
-140.787460
-90.179596
-129.464874
-71.667366
-55.066719
-79.340744
-73.999634
-90.346329
-146.543457
-105.378700
-63.397964
-129.901932
-50.049404
-71.259651
-64.167740
-50.534801
-75.713768
-57.929924
-61.480286
-23.522736
-61.484043
-58.884159
-92.444450
-97.551392
-83.143745
-145.663300
-116.680550
-117.811905
-144.713211
-100.988777
-68.349335
-122.989868
-100.771622
-53.587017
-55.150898
-84.741035
-59.105900
-98.525345
-113.815971
-59.629944
-62.706413
-101.745850
-65.355293
-65.259384
-48.522209
-76.515259
-119.658638
-84.900414
-141.167801
-88.867905
-125.762093
-145.976166
-66.669823
-59.711376
-122.766991
-154.429337
-67.104515
-59.667095
-33.657280
-55.663136
-67.816673
-46.387875
-60.229561
-64.447800
-54.936073
93.900505
-79.974106
-158.337952
-63.615990
-62.821331
-146.917297
-60.968681
-57.719090
-148.587280
-149.715775
-66.853218
-149.229614
-62.818012
-107.064247
-57.464844
-161.174911
42.566307
51.585415
58.994164
44.152279
75.563560
64.893379
-54.919285
-132.645004
-67.665771
-46.940750
170.223114
-37.810810
-34.316212
-145.663376
-79.101807
-103.945885
-61.901134
-70.134506
-54.130428
-73.075272
-65.626526
-74.330940
-52.704060
-59.350788
-63.199532
-81.402374
-66.932213
-60.969769
-65.421867
-159.319138
-71.508667
-142.858414
-144.997726
-45.097984
-142.440613
-49.001610
-97.147026
-58.580868
-57.275566
-64.102524
-80.683159
-52.785606
-62.106457
-79.714836
-58.470528
-68.534088
-104.185158
-64.088737
-52.824787
-97.210297
-75.168465
-141.531067
-63.659382
-157.135162
-65.531441
-34.262573
-87.311844
-96.685455
-67.080193
-105.217445
-104.857101
-53.690311
-69.804817
-74.468742
-85.921921
-87.070091
-107.875076
-105.701317
-106.822884
-96.251740
-109.915703
-98.085037
-123.855721
-61.429501
-49.638927
-124.494141
-74.759857
-28.328171
-96.726715
-55.516041
-71.893501
-95.965912
-111.986252
-67.297050
-64.403664
-60.782814
-88.208786
-45.977291
-82.280334
-70.903503
-51.070965
-69.706238
-66.852959
-98.540375
-65.230270
-124.214279
-59.667046
-98.718819
-115.658836
-57.641006
-69.813286
-10.610236
-54.696175
-76.904678
-85.854546
-60.437225
-51.924839
-69.034660
-146.689941
-57.991470
-64.486397
-53.350082
-50.543293
-67.161194
-59.856483
-138.273056
-142.486618
-160.574829
-56.895573
-57.595028
-67.279091
-130.154694
-128.153580
-113.662781
-51.412029
-102.378906
-144.547287
-65.802330
-81.173546
-76.316978
-109.420151
-100.770599
-91.364571
-144.193680
-56.854244
-75.684807
-73.846870
-148.551163
-62.682747
-101.628418
-52.258743
-146.491211
-70.639877
-56.925278
-88.765923
-61.258461
-51.457096
-58.754581
-64.220993
-104.580208
-124.370132
-61.247452
-86.853073
-85.191452
-72.374657
-62.398331
-68.752762
-59.863216
-163.241577
-43.140293
-70.608009
-55.990932
-102.172394
-162.522842
-16.219812
-143.088135
-140.716949
-88.504852
-57.949284
-151.104904
-60.043003
-50.748074
-62.368313
-97.875443
-85.075920
-62.253407
-67.270248
-72.850815
-111.021255
-128.819016
-72.392914
-164.282410
-64.620132
-38.788826
-73.298462
-39.364281
-92.442436
-127.996071
-83.134834
-166.692108
-161.372330
-91.666344
-65.618362
-54.186516
-65.115868
-66.437248
-66.589767
-45.011776
-114.788559
-85.417061
-76.131523
-166.297150
-106.501877
-59.834225
-67.254677
-61.517010
-66.237373
-114.865173
-78.218353
-111.291656
-75.073761
-45.852036
-54.814903
-86.399132
-109.797768
-68.242332
-111.744110
-78.217033
-149.932571
-81.435333
64.702271
91.908142
74.305115
68.120476
67.730133
63.821030
-99.263748
-70.474220
-65.418602
-50.531063
-70.840805
-74.187622
-148.969910
-57.169613
-121.776962
-62.429291
-121.311150
-60.712730
-148.178955
-102.480972
-97.077232
-108.867966
-135.163483
-60.646366
-60.892132
-88.006981
-73.724976
-32.659790
-143.092606
-151.029007
-118.609550
-115.324638
-83.753860
-70.172249
-58.510540
-94.054192
-74.985336
-65.840057
-68.074432
-46.714310
-87.590660
-68.397850
-62.418621
-50.868717
-145.433304
-79.344109
-64.788300
-136.966507
-107.537231
-89.930405
-158.031219
-68.420036
-115.079269
-61.343361
-50.370445
-61.232296
-56.566574
-142.591629
-85.976646
-65.905365
-117.824265
-70.173088
-57.067783
-57.551464
-144.983353
-57.145855
-90.276993
-74.780296
-106.002655
-128.240189
-61.864532
-42.563663
-69.229538
-68.839844
-133.385605
-60.814472
-59.273575
-135.230698
-157.862396
-145.160202
-38.155785
-104.391312
-89.660896
-85.241875
-68.704132
-116.434883
-114.852928
-68.396355
-65.651215
-52.634670
-47.002205
179.803162
-158.781433
-56.228100
-63.713818
-56.848801
-72.522865
-79.796005
-60.409046
-88.755402
-123.262749
-64.899918
-47.546730
-67.628464
-61.792282
-73.516617
-71.821167
-65.679939
-56.168961
-100.122971
-107.199081
-65.835403
-60.606152
84.201439
66.528862
63.480240
-59.682961
-150.398193
-57.204605
-66.321594
-53.923576
-89.705162
-85.387871
-100.758934
-73.576180
-61.088280
-119.650345
-79.929031
-86.324471
-55.105347
-66.958717
-120.759758
-59.124573
-67.176491
-35.071869
-90.889076
-119.550751
-67.187996
-60.136669
-38.547073
-60.581028
-50.505676
-64.454216
-55.411419
-59.059753
-24.339384
-21.967966
-56.664600
-53.948452
54.616829
77.697571
49.801308
72.091507
66.098297
30.227055
73.942551
-62.174839
-86.105186
-113.951576
-95.933670
-126.312706
-78.762421
-80.379890
-112.914612
-128.064713
-67.929504
-116.755630
-162.001892
-97.356705
-86.365219
-102.232826
-115.062614
-147.274338
-175.372665
-153.657059
-43.263725
-75.015694
-59.113617
-68.466431
-76.371597
-110.890862
-120.809456
-96.592903
-100.073860
-60.611927
-68.994934
-60.635426
-62.270058
-82.046089
-87.612938
-26.492199
-60.219124
-43.226940
-103.992737
-51.390846
-71.576775
-68.979172
-62.519936
-117.058067
-122.434792
-137.417221
-138.702255
-137.069183
-80.054871
-84.573181
-77.002357
-72.888428
-91.221886
-155.511810
-55.686043
-74.805740
-55.192379
-87.895966
-115.404686
-97.902649
-117.106903
-129.357071
-62.757515
-150.231064
-76.912704
-95.850632
-51.691338
-115.085922
-71.799019
-103.289650
-71.275269
-100.001617
-71.100082
-95.724426
-97.834015
-122.207321
-72.545502
-43.288811
-125.343483
-126.830185
-58.564438
-82.919724
-112.996361
-148.299438
-42.974148
-111.322594
-50.765125
-64.225632
-61.599800
-83.149269
-45.223038
-54.658844
-110.470985
-59.197533
-69.239716
-79.086899
-72.645096
-134.560516
-66.134781
-133.114212
-40.649448
-68.385185
-97.943649
-50.293556
-43.957512
-60.529877
-57.135048
-51.100349
-141.997040
-107.291954
-63.147587
-72.588676
-88.875710
-59.672409
-90.000641
-167.216980
-125.486725
-132.606689
-73.609993
-60.446636
-71.881027
-117.100639
-52.508373
-113.250961
-66.181145
-163.159958
-61.497742
-81.998100
-92.388878
-66.121292
-58.888336
-111.963364
-105.430290
-121.647385
-63.747189
-81.841904
-145.696777
-65.215240
-74.460960
-60.006500
-60.279823
-74.171707
-101.115044
-166.207535
-26.928274
-74.474182
-79.975456
-105.817078
-120.207199
-49.790897
-60.038528
-67.407722
-115.490868
-115.267807
-98.491920
-92.242195
-76.396172
-160.736115
-155.179337
-67.950569
-73.085899
-92.896904
-101.930977
-54.498577
-78.080658
-77.651352
-105.635094
-92.003532
-47.212292
-110.585770
-58.146496
-54.966957
-127.128021
-114.567970
-104.754517
-65.571457
-61.028599
-43.369747
-35.693130
-144.468170
-57.941128
-77.010239
-69.998558
-70.355446
-118.592674
-94.360909
-65.950462
-55.668251
-134.964310
-42.354881
-47.994499
-146.192535
-72.334373
-48.043087
-67.751534
-113.158112
-105.571327
-81.901138
-93.903664
-56.725006
-61.878464
-99.414131
-67.614212
-85.827835
-87.032227
-74.047127
-50.595947
-58.871399
-59.961761
-43.313957
-75.641014
-85.836662
-146.671890
-81.409454
-69.561905
-99.214966
-55.459854
-87.222809
-124.740860
-84.388199
-61.073841
-101.247948
-118.237122
-80.128456
-112.754883
-52.308685
-64.491585
-53.345627
-153.001434
-131.740219
-85.167458
-95.933800
-52.246868
-99.959389
-125.603317
-126.586182
-64.043945
-110.015587
-50.514378
-107.901398
-78.822830
-124.999779
-94.184395
-109.548157
-153.981354
-126.312973
-110.957291
-114.987076
-133.978821
-156.770081
-61.849319
-142.113968
-124.415359
-144.921387
-91.738174
-128.691223
-59.784855
-151.281418
-61.882168
-62.441151
-156.334518
-138.086517
-92.613838
-87.070084
-68.431702
-63.786991
-94.428482
-68.941910
-114.558319
-87.840813
-50.492363
-69.933418
-88.073921
-143.148926
-148.973282
-79.796143
-62.932983
-57.238064
-95.431679
-65.092529
-133.241943
-68.092941
-66.083641
-62.758099
-127.386986
-57.735779
-52.067390
-36.212963
-157.576477
-69.464684
-157.118256
-145.197632
-119.517487
-87.528954
-53.953384
-110.708252
-134.779343
-63.292465
-77.182388
-147.875916
-83.199341
-56.102680
-66.676781
-64.856224
-72.449059
-147.426422
-103.642967
-162.807602
-147.120041
-67.633514
-137.153793
-62.631737
-63.738270
-133.675217
-68.412445
-48.718674
-60.773041
-164.967484
-127.034081
-61.338184
-106.837120
-69.577507
-73.370567
-83.434296
-109.816635
-105.511681
-101.758156
-161.097382
-63.790710
-52.815121
-72.410545
-63.918205
-59.405682
-110.347572
-42.291981
-154.152115
-83.079453
-134.633179
-59.112804
-52.831352
-95.086243
-132.132523
-88.209785
-58.922626
-68.221939
-61.822403
-76.568741
-156.287308
-59.040699
-56.394756
-66.710205
-80.097450
-151.146912
-33.714184
-49.608509
-110.340782
-84.460274
-72.377357
-61.493076
-42.314533
-157.641052
-55.553444
68.199615
74.691780
47.105515
68.302643
54.447151
42.295155
63.002209
91.154556
67.271027
79.805740
67.686516
13.480268
74.888687
58.983932
-91.526566
-117.328354
-60.830883
-55.402973
-77.792435
-42.331200
-140.914444
-57.120106
-84.686501
-161.982117
-65.542389
-53.847759
-66.296974
-146.456161
-58.105106
-57.633324
-93.097954
-86.622803
-59.975212
-49.501637
-75.113052
-137.097076
-120.983612
-66.608810
-143.570816
-67.195930
-65.662651
-40.225910
-72.362427
-59.143211
-88.663292
-62.571564
-84.920593
-109.011292
-64.526604
-61.453224
-122.192184
-71.063004
-71.588646
-126.662575
-75.641792
-53.283916
-76.510124
-61.179913
-89.621994
-121.254509
-69.965172
-45.877655
-61.420719
-157.943054
-68.103783
-35.118916
-133.378754
-118.237206
-156.894211
-59.230747
-103.313370
-94.563835
-72.414764
-56.758545
-94.044220
-64.385368
-60.203278
-154.201523
-110.536255
-128.717834
-71.385796
-94.232964
-62.617218
-88.286873
-62.205330
-66.980881
-157.680740
-55.886444
-72.571030
-136.798752
-79.639153
-58.014229
-132.880035
-98.142677
-60.390862
-58.501850
-118.028503
-100.288864
-105.935692
-122.741745
-80.027351
-159.616104
-109.050034
-107.250580
-147.065781
-166.635574
-144.811676
-123.223953
-48.524155
-82.185509
-77.173874
-156.906036
-65.790001
-69.393532
-168.262131
-66.513878
-70.832909
-145.584244
-39.150234
-36.157963
-147.927902
-63.541096
-53.227936
-50.085300
-71.385124
-71.829964
-49.035828
-156.081406
-61.711842
-98.659348
-87.552299
-25.914108
-91.108414
-79.715691
-33.691444
-112.892258
-49.800800
-44.144230
-69.573212
-83.858192
-131.938400
-62.560829
-88.397141
-68.250351
-144.399124
-49.159447
-96.388290
-80.560547
-68.729546
-138.717514
-83.507317
-62.202454
-113.776604
-121.772583
-151.271332
-96.889847
-63.184151
-110.445503
-94.146950
-67.031044
-66.164215
-64.297516
-131.286530
-60.469395
-149.354828
-47.913326
-58.512451
-57.856010
-145.847946
-57.152981
-85.675323
-87.885033
-64.824821
-163.643005
-141.078735
-25.161222
-92.024025
-46.894852
-131.992462
-117.591972
-68.695747
-85.641769
-153.666168
-130.331238
-112.453415
-74.808937
-53.179722
-56.052757
-66.088951
-167.916138
-64.431198
-56.762833
-61.701359
-70.300667
-69.505898
-133.516678
-110.077309
-58.824268
-68.767365
-60.192215
-97.865196
-100.548279
-61.700157
-88.306587
-107.226273
-105.996117
-70.495064
-100.909027
-109.920998
-59.312759
-59.689976
-66.564903
-144.551666
-159.977615
-77.842941
-82.978607
-82.312698
-70.641312
45.585793
63.466633
99.020561
48.828278
72.206047
-124.573189
-59.874931
-156.355270
-48.006557
-57.257767
-142.292557
-102.583466
-62.636738
-61.677498
-56.768841
-87.546021
-143.560944
-64.968620
-59.972622
-90.596237
-63.972778
-48.195137
-163.334045
-57.663376
-121.143097
-59.823238
-138.866745
-160.265808
-145.280838
-56.864460
-63.592255
-70.117035
-91.398003
-169.675201
-97.979225
-119.168732
-92.700516
-115.628105
-75.279587
-88.168640
-162.557480
-60.957741
-29.513475
-138.079376
-57.546642
-58.755730
-105.269218
-109.131004
-82.884315
-96.222290
-64.213768
-82.100586
-122.573830
-77.382973
-163.632919
-92.030952
-134.526260
-120.802299
-96.590584
-71.269836
-105.262939
-98.018921
-75.301262
-143.615891
-75.033432
-90.776688
-105.762169
-51.891850
-43.386013
-90.547005
-91.236252
-139.635361
-133.692657
-143.567047
-67.337631
-117.808350
-66.405205
-104.463737
-129.787109
-67.360222
-90.333870
-55.130913
-66.699066
-136.883240
-58.011814
-53.888523
-119.649757
-153.009720
-108.763519
-111.526390
-58.409084
-60.985828
-59.902287
-92.686424
-113.562965
-110.904823
-64.711197
-61.870140
-50.993595
-99.394432
-153.717575
-65.618256
-71.818123
-42.562569
-42.736858
-42.941471
-29.090689
-32.828903
-76.150650
-61.655125
-65.626022
-82.083763
-122.132980
-66.359825
-59.669109
-109.877724
-172.091537
-60.623158
-138.662415
-67.594101
-55.457436
-149.775574
-88.234138
-154.328491
-147.628815
-105.886185
-68.591728
-85.852142
-107.822067
-80.925812
-86.014496
-56.691936
-130.265564
-121.160965
-106.133110
-52.417053
-59.038300
-59.772152
-52.867176
-78.011208
-89.772324
-28.285961
-57.148857
-139.952454
-167.039139
-65.545219
-53.370934
-140.369415
-141.848221
-156.220993
96.654716
74.113861
-146.773346
-59.701862
-68.116699
-62.582466
-161.318802
-157.530060
-108.813492
-62.226341
-63.668480
-64.167488
-155.054443
-67.894333
-77.373833
-55.789101
-79.468475
-90.189102
-70.614090
-123.112312
-158.662521
-150.027542
-141.067352
-32.171894
-59.355255
-77.297585
-93.056183
-56.049633
-150.159409
-70.451447
70.081490
77.119324
35.210072
-84.919342
-37.062721
-76.417137
-75.662483
-85.852585
-62.653976
-68.826256
-74.374161
-53.688759
-84.664177
-66.378647
-66.080513
-76.956894
-69.042816
-48.827049
-72.046776
-125.188210
-150.364365
-77.342979
-139.289749
-50.419083
-53.573357
-48.626526
-58.556164
-53.825985
-77.252930
-71.787720
-58.200489
-52.670094
-74.671928
-147.074524
-64.197365
-118.005592
-62.673313
-50.748329
-40.705170
-108.138573
-82.072319
-62.806347
-136.812637
-65.975380
-135.753189
-56.794838
-65.424278
-58.435413
-58.895107
-97.059387
-69.576202
-93.806572
-51.969669
-76.741417
-55.412540
-61.276829
-65.843765
-138.994995
-157.224487
-115.549515
-89.337372
-96.301926
-63.881252
-134.674500
-124.215591
-91.506256
-69.306892
-74.272842
-68.888397
-97.621498
-57.191856
-64.718964
-39.543182
-123.619423
-135.318176
-66.117149
-57.809917
97.199585
74.645775
82.982468
81.144485
-56.211994
-56.143593
-68.716019
-55.674767
-58.571354
-120.215530
-44.486691
-53.909019
-30.956327
-64.996811
-59.852718
-148.921066
-69.194412
-93.256981
-137.562195
-69.385468
-62.247822
-88.132256
-51.998585
-57.941319
-64.582687
-99.581192
-111.692261
-49.831966
-47.224186
-77.810425
-62.863056
-56.150742
-98.769409
-121.007698
-59.590179
-107.432350
-62.241516
-61.986198
-67.367767
-63.155033
-81.292892
-86.667572
-91.602249
-49.752678
-65.943878
-61.977844
-62.591187
-134.675171
-63.246441
-51.738373
-73.910187
-61.300301
-68.124748
-76.474007
-98.365181
-59.392117
-64.599335
-60.774174
-104.334183
-67.865028
-54.810253
-106.941193
-152.398468
-58.805199
-71.580055
-93.837982
-141.300385
-145.309860
-159.882614
-166.036392
-149.560974
-145.505325
-71.768829
-117.091606
-120.705666
-70.190697
-53.638538
-78.047203
-141.341583
-63.488499
-81.074615
-46.520679
-58.837070
-102.775764
-68.663162
-90.273926
-49.721786
-61.539257
-84.414322
-52.586143
-119.834435
-91.742714
-98.867371
-62.289047
-52.019516
-130.203796
-62.496056
-158.500687
-114.042854
-36.982445
-90.724213
-56.818588
-100.932800
-65.021523
-109.216713
-60.495979
-83.249130
-109.259293
-70.034134
-146.324783
-90.818428
-71.645668
-78.694717
-70.103638
-96.009277
-138.521469
-82.140106
-58.184528
-117.349831
-62.482845
-75.316734
-80.914757
-85.253532
-107.819229
-56.021778
-86.237946
-73.360985
-159.221985
-67.615341
-79.540733
-52.169563
-97.331345
-65.770073
-55.969425
-120.422455
-122.282867
-123.963531
-143.699844
-153.567535
-57.473232
-158.134018
-143.812683
-112.239166
-80.020233
142.066483
-60.377884
-55.253971
-145.667343
-62.498856
-166.153107
-31.818834
-54.555141
-87.722481
-130.578323
-116.751740
-114.328110
-145.041595
-84.081161
-65.784790
-105.853432
-107.582779
-58.839363
-71.296295
-70.620331
-82.696587
-126.813385
-47.777401
-59.549786
-52.906460
-67.771309
-72.581627
-42.674038
-61.945419
-150.243912
-148.423309
-36.124706
-70.430367
-102.840462
-109.909592
-65.963448
-125.180336
-111.562889
-77.392120
-114.499573
-136.011490
-68.174194
-53.209030
-87.508293
-155.193878
-53.918179
-68.048134
-107.886269
-95.045395
-65.189735
-68.352989
-137.933136
-61.879032
-56.661575
-33.782078
-70.137894
-42.563423
-141.694244
-61.579350
-165.594894
-99.693840
-55.933468
-110.135620
-110.778427
-115.277878
-71.276009
-48.214973
-102.262138
-102.706924
-110.850319
-88.843506
-93.534676
173.167770
-127.682076
-105.242729
-97.906998
-75.111839
-73.555939
-109.417778
-62.328888
-76.967339
-95.529861
-129.394073
-141.799225
-44.185696
-123.720894
-50.011002
-57.708511
-71.417099
-60.060158
-54.247955
-63.884285
-59.124592
-87.974693
-66.095001
-66.643433
-133.892151
-60.788269
-76.846245
-70.088882
-69.455139
-166.450516
-76.509163
-88.559372
-71.190086
-68.818657
-73.469193
-157.848221
-82.085876
-54.957783
-151.544449
-68.004143
-60.505814
-140.780334
-57.558365
-67.256660
-63.431026
-63.914871
-141.995438
-69.650497
-74.246582
-69.220955
-62.516125
-65.416954
-63.035683
-90.003288
-45.325485
-117.067261
-55.210648
-61.735371
-136.703369
-162.691284
-94.471825
-87.457840
-52.602837
-48.271629
-137.097351
-167.448547
-70.910744
-62.417477
-114.274651
-58.760826
-66.691238
-62.156521
-94.325348
-132.373627
-87.517082
-90.877701
-126.183952
-79.269928
-41.434875
-67.305008
-76.798416
-67.357269
-109.236565
-128.355988
-73.343704
-86.837944
-49.102718
-67.147873
-55.346462
-113.179451
-55.524403
-97.273087
-90.621475
-83.176933
-89.888260
-127.027237
-76.316910
-76.262726
-92.289864
-81.661858
-83.794174
-123.924362
-73.947235
-75.929337
-61.442924
-62.148632
-73.425362
-63.394245
-52.192879
-61.181839
-141.914490
-143.885864
-63.872673
-59.287964
-72.753929
-14.445122
-64.973160
-60.488609
-122.485062
-60.535923
-64.384560
-78.711708
-56.567940
-124.855072
-30.886347
-58.671329
-58.274105
-94.150131
-72.905045
-150.496704
-70.641197
-150.088470
-43.802242
-128.977707
-59.811539
-89.647453
-61.289574
-70.994461
-142.952789
-40.413490
-38.208939
-51.346317
-80.171516
-66.024567
-147.889328
-94.661919
-104.314354
-100.065971
-60.036137
-112.228294
-49.842960
-70.806053
-109.002434
-67.471161
-47.931187
-103.459351
-68.344955
-149.634979
-57.459160
-75.400970
-75.616600
-56.598724
-103.493263
-53.137604
-110.192696
-84.994980
-116.232521
-63.953285
-161.434402
-59.547771
-110.620560
-116.624275
-108.915184
-124.285843
-138.935410
-122.182556
-123.016129
-69.529205
-161.397156
-65.329582
-63.650467
-63.646843
-55.675980
-64.317276
-111.355408
-61.154812
-161.623993
-152.493805
-58.378368
-151.082642
-137.503143
-60.847698
-62.013866
-83.087456
-97.990120
-56.227024
-100.018845
-78.259163
-73.056313
-124.077881
-109.420067
-60.502346
-101.850456
-81.731567
-51.811565
-102.619110
-113.379784
-81.294090
-85.502151
-131.074051
-58.897694
-68.202057
-55.785633
-55.296131
-69.609055
-67.968544
-67.726578
-72.700554
-88.763687
-68.304787
-75.179901
-45.280544
-127.759377
-45.244972
-84.994637
-68.795113
-128.158249
-79.818863
-86.338654
-60.963165
-68.643280
-62.052567
-104.914436
-149.922806
-105.234940
-107.163116
-74.218254
-72.062332
-112.755463
-101.616585
-99.796570
-130.329666
-124.432137
-112.699844
-114.818848
-58.406132
-49.964710
-33.010708
-58.703587
-103.786308
-59.519138
-65.861794
-95.737907
-58.040440
-99.871674
-143.145477
-164.262268
-145.862518
-73.623817
-96.204407
-72.736504
-88.821411
-61.533989
-72.372124
-60.728165
-63.089149
-62.726952
-64.367287
-116.663094
-45.070702
-73.333618
-48.814831
-113.621567
-53.132492
-111.919785
-159.373535
-71.750862
-55.011311
-79.602104
-79.817909
-76.860199
-56.440739
-80.837845
-59.880810
-74.797462
-71.549698
-56.332397
-22.806873
-63.326466
-53.990829
-147.717087
-93.343658
-165.941193
-101.912849
-156.934128
-154.447067
-59.499447
-86.034264
-80.450699
-63.472050
-145.180969
-100.369164
-131.805237
-132.847198
-64.608681
-137.388229
-85.747124
-76.222328
-147.221024
-61.201046
-94.730446
-58.265705
-63.127037
-61.605995
-78.772400
-58.125523
-103.940697
-63.835373
-176.719070
-57.642181
-86.915192
-62.721951
-61.479412
-108.727242
-72.159454
-97.320763
-100.588814
-60.984188
-62.225075
-64.056419
-141.071960
-145.885269
-73.817368
-56.060104
-103.837318
-87.573990
-89.045364
-60.394703
-158.412643
-129.268829
-47.993477
-133.609329
-134.112076
-64.171944
-79.896240
-112.733795
-90.537590
-159.743179
-69.050720
-122.580719
-63.262001
-98.470833
-147.806641
-56.039120
-124.574036
-139.160339
-60.203659
-98.901367
-119.236710
-62.330555
-67.311630
-68.465302
-64.848381
-90.647331
-96.570663
-86.305305
-137.194672
-144.863815
-58.349709
-60.194851
-149.210266
-49.670277
-49.109215
-75.560074
-83.619087
-83.205116
-106.037476
-82.564751
-162.222153
-52.676685
-117.500336
-43.012917
-58.609741
-75.078316
-87.888229
-72.277458
-88.288353
-74.753067
-100.052864
-101.204208
-65.010918
-98.485817
-94.725418
-93.735146
-69.161453
-60.171257
-113.426155
-53.510185
-132.202454
-39.657635
-53.860996
-66.626549
-60.515404
-161.657913
-152.465668
-61.371670
-62.330063
-85.723595
-145.535767
-65.381493
-85.214607
-66.838341
-149.935242
-67.562836
-142.147217
-148.790314
-120.979996
-109.648247
-111.920830
-58.682262
-119.805183
-95.861320
-63.544697
-96.355812
-101.769279
-106.256439
-101.403603
-62.082504
-53.975239
-101.715820
-61.089783
-54.197716
-99.231148
-68.039619
-119.982689
-70.793175
-104.691208
-66.871971
-132.101456
-63.626263
-68.889862
-94.998093
-59.443531
-81.544357
-154.363800
-111.513702
-79.340546
-106.208893
-81.286819
-106.745674
-101.130142
-62.407341
-154.187515
-95.422096
-65.306129
-55.537754
-147.629700
-93.608200
-62.293835
-160.712997
-113.985878
-99.480064
-61.140018
-74.994438
-143.934372
-62.503124
-102.420876
-65.713333
-113.169388
-100.846649
-89.305801
-162.976715
-162.357819
-107.028618
-87.193810
-70.661385
-102.339333
-115.148155
-92.821518
-77.628235
-56.360558
-20.523952
-56.776436
-96.333916
-68.816307
-103.747910
-141.673203
-119.119118
-75.431206
-48.205990
-98.273163
-111.907913
-95.473480
178.264587
-121.500099
-107.709732
-113.688660
-69.650764
-91.553459
-84.135109
-128.424408
-102.516159
-108.211868
-77.434196
-58.473610
-45.711819
-66.430328
-62.351757
-37.824722
-63.795139
-122.317451
-79.061272
-137.315720
-53.882538
-72.083572
-58.575947
-64.773232
-82.155563
-119.449799
-53.876965
-48.830666
-47.692280
-67.082001
-25.435623
-126.656998
-55.015881
-74.590866
-47.011471
-72.897644
-64.622192
-138.949219
-69.370697
48.578278
50.915703
56.671986
74.717850
-12.820183
-94.588554
-67.366646
-104.108566
-65.668922
-63.019241
-54.524139
-82.195244
-46.523083
-85.443550
-152.709381
-54.369015
-29.608192
-64.548935
-147.394608
-100.351234
169.411911
-113.040863
-55.500210
-101.269989
-94.670685
-94.016464
-55.362610
-170.420197
-61.949196
-61.568546
-88.800865
-115.304543
-170.930084
-118.962341
-61.406567
-139.154175
-113.901146
-80.385437
-129.218323
-74.255325
-137.657837
-64.881523
-104.750229
-98.040451
-115.163269
-62.572823
19.202318
78.658401
50.019855
-160.961548
-74.232391
-73.002014
-62.142643
-97.038025
-61.259811
-62.096756
-157.446884
-64.243591
-153.856537
-72.381477
-56.249794
-83.703247
-51.815792
-60.214466
-61.763866
-97.894394
-90.892365
-124.081497
-60.892929
-67.254143
-58.860626
-95.418259
-88.106400
-82.937737
-159.340485
-113.378151
-63.713379
-36.453674
-152.748917
-149.390671
-48.362141
-67.023720
-58.405758
-42.207043
-67.299889
-146.634567
-86.902016
-116.380051
-153.091888
-119.530670
-106.681908
-96.982903
-157.472473
-54.232613
-50.323593
-169.979050
-56.834980
-132.549713
-118.542610
-53.499851
-148.059219
-67.425552
-84.012726
-48.195087
-61.146187
-62.175419
-57.786381
-132.032333
-95.277565
-39.085552
-72.774895
-102.027481
-89.895836
-104.130547
-154.332184
-73.154411
-86.847740
-58.681541
-65.155342
-52.715481
-65.742828
-146.655914
-58.599537
-120.092201
-63.499485
-62.141739
-73.310860
-91.267929
-70.471062
42.373592
-76.395950
-77.407333
93.606789
76.716103
115.414551
61.984081
-56.703953
-107.706818
-75.949081
-52.093533
-118.573662
-98.382782
-71.725327
-73.689049
-60.920353
-147.273315
-101.101227
-145.583481
-58.498810
-53.257313
-69.280525
-55.108414
-63.657154
-41.439663
-57.918770
-43.052555
-122.510147
-149.171844
-105.507736
-76.042435
-153.327484
-113.885048
-56.081951
-49.936920
-113.599167
-143.063324
-142.072052
-157.931625
-50.401810
-66.543053
-158.866547
-66.899101
-72.778732
-135.771561
-125.170792
-73.909897
-90.274490
-84.728874
-105.092484
-120.194328
-75.674538
-132.172012
-66.034653
-87.817924
-31.000648
-152.298599
-101.099854
-72.811897
-107.389130
-101.960075
-57.784538
-140.044281
-80.543098
-151.962280
-57.272423
-99.479950
-85.475204
-75.058746
-57.665104
-63.616692
-68.291168
-48.037777
-69.388405
-76.123466
-143.048233
-70.248093
-137.769043
-103.832664
-75.105415
-122.828705
-110.581573
-59.761360
-84.332329
-62.027622
-55.704914
-69.455276
-77.146118
-120.974556
-49.074139
-77.695854
-70.683449
-71.809395
-54.809780
-62.131767
-71.428268
-69.553078
-81.667976
-146.862518
-31.235229
-94.810951
-62.143291
-49.079880
-38.166286
-60.019527
-129.365997
-61.919159
-72.216553
-49.490143
-62.678055
-35.686287
-79.550705
-44.976734
-59.296856
-101.776588
-91.021477
-149.121307
-102.255203
-75.230736
-72.445679
-111.174782
-77.469345
-89.952644
-69.454041
-110.159714
-62.914906
-64.019424
-35.103851
-48.539276
-69.265190
-71.981331
-55.697308
-100.111565
-56.598629
-116.930130
-87.068626
-83.999939
-56.250458
-88.521919
-71.906723
-68.505486
-63.636475
-88.519615
-82.039185
-80.348969
-61.709637
-86.096306
-80.456650
-86.962944
164.594986
-87.513649
-57.409477
-55.248707
-58.842316
-65.985565
-64.326118
-65.329681
-144.833511
-56.733078
-61.411388
-40.111435
-108.033981
-56.433357
-63.059757
-66.360855
-115.254219
-51.741566
-38.869453
-154.789124
-37.478230
-61.430706
-60.953983
-72.244591
-121.679047
-71.439598
-78.228157
-84.554527
-107.964439
-156.645691
-62.251987
-101.099953
-110.506554
-79.390701
-83.901031
-95.046547
-110.704536
-62.947838
-64.284477
-57.079876
-63.645435
-108.966087
-149.895996
-83.720566
-64.500290
-70.227692
-95.916916
-95.374641
-71.230209
-126.273880
-130.363281
-64.295105
-89.763184
-144.263947
-140.367462
-66.570282
-93.352074
-98.002769
-86.439873
-54.118435
-109.205536
-82.145988
-76.840508
-64.772850
-69.348480
-138.477020
-69.751907
-36.594055
-96.617859
-144.324402
-160.013885
-101.372055
-65.687805
-67.522217
-60.827095
-66.709869
-65.599213
-65.886818
-54.953190
-73.816437
-99.808784
-127.872704
-65.398926
-64.854019
-90.960167
-63.330753
-54.604809
-134.197113
-81.375618
-53.943405
-103.956078
-91.993774
-146.543167
-59.777889
-93.254036
-61.038227
-103.405922
-143.476227
-76.392303
-72.294922
-57.041126
-64.121864
-81.970268
-74.201157
-73.154976
-71.866493
-82.212387
-96.294952
-97.903137
-100.185951
-100.501892
-114.806511
-105.376884
-132.523148
-101.390625
-101.062393
-87.763039
-115.351646
-50.488522
-76.544327
-137.762390
-78.450432
-45.685314
-59.865662
-78.714676
-68.051750
-82.548241
-52.184788
-63.064930
-59.773521
-61.917095
-58.141476
-65.322952
-50.796444
-153.499039
-147.813507
-76.626564
-52.351063
-118.423317
-37.873947
-79.513466
-139.704041
-126.368790
-100.266335
-86.615730
-123.799194
-141.661514
-37.668221
-68.681496
-144.796158
-62.777794
-59.113701
-65.180443
-68.318802
-71.033966
-118.146896
-60.818882
-65.837067
-74.024223
-89.766060
-90.147858
-78.466560
-62.552780
-102.545357
-61.955456
-116.531738
-129.688782
-168.995560
-70.720627
-49.060490
-126.303291
-63.902042
-101.069435
-90.637878
-75.096283
-69.394623
-55.108295
-53.163303
-68.211334
-34.057995
-62.067024
-134.282288
-144.681396
-53.840679
-104.296188
-128.283539
-55.982224
-73.764664
-64.183914
-88.055473
-50.762196
-77.482185
-118.894218
-87.700905
-63.411369
-78.750648
-84.121841
-130.623215
-119.556213
-59.449036
-49.859943
-167.050079
-108.128975
-80.668335
-65.119064
-110.793228
-91.970184
-117.917007
-105.604736
-102.288788
-79.373940
-114.438667
-127.952164
-60.045090
-98.104950
-60.411545
-64.537277
-70.337334
-144.610764
-67.010933
-63.626221
-45.874004
-18.370491
-80.346611
-86.027435
-85.979759
-89.922394
-70.106339
-147.299042
-153.952164
-42.394951
-87.809235
-68.004707
-57.444485
-128.236084
-137.501709
-146.610153
-107.400803
-64.911560
-69.158363
-42.804874
-64.168800
-167.008347
-147.919479
-41.158089
-123.450714
-125.418793
-144.317551
-60.291409
-53.668995
-122.619125
-64.532845
-50.190228
-78.185402
-105.248810
-137.195496
-123.505249
-123.173820
-127.450356
-86.463013
-163.574020
-59.741516
-60.068367
-78.431808
-62.112221
-67.141106
-73.853691
-116.101448
-149.512619
-54.736153
-156.849487
-62.754150
-77.313683
-58.239128
-103.775269
-76.364975
-55.363445
-99.031990
-79.062080
-64.385963
-99.225807
-94.462898
-56.798271
-65.296936
-32.130451
-80.743073
-65.674805
-142.379349
-135.501862
-125.037384
-72.203499
70.474045
54.577820
-64.294708
-111.989685
-117.632324
-58.308071
-56.171082
-69.981537
-115.822464
-71.947266
-64.127228
-58.759621
-146.331512
-135.379761
-76.769562
-150.232376
-95.395874
-83.003593
-83.431381
-86.608292
-142.113480
169.000198
-107.151421
-157.049194
50.860600
72.898590
86.950874
71.570419
47.915630
39.564266
66.761902
63.355671
77.848686
76.385254
44.688492
-67.420937
-101.225670
-62.277763
-153.625015
-80.155373
-162.363541
-103.681335
-78.769371
-63.509491
-53.499111
-32.969616
-33.633984
-57.684242
-61.271103
-97.698265
-149.165771
-73.339180
-95.267693
-52.131119
-78.826401
-78.592316
-124.225670
-111.140747
-81.857399
-122.523262
-61.284824
-152.005386
-54.765709
-122.415604
-131.222885
-85.361084
-90.821686
-30.575850
-94.059853
-60.307507
-54.370941
-141.636597
-115.387665
-113.049690
-61.241646
-98.339325
-61.402920
-157.869247
-114.109253
-72.737190
-57.438000
-63.600025
-53.285004
-52.104832
-98.563980
-68.393921
-63.975330
-34.461647
-91.367752
-152.459061
-121.252914
-108.721062
-82.325500
-101.083725
-107.761299
-154.312210
-57.201740
-158.514618
-119.322746
-101.656403
-107.754791
-72.484573
-156.302109
-46.067120
-77.493912
-62.644115
-153.395065
-146.454453
-41.050781
-57.398624
-64.980492
-80.645226
-53.430050
-59.864132
-44.887711
-66.597130
-46.679607
-87.635887
-96.559219
-117.906487
-73.156731
-116.354149
-156.148361
-147.985718
-69.626328
-57.548664
-146.047714
-162.157593
-156.730850
-46.234901
-106.167732
-68.464424
-66.667015
-58.234177
-75.802917
-123.638847
-72.865700
-55.502888
-56.767742
-70.798882
-118.388359
-91.630447
-76.645790
-50.360378
-60.349007
-65.742096
-104.731750
-56.529701
-60.919445
-121.645004
-78.003700
-105.652702
-73.789352
-70.119217
-110.722382
-117.464874
-67.272507
-69.071556
-136.999771
-73.579414
-102.496628
-141.192123
-75.840897
-56.459358
-66.179016
-31.574720
-68.081894
-70.508537
-69.644730
-150.371384
-77.216263
-54.499924
-67.890343
-71.999794
-171.130066
-119.769821
-80.880959
-97.888588
-50.217155
-115.171135
-167.273178
-75.484650
-151.059891
-115.879974
-124.028389
-157.101288
-53.689671
-92.948334
-33.893429
-58.094265
-52.566231
-62.060112
-82.606316
-61.791161
-57.238514
-101.254478
-55.865150
-58.397678
-72.042336
-153.182831
-70.065048
-37.725243
-88.710060
-66.489792
-54.315285
-34.950672
-58.391052
-118.034134
-129.784103
-156.243286
-157.120682
-59.662048
-36.613464
-65.737068
-111.302795
-57.958481
-105.774246
-63.453636
-49.123562
-68.515930
-67.008087
-64.110191
-114.562683
-147.804367
-114.823181
-50.981636
-116.575775
-61.877018
-89.668724
-137.964981
-144.708984
-119.930687
-81.054207
-60.930367
-61.159962
-66.717789
-86.424385
-49.046242
-48.888329
-146.647415
-46.642151
-70.833855
-57.502903
-116.130951
-126.138100
-58.967384
-39.800171
-144.902451
-29.455080
-114.791161
-119.861633
-71.754578
-82.175903
-85.682663
-155.201675
-108.120140
-123.487480
-61.842632
-144.799026
-131.308197
-97.502922
-111.648529
-117.541977
-68.955261
-117.966866
-99.771263
84.555634
61.449459
84.369293
37.241795
64.610291
-150.846680
-74.958115
-59.888668
-147.750244
-134.508057
-47.887897
-66.062370
-171.554367
-97.746193
-94.787468
-167.645920
-55.459850
-66.586021
-53.221657
-60.024124
-59.915775
-61.027321
-170.695480
-66.921112
-59.294373
-126.608490
-51.590488
-134.501450
-67.059464
-145.207153
-79.024063
-67.883286
-101.065903
-51.272423
-105.499100
-38.797531
-59.379803
-76.459785
-55.639996
-110.310440
-70.015511
-116.839119
-71.169327
-140.179245
-103.753349
-68.849236
-89.848625
-78.928436
-53.225620
-56.036373
-83.317284
-79.765503
-69.063354
-74.198608
-56.811378
-135.244949
-84.259201
-76.679375
-61.165951
-56.568867
-60.468155
-107.901352
-69.034340
-100.506866
-151.447266
-99.661255
-70.395813
-91.459686
-89.666206
-166.704300
-44.785435
-117.166206
-102.847900
-96.377983
-85.828857
-82.808540
-47.587204
-104.135887
-61.317795
-54.299526
-116.786232
-61.195541
-139.391144
-86.864120
-125.456772
-84.309921
-62.168247
-50.874878
-73.662674
-103.033936
-166.522110
-62.248154
-101.347778
-67.289955
-56.424824
-61.879215
-55.928234
-88.531990
-108.501884
-106.853943
-148.235214
-90.853394
-67.648392
-86.516891
-150.739197
-48.713577
-84.179474
-67.354507
-54.980022
-100.032623
-153.766983
-61.450436
-65.648399
-144.110825
-49.101048
-45.199909
-73.156898
-71.342537
-62.075474
-62.702621
-87.602379
-130.764297
-61.908627
-119.119583
-60.011147
-66.763161
-170.877197
-69.298759
-64.792961
-69.592957
-155.996536
-107.437820
-128.207153
-68.668556
-112.504692
-59.394627
-64.088509
-67.008141
-143.856995
-70.279800
-62.579510
-64.909111
-99.865631
-97.811653
-75.319466
-56.300770
-78.299721
-81.242340
-54.248192
-82.775726
-60.451397
-60.733494
50.290001
47.646736
71.805840
-76.607903
-102.920761
-152.842010
-32.264744
-74.126823
-169.853867
-92.407669
-46.948029
-67.669319
-146.902191
-65.413918
61.355560
37.529625
60.763065
40.332542
63.791107
-99.028137
87.784630
-128.580048
-29.605764
-73.990387
-162.006882
-66.429573
-149.559937
-142.754959
-74.420441
-62.603741
-85.750565
-94.411057
-58.215481
-92.620575
-62.137806
-58.382412
-159.638885
-69.820663
-152.971832
-67.640221
-115.234413
-91.205307
-58.294529
-55.077381
-65.618851
-118.654037
-79.638062
-147.485947
-151.231766
-66.616554
-48.543991
-68.701202
-87.105537
-40.657700
-49.619377
-95.935120
-44.086269
-55.313591
-56.037819
-86.536034
-50.790997
-72.492142
-46.466293
-66.143784
-135.152649
-65.025253
-56.961548
-67.577263
-137.666855
-88.224663
-73.716423
-63.411350
-85.814240
-135.039536
-92.521484
-47.746960
-58.874924
-38.496479
-68.911293
-81.809448
-83.104225
-85.912460
-65.029160
-94.418518
-64.600273
-133.840546
-77.335541
-122.679428
-67.410378
-160.139542
-68.465729
-63.006374
-83.210678
-127.545296
-83.790405
-79.780991
-125.351547
-79.040573
-97.487663
-90.355949
-53.718067
-149.306259
-54.275745
-60.080555
-104.840561
-84.558044
-54.509338
-63.646206
-78.251152
-59.354530
-37.012550
-118.710159
-89.228844
-68.998009
-100.951118
-101.806557
-59.204514
-87.689850
-93.967903
-54.367653
-147.813538
-78.352028
-74.539780
-53.833897
-152.717880
-130.390076
-166.876785
-75.888435
-75.640488
-82.189247
-67.952408
-50.153023
-140.480606
-57.847622
-59.741531
-58.251431
-83.696098
-102.643265
-64.428604
-105.217117
-104.195511
-67.715034
-120.176376
-69.525444
179.126190
-58.424717
-78.266884
-137.609665
-67.973953
-115.770401
-145.978729
-108.960007
-83.426514
-70.632484
-150.651764
-51.879814
-63.891567
-48.196678
-102.990303
-86.216621
-46.584763
-56.821484
-161.933609
-96.160118
-71.389664
-142.101334
-96.661499
-54.973103
-70.587479
-91.235016
-55.744297
-90.757500
-54.546391
-56.280437
-131.075089
-98.948715
-59.316978
-61.279572
-70.320740
-149.672470
74.302330
57.026268
20.727137
68.100342
61.613419
44.583302
47.657284
45.144135
-115.123749
-57.315052
-134.469299
-108.002022
-56.617779
-53.824501
-100.034576
-74.582161
-65.366982
-125.722740
-68.604889
-67.718094
-167.187637
-54.618629
-77.043190
-64.160332
-58.577736
-100.094933
-96.797325
-61.151638
-98.493591
-115.981262
-92.211327
-91.778259
-78.553497
-61.435547
-74.257072
-59.713730
-68.890701
-112.006470
-42.878185
-56.849827
-146.007828
-66.153809
-155.378815
-50.781998
-77.013573
-59.594940
-139.687668
-85.131699
-107.487991
-64.248810
-123.540932
-82.092606
-60.787739
-67.033005
-65.834724
-60.241398
-56.985657
-47.568348
-59.408489
-70.405624
-115.748352
-70.850349
-95.504341
-51.179882
-132.076187
-156.001328
-162.547821
-60.687927
-90.037987
-81.447098
-58.029762
-75.567314
162.551239
-63.412251
-62.828175
-102.420074
-132.991852
-81.937843
-55.807396
-67.060638
-65.736275
-44.158890
-59.234211
-64.737473
-147.539703
-90.290359
-65.379097
-50.441769
-40.786736
-100.618546
-69.092377
-62.229740
-62.430065
-160.882797
-40.789398
-53.137375
-24.543993
-92.281136
-118.688461
-33.217175
-58.492794
-88.136063
-113.002602
-112.442146
-74.172523
-140.377029
-57.250458
-33.986530
-96.700417
-63.325726
-72.608940
-74.831917
-69.130623
-128.831329
-122.951134
-76.347740
-86.665749
-68.040932
-65.556152
-86.022423
-115.375839
-57.852333
-140.152313
-54.130207
-76.157974
-56.650246
-35.486797
-73.318436
-76.551865
-127.591011
-75.168098
-140.381485
-132.185760
-80.582893
-97.125404
-61.562752
-69.866821
-94.998138
-149.965378
-159.414932
-118.333443
-134.960999
-133.754868
-82.778496
-93.264305
-119.116058
-55.890152
-112.853851
-74.284180
-107.077721
-95.119408
-113.402878
-134.804489
-31.154295
-71.954689
-62.912922
-156.857147
-147.242813
-69.461327
-155.156570
-141.376129
-67.660202
-59.318748
-93.625229
-76.226311
-76.004868
-58.523010
-108.444618
-88.091331
-58.978073
-53.450668
-89.134216
-98.273094
-58.100822
-71.970490
-63.834240
-107.655991
-69.247253
-112.400154
-50.959267
-121.780724
-150.182343
-58.793636
-59.201958
-83.142212
-150.058075
-61.750992
-149.617477
-90.199005
-58.617016
-83.748291
-45.509659
-57.969753
91.298393
46.944199
54.560730
58.506775
63.039425
75.890915
45.487453
-84.120163
-99.893272
-61.216988
-80.161804
-100.966652
-62.924072
-155.807755
-112.384811
-85.717857
-131.706512
-69.595665
-82.415993
-66.808136
-35.846577
-59.938869
-83.560974
-72.085129
-56.589390
-82.398293
176.003052
-76.035400
-152.598145
-61.834854
-57.965225
-120.238792
-144.620834
-42.540520
-132.753098
-65.355072
-108.407402
-95.448990
-31.955910
-38.896629
-63.733627
-84.015739
-59.925278
-104.373444
-148.224243
-127.370415
-165.891296
-95.614487
-154.353653
-125.629494
-90.022858
-159.435745
-37.609245
-90.423714
-53.868347
-69.175377
-83.013496
-63.011940
-148.062485
-51.046352
-118.023911
-93.755928
-70.342316
-58.121452
-78.903069
-110.152016
-63.924858
-60.820480
-87.499802
-63.910717
-172.012772
-113.416443
-103.483902
-64.021927
-57.954281
-147.702469
-38.267365
-80.836609
-100.801750
-84.513741
-73.367554
-57.652393
-60.636059
-64.257065
-57.557701
-88.912292
-46.284603
-68.937836
-81.508820
-114.700150
-84.568642
-44.770397
-79.525902
-56.638092
-100.004372
-40.288498
-82.882439
-113.980331
-117.528412
-113.280182
-97.558731
-121.891914
-106.183800
-84.534073
-129.051163
-53.806351
-95.796249
-87.638168
-92.668686
-84.808517
-139.915695
-67.424019
-72.382820
-76.041473
-89.871338
-70.217636
100.554535
61.655567
-70.216393
-144.077194
-76.241943
-67.081841
-92.917480
-102.151794
-120.578217
-65.500999
-151.277603
-59.381157
-42.227322
-33.556309
-145.574539
-141.028076
-62.336639
-54.335567
-59.805569
-106.371490
-64.282433
-83.717079
-61.022770
-159.738663
-93.276398
-76.881775
-81.881516
-99.717102
-107.255371
-136.821991
-88.182655
-144.561005
-108.878998
-65.684601
-52.774845
-76.598000
-67.191887
-66.139153
-114.519020
-59.772179
-91.120323
-134.496033
-115.201828
-123.590324
-165.754074
-75.448120
-58.634556
-35.430817
-56.857914
-117.311592
-89.608002
-101.115013
-58.057644
-104.782249
-95.737045
-86.215942
-94.508102
-107.649559
-104.244148
-89.585892
-57.171234
-110.830086
-70.541367
-88.606697
-87.648087
-65.282135
-151.823212
-61.153194
-108.745117
-101.464836
-120.419411
-108.959831
-126.193901
-72.435898
-71.550163
-97.565140
-94.460808
-145.007721
-118.804123
-52.067959
-74.477776
-68.441895
-109.964317
-101.903267
-70.550369
-92.864670
-90.802162
-40.810356
-78.831261
-106.297363
-65.784554
-71.265984
-111.029182
-64.123459
-51.260654
-147.636642
-60.074879
-92.614670
-130.043686
-52.048920
-71.083992
-64.955139
-67.560745
-51.989243
-78.252289
-96.210808
-33.955608
-40.254448
-68.868095
-96.653664
-135.299255
-85.746300
-59.173607
-92.787811
-101.524170
-89.729698
-87.671745
-70.328712
-53.672222
57.279987
47.150188
82.402550
54.374279
69.807480
92.503708
-56.344559
-130.769531
-56.185394
-60.597721
-85.393921
-60.203648
-125.074379
-62.114155
-56.524437
-90.689919
-75.058807
-54.102768
-76.747940
-62.192326
-70.102028
-56.770050
67.928467
-73.619270
-58.041843
-66.529305
-66.309525
-72.042488
-49.270069
-52.787727
-69.732391
-142.090302
-38.646275
-79.172722
-86.886749
-59.366791
-65.881607
-56.254406
-46.176201
-71.842697
-66.443954
-58.212238
-63.027355
-100.927124
-80.774895
-46.760475
-158.300385
-79.004784
-81.905106
-73.057442
-72.423744
-78.396599
-132.496078
-59.014915
-84.908012
-66.934669
-83.886505
-146.367966
-134.508148
-66.206696
-116.316269
-65.536896
-123.514595
-59.535000
-60.257156
-70.384560
-89.407906
-141.093811
-126.941589
-105.865746
-71.072868
-59.828423
-52.358986
-132.667923
-84.170448
-60.842159
-107.113136
-68.746933
-122.933784
-77.923347
-150.699692
-81.181656
-55.944817
-52.571213
-59.190121
-38.791389
-90.793610
-60.724674
-55.130013
-52.094559
-98.945625
-91.368279
-146.263443
-60.702148
-91.879295
-157.527603
-116.297546
-79.539734
-61.672241
-145.139603
-88.524124
-48.159023
-75.940880
-66.124588
-106.425041
-51.632648
-60.148582
-52.434418
-162.547256
-69.162651
-98.595993
-47.984123
-150.330078
-158.576828
-155.864746
-97.200287
-74.969589
-57.525173
-62.603729
-29.821705
-66.625832
-47.575459
-144.410355
-64.075340
-55.332188
-40.941711
-56.170303
-58.648113
-72.774864
-67.185425
-52.755596
-58.415611
-64.018379
-57.935471
-53.686131
-62.737396
-127.391159
85.944763
67.501183
61.188560
70.345345
44.065369
59.322731
59.107738
-96.877579
-51.405857
-73.886513
-121.658463
-103.835236
-94.572044
-169.665573
-68.517067
-100.332153
-128.115265
-76.184883
-117.734230
-130.137360
-143.592468
-100.252388
-165.898651
-81.430374
-54.558270
-62.726021
-156.211975
-61.970165
-64.275665
-50.413605
-138.036484
-114.753731
-57.171871
-71.976624
-60.879692
-33.856312
-78.168541
-155.804184
-74.142075
-137.644821
-56.177322
-78.711922
-93.185730
-60.178608
-107.539429
-81.583534
-71.133476
-105.040474
-78.087006
-79.388084
-66.730705
-51.474514
-106.453560
-126.810898
-144.059448
-59.138447
-56.842422
-75.644760
-34.652313
-45.366188
-112.702553
-33.383263
-160.087555
-171.921799
-60.088219
-66.457672
-73.985313
-58.995960
-135.497299
-114.476517
-72.122269
-97.396156
-60.161896
-56.184547
-120.068588
-56.933357
-75.006638
-72.332924
-72.532127
-62.408707
-67.569626
-60.026348
-153.711136
-55.888844
-149.756897
-32.619225
-43.922073
-67.865715
-48.030998
-141.106598
-57.006027
-113.597145
-55.528252
-109.245956
-62.961693
-45.973228
-96.513336
-103.903320
-65.406296
-59.499756
-162.770523
-73.695465
-39.568050
-147.185837
-97.474693
-74.533943
-58.534241
-74.280609
-58.457439
-96.864082
-78.749283
-49.880840
-57.518311
-75.857422
-157.195618
-80.044762
-103.406746
-80.768013
-64.164238
-56.833870
-168.022293
-98.040451
-113.056839
-115.107140
-98.495140
-87.242622
-89.574226
-126.277367
-124.145676
-105.232109
-95.341919
-144.146637
-131.439880
-97.092209
-68.318611
-65.860001
-93.652252
-97.395927
-80.158043
-98.800179
-114.094833
-96.449333
-103.484177
-104.621643
-91.379547
-70.988411
-104.311287
-114.645294
-104.080940
-58.907440
-112.914001
-85.335945
-61.334179
-61.712368
-58.294472
-93.410202
-117.058929
-84.283691
-52.847748
-93.988403
-83.763138
-152.535721
-63.279411
-71.219994
-75.072746
-67.303207
-70.160980
-79.618187
-145.855316
-86.602798
-64.112839
-103.562408
-50.157635
-96.285713
-115.124252
-42.454399
-145.580673
-64.143959
-61.652439
-52.351135
-98.304977
-42.186954
-150.099442
-62.381111
-77.326271
-146.888123
-82.721321
-64.311050
-65.422325
-107.179939
-72.976257
-65.895470
-56.935829
-58.410362
-23.696863
-116.574219
-152.755814
-124.380417
-94.440544
-125.856773
-94.903862
-66.583115
-153.696304
-84.356178
-92.389450
-57.815971
-79.613937
-77.018166
-68.897629
-96.520493
-62.692200
-76.799637
-143.604843
-70.325027
-57.420586
-58.078625
-87.414101
-55.153145
-51.412487
-103.110992
-143.884171
-78.362007
-62.079170
-36.424023
-113.701393
-55.233704
-51.337494
-62.114017
-58.963749
-59.849026
-59.716629
-54.268475
-111.933792
-74.825089
-46.147079
-119.153938
-34.907410
-62.488155
-116.699196
-155.531082
-98.309464
-57.010075
-148.826309
-44.520107
-71.838188
-57.431190
-119.125366
-55.293354
-104.066422
-59.801712
-66.682426
-154.042725
-164.758530
-109.911461
-93.862679
-92.625000
-72.221031
-157.002701
-60.091537
-129.212036
-64.040245
-131.495560
-149.398575
-108.220627
-63.693073
-137.038071
-102.648430
-129.000381
-144.471970
-54.295265
-115.149536
-67.156807
-73.079697
-76.688812
-119.252777
-75.210403
-62.955524
-67.997757
-61.657425
-148.805542
-56.561348
-74.609688
-59.820885
-87.095612
-101.298576
-69.707718
-50.808571
-71.096054
-63.410866
-64.572983
-153.992706
-93.333450
-144.663666
-95.284691
-105.988983
-99.256615
-52.807297
-44.253681
-60.420559
-71.063583
-130.374939
-90.308372
-54.502132
-148.979080
-100.085983
-58.352837
-58.186008
-105.541870
-57.169643
-90.557121
-74.452156
-69.086815
54.429302
55.607407
8.402492
36.270264
-89.274612
-159.379715
-156.526978
-93.078476
-99.796272
-84.435364
-125.932236
-116.028389
-114.491562
-72.470047
-94.804878
-56.317791
-79.533493
-113.812508
-98.717422
-77.614731
-73.764740
-121.149109
-72.052002
-61.143940
-55.056953
-132.109970
-63.842812
-61.798893
-81.616470
-78.832420
-74.861000
-132.837631
-87.026230
-44.694500
-145.685303
-112.924423
-119.602974
-63.921181
-118.893585
-67.068985
-77.048218
-60.160004
-150.599411
-56.081367
-90.865929
-142.437241
-84.602585
-68.602837
-98.321419
-95.751945
-91.184738
-73.976967
-44.721916
-58.752220
-132.384445
-83.500374
-112.045876
-107.235588
-110.805565
-122.332367
-98.828598
-76.170227
-59.707619
-50.120743
-52.552227
-83.392349
-64.750069
-67.352303
-39.265991
-71.807663
-72.292053
-97.480644
-67.044067
-61.059673
-123.387321
-72.626030
-56.764896
-139.650970
-94.575272
-38.446095
-83.263451
-117.191711
-76.335457
-80.398254
-55.845886
-106.434967
-49.595291
-42.607193
-121.159149
-60.124607
-66.979179
-45.642986
-49.881691
-136.555984
-52.343079
-55.290955
-82.212158
-78.301666
-57.903835
-62.330547
-122.214317
-64.628326
-65.733719
-74.767220
-84.755005
-50.130192
-149.953430
-77.122345
-132.272797
-60.494511
-110.338768
-69.301811
-100.918816
-153.881622
-144.038757
-78.787590
-47.824219
-74.309944
-69.440811
-119.522636
-122.818077
-53.244728
-45.087063
-142.378708
-55.084908
-107.553223
-65.562050
-93.095825
-52.116375
-58.339745
-153.399384
-129.708527
-105.211998
-65.864983
-155.854309
-145.886459
-163.704559
-124.476723
-48.932350
-69.282608
-65.263000
-64.600136
-67.056404
-61.234310
-61.476383
-100.596214
-106.638908
-66.991684
-65.168549
-71.164833
-68.239731
-105.228180
-146.481674
-114.767830
-64.058151
-89.072044
-52.786705
-85.260490
-55.296947
-130.088608
-93.018379
-116.521751
-72.727524
-47.198563
-24.540417
-61.023132
-129.418167
-21.678549
-59.106220
-57.445583
-62.954163
-54.609558
-130.723953
-101.947075
-61.000771
-104.987755
-126.431839
-59.400608
-73.634804
-139.682083
-64.865944
-64.349464
-98.813553
-89.248451
-85.049713
-78.191917
-59.228092
-93.868912
-32.073708
-57.268982
-66.213066
-121.643829
-65.279060
-31.964434
-106.034355
-53.207821
-93.171867
-119.338699
-85.470520
-40.492214
-53.887840
-31.261583
-57.170811
-67.588348
-88.309097
-68.382675
-69.873909
-57.278893
-68.547798
-68.840530
-68.210709
-67.088287
-63.169861
-59.506485
-87.040047
-162.191223
-104.589287
-95.030319
-66.918434
-105.276108
-70.092026
-56.706371
-156.884888
-79.366867
-66.915977
-36.740025
-53.643978
-54.478973
-129.574112
-63.146938
-92.545280
-63.415405
-50.245628
-60.578938
-42.601891
-127.984909
-119.295151
-65.765411
-109.099449
-111.813377
-103.208817
-66.567444
-88.903168
-62.219822
-116.948967
-59.744835
-58.533447
-54.876064
-49.100132
-58.610279
-144.486603
-56.413403
-69.372826
-59.903584
-69.157951
-110.817940
-154.631256
-66.967300
-73.480057
-62.661476
-89.245010
-55.683212
-48.821041
-57.876595
-56.527916
-60.908592
-120.949173
-63.635292
-31.439619
-107.133789
-71.894142
-55.054344
-61.654659
-108.148674
-106.876106
-59.099983
-69.937286
-155.902054
-58.643864
-79.548920
-84.699509
-64.386253
-60.915245
-78.992523
-81.453583
-49.604107
-51.353577
-157.673126
-67.602051
-57.251877
-64.531044
-74.769302
-46.017517
-53.277077
-55.270611
-143.238190
-148.772705
-63.872673
-62.709007
-67.622124
-71.643181
-60.437622
-89.594398
-68.626862
-63.254078
-84.816910
-71.227974
-91.761169
-78.251686
-70.270821
-58.780094
-90.813469
-50.710464
-60.684151
-88.001244
-82.368690
-57.661068
-56.690819
-53.144333
-68.528793
-59.453411
-148.796051
-59.897831
-74.177193
-81.722038
-78.113655
-51.437630
-90.187263
-87.658653
-69.642281
-86.803131
-50.632835
-63.508148
-57.038113
-67.153503
-79.745811
-67.262352
-29.983549
-119.985710
-60.188526
-66.488762
-59.619385
-146.788177
-125.393936
-71.409340
-63.753132
-74.338036
-137.305954
-64.137741
-62.626568
-69.123734
-56.645515
-50.160851
-64.226746
-85.558220
57.387165
76.714714
68.618385
80.367485
82.565140
-71.519928
-69.077057
-65.933929
-127.886322
-120.440704
-74.724388
-67.869003
-71.777512
-117.087875
-92.717979
-127.366013
-63.735714
-132.232224
-56.189796
-74.258827
-74.117523
-63.315918
-139.498123
-57.327641
-69.601227
-68.527199
-59.467495
-45.041286
-55.843998
-77.777733
-144.568375
-36.746151
-72.124817
-122.957390
-146.081970
-69.365578
-74.117073
-75.165916
-92.967598
-100.372589
-54.623905
-51.701523
-112.669495
-156.598007
-62.360298
-64.739815
-61.479076
-60.443565
91.338188
42.880730
49.061436
78.504547
47.360302
66.880768
64.570366
74.408569
-149.339584
-156.101318
-127.273659
-122.099350
-120.474556
-59.447853
-38.311676
-60.373840
-65.431885
-64.106895
-123.612785
-44.863449
-58.934299
-116.985695
-63.696995
-171.671677
-58.524624
-56.123421
-67.183327
-72.045326
-157.710281
-113.863274
-50.854603
-152.752151
-82.757492
-154.520706
-30.439154
-50.985115
-140.536484
-50.739010
-72.702515
-29.447853
-119.805161
-114.107086
-165.006744
-71.356544
-56.344704
-58.253204
-73.153244
-123.355133
-85.923538
-91.726639
-92.136856
-75.516541
-66.811401
-94.251694
-100.273338
-117.082100
-81.629631
-104.399887
-118.242470
-66.392860
-70.557869
-77.763077
-59.263260
-84.756096
-116.365379
-46.604122
-120.540291
-164.616257
-48.910034
-71.438271
-64.267296
-166.695679
-57.905796
-60.684643
-68.208939
-69.349594
-59.160000
-137.384903
-164.532227
-112.633408
-63.359406
-88.564171
-79.144402
-158.976776
-75.799889
-39.218555
-49.243408
-50.590717
-56.582615
-47.177696
-81.706177
-63.519138
-69.608749
-161.063416
-65.462387
-84.307869
-74.926910
-123.617126
-78.597687
-56.226082
-69.399933
-85.917549
-148.712646
-112.252457
-57.255470
-50.406834
-48.907249
-109.502083
-88.350014
-39.008369
-127.401787
-71.634064
94.532303
67.358131
64.532616
51.484718
-73.338089
-125.489624
-42.968590
-56.598946
-69.678589
-69.115875
-53.246758
-156.472794
-112.320755
-146.293961
-116.345543
-96.627083
-89.052322
-158.895096
-58.696205
-124.309654
-129.818787
-57.818169
-51.536537
-67.169823
-60.760445
-59.372753
-66.076302
-86.740990
-68.771118
-78.188118
-81.471710
-66.526871
-62.582424
-105.159737
-63.658966
-55.180477
-69.904907
-49.895061
-111.776443
-65.579353
-70.945625
-62.726501
-48.993874
-68.069351
-121.969116
-112.499565
-112.623360
-65.428673
-61.444145
-73.743187
-60.443211
-133.628113
-69.241966
-130.087555
-108.978355
-58.551861
-143.185593
-46.343479
-91.287880
-102.877632
-124.684753
-112.508766
-140.927353
-61.975849
-98.668488
-98.024796
-28.500868
-47.832977
-133.096100
-48.789913
-164.146744
-71.747765
-86.204826
-102.290627
-58.260685
-66.261757
-64.375847
-78.137459
-57.258106
-138.077148
-88.975174
-80.419121
-64.454544
-60.283737
-88.504074
-63.771439
-50.489590
-54.095860
-57.926033
-50.839512
-72.489342
-153.382660
-154.857437
-48.856983
-136.626144
-126.451645
-63.092327
-56.590458
-80.395691
-141.957870
-64.126587
-152.775040
-57.790974
-135.556213
-70.124458
-45.392677
-62.274391
-56.294323
-77.635406
-136.670715
-67.613708
-74.404823
-60.883736
-57.055508
-83.553864
-125.980156
-51.855206
-73.830559
-58.835423
-76.492752
-58.433121
-111.771744
-104.490097
-148.567490
-65.075874
-123.495621
50.644722
43.015518
33.779457
43.053455
-87.368164
-65.814705
-61.486290
-86.608391
-73.614166
-47.714561
-140.307816
-67.177910
-70.415710
-92.469749
-63.023094
-68.677254
-58.427055
-58.060410
-63.459286
-80.604080
-59.176189
-154.108398
-58.449375
-67.212967
-63.794483
-63.184299
-112.289192
-79.253983
-102.830803
-126.194870
-93.779747
-50.023766
-87.314583
-81.606827
-117.025696
-64.177727
-109.838234
-144.865677
-125.622475
-82.585701
-155.724594
-76.871811
-66.180984
-79.877838
-56.688877
-49.713337
-61.040604
-145.377975
-50.830849
-60.288723
-138.211288
-128.773178
-72.037048
-64.598289
-48.254990
-73.019974
-63.591850
-71.859444
-75.815598
-130.773331
-147.627975
-140.199509
-147.146835
-69.919182
-54.373955
-150.450150
-61.662022
-154.069458
-57.810268
-154.275421
-100.211723
-126.319038
-59.890537
-101.733154
-102.568848
-111.389946
-121.174736
-71.389091
-126.462410
-67.895882
-63.624725
-91.618729
-96.382744
-69.478088
-55.739338
-61.996960
71.686134
-83.452507
-74.703545
-67.218849
-124.122231
-78.231064
-79.063751
-39.049931
-79.014160
-48.151382
-41.220470
-71.142082
-53.371758
-71.994751
-72.721085
-77.529045
-53.994282
-111.938461
-81.442337
-121.927040
-84.799286
174.260712
-39.549427
-141.541183
-69.618584
-77.057129
-89.160858
-148.873474
-63.083817
-53.567570
-60.616001
-83.399498
-90.001045
-145.902420
-147.891907
-68.035439
-61.290440
-67.144257
-87.533981
-57.808075
-138.197266
-63.591202
-70.773613
-46.312630
-52.154858
-61.216488
-89.501144
-58.070267
-69.380135
-59.708889
-132.036758
-54.442986
-139.239716
-35.487526
-67.185059
-77.051025
-61.159805
-68.612839
-53.765373
-46.031460
-126.852600
-95.727211
50.786335
-96.908638
-58.866814
-56.981316
-55.504944
-121.323181
-56.047676
-98.363312
-93.759048
-60.331524
-50.738327
-103.794609
-160.583633
-114.525597
-61.289799
-69.259056
-68.999138
-155.015503
-46.748459
-60.601669
-104.889771
-68.706451
-29.644522
-154.955399
-153.139740
-62.114483
-73.583115
-127.711838
-69.176987
-96.940117
-70.357811
-146.480255
-84.082695
-65.272575
-58.128738
-29.788021
-88.945747
-59.087067
-126.556938
-142.321838
-58.835472
-64.271027
-104.236191
-160.576324
-111.674324
-67.069519
-74.955437
-78.267487
-59.883831
-65.200394
-106.750130
-59.530708
-61.098484
-72.239395
-64.825218
-59.939156
-68.279045
-76.031960
-144.481750
-97.326828
-62.318832
-94.386215
-50.551975
-125.334648
-58.229313
-114.414558
-60.216454
-116.122932
-73.335785
-136.268051
-55.783005
-63.030594
-116.238724
-56.183292
-97.701859
-112.885918
-56.493637
-59.049789
-86.449539
-88.855438
-71.210503
-72.765656
-88.193443
-65.918495
-102.478264
-73.981583
-157.459244
-138.009567
-87.770569
-69.119865
-70.333870
-67.232445
-81.765327
-73.693161
-92.780235
-75.792648
-57.940739
-62.096191
-55.505615
-72.903984
-85.336639
-53.007538
-127.419388
-66.964417
-160.091736
-62.912609
-140.026688
-168.239014
-63.504978
-92.068069
-153.281128
-59.021931
-62.793941
-82.929199
-78.360191
-61.212971
-45.911121
-92.360275
-124.647789
-58.867268
-157.155502
-39.990482
-62.209782
-148.769440
-88.584206
-141.821243
-90.206306
-60.252468
-140.706223
-69.855240
-124.373329
-41.566998
-53.308800
-83.028961
-129.244614
-88.425957
-153.483582
-141.667694
-82.259819
-112.333229
-63.779762
-108.454102
-155.920090
-82.766151
-61.123688
-54.429424
-67.261993
-58.427082
-71.060707
-87.547417
-113.601479
-101.077148
-72.313614
-73.617996
-53.672852
-76.633377
-89.344666
-83.034401
-76.088608
-165.220154
-47.728958
-86.734467
-108.859863
-75.495758
-63.024311
-30.326471
-56.666988
-55.811951
-123.226700
-59.139168
-52.562714
-85.221428
-40.843025
-63.563362
-74.969543
-62.716583
-93.781364
-77.866257
-145.502335
-72.919975
-172.706299
-69.845642
-96.284569
-68.288239
-95.799141
-62.980862
-98.585167
-150.103531
-155.951538
-66.872604
-82.644653
-149.798492
-48.686405
-32.679310
-153.740143
-103.218414
-88.312698
-102.860664
-109.243752
-108.869865
-94.447235
-120.800819
-63.752396
-134.878082
-88.118927
-66.214691
-79.002571
-66.667511
-46.635639
-66.432068
-118.950958
-60.116344
-94.581230
-102.792786
-60.113571
-80.493767
-121.127525
-127.451706
-126.563713
-87.086754
-76.386932
-119.546196
-65.373810
-153.435333
-81.375237
-60.407242
-50.950882
-88.494965
-91.535316
-79.031960
-147.053726
-87.934471
-56.251572
-90.846497
-74.382889
-103.856300
-57.113129
-61.473728
-163.434525
-59.938560
-96.388512
-57.103752
-101.183319
-154.378876
-55.400650
-131.951004
-145.785431
-99.478081
-143.112961
-69.421280
-122.065033
-61.722641
-147.542236
-55.398819
-98.819420
-94.160347
-134.192657
-162.247391
-83.615799
-67.360519
-56.710373
-58.428768
-99.170753
-87.473465
-65.059891
-61.464310
-17.752979
-158.379791
-102.427582
-64.949699
-91.641266
-104.579231
-61.898819
-82.870644
-64.513138
-63.813198
-122.052498
-93.513000
-66.125450
-94.284660
-129.633728
-74.937302
-79.581085
-155.137619
-101.547722
-133.774979
-132.277359
-57.974663
-75.428986
-62.072361
-31.409094
-150.605637
-40.983139
-56.132954
-128.860794
-92.711617
-79.988129
-56.490173
-71.887337
-62.440151
-56.359447
-154.733688
-65.843399
-129.390762
-70.406425
-68.788559
-51.195900
-81.313950
-69.472504
-127.827049
-53.518078
-61.397079
-142.589462
-63.343842
-62.809261
-58.963455
-69.070450
-72.619507
-95.750565
-99.868477
-157.863281
-68.951088
-28.271870
-65.291267
-127.232307
-91.129448
-37.637039
-47.806801
-157.441132
-75.243477
-50.952194
-68.602844
-42.747505
-110.663383
-72.347137
-65.495483
-72.113121
-57.430965
-48.515793
-89.710770
-80.217453
-119.996254
-148.595062
-104.713692
-65.419640
-58.328316
-75.341492
-58.514793
-84.335968
-121.797455
-59.399761
-65.834763
-92.464249
-77.479889
-98.401337
-99.945694
-57.838913
-116.493935
-73.201347
-151.175858
-136.962585
-46.074444
-39.851608
-131.170547
-75.397835
-88.143692
-96.633400
-58.089901
-81.571045
-85.202248
-67.117859
-151.332214
-49.191460
-128.487961
-40.961555
-68.751480
-130.117188
-115.490036
-148.872910
-60.258507
-22.639851
-128.127121
-65.058624
-61.952518
-63.337536
-72.977150
-78.238129
-108.615723
-93.980377
-105.082222
-119.727089
-50.905300
-51.852730
-118.301590
-86.152695
-65.076752
-60.381176
-177.417130
-63.051365
-58.453678
-58.986889
-67.218262
-105.094521
-49.110100
-64.924431
54.679447
43.980301
58.669773
66.626610
-137.036835
-66.453026
-63.720150
-76.457298
-49.120216
-54.649628
-91.760094
-144.900482
-71.165695
66.421097
52.829792
54.249470
46.135582
70.628235
-36.072823
-64.070801
-58.334278
-63.502975
-61.606213
-105.322708
-56.710350
-66.112724
-115.244041
-141.696823
-171.946548
-96.896217
-93.597923
-49.664135
-66.606941
-92.939751
-95.740570
-104.912750
-92.675751
-61.843719
-82.702339
-95.438354
-161.613953
-55.331860
-116.124481
-155.863129
-113.832291
-92.787369
-99.152626
-82.983078
-58.285431
-116.040688
-87.418549
-53.585758
-75.748573
-71.444054
-89.417618
-107.847267
-76.408142
-138.322449
-73.594284
-107.425507
-142.525803
-82.505676
-97.431656
-71.901154
-95.425949
-63.468937
-149.169418
-49.714497
-78.245346
-26.351566
-67.298515
-99.774712
-30.798635
-95.707703
-56.259155
-76.306526
-85.843178
-53.798954
-118.493340
-141.247955
-69.994568
-141.994003
-67.093269
-105.148422
-105.721306
-107.647255
-90.194687
-63.100658
-137.456757
-51.492756
-61.431339
-124.535164
-67.548386
-129.648270
-67.830276
-100.819870
-67.646797
-67.664330
-42.975807
-73.991234
-81.233429
-97.525978
-58.301704
-69.666435
-52.956921
-79.140228
-61.729511
-145.286087
-64.096603
-125.061783
-32.935322
-54.554173
-71.580528
-148.232086
-95.573647
-68.624954
-64.040619
-69.313332
-168.606461
-49.488136
-68.781136
-146.379761
-109.942017
-64.095444
-43.852108
-114.582603
-78.221260
-73.322021
-69.036880
-65.237671
-75.501732
-59.909321
-39.859138
-87.720726
-75.810310
-53.916355
-105.664955
-52.514843
-67.301140
-125.639359
-57.332047
-161.124756
-91.692406
-64.375137
-79.411034
-142.408539
-63.558784
-153.089172
-92.030266
-158.080963
-119.516136
-39.155056
-147.163406
-56.971493
-70.705246
-42.980488
-55.185894
-41.182831
-51.659092
-66.693001
-82.524872
-58.027325
-136.420578
-51.049477
-87.006172
-58.485802
-67.537224
-103.874947
-69.926910
-156.578644
-138.473831
-52.421989
-33.628342
-48.078636
-66.295372
-156.888336
-60.151848
-58.464092
-66.244827
-71.219757
-53.050243
-157.345551
-59.783325
-58.613525
-69.846771
-74.119812
-155.625412
-61.030457
-82.298119
-148.829315
-137.777832
-63.813675
-63.976643
-110.479408
-136.577744
-73.429596
-111.339409
-94.104370
-131.123901
-51.429150
-114.258080
-26.421270
-75.274803
-80.909012
-78.842262
-147.289047
-58.725239
-58.994061
-101.129555
-72.665970
-142.076080
-60.419003
-117.165771
-58.305653
-103.046036
-74.007118
-87.081795
-53.259014
-88.546959
-64.072021
-58.337257
-81.405403
-64.003830
-64.835007
-26.776682
-49.779877
-71.724205
-94.833656
-68.399666
-72.949944
-140.123093
-91.195557
-55.292583
-131.251251
-157.499161
-68.975792
-59.619686
-103.357567
-63.696659
-64.963867
-59.459061
-87.962997
-88.931564
-133.760406
-64.291969
-58.587509
-114.413582
-63.702248
-35.928360
-134.309418
-56.088966
-59.121281
-143.385437
-127.590538
-84.684334
-57.069572
-62.556839
-137.920685
-79.279091
-64.003777
-100.500648
-71.214325
-92.654205
-134.543533
-89.465691
-84.170891
-50.616737
-128.252548
-68.894867
-43.843094
-71.390717
-120.259247
-56.578205
-48.429070
-141.099350
-140.229523
-52.441544
-77.851486
-60.984913
-66.281036
-58.297840
-83.543800
-111.049667
-100.543312
-66.083290
-75.571136
-54.353176
-64.720985
-119.517891
-56.482861
-50.469204
-57.538227
-60.149471
168.768890
-98.159874
-122.262428
-139.357452
-119.367401
-105.587532
-159.420822
-96.008278
-127.114159
-111.158958
-111.299110
-70.350159
-67.151489
-106.478615
-53.134239
-85.753983
-150.584488
-62.854404
-57.000942
-57.062790
-145.383102
-90.862907
-128.843826
-57.806164
-67.771378
-137.877808
-55.823326
-61.376705
-54.393341
-91.451363
-106.506111
-67.694695
-68.929993
-97.094719
-151.492447
-122.625114
-159.498978
-141.052017
-25.804733
-87.491615
-49.276936
-56.202770
-75.113235
-68.683846
-100.938232
-48.115929
-156.709732
-82.905960
-149.932938
-65.576134
-95.745140
-159.638947
-25.865452
-148.967407
-61.413651
-78.241165
-69.574081
-50.825470
-75.272888
-84.605797
-78.553307
-145.806046
-91.589088
-49.448784
-78.440765
-60.870464
-84.594872
-90.061974
-61.693325
-152.587402
-67.617683
-84.182297
-142.904160
-175.325333
-69.315239
-45.752281
-59.160534
-55.768593
-130.831345
-159.731155
-162.143921
-57.743324
-65.321457
-39.540382
-81.928322
-112.451118
-55.550789
-101.588776
-62.150696
-62.951447
-61.416977
-70.535301
-67.657539
-58.298065
-65.202370
-87.858818
-91.970558
-95.277702
-114.149414
-148.697632
-69.390617
-59.708405
-87.955391
-24.870655
-140.748291
-98.833511
-163.158844
-98.208412
-48.453423
-74.662163
-90.770607
-105.064987
-63.176800
-94.666901
-59.330448
-58.904305
-116.290154
-126.348999
-124.598900
-70.736458
-159.059113
-75.051888
-67.213127
-56.922642
-152.359344
-79.193130
-55.089405
-117.326691
-65.839569
-60.348900
-67.898636
-69.788834
-73.211578
-80.382614
-124.843803
-70.446129
-79.979164
-60.187843
-33.590260
-82.302948
-67.450783
-155.105881
-82.918045
-98.167091
-116.809578
-108.303108
-91.280708
-60.290897
-150.011169
-63.463478
-59.886124
-82.549744
-82.927544
-100.467224
-150.286560
-73.424728
-68.739212
-157.736633
-74.010658
-84.976425
-41.720936
-91.679306
-103.326248
-36.893539
-58.217407
-121.943527
-83.197823
-64.873878
-114.381111
-56.044300
-58.559799
-64.871651
-68.777824
-86.264488
-65.296310
-49.013252
-103.397575
-151.682953
-156.443237
-51.639587
-83.673973
-61.166286
-51.248135
-120.279266
-45.549141
-92.126587
-63.162540
45.880367
73.081863
87.303902
-78.953239
-70.076134
-69.497643
-54.255753
-96.036049
-48.232227
-99.994896
179.488312
-109.581062
-50.558170
-90.480141
-59.815868
-150.004501
-46.246906
-60.306374
-148.973755
-53.931030
-59.124245
-114.835884
-137.853409
-30.745216
-59.512009
-58.940262
-42.694332
-77.796318
-58.206875
-78.240501
-136.943237
-57.862701
-63.006062
-63.546875
-73.494118
-60.746525
-114.428253
-143.382080
-55.590130
-62.176247
-88.355934
-97.473251
-124.300705
-86.297432
-112.551735
-54.551453
-63.125385
-61.099365
-84.240196
-54.820847
-53.230019
-64.487297
-60.138630
-50.824055
-60.791889
-70.297150
-66.307129
70.128845
62.298779
77.068283
70.762688
29.444387
62.571426
73.152634
84.338280
77.620560
54.190590
-64.672562
-77.746223
-106.606430
-104.033386
-125.208931
-62.429379
-56.668205
-57.318520
-51.396118
-55.019581
-91.108604
-114.216522
-95.201469
-58.959663
-42.717384
-43.051250
-141.743256
-139.642548
-156.251251
-100.006981
-70.443092
-148.702454
-158.375076
-65.449074
-71.119576
-158.999252
-101.195610
-152.778397
-60.497692
-63.139706
-104.531021
-100.530388
-50.625164
-59.367680
-63.778076
-43.818707
-62.104153
-140.825974
-86.854378
-30.863878
-41.250637
-23.848909
-53.053230
-105.015587
-52.490646
-64.137924
-71.619186
-122.343338
-150.241226
-68.309326
52.169003
101.027893
-83.672142
-74.733757
-51.855984
-42.130241
-27.484598
-90.096291
-70.731239
-60.357147
-124.545418
-55.929443
-66.020485
-64.168381
-60.220997
-30.756918
-60.831165
-124.852516
-51.468945
-143.911957
-87.629890
-96.979614
-41.247013
-131.048294
-59.479988
-104.741867
-40.767414
-87.492073
-70.531273
-89.371811
-65.393074
-81.157005
-102.448730
-73.409752
-110.498039
-123.861183
-70.347679
-85.361183
-55.850101
-83.135399
-88.636925
-70.111382
-67.932228
-84.033630
-165.314728
-58.830280
-158.438202
-57.317116
-45.480541
-157.225784
-58.280022
-59.227558
-117.054138
-141.737625
-91.847519
-150.089142
-78.337379
-84.679466
1.388185
-130.965805
-70.446693
-144.418732
-65.222099
-62.203758
-58.457695
-122.388405
-81.774437
-109.994911
-157.935394
-72.295830
-65.067688
-80.279587
-105.292519
-58.816818
-74.742256
-132.196609
-60.450489
-72.600464
-64.726646
-66.994194
-57.279327
-62.171349
-65.422585
-143.998825
-64.559334
-157.226852
-64.041878
-141.849213
-70.577171
-127.297890
-61.325150
-92.643295
-161.568390
-138.085175
-55.319271
-64.345558
-128.611771
-64.108681
-96.722076
-68.184166
-159.869034
-54.036449
-57.276283
-58.723087
-80.667892
-63.134399
-78.832283
-46.333977
-85.532845
-97.113403
-57.983509
-76.314934
-77.544731
-82.601669
-161.972214
-48.941158
-71.278320
-35.707172
-55.901306
-61.014664
-82.033234
-68.430786
-57.667435
-64.122803
-92.901253
-67.161545
-107.885841
-60.686035
-69.098686
-69.065094
-140.313690
-127.632896
-60.846722
-72.921875
-46.969257
-34.600174
-61.190685
-161.677261
-97.405197
-61.272511
-90.287292
-161.581573
-172.916641
-59.209301
-58.336582
-67.157356
-106.593086
-63.858208
-61.491104
-64.002678
-69.474258
-55.914921
-52.875145
-139.956177
-77.460617
-125.913330
-94.016739
-61.074455
-80.494293
-47.158955
-70.980698
-155.900543
-62.172428
-53.891323
-115.585457
-65.556183
-48.174355
-56.793301
-108.790703
-96.406265
-125.565865
-133.594162
-46.217327
-49.556938
-59.417515
-71.703926
-65.112404
-95.033997
-56.403114
-77.008018
-125.297684
-63.845490
-66.275566
-108.197578
-73.237152
-104.391853
-56.942074
-148.772003
-58.065525
-74.055717
-48.788887
-101.214928
-43.650764
-60.551155
-137.563477
-55.694778
-26.949636
-70.923035
-128.494232
-107.818420
-63.398647
-100.672859
-65.517693
-84.490852
-39.629105
-73.635620
-61.863781
-76.640213
-57.879375
-94.090363
-58.018745
-71.278595
-52.321918
-145.384689
-66.254395
-71.802765
-100.131432
-136.128464
-65.385345
-57.641582
-147.252991
-91.873108
-59.687462
-56.991371
-69.134132
-67.929314
-59.130283
-99.151680
-77.142944
-113.265106
-104.746857
-137.281006
-119.805527
-61.872139
-72.614914
-72.741096
-90.383537
-110.446793
-67.294029
-63.446362
-103.737656
-112.414536
-103.044502
-87.554901
-114.879456
-109.023735
-54.086346
-100.178810
-107.502983
-160.430893
-136.192795
-101.152412
-62.526184
-54.280048
-155.564545
-82.239311
-63.400471
-27.703430
-70.837006
-60.873074
-71.789970
-100.365761
-57.773533
-158.130554
-82.251076
-124.303177
-55.245312
-156.720505
-56.673401
-122.932030
-160.576859
-81.146492
-88.709854
-72.559441
-82.535110
-154.812042
-97.726471
-65.666954
-58.169235
-55.081516
-84.263573
-160.953064
-95.123398
-58.234764
-79.169662
-80.959511
-54.895321
-161.049850
-97.979210
-52.506134
-41.038002
-53.236767
-79.757812
-150.883698
-59.390671
-82.037498
-89.500923
-56.677902
-82.986969
-78.514328
-73.206551
-84.073692
-61.814915
-105.330971
-64.128204
-55.134148
-96.170708
-52.968369
-67.811211
-60.428349
-78.686676
-117.115417
-50.351822
-157.593185
-142.831207
-59.314445
-58.832165
-117.447121
-104.038521
-55.577145
-130.257050
-94.684143
-59.390228
-64.614067
-82.509094
-73.822212
-86.879303
-78.411217
-85.696198
-68.413025
-59.920330
-54.098610
-106.379631
-107.716034
-101.824341
-77.023842
-100.361984
-159.467850
-110.748917
-104.890671
-89.842377
-127.607117
-85.143219
-91.655441
-67.444214
-99.792625
-71.280243
-50.973812
-60.304829
-63.136284
-34.868473
-64.702080
-51.380196
-75.303467
-106.191978
-157.335464
-59.171135
-54.564049
-157.254028
-56.458160
-153.935577
-17.147715
-79.562546
-42.928730
-78.371620
-73.094292
-88.701721
-133.480743
-57.713913
-62.822651
-56.716618
-121.355133
-66.795357
-60.876804
-71.291748
-81.414566
-70.948921
-61.269730
-57.973930
-96.265366
-90.796585
-114.412697
-94.749840
-63.495964
-73.572678
-63.372131
-54.306602
-54.690670
-77.504082
-161.256134
-66.485542
-59.825508
-62.853397
-62.985298
-71.876389
-87.731209
50.555542
56.505447
-62.702492
-65.841743
-69.054779
-66.980072
-133.087540
-73.428108
-78.539825
-140.339310
-112.757568
-69.561310
-73.428474
-58.713539
-68.980972
-71.531662
-72.549019
-58.683979
-66.956383
-54.784737
-69.554169
-63.060318
-73.944618
-64.863594
-68.897575
-61.581951
-139.614731
-139.087280
-119.732735
-64.490906
-87.833855
153.763901
-123.379257
-80.520401
-119.631943
-132.151031
-67.916122
-63.336567
-141.798660
-139.968903
-82.752991
-123.661118
-52.102222
-139.165070
-125.116356
-68.022758
-114.267395
-63.018463
-103.988655
-123.742653
-175.212952
-49.371571
-126.576866
-65.671364
-83.634056
-145.162903
-61.865173
-37.495358
-58.827911
-105.053551
-98.225876
-159.295624
-31.675283
-54.554520
-56.224297
-74.275932
-136.032990
-56.238064
-66.047066
-91.858200
-86.986618
-58.654404
-62.426968
-112.435272
