# Supplementary material for: Comment on 'Valid molecular dynamics simulations of human hemoglobin require a surprisingly large box size'
Source: eLife. 2019 Jun 20;8:e44718. doi: 10.7554/eLife.44718 (PMC6586461; doi:10.7554/eLife.44718)
Supplement: Figure 3—source data 1. — The zip archive contains a README file describing which source files correspond to the different panels. [file elife-44718-fig3-data1.zip › figure3/panel_B/box4/phi8.dat]

-138.002380
-102.110947
-109.760201
-86.197723
-79.175941
-56.560875
-79.453552
-66.047829
-55.313629
-122.253929
-79.348343
-145.723175
-62.579639
-65.835472
-64.596100
-144.818573
-62.713932
-61.843029
-67.608238
-60.474342
-54.954327
-121.923676
-69.977654
-66.660912
-144.220261
-73.608727
-157.659897
-57.243717
-43.105816
-64.488228
-72.304832
-58.678131
-50.863094
-107.126373
-155.871902
-156.445358
-59.173107
-63.740967
-110.889122
-60.741974
-97.955528
-60.914650
-83.621902
-110.247742
-121.481079
-77.749229
-110.418716
-76.968643
-57.890495
-40.654846
-108.675201
-107.550087
-148.699203
-108.238976
-95.089325
-125.015022
-116.515396
-131.473709
-116.083580
-69.752235
-116.580589
-88.708145
-82.554596
-89.685493
-89.275726
-64.477676
-67.729546
-70.677124
-69.451889
-138.664307
-152.627594
-144.300339
-85.771736
-55.204456
-158.507446
-100.731659
-73.280205
-74.664818
-57.468006
-128.124313
-132.014374
-72.657341
-54.953606
-150.887360
-145.762299
-142.435989
-167.939468
-69.731171
-77.622574
-51.750023
-97.425934
-78.926407
-53.170414
-71.274498
-93.434807
-68.407158
-79.702126
-69.713333
-69.500572
-66.692215
-63.816940
-32.247414
-140.023911
-53.098969
-139.029724
-144.982330
-35.065197
-98.438004
-55.381870
-67.849098
-70.311455
-35.837830
-79.574654
-112.457787
-87.346542
-55.738491
-73.940445
-147.180237
-66.323212
-19.961540
-106.536728
-82.770699
-150.821899
-74.959480
-66.759071
-67.282242
-154.963791
-54.446568
-147.108994
-66.166374
-57.640884
-150.450211
-62.298267
-87.380348
-126.329697
-54.804565
-110.589745
-60.046696
-95.843079
-87.404556
-166.877228
-145.757416
-102.391724
-99.187675
-159.064163
-56.633163
-174.003036
-118.087639
-124.264397
-58.707561
-84.166061
-87.335968
-69.221542
-56.159004
-73.998627
-132.887848
-56.214561
-60.999672
-57.046143
-166.859940
-57.301662
-48.542149
-54.762508
-67.872437
-145.814713
-133.335281
-68.966400
-53.091557
-61.031357
-63.133183
-67.149895
-46.026375
-68.344711
-67.187881
-54.672028
-82.004204
-45.425877
-42.196785
-50.652863
-52.442017
-159.121155
-98.323685
-76.878304
-67.017555
-85.986275
-58.500088
-110.119278
-62.440170
-57.214565
-55.661846
-125.286400
-65.806778
-131.691162
-80.773453
-79.324989
-57.254494
-148.112213
-66.927513
-122.675713
-73.474136
-113.067039
-49.321537
-109.220627
-140.169022
-80.696709
-104.247169
-59.641693
-109.374084
-68.709831
-91.245178
-59.934799
-65.171013
-90.505798
-154.202606
-64.770706
-94.681679
-103.947472
-75.464897
-50.663250
-121.975441
-70.259239
-73.369980
-48.813160
-48.634583
-40.143429
-32.476002
-90.543968
-68.519203
-117.231773
-117.083687
-122.153885
-88.548706
-92.136307
-122.018341
-85.644348
-77.538643
-95.638863
-86.213882
-129.804779
-58.836926
-134.672043
-59.779259
-69.128845
-55.956379
-77.911835
-66.454430
-78.704071
-71.382484
-101.042404
168.628571
-84.078583
-54.159054
-64.479637
-94.985001
-148.060486
-68.762390
-59.876808
-115.374596
-112.447174
-104.978264
-85.259750
-112.464195
-85.147423
-81.416359
-116.467232
-76.143753
-124.671371
-118.637932
-60.042114
-143.050217
-53.996586
-130.974792
-91.149910
-55.166451
-64.985374
-48.451302
-122.697784
-68.594521
-50.360573
-57.036873
-34.132641
-55.425877
-120.613098
-74.261215
-67.574913
-129.657715
-120.540428
-104.907478
-59.850391
-129.807632
-88.723969
-78.838608
-111.799591
-158.575150
-48.956791
-102.673317
-57.817623
-155.943665
-30.224392
-92.674385
-73.166809
-53.547829
-79.287109
-57.558247
-60.750389
-83.746643
-112.522232
-56.326946
-157.064758
-162.422867
-90.917976
-61.182823
-100.726440
-9.903852
-158.317017
-143.148743
-76.052711
-75.486565
-157.883469
-91.059975
-103.695366
-106.286026
-66.412437
-68.092781
-60.386395
-56.186604
-99.369209
-76.163124
-83.683037
-99.951950
-87.748543
-70.375732
-56.495255
-73.617813
-118.526344
-62.804283
-60.927155
-66.902901
-60.874619
-68.131271
-62.588284
-36.302345
-78.532913
-70.793175
-133.345474
-58.808041
-45.543217
-57.323582
-96.218895
-61.873219
-135.928757
-81.323860
-151.251282
-154.377487
-104.481956
-42.133400
-69.971649
-50.358120
-53.180496
-66.737877
-145.050293
-95.322472
-143.014984
-69.266266
-67.282074
-57.669632
-121.021439
-148.891861
-66.005234
-129.330536
-69.824471
-62.700260
-76.694794
-60.658676
-146.353210
-73.104263
-78.039673
-57.382675
-63.794693
-96.597130
-115.840401
-61.409271
-96.499001
-70.080620
-49.394028
-84.396378
-46.632740
-83.780174
-60.876720
-86.294350
-110.020515
-126.670319
-163.986908
-91.768677
-65.600235
-51.079552
-122.691803
-114.499390
-83.070000
-49.656109
-80.192070
-139.513962
-54.178070
-116.566406
-52.427349
-149.160339
-107.614334
-45.658531
-65.683060
-54.380936
-81.592827
-70.217171
-56.746235
-75.472374
-56.557354
-67.333580
-68.580025
-83.522247
-75.189819
-103.431671
-68.537865
-32.537025
-53.011017
-45.237171
-80.844009
-144.132462
-86.573715
-58.070068
-71.858200
-69.440918
-58.855682
-75.641716
-63.557514
-99.205048
-120.710281
-51.654228
-96.508400
-83.937805
-109.509438
-136.346298
-93.761856
-75.079430
-59.133179
-85.507042
-132.586533
-62.343887
65.086273
88.040955
78.006966
-54.050213
-64.554413
-65.873756
-145.463043
-56.854053
-125.287659
-76.505722
-102.962708
-65.563393
-114.913498
-84.840202
-85.909286
-66.058578
-82.837433
-52.073906
-94.898933
-62.612076
-102.021202
-73.933922
-35.135300
-129.944778
-57.511356
-167.557526
-60.536373
-69.657616
-70.595467
69.777908
-169.034317
-51.757118
-80.835426
-55.892441
-46.189713
-145.809814
-138.906219
-61.469227
-89.984192
-70.977264
-152.291306
-125.864067
-70.958344
53.070759
41.992432
-25.173550
-62.491051
-84.818420
-177.047394
-68.067963
-134.672531
-97.553238
-69.127029
-59.051865
-108.023422
-72.666489
-107.517632
-114.224869
-121.492035
-61.265297
-66.954453
-126.949608
-85.931557
-108.327789
-95.492302
-56.322727
-82.832222
-95.458740
-116.584900
-56.709801
-121.346062
-81.429611
-98.278511
-89.084808
-83.365746
-163.515686
-69.821289
-104.019470
-48.817513
-104.106964
-97.002007
-77.349747
-110.107407
-110.346848
-116.128212
-120.632011
-101.287903
-96.975876
-80.159821
-63.639942
-98.202568
-143.686188
-68.799629
-115.326591
-122.910286
-141.823868
-123.194611
-141.402908
-50.985943
-146.899292
-46.365089
-136.301865
-77.267395
87.126625
50.626610
53.106133
52.307930
73.074677
88.949333
-138.222260
-53.077030
-89.136253
-67.830780
-73.627205
-57.846809
-103.435440
81.743584
60.550758
59.679951
70.846893
65.986015
69.222420
-112.606171
-102.171242
-64.188988
-153.939575
-50.080677
-69.229980
-148.400116
-62.208702
-74.871811
-148.008575
-42.197811
-120.685478
-68.410973
-36.256210
-116.467873
-72.753311
-50.140057
-60.294079
-77.788170
-163.077393
-44.973728
-143.468658
-84.563278
-54.841309
-64.944832
-141.331421
-75.900330
-151.672791
82.414337
54.246578
58.209213
44.659817
41.483597
29.851583
-65.186913
-54.109150
-141.291016
-60.554104
-69.705215
-52.662865
-65.786613
-138.065094
-77.237198
-51.456623
-71.236618
-70.301918
-65.017723
-50.446838
-52.725765
-51.793606
-89.172058
-67.993172
-73.681618
-128.761688
-131.723480
-67.560600
-65.700233
-59.871651
-65.743752
-60.647747
-165.411423
-100.284187
-52.198410
-146.701584
-64.060013
-64.089691
-69.955261
-123.209282
-54.922455
-81.754379
-126.918526
-47.515224
52.302902
52.485733
51.069050
41.507866
85.828232
83.518044
82.960426
66.672104
86.099602
100.157387
50.104485
64.119095
67.698677
47.088341
44.972744
81.377701
-100.491974
-152.524216
-82.231865
-110.232346
-56.574238
-68.105881
-76.039856
-74.960327
-60.370617
-81.051094
-131.062302
-104.742752
-65.168060
-104.562859
-101.521942
-131.796616
-76.974709
-117.197861
-135.124573
-54.657589
-119.273918
-50.087376
-58.842918
-81.286255
-79.731628
-86.625877
-100.367485
-87.598671
-96.234436
-90.136909
-88.820770
-53.349209
-40.420376
-61.175323
-50.463566
-133.324951
-87.365952
-83.614632
-54.809357
-64.962021
48.045986
41.909737
48.418488
42.104687
47.747494
86.577141
-55.668457
-59.596451
-82.269936
-54.983955
-66.756851
-61.063740
-83.235626
-155.974030
-31.622091
-58.313572
-45.459492
-36.355106
-98.025002
-156.174316
-85.960716
-54.927738
-159.605667
-144.490387
-100.071922
-116.780235
-63.883816
-102.050972
-47.921009
-116.455208
-139.802551
-33.837273
-71.719238
-74.305473
-70.232811
-52.720394
-61.628792
-96.619415
-99.634300
-58.554615
-24.322956
-81.574638
-114.031563
-70.077560
-82.197029
-68.138290
-67.186852
-87.942322
-93.510887
-62.635155
-156.727448
-56.366566
-42.035423
-66.335487
-105.629501
-57.285904
-69.441551
-57.883488
-69.039406
-59.468254
-75.105019
-64.850883
-91.981026
-65.111153
-53.039650
-92.341736
-60.109909
-69.515564
-78.246124
-81.813927
-56.331879
-146.515152
-155.678436
-120.169601
-63.690723
-61.645309
-73.867233
-61.632645
-114.201851
-163.081024
-44.337482
-56.342670
-155.527222
-57.514515
-66.169655
-85.202812
-67.412476
-78.010391
-153.232681
-67.715561
-76.524673
-72.762794
-64.086143
-138.605728
-55.545036
-176.729340
-101.607803
-77.024826
-97.689926
-78.886986
-67.929619
-137.033890
-87.281242
-105.091515
-57.979580
-61.004597
-92.061073
-123.798973
-62.087067
-68.555038
-131.833359
-72.049179
-95.333641
-51.475662
-70.054115
-50.902454
-37.673786
-51.559628
-58.857357
-76.329597
-52.986271
-72.814117
-46.608349
-65.960983
-85.317581
-70.102493
-61.764675
-128.362000
-40.946236
-48.722256
-64.738800
-34.917877
-153.856598
-68.193741
-58.752266
-159.309647
-68.129906
-51.401001
-35.114639
-89.605141
-63.142281
-144.982849
-66.770134
-72.230843
45.474457
80.515198
42.311607
-64.961372
-64.070892
-60.630493
-115.149002
-78.682831
-57.440018
-66.802002
-73.521248
-158.233932
-83.867027
-101.761337
-118.756790
-66.492630
-93.159584
-161.641830
-61.293064
-66.834671
-56.331978
-64.712341
-50.057133
-54.867657
-156.809891
-153.064316
-116.910500
-99.559235
-51.606426
-68.621880
-51.991676
-65.649879
-40.217892
-24.505869
-49.116627
-83.762520
-53.567406
-60.455437
-46.181236
-99.603813
-96.658508
-57.001793
-96.032814
-91.435150
-74.191010
-78.314430
-52.052551
-64.106598
-61.868492
-54.845406
-89.951363
-81.276009
-59.485420
-52.632114
-72.789223
-32.427082
-54.753777
-150.306107
-55.099220
-81.641182
-88.708824
-103.836708
-179.252426
-64.129433
-77.876587
-53.082958
-38.334412
-58.247078
-67.570908
-100.753067
-70.615837
-78.490837
-75.815933
-66.728653
-65.730675
-54.391529
-61.150921
-163.227264
-139.963074
-144.616364
-62.123314
-115.654327
-65.845100
-120.286972
-78.976547
-62.702431
-59.834713
-72.740234
-63.957314
-61.103928
-87.599541
-40.800785
-141.186508
-79.804382
-85.818321
-138.002884
-57.045536
-59.395473
-85.325378
-44.995148
-61.106285
-53.050217
-122.199799
-97.315941
-64.169746
-151.588058
-84.670921
-152.893066
-73.495552
-131.337570
-149.686951
-76.905556
-66.644440
-83.906410
-50.387505
-162.007355
-108.539253
-83.517670
-59.246445
-65.452797
-85.204773
-93.503944
-94.887192
-86.454231
-114.793602
-66.991913
-35.755913
-85.286926
-64.792732
-82.081726
-86.124466
-101.189796
-159.183884
-59.692955
-41.673401
-135.252380
-58.007393
-82.484543
-115.803131
-162.156982
-78.058502
-59.911568
-43.109646
-62.837532
-68.040970
-70.386292
-56.207607
-127.074516
-60.700298
-54.254173
-78.402550
-69.358269
-69.584282
-53.264671
-55.548378
-69.552101
-157.085358
-47.895470
-94.775375
-105.684860
-138.297119
-63.119053
-59.034988
-68.766670
-54.584286
-71.043823
-58.195587
-130.054886
-100.891045
-103.072281
-46.564220
-165.759384
-131.292877
-136.921219
-67.401726
-101.570496
-78.045265
-68.780495
-65.531357
-62.156719
-60.880779
-68.106926
-90.195419
-65.610756
-76.558449
-91.651009
-51.362411
-34.387890
-37.074348
-84.040955
-87.569435
-64.036415
-62.582642
-65.561752
-99.743584
-64.914513
-149.705444
-74.426575
-66.642326
-74.181107
-59.488327
-86.527191
-68.509651
-138.558136
-115.589554
-171.450211
-54.367393
-122.307343
-129.608826
-152.697525
-88.993103
-65.432037
-107.100861
-81.080696
-152.840271
-71.482338
-55.226933
-65.583847
-103.700317
-55.564117
-50.804462
-95.828957
-60.077232
-45.013367
-40.932976
-59.929108
-58.157017
-51.029900
-153.275208
-54.059032
-62.760708
-141.775436
-61.062298
-146.467026
-66.909622
-109.003365
154.771805
-133.041290
-82.639923
-115.477852
-93.683235
-48.706036
-136.080643
-133.995163
-54.266121
-60.702625
-157.027756
-56.551994
-117.113068
-62.739040
-151.587845
-78.712936
-78.831726
-85.508034
-122.047401
-136.681107
-71.042999
-150.035294
-122.680672
-100.524796
-68.161774
-80.657761
-73.178238
-50.150002
-32.002964
-63.020149
-66.173302
-63.062668
-83.805321
-92.848549
-57.804161
-41.635815
-60.235954
-143.786942
-43.307373
-41.628086
-48.995827
-43.402637
-49.056820
-148.276917
-64.422340
-96.619232
-67.530991
-91.718941
-62.207817
-68.053261
-99.958527
-48.699867
-49.207207
-150.531235
-117.411697
-38.115391
-73.461105
-135.455750
-63.612247
-168.962341
-143.566193
-69.624374
-105.888420
-71.231697
-60.580456
-130.361984
-65.657829
-137.652496
-130.183151
-86.208603
-102.275673
-62.270256
-62.786873
50.331535
-109.464333
-84.755821
-60.300007
-70.201500
-60.206230
-79.092667
-104.093750
-54.334171
-29.160307
-71.128197
-54.624367
-104.509781
-76.425110
-143.988510
-62.901981
-106.762917
-53.683491
-149.351715
-61.146008
-102.248024
-107.558548
-109.292259
-74.691887
-104.197754
-119.843941
-88.977814
-83.731697
-66.026581
-63.798717
-107.718376
-64.763702
-131.196426
-62.687561
-126.338287
-149.481766
-154.929138
-52.967636
-79.787216
-98.778183
-77.995522
-87.731735
-88.495728
-51.135891
-71.755989
-56.859093
-164.447098
-73.322655
-58.036968
-158.262009
-128.051727
-97.368645
-75.254204
-93.095329
-149.823685
-50.849457
-57.252651
-79.500443
-77.161255
-73.449638
-151.863022
-93.153763
-161.278992
-94.698738
-59.867405
-162.540482
-146.735840
-147.435471
-64.303238
-59.294476
-81.633629
-84.571320
-70.532707
-150.480026
-118.058464
-48.565224
-131.881042
-57.356335
-50.814838
-74.591545
-152.636780
-66.115929
-138.210693
-105.958557
-94.677246
-82.406990
-147.710388
-68.520905
-64.911461
-137.260193
-59.446411
-30.148396
-39.280930
-52.131496
-59.941376
-77.600853
-70.923592
-112.552467
-165.065445
-148.261810
-71.367302
-52.789154
-75.078445
-103.265251
-107.150696
-112.208015
-115.600616
-61.140968
-63.466484
-118.503693
-51.622459
-141.391647
-141.152847
-68.921387
-68.779854
-37.268353
-63.465778
-59.848396
-80.844315
-65.396629
-138.146027
-115.598854
-54.894085
-37.834316
-30.267265
-87.221329
-113.755981
-135.882874
-72.437370
-41.043747
-61.906754
-83.542076
-74.124268
-101.159775
-105.076958
-58.000340
-142.313004
-84.959030
-113.351097
-96.901848
-82.058533
-58.209049
-61.053432
-52.468300
-142.668091
-78.302246
-153.673431
-69.944374
-89.720581
-94.406273
-62.330883
-51.163345
-67.993340
-81.116402
-132.416290
-43.795105
-42.210155
-76.178642
-133.552673
-175.359985
-95.583473
-116.002617
-47.993176
-65.389244
-103.221931
-96.910408
-62.692993
-62.265812
-83.291763
-99.974312
-97.392555
-94.569138
-106.272812
-52.606915
-124.688347
-58.819851
-66.647865
-77.019249
-77.853607
171.653610
-65.638046
-84.439392
-79.338280
-129.813248
-72.570869
-79.013893
-54.738483
-61.093723
-70.247604
-73.283752
-162.601044
-109.201050
-60.216309
52.056023
54.287739
54.145084
-69.171638
-73.981041
-107.130447
-70.956444
-70.608971
-76.110489
-107.178345
-57.481400
-58.232067
-156.204529
-68.828880
-152.111618
-87.224762
-110.158081
-90.731262
-95.155937
-146.456955
-66.485825
-165.127045
-137.258835
-80.285759
-38.019005
-135.109085
-106.388458
-89.968727
-74.710419
-95.351517
-157.135468
-73.198257
-80.014709
-47.272182
-62.157619
-154.109924
-61.026234
-70.656403
-42.872028
-130.002075
-43.315598
-72.507027
-61.577328
-67.503914
-48.097118
-62.252357
-130.787659
-151.527985
-59.792976
-141.412399
-63.315742
-98.462250
-60.909542
-91.476128
-41.553642
-60.366234
-56.316547
-52.478668
-55.293579
-166.645081
-70.547028
-65.419395
-70.604279
-150.638672
-76.141640
-98.324043
-106.693275
-119.946205
-69.975227
-76.014771
-68.807510
-67.234596
-144.231552
-75.605064
-159.012756
-97.664627
-51.601215
-122.569267
-50.995834
-70.251404
-59.271328
-103.515114
-109.228271
-68.050713
-144.958542
-67.101677
-86.310791
-89.842323
-109.533607
-76.242409
-136.808655
-49.981960
-60.050228
-155.401184
-133.477020
-60.275501
-79.704002
-55.142132
-58.635681
-115.522644
-68.270332
-60.449184
-71.019142
-28.082439
-58.754486
-77.817276
-141.796814
-43.770920
-61.725018
-66.979088
-55.080425
-33.281712
-77.961327
-102.388092
-83.037231
-72.579239
-115.330330
-108.996552
-94.804237
-83.933456
-100.168327
-147.274658
-49.692581
-52.544132
-84.536720
-65.603035
-104.304558
-68.029228
-86.935799
-85.221870
-63.430817
-59.586254
-142.118393
-107.485619
-146.437683
-144.125793
-60.286674
-119.035194
-66.650734
-132.009552
-47.850090
-60.766666
-60.869919
-149.535202
-144.227585
-53.689999
-62.564796
-151.084656
-73.849770
-98.317886
-75.306480
-65.231506
-56.900780
-60.214474
-148.784332
-104.997505
-55.017063
-53.374256
-64.554451
-64.913963
-106.367973
-81.273689
-76.709183
-109.352402
-75.688622
-57.385937
-97.985603
-63.172089
-95.416740
-133.451309
-59.121696
-25.214632
-72.457558
-67.122681
-47.770046
-160.145309
-75.249504
-104.818825
-113.399536
-86.016655
-129.636871
-119.628220
-63.196213
-58.384312
-115.619469
-54.127869
-140.597244
-52.722363
-58.679634
-74.651512
-59.777779
-56.256710
-71.070099
-71.539970
-106.371208
-157.548828
-73.081985
-68.028404
-34.522945
-55.065426
-60.930447
-65.855103
-47.242352
-135.743042
-70.285690
-61.802662
-145.148666
-118.568527
-66.209419
-136.126465
-120.021172
-72.046272
-49.699444
-59.081612
-93.808983
-59.873047
-146.501511
-165.014297
-80.944534
70.739876
-137.322601
-60.931801
-62.178581
-146.387878
-99.281174
-56.760128
-135.368668
-165.090149
-82.789207
-102.309906
-104.847527
-109.614693
-76.956039
-138.583527
-59.613403
-69.640152
-149.308090
-62.116749
-107.813393
-128.067734
-64.464508
-62.243954
-93.838470
-56.698608
-62.424217
-66.641792
-75.737854
69.254890
90.079948
36.861115
69.192719
42.176872
70.947792
52.666748
54.335712
55.706387
44.370232
60.411709
31.835373
-64.481644
-80.553139
-109.685120
-141.834991
-117.692268
-28.670305
-94.351639
-67.734489
-116.372841
-61.140755
-138.235321
-79.432762
-112.011040
-129.416580
-119.441673
-82.109184
-64.518578
-77.579132
-136.575470
-91.872627
-36.159245
-90.721016
-151.533005
-66.762993
-52.172405
-160.227051
-74.228737
-59.690910
-51.365742
-77.611633
-77.979866
-97.701622
-60.264320
-153.487137
-86.335564
-69.030891
-66.137108
-56.601658
-58.205318
-67.291092
-144.578522
-47.754551
-50.316574
-106.103661
-57.632744
-82.385445
-123.684608
-86.357613
-64.698624
-62.093819
-54.872833
-129.326477
-105.703239
-81.069283
-60.833611
-95.289413
-63.378761
-108.402054
-68.827225
-83.524902
-58.107941
-161.153931
-111.731796
-65.053360
-83.722115
-102.298927
-123.596527
-75.487251
-127.627190
-107.541161
-52.697731
-52.091015
-154.984131
-69.628777
-104.134033
-70.184845
-53.332455
-54.061169
-41.972988
167.362991
-40.492630
-56.118732
-62.830387
-57.964588
-128.820618
-42.620975
-71.251038
-127.618294
-71.382080
-150.915649
-64.955429
-116.896866
-33.732613
-130.204407
-65.164825
-111.697952
-63.078438
-113.138824
-54.602802
-101.965286
-102.194954
-114.513718
-63.234119
-132.959595
-119.899132
-135.561935
-56.614216
-120.042740
-93.785690
-115.425079
-121.346695
-92.193443
-96.545692
-81.774422
-79.779579
-92.500122
-72.424416
-126.460892
-86.350212
-86.192894
-59.599983
-109.918854
-93.324837
-69.673592
-67.197083
-61.878586
-145.867279
-63.738209
-71.307083
-51.593517
-62.710594
-67.356216
-125.269867
-88.334518
-62.889305
-116.749199
-61.675476
-62.027813
-143.377609
-120.936638
-59.675259
-113.588005
-89.786560
-92.648041
-71.601311
-58.607658
-153.868942
-66.260117
-133.916336
-77.594772
-66.805130
-130.212082
-134.259048
-67.179764
-96.112045
-88.029366
69.162231
93.379494
50.609123
66.528618
57.783684
-85.902046
-70.724884
-154.648880
-59.655960
-67.052948
-169.516418
-75.786583
-78.118103
-81.640068
-73.994537
-139.564926
-98.252075
-125.775986
-110.419426
-89.559433
-102.379501
-87.915871
-55.961220
-111.659645
-98.444946
-55.296021
-66.177719
-145.690170
-64.476501
-61.591206
-58.264378
-59.920460
-67.390739
-128.162506
-159.910248
-127.672905
-57.431026
-73.599518
-125.719818
-39.688168
-69.245735
-44.748913
-63.857285
-54.046730
-54.479332
-81.625938
-109.620407
-117.430122
-109.572533
-87.537727
-67.183624
-63.557285
-93.250061
-72.723564
-132.305710
-66.987373
-145.730011
-64.152596
-90.219574
-70.112381
-96.793762
-18.133034
-90.290138
-55.137131
-75.177658
-76.356400
-83.554054
-60.846123
-60.279198
-58.766636
-61.428288
-70.199120
-139.101639
-150.648666
-67.840523
-81.048248
-62.080917
-78.361633
-64.936378
-57.446301
-143.195343
-55.838997
-60.439274
-158.677368
-88.290657
-63.539680
-91.671478
-60.968361
-164.960007
-85.380959
-57.703018
-68.754562
-149.781342
-73.736877
-100.918800
-67.658501
-63.164604
-79.705383
-96.485153
-71.837181
-108.860046
-67.321739
-56.003948
-52.885380
-153.845840
-71.307465
-58.875668
-39.407890
-57.481201
-123.058540
-73.868683
-71.682556
-97.189461
-78.810379
-50.724720
-90.612022
-88.721001
-64.144829
-110.783394
-121.915535
-62.997948
-38.031803
-47.614624
-60.771149
-37.358208
-76.180000
-165.465302
-50.737801
-86.751930
-156.113846
-100.501961
-67.506752
-56.363052
-71.906013
-22.724152
-61.714493
-69.141434
-55.809711
-42.240967
-152.764679
-142.475113
-146.179733
-58.000496
-71.194038
-64.840172
-89.385475
-61.547058
-48.874184
-127.217361
-92.449409
-76.583397
-149.810867
-112.737404
-80.754471
-84.086502
-99.459137
-62.906776
-64.745697
-133.020737
-58.949120
-88.695206
-77.364471
-80.283119
-57.474709
-138.092804
-75.105415
-60.378582
-150.541870
-63.270950
-69.917648
-89.314651
-101.857025
-151.727005
-68.400375
-57.010117
-65.319115
-122.067291
-87.046097
-44.373055
-78.319534
-94.673676
-88.631409
-67.074532
-102.298813
-104.033218
-61.606731
-176.068558
-74.900681
-77.780632
-57.742268
-124.353722
-65.862877
-109.489487
-68.563210
-120.269325
-146.162445
-61.067432
-148.656784
-155.641144
-97.393890
-73.544594
-71.390976
-64.254662
-98.790237
-88.976807
-79.048271
-102.592461
-112.718582
-84.404846
-87.451050
-96.218407
-164.554413
-114.568153
-100.367851
-114.837837
-48.757675
-108.985924
-51.741524
-165.981750
-57.654148
-96.656929
-51.511784
-155.867920
-89.212273
-114.379295
-50.934803
-131.696228
-112.524406
-84.544037
-90.991753
-89.803535
-74.450462
-133.553711
-101.258362
-108.902252
-104.833916
-53.609863
-62.375019
-164.264053
173.554199
-61.452724
-62.875103
-99.580666
-79.971802
-56.374512
-64.788902
-111.919563
-99.397957
-90.890030
-108.351105
-149.826447
-56.663967
-145.634659
-59.835464
-70.189247
-107.781502
-69.914001
-69.636177
-118.241936
-104.830162
-71.188919
-67.611656
-68.611115
-52.710365
-151.848877
-129.670334
-57.410843
-79.223022
-138.787277
-64.327682
-71.906288
-70.587898
-99.486427
-127.941292
-75.354958
-88.147667
-105.027679
-168.227051
-64.392960
-100.285049
-60.430683
-156.881973
-62.102776
-35.664505
-153.909500
-60.888237
-55.954815
-42.990688
-78.174187
-90.361313
-120.866829
-54.829704
-52.900585
-44.993568
-118.691551
-56.749462
-78.162537
-74.466240
-161.519379
-137.960526
-56.063400
-160.602463
-122.100716
-156.382187
-150.592789
-56.777317
-60.882706
-40.079548
-120.597420
-143.571365
-60.203236
-71.209648
-71.099571
-56.938221
-62.915833
-72.074463
-59.542542
-65.025475
-86.104813
-130.635727
-87.716080
-115.511360
-71.657768
-59.938717
-76.262779
-158.279816
-59.274967
-53.700134
-110.787437
-60.517971
-68.609230
-58.953854
-105.104362
-92.905273
-152.070389
-89.951805
-124.243454
-63.615334
-96.044296
-77.195091
-46.148918
-55.095997
-56.144016
-68.073975
-52.247555
-114.750015
-79.544601
-103.868965
-56.633110
-74.959023
-104.800110
-71.272835
-89.030968
-57.584282
-55.963402
-54.762653
-66.812248
-52.152393
-94.844231
82.986481
60.075512
63.785103
-141.839005
-81.563782
-68.323212
-55.678520
-108.802551
-103.720856
-93.604195
-93.215454
-63.456100
-87.908577
-149.785110
-58.705704
-117.114677
-87.465782
-64.963287
-67.731178
-66.937805
-136.444901
-27.326096
-72.800079
-59.810432
-52.934704
-127.342613
-99.113098
-63.051624
176.393143
-134.411407
-139.099258
-77.726067
-69.010086
-164.828018
-60.456379
-131.754120
-57.434498
-50.958862
-106.574409
-148.424286
-71.234665
-58.224113
-74.777740
-76.691872
-137.958725
-85.647766
-70.469696
-142.973831
-84.436424
-61.131214
-89.865700
-91.661118
-61.368645
-118.158356
-93.757622
-83.449799
-105.912842
-119.540009
-83.689491
-89.372429
-93.136391
-90.552330
-74.666336
-104.055611
-62.377258
-60.051437
-97.849480
-131.429901
-59.068142
-88.118439
-68.309578
-65.157097
-112.098602
-77.327507
-73.721298
-61.472374
-85.894600
-133.303299
64.116348
47.032402
-63.301704
-58.500443
-79.363747
-67.975662
-71.720856
-122.745407
-144.023514
-63.128689
-69.117935
-27.895451
-52.526901
-66.071487
-68.903595
-63.296528
-74.840347
-57.307976
-74.415787
-158.212204
-150.495758
-58.962902
-61.190174
-73.356628
-79.263191
-138.794266
-58.405708
-87.786156
-103.447365
-83.106674
-58.132065
-104.786949
-103.050446
-76.586159
-110.641533
-79.298370
-141.080765
-93.060242
-94.026215
-107.281601
-106.297478
-81.653549
-96.031677
-82.042206
-58.203323
-75.647743
-135.529907
-56.260082
-67.393013
-140.472748
-111.491936
-51.101460
-62.769379
-142.730865
-75.250893
-55.925999
-58.437031
-72.307442
-70.414734
-108.871162
-110.376633
-110.141037
-159.935410
-62.791176
-85.841446
-117.614761
-64.341263
-70.047424
-97.462891
-107.942749
-156.675735
-58.134174
-150.954773
-149.173737
-78.434547
-65.840508
-63.210331
-127.400085
-155.538513
-128.842163
-64.908661
-134.113068
-79.486526
-57.669052
-92.959969
-44.894257
-121.890099
-61.085697
-71.561050
-76.667274
-63.565773
-58.631939
-151.817413
-83.378357
-102.589439
-60.413567
-83.650711
-93.950890
-136.949722
-73.322388
-121.703529
-148.118210
-98.324905
-31.425135
-40.873425
-153.257645
-93.289734
-98.801346
-64.026474
-81.525543
-88.932907
-62.701931
-84.952667
-28.225075
-43.615990
-62.905159
-60.356453
-70.686928
-65.459656
-61.955139
-61.073650
-80.807564
-140.655396
-127.485298
-67.099083
-97.316017
-155.250702
-84.274902
-92.637604
-162.841202
-40.924610
-82.648697
-52.361801
-61.069511
-87.749634
-102.648140
-57.395359
-121.165062
-86.472839
-73.607025
-68.297943
-70.642235
-112.636368
-52.687698
-63.328480
-65.593956
-86.632378
-75.145393
-52.532379
-99.416687
-106.230278
-107.147812
-109.958733
-86.896492
-84.432892
-139.388428
-151.858826
-88.511436
-87.225502
-54.217056
-54.864372
-69.855362
-148.695511
-58.980743
-84.559776
-11.605205
-61.834244
-99.978683
-62.325649
-51.745708
-65.096107
-80.708527
-73.023132
-78.954956
-84.571716
-63.443916
-109.643402
-117.497292
-108.487251
-95.470490
-59.740826
179.339417
-81.100327
-140.194458
-103.805466
-53.652504
-62.206264
-43.272953
-53.560165
-46.524342
-69.515366
-114.022858
-92.408928
-65.908142
-107.237534
-116.410484
-64.202293
-66.699654
-63.603867
-140.362534
-123.040657
-142.956589
-55.228729
-81.528191
-146.199234
-157.712570
-148.668671
-59.021370
-45.005821
-103.331345
-100.739983
-86.331207
-112.610832
-90.565445
-112.322418
-68.754402
-54.885578
-49.650307
-99.462418
-38.670235
-67.583839
-71.842392
-29.094732
-104.651794
-83.052437
-70.885101
-52.650818
-100.329948
-52.001831
-45.474812
-87.053207
-86.514999
-56.150215
-72.460709
-57.921280
-68.087502
-75.774124
-62.631138
-155.351501
-79.122345
-55.596329
-96.516190
-133.454208
-64.915504
-129.991898
-159.470444
-162.309509
-99.914520
-77.026413
-96.297012
-94.698784
-64.251266
-116.174843
-111.271393
-95.833603
-54.227467
-43.878376
-132.040512
-85.988495
-108.956116
-144.275177
-82.646088
-142.568283
-76.680252
-136.732224
-72.037003
-91.856888
-62.587997
-71.357101
-51.513691
-116.884544
-59.465660
-57.602699
-149.026489
-109.788483
-58.184727
-47.757866
-57.838108
-80.662910
-70.124741
-78.467964
-56.286663
-152.529526
-62.508213
-158.082413
-134.773773
-78.336258
-80.956024
-56.236179
-79.170898
-108.853806
-102.296783
-154.526749
-87.168869
-112.486542
-93.631279
-89.535614
-111.469719
-90.496590
-75.120895
-70.990036
-72.096703
-128.331161
-156.358612
-54.263199
-62.334858
-49.699390
-133.864975
-115.678711
-67.771896
-92.973114
-107.352211
-83.010033
-55.234787
-156.211670
-147.435715
-87.694229
-123.177704
-74.025726
-47.692142
-68.096138
-62.261215
-157.108688
-60.486015
-70.451508
-59.014320
42.608643
55.418499
-60.545593
-55.489750
-64.670471
-59.978237
-44.590443
-91.661087
-153.884399
-162.848969
-35.791607
-54.719013
-41.221378
-59.928581
-75.110252
-62.225792
-59.615868
-48.965664
-65.712540
-67.728943
-88.477127
-92.775848
-173.725143
-48.226940
-109.469139
-55.096909
-94.727226
-86.698639
-144.511856
-66.194458
-63.605042
-72.712616
-59.339779
-65.047279
-65.528496
-55.202339
-33.032967
-165.835709
-126.153099
-81.846107
-73.999626
-145.849716
-121.226646
-71.975121
-160.133163
-136.185455
-63.666725
-74.335106
-81.035744
-86.402901
-142.009598
-76.387451
-70.980736
-66.511421
-84.511772
-118.903671
-51.598816
-66.760719
-46.595123
-59.332436
-159.845154
-170.272629
-127.609756
-71.143646
-154.389069
-47.256886
-125.914856
-52.995037
-73.578354
-57.659695
-81.882301
-58.854767
-91.395279
-54.832512
-71.677574
-98.655273
-81.207123
-47.308933
-144.646973
-61.031727
-63.264687
-55.807117
-62.861500
-83.284431
-62.998882
-93.726303
-126.511475
-93.185837
-152.954361
-80.310028
-81.823868
-54.447468
-54.333267
-86.337334
-60.166080
-92.295639
-131.564651
-92.502151
-117.252922
-55.802406
-60.490337
-75.246346
-102.403534
-91.432205
-143.443405
-152.890381
-54.167141
54.311615
65.874924
44.771568
74.783012
72.933731
47.466103
48.403885
51.640678
-118.945374
-111.376259
-139.107559
-77.410179
-29.544504
-155.188904
-48.859581
-111.732613
-65.175835
-76.952141
-62.290768
-127.678017
-76.929962
-91.337372
-124.316650
-136.819794
-134.209610
-86.710030
-144.701920
-60.337326
-61.321804
-70.252914
-92.579323
-64.923981
-71.034698
-69.034973
-152.251892
-99.168396
-77.544853
-52.622437
-80.485466
-51.740971
-51.518066
-54.696228
-69.898018
-57.732651
-86.696098
-81.338562
-73.718971
-101.965027
-79.053864
-69.724579
-71.026184
-107.413597
-102.343681
-55.845104
-81.420776
-60.788586
-121.922310
-82.012932
-78.788048
-59.309978
-121.130951
-76.321564
-48.143818
-47.741051
-77.468437
-62.981049
-62.280815
-63.509945
-101.151382
-172.075623
-89.494804
-63.685055
-112.970207
-65.174942
-112.669571
-79.520462
-134.672363
-50.449528
-72.338463
-100.818176
-73.829071
-99.505730
-80.388435
-143.202301
-143.543091
-64.450638
-64.559135
-83.619637
-63.404594
-77.875549
-111.204109
-79.002892
-89.544327
-75.117195
-117.989174
-109.595276
-131.880753
-111.441246
-135.566467
-142.332657
-63.849751
-69.853729
-59.383450
-62.267040
-81.451225
-64.739624
-86.837814
-123.304604
-131.011948
-75.397743
-109.477547
-56.430687
-57.554089
-98.067238
-117.341385
-107.043770
-105.826263
-137.861145
-146.862228
-68.116585
-76.555527
-120.271835
-61.538227
-106.418304
-84.630997
-99.461349
-69.980354
-74.809593
-159.734528
-98.537621
-107.822701
-73.171516
-150.347305
-86.052711
-62.638191
-51.714397
-61.569302
-74.158653
-55.223122
-100.587769
-102.872147
-74.828133
-92.517792
-64.122826
-59.284428
-91.510834
-62.901012
-108.548111
-144.332382
-96.965034
-84.834709
-56.344067
-105.650856
-95.714241
-89.756790
-52.323696
-67.028961
-142.927597
-69.897415
-63.221851
-76.569038
-56.024952
-78.937996
-118.569633
-159.716766
-72.819221
-60.556610
-64.389557
-106.790985
-108.939148
-124.538109
-76.525978
-53.395916
-71.318748
-90.873779
-89.661507
-83.445900
-69.444588
-63.671505
-50.264259
-55.944340
-61.681782
-68.315689
-62.972141
-61.005718
43.544182
-78.627602
-40.131302
-142.538177
-44.868767
-145.465210
-149.777313
-88.584351
-48.804798
-87.685234
-130.677246
-47.942059
-66.398659
-59.214520
-139.089035
-72.193970
-173.187683
-90.496040
-70.729485
-45.430859
-62.581402
-55.926517
-54.939487
-113.606796
-70.778786
-63.545193
-73.094398
-75.295631
-59.702728
-63.450550
-55.847824
-61.937813
-73.261520
-81.578888
-61.870247
-67.974350
-66.868713
-46.538250
-60.279987
-41.164108
-63.111565
-53.345978
-64.541718
-59.618710
48.343121
72.269363
66.476448
46.947765
80.167442
-93.807709
-48.705479
-78.273209
-82.244446
-64.271973
-68.110161
-135.065720
-54.090668
-80.433388
-87.087639
-76.364128
-46.721046
-57.674324
-64.926521
-92.850143
-59.714428
-49.659233
-149.618973
-57.282696
-57.595287
-55.775612
-62.428867
-56.402691
-133.832352
-60.530636
-142.478851
46.404190
74.272552
76.372063
-156.611496
-69.614906
-61.568634
-76.032051
-122.146919
-136.077667
-74.696793
-99.568810
-141.560577
-50.931240
-124.576469
-152.293854
-125.753502
-92.816422
-143.378052
-96.475441
-64.496773
-57.656170
-51.161308
-64.494560
-68.024750
-66.718285
-73.698502
-35.703171
-67.129189
-70.239868
-67.821030
-81.429558
-46.245895
-38.803749
-68.944908
-82.265709
-60.743465
-66.373032
-71.166458
-91.268181
-53.241894
-163.025574
-61.790504
-120.941277
-61.984886
-67.519493
-59.272282
-64.743362
-78.015358
-63.352535
-67.176216
-115.324867
-88.378960
-45.820690
-82.078178
-51.168201
-124.191742
-25.328800
-75.911835
-40.258850
-68.036530
-43.457508
-59.155731
-48.997704
-130.277679
-61.457924
-63.297512
-85.712639
-57.043583
-80.932533
-74.393272
-102.467827
-104.288383
-104.131409
-115.992493
-60.743534
-66.973251
-75.465431
-92.749725
-144.192963
-79.390816
-156.267639
-69.105667
-93.888161
-157.111160
-21.697189
-168.297546
-52.785339
-40.892311
-124.672256
-62.593094
-135.454758
-142.447662
-48.509850
-36.976261
-58.152550
-70.725754
-72.135033
-88.889648
-93.091805
-53.073051
-59.615986
-63.485451
-61.574909
-62.145226
-59.193348
-76.957497
-92.958611
-134.816635
-112.263420
-85.577110
-54.245598
-58.558815
-57.805588
-37.454990
-109.877548
-69.650864
-146.335190
-113.276253
-59.256546
-24.262947
-97.229355
-168.310135
-49.516319
-56.562714
-126.585556
-63.231941
-38.771351
-75.021111
-73.475838
-59.768497
-64.955170
-125.936279
-145.066467
-144.851257
-139.309235
-70.217224
-115.877090
-40.096470
-70.019356
-65.854996
-51.752563
-87.134552
-52.417294
-58.855129
-93.237335
-58.150398
-65.114143
-66.171677
-42.849293
-77.841949
-60.994377
-86.376663
-99.340820
-121.189064
-97.224564
-91.396378
-115.867325
-102.418236
-165.756378
-69.566116
-64.046837
-106.720329
-82.338394
-43.876320
-94.247169
-64.716721
-71.765488
-2.755485
69.024429
81.340118
44.431278
39.502186
48.882496
52.407246
42.900536
-76.964317
-76.069557
-153.753281
-138.992035
-161.159515
-65.324821
-74.994370
-65.961006
-111.342796
10.206156
-62.628418
-75.814438
-57.953388
-67.813828
-51.087799
-162.445190
-29.659815
-67.794533
-75.132782
-124.604500
-67.883080
-97.044952
54.344227
50.917145
55.658298
79.293259
34.922634
41.135033
53.601513
53.267212
71.326599
91.782135
61.190678
63.996273
51.388439
49.714054
-56.598743
-69.863388
-65.593636
-61.788239
-115.182732
-53.137989
-55.267929
-67.986900
-85.014603
-55.700314
-55.648270
-157.743073
-160.505249
-138.469620
-33.447315
-72.605499
-148.621735
-74.280296
-81.259460
-143.372818
-74.227890
-81.812469
-91.127121
-81.340454
-102.335350
-58.117775
-99.578125
-80.108200
-99.648079
-105.652130
-102.075455
-124.492020
-61.012177
-63.298393
-85.941483
-114.000542
-61.574665
-111.322067
-58.202278
-97.480232
-94.693222
-102.315308
-108.942345
-79.078903
-59.341198
-128.322342
-154.849289
-112.844093
-107.008911
-62.386452
-139.815292
-61.981655
-51.410995
-61.687096
-23.408842
-161.374832
-72.744919
-158.668716
-88.216408
-118.587212
-57.650543
-68.364433
-127.499870
-85.240547
-158.430145
-74.721893
-78.258194
-103.689209
-144.318054
-40.366730
-156.254593
-60.907169
-74.018440
-82.781204
-141.017792
-68.993782
-106.512909
-66.837410
-151.857178
81.686501
54.845974
-97.958740
-78.703011
-158.101837
-81.265518
-91.551125
-139.215866
-61.621868
-115.574677
-101.578491
-116.940361
-120.790771
-113.058563
-90.752495
-71.212563
-88.307457
-62.940109
-80.075867
-39.497559
-104.927177
-65.580910
76.465118
71.077606
-47.881649
-134.429489
-124.816566
-69.719398
-109.379456
-141.696167
-57.112576
-61.424038
-76.204300
-54.663177
-81.825172
-66.031380
-142.597610
-139.961777
-140.314346
-102.724930
-91.803223
-75.960121
-96.819595
-73.527321
-75.464310
-132.403595
-57.477760
-104.322800
-138.062256
-62.419292
-77.692848
-139.191071
-165.585709
-51.102489
-70.393227
-77.088028
-45.996365
-55.330296
-57.770924
-93.718575
-67.921082
-46.514496
-60.876286
-75.164925
-115.070297
-133.634720
-64.671127
-165.099915
-144.844925
-109.071396
-60.568939
-105.922081
-63.585567
-66.640968
-81.708031
-58.315285
-31.192837
-131.375427
-49.030098
57.145081
59.764820
57.167046
153.086472
-137.555283
-72.928246
-91.786171
-55.401741
-124.929520
-55.357727
-55.905846
-79.314301
-60.359417
-94.409828
-93.203926
-66.316582
-47.135853
-104.338280
-83.465912
-70.948700
-153.125198
-54.075409
-55.006508
-66.874641
-74.703697
-65.754639
-60.465416
-141.725021
-91.008629
-87.089531
-69.599007
-27.750202
-74.087921
-95.593269
-84.202728
-57.957500
-78.302681
-44.987301
-104.427551
-70.165871
-99.769585
-69.292511
-75.932808
-74.533211
-75.885681
-112.938118
34.977856
63.276257
-51.587265
-159.276093
-78.119720
-72.732117
-67.521690
-67.096489
-126.881561
-38.312321
-92.068291
-63.900009
-127.161926
-159.392288
-60.676605
-64.236313
-106.851257
-54.152164
-83.279236
-52.842720
-55.620029
-94.915649
-51.231831
-58.423740
-50.327568
-161.548752
-86.762558
-63.323471
-127.201599
-122.393570
-61.013420
-59.525444
-76.416779
-73.996887
-137.553711
-58.869453
-64.499641
-72.971786
-152.491348
-133.274521
-111.573776
-79.696831
-86.601395
-65.675766
-54.284306
-56.562607
-66.120102
-139.159042
-40.167553
-165.815079
-125.794281
-67.361511
-59.143547
-128.553909
-104.686661
-102.514160
-112.856766
-63.088779
-73.174683
-99.054779
-112.817680
-113.921234
-77.978722
-69.217285
61.729061
-153.083466
-146.426346
-52.509533
-62.753330
-108.788483
-70.169693
-66.781914
-45.526150
-78.157761
-128.374741
-52.421001
-78.578751
-88.745651
-92.254349
-51.066231
-101.667702
-61.238312
-67.239517
-120.715279
-90.699318
-114.334160
-131.424286
-103.135986
-132.251480
-95.736343
-59.279774
-47.412655
-68.088234
-66.285713
-34.250706
-50.209843
-62.182655
-86.195892
-56.882519
-70.584343
-85.181870
-68.733177
-95.919930
-106.043602
-84.139999
-115.063858
-150.262436
-139.862411
-72.096863
-34.332188
-69.704330
-111.154251
-110.391899
-50.713699
-66.006943
-60.071537
-89.076996
-121.393311
-61.521580
-55.522743
-115.906021
-97.637543
-112.134628
-118.684601
-156.271210
-76.059647
-98.264198
-84.092216
-64.251617
-57.728237
-57.023540
-63.917446
-69.448975
-61.389736
-72.126015
-60.444206
-56.135067
-63.519562
-87.348091
62.915833
-43.681164
-75.417793
-79.724731
-77.852570
-78.981972
-71.815430
-127.537262
-75.877457
-152.670975
-61.910545
-64.719826
-156.300949
-67.384178
-118.580154
-122.008835
-66.511459
-61.199596
-108.397934
-44.023212
-70.826172
-137.013092
-131.513947
-138.751724
-60.680519
-131.037857
-76.547813
-71.828728
-60.939716
-81.308563
-151.260391
-75.312637
-66.854942
-72.485123
-119.320885
-127.578621
-69.090324
-37.501942
-73.784454
-138.492554
-116.392265
-159.594666
-105.351181
-111.178741
-90.422676
-121.356667
-168.078644
-100.102478
-161.583771
-114.681435
-147.865524
-99.591049
-150.153061
-66.227516
-115.859688
-106.104172
-148.319153
-99.845146
-47.713791
-60.880722
-76.250481
-94.629280
-149.283524
-66.877625
-61.666512
-74.118736
-152.879822
-35.902401
-49.465462
-61.101673
-123.222755
-93.830696
-69.776596
-59.107471
-64.960167
-69.306679
-39.741669
-74.646645
-85.576805
-150.454819
-124.491531
-116.366760
-144.184402
-55.958260
-101.137627
-80.496780
-114.250320
-68.772293
-30.814072
-139.084549
-31.855116
-146.711075
-64.100594
-37.099987
-74.955498
-70.456734
-69.007576
-59.144196
-135.075439
-112.698959
-50.332256
-64.191444
-67.008942
-97.014954
-65.634590
-103.677261
-56.933128
-95.564522
-97.882889
-74.803093
-96.182159
-66.460770
-57.946087
-48.486488
-97.410767
-109.089333
-90.049461
-125.412071
-112.875587
-73.361115
-157.534012
-62.441231
-56.296078
-145.994553
-59.158009
-66.692291
-142.280487
-83.033340
-24.258137
-56.473240
-87.065674
-64.657776
-52.913841
-64.059853
-94.218964
-56.800488
-71.447121
-71.971550
-88.587814
-71.831650
-83.927849
-87.117935
-82.349045
-108.478767
-99.411278
-148.419998
-98.438057
-100.095276
-97.298920
-107.043144
-60.521156
-106.038254
-78.778641
-95.108109
-73.766418
-100.091278
-131.380096
-72.645447
-52.080891
-140.665146
-80.843254
-52.000534
-114.530296
-70.640671
-59.890018
-86.979698
-60.433994
-56.137581
-153.635223
-63.232227
-113.393715
-143.752335
-63.075153
-102.229980
-108.927505
-59.948429
-71.807854
-63.572304
-107.462120
-65.843925
-62.623474
-55.952976
-142.955338
-151.839584
-145.184967
-48.837337
-80.655495
-69.977417
-152.124847
-82.986351
-45.991440
-53.110134
-70.734627
-119.909958
-64.323410
-60.171383
-70.688141
-58.724926
-68.237534
-130.355286
-72.836105
-70.503151
-34.057159
-24.685570
-56.877975
-117.986565
-42.555458
-64.869270
-59.088974
-120.419273
-146.458298
-49.884258
-66.386650
-39.268482
-34.671703
-75.796364
-75.445976
-70.704437
-62.342987
-81.957253
-68.096725
-103.527306
-52.379070
-65.670959
-63.041473
-80.497284
-49.595840
-87.338829
-77.663551
-54.965511
-55.413551
-90.737976
-56.913456
-80.985573
41.804710
70.475090
92.877586
77.421860
44.005566
82.503723
-114.129036
-115.140373
-146.294754
-118.664078
-167.416534
-90.544212
-66.655884
-153.197556
-60.892799
-66.309250
-94.738281
-57.448097
-73.402031
-57.728771
-153.988846
-73.384460
-106.946205
-55.902905
-69.121773
-46.671494
-53.249817
-67.053726
-49.441723
-59.129627
-131.701645
-73.852005
-93.426155
-60.790428
-86.100883
-75.586159
-80.883904
-67.132217
-68.505669
-59.477566
-61.857162
-72.819092
-55.915894
-67.841782
-60.446407
-52.438305
-27.734442
-95.085922
-86.006569
-93.230606
-90.587540
-147.672073
-65.814316
-52.136063
-61.839901
-149.669464
-30.336899
-77.276093
-97.788643
-64.562347
-139.798294
-116.931740
-57.121311
-85.682922
-79.448067
-87.602776
-52.139019
-67.270790
-82.591576
-61.685223
-67.749260
-137.759048
-67.258446
-113.225052
-147.545227
-24.381180
-59.637863
-59.293736
-79.937767
-58.982990
-144.730728
-86.426476
-117.963730
-69.307259
-68.027306
-130.734711
-64.425171
-80.118515
-65.238060
-169.033829
-146.758347
-75.024155
-130.671844
69.876602
69.354996
82.057983
58.957657
45.421478
-97.586449
-77.606323
-27.204889
-151.256607
-64.045982
-57.909039
-53.130394
-55.500679
-38.530186
-35.661530
-163.133865
-115.339363
-66.005814
-48.939148
-86.175285
-82.417908
-55.293873
-57.558540
-75.798531
-34.699081
-103.601006
-56.821365
-137.079895
-61.537434
-85.359055
-67.486092
-143.778015
-36.022942
-82.711876
-91.416336
-73.450661
-63.126614
-63.330494
-161.424271
-64.716698
-63.297012
-141.868362
-95.486244
-67.128929
-59.304909
-66.919472
-77.047951
-131.287811
-102.884293
-93.318359
-75.356789
-136.488373
-165.365326
-53.185108
-145.435898
-59.665089
-33.622986
-66.939964
-87.430511
-56.864651
-62.302502
-103.603279
-113.507088
-143.976379
-142.562759
-77.038757
-98.448700
-81.638641
80.131332
-68.327156
-59.811996
-53.836933
-101.757668
-46.032696
-57.284294
-71.980713
-42.780144
-98.405914
-86.764000
-97.633904
-115.555565
-67.007919
-116.230637
-71.994041
-52.915882
-104.617386
-60.026268
-67.573662
-159.632751
-89.938789
-147.650009
-75.196510
-136.816818
-77.120285
-74.970116
-51.165779
51.941689
59.220749
86.734680
55.047543
68.200859
86.707001
-53.132511
-160.250504
-64.646675
-71.450531
-68.702660
-48.262184
-37.633923
-125.369957
-65.364372
-67.023277
-85.597588
-71.915916
-70.074333
-75.131065
-61.356270
-131.167007
-58.530373
-102.906891
-73.520729
-81.810104
-79.058121
-66.948448
-58.558022
-50.520775
-66.451416
-87.957085
-95.399124
-69.195793
-99.892418
-62.673210
-56.407707
-154.888596
-50.844925
-68.569221
-65.674774
-81.493179
-89.775421
-117.383270
-95.128181
-96.767220
-135.117996
-144.669296
-48.352180
-41.769821
-67.802223
-58.018433
-93.153137
-142.932434
-119.870934
-54.387379
-50.107807
-97.099617
-101.692162
-61.795090
-59.172691
-76.370964
-57.095299
-69.999657
-146.319046
-55.291145
-56.512672
-122.052879
-72.374634
-55.303879
-136.282867
-62.663151
-84.416054
-84.951836
-50.726803
-49.954571
-115.806099
-149.541397
-159.777679
-43.306644
-78.057709
-74.622383
-75.216827
-102.152809
-65.440094
-96.760040
-95.661545
-70.014374
-64.840363
-77.366058
-52.206055
-99.142174
-141.167450
-64.542633
-92.553925
-133.203110
-85.617134
-123.107079
-101.588654
-97.265587
-94.797867
-69.345482
-128.035843
-68.359901
-51.679619
-59.430260
-80.150070
-126.791664
-65.358833
-127.305046
-41.952541
-59.594311
-74.806114
-59.865410
-123.027557
-49.074139
-67.859909
-34.276352
-69.280693
-80.368752
-154.156494
-67.613564
-94.263596
-35.540588
-72.228065
-138.674194
-50.290215
-97.054115
-65.810371
-66.168602
-63.136532
-69.373268
-97.026062
-67.411057
-74.843269
-82.022636
-52.139446
-80.336487
-97.282738
-64.886070
-83.729317
75.949753
97.464432
58.574627
-94.984711
-56.908035
-74.873428
-32.783367
-151.399551
-148.410263
-68.932236
-61.637180
-54.952900
-138.515289
-58.170887
-63.752052
-53.349697
-56.341572
-56.584629
-53.679649
-92.882942
-80.910980
-59.514236
-58.612984
-116.885994
-70.841164
-66.161781
-54.654625
-62.985836
-46.690636
-79.070572
-89.629883
-98.616364
-52.391403
-84.307846
-53.077030
-53.486717
-91.048271
-74.159912
-154.003845
-124.438087
150.486710
-67.515282
-130.967163
-66.325745
-76.492294
-105.217270
148.666321
-94.950165
-112.164108
-173.828110
-81.883430
-95.147186
-101.894783
-106.335670
-103.910988
-88.310699
-87.040344
-70.503212
-141.183533
-152.617966
-122.326492
-55.246216
-52.929585
-56.891747
-117.475685
-80.259300
-70.360100
-66.805115
-83.003845
-70.595352
-60.814178
-50.724785
-152.290176
-158.118042
-66.751068
-85.537354
-52.658119
-165.195816
-138.926773
-107.931129
-108.209312
-64.163109
-73.240433
-44.615204
-57.887844
-63.632595
-73.560883
-150.861053
-59.386963
-66.496513
-69.465347
-53.743320
-60.307220
-66.797035
-63.051098
-80.386871
-53.452648
-92.474487
-62.170586
-34.342823
-154.319977
-135.416092
-48.148113
-77.095345
-131.907089
-129.895157
-78.497742
-60.193226
-165.033829
-70.474403
-85.486382
-50.594704
-63.228745
-83.221001
-105.847702
-53.544254
-81.913902
-167.091568
-83.823372
-48.944317
-64.904549
-100.817230
-152.985458
-61.127350
-38.351765
-77.127869
-164.233322
-58.538822
-130.606598
-65.538185
-102.670380
-123.563171
-86.526321
-67.029877
-142.038208
-64.661484
-105.441483
-120.531876
-118.221359
-85.269447
-119.039566
-119.883186
-109.405510
-154.656113
-155.182846
-121.751503
-80.805206
-129.005539
-98.892258
-71.094772
-128.143723
-45.028385
-125.721947
-116.074371
-66.478653
-118.580643
-47.356304
-79.242752
-29.287453
-74.788658
-64.486481
-72.986710
-89.652557
-97.412819
-71.056335
-70.343575
-73.726051
-66.838440
-79.596016
-113.292648
-86.167801
-92.725388
-59.550381
-102.559807
-54.351009
-71.844666
-80.384888
-58.248478
-89.797340
-39.421768
-70.245605
-145.305328
-89.747620
-74.070061
-42.437885
-72.080727
-49.367802
-84.046989
-100.782295
-147.937057
-129.305527
-70.431007
-62.564926
-53.032604
-84.476250
-126.072243
-56.871750
-39.049366
-112.388786
-70.617775
-64.077606
175.599228
-59.059017
-62.468483
-104.078957
-41.317253
-58.247036
-75.667923
-77.273064
-48.558334
-123.849342
-58.964684
-65.605301
-79.520752
-68.236389
-64.805099
-110.169899
-56.876144
-53.273087
-70.516136
-80.068291
-98.994148
-132.261810
-79.017761
-45.977451
-152.314407
-61.536449
-56.450081
-126.017860
-54.677326
-65.290855
-83.920128
-61.376785
-90.804596
-78.156059
-60.194862
-154.702820
-70.736641
-143.832062
-154.723434
-93.585266
-42.019135
-59.971203
-62.540440
-73.842476
-64.402611
-65.848343
-122.236832
-143.715576
-80.557846
178.174347
-136.271530
-84.680267
-88.504982
-78.971581
-62.168720
-118.594261
-55.271366
-137.203247
-131.075592
-77.574532
-66.337173
-72.759949
-66.985291
-112.882599
-54.179409
-107.885033
-55.090370
-147.698425
-114.955864
-56.868893
-54.583965
-62.239304
-63.534855
-121.472000
-60.240742
-50.905804
-65.488342
-100.182922
-60.193798
-165.167938
-77.945961
-43.323025
-70.139442
59.440681
72.534622
-59.355385
-83.925880
-31.608130
-62.619717
-84.775787
-155.703323
-93.908569
-54.015556
-128.564102
-68.481232
-89.887138
-90.619759
-86.330170
-98.847366
-116.570602
-105.306908
-144.718338
-65.766220
-58.741302
-144.979340
-102.551773
-88.846718
-80.633171
-60.464779
-130.152710
-63.002270
-87.608116
-48.693665
-101.782616
-119.996086
-135.595398
-114.991295
-106.220963
-56.189632
-57.324169
-55.250385
-60.763424
-142.218201
-36.503502
-66.416832
-75.587692
-115.662926
-68.359055
-56.681156
-44.989090
-57.991150
-116.971611
-77.372849
-60.715393
-116.841431
-64.949059
-104.734459
-61.226482
-116.964294
-75.625336
-83.196320
-84.633080
-148.927719
-86.350822
-71.568916
-81.647308
-56.609985
-61.355259
-33.546616
-107.932190
-156.925156
-59.917183
-83.764244
-71.841377
-70.160835
-137.443756
-53.801640
-87.700043
-109.569382
-82.478645
-93.647697
-56.453777
-120.758377
-69.452766
-60.401615
-86.698601
-55.697979
-61.233238
-51.323357
-54.635933
-54.164780
-83.071693
-58.614822
-67.216217
-149.172424
-66.540680
-107.857552
-55.973446
-135.642365
-29.306435
-48.373516
-66.438141
-73.916206
-80.533974
-108.699463
-97.654572
-113.814781
-58.180271
-105.122658
-75.358749
-57.361538
-86.958733
-61.627495
-55.088753
-134.498795
-75.867882
-56.199047
-93.962105
-28.049776
-119.363930
-61.754604
-68.247162
-64.132408
-56.080387
-122.014107
-31.823492
-97.974510
-66.281349
-93.245598
-135.047089
-72.724091
-59.283230
-74.128090
-64.396912
-55.635254
-161.123245
-134.508514
-44.256733
-69.827660
-103.038788
-59.899590
-72.685913
-150.427292
-60.202663
-141.691238
-61.411320
-77.149521
-70.576439
-157.165665
-59.602707
-152.771530
-173.943192
-91.411263
-120.333939
-116.974304
-58.881500
-61.818886
-58.008457
-158.961487
-62.046856
-99.531631
-68.645248
-106.408539
-90.512886
-66.079964
-114.969139
-155.446854
-50.720875
-62.983192
-158.949936
-67.508614
-114.522972
-84.075188
-133.015335
-64.505394
-143.984650
-34.272881
-142.155823
-96.225235
-168.846466
-84.247246
-95.592354
-129.054306
-54.264244
-63.106033
-72.874870
-52.341259
-123.904419
-72.419655
-137.566452
68.692078
60.481846
52.850636
56.961605
45.413883
55.401436
48.579231
87.818069
-67.293732
-61.177284
-97.494774
-39.085423
-138.425659
-54.289330
-75.922470
-42.798809
-128.643143
-54.457943
-153.441925
-58.105835
-165.159012
-79.166771
-72.729042
-68.199966
-85.945915
-102.433060
-38.073196
-58.661785
-57.227100
-121.455513
-43.089245
-118.383072
-162.779587
-72.871513
-57.223095
-108.558228
-98.797523
-62.025955
-116.478790
-68.045769
-97.018600
-59.111034
-41.899971
-71.217690
-146.098877
-97.998398
-35.125153
-83.232384
-171.447800
-89.119507
-86.537712
-79.478088
-64.131836
-119.174202
-118.279091
-81.761543
-103.593796
-154.613937
-116.218956
-60.100750
-89.206902
-71.341324
-73.262939
-60.936840
-37.941486
-87.211838
-40.435165
-65.778084
-148.840515
-42.696018
-70.204964
-62.560772
-62.081917
-46.882202
-103.656319
-113.183266
-65.109253
-71.759422
-111.728653
-93.651642
-70.088493
-66.647629
-65.522293
-158.054260
-73.915726
-37.643845
-59.852772
-61.102604
-71.014351
-134.335754
-71.500351
-49.726868
-134.735794
-83.791908
-65.185829
-69.435951
75.992546
68.959976
56.419296
-56.061314
-71.365532
-148.034637
-55.177849
-61.286198
-105.105370
-70.422585
-55.642876
-136.314011
-59.199379
-79.356926
-107.541504
-154.058014
-48.402294
-73.580826
-51.388340
-58.615685
-69.976784
-97.074661
-66.862625
-129.535263
-75.569740
-71.298302
-122.791328
-67.532906
-55.832939
-145.241409
-110.610863
-75.443558
-76.993843
-114.202507
-160.145645
-62.002304
-60.352356
-64.549828
-150.944748
-62.889252
-93.828407
-108.971489
-122.333679
-132.507736
-65.952538
-109.252220
-78.067909
-81.788864
-84.136353
-70.444885
-68.162132
-54.017963
-74.898842
-63.225296
-108.808525
-126.493950
-61.069347
-149.771362
-51.334251
-88.812813
-144.020706
-66.430878
-53.608006
-154.441147
-60.669849
-166.959763
-148.301712
-48.742489
-97.701408
-67.733139
-94.427208
-59.307861
-79.099197
-54.100830
-155.523575
-112.281334
-107.317253
-82.897713
-70.944366
-78.619896
-118.452591
-58.677647
-122.286522
-56.975517
-74.876900
-57.063637
-166.957001
-55.199890
-64.376610
-56.052876
-69.165665
-79.841354
-76.753922
-74.338432
-64.901810
-148.327469
-113.687660
-75.958847
-63.284622
-63.326233
-64.449089
-161.409729
-143.217041
-62.553921
-63.778713
-89.512611
-130.557693
-161.878174
-95.310165
-136.563858
-51.516815
-57.882061
-58.164433
-45.174137
-59.203121
-125.127640
-64.100616
-68.361511
-70.241699
-67.073273
-60.859879
-57.492821
-63.442352
-57.145878
-117.228035
-71.005684
-105.561241
-79.176201
-119.806358
-124.942665
-90.330467
-100.804726
-146.677582
-71.211800
-93.967712
-96.670212
-88.472443
-119.220177
-89.951546
-84.696686
-58.301857
-152.751953
-114.670181
-150.862534
-91.695572
-63.517456
-81.387871
-57.163651
-91.515205
-144.517883
-151.216507
-100.701042
-76.756859
-83.872353
-86.549995
-48.092285
-74.430763
-56.190704
-93.843178
-104.041275
-143.049973
-48.736938
-93.051315
-67.135071
-52.224903
-58.338837
-96.222023
-85.528770
-82.715950
-107.954361
-116.697586
-133.398285
-73.833054
-111.898766
-124.548195
-115.630630
-59.398750
-74.735367
-59.422874
-70.139999
-78.645027
-106.660454
-120.317108
-64.491035
-87.659630
-70.972885
-57.427441
-60.711185
-72.687973
-72.944542
-47.960968
-79.923409
153.194580
-87.003044
-114.617577
-103.300636
-107.250412
-55.652069
-165.725891
-102.678108
-106.018303
-79.857658
-60.048336
-91.064537
-143.254654
-140.996078
-65.885941
-81.482979
-136.177689
-82.197281
-66.344345
-72.007446
-33.684719
-58.157070
-148.213242
-58.428131
-126.928154
-58.543945
-62.375401
-110.252617
-60.764694
-62.090378
-138.305237
-143.486450
-123.310783
-142.102142
-24.974867
-44.710835
-145.861862
-31.767109
-154.444153
-85.423187
-63.140629
-60.612366
-33.587898
-63.328247
-86.270531
-140.427826
-62.706844
-71.766281
-62.371643
-75.613449
-103.813629
-67.166939
-52.842495
-85.687256
-74.804901
-58.435673
-116.455200
-79.175026
-137.599762
-105.655136
-136.910095
-58.666061
-95.795593
-74.209007
-56.518978
-74.018898
-88.634453
-88.893585
59.696621
54.561302
44.602180
55.818436
43.450642
67.524284
46.150131
49.379864
69.560722
73.669586
56.157261
63.961296
58.607815
37.123264
40.944908
50.333923
66.017448
60.313820
57.833920
82.005424
-66.505096
-49.725101
-87.350052
-123.842308
-118.560768
-154.665588
-93.321335
-108.690933
-151.814011
-43.077919
-74.701607
-64.436653
-96.191788
-52.070251
-68.257477
-62.775993
-62.019596
-65.699905
-95.618034
-172.891891
-78.643028
-164.915115
-70.978920
-124.328400
-69.500092
-80.697372
-72.923027
-75.023270
-122.468124
-151.173859
-57.103512
-66.964836
-72.608131
-80.613487
-88.339241
-66.650696
-53.014679
-65.643394
-50.080181
-61.522644
-61.835518
-103.929947
-112.813484
-94.032074
-95.801575
-118.831650
-84.838120
-149.331345
-59.815632
-136.555862
-94.298508
-158.884613
-147.771759
-70.232689
-64.721664
-95.172455
-122.296661
-52.804890
-72.881424
-65.219574
-63.001545
-68.242218
-63.205173
-61.715591
-71.810089
-69.718254
-63.081665
-82.108673
-126.262253
-130.020737
-66.930946
-38.039490
-69.963943
-69.339973
-22.196354
-53.419926
-122.145683
-57.654381
-123.035126
-72.705154
-59.641174
-60.223522
-111.511688
-81.429840
-98.948563
-118.753815
-57.803375
-74.423004
-130.149719
-54.268818
-68.197578
-77.168503
-108.618149
-59.150780
-153.428711
-67.436378
-51.003777
-152.652908
-64.937408
-103.297470
-51.435493
-55.815586
-58.561493
-67.106857
-103.990349
-96.014854
-111.337959
-168.064835
-83.304016
-105.464996
-79.032799
-64.197426
-171.045441
-159.606461
-79.226601
-154.624039
-130.348526
-54.964996
-92.434685
-108.066498
-53.327988
-62.833633
-110.585876
-134.310928
-70.962296
-77.194107
-126.692833
-71.794083
-108.666626
-65.128670
-55.164642
-151.659515
-81.449615
-35.212360
-125.749939
-71.612099
-68.536278
-51.993462
-104.998146
-106.485481
-103.059341
-93.863426
-62.774120
-127.274506
-107.778259
-92.706879
-151.905945
-59.533661
-145.937088
-140.910538
-76.788132
-86.112816
-158.232224
53.463463
78.805756
23.404449
-138.030167
-129.199600
-95.041626
-60.459438
-53.743050
-98.219917
-70.675514
-34.136963
-91.895752
-69.225250
-84.213402
-78.155312
-103.515762
-90.273468
-77.970940
-59.783722
-84.052063
-64.842010
60.309486
41.327606
42.557419
45.474854
45.273666
71.198738
38.754047
38.774006
73.446594
55.234047
-101.558365
-148.625473
-68.440552
-70.272217
-123.977966
-101.415009
-91.121941
-54.428738
-99.378807
-81.712860
-90.882332
-76.332245
-69.494324
-58.912426
-74.685936
-52.306820
-110.777695
-177.989761
-110.904327
-84.827034
-115.117638
-66.971756
-162.167572
-48.010532
-64.401711
-156.228622
-68.194435
-81.675659
-78.583160
-80.315605
-58.722786
-65.439323
-120.084938
-119.899239
-74.705933
-60.913033
-79.775955
-70.381821
-63.475628
-154.091446
-72.044838
-81.049004
-57.534580
-41.921242
-54.501671
-72.773720
-163.076874
-62.584854
-56.850204
-66.383469
-81.773720
-63.905800
-110.637146
-60.246979
-73.142807
-61.832840
-51.698616
-111.205902
-64.585419
-89.711113
-61.924255
-156.024155
-70.282204
-103.034096
-73.403809
-49.061680
-57.388645
-55.898296
-152.620331
-67.807755
-89.123787
-141.447311
-60.386738
-152.281693
175.903122
-62.389130
-54.465469
-100.323601
-85.833130
-82.578140
-36.027969
-165.413544
-60.538929
-62.179428
-41.823658
-84.716522
-108.788551
-73.542061
-130.238327
-95.138123
-59.668461
-108.660370
-98.587280
-74.203979
-45.959904
-75.202179
-63.281399
-150.844040
-64.027428
-64.262093
-150.626297
-89.148590
160.140228
-67.300446
-75.052856
-65.524612
-116.414528
-61.903011
-58.880272
-53.445263
-70.442909
-71.685181
-71.777344
-124.991280
-80.359970
-65.217720
-128.704666
-117.334595
-42.705875
-104.675064
-63.455124
-82.819878
-74.622650
-67.193062
-115.802269
-116.576324
-71.442963
-83.898613
-98.060600
-98.538788
-58.054138
-66.605225
-116.436821
-114.363373
-100.678726
-155.841492
-59.486969
-75.683884
-150.691895
-88.333595
-152.268539
-66.036545
-62.668354
-101.950539
-66.691849
-54.298134
-81.284851
-47.329052
-74.626549
-59.037918
-53.684258
-48.207386
-71.802467
-72.910545
-70.640007
-40.996693
-70.427223
-87.892441
-49.911694
-42.839413
-158.324234
-63.757107
-38.940445
-88.297821
-58.257038
-152.998581
-50.464973
-63.658710
-85.998810
-158.860306
-113.599785
-132.880234
-123.847862
-118.071045
-98.782791
-70.596382
-73.898941
-88.730988
-146.937454
-155.746109
-87.646339
-148.039001
-80.811737
-66.414673
-61.557915
-134.027847
-73.567612
-75.431953
-82.913895
-77.704582
-113.863838
-111.378731
-98.615921
-72.174255
-65.868324
-53.414024
-63.154186
-79.303131
-59.667614
-149.807159
-97.022194
-71.749298
-141.156158
-62.824978
-49.254677
-104.077606
-73.297249
-91.550079
-93.783569
-59.468098
-65.306183
36.089008
28.558121
81.132401
76.050018
38.878571
-56.862099
-62.703495
-115.992126
-73.108162
-151.985535
-115.914940
-118.763527
-68.166870
-102.675476
-133.735031
-116.049019
-83.339973
-67.016243
-57.941113
-120.205925
-75.547318
-80.034019
-114.932816
-67.729279
-65.847473
-119.494659
-56.957222
-132.945160
-87.473221
-50.111412
-56.554588
-50.927010
-163.374023
-64.217018
-55.498840
-62.021572
-107.265259
-66.416924
-43.448315
-83.726151
-62.769283
-68.008446
-91.754608
-53.700710
-58.387314
-134.006348
-55.008060
-119.851044
-51.025391
-50.107986
-122.983284
-160.910522
-102.481178
-59.619686
-108.217590
-108.970406
-172.806198
-98.730209
-75.345871
-72.810341
-75.930222
-51.824986
-88.733276
-70.863411
-66.598923
-162.863464
-60.697205
-80.663116
-58.604610
-96.066338
-168.192032
-79.951454
-69.671471
-59.406933
-68.890747
-65.171425
-133.868088
-57.128242
-108.282661
-56.495461
-71.216019
-102.255753
-70.018745
-68.100708
-87.037712
-54.246883
-62.683517
-56.633686
-58.647697
-140.192307
-54.934982
-63.900909
-80.063278
-54.478832
-62.521561
-56.875343
-71.373001
-158.635895
-154.013687
-55.839840
-75.330681
-59.198906
-102.089050
-57.648796
-58.761391
-50.191212
-108.120300
-170.879135
-82.206200
-110.076309
-147.198761
-89.788673
-95.108894
-96.567177
-139.589676
-57.918388
-120.945679
-63.092648
-63.994431
-57.693142
-133.615601
-98.406723
-72.037773
-90.818352
-49.362244
-147.795944
-94.532341
-142.322617
-92.294525
-67.438225
-54.461048
-87.134201
-69.584190
-63.544342
-101.205452
-66.405777
-110.532562
-75.976768
-153.499771
-67.160034
-67.695976
-57.626507
-81.987350
-160.352783
-100.775085
-73.968552
-87.777649
-124.968361
-61.233898
-106.045929
-103.822327
-105.153000
-117.340019
-159.113953
-132.969666
-70.316231
-134.774673
-81.235855
-75.691467
-59.010391
-137.332794
-86.924568
-57.717766
-64.967964
-92.100685
-95.255592
-68.958000
-64.356056
-63.636604
-51.200043
-110.075356
-100.148643
-35.155590
-45.055683
-71.706703
-149.331940
-74.296791
-54.143650
-156.536804
-90.619049
-76.612373
-116.971466
-76.303612
-124.288101
-138.008621
-92.137810
-42.698830
-157.930801
-81.077927
-130.634460
-106.212265
-94.619164
-80.424408
-51.764374
-88.668091
-86.517349
-88.208267
-144.912323
-141.954468
-114.366051
-22.081011
-150.896088
-39.141010
-71.671722
-71.698502
-47.766026
-82.547195
-67.804138
-113.581551
-84.396660
-70.802177
-59.800289
-58.707405
-143.507767
-141.489685
-69.025940
-46.233929
-69.852440
-83.988976
-67.420258
-53.751553
-59.710331
-119.416779
-65.223640
-103.857559
-90.431763
-94.687088
-54.210712
-139.204727
-67.642723
-160.209778
-81.945496
-71.166496
-98.190811
-63.086098
-78.326782
-154.584351
-63.361149
-37.691219
-66.599045
-43.603500
-72.088066
-121.439171
-66.881599
-150.725220
-61.840038
-60.406345
-76.706924
-42.495792
-58.862766
-150.464035
-60.676479
-172.166473
-27.244789
-76.482285
-80.721870
-57.232037
-62.869900
-107.006721
-101.558929
-83.078293
-118.419617
-78.466408
-79.245544
-71.753143
-63.892960
-108.373169
-73.030304
-68.917847
-98.588844
-46.576942
-58.057568
-43.690136
-63.945469
-63.522923
-87.462898
46.678753
-68.591270
-107.411797
-56.975918
-65.776306
-173.363235
-60.501675
-62.574589
-92.479637
-80.289848
-66.167068
-69.382317
-93.219238
-156.344040
-37.761612
-61.335217
-18.942741
-109.489723
-86.233810
-77.139870
-112.663208
-123.319061
-75.450500
-62.668594
-94.594505
-78.495560
-74.676987
-151.118988
-89.536758
-62.316689
-88.484680
-92.477470
-74.951363
168.137466
-143.526718
-60.442009
-63.794102
-146.611847
-52.934853
-80.173569
-145.379318
-82.684288
-56.599724
-96.828209
-98.721642
-91.386589
-60.048233
-65.510117
-55.965324
-60.539051
-67.744179
-62.204468
-99.102806
-83.522614
-72.081215
-131.912537
-81.446205
-135.537964
-90.009644
-88.994705
-73.345390
-98.039307
-93.144714
-74.644493
-151.976715
-62.712479
-109.894798
-93.564590
-59.961605
-108.354187
-57.455929
-59.380062
-139.864944
-99.527191
-21.636103
-64.773293
-130.488281
-65.200638
-90.376556
-77.233864
-62.526695
-139.021713
-77.666512
-53.202122
-49.567638
-128.358994
-66.631866
-66.623283
-45.619690
-155.133774
-158.270844
-68.057365
-62.810005
-78.263306
-67.412804
-111.980728
-61.816380
-74.749931
-58.987190
-69.184044
-70.525093
-48.525505
-70.389236
-59.697086
-54.860104
-60.277863
-59.385529
-130.225815
-116.008461
-145.377182
-70.118050
-148.981491
-68.995483
-63.679577
-42.628571
-58.576374
-120.241974
-23.533251
-58.301357
-37.718853
-57.017796
-66.089539
-78.857994
-71.230164
-49.667645
-46.407471
-102.327835
-102.410217
-154.501038
-108.428581
-56.641747
-54.282066
-64.751923
-156.052277
-113.693329
-70.771919
-161.332367
-45.270378
-89.572418
-89.185051
-147.406998
-168.031967
-140.487305
-64.798882
-119.856819
-75.916092
-86.096642
-66.777008
-68.544350
-61.546638
-99.327492
-48.661842
-105.957245
-105.718384
-113.075768
-111.369835
-153.358063
-129.353317
-56.977409
-70.374908
-81.415123
-133.539108
-66.390907
-63.533672
-54.550018
-58.268074
-134.719162
-76.958534
-94.475548
-53.642487
-141.515686
-58.437748
-80.913208
-69.433807
-102.293182
-56.710930
-109.729156
-60.016022
-85.103775
-53.185459
-160.172638
-33.114902
-77.900993
-136.377701
-65.401215
-74.640327
-130.758438
-146.600708
-72.223511
-157.616272
-65.992943
-71.891212
-56.422935
-120.774513
-148.598053
-66.249199
-63.261181
-64.783936
-116.669403
-81.511063
-70.907341
-64.973206
-68.566910
-131.918076
-58.022701
-51.104462
-64.682671
-91.930061
-141.880341
-121.127731
-68.426697
-53.143696
-67.196022
-34.252060
-79.227127
-133.404633
-144.313477
-90.013176
-60.706253
-121.736725
-81.539795
-99.231026
-143.880875
-50.879185
-65.960625
-149.506775
-56.697861
-65.525574
-66.998970
-59.242325
-121.437233
-158.134125
-143.751465
-95.927910
-111.361107
-59.707626
-159.000626
-60.149593
-50.632221
-54.103138
-92.531731
-121.775299
-149.914993
-168.771698
-106.610970
-57.927078
-113.281754
-64.481041
-82.830757
-99.365433
-68.290573
-81.567696
-91.353996
-68.300278
-61.000130
-63.270786
-77.039558
-89.287727
-61.026485
-96.609322
-62.584911
-92.877983
-89.962822
-99.116798
-93.536819
-86.725838
-66.096252
-63.972237
-81.313263
-137.633484
-53.394951
-126.221107
-131.730743
-89.844940
-92.690025
-52.133869
-46.458088
-79.971733
-100.301651
-65.027794
-62.496052
-55.069164
-75.044876
-59.291203
-63.070885
-70.122704
-52.894363
-10.884916
-71.269882
-160.200806
-85.123039
-128.052795
-64.177437
-128.307205
-93.938957
-82.534538
-53.360004
-21.685843
-49.998825
-82.989128
-77.602776
-103.008522
-139.413437
-103.807999
-60.564022
-122.565689
-68.151985
-134.794037
-95.961479
-99.655327
-62.547077
-127.803802
-129.460617
-107.293961
-136.437744
-55.176453
-82.085022
-124.301323
-49.995930
-146.681808
-49.516491
-121.472534
-74.436462
-82.749603
-68.769295
-80.049118
-105.297676
-76.768402
-64.797470
-62.248730
-126.618271
-64.023376
-65.164574
-130.507477
-152.016418
-82.379372
-84.872620
-143.645020
-49.265022
-84.616280
-91.594208
-55.115341
-75.442902
-57.770454
-110.538857
-67.590782
-115.566437
-66.154480
-103.196236
-111.127945
-78.617157
-103.989159
-96.774193
-155.832809
-106.456947
-72.892639
-77.533318
-157.494995
-72.952042
-57.727623
-155.357559
-58.164391
-33.624870
-72.151093
-61.255196
-153.124588
-65.396774
-67.883911
-58.445919
-61.972279
-82.324554
-95.625519
-61.671127
-103.687256
-58.965633
-135.828766
-123.450310
-130.310013
-60.724148
-58.615131
-61.404984
-59.413784
-81.176140
-46.676041
-58.439472
-54.588314
-66.850594
-62.207809
-149.256912
-69.669235
-103.831161
-103.320229
-78.992470
-84.004906
-114.948486
-99.873169
-154.826477
-53.048466
-102.411682
-60.997082
-96.505844
-92.253662
-108.105034
-65.297684
-105.800415
-110.828743
-101.794403
-60.729229
-59.168976
-95.992867
-70.777733
-78.827026
-79.585617
-133.411163
-78.852829
-88.161888
-75.217834
-153.082413
-102.861847
-132.329300
-100.011719
-67.095284
-65.163292
-61.136349
-62.894325
-73.212585
-55.990845
-78.670418
-49.237366
-113.419304
-67.531113
-151.683502
-58.772137
-76.502457
-73.482422
-102.270660
-145.179169
-68.698128
-112.626381
-68.013092
-168.588409
-54.408871
-59.944515
-77.810638
-71.556953
-159.736725
-64.557854
-89.082024
-86.643677
-61.011208
-39.637188
-113.080635
-58.292576
-71.046692
-102.650139
-72.010674
-88.747147
-148.298645
-85.476631
-66.135109
-90.157043
-78.460213
-61.705345
-61.311981
-113.578400
-60.521328
-41.042881
-73.263229
-62.392246
-161.777222
-151.874771
-74.452789
-62.078747
-72.217041
-64.555122
-65.747307
-71.655823
-48.963921
-162.519699
-150.254532
-131.747437
-62.227966
-49.603889
-42.916851
-80.813606
-55.589996
-43.431427
-86.469475
-77.776169
-91.607971
-142.698303
-59.669231
-63.649540
-49.099396
-58.249775
-158.493500
-38.897335
-41.057972
-143.368942
-128.872864
-42.740620
-69.729958
-96.385933
-79.933578
-162.527832
-112.067841
-68.137543
-93.538849
-130.435303
-72.153061
-116.098267
-59.412800
-56.749527
-67.764275
-53.207115
-49.569168
-69.696243
-57.598469
-115.468369
-88.927559
-57.245686
-82.733749
-63.517414
-66.911415
-36.053436
-132.917496
-92.259537
-92.933533
-77.101669
-103.973099
-129.541519
-108.496712
-147.888840
-129.374573
-60.176517
-111.674133
-59.633327
-70.881256
-49.308258
-38.235474
-52.332870
-61.983944
-72.371094
-112.040024
-61.620121
-67.641846
-6.996781
-96.918274
-98.644081
-59.063477
-163.497742
-54.048779
-124.121712
-71.471184
-86.185036
-48.467209
-56.052605
-53.028191
-156.399887
-47.086136
-123.956573
-49.525452
-44.924854
-57.108627
-67.102386
-80.298805
-63.412415
-160.938721
-143.476364
-135.065857
-79.014153
-88.295731
-94.601021
-138.611557
-83.320915
-82.921814
-71.466003
-98.575951
-152.898346
-154.546799
-156.916000
-115.046265
-76.150787
-72.538460
-76.631279
-94.913177
-73.932388
-114.501434
-99.305130
-101.632393
-62.652637
-40.262558
-67.515289
-64.517494
-57.274738
-102.969048
-105.141350
-64.214973
-149.511871
-55.627659
-57.122063
-141.764771
-134.928253
-56.219986
-65.819977
-126.880783
-59.661926
-56.800800
-72.198250
-113.226242
-47.037136
-64.318336
-36.141998
-138.573776
-101.918701
-144.538483
-90.445602
-81.256470
-98.352264
-58.703999
-132.696152
-134.103409
-78.876907
-155.860092
-57.258694
-138.156113
-91.392548
-75.144913
-79.781754
-67.478355
-73.646088
-52.538181
-70.757790
-66.496971
-61.607327
-159.395798
-68.820610
-65.403343
-63.293392
59.510513
44.711330
78.508003
62.694481
63.776234
59.749069
83.406288
-136.124725
-72.024292
-22.503262
-82.787796
-76.091797
-109.116516
-140.400406
-98.230652
-55.941189
-73.759979
-81.575584
-76.970695
-62.095821
-70.493942
-51.872707
-68.373055
-65.184959
-147.685349
-51.488663
-67.679077
-149.097168
-57.047600
-74.757164
-55.946342
-106.538734
-72.149017
-46.764355
-76.213226
-140.369141
-61.253544
-82.025627
-60.288170
-61.618263
-151.536346
-64.572495
-61.768032
-131.870285
-158.665192
-59.282650
-85.931671
-65.942963
-67.485199
-59.404755
-107.287552
-82.450523
-164.962158
-88.656853
-59.218941
-95.020920
-117.366112
-96.264877
-105.909042
-61.363285
-123.769661
-54.213657
-78.120262
-79.714447
-60.824184
-129.050400
-52.430435
-59.699169
-57.620995
-44.815220
-55.980785
-109.409096
-45.788654
-62.603298
-61.639229
-67.951393
-128.753891
-77.528610
-56.751282
-141.520752
-56.174572
-154.600677
-76.331200
-52.982056
-79.660545
-51.956093
-133.643921
-76.428619
-54.457893
-56.310158
-141.149780
-145.303497
-97.644257
-92.572601
-62.870850
-71.948898
-128.778702
-126.863350
-59.371880
-41.662685
-31.792875
-85.755394
-123.311508
-98.021767
-114.360245
-54.899647
-165.928543
-124.513565
-130.569992
-67.355621
-56.412945
-57.010326
-159.025360
-86.440277
-66.053207
-120.915489
-65.954025
-21.993614
-142.592972
-63.938900
78.637352
63.345779
74.031883
31.709015
47.058056
-141.413574
-56.562927
-120.888359
-70.853806
-118.070595
-57.126705
-77.067383
-106.245270
-79.306252
-65.619324
-57.957718
-77.364136
-143.130981
-55.960773
-59.816875
-94.401848
-86.961464
-67.696907
-113.007202
-124.484825
-48.608356
-72.373093
-66.921707
-57.452515
-143.929947
-58.046143
-80.383133
-55.929996
-24.067011
-140.814865
-57.809685
-112.060707
-142.952652
-60.736156
-141.235596
-68.336792
-98.047409
-53.146233
-62.886417
-47.557835
-70.164902
-63.960102
-61.668060
-94.563141
-73.016479
-147.244400
-58.798939
-99.322762
-65.106483
-137.196518
-30.909786
-38.612026
-53.839268
-125.729485
-137.783569
-150.378662
-76.046104
-88.100723
-61.161102
-68.009758
-146.886948
-62.156425
-113.060471
-153.569397
-65.340775
-47.553596
-69.860352
-49.814320
-57.503510
-99.212914
-28.747698
-90.738686
-79.282143
-77.213539
-70.687027
-95.488083
-112.355011
-83.547371
-85.266350
-95.128258
-93.412132
-95.560303
-79.114273
-58.308182
-94.167206
-84.899658
-151.686523
-73.579590
-83.986443
-147.432892
-100.249084
-64.567787
-54.804996
-93.742996
-107.574104
-57.665394
-74.806061
-64.851250
-49.186623
-113.540131
-99.897049
-111.719414
-100.014313
-65.653999
-55.719971
-145.549240
-46.597763
-73.619949
-125.929749
-143.226578
-72.879601
-148.749298
-115.862366
-141.408508
-116.766243
-90.886208
-57.928307
-33.539795
-60.422665
-59.379559
-65.842407
-63.401699
-141.239746
-80.959930
-105.662109
-153.106964
-80.493324
-82.555908
-47.295490
-121.221428
-79.397919
-91.331963
53.156147
47.238190
78.377823
-63.989498
-59.324718
-54.756485
-143.607986
-59.591183
-67.168747
-29.595505
-61.115074
-146.316879
-105.729942
-170.355270
-109.030983
-75.432167
-117.949249
-103.252090
-104.380768
-102.671158
-57.520523
-60.665436
-80.441788
-74.310219
-53.611927
-38.046261
-88.782028
-70.941513
-73.376556
-72.218315
-90.773605
-49.835865
-159.149307
-74.785355
-64.761978
-60.292809
-147.630173
-80.184555
-73.548569
-62.532551
-106.678665
-61.569214
-134.464310
-93.938400
-63.717110
-81.404457
-72.867157
-65.986946
-70.565186
-66.259674
-76.177055
-65.903679
-60.665314
-75.100227
-63.403263
-133.046371
-44.360775
-157.791183
-38.133358
-75.441475
-89.425537
-50.464325
-107.446327
-145.292755
-63.325588
-129.122910
-53.979713
-61.450554
-67.843781
-71.479370
-67.690712
-49.009338
-159.282181
-59.448460
-76.554039
-73.932480
-69.004509
-72.698364
-41.121761
-141.721390
-64.608345
-50.176998
-54.529579
-102.121925
-135.610901
-52.395767
-157.693573
-115.037170
-79.467407
-128.386047
-62.904251
-69.804260
-137.874130
-63.848045
-69.580742
-138.133789
-58.398441
-108.946251
-74.394363
-63.037815
-53.107178
-45.294044
-44.805115
-105.695633
-82.392654
-67.606827
-58.651829
-69.396736
-113.834572
-104.783424
-108.925499
-102.893082
-68.418762
-95.100868
-98.046585
-93.698708
-103.956810
-73.010643
-65.017342
-63.062504
-62.420864
-94.320251
-66.326080
-78.792198
-110.506760
-57.793156
-85.482628
-47.265404
-104.304520
-68.280342
-81.571663
-77.221497
-84.591240
-154.100891
-95.633545
-64.176727
-59.138260
-69.302139
-124.237076
-81.164032
-59.534904
-74.509026
-113.952782
-79.231453
-86.195892
47.949001
69.440689
-54.238071
-75.495613
-63.172115
-63.868855
-84.919884
-53.694202
-121.921928
-97.810692
-98.609291
-57.196087
-44.901756
-54.405319
-67.199783
-71.034576
-53.388802
-145.876114
-64.901535
-73.270294
-40.848217
-70.405693
-39.668331
-55.311310
-92.117790
-58.659569
-133.657211
-32.545013
-59.199444
-75.594688
-116.871918
-43.333363
-70.676537
-121.379135
-130.158890
-60.096073
-68.181824
-37.434975
-62.037785
-128.092316
-56.965244
-58.341042
-61.828289
-60.288109
-102.414993
-94.288048
-110.616234
-121.248299
-62.678677
-74.069427
-56.519917
-123.647125
-91.646324
-64.930931
-89.956947
-99.601059
-66.062775
-143.712494
-66.315399
-60.215683
-64.756660
-68.785713
-50.096596
-61.213478
-79.430069
-71.483932
-58.383968
-35.756222
-103.364494
-88.307579
-70.530128
-116.707832
-56.296276
-86.155396
-54.569466
-154.015976
-85.822029
-97.696068
-96.723221
-121.923134
-157.660080
-73.249527
-66.782120
-62.349972
-145.572113
-67.136124
-51.630409
-67.594543
-68.637589
-62.543289
-70.170242
-53.780987
-56.967258
-68.859947
-108.299858
-60.420013
-56.928955
-73.412498
-65.223717
-52.458958
-138.392639
-38.246758
-76.470276
-46.260067
-116.613083
-146.597824
-107.645187
-71.144379
-128.330994
-92.724495
-83.185699
-56.510067
-86.763031
-128.066772
-117.583832
-74.450607
-43.060329
-108.667023
-73.017204
-157.460037
-66.362511
-86.077286
-55.525986
-30.062273
-79.881592
-50.842701
-50.167400
-139.595245
-63.791737
-64.260788
-18.486647
-157.168503
-89.310081
-62.279213
-60.184460
-59.508770
-87.555916
49.469929
40.083885
97.738174
-74.370773
-57.871990
-73.993317
-114.887985
-61.951958
-46.237446
-116.505577
-116.636307
-61.962170
-80.229088
-137.812332
-74.758186
-52.504265
-101.779037
-42.042061
-57.612492
-50.726173
-91.954887
-101.260025
-143.138748
-104.227203
-91.037819
-157.169052
-50.571499
-70.771057
-44.324032
-57.583996
-57.197628
-61.652939
-72.008278
-101.807640
-60.534039
58.859837
-58.377125
-156.299957
-61.275352
-48.639648
-51.057514
-69.071411
-64.247917
-106.840263
-70.177795
-130.786179
-98.906876
-93.569000
-63.683437
-70.513069
-159.060059
-70.734802
-89.514061
-65.624535
-71.977562
-71.112869
-50.132732
-60.290062
-93.902504
-54.418732
-119.284927
-64.412956
-62.903397
-95.664619
-77.712730
-161.943573
-91.107826
-140.560471
-42.768440
-85.309967
-90.581139
-143.614166
-83.669228
-61.983349
-145.566193
-61.025688
-81.938240
-73.094643
-76.639694
-109.042595
-106.635994
-108.237030
-99.556152
-119.938744
-70.591339
-116.943184
-120.546028
-90.583656
-70.058731
-122.944748
-56.392101
-100.040344
-112.615356
-50.801090
-122.155441
-60.819328
-53.272717
-60.499615
-67.785057
-61.915840
-132.201782
-98.402924
-56.912785
-56.395016
-74.742180
-65.765572
-67.306770
-58.556576
-62.941189
-55.380241
-62.560867
-137.627487
-54.306469
-54.330685
-45.058254
-96.947617
-67.986893
-63.990761
-71.064087
-125.632088
-75.414642
-102.686241
-89.048050
-151.169586
-60.612980
-57.642414
-88.040047
-156.866867
74.899681
64.682472
48.538185
32.682270
47.763512
64.464256
46.456711
41.396431
59.742836
42.743206
73.032593
46.436066
46.479782
54.838890
50.781738
52.627865
58.262836
77.500839
54.074051
65.061684
72.094925
-66.567207
-67.694763
-85.481880
-65.886299
-92.868851
-49.722752
-79.837341
-159.648972
-69.381035
-54.675922
-80.455193
-130.194336
-37.849751
-69.604790
-95.566231
-53.006248
-47.938694
-41.500454
-55.490410
-115.134567
-142.390778
-64.853752
-59.408360
-57.847336
-82.238823
-74.364571
-59.999249
-105.944206
-86.744682
-108.497612
-101.207962
-99.865570
-110.656639
-115.842682
-106.668251
-144.968521
-62.889408
-62.103493
-61.967815
-88.167389
-54.431187
-170.480194
-59.471340
-54.230026
-83.314560
-63.081432
-83.557350
-59.627003
-142.873016
-68.427170
-73.497238
-77.798553
-74.513931
-77.214943
-64.221069
-94.420479
-72.893295
-80.750305
-90.207031
-121.869530
-73.518425
-37.675907
-31.246628
-57.533535
-67.467964
-77.061455
-89.137344
-68.006508
-103.289787
-109.249756
-66.350311
-150.569061
-156.683624
-93.915932
-83.072922
-84.681038
-63.324703
-113.404770
-69.018661
-135.008270
-67.320923
-66.528870
-152.464294
-55.457474
-51.016888
-63.342747
-59.552689
-48.500576
-77.672401
-66.129509
-94.995621
-109.246346
-79.357483
-59.075329
-67.108276
-49.306419
-72.729111
-62.056679
-49.803272
-52.099289
-75.048134
-66.866020
-68.380035
-71.259209
-62.369362
-67.309227
-65.614128
-61.045986
-68.462830
-66.835129
-63.488953
-83.012627
-32.009377
-46.158783
-61.016998
-165.110641
-59.235474
-72.736374
-62.800518
-63.826443
-55.137962
-47.333874
-82.626312
-81.215439
-166.333054
-86.290337
-108.953857
-125.519196
-125.866745
-149.268387
-75.177147
-102.769241
-62.777138
-78.828178
-96.205551
-99.737076
-108.199173
-168.255890
-66.857124
-134.997787
-122.059273
-87.801613
-112.754593
-50.013584
-130.997589
173.371414
-153.589966
-105.798836
-125.287796
-59.630997
-100.460861
-140.586838
-113.694420
-39.443203
-132.860764
-81.116524
-61.339630
-59.570946
-46.420517
-63.845600
-89.706604
-106.462044
-63.971966
-144.978577
-67.631035
-82.214783
-57.126865
-63.330521
-63.380783
-74.346909
-67.949791
-57.785885
-68.499817
-79.438789
-128.105515
-75.304283
-48.649876
-56.637871
-89.506737
-156.878113
-65.950478
-69.455528
-32.854244
-118.899269
-56.822758
-125.141106
-56.487751
-66.945389
-111.038704
-142.619034
-131.226913
-48.097897
-67.720718
-60.071434
-124.332520
-132.770065
-161.333817
-64.111000
-58.967785
-57.524151
-72.935654
-75.074844
-93.166260
-72.213341
-104.818085
-93.116814
-77.420319
-134.763794
-112.690598
-133.129990
-82.541168
-82.877357
-103.479355
-41.542873
74.787666
-65.741814
-129.810333
-60.417145
-51.650841
-45.132900
-120.775635
-158.195328
-68.126793
-122.952606
-51.729469
-90.686150
-74.020752
-96.011070
-146.636063
-79.657249
-155.043045
-175.675903
-136.195709
-76.370468
-26.476171
-149.618790
-68.178207
-65.121178
-70.577873
-106.679939
-51.324249
-82.891197
-118.388397
-57.378307
-78.600525
-100.259651
-143.351852
-127.700722
-55.195637
-78.001076
-69.397202
-95.051712
-109.820030
-94.143196
-162.226883
-117.060829
-82.806465
-62.615776
-74.527069
-89.607666
-55.196541
-61.026028
-61.354603
-67.122574
-150.272797
-120.000801
-52.844666
-62.171341
-59.870697
-72.829933
-59.922504
-23.811445
-56.711533
-114.940247
-118.060303
-111.465630
-84.182358
-90.511848
-63.774239
-101.778297
-95.055298
-65.665901
-105.537697
-47.998955
-62.363468
-95.305061
-43.645111
-62.096115
-77.970367
-43.463589
-66.504211
-67.500519
-45.643913
-55.586910
-94.608757
-76.915436
-133.160782
-84.190643
-142.720276
-82.159164
-61.558182
-53.771225
-96.851875
-71.772446
-134.169708
-42.839947
-111.367058
-57.663609
-74.849953
-155.731232
-140.911163
-76.518089
-57.092369
-114.658623
-65.223015
-162.122574
-73.421356
-104.662254
-66.588905
-63.786983
-44.880726
-47.732948
-69.816170
-114.966698
-103.758125
-58.628052
-146.038635
121.843315
-99.544197
-31.937908
-65.677223
-156.028702
-59.989632
-54.144867
-150.796555
-101.461235
-163.139160
-60.449486
-99.472374
-164.232117
-56.874290
-119.102646
-88.029205
-66.805191
-61.331284
-100.616745
-74.592903
-68.589371
-111.161194
-100.993607
-58.791485
-69.121536
-59.713226
-63.473045
-40.541283
-67.159264
-109.354492
-62.645515
-140.374420
-93.155479
-70.466019
-86.065971
-58.888092
76.823433
69.308319
-60.039738
-118.088066
-68.861252
-113.031731
-137.958496
-131.979553
-73.520554
-63.135124
-55.765404
-60.128502
-62.453506
-82.268753
-77.377052
-66.450996
-62.830605
-111.305771
-75.465744
-58.934277
-69.781265
-114.531662
-121.346390
-56.828030
-120.749268
-125.568214
-96.575027
-127.454971
-68.963516
-143.248154
-162.450134
-150.683395
-88.629219
-83.142807
-46.820652
-59.509476
-57.248909
-58.941422
-112.710075
-56.860714
-54.405018
-45.924622
-89.121758
-130.274811
-75.981392
-159.853485
-76.534737
-62.820839
-66.013199
-159.199661
-114.061615
-90.166924
-81.203491
-44.534931
-55.945862
-48.656727
-100.800842
-51.941986
-63.788280
-52.107277
-154.517029
-85.912910
-67.396996
-118.223625
-77.858803
-131.344254
-58.726448
-67.315475
-64.930031
-80.717995
-65.839867
-76.273529
-71.037064
-66.375839
-72.242828
-140.804031
-92.276016
-69.724510
-111.704445
-58.429028
-60.391766
-57.563091
-29.672136
-64.108490
-62.593666
-91.505165
-132.463913
-52.159447
-69.771713
-59.346581
-120.534843
-103.181953
-111.556694
-64.335419
-51.611626
-54.588921
-137.112045
-98.285934
-63.333805
-33.522560
-66.851334
-57.126373
-120.153542
-140.212738
-92.532913
-111.421112
-107.997986
-91.418793
-74.609726
-106.455162
-103.790215
-132.746582
-61.235935
-51.312557
-87.259575
-140.634415
-126.913925
-70.158272
-59.354599
-85.064537
-54.171917
-61.393944
-110.024963
-99.023056
-61.037224
-79.108444
-66.015991
-92.699852
-58.153511
-64.145554
-145.694977
-76.028862
-78.046555
-63.059261
-92.476418
-80.734863
-134.925018
-97.661171
-95.193634
-92.777184
-80.196365
-101.822472
-92.624405
-92.035835
-98.358711
-76.736816
-45.591251
-53.974216
-76.451508
-70.933090
-56.117672
-128.111038
-75.078369
-75.970703
-47.153503
-87.898071
-82.999428
-87.744743
-53.738899
-51.362888
-75.268333
-59.645607
-122.974136
-65.781258
-77.440346
-136.575043
-131.256622
-61.572445
-65.964935
-59.759140
-155.767197
-96.244705
-124.506996
-74.423004
-64.414932
-47.482933
-105.656555
-54.987968
-94.116898
-161.372467
-98.511581
-85.141922
-53.683670
-102.703224
-69.196030
-97.266434
-85.383408
-98.112503
-111.441528
-99.501488
-65.477509
-72.931938
-165.498230
-99.142212
-137.849762
-117.506729
-62.659115
-155.937820
-61.959812
-101.208717
-98.802895
-56.372272
-66.169266
-57.361988
-67.646324
-64.570015
-60.430363
-67.098938
-63.468811
-92.443794
-65.128525
-96.400017
-61.521683
-65.817886
-92.282265
-65.222061
-90.715698
-88.747192
-106.075096
-117.636299
-88.955765
-78.464813
-62.914356
-56.032528
-134.898010
-99.404854
-98.025909
-60.039539
-66.858864
-162.059341
-128.129532
-96.985992
-155.249023
-60.637856
-69.080185
-58.673042
-162.505737
-65.900726
-63.510921
-68.436607
-110.800766
-106.892555
-147.009979
-85.153450
-49.375523
-152.595428
-92.189789
-130.990417
-53.454872
-58.979378
-45.117672
-82.094658
-64.310097
-81.916031
-53.267189
-79.673599
-151.102051
-108.091026
-73.239655
-137.119095
-81.477852
-96.287849
-93.987709
-66.733154
-162.200195
-120.888306
-96.504677
-52.729465
-58.127571
-55.654003
-74.739838
-104.679420
-55.962143
-61.582760
-54.784458
-61.214783
-76.590065
-81.828583
-128.443207
-169.581146
-53.502975
-124.615494
-56.079540
-71.457855
-98.863884
-66.663513
-120.536331
-108.966385
-95.708603
-82.331139
-114.174545
-127.622459
-153.601196
-59.671986
-167.486115
-82.026878
-58.892906
-49.463673
-73.243324
-103.110153
-159.684372
-150.147690
-58.529671
-43.303288
-112.281723
-61.014938
-71.575073
-102.070465
-103.997459
-47.030823
-51.276833
-96.602364
-114.223480
-78.020462
-60.756866
-92.323502
-57.286053
-53.955910
-168.089951
-71.262901
-70.632355
-56.669273
-55.836319
-119.057770
-144.824997
-55.600266
-50.517284
-67.850098
-52.699375
-64.774811
-96.146652
-77.077682
-55.496628
-55.615784
-146.154099
-94.242401
-71.397163
-52.316734
-56.286930
-141.896790
-90.690300
-66.018074
-107.258331
-93.926079
-125.988800
-49.912994
-127.239029
-64.746490
-76.854088
-41.542034
-67.195969
-64.574341
-132.858459
-68.640350
-77.922539
-165.946762
-58.449226
-146.615189
-53.869392
-71.089821
-67.292946
-64.699585
-86.516739
-72.451218
-82.830475
-63.771812
-148.953568
-58.962997
-64.041405
-56.560604
-51.618355
-65.951950
-75.104385
-55.758953
-76.521523
-145.711807
74.645279
80.483894
60.182774
54.996166
85.139297
71.829514
93.832077
53.353237
76.184837
20.612255
48.863441
31.251553
98.989777
45.411476
48.583023
-20.596331
-75.879433
-53.524612
-174.837479
-58.643333
-84.837112
-49.562637
-69.009972
-86.214058
-53.570709
-85.023621
-56.345886
-60.393608
-96.047539
-161.827576
-39.076874
-100.891083
-120.058655
-98.231613
-77.828697
-118.750916
-64.402069
-62.221939
-69.586258
-100.252159
-64.503578
-49.506321
-135.598892
-63.745167
-47.291340
-100.476807
-66.068001
-104.639626
-91.144875
-53.642036
-77.708061
-138.636475
-74.323013
-162.875198
-119.331154
-159.703583
-64.983040
-148.012894
-46.179977
-89.810295
-45.412167
-52.871738
-57.279575
-149.352966
-64.018478
-151.145111
-61.075199
-50.846119
-142.043442
-107.705872
-114.869995
-56.543232
-65.632004
-76.284821
-119.312073
-89.076363
-156.793152
-61.764290
-121.506271
-72.438698
-97.437256
-58.060143
-63.714161
-77.114388
-167.201355
-51.841011
-59.653381
-60.142666
-72.181549
-74.937164
-134.342285
-66.020439
-97.592484
-62.787426
-52.705090
-164.691925
-162.598190
-52.255505
-139.341705
-61.894680
-120.039902
-130.166412
-74.223068
-83.790451
-115.102425
-114.902382
-96.544281
59.540962
56.846870
60.822189
35.370831
-125.935814
-135.403656
-61.462944
-69.696350
-107.699432
-57.328056
-132.774292
-70.611954
-65.871910
-164.811798
66.294212
-65.308182
-21.861073
-92.270500
-73.919472
-137.476395
-139.381088
-155.713577
-109.775536
-59.912598
-81.730232
-90.082970
-82.190475
-147.914337
-51.115326
-42.168507
-55.522785
-73.258148
-60.662350
-99.687157
-54.190472
-149.951675
-156.656296
-67.576347
-59.965389
-134.360855
-57.167862
-48.165642
-100.619415
-116.267067
-102.427231
-98.707489
-63.276394
-95.385155
-122.332588
-59.415497
-96.155449
-108.446785
-112.832138
-112.002502
-172.083954
-90.751045
-75.855957
-64.800789
-95.719650
-129.137512
-122.444771
-60.732208
-84.990204
-86.355820
-58.301548
-134.613739
-57.090542
-144.528854
-121.094917
-97.914886
-58.231663
-55.839767
-71.644821
-153.983597
-91.761993
-108.269600
-69.008560
-65.145409
-57.018326
-51.808846
-149.162979
-62.847286
-87.937546
-73.476028
-64.918419
-162.303070
-63.476379
-59.357914
-59.873463
-130.327332
-96.196793
-44.859039
-141.811096
-150.645081
-64.588409
-73.972328
-84.503105
-73.782150
-67.773041
-133.236359
-79.840851
-141.830048
-59.374477
-62.449852
-40.241756
-81.226440
-55.654659
61.521484
-68.860046
-109.966599
-100.690567
-109.716904
-36.907326
-67.654335
-87.578743
-155.836273
-116.977936
-140.528122
-89.629791
-49.463463
-98.186546
-59.932182
-55.082249
-72.344894
-162.980362
-43.387474
-54.268341
-118.649124
-90.614563
-142.425232
-76.409752
-63.610107
-90.753098
-147.781143
-77.442024
-97.980629
-64.476433
-91.925354
-74.655724
-48.293476
-131.106033
-139.321854
-116.074944
-59.681015
-157.627228
-70.814400
-61.130634
-81.513618
-69.319374
-50.661633
-73.983337
-48.819027
-84.432503
-157.973358
-148.691437
-90.536079
-66.527245
-62.223682
-84.227669
-144.162415
72.922607
55.026466
68.878151
50.148960
97.351830
39.253014
68.120224
33.268772
-73.980728
-68.766792
-64.369110
-128.172211
-64.596527
-71.221001
-64.665932
-56.417027
-61.460407
-43.521641
-147.678360
-78.836716
-80.209335
-129.819016
-116.438042
-90.790810
90.277771
38.251183
-109.348671
-111.842194
-125.480759
-99.167076
-64.029869
-67.402649
-117.151138
-59.211460
-66.016487
-57.483837
-159.619049
-176.124741
-122.143013
-76.583229
-131.216690
-64.528488
-125.496193
-65.500328
-44.098320
-51.132397
-58.411339
-114.775261
-80.789833
-70.504204
-154.660507
-133.716797
-58.181084
-48.367439
-68.499123
-68.976524
-59.659473
-60.625389
-102.503105
-90.035065
-83.665131
-53.125019
-98.656662
-39.349178
-53.261959
-60.989365
-55.424686
-68.269043
-92.170937
-62.412655
-35.511414
-75.660873
-103.633217
-158.798645
-54.598141
-161.545929
-49.938828
-76.364235
-59.173470
-64.891167
-91.519112
-55.402592
-71.126228
-150.213425
-59.868866
-91.522552
-101.273834
-60.029148
-96.565056
-70.501633
-125.880928
-122.127983
-91.213585
-94.471939
-102.829185
-67.393768
-67.419868
-67.169716
-157.175629
-81.839661
-62.816761
-138.059937
-147.722717
-86.949028
-45.099091
-61.705864
-83.838104
-93.523178
-102.548492
-58.281296
-48.655609
-56.786850
-62.321129
-82.481949
-40.559719
-93.370720
-67.427231
-32.075451
-57.984436
-58.721565
-44.503098
-142.894608
-136.678253
-44.288555
-66.594193
-71.635262
-152.125000
-55.348778
-81.320915
-67.066116
-63.192249
-32.507797
-96.087776
-78.250809
-62.991936
-148.107849
-135.674850
-38.479633
-154.573029
-55.437393
-53.236877
-111.232941
-85.150978
-101.633072
-152.432266
-48.884037
-126.163147
-62.848782
-60.364975
-76.817764
-59.678391
-100.774055
-88.073151
-76.060722
-97.384621
-73.392311
-118.510986
-89.719391
-59.808247
-67.241470
-114.708580
-67.760460
-91.620148
-64.676682
-50.313641
-72.085075
-61.672607
-67.925835
-93.447266
-63.435062
-74.114594
-99.344421
-86.921127
-74.404747
-99.809616
-63.019009
-114.717148
-146.778732
-131.243103
-143.854752
-101.989738
-122.109756
-91.126335
-86.209686
-134.352631
-161.576614
-79.111717
-71.033188
-164.077103
-159.303802
-110.498451
-53.788342
-126.152359
-69.060066
-50.425800
-52.204178
-95.687737
-87.322083
-113.348679
-158.169571
-71.875572
-56.256969
-55.906616
-72.693108
178.245087
-102.626968
-147.143433
-113.546371
-62.207500
-51.607521
-71.766724
-148.960159
-115.680275
-75.213348
-114.217728
-109.613708
-82.524887
-53.559963
-65.848251
-54.534122
-172.977448
-84.079773
-64.930000
-65.024773
-75.901863
-57.725922
-58.177383
-67.704872
-126.245865
-55.423622
-61.062912
-55.885529
-89.654060
-79.372437
-64.177139
-73.962555
-59.623928
-60.510979
-64.938210
-93.145592
-71.852310
-55.695366
-88.509216
-119.604172
-63.654491
-69.699112
-44.200531
-56.947620
-49.398304
-109.238350
-79.473351
-56.262642
-144.884262
-135.582520
-126.391823
-101.252296
-69.949356
-63.296959
-129.094604
-103.042656
-84.582924
-73.517418
-76.364288
-116.527092
-65.813667
-81.839935
-113.729805
-96.766205
-96.689804
-58.839722
-108.724472
-91.538902
-88.340317
-87.283119
-66.098053
-96.623604
-37.679169
-64.116875
-71.533768
-125.391815
-79.911499
-115.051796
-65.103081
-43.354324
-52.483688
-150.863968
-160.428787
-50.818672
-59.896706
-64.007248
-65.245819
-65.759575
-57.067780
-62.432091
-48.458355
-80.140480
-110.977371
-118.367966
-96.015396
-60.415848
-54.743984
-60.606369
-61.182392
-82.582726
-93.057327
-75.893051
-148.825867
-113.140755
-62.954765
-61.984634
-63.395660
-70.642159
-75.929291
-103.868462
-60.410301
-83.492462
-63.409985
-89.489281
-61.827717
-67.234085
-63.694748
-57.431664
-68.357605
-73.787758
-61.667622
-98.829727
-109.410416
-71.760002
-90.703720
-117.062248
-97.048691
-119.043335
-60.054283
-101.061684
-67.380951
-60.289223
-65.641922
-62.029560
-55.963287
-69.091293
-119.116692
-83.616638
-55.280571
-54.011578
-100.645599
-77.459290
-76.782776
-36.968945
-57.322208
-76.227158
-64.104691
-89.900429
-151.595871
-55.134171
-83.108200
-123.222237
-155.517365
-148.502213
-73.506241
-135.042404
-66.421494
-153.623260
-72.620506
-62.862236
-103.849396
-139.349182
-81.933662
-86.197594
-59.774727
-77.994118
-72.035461
-70.857613
-149.244843
-72.123886
-128.766434
-45.753368
-91.408043
-83.475296
-73.035194
-75.595604
-70.452888
-168.282242
-85.677345
-61.235867
-83.912125
-56.998966
-150.928162
-63.782959
-72.333092
-61.615570
-78.732597
-66.535522
-63.606857
-71.015717
-57.875961
-72.801704
-72.444000
47.109989
48.153175
70.618896
93.823486
77.595131
66.856735
45.593132
64.322945
-32.855053
-65.202599
-82.553299
-143.665909
-93.855103
-62.943756
-126.232384
-95.490288
-90.096260
-62.012512
-70.357430
-65.403053
-57.689606
-59.263062
-63.388248
-117.145142
-64.403519
-73.805641
-84.915199
-93.946808
-92.015877
-94.955597
-57.389706
-83.844215
-96.951180
54.959484
43.694912
63.837765
64.616211
-61.929703
-58.471306
-77.507019
-87.401443
-66.596169
-114.189613
-62.138149
-80.898750
-157.566574
-96.194283
-44.531918
-80.830528
-28.533743
-101.727654
-71.282173
-67.054893
-63.799961
-134.547943
-39.837181
-73.161987
-97.618919
-121.758904
-61.025276
-85.494019
-55.117401
-67.315994
-174.968124
-119.194962
-48.790268
-146.735443
-102.944138
-66.137390
-76.105042
-157.067932
-142.044403
-116.901222
-63.358299
-51.900307
-143.928711
-135.004227
-103.852859
-68.865631
-104.537781
-98.195114
-108.890068
-109.226349
-111.007851
-52.342579
-103.830910
-99.340889
-147.398239
-145.467651
-88.845802
-60.907211
-82.808014
-115.219551
-80.980537
-93.586929
-78.991402
-96.179344
-51.792088
-66.706291
-73.957893
-70.446510
-53.700069
-56.462051
-75.699661
-166.842987
-64.240082
-167.885056
-79.282913
-77.014572
-66.431625
-70.894241
-61.883362
-94.601929
-70.222885
-117.355103
-62.170345
-61.156097
-171.158768
-137.590439
-114.093437
-49.945652
-43.070427
-106.147087
-73.887932
-85.964729
-138.180832
-105.545197
-121.316803
-71.727791
-86.682396
-54.892365
-152.574066
-59.359211
-52.336609
-63.919613
-39.586567
-92.752327
-53.930611
-55.530106
-56.984627
-47.341259
-31.507776
-58.626236
-42.231117
-75.297005
-69.070084
-69.094833
-67.811920
-165.839890
-72.363419
-102.092400
-53.873028
-91.066650
-61.145832
-38.026543
-66.384789
-108.790504
-122.646271
-94.431107
-61.376488
-58.566978
-98.871727
-31.415768
-66.093521
-67.054703
-66.977379
-144.472290
-64.072044
-57.550644
-72.783943
-63.502861
-57.455666
-72.018661
-83.672134
-95.007690
-51.865345
-65.169739
-68.732269
-73.764526
-59.881187
-165.628098
-102.644905
-82.970192
-121.407974
-66.756226
-58.967957
-55.474602
-102.392448
-125.749146
-62.838066
-134.398605
-100.161865
-63.159683
-108.498764
-99.511810
-105.529404
-59.713177
-74.703201
-82.000069
-139.577988
-135.401321
-61.774590
-73.634048
-148.243408
-97.764931
-97.557564
-69.382385
-48.607018
-56.375774
-80.045349
-105.766823
-65.620270
-53.378216
-79.673531
-93.500267
-86.923119
-122.258232
-114.097282
-65.750488
-147.954681
-62.251705
-66.683731
-59.706135
-118.621841
-179.756897
-141.373428
-67.208427
-70.092697
-70.114296
-141.963272
-89.790276
-71.585396
-54.237751
-57.029724
-58.459469
-65.643745
-60.094322
-144.547501
-44.076595
-61.537365
-66.568550
-74.426003
-58.507553
-71.168945
-60.528156
-105.482391
-85.603188
-97.748596
-63.698902
-76.489464
-68.320503
-59.065533
-67.825264
82.316750
81.235863
55.801922
57.159908
85.364014
58.036789
62.409252
54.099712
59.957542
61.599525
-81.400414
-127.630180
-64.788696
-76.566017
-117.003319
80.970306
-88.934196
-107.754135
-70.591759
-51.932438
-98.969780
-87.225311
-68.875885
-83.253792
-150.100510
-53.009521
-53.090801
-61.285530
-82.617722
-61.433342
-113.478096
-55.696712
-80.455078
-69.916069
-157.232956
-112.968864
-61.211864
-53.257812
-61.671593
-135.061417
-144.906738
-91.650154
-101.353348
-74.530869
-77.655785
-142.453018
-63.863953
-47.652309
-56.563412
-141.463211
-148.842041
-97.567749
-110.670029
-98.982841
-37.481441
-62.964203
-67.270439
-84.675911
-68.001846
-33.691544
-63.256332
-169.703552
-76.750870
-78.293015
-75.589935
-63.654251
-142.478683
-58.980198
-66.302498
-130.756104
-140.877869
-112.364845
-77.256104
-55.691814
-88.387672
-89.113724
-88.776886
-144.516678
-94.971085
-94.815048
-74.437561
-67.742516
-120.711700
-80.238586
-78.746277
-45.399796
-59.867889
-66.028702
-72.459297
-75.362701
-101.868126
-56.537304
-29.797047
-56.126812
175.003174
-69.289780
-92.592667
-108.528015
-131.227264
-97.480064
-96.661400
-92.870140
-96.639305
-112.194321
-85.179329
-125.613594
-98.688324
-85.391998
-132.099823
-72.881302
-71.283646
-143.519897
-81.775330
-141.861481
-74.826958
-145.934464
-52.508919
-85.568169
-80.483368
-57.507404
-89.920631
-88.134613
-88.692505
-77.773369
-56.999714
-61.536491
-36.874550
-93.826233
-58.308701
-131.568497
-91.807281
-53.904522
-84.338303
-100.387192
-63.911442
-136.477798
-34.743523
-51.459137
-102.459572
-47.674049
-120.666801
-50.106297
-48.177063
-163.460724
-108.806107
-75.830383
-99.433067
-64.309128
-96.577660
-71.564705
-44.053432
-30.243509
-109.350189
70.511780
65.044151
44.723431
60.035080
55.652435
73.676254
49.607250
47.168575
41.922665
47.139591
85.172379
71.845612
54.246796
54.707581
52.563110
62.744041
44.026649
76.739029
-147.404083
-95.515610
-47.204075
-85.523445
-149.737915
-61.623604
-81.452942
-114.059319
-63.466717
-59.766624
-56.606201
-97.311050
-82.610756
-57.924118
-112.870827
-58.979042
-87.994537
-114.559052
-52.362049
-78.657127
-72.120232
-117.768135
-80.946274
-67.152710
-150.163223
-160.514954
-31.769352
-93.410393
-77.978233
-75.734749
-82.940010
-91.538460
-53.924664
-118.948936
-74.395851
-40.415291
-83.192192
-67.050285
-53.640755
-46.982491
56.364437
159.172501
-78.688995
-106.823769
-68.249504
-69.481293
-158.596848
-51.924511
-67.026543
-153.467300
-92.299644
-58.002789
-70.834511
-89.585487
-71.836143
-57.198994
-155.810806
-67.632683
-56.967667
-86.415398
-65.545631
-58.182507
-64.769890
-81.611526
-57.859192
-127.986458
-65.774109
-59.710209
-98.665550
-138.777634
-59.343105
-155.865799
-34.087673
-20.718142
-81.949150
-114.481720
-75.667374
-107.803627
-56.461708
-57.624813
-58.928452
-59.330025
-49.318100
-63.675125
-154.788635
-63.475132
-84.158058
-98.400764
-86.932648
-66.442009
-152.366226
-155.404968
-96.142876
-68.711342
-52.383324
-169.667068
-29.000153
-65.419189
-136.175278
-175.473022
-41.933037
-58.169022
-35.930004
-124.347931
-63.899872
-71.307030
-58.164379
-57.944622
-110.554070
-78.096771
-160.297653
-55.711021
-71.142876
-42.366913
-80.318283
-86.757599
-55.005398
-80.432434
-61.178631
-60.793919
-131.710693
-104.791855
-117.885536
-69.863213
-94.750023
-67.307915
-83.569344
-77.804321
-65.196503
-83.076080
-74.937988
-71.435707
-128.601288
-69.853096
-59.157536
-163.281448
-40.195480
-151.276505
-56.644783
-50.246696
-100.572212
-63.212543
-67.034996
-69.424019
-137.805115
-59.150131
-70.936531
-30.905258
-78.411133
-50.677448
-25.074524
-132.779526
-79.606598
-75.962097
-81.304352
-151.586212
-63.184780
-147.544006
-72.151100
-86.637123
-116.498367
-61.728802
-79.921066
-63.431637
-69.744858
-123.284920
-147.406754
-93.646309
-91.339973
-95.158600
-106.817444
-96.730736
-112.253777
-118.271454
-144.669891
-72.486549
-92.224228
-77.468544
-153.080063
-65.947594
-60.241917
-48.703781
-163.341171
-133.674698
-141.655655
-66.499313
-108.888855
-66.226181
-148.928467
-121.746201
163.926041
-70.452522
-58.726856
-143.844330
-55.537403
-152.038040
-107.366516
-152.413116
-39.609982
-116.224800
-28.376059
-61.310902
-74.281502
-151.272430
-93.372505
-69.229248
-28.955093
-142.103546
-73.924660
-88.453278
-160.387711
-73.674011
-62.779579
-107.043526
-110.554398
-151.008118
-58.324211
-70.661194
-77.752083
-146.270248
-37.648415
-55.508717
-35.594673
-92.297859
-64.163132
-90.988823
177.225327
-116.402275
-71.434502
-79.289848
-62.600655
-37.216537
-55.584618
-139.053391
-56.872227
-97.059624
-56.856651
-55.084965
-140.322098
-64.620621
-78.049095
-73.219421
-124.771584
-110.285805
-101.803703
-110.433800
-79.554840
-117.304573
-55.931404
-53.212265
-55.441990
-59.424126
-151.709671
-61.292236
-63.106251
-131.714508
-169.617630
-136.589920
-95.045181
-77.076447
-74.692467
-49.149475
-94.174988
-43.447823
-51.705158
-56.371719
-119.187645
-90.533417
-71.097687
-118.119293
-105.383301
-86.468559
-41.323792
-123.930634
-99.592888
-95.229141
-91.306442
-67.509842
-42.638187
-45.886890
-92.712929
-73.004654
-103.982796
-67.412735
-66.500877
-86.875160
-170.105835
-120.226402
-66.561531
-59.185425
-129.877411
-83.097374
-66.541199
-138.762207
-79.118820
-70.105087
-64.492325
-53.771019
-59.461185
-81.119431
-116.052902
-79.807076
-75.003433
-59.070709
-89.833687
-75.053841
-79.579086
-60.733887
-62.821468
-64.845253
-62.121761
-100.519936
-58.864391
-88.931091
-59.013092
-61.571312
-106.930931
-130.945480
-50.463764
-45.211910
-70.814636
-73.645271
-103.335670
-44.373146
-84.506310
-72.341957
-131.398651
-55.806469
-104.250648
-70.316376
-139.483734
-156.065720
-62.734417
-44.727398
-78.023163
-49.806145
-69.621140
-62.264057
-35.353451
-113.362778
-122.546356
-57.844711
-77.126709
-138.943695
-73.608551
-58.913471
-43.591396
-46.971077
-60.908741
-66.270180
-97.919441
-61.306839
-112.562477
-86.246986
-63.108894
-122.849892
-51.586456
-71.590599
-139.806290
-33.503731
-60.325935
-143.576675
-69.534111
-38.740479
-67.808968
-52.152290
-82.814240
-72.941154
-98.002312
-72.317909
-74.808556
-60.446064
-70.916428
-59.240494
-100.313843
-81.180801
49.144157
104.549629
81.699158
22.093199
86.261948
45.219769
-45.279072
-105.593201
-59.870914
-70.803421
-123.067764
-50.059757
51.805454
59.905106
48.358616
106.250427
68.120644
75.033882
84.311974
82.576889
80.877747
82.367599
77.731369
59.267097
81.865311
-70.231941
-69.843391
-104.043106
-63.094387
-70.590790
-65.755920
-54.266254
-55.321770
-66.773209
-48.550064
-75.671555
-96.395355
-126.355568
-113.233002
-67.720581
-145.828583
-68.361572
-123.739975
-56.746574
-98.934608
-101.042114
-148.009552
-155.113174
-169.538788
-117.556496
-110.390579
-147.154327
-59.741600
-67.364815
-168.331009
-162.556549
-68.401718
-148.775650
-78.311356
-43.993282
-70.833282
-102.183372
-131.236694
-49.827065
-65.302650
-70.232407
-79.537750
-76.378723
-147.765259
-99.669266
-91.112411
-45.865807
-58.412136
-63.291683
-67.065498
-113.165970
-58.133610
-92.589066
-116.296806
-112.991348
-159.981674
-68.866692
-74.615959
-69.835991
-50.399601
-100.121849
-102.529251
-59.605076
-164.421082
-155.489471
-102.394180
-72.011490
-53.179516
-57.316254
-69.381042
-83.416031
-79.324486
-160.124435
-45.093048
-59.855026
-121.963051
180.000000
-49.426529
-71.010223
-61.059464
-150.265244
-167.643921
-69.406845
-50.891460
-46.136192
-77.499451
-68.335045
-129.422806
-74.756897
-31.492908
-79.918770
-51.324249
-102.909714
-69.118988
-152.409531
-96.154991
-77.536613
-65.303070
-95.930084
-103.696220
-106.591034
-105.620110
-173.871536
-61.405376
-84.460533
-145.099731
-56.056259
-116.352348
-80.742264
-128.394440
-132.786942
50.597240
55.232269
74.245430
63.389351
72.040085
82.461617
35.399712
43.793888
40.315258
50.531780
59.490139
38.282444
49.940456
72.672935
59.306927
82.236176
-58.218727
-78.108109
-69.450005
-75.017578
-32.976295
57.286541
66.361053
-47.105686
-59.005913
-72.661255
-58.514240
31.430725
71.827965
56.538265
-54.419579
-80.514587
-44.666233
-56.605484
-70.737968
-58.310146
-52.175800
-74.582291
-72.000664
-64.518456
-137.389359
-70.878738
-51.176235
-53.776329
-61.877739
-148.758072
-149.117447
-108.353439
-117.958313
-97.004715
-148.810684
-167.372513
-64.770088
-75.664833
-75.434875
-119.846207
-94.950699
-104.416786
86.538223
78.446823
-76.132088
-151.875214
-25.133102
-91.678444
-90.700378
-105.712700
-90.551186
-51.781494
-65.064362
-59.041962
-82.479897
-128.260010
-64.040039
-61.052940
-80.954185
-64.004837
-102.343124
-75.391487
-128.611954
-70.407845
-152.600464
-126.515503
-58.113110
-65.165741
-80.070686
-75.457100
-101.695183
-72.817291
-64.480392
-133.626205
-55.075153
-122.606865
-68.598305
-64.309357
-58.117065
-54.036228
-102.227196
-80.338181
-62.552841
-49.985386
-100.223511
-143.315369
-98.043022
-131.599625
-121.568207
-107.062630
-57.909927
-96.884209
-69.407242
-71.707664
-55.937004
-113.053574
-124.588806
-142.767960
-131.148254
-92.679893
-84.427635
-122.888512
-101.404526
-135.895462
-116.683189
-112.694771
-93.841072
-64.887024
-59.376438
-61.842461
-132.755920
-78.225868
-62.923824
-71.908791
-45.903027
-41.059620
-79.642838
-64.811768
-146.323685
-68.554977
-73.547096
-156.443130
-54.132114
-63.455574
-63.823948
-141.353973
-63.273750
-115.418167
-55.476616
-170.492249
-71.470749
-76.798203
-103.004486
-83.588089
-112.423454
-74.095375
-96.620605
-60.377586
-89.176971
-54.090420
-78.368759
-63.898617
-125.322929
-59.540737
-66.866928
-58.334702
-55.180534
-74.263641
-50.556713
-126.005127
-50.818764
-62.321785
-67.582924
-74.135323
-63.993214
-83.294823
-138.875015
-146.402695
-71.786507
-56.264111
-102.086792
-133.817352
-117.601028
-97.779839
-108.740685
-78.492615
-61.776352
-156.858154
-74.790459
-67.912361
-96.961807
-54.975422
-63.438541
-57.248829
-67.465034
-78.734245
-60.471611
-124.622887
-61.656742
-111.014046
-46.598980
-78.063599
-60.006172
-123.176376
-57.707554
-92.369858
-91.762962
-72.772743
-110.971207
-94.311302
-62.234432
-72.080086
-140.403671
-61.237259
-51.634293
-156.855896
-59.464771
-65.592171
-43.025673
-77.315910
-72.222878
-125.475540
-89.333954
-172.123688
-71.603195
-66.578590
-88.815369
-140.667358
-57.003391
-55.194843
-65.245819
-33.464424
-64.604691
-126.830704
-73.770004
-80.246574
-55.857048
-83.847740
-94.682686
-77.726166
-105.683151
-125.872200
-111.890587
-104.879349
-99.245941
-65.258873
-110.242027
-53.906078
-52.537750
-126.014999
-62.991737
-64.711845
-121.960014
-105.226440
-101.473549
-53.679905
-134.944839
-62.463463
-143.267380
-68.228752
-59.556194
-70.672096
-89.642647
-62.062572
-39.389820
-68.990265
-81.637657
-64.147339
-51.932899
-58.213932
-113.935974
-62.919754
-112.114006
-104.533485
-90.537590
-117.520256
-60.480461
-76.846947
-151.614227
-58.298264
-93.329231
-65.971245
-31.683661
-84.054016
-103.343254
-132.513870
-125.685333
-65.929970
-156.021225
-103.091690
-56.840755
-56.489044
-70.357246
-109.859550
-62.746910
-122.131340
-96.285980
-60.672348
-97.615402
-128.036697
-72.783829
-101.362755
-139.946777
-72.711403
-98.269508
-105.380913
-138.581055
-77.088829
-81.271095
-99.688133
-105.694870
-65.177948
-123.481972
-62.649879
-107.846970
-96.404800
-54.092514
-136.128769
-79.348267
-74.764633
-77.976768
-108.631386
-66.569061
-143.462402
-79.594025
-158.608002
-78.010635
-58.309883
-158.080124
-131.672028
-55.992802
-63.813934
-148.283997
-126.232162
-144.636215
-42.684799
-113.293396
-60.617733
-97.857498
-66.230804
-54.589890
-72.117874
-62.878868
-141.824585
-102.082207
-97.915672
-70.763878
-109.557465
-66.193611
-167.418625
-131.135742
-70.399887
-141.449051
-133.124405
-152.982117
-61.408573
-132.411530
-56.212059
-53.488945
-69.928436
-89.046837
-61.782848
-95.886520
-79.909531
-119.829979
-61.023857
-54.784012
-87.237122
-59.021732
-135.845871
-92.233223
-72.118950
-58.058270
-54.875954
-64.540131
-64.663101
-65.409798
-39.434971
-67.058624
-47.592304
-145.898376
-60.118797
-81.943375
-47.151501
-64.888977
-86.235283
-64.971642
-61.732681
-93.445885
-44.586761
-158.439636
-59.438244
-93.439621
-118.874794
52.008827
74.355515
74.953842
36.783871
73.571678
-85.437836
-71.054947
-99.822395
-90.632065
-92.605247
-98.124672
-79.064903
-73.993614
-59.762764
-60.899010
-67.456131
-80.851791
-56.634933
-63.392963
-65.836777
-56.295933
-129.573654
-114.227600
-150.447281
-100.135689
-64.686668
-78.390968
-90.262154
-108.284637
-160.912735
-55.678017
-73.188766
-57.454624
-63.238827
-77.807465
-60.269287
-99.147301
-70.688805
-61.700565
-130.172440
-75.556335
-61.931461
-57.294685
-63.954433
-55.752808
-78.783028
-54.552059
-87.572479
-69.142258
-92.784157
-151.379822
-75.256065
-71.630905
-163.023041
-81.955643
-75.167961
-133.575241
-89.235680
-94.116646
-108.281273
-60.724995
-82.312637
-138.825806
-82.138969
-76.128372
-54.332375
-76.711197
-75.829971
-100.790688
-103.682503
-61.806767
-69.134445
-100.968895
-65.610535
-80.418289
-83.112076
-77.718597
-151.857849
-100.610451
-139.729813
-136.963623
-78.707909
-37.499096
-67.016571
-152.367859
-149.116119
-136.968338
-132.591232
-63.038078
-136.893021
-57.811974
-73.698502
-64.511368
-119.928223
-50.093361
-138.458588
-58.671883
-39.327991
-71.824425
-66.589294
-112.668900
-152.032486
-62.219112
-141.136978
-62.935169
-64.421387
-60.782314
-94.097672
-107.867149
-135.127823
-99.436722
-65.665718
-144.694824
-84.138046
-83.279198
-68.426933
-60.862816
-70.603966
-60.853745
-75.486359
-53.730545
-131.309311
-78.420349
-76.211800
-138.267990
-69.432762
-65.470108
-85.121147
-74.210785
-60.363583
-71.346024
-36.261562
-84.547577
-56.428467
-63.495861
-55.331776
-69.256119
-133.953674
-80.706825
-157.877350
-80.665405
-18.578524
-46.146385
-60.655197
-81.741447
-55.863453
-45.202911
-148.269791
-56.845249
-81.385895
-80.043213
-119.638458
-60.283821
-140.715683
-61.484047
-65.356598
-136.774673
-155.739746
-46.110397
-104.646271
-59.771721
-82.316582
-153.831421
-71.900803
-95.258362
-63.527824
-65.519203
-149.854706
-53.911682
-103.204849
-138.842361
-91.744408
-138.617813
-35.655067
-38.589916
-76.195404
-93.533081
-70.646019
-57.472836
-105.452034
-65.133942
-83.671982
-102.885376
-80.984795
-112.459976
-46.726696
-57.885639
-64.588577
-72.114380
-82.082077
-65.943459
-135.443176
-70.765030
-148.557327
-61.100040
-84.821899
-57.603306
-52.795544
-57.734173
-124.918236
-86.673996
-58.076725
-56.939766
-69.858688
-114.148308
-67.943588
-63.427303
-64.274712
-125.016090
-82.050705
-86.010857
-156.086227
-84.183205
-74.313217
-60.597900
-79.725319
-72.917839
-95.208061
-84.345528
-65.700272
-67.794624
-52.783379
-98.231689
-66.400421
-85.179962
-42.617409
-55.551304
-161.525528
-69.707092
-70.700142
-55.906342
-63.869507
-137.691345
-44.444439
-134.845078
-58.320236
-68.375504
-74.895340
-65.433525
-58.017113
-116.327827
-54.677460
-134.530930
-85.324440
-114.391029
-33.884605
-107.660110
-67.533127
-54.586636
-60.799938
-121.975235
-134.736984
-68.601120
-67.633987
-68.737404
-74.383881
-86.076027
-46.907696
-69.184151
-57.206985
-48.176807
-97.598320
-71.276962
-46.332802
-99.746071
-136.030228
-158.595352
-160.508652
-143.436478
-136.597717
-79.180801
-76.141609
-53.504204
-162.848328
-63.584541
-65.350914
-61.420418
-89.504692
-43.998489
-55.677494
-56.442421
-68.252998
-64.719398
-66.161049
-157.987457
-58.854774
-70.318298
-70.748329
-35.707336
-53.904034
-75.402016
-55.044037
-47.875164
-151.796906
-123.025322
-65.514534
-103.057404
-42.147583
-64.610558
-82.266022
-61.624825
-130.390045
-76.342705
-46.378952
-60.163132
-75.825127
-48.340565
-107.106689
-57.017216
-108.316704
-155.418442
-93.717232
-64.844208
-65.044960
-83.380516
-72.749725
-74.865562
-48.890091
-158.240005
-152.238251
-62.258579
-67.696907
-147.979294
-69.535416
-99.899467
-118.600998
-48.914677
-82.118004
-144.495285
-62.774269
-79.883179
-105.998337
-67.361710
-86.955536
-80.814041
-87.444649
-63.861843
-119.435921
-27.794003
-96.053535
-35.248104
-68.879105
-74.064545
-81.346664
-166.920380
-67.862312
-117.627022
-160.994202
-68.148758
-59.938499
-75.013550
-77.452164
-53.814938
-79.105003
-57.164639
-56.764309
-82.367828
-123.201622
-56.124733
-129.782440
-67.688553
-84.141899
-134.082733
-91.510124
-88.332649
-162.590927
-59.793255
-91.281677
-71.242790
-49.652130
-139.428680
-74.928314
-69.014320
-61.723911
-52.094788
-62.375919
-71.303452
-68.041489
-54.721909
-76.453217
-71.623848
-62.753330
-66.735359
-53.858574
-64.307976
-61.290783
-157.280457
-61.956726
-79.863838
-97.098137
-61.050304
-51.225620
-148.353867
-85.038414
-141.727997
-61.969402
-56.740402
-67.009048
-68.957504
-72.469559
-58.470909
-61.958740
-57.507778
-56.734924
-123.370010
-49.286690
-49.352741
-61.147743
-53.350811
-62.004257
-148.769562
-88.782761
-145.838348
-72.419128
-76.312889
-44.951511
-67.674316
-62.890575
-153.764053
-95.263474
-47.978123
-78.256447
-63.883186
-118.049324
-149.518600
-56.668953
-29.796394
-31.791147
-117.404022
-129.469910
-136.883087
-107.878296
-68.342209
-92.389030
-150.351395
-122.143990
-105.258553
-149.466171
-131.446457
-97.932327
-56.230942
-81.182678
-59.161270
-37.955498
-151.377487
-48.803421
-82.183685
-109.497185
-45.405827
-130.063446
-96.928230
-68.676361
-61.153591
-73.484970
-88.329514
-85.262917
-60.079159
-52.598011
-60.733562
-58.429241
-114.250656
-101.076477
-78.446716
-54.705147
-100.903427
-152.152893
-67.289505
-108.145981
-120.861694
-146.444214
-64.016121
-92.441139
-132.028717
-47.985210
-87.342384
-46.084290
-159.317734
-57.345467
-66.534660
-97.418686
-72.919769
-120.237595
-59.418018
-73.996506
-39.323414
-56.339134
-101.006569
-61.338024
-163.318024
-75.615822
-96.813660
-81.403984
-113.122581
-66.208549
-59.028076
-97.361923
-152.997406
-62.285488
-62.280270
-67.424339
-56.521217
-107.900948
-63.781948
-68.701561
-148.936661
-62.327705
-49.974049
-68.356964
-63.721508
-45.431255
-57.178406
-57.448822
-119.011421
-67.528946
-100.446342
-68.464340
-91.902298
-157.151306
-137.069031
-68.082848
-72.109100
-82.443329
-57.117615
-69.955154
-64.610161
-86.111534
-169.023926
-67.894211
-111.898705
-70.264030
-64.074730
-65.283699
-74.592194
-69.563644
-57.946743
-157.289474
-60.007381
-122.730133
-88.117577
-55.677315
-74.772316
-75.453735
-67.691788
-59.639938
-76.863052
-89.011543
-46.470062
-63.863537
-72.742722
-57.000587
-105.670410
-167.666794
-58.994083
-141.460281
-60.914055
-46.272354
-76.044380
-68.181625
-64.056190
-41.054352
-114.830238
-61.393978
-65.455841
-68.898354
-152.940857
-62.823265
-58.567039
-68.922859
-63.623299
-58.027794
-156.093918
-94.309387
-135.407288
-63.329845
-145.761993
-62.949631
-80.893890
-70.179375
-55.397781
-89.531395
-118.604836
-74.973236
-60.419025
-160.299866
-60.514091
-64.387970
-63.904682
-68.608727
-58.308250
-73.332420
-57.685337
-158.669342
-92.342941
-50.044556
-45.213963
-75.935501
-61.860752
-64.689095
-138.165756
-36.725582
-141.606796
-32.739979
-114.528923
-170.302460
-83.846771
-79.803047
-80.188019
-108.245651
-89.171997
-81.410851
-54.992439
-72.698418
-63.033409
-148.101639
-66.002121
-169.427841
-65.899162
-34.960487
-69.842285
-58.748119
-127.277000
-58.385532
-91.447578
-85.272644
-57.894646
-82.141914
-59.775681
-59.438324
-70.627991
-82.119362
-63.894756
-150.418152
-126.218941
-76.320183
-41.380817
-67.025558
-137.697067
-78.744728
-175.186127
-73.897972
-81.215927
-101.761551
-71.631241
-71.385735
-47.326206
-55.770061
-71.054146
-88.513199
-64.583160
-86.619759
-52.082050
-146.956268
-87.435799
-80.622803
-39.883953
-57.784100
-151.107880
-131.520752
-121.324615
-104.096054
-55.592812
-147.421814
-69.713242
-125.468521
-58.975307
-97.053947
-52.484055
-45.969006
-153.027069
-89.868263
-108.004372
-101.742790
-50.604736
-60.099567
-87.095749
-157.144073
-156.272873
-74.430862
-69.525284
-96.293983
-152.174728
-55.465565
76.125435
41.815781
79.730721
68.183807
-112.321602
45.575115
79.051620
71.867455
54.000198
58.148819
47.172749
48.085587
61.440514
64.311676
74.591682
89.682106
56.179295
51.163109
64.950508
58.369911
57.408005
-62.653233
-99.861671
-66.479019
-57.638515
-52.930187
-54.874832
-86.542450
-71.034630
-91.116867
-38.224945
-147.342834
-69.717400
-123.564400
-83.749115
-60.780602
-51.757099
-112.563927
-52.458317
-66.313507
-81.283478
-85.902260
-37.940033
-134.498566
-124.367508
-74.992157
-72.410263
-94.669052
-119.158890
-61.330875
-152.390381
-86.060211
-60.620823
-127.885406
-71.402229
-66.207397
-83.558487
-164.477966
-93.209457
-59.912621
-56.097469
-59.137207
-128.728058
-76.414093
-108.775772
-62.393425
-86.150116
-61.174107
-119.334938
-133.256104
-47.588272
-140.277313
-97.347862
-105.051903
-60.942013
-56.551159
-56.764786
-87.833984
-71.101913
-117.767456
-80.864540
-163.382004
-90.722282
-81.797798
-78.785309
-57.428379
-135.679977
-151.874008
-53.747604
-153.943054
-59.357639
-74.719406
-75.481483
-137.027847
-41.276203
-67.218536
-132.097626
-55.457386
-94.683647
-86.880196
-81.185898
-76.108589
-89.815422
-79.561668
-157.502289
-81.368126
-108.643349
-139.086899
-62.222023
-65.748245
-76.527351
-75.883179
-57.939808
-110.384079
-62.925076
-89.146263
-68.593773
-84.253311
-69.791145
-58.076843
-71.674316
-94.921623
-117.729393
-52.960056
-69.960190
-64.313293
-80.280899
-65.932877
-121.533485
-103.888245
-134.582611
-73.133881
-84.212921
-139.679123
-78.003174
-73.655617
-64.048302
-100.800728
-50.507561
-51.504810
-76.198875
-70.863289
-58.010277
-99.606812
-114.363693
-152.638489
-76.278572
-76.114426
-57.894032
-62.286602
-69.454704
-65.379532
-68.014465
-89.953857
-62.891430
-64.377518
-72.169044
-134.237198
-45.333984
-88.280807
-63.449135
-58.361588
-49.893055
-61.017342
-55.220490
-60.356056
81.472740
53.635441
54.653412
-152.972549
-75.963295
-67.961601
79.410233
61.401245
68.433235
81.210999
46.594425
60.021610
65.807053
39.073677
66.851189
-127.662376
-61.421185
-61.217560
-70.955246
-98.914482
-85.458549
-76.457710
-125.860847
-52.815956
-158.063095
-60.011597
40.873425
78.856903
62.732929
-78.394920
-70.018051
-34.321419
-72.399757
-60.774910
-138.355087
-159.216919
-80.890182
-28.910198
-100.166687
-66.340538
-55.707970
-58.787094
-52.688652
-65.076813
-8.186379
-27.007467
-84.620323
-66.419922
-138.970993
-143.341232
-35.077431
-31.173565
-50.597816
-96.091072
-59.628574
-157.139420
-57.527225
-166.695221
-87.744263
-117.251846
-148.054550
-42.592896
-162.354065
-60.743095
-111.070404
-69.366943
-135.239548
-54.138981
-73.053902
-65.166725
-93.691841
-68.985130
-68.449196
-68.540825
-126.510780
-67.697121
-89.948402
-82.882080
-69.251755
-47.221745
-66.931892
-48.067368
-54.928169
-83.417381
-61.169880
-70.496346
-66.802017
-84.794456
-60.496117
-120.906624
-54.453182
-55.924160
-32.550453
-61.887123
-63.200748
-67.544022
-67.824944
-68.865143
-77.328644
-123.536041
-150.695099
-42.292839
-66.978661
-155.951904
-61.023312
-60.120148
-50.446316
71.978401
73.242119
94.990845
58.112713
-74.101898
-66.331696
-50.130432
-73.962433
-61.144314
-98.341125
-94.492851
-103.608879
-55.038754
-135.119202
-88.176094
-150.058273
-57.500072
-148.380234
-96.776138
-66.426765
-113.543236
-99.923698
-61.034950
-103.324043
-57.468258
-96.280312
-63.861515
-55.496037
-66.016930
-67.445961
-129.432159
-87.395332
-117.789474
-104.917168
-162.430695
-61.908707
-69.388092
-66.827232
-125.307571
-90.793129
-65.444305
-66.976433
-155.203445
-55.016735
-52.141880
-76.323944
-91.556259
-71.165825
-57.579338
-61.933685
-78.596451
-73.115662
-73.806366
-154.832397
-150.687057
-75.646660
-139.021805
-93.815292
-29.941795
-61.322514
-64.972298
-59.277248
-56.338650
-114.849800
-123.814697
-99.070526
-65.459000
-19.186810
-53.364510
-57.352554
-59.390472
-83.978157
-100.057190
-143.327332
-143.810303
-65.363510
-68.274231
-112.665169
-94.416107
-69.509178
-39.049568
-142.033524
-59.649540
-67.735199
-124.953903
-107.958733
-95.419624
-53.015030
-54.018406
-90.453987
-56.831161
-97.667114
-61.721607
-67.175941
-79.097610
-80.217613
-56.436283
-155.711395
-137.566086
-57.753666
-71.151031
42.747540
-65.980125
-81.423737
-113.472618
-88.163513
-119.609367
-68.523308
-78.338982
-66.034157
-57.653835
-61.903305
-76.032722
-69.120773
-156.841812
-80.857483
-149.421219
-96.429138
-96.107040
-130.445831
-158.409988
-65.247276
-65.772575
-63.644928
-141.925201
-60.204151
-63.011066
-37.565094
-90.519630
-59.642609
-34.535526
-68.936646
-32.056061
-69.044800
-111.359818
-76.308990
-65.443817
-81.656219
-109.576859
-112.434097
-152.451569
-77.347748
-96.830498
-117.992386
-115.491447
-77.039246
-87.405899
-75.405678
-61.747639
-66.654434
-64.181450
-92.189445
-98.784500
-89.879646
-71.113045
-89.444931
-60.138035
-89.111069
-56.891575
-93.000000
-141.812485
-87.572083
-80.605568
-97.956749
-167.233765
-100.791679
-64.088051
-98.316582
-139.611008
-145.020737
-108.277199
-88.489578
-112.454109
-157.913071
-138.192017
-70.445976
-63.861542
-75.065636
-71.091583
-62.057335
-56.316383
-58.047451
-57.053120
-157.620331
-59.797859
-60.479233
-59.614189
-78.935143
-135.947525
-74.010948
-117.305962
-55.846226
-28.871058
-57.996758
-88.530983
-151.857376
-52.591404
-65.610023
-137.291824
-73.503723
-58.351040
-84.141533
-59.754971
-69.415703
-64.222580
-79.356064
-62.948174
-137.445084
-59.723511
-78.785072
-61.068104
-65.224434
-63.421402
-88.981026
-136.768417
-103.077034
-58.131916
-73.185005
-107.354988
-105.117798
-93.965279
-85.251732
-68.856575
-55.369114
-155.466583
-91.356766
-31.724970
-64.241928
-57.162045
-84.282036
-88.763824
-61.177189
-105.835854
-82.280922
-57.360847
-66.800156
-54.063450
-81.507713
-53.288998
-111.074760
-139.062622
-55.722260
-146.106552
-133.924866
-71.179161
-76.117249
-76.732269
-78.387924
-156.780899
-33.031345
-96.719406
-56.912540
-51.066769
-112.569588
-60.487099
-73.650642
-59.020870
-60.415371
-65.485039
-90.374611
-64.773506
-112.193993
-90.644341
-73.372101
-53.853695
-67.472801
-170.746307
-71.120941
-128.743896
-59.097424
-26.785500
-58.837704
-59.024509
-80.549301
-68.256691
-154.659897
-77.988983
-65.541924
-72.843445
-102.786255
-98.261116
-130.635468
-55.584412
-79.094147
-121.992584
60.444466
59.664337
-55.126869
-64.179329
-114.519470
-30.918249
-135.225189
-101.937027
-43.055492
-55.487289
-91.158401
-85.044006
-61.765575
-81.409546
-41.319641
-78.398140
-154.743225
-65.730453
-124.931923
-42.530941
-57.891033
-66.488396
-69.952919
-28.099600
-55.560791
-94.257263
-58.451923
-150.614502
-113.959335
-173.394226
-71.263809
-84.341942
-44.024670
-119.126251
-95.167686
-61.443150
-81.905823
-120.457649
-113.404114
-78.362183
-35.542789
-101.895752
-135.728226
-102.985229
-134.443451
-118.653244
-162.170944
-153.128082
-92.232925
-133.391083
-40.257561
-63.365627
-164.377136
-150.173737
-62.175865
-117.805756
-93.606682
-90.706413
-106.334015
-114.873901
-87.166367
-114.841568
-65.699532
-89.532295
-66.470207
-164.121582
-62.901024
-120.844589
-51.294353
-58.525108
-51.990467
-60.840267
-86.401192
-118.411415
-63.850613
-140.267975
-58.646221
-86.799301
-62.302208
-61.155777
-59.180717
35.410751
74.053535
59.038685
47.565590
52.335903
70.150017
88.313385
75.534523
-102.388618
-58.088032
-108.725365
-45.462467
-56.125450
-62.928413
-66.160332
-66.680000
-66.312759
-58.959965
-99.046577
-130.254791
-82.168388
-90.419273
-144.099304
-79.888725
-154.434479
-83.638702
-126.246231
-67.421158
-63.423180
-148.889084
-84.208420
-61.044800
-165.511047
-27.663441
-95.051178
-68.810753
-67.214592
-111.436096
-83.855721
-57.799160
-59.664391
-55.604820
-109.969360
-102.332146
-91.504555
-160.799133
-60.748039
-97.479248
-160.068085
-60.736217
-59.030704
-40.343922
-136.347153
-79.493988
-110.744217
-63.956944
-54.955128
-50.338184
-113.905312
-173.186172
-75.114563
-99.668236
-92.265923
-51.708546
-111.372910
-88.327629
-66.928352
-66.526642
-82.067680
-142.118271
-55.514256
-68.216408
-68.165459
-69.962715
-78.588730
-78.725311
-92.620491
-142.133804
-49.873302
-67.319550
-100.208099
-106.024895
-61.963863
-147.766571
-53.271889
-116.637833
-67.468605
-117.531128
-70.690613
-140.919174
-137.677963
-52.868256
-58.636528
-59.775074
-75.267570
-34.650517
-69.380676
-59.216091
-98.832275
-47.988300
-154.746918
-83.326927
-61.035748
-63.658344
-138.440079
-36.268845
-59.507462
-105.563942
-101.320061
-56.062386
-57.577965
-81.216652
-59.793530
-81.762177
-45.650970
-78.033852
-96.177185
-120.981628
-63.158024
-78.591019
-60.967747
-81.030243
-55.829178
-96.657730
-112.870110
-75.467545
-88.875206
-82.856323
-54.272545
-89.850624
-62.291595
-42.494766
-59.120018
-105.640923
-100.887299
-59.903439
-99.443901
-130.495544
-90.479164
-51.202816
-161.246796
-59.717735
-110.729752
-71.052803
-141.898392
-68.180740
-84.529778
-102.800049
-63.818607
-74.496704
-65.073662
-67.460266
-148.069031
-54.435783
-59.177097
-64.082054
-70.525795
-76.496109
47.803680
50.558350
-56.461048
-46.836105
-71.652031
-72.126259
-108.038162
-94.244835
-73.617508
-58.987995
-77.787178
-67.283646
-68.651268
-154.096878
-75.210091
-63.728962
-67.592804
-62.440781
-82.306786
-88.004089
-63.547913
-110.581367
-65.137573
-64.353783
-57.326069
-83.498032
-149.634827
-27.573397
-92.078712
-142.296371
-89.789490
-64.039711
-140.703506
-163.389908
-100.693665
-73.823349
-117.838242
-58.346138
-74.085709
-40.014816
-150.268906
-64.997131
-122.915871
-86.193062
-108.593460
-67.626457
-89.436844
-145.395142
-103.907318
-129.473145
-163.325256
-49.984131
-152.951157
-103.368637
-159.190826
-65.992859
-37.494305
-149.852676
-163.339325
-81.618973
-138.372406
-152.561874
-102.225952
-50.792328
-71.583847
-70.834679
-140.612701
-78.750031
-73.283226
-132.759369
-92.092781
-71.919701
-73.501976
-61.754536
-70.210442
-123.251877
-70.699364
-60.617859
-86.287682
-135.753769
-81.051842
-117.349258
-50.218540
-63.446114
-70.889809
-157.873611
-136.463608
-71.997169
-60.590229
-61.144573
-147.978546
-55.659649
-115.323204
-153.082321
-58.190437
-66.341370
-64.510246
-101.617859
-68.600067
-86.016479
-52.432178
-96.703163
-47.943115
-63.755932
-80.390121
-109.155022
-72.680870
-60.733944
-12.209007
-154.922714
-60.076462
-68.574776
-71.322502
-52.257011
-58.754501
-69.623734
-144.678314
-64.979340
-55.739326
-45.689777
-117.556946
-69.095810
-89.234093
-70.815567
-60.625656
-164.178665
-112.472511
-39.112675
-63.472359
-165.701874
-72.782570
-62.553070
-77.978279
-143.785034
-123.989159
-119.586922
-48.891846
-72.393486
-53.468662
-73.593300
-94.515976
-39.109314
-136.172104
-60.842945
-73.458778
-155.258453
-106.838287
-55.725159
-63.114189
-117.750580
-67.902985
-107.744026
-105.220894
-159.261581
-59.907379
-101.059715
-140.145737
-87.653748
-99.200684
-80.362823
-59.450565
-137.224594
-103.252678
-64.299698
-50.727814
-78.021416
-94.905106
-103.287292
-168.294266
-146.918335
-58.948082
-83.439362
-66.081451
-109.174492
-109.521156
-120.617226
-154.251099
-103.682373
175.934891
-50.516754
-87.669579
-38.858482
-65.897621
-52.918362
-151.777969
-70.850357
-61.246574
-90.816910
-152.060593
-51.329792
-56.793423
-65.956657
-114.688293
-102.954796
-131.690811
-105.393356
-88.253754
-99.641312
-113.392487
-140.925522
-90.203987
-81.680962
-58.969669
-102.284355
-82.954529
-99.577988
-63.158409
-57.507862
-149.355591
-42.058350
-59.528908
-84.401154
-56.150173
-53.542675
-61.385242
-116.191017
-138.663864
-134.130508
-52.535877
-85.410721
-62.789463
-87.424133
-77.942963
-81.903908
-97.043175
-65.478630
-83.200668
-124.509590
-130.872726
-73.350845
-93.422195
-87.429520
-151.759506
-89.188438
-115.856438
-119.556816
-115.928497
-17.085358
-39.434326
-79.461464
-110.222092
-56.700729
-80.243126
-156.651260
-33.951485
-65.801544
-76.393822
-57.718449
-55.687305
-124.132729
-60.302631
-76.438667
-66.732544
-90.709023
-75.676636
-58.513271
-78.146523
-60.099056
-87.050247
-90.353081
-84.666862
-74.129402
-89.543037
-89.016815
-122.401413
-61.994858
-150.503784
-117.980217
-97.928902
-65.618248
-93.728165
-62.365047
-65.403214
-59.261517
-38.569241
-92.342735
-41.017433
-92.257103
-52.920193
-100.903442
-77.092896
-101.592567
-102.354675
-85.724289
-51.330025
-67.312302
-65.211502
-68.911568
-29.599897
-48.600193
-67.405930
-47.402908
-136.378265
-61.252602
115.210968
81.175560
44.494053
102.934624
59.173866
50.825153
-137.512878
-88.299919
-76.677444
-158.116028
-64.952652
-69.383888
-29.392382
-78.214981
-87.119621
-119.131264
-108.921173
-56.491520
-49.479565
-78.049034
-119.710342
-58.494461
-76.333908
-66.610298
-112.489212
-104.592186
-78.396599
-130.644348
-69.374352
-66.621819
-116.692177
-82.479179
-83.106758
-63.813976
-44.195698
-62.312412
-45.887585
-140.708038
-86.925629
-144.739990
-65.460335
-66.445152
-54.909416
-43.906769
-92.216705
-164.040192
-71.919884
-56.720654
-87.345695
-64.545952
-54.246956
-52.905487
-54.653343
-135.226730
-149.719299
-94.857658
-58.538425
-63.936577
-103.906853
-52.686230
-75.943642
-75.773262
-101.082458
-59.617222
-59.852890
-61.328499
-101.061302
-87.083145
-60.128544
-60.760429
-55.367619
-156.622757
-96.282913
-153.439804
-104.190224
-64.983742
-47.566704
-131.466080
-60.479347
-106.674957
-91.045891
-163.435913
-50.530647
-54.204800
-79.486237
-61.822834
-123.747314
-79.058304
-61.771496
-62.305290
-61.870678
-52.179436
-47.510765
-59.161560
-56.854252
-82.997604
-77.265846
-162.717834
-57.185825
-139.009552
-157.551300
-100.644142
-71.838715
-63.426704
-61.653244
-61.911331
-73.519630
-164.037964
-108.655342
-76.190094
-106.718384
-109.157997
-108.317337
-63.514282
-83.788399
-101.449883
-122.102165
-56.940571
-143.494019
-97.151848
-69.155815
-73.173935
-144.625610
-55.423393
-63.956223
-71.643936
-52.075672
-60.259834
-151.991241
-63.497528
-141.704620
-98.108696
-61.383495
-38.537323
-109.357521
-60.071354
-81.213615
-136.849350
-66.485390
-40.088223
-50.099663
-73.268639
-137.902145
-70.627975
-73.699715
-71.884911
-77.836510
-95.356117
-46.655193
-39.876389
-60.576324
-87.805939
-71.651138
-60.767342
-62.577362
-90.608879
-98.635971
-96.583504
-102.658745
-102.318130
-148.978485
-123.449020
-83.282982
-89.174484
-58.148430
-72.748413
-47.908737
-85.216843
-54.027905
-108.742271
-85.432343
-59.182747
-102.661362
-66.237907
-73.866318
-123.089958
-72.784134
-91.765198
-122.408432
-152.039459
-152.859085
-63.309990
-79.033958
-73.200493
-119.649757
-58.106098
-62.056717
-60.442936
-56.947231
-102.298264
-29.192377
-79.265663
-65.382996
-67.296936
-47.974617
-94.234062
-127.708694
-162.193375
-77.785248
-62.275967
-58.828327
-64.490700
-67.838486
-111.476402
-153.301025
-69.664536
-73.643303
-119.329559
-103.107010
-130.968124
-105.864342
-50.579678
-63.104252
-86.838539
-86.513702
-56.005386
-44.500950
-165.803955
-120.419441
-131.855545
-75.334892
-138.576859
-93.537987
-62.521992
-81.227272
-99.157188
-130.882782
-58.162628
-47.156574
-58.366272
-58.633816
-128.220779
-60.389545
-54.088226
-66.475235
-58.805328
-60.588612
-115.977081
-64.852287
-167.873978
-145.108719
-132.866699
-108.433739
-103.484245
-65.087601
-91.626518
-53.078777
-54.195545
-65.013046
-62.934666
-134.461853
-67.446884
-102.124771
-51.875187
-65.997421
-57.990303
-81.070686
-77.902878
-61.298847
-81.633446
-60.544323
-155.796021
-130.343063
-57.791702
-44.738163
-71.711861
-127.394058
-53.370796
-149.186661
-82.358612
-56.888199
-75.610870
-67.099640
-72.310509
-73.094398
-90.500671
-143.681259
-59.037189
-71.401886
-73.895798
-100.972847
-173.982483
-137.047333
-153.047119
-98.886276
-167.462875
-60.905006
-73.454285
-128.126480
-94.886482
-58.512199
-47.812767
-91.102303
-71.362457
-86.845245
-157.290054
-157.100220
-61.338150
-125.775208
-117.634514
-55.357708
-63.713490
-51.622246
-39.938431
-164.782150
-106.505470
-55.115715
-46.423256
-153.730179
-60.401615
-59.570400
-143.927383
-81.145462
-155.567322
-131.182190
-65.425041
-94.124809
-89.603424
-67.185028
-76.640434
75.104416
104.488380
73.025330
63.797981
69.498955
57.299095
45.475876
56.442482
35.673050
32.834412
22.389856
-35.884186
-110.296570
-63.294327
-68.670593
-51.326069
-120.903580
-71.096062
-155.040436
-56.088860
-70.010178
-56.525146
-110.872322
-89.650848
-155.720398
-60.385220
160.310135
-57.798302
-61.955372
-122.823952
-91.327988
-53.401733
-156.190125
-96.822861
-76.239006
-76.534065
-100.179291
-93.367897
-65.861610
-105.843475
-127.018715
-116.198013
-132.941818
-160.128891
-110.161804
-86.924911
-58.779343
-64.780617
-53.364353
-98.169319
-33.766144
-138.992767
-101.058388
-60.807629
-150.649323
-72.337822
-70.069435
-54.402523
-57.992107
-57.033035
-147.646271
-92.956810
-108.227829
-73.413643
-66.943115
-51.279991
-53.754723
-158.317307
-61.397865
-58.984001
-73.277710
-149.210449
-65.236687
-114.890549
-58.322224
97.204514
-55.179283
-75.335495
-162.298080
-64.112015
-68.839256
-93.814095
-117.908577
-108.438766
-149.061417
-113.023331
-120.966713
-101.074524
-53.404625
-75.717941
-59.775707
-154.319443
-153.821701
-60.258167
-82.376015
-99.930771
-132.437912
-153.452621
-66.673035
-30.642567
-64.445862
-59.459915
-61.438873
-106.690353
-121.214378
-75.770790
-119.931503
-72.890121
-64.295509
-119.118988
-80.914230
-169.168747
-169.413712
-113.137184
-59.805534
-110.861847
-76.472923
-49.918198
-59.019428
-151.892975
-60.042747
-57.576996
-72.355553
-88.317986
-125.044312
-76.408363
-92.415474
-115.565903
-57.427628
-150.467087
-59.747746
-61.976620
-63.580799
-162.308624
-60.968193
-87.235161
-111.400833
-132.994797
-68.521294
-59.938637
-94.567604
-61.242207
-72.635582
-81.677963
-117.088516
-42.011757
-68.028954
-122.757347
-109.263542
-66.202705
-108.508446
-43.310841
-138.098358
-60.445633
-149.062592
-68.528839
-58.106213
-53.744179
-85.898903
-72.476570
-143.195679
-89.249756
-58.246723
-90.639778
-72.525047
-134.425217
-56.917553
-61.580032
-50.861008
-61.339588
-141.559647
-54.287346
-102.636101
-115.421669
-105.955910
-104.769165
-78.523743
-57.996159
-133.725876
-100.763527
-88.492363
-158.782166
-127.832176
-68.924927
-159.325195
-142.345993
-61.669769
-64.962173
-26.637178
-167.684830
-101.898941
-84.450317
-141.766418
-58.579338
-123.489990
-70.183601
-105.161705
-71.193192
-59.459293
-58.473145
-67.132996
-134.424484
-60.058151
-89.175034
-43.467926
-61.916756
-135.761322
-98.379768
-77.438210
-43.693726
-58.989349
-98.376839
-122.806030
-100.859467
-52.845905
-62.884449
-63.711987
-148.273697
-56.412308
-79.779358
-59.659286
-65.040665
-71.715851
-65.615517
-65.250549
-63.193726
-63.245335
-54.864132
-113.754921
-88.601265
-81.682884
-63.212830
-51.695576
-63.012138
-74.937943
-63.102154
-35.676594
-89.111938
-88.346230
-57.588299
-55.401104
-83.778038
-75.857002
-74.808723
-62.119572
-63.307831
-117.993263
-59.637760
-64.395943
-143.653595
-128.202011
-149.284302
-62.566605
-106.289658
-113.363846
-84.579269
-141.529510
-65.817642
-84.018700
-54.322498
-135.342819
-68.732231
-102.565369
-79.752151
-115.103500
-59.691444
-102.410263
-155.468979
-99.099869
-58.134415
-126.921875
-63.995735
-103.339745
-86.904984
-120.832626
-121.023582
-51.897503
-52.867332
-89.762344
-77.538101
-88.542465
-72.803940
-73.297523
-82.251343
-58.544258
-93.687943
-66.374191
-57.063957
-163.181793
-163.552246
-53.680428
-145.982239
-142.444244
-102.189468
-68.942177
-84.698776
-67.048965
-70.950516
-90.602852
-111.631897
-32.228477
-64.679253
-63.780277
-58.792961
-77.042023
-33.698116
-163.733093
-38.916855
-59.219730
-34.189865
-105.204453
38.408134
-115.489914
-62.067081
-54.259846
-58.685631
-127.291580
-103.777153
-160.195984
-105.829239
-55.468170
-64.856247
-77.254517
-62.829376
-143.532913
-66.032494
-80.365028
-68.832726
-152.174515
-54.793179
-131.375916
-103.347046
-124.266022
-52.615440
-67.565704
-131.377258
-62.866306
-112.345688
-167.958603
-135.978973
-57.971977
-108.967949
-62.678650
-65.850845
-106.690773
-88.933762
-57.317593
-63.456825
-111.953384
-79.145874
-129.117294
-101.317329
-130.353149
-128.035248
-89.880058
-161.776321
-77.332413
-145.566162
-56.831947
-159.976578
-90.532738
-58.949646
-111.128685
-60.506397
-55.993420
-96.911102
-90.651108
-62.351562
-95.774437
-114.061867
-56.871147
-102.911209
-178.725113
-67.992210
-89.886108
-48.981800
-135.148346
-80.396896
-133.720459
-61.430260
-68.730568
-95.216873
-107.974243
-149.502808
-81.196815
-143.786377
-52.118259
-142.677917
-55.296532
-64.208382
-70.875999
-105.416206
-131.171646
-78.591454
-58.453480
-60.072796
-78.554352
-54.490257
-73.188263
-142.095459
-60.625652
-168.911819
-98.473099
-141.320648
-61.674801
-54.393860
-102.947754
-119.985176
-59.874275
-128.728287
-67.891266
-84.846001
-72.360466
-54.903095
-72.433434
-119.572563
-92.644463
-138.383743
-61.931297
-35.951786
-64.609695
-88.363632
-55.085407
-63.887161
-130.101990
-100.578110
-66.226532
-110.732857
-120.271713
-140.577560
-107.320267
-64.979752
-105.432854
-81.359962
-53.909119
58.608448
52.833813
57.729050
58.480846
68.146736
71.607292
79.950645
71.389000
-105.520622
-73.801483
-66.222366
-139.089111
-81.631432
-150.126617
-160.094559
-88.596596
-62.350914
-85.904579
-117.992493
-121.386497
-76.381699
-146.137772
-73.900742
-62.245914
-54.363155
-91.412239
-157.386902
-45.949303
-92.713669
-90.779861
-148.144913
-100.340729
-65.583405
-113.796860
-85.057442
-104.231956
-107.192688
-75.349091
-110.272011
-112.436340
-97.791435
-53.027466
-108.825172
-35.155560
-75.822968
-68.123840
-88.218803
-74.141312
-66.730820
-62.241119
-105.729446
-93.803528
-42.644539
-151.763519
-97.878464
-60.991333
-52.522694
-80.540710
-64.165016
-140.908340
-91.273415
-86.215500
-66.758987
-69.455536
-63.810902
-135.967987
-149.318359
-123.443672
-80.562637
-57.092304
-63.925316
-157.503723
-163.178421
-72.733688
-65.967789
47.786140
58.567558
-35.245876
-56.340889
-57.587200
-149.333206
-64.910454
-70.006737
-59.188824
-98.621490
-117.705330
-113.541832
-136.087555
-156.621445
-57.311615
-115.686859
-61.051384
-100.549202
-111.209953
-63.419083
-95.755363
-134.854156
-66.397850
-77.334183
-106.013618
-118.914680
-61.354267
-61.289742
-72.302750
-53.344940
-55.706585
-48.480282
-116.311691
-165.286026
-44.851902
-99.677361
-151.839325
-107.782997
-62.620457
-119.416740
-55.046524
-101.820358
-65.537766
-66.892754
-72.584129
-50.730133
-64.311012
-104.493271
-108.289772
-107.972099
-82.863152
-92.697884
-90.812271
-61.754768
-138.432968
-103.328545
-99.955025
-162.307205
-59.669922
-59.641476
-52.985157
-92.174530
-114.206711
-63.274273
-54.689720
-58.510361
-147.554947
-51.046734
-68.619095
-58.150009
-145.604721
86.244217
46.883415
85.177513
85.108192
66.293556
34.971943
-83.905083
-89.405716
-159.291092
-86.075394
-124.375717
-57.579685
-75.165131
-76.549408
-168.438004
-69.948868
-164.234695
-167.391418
-44.150803
-59.395641
-64.854805
-85.582733
-70.186424
-69.078415
-114.571281
-56.496349
-93.002220
-77.705429
-104.431534
-36.596870
-158.564453
-73.025497
-67.105911
-59.388710
-158.034561
-61.436066
-167.232224
-77.008865
-52.331135
-60.454201
-52.456676
-61.055099
-57.178516
165.216782
-58.433151
-94.145500
-65.801277
-65.970932
62.363163
56.861645
43.886894
-57.903671
47.165039
85.824608
69.951195
49.204464
52.303818
53.961067
60.666862
-135.139481
-54.059700
-120.776810
-57.554436
-64.224419
-84.502594
-68.615868
-52.263065
-61.929867
-156.307114
-62.124802
-48.995953
-103.673157
-85.002296
-116.226265
-81.559616
-53.481514
-52.219578
-149.832443
-104.811081
-59.306671
-44.479317
-62.410583
-94.385666
-79.064659
-108.132233
-124.932373
-49.115482
-93.730980
-63.748543
-60.031555
-100.212418
-120.579773
-78.883926
-51.985874
-136.419464
-148.170349
-67.221970
-106.292557
-152.847198
-139.234482
-63.686157
-111.865799
-138.977036
-95.932602
-71.939529
-62.417202
-60.802204
-72.693947
-43.067333
-85.632256
-90.699051
-80.136360
-62.759033
-40.026470
-128.481552
-75.519173
-93.449570
-105.797440
-77.283676
-97.217285
-108.834557
-57.205879
-60.505733
-128.621887
-74.061775
-90.925026
-77.471100
-77.290878
-137.970108
-156.935501
-74.152069
-60.243393
-112.249741
-64.012367
-78.666466
-100.765068
-63.048912
-120.597191
-91.760254
-60.538280
-84.971710
-67.639130
-97.142815
-119.363945
-103.315865
-110.205002
-89.149559
-71.821274
-59.684093
-39.244587
-57.094818
-101.915108
-128.260620
-80.247398
-77.755913
-101.245667
-59.042202
-58.182869
-115.295853
-75.470917
-41.457008
-104.929047
-58.849831
-72.173256
-104.051605
-106.110176
-108.808517
-145.575043
-48.767910
-53.658619
-81.792061
-116.624626
-69.461571
-172.264969
-105.055779
-107.186234
-88.583855
-132.726257
-64.681854
-162.946899
-67.494682
-65.552696
-91.736122
-67.740555
-32.254692
-51.871490
-50.074516
-137.582184
-77.120125
-115.645477
-127.545250
-100.404243
-135.287949
-81.216362
162.583405
-40.524029
-59.392540
-113.533417
69.261833
83.233734
44.705112
54.291897
-66.987434
-78.344345
-70.092339
-50.060001
-58.645401
-81.622513
-65.072121
-54.100727
-62.920956
-111.638153
-114.893692
-111.317413
-90.711937
-70.534325
-77.492935
-118.325455
-51.244591
-71.218628
-66.368179
-55.525711
-63.343300
-48.933201
-156.758392
-56.421139
-110.150200
-143.117844
-50.925274
-62.114201
-85.483826
-57.488560
-59.648136
-67.409294
-65.044365
-66.178268
-54.746365
-60.731586
-93.405624
-61.351910
-85.798904
-121.217300
-51.442406
-46.948383
-59.541042
-59.517479
-154.559525
-53.522869
-63.520447
-104.462601
-34.952545
-109.053963
-73.163284
-88.744377
-132.937775
-59.115429
-60.754829
-61.729279
-91.921227
-116.140640
-61.943066
-58.647442
-54.224888
-128.548599
-62.612000
-100.127197
-72.711830
-136.819077
-80.208176
-110.013916
-74.533653
-114.662109
-71.804253
-111.681732
-94.928864
-62.858932
-81.471970
-52.843948
-68.339134
-67.169853
-119.872795
-71.596497
-95.731110
-67.838913
-138.456390
-58.821362
-90.142502
-52.512478
-61.257683
-107.938446
-68.133644
-148.607193
-114.122444
-98.541092
-171.937576
-99.902634
-115.797302
-163.786377
-51.355259
-57.365082
-86.177315
-71.204086
-49.538773
-55.542900
-145.881653
-84.581627
-69.387032
-61.990486
-91.761703
-126.393517
-69.530914
-54.519958
-138.015121
-61.164738
-71.671021
-63.220516
-73.574997
-133.798553
-53.150269
-90.546677
-55.190384
-64.288620
-85.069656
-97.883247
-133.807083
-73.079002
-71.795555
-106.333076
-57.432217
-72.017151
-76.277313
-114.100204
-75.289436
-39.322220
-44.308201
-123.182930
-69.869286
-87.863945
-71.884430
-98.175110
-131.321793
-79.801537
-79.054138
-103.859360
-87.602989
-114.414322
-73.884956
-90.812080
-64.510803
-55.245525
-67.626160
-125.042412
-66.779427
-68.505943
-148.801025
-41.157158
-124.093575
-160.539291
-56.381016
-73.255196
-133.504852
-128.420990
-152.037033
-55.097843
-71.136108
-93.153008
-52.322384
-136.755386
-51.635227
-166.792374
-88.611671
-67.970085
70.725266
56.680115
51.653282
60.759563
42.587982
44.193642
49.707764
57.885616
134.904282
61.432850
63.568504
37.371925
-143.740707
-51.187775
-67.522888
-90.268524
-78.096672
-68.532463
-72.896706
-102.752777
-64.398132
-62.073631
-78.183090
-50.476555
-99.542885
-64.349129
-100.965523
-117.616852
-103.976494
-151.859268
-77.493050
-67.498444
-31.655867
-68.736076
78.144165
71.272308
31.249426
78.892792
94.476212
71.909447
-37.682533
-59.051666
-101.838676
-50.790649
-49.189499
-122.437553
-62.901756
-57.534565
-66.234718
-74.642250
-59.316406
-144.916351
-140.102203
-70.050941
-76.464882
-62.379807
-84.429077
-53.815773
-56.948666
-49.074226
-62.159252
-164.916550
-110.344955
-67.982590
-149.579193
-68.565872
-54.797935
-37.139446
-60.714012
-65.722694
-143.920822
-150.078644
-150.120178
-100.180367
-137.268509
-60.422085
-126.762894
-135.360794
-80.521156
-61.610775
-121.712570
-160.488129
-104.642418
-56.502396
-55.159531
-89.739265
-72.912941
-103.960365
-122.951782
-110.139442
-106.367599
-106.338211
-92.397072
-102.473152
-67.982872
-55.057339
-68.031250
-48.329815
-43.906452
-72.564034
-55.773773
-59.223495
-154.507706
-72.308632
-82.782967
-86.668648
-86.684647
-48.156727
-62.319107
-48.730461
-112.989777
-126.567001
-147.148712
-54.673580
-68.276802
-81.125389
-147.225235
-77.702034
-152.222534
-63.656063
-67.135460
-65.499763
-64.805763
-96.517212
-100.477966
-58.509876
-77.737228
-126.907669
-50.636314
-81.591316
-60.224274
-56.977234
-108.446075
-70.014091
-66.000153
-108.476959
-50.466846
-49.597252
-51.448334
-73.291603
-65.298325
-60.884373
-62.947731
-66.842720
-102.141220
-80.568741
-62.502014
-110.196983
-50.276237
-90.760246
-47.414089
-60.753887
-112.513489
-158.927460
-57.974869
-148.451477
-71.424896
-94.396088
166.454361
-75.127129
-56.662769
-142.140869
-60.880589
-139.298874
-49.724449
-76.609566
-54.666634
-65.259254
-139.281616
-79.943344
-134.225693
-164.378387
-61.831909
-63.983208
-61.677479
-122.249001
-64.195381
-171.427979
-62.664101
-85.419518
-146.410233
-108.922699
-64.451027
-68.796951
-92.154160
-56.884205
-105.187355
-124.337769
-142.019287
-128.364975
-81.830704
-82.697960
-111.838379
-63.068714
-23.502626
-66.185196
-64.150459
-59.102425
-49.201523
-36.839577
-66.150101
-129.672821
-122.098816
-114.818886
-64.735252
-92.539413
-120.168648
-57.746937
-157.837555
-60.411381
-98.227562
-63.005638
-143.750641
-108.553169
-91.898964
-60.404713
-108.052101
-92.925507
-66.074783
-91.657661
-138.281769
-110.170609
-61.431278
-155.312805
-83.941208
-113.294640
-55.929775
-69.517609
-66.386208
-107.168282
-69.720329
-34.840984
-98.015137
-104.512390
-96.672417
-63.382137
-80.040909
-124.287987
-145.408493
-65.218826
-40.665298
-80.673943
-48.149197
-51.123955
-73.625610
-90.167679
-68.126740
-58.305840
-67.549034
-68.953285
-67.993874
-95.114899
-104.347496
-90.270126
-49.660614
-61.848522
-91.652000
-130.058899
-59.849945
-103.293900
-88.829414
-106.187561
-113.655243
-65.963951
-54.090343
-71.300316
-101.917267
-97.562866
-58.552120
-59.550728
-71.331779
-66.267365
-61.648178
-91.061523
-133.984268
-148.752914
-93.617233
-63.368435
-135.015701
-66.714592
-62.601986
-122.750923
-83.030312
-47.203373
-129.269058
-92.275894
-62.198685
-87.545898
-149.703156
-47.685204
-120.897316
-66.612297
-56.805264
-81.010345
-56.988995
-69.152443
-132.056870
-74.043457
-126.510506
-81.446381
-152.755096
-81.456665
-64.163925
-81.610992
-65.413330
-29.314884
-66.756378
-160.221695
-58.636646
-119.135101
-66.723984
-82.095863
-66.204185
-50.414551
-53.716019
-51.190502
-89.735413
-48.154797
-43.440140
-84.027946
-129.167007
-53.179241
-69.618431
-77.694572
-95.737389
-26.077894
-63.407169
-59.449677
-132.277176
-67.910164
-82.048790
-44.245636
-55.663765
-65.962822
-107.737259
-54.901581
-113.656334
-72.065018
-126.415840
-55.376377
-68.644768
-125.892685
-73.691383
-157.497574
-40.973545
-91.877296
-91.935638
-112.667191
-77.611275
-151.853470
-147.729446
-61.688251
-65.723114
-66.953384
-66.736015
-142.089874
-20.449743
-66.146965
-112.729599
-60.111671
-65.310310
-45.574829
-165.120300
-55.634529
-90.764069
-124.582588
-81.004799
-50.382473
-71.894936
-120.755348
-65.796944
-59.212688
-60.733730
-86.539581
-92.728813
-95.286888
-55.489418
-116.379173
-129.609039
-91.243904
-170.553604
-69.105652
-55.687088
-62.992237
-99.937836
-83.825081
-82.677650
-60.262783
-67.630859
-59.712303
-96.166031
-125.417183
-71.360901
-79.951103
-64.098907
-91.034958
-80.228966
-70.334953
-67.560341
-113.691101
-125.441277
-116.417671
-128.637024
-60.589661
-91.640030
-56.677563
-57.672112
-62.895153
-89.049530
-123.321381
-148.916687
-142.671219
-70.593208
-72.154770
-61.432793
-87.333008
-70.776642
-137.894821
-140.501328
-88.431488
-166.152145
-145.166763
-129.803253
-68.384995
-154.169769
-61.104630
-127.069786
-79.387405
-61.417057
-102.773170
-67.248985
-72.925316
-85.154266
-69.031609
-135.566467
-63.907707
-136.355820
-106.589035
-111.420593
-107.271538
-103.383430
-121.653885
-88.140335
-100.594635
-95.882370
-107.099739
-107.708000
-71.644272
-63.916443
-159.418747
-63.890358
-59.478024
-141.788788
-98.690559
-87.808052
-54.912437
-51.338394
-71.115501
-68.201973
-92.870720
-107.943230
-107.642174
-107.531532
-153.358795
-101.941383
-104.706245
-122.113152
-85.448898
-66.256371
-57.211224
-88.119225
-60.864685
-96.621666
-62.820995
-67.797806
-103.363686
-51.909698
-126.753700
-58.802692
-76.668541
-72.091507
-140.460754
-57.629261
-97.934166
-67.454857
-156.441025
-62.111485
-143.982788
-84.535370
-40.059361
-59.402309
-44.945084
-53.792816
-89.897575
-54.809273
-166.339691
-70.152222
-115.729301
-98.175621
-147.279861
-115.187050
-83.898613
-106.770615
-79.002762
-121.713936
-88.232582
-83.578148
-106.560577
-115.881805
-58.521175
-70.911369
-51.858547
-58.027481
60.263180
77.991035
34.213676
86.190742
61.980896
56.992413
46.029015
77.363182
-60.542465
-72.909058
-65.472595
-76.764748
-92.265137
-76.086159
-37.602360
-162.719482
-125.624306
-58.412842
-97.544258
-100.729256
-163.379593
-120.994087
-136.334686
-42.274532
-69.686066
-72.491669
-55.805359
-111.209908
-56.918587
-126.825203
-74.351822
-107.076645
-97.510780
-137.660156
-56.255753
-60.299755
-42.906651
-81.550751
-78.410263
-68.500137
-107.696388
-106.586884
-62.232460
-81.365089
-97.516602
-121.966995
-85.653328
-108.526947
-84.443077
-79.655632
-96.304138
-132.096817
-58.735062
-116.832977
-66.761116
-81.657372
-107.654419
-64.357010
-91.659576
-89.278152
-62.009563
-69.958000
-66.241951
-98.075142
-81.300392
-125.203140
-120.276619
-62.515987
-54.771610
-81.538681
-55.121662
-119.701241
-61.976395
-65.284409
-97.635597
-51.782112
-101.819450
-70.119186
-51.671471
-104.867416
-96.535255
-53.635437
-154.814514
-37.137291
-75.467590
-47.401531
-88.954727
-105.357536
-114.869911
-144.481369
-148.719513
-72.143616
-151.641357
-65.765594
-46.214294
-117.588737
-69.726120
-149.464737
-97.775749
-133.253922
-153.413681
-62.141392
-51.576057
-65.570297
-67.576752
-53.058510
-155.195145
-69.023521
-86.899475
-53.430706
-160.676788
-108.955803
-123.923080
-62.855511
-61.436928
-78.318726
-127.528000
-66.459114
-144.831985
-95.992569
-51.269600
-71.283318
-55.037689
-116.622864
-108.269745
-80.688362
-66.643326
-81.195961
-75.877876
-135.807983
-52.945267
-62.982182
-146.998901
-42.459209
-54.699276
-114.768456
-81.989937
-66.239464
-128.007767
-64.013489
-87.955971
-111.383621
-151.959976
-106.136711
-67.201576
-66.581787
-41.671795
-59.056339
-78.051620
-84.297379
-119.191330
-57.353703
-64.920578
-133.057526
-121.738495
-113.957481
-63.592049
-65.546600
-62.551991
-42.566631
-163.672531
-97.487328
-157.394684
-70.962837
-145.079712
-61.543465
-65.280815
-58.444962
-66.966766
-40.016090
-98.800339
-124.392464
-62.641972
-57.069706
-86.481346
-100.839890
-96.912102
-104.082077
-131.302872
-68.015167
-90.119400
-72.380325
-72.597473
-60.449589
-91.420967
-137.924332
-79.700378
-66.420921
-100.635429
-27.146137
-62.017693
-92.990845
-165.395844
-123.280533
-78.413071
-100.203789
-63.427757
-69.064613
-104.897919
-82.978294
-84.859673
-150.711029
-71.041969
-69.773506
-69.777824
-85.101242
-64.777664
-146.665176
-59.419502
-85.416664
-74.998535
-158.824997
-86.242821
-61.455627
-61.018967
-97.424110
-57.506111
-111.570152
-105.613480
-72.847908
-94.255447
-71.212074
-58.866459
-81.472549
-58.821915
-151.643234
-54.145142
-104.260475
-114.865868
-66.887039
-150.060501
-63.006496
-58.496819
-72.036430
-100.562370
-159.991058
-137.546478
-75.220154
-114.586617
-63.497150
-147.545532
-115.756485
-126.712517
-116.247574
-129.038300
-112.733711
-87.968826
-119.517265
-104.798653
-102.265373
-109.681046
-79.561745
-173.506943
-88.238266
-43.377117
-65.325066
-68.109055
-49.216660
-83.293617
-51.981255
-80.264488
-129.135895
-75.332535
-57.036190
-87.704689
-137.491089
-61.994522
-86.601242
-57.507362
-142.080704
-83.808578
-72.871124
-37.062351
-51.170406
-48.367062
-81.293091
-141.879120
165.577240
-156.544189
-67.810616
-159.346878
-64.228432
-130.390182
-78.383949
-65.240448
-59.092941
-53.405964
-52.972977
-148.585617
-130.835602
-49.836605
-95.848656
-149.913773
-45.457436
-96.627777
-56.081013
-127.434059
-79.995255
-135.120239
-64.581032
-152.473267
-90.264816
-65.696373
-65.834618
-82.978706
-60.929356
-61.960411
-52.920963
-63.004761
-115.018524
-150.948486
-60.535225
-64.110641
-95.906570
-66.460411
-117.370003
-60.289360
-80.853340
-154.252350
-64.489944
-69.939819
57.010025
54.939976
49.689198
71.680550
64.707443
44.327053
63.014011
47.041126
62.443512
39.718777
55.317966
48.305790
61.258774
81.433464
48.163223
73.151695
-68.305649
-80.893318
-153.885941
-74.229454
-77.386246
-61.207561
-97.250175
-140.135086
-83.891388
-61.087708
-70.137894
-71.584984
-117.533325
-58.816498
-55.144245
-64.145546
-125.735443
-53.303078
-50.033413
-120.685089
-109.584297
-35.383034
-61.429394
-72.764648
-156.232193
-67.813461
-151.810822
-50.253582
-34.219521
-58.491245
-67.425850
-42.744839
-58.859371
-76.642036
-152.042053
-52.936363
-49.933693
-62.770226
-102.352722
-96.293854
-118.321602
-121.370651
-106.447670
-95.572388
-80.150452
-124.068031
-143.796234
-73.674713
-123.985687
-104.433777
-109.291656
-121.159500
-73.309280
-39.410751
-60.058422
-95.237206
-75.514191
-62.134106
-83.797279
-141.895844
-91.976791
-71.254852
-82.020531
-66.294037
-149.125778
-122.279694
-67.951920
-66.546547
-79.311432
-72.216515
-71.495804
-51.966713
-142.547211
-72.170998
-158.429901
-42.394558
-70.338516
-88.237267
-87.927330
-160.857910
-43.464905
-66.266373
-164.621414
-144.117020
-69.510696
-58.490479
-66.539330
-56.102993
-59.228161
-84.993423
-141.309372
-45.242855
-108.514397
-157.469543
-58.110126
-75.465797
-50.246799
-114.658463
-57.400463
-115.684441
-66.912056
-66.295105
-69.763176
-88.105278
-56.566902
-32.647362
-65.141029
-65.460938
-87.211807
-53.732964
-72.698166
-127.380806
-78.453369
-62.560581
-117.444672
-153.077118
-133.618652
-83.140869
-66.275169
-63.246502
-126.606644
-105.251961
-92.229012
-127.248138
-67.369217
-64.492455
-145.626053
-99.026619
-76.701950
-56.916298
-73.513748
-74.432526
-62.471535
-55.916340
-77.387970
-86.801109
-135.827026
-69.522247
-62.180862
-156.983505
-67.435158
-48.972721
-77.085709
-70.155899
-63.432018
-62.502560
-138.551208
-68.673935
-64.926483
-85.658539
-56.919167
-73.932556
-63.287827
-29.333971
-72.306480
-135.341034
-73.770378
-149.172623
-73.395859
-53.134968
-60.372242
-129.551331
-92.051643
-64.823303
-56.844585
-88.070091
-100.378662
-60.324615
-75.776817
-61.229458
-70.245537
-150.794128
-67.585175
-97.931084
-155.665192
-59.772018
-48.246567
-57.510975
-103.570786
-99.246452
-105.374573
-89.471794
-97.510033
-80.159416
-89.377480
-101.100151
-59.107510
-106.594910
-121.159775
-48.054188
-48.003544
-72.393936
-56.586239
-63.126831
-44.594040
-96.021461
-65.524940
-55.859833
-152.248215
-88.740578
-83.237190
-139.814148
-161.676224
-74.938057
-60.573978
-53.315311
-64.996033
-76.212074
-65.697350
-124.824516
-63.375820
-64.547562
-64.037598
-90.189056
-67.821098
-104.398415
-95.112015
-105.388344
-41.758251
-62.303112
-145.660385
-69.831978
-15.709984
-48.560734
-92.918198
-112.697502
-55.211498
-75.993835
-38.249264
-158.321869
-119.791100
-98.450356
-89.052094
-82.583450
-60.505424
-60.486977
-153.898209
-71.467957
-94.569862
-54.181053
-77.404022
-55.805027
-122.409386
-148.002747
-58.800877
-74.975327
-67.175415
-64.911560
-61.537365
-54.199100
-76.902145
-126.909142
-97.002060
-127.358253
-146.151337
-112.810051
-117.305664
-152.345276
-66.151497
-127.313927
-67.485977
-63.424564
-52.402634
-61.461235
-72.379456
-54.664547
-72.123047
-61.547268
-63.730347
-78.956406
-83.996422
-60.063122
-164.090714
-80.144821
-68.677536
-72.134735
-49.824200
-79.156433
-118.992821
-150.527573
97.228333
-69.855682
-77.731964
-125.415054
-61.178192
-40.036442
-63.994362
-73.088951
-153.904694
-81.844635
-58.852573
-126.367027
-84.614548
-94.671249
-128.488998
-156.786163
-74.579231
-56.739212
-86.936478
-158.103638
-74.241287
-60.773899
-71.445648
-110.378380
-81.035240
-54.232651
-89.248695
-64.293152
-59.669376
-87.928795
-57.651604
-81.508774
-30.648260
-69.761421
-139.529388
-96.681175
-146.189835
-130.760406
-27.389894
-75.871643
-91.735214
-90.169250
-110.850853
-149.623138
-68.405785
-68.221344
-46.758953
-68.180878
-100.875198
-88.564102
-59.821621
-87.935318
-64.264000
-131.742584
-76.060242
-62.608269
-64.658798
-82.477531
-76.225151
-125.409546
-113.256599
-131.361954
-81.470879
-77.418167
-103.427223
-73.867027
-54.980061
-55.533928
-54.966042
-56.925922
-67.299095
-43.125088
-44.987282
-67.372185
-60.143200
-60.327164
-73.365402
-111.393791
-151.327011
-161.703278
-68.780327
-88.309189
-61.102062
-47.226116
-58.460979
-81.108475
-81.178459
-77.230171
-66.855301
-53.054440
-47.600304
-100.302734
-137.158508
-149.597122
-73.279808
-69.806259
-57.648842
-69.054253
-59.167809
-41.505642
-51.514023
-52.220230
-62.962540
-146.310638
-114.331856
-75.066643
-144.483627
-46.564537
-61.033031
-51.963665
-59.487183
-65.075829
-64.096298
-80.190224
-61.395065
-63.259037
-68.054695
-147.169983
-157.390411
-156.514862
-95.260941
-121.695984
-57.450249
-29.116436
-62.810703
-37.623882
-74.097855
-98.993462
-67.436447
-111.019104
-67.697952
-60.848251
-70.181580
-58.895481
-94.797958
-112.566399
-168.428055
-126.476982
-77.558914
-89.066048
-158.548660
-114.524628
-101.636658
-91.891304
-70.066399
-57.862545
-107.055550
-61.135498
-57.272282
-55.111706
-94.369781
-58.523899
-147.357697
-52.776539
-52.071945
-110.384735
-104.847206
-61.256584
-135.384552
-133.814835
-64.508469
-48.261925
-65.446091
-96.945770
-67.782722
-66.949829
-82.617653
-76.553818
-54.461403
-75.494621
-58.659416
-153.266724
-86.578384
-156.000458
-116.438095
-122.979568
-146.086121
-84.959000
-71.077049
-53.538742
-52.346012
-79.373482
-140.811066
-73.873672
-157.240814
-62.209126
-61.159954
-165.117340
-108.063103
-63.274174
-135.974472
-84.065178
-101.012749
-63.866165
-92.206108
-68.046982
-69.489273
-75.540047
-90.599861
-106.295006
-163.647919
-87.242165
-77.379684
-111.005600
-57.106415
-113.700111
-122.981400
-93.675850
-114.700470
-72.197815
-90.403923
-151.324982
-112.994720
-97.526337
-87.688690
-104.727119
-104.013809
-82.710602
-78.152687
-75.290848
-95.972054
-95.112564
-113.613274
-115.816025
-104.331406
-139.498550
-67.164360
-135.570862
-68.957405
-123.615067
-94.443192
-97.279221
-61.834942
-131.358383
170.604233
-131.991806
-85.052719
-60.758778
-116.510246
-59.405785
-55.427101
-65.449356
-68.955498
-61.650078
-132.636169
-129.243637
-80.089775
-108.341110
-102.590813
-58.035118
-79.678856
-63.979050
-39.470322
-95.598824
-46.538551
-65.933990
-155.001129
-63.877079
-116.883514
-128.591278
-26.491510
-166.070618
-145.941940
-67.216881
-151.739075
-115.232445
-53.429825
-87.867332
-75.078743
-60.346355
-82.939163
-135.724045
-58.214977
-168.847290
-89.557007
-96.417198
-119.411232
-84.410370
-124.454140
-60.451664
-87.717285
-54.615196
-102.828430
-61.417400
-89.023285
-90.162148
-127.541824
-74.180435
-116.005386
-91.454941
-94.899437
-77.596573
-86.717697
-89.603622
-122.727440
-113.272041
-69.157135
-81.751488
-95.863594
-56.636627
-99.060143
-102.963058
-59.996120
-72.586479
-120.555237
-63.451553
-101.440796
-90.222504
-66.964661
-121.481598
-71.807053
-98.537903
-138.362625
-118.196693
-109.053505
-74.240036
-69.063026
-125.541069
-68.708382
-56.268272
-77.793282
38.544827
74.953453
93.470169
48.561592
69.589622
65.161179
45.713512
62.151062
70.104546
77.764908
-47.483356
-124.464233
-54.702625
-59.274605
-118.600464
-54.585430
-43.877846
-129.559479
-69.603951
-135.775238
-97.298759
-156.866150
-68.035454
-152.034348
-68.120705
-27.529099
-144.798309
-72.506859
-56.171272
-66.488541
-65.665413
-63.876976
-54.561687
-33.842690
-96.406334
-61.911201
-130.615845
-66.895767
-60.921158
-75.377632
-82.818703
-57.463894
-68.134415
-56.971607
-120.182320
-74.512260
-136.526733
-56.045704
-71.646553
-81.115616
-84.177589
-39.805107
-77.661736
-60.446487
-66.249504
-66.840302
-61.214111
-76.383522
-44.490944
-50.526245
-51.878105
-146.413422
-75.971352
-109.091034
-59.224155
-83.797195
-94.826309
-80.140282
-139.156158
-58.558201
-31.366529
-140.355469
-73.764816
-73.483109
-65.714928
-48.287056
-70.005600
-58.005310
-97.137459
-28.482477
-53.569607
-63.119675
-73.359169
-120.255798
-132.416824
-67.843704
-55.577610
-80.374634
-60.267597
-46.926151
-59.708508
-58.732056
-178.836670
-96.114632
-93.793839
-80.291695
-114.672928
-65.295349
-60.649693
-87.008751
-108.580833
-54.112392
-78.894554
-61.881592
-55.446579
-51.398052
-71.664879
-69.021980
-58.321075
-95.275085
-30.891848
-62.421989
-77.034561
-80.965942
-57.190590
-89.226059
-34.151974
-75.466934
-55.413765
-60.435848
-99.763435
-147.998245
-77.000656
-47.999424
-64.638222
-80.019676
-156.179230
-65.329285
-84.162338
-71.378838
-150.171631
-130.140289
-78.022820
-113.935501
-40.490353
-143.032440
-58.668896
-53.123032
153.371017
-64.136757
-150.814087
-73.455246
-52.676704
-141.575439
-134.294418
-100.601204
-60.314117
-69.685829
-105.484955
-83.205154
-63.792160
-49.106945
-66.605309
-108.626076
-107.867027
-60.702297
-87.615112
-91.263832
-83.941811
-67.222580
-86.865074
-71.999550
-66.250801
-83.692467
-66.719788
-124.973305
-56.347603
-56.706932
-94.030930
-56.417080
-137.693863
-39.573616
-95.777756
-109.134781
-109.629189
-85.949242
-74.435524
-65.699120
-112.947906
-147.188461
-99.905571
-111.661522
-98.460121
-86.474388
-128.928009
-68.001022
-57.873528
-63.623230
-52.901741
-50.267418
-62.404110
-157.459305
-48.647533
-38.321274
-74.419083
-59.670216
-69.527672
-103.517784
-75.278992
-131.678543
-101.643204
-46.965435
-110.484154
-68.061180
-57.857914
-62.717545
-70.466393
-64.718636
-80.756287
-91.535973
-67.068199
-61.035450
-89.647179
-174.125092
-59.462967
-113.861847
-156.451752
-64.200600
-156.730423
138.760712
-42.332752
-59.999413
-168.822586
-61.722416
-106.824890
-93.625740
-74.770546
-91.581924
-142.951233
-175.809036
-156.731995
-60.443298
-47.027401
-58.560905
-54.014938
-46.266369
-77.353073
-32.333130
66.494080
-102.991814
-102.062309
-82.731949
-93.862633
-84.238678
-64.044861
-92.387398
-122.924767
-95.956528
-73.371986
-133.031662
-73.328522
-82.729347
-69.598694
-114.496056
-71.746765
-100.815926
-132.812057
-73.075562
-58.489906
-145.996811
-59.685604
-66.732391
-131.603165
-81.430298
-69.240196
-51.900761
-108.575157
-165.896378
-116.842056
-94.043739
-103.826027
-96.584602
-88.876884
-85.524475
-64.878700
-145.409134
-144.757034
-60.384274
-123.602333
-128.451843
-100.600136
-97.157516
-73.341362
-100.070137
-57.515980
-97.014664
-76.207161
172.911789
-113.822716
-61.198792
-73.561882
-134.142395
-92.063080
-55.718174
-138.229828
-52.193119
-138.749222
-64.207542
-77.723618
-61.565292
-66.618340
-168.303299
-137.629089
-76.982269
-136.556732
-64.736252
-157.117081
-59.099949
-131.804901
-77.622154
-175.574326
-158.013412
-54.956001
-60.853260
-63.630386
-63.402756
-54.662926
-113.876572
-170.274918
-81.556931
-57.001385
-108.962067
-104.006683
-58.586189
-109.982391
-114.210785
-84.045296
-104.937271
-105.072784
-84.567322
-59.024769
-56.249107
-87.909752
-151.433990
-66.599586
-46.490875
-94.906563
-53.500221
-64.928719
-63.506371
-57.311676
-52.576965
-146.351990
-56.226337
-129.756958
-67.429504
-51.061207
-72.508011
-71.777809
-55.277870
-65.356262
-74.726845
-105.374603
-76.907021
-119.299423
-59.397713
-69.695190
-66.077202
-167.234406
-145.443741
-63.534977
-49.871098
-61.933987
-59.202854
-61.245010
-91.484535
-70.064049
-110.080353
-110.408730
-60.849174
-64.966095
-103.521881
-118.549660
-84.794144
-103.853844
-60.669590
-90.878433
-82.386314
-66.479568
-66.965302
-60.218525
-125.907715
-69.324120
-101.240349
-69.154579
-60.117226
-60.656708
-57.779079
-52.428104
-25.482519
-153.070740
-65.292679
-131.371002
-65.502289
-64.689178
-65.945213
-55.425865
-96.151306
-66.152954
-152.476700
-93.386009
-78.866035
-52.310932
-72.571907
-85.558815
-159.425583
-76.876892
-66.148643
-78.487709
89.606056
52.286617
50.591160
42.749260
63.454948
64.103600
40.986073
55.125652
58.004929
46.214741
74.920517
-57.746185
-60.143902
-58.828068
-70.201599
-64.979012
-130.379059
-151.619522
-66.270424
-65.038864
-88.680466
-69.141602
-165.733734
-52.031094
-59.270588
-63.424339
-91.228981
-67.981758
-96.777176
-105.919968
-138.826187
-129.214447
-105.789040
-98.128998
-60.053848
-92.573486
-105.694878
-94.800079
-84.922325
-82.310226
-34.509567
-70.016068
-59.396263
-73.013992
-62.984272
-53.055496
-144.434784
-59.068989
-55.776325
-137.637207
-70.891396
-56.461861
-142.387512
-62.479725
-87.327881
-72.092079
-161.201691
-50.096630
-114.539871
-72.081749
-148.063293
-63.460110
-64.314812
-89.547981
-79.067024
-55.792736
-107.068588
-112.631248
-62.445847
-145.096588
-61.243446
-133.232895
-93.055542
-103.527580
-30.954435
-99.463478
-76.081169
-85.822807
-77.598122
-128.261780
-146.795441
-151.259476
-66.590103
-144.199188
-164.844574
-97.412834
-135.831177
-56.029762
-77.058052
-100.503891
-72.005554
-65.409210
-142.349091
-148.580765
-74.394142
-121.129982
-61.601582
-64.804344
-58.354080
-68.717964
-59.884937
-101.879837
-97.209526
-57.020008
-65.570320
-119.276436
-62.446396
-37.011967
-153.925232
-55.345585
-57.319626
-122.827133
-87.056526
-84.383965
-63.996731
-63.803574
-34.485218
-74.573929
-66.667900
-84.069283
-62.030273
-110.769814
-98.242126
-153.026154
-71.060516
-70.935905
-155.896988
-74.413551
-63.045456
-62.680180
-55.288818
-81.408279
-51.403763
-63.235157
-56.061878
-109.481522
-69.768814
-140.244751
-73.310295
-43.339352
-74.143578
-81.619186
74.872322
82.951469
56.242981
53.692280
55.228767
82.294067
78.548065
40.912701
78.213547
-67.881989
-157.025635
-53.950302
-154.810623
-56.540459
-74.725090
-82.831558
-70.443382
-101.152573
-108.792923
-138.775146
-60.296120
-146.956467
-56.527409
-58.805267
-40.766979
-146.134628
-142.169266
-55.737141
-86.751060
-66.425789
-165.249191
-79.718552
-87.152878
-50.972050
-87.684334
-77.611794
-66.716583
-62.447514
-57.212231
-65.021584
-56.357887
-40.708775
-69.411804
-59.945774
-51.779980
-70.801659
-85.054550
-72.795578
-145.852615
-126.478333
-93.481506
-92.526039
-159.584076
-77.607613
-56.325779
-66.462631
-77.478149
-69.171944
-67.054604
-63.530781
-111.523064
-44.386055
-70.283951
-151.695190
-64.366280
-126.093399
-57.252457
-109.453941
-155.797409
-63.059040
-61.184601
-51.644875
-123.720016
-64.688171
-135.533752
-61.176327
-90.053177
-63.424599
-58.975353
-146.416306
-65.624306
-132.693115
-59.534302
-63.600014
-67.569527
-59.350872
-69.083130
-55.882801
-80.537842
-54.339924
-127.522018
-131.622681
-161.240433
-105.779655
-46.586578
-44.051575
-87.008995
-54.408703
-63.625011
-68.258499
-73.359268
-66.706451
-146.723892
-118.816818
-68.317482
-55.859753
-87.467155
-65.813034
-88.388351
-58.859261
-63.732395
-54.312717
-70.012543
-71.796005
-95.664391
-141.678284
-76.235939
-61.529518
-108.425987
-58.821381
-49.327946
-75.471214
-66.708733
-102.249138
-98.402550
-61.160419
-66.682922
-106.114212
-67.995621
-63.779045
-96.711044
-85.769516
-60.065071
-14.927854
-152.391205
-66.475372
-81.394028
-58.020069
-83.514503
-95.853157
-64.882309
-51.851418
-115.730278
-60.917366
-87.137131
-65.038994
-144.455338
-79.615005
-109.062340
-116.016701
-58.497356
-71.034843
-61.195938
-72.959694
-67.332588
-127.938972
-67.670570
-70.026543
-76.443222
-64.710480
-150.152542
-68.404533
-61.827457
-35.015903
-129.702194
-76.732338
-90.261375
-76.771370
-62.545780
-152.493332
-61.420670
-149.217407
-59.584831
-100.091621
-59.588554
-79.952888
-66.261238
-63.628742
-110.922508
-108.124802
-81.346527
-81.074173
-113.361801
-156.542374
-123.146881
-95.557800
-105.675255
-146.529388
-65.742477
-105.112442
-152.593552
-112.618095
-50.369038
-58.706974
-134.643875
-53.658665
-162.110077
-83.188492
-64.769821
-73.261673
-89.506195
-133.729492
-80.372711
-87.259377
-57.363018
-82.280617
-61.706978
-62.465828
-61.137882
-54.541481
-69.274437
-60.957386
-139.429947
-65.820885
-63.671654
-77.615440
-98.558746
-84.010292
-97.519852
-138.902954
-66.981499
-58.775009
-69.245308
-144.724701
-60.769432
-94.713943
-86.450645
-150.183594
-52.866825
-71.644737
-46.159870
-90.377792
-154.513657
-69.096901
-63.499413
-129.247971
-164.021561
-94.320084
-67.109703
-100.328323
-75.722557
-66.055573
-65.564835
-113.553940
-98.936623
-136.826447
-135.055557
-40.397659
-70.797287
-107.037842
-75.505333
-160.671051
-122.275543
-62.841713
-76.437149
-121.836510
-72.050858
-63.403694
-101.868729
-113.010185
-61.749031
-89.359604
-119.200180
-52.324127
-118.123459
-76.996941
-71.505898
-126.549332
-66.453949
-55.932465
-112.852768
-35.899326
-105.606651
-79.377846
-158.061661
-98.753937
-125.220436
-127.832939
-53.823772
-59.554211
-158.831757
-77.907906
-111.734398
-95.176964
-78.043968
-36.675209
-68.858948
-87.990211
-52.574707
-67.697701
-83.960716
-83.075554
-162.588074
-118.275673
51.820866
-103.866409
-54.780540
-143.446991
-97.457298
-57.582024
-62.438484
-116.214569
-64.277557
-96.705421
-70.930130
-46.395695
-144.918900
-69.457718
-75.548660
-79.016731
-75.830879
-58.780323
-74.225639
-78.810699
-69.336594
-110.597496
-89.248016
-67.152336
-93.435432
-122.649643
-61.429344
-60.455967
-141.365417
-60.591057
-57.526890
59.816185
-58.609516
-48.017586
-50.269173
-54.969654
-103.456367
-159.571136
-93.508934
-104.429924
-57.378605
-68.954849
-65.088615
-54.001438
-59.704502
-160.892563
-64.534271
-93.499359
-70.712578
-58.443890
-51.072105
-105.050186
-118.914902
-78.127052
-119.987991
-142.074783
-86.164932
-64.403572
-97.626350
-56.139214
-110.766968
-78.508766
-131.160187
-118.483849
-102.092850
-71.426323
-62.383545
-85.907616
-138.422516
-56.562611
-110.914665
-152.606766
165.707703
-151.619751
-135.517426
-63.281597
-126.071068
-61.428902
-124.506912
-111.671425
-148.507584
-19.323580
-116.870323
-65.858963
-124.776253
-92.548599
78.700592
55.237553
54.205399
59.814476
74.799149
46.537277
50.606304
46.835819
52.291924
59.011963
47.379875
48.373638
91.910149
77.585167
47.972099
52.018696
48.048992
48.406147
48.595036
59.371101
48.870247
53.110962
44.421593
75.968445
53.247398
69.702736
-62.496746
-56.434109
-64.709351
-160.168304
-70.223892
-68.965904
-63.935852
-60.108559
-63.832184
-74.503090
-56.198257
-62.391754
-114.394020
-53.293095
-78.902542
-40.265427
-73.351570
-66.841034
-58.500050
-69.381142
-63.745510
-51.180111
-40.568531
-45.465729
-58.908951
-68.605125
-76.828209
-53.387299
-65.429054
-57.082645
-57.297451
-90.680389
-64.640648
-80.697174
-65.891357
-94.104309
57.940914
59.562943
54.749435
52.631111
67.967033
66.119255
66.571762
49.768692
50.644291
74.923264
-65.214592
-79.809509
-76.553749
-101.985283
-67.168991
-143.527008
-115.803978
-64.895897
-99.338913
-152.714706
-113.289963
-77.654518
-154.886246
-76.137054
-87.944954
-113.450325
-156.993683
-45.204411
-34.616627
-145.583252
-62.525631
-52.135944
-59.449104
-61.649818
-51.837936
-54.989719
-79.876640
-122.441559
-66.979820
-62.101635
-63.938133
-80.568077
-65.098053
-157.244690
-111.935745
-59.672417
-61.308746
-69.164352
-65.133095
-60.818432
-51.762428
-65.629669
-77.752312
-151.557968
-110.305016
-63.629791
-168.940979
-124.942154
-152.174927
-85.067032
-96.227661
-65.982216
-63.281296
-58.669773
-162.341217
-61.827171
-67.325256
-61.247196
-87.207779
-113.023842
-86.713577
-60.644836
-56.035328
-137.185440
-118.309036
-129.004150
-96.922142
-62.654831
-123.034920
-107.771461
-73.203056
-63.411945
-79.127220
-92.898354
-148.019516
-70.782509
-128.215179
-58.754253
-88.428535
-76.798965
-67.671242
-51.752148
-58.256020
-58.900715
-117.393402
-117.689537
-70.706772
-84.890030
-66.066879
-61.612347
-143.284058
-70.536346
-154.109680
-100.704163
-91.944084
-86.870834
-58.872246
-61.531204
-102.283104
-74.266121
-81.110771
-43.097515
-151.278625
-123.304070
-77.426033
-158.742645
-102.617752
-62.678066
-138.646057
-75.361298
-83.932068
-67.854622
-144.493103
-87.834488
-65.285156
-58.849064
-94.796165
-111.134422
-60.971100
-116.340477
-77.216202
-57.502972
-46.682751
-128.840363
-58.996494
-93.567970
-79.396736
-49.042400
-64.501213
-150.343338
-30.153719
-83.355637
-41.889046
-158.253967
-84.159187
-85.375610
-159.987961
-62.584637
-75.336189
-74.364128
-82.313553
-116.941162
-97.356949
-57.888794
-96.941139
-69.185715
-60.764488
-63.125153
-49.313572
-152.252914
-64.640129
-149.022888
-99.006851
-59.425320
-79.654236
-122.392860
-69.297760
-66.435707
-49.033039
-54.658306
-60.248848
-55.354519
-59.934376
-64.491638
-57.348049
-159.448883
-86.882294
-53.244396
-63.756935
-68.213699
-79.279999
-68.257782
-110.749992
-119.026901
-72.905006
-80.835228
-68.503441
-82.704659
-77.504860
-44.073399
-31.927410
-35.150013
-93.896095
-100.109711
-108.857872
-58.324265
-148.000031
-89.372421
-42.486301
-66.361130
-65.938408
-63.717289
-109.496315
-132.844101
-75.080124
-95.877991
-63.325577
-54.822834
-98.877090
-86.653885
-59.846020
-150.979950
-40.197063
-46.597134
-92.479065
-54.489895
-56.050709
-51.356773
-71.178741
-45.322212
-122.460297
-81.053383
-62.275723
-77.492996
-146.388489
-76.580978
-105.318092
-114.299675
-99.166977
-63.514172
-86.461746
-104.784142
-112.183853
-91.019760
-92.193024
-73.301567
-55.268402
-60.898319
-102.504868
-73.696899
-66.482574
-62.998531
-140.695343
-79.238480
-123.620163
-82.178703
-99.384972
-125.915771
-98.926605
-159.369766
-82.641525
-111.876648
-37.234226
-92.518074
-113.895897
-90.317078
169.591934
-52.917618
-63.277737
-142.579422
-59.893742
-53.070606
-75.783958
-40.887794
-145.601517
-61.015892
-148.244614
-62.078159
-59.704449
-74.888611
-58.815174
-72.102654
-82.934769
-42.118027
-67.140839
-68.308350
-61.001701
-58.659916
-113.779297
-56.964764
-97.759377
-135.123367
-97.395088
-143.802139
-74.499969
-92.038063
-90.820122
-61.815449
-101.391739
-46.298641
-131.922546
-168.950668
-101.686859
-70.377571
-164.129211
-113.594727
-91.157814
-120.097656
-130.843826
-61.449768
-79.432701
-75.846764
-98.193756
-147.880188
-106.562439
-82.395676
-76.988907
-132.953949
-128.151367
-66.780396
-75.283875
-76.046051
-125.622803
-43.854443
-68.117630
-44.628548
-68.098351
-79.049263
-71.845879
-54.167702
84.539886
60.449677
47.469353
54.062401
57.825539
77.951698
66.577446
32.499390
32.568954
51.374916
70.522156
76.381264
-79.820923
-88.559151
-51.834606
-142.984375
-65.566742
-147.962128
-43.217712
-50.630985
-55.285297
-126.200882
-29.615774
-79.112160
-155.842987
-96.986694
-47.543068
-56.035454
-73.156502
-71.008240
-70.524498
-150.598419
-75.778786
-78.408745
-121.645554
-43.664257
-75.772354
-161.854599
-58.835205
-62.397053
-110.397987
-56.632198
-77.021255
-58.310928
-66.264252
-59.942303
-69.190025
-63.629040
-156.791870
-107.441971
-116.809891
-49.230244
-165.794876
-60.495445
-53.936104
-59.898582
-128.053970
-122.174576
-129.647232
-55.981396
-61.526661
-67.853241
-150.028915
-95.058693
-62.687439
-36.471325
-29.558359
-63.538147
-59.045494
-159.626053
-114.281937
-124.738808
-134.230347
-115.722221
-57.287350
-132.552612
-122.649071
-63.083916
-160.343887
-91.005692
-60.739105
-49.822475
-99.660271
-165.684326
-105.202049
-138.767014
-56.389618
-69.768311
-59.386902
-82.902039
-138.727524
-83.654984
-103.508835
-104.592575
-72.723442
-85.215935
-56.269108
-64.766884
-114.208916
-104.693260
-122.588913
-103.197609
-64.101845
-113.993156
-62.549332
-96.893005
-66.896217
-70.001808
-66.010292
-70.681274
-49.324177
-139.728027
-58.303398
-117.255844
-70.679703
-69.713692
-120.154739
-61.579823
-71.075668
-127.478905
-54.604847
-89.264801
-70.877785
-61.061302
-45.274345
-29.933380
65.391808
57.382595
53.590973
75.091217
88.360229
72.822655
63.470200
52.055851
57.448738
46.890453
49.006039
-140.463318
-133.223938
-43.915863
-136.426422
-116.845940
-70.220528
-136.642960
-88.600014
-105.869057
-138.271820
-80.760963
-149.558075
-42.977745
-67.187416
-65.497955
-64.008728
-92.986420
-75.824753
-66.781418
-67.727592
-68.658035
-66.738159
-53.288433
-55.433117
-129.562714
-149.867950
-106.647522
-153.872665
-78.444122
-141.902267
-101.408684
-54.952206
-62.854969
-26.248737
-119.746323
-91.014206
-90.304008
-68.988113
-54.641464
-65.856483
-47.203999
-78.935730
-52.951351
-73.628113
-38.711227
-76.013237
-82.375076
-58.178421
-53.182518
-120.007439
-45.329330
-53.804214
-140.192444
-64.122314
-91.230164
-76.516739
-129.416153
-67.772888
-119.983536
-89.846146
-49.971687
-31.495613
-64.307426
-139.311234
-82.440918
-50.994698
-80.899696
-141.211349
-59.061668
-91.294258
-132.023117
-159.427963
-152.340988
-154.658203
-120.968063
-146.954239
-64.929443
-93.776276
-63.447346
-57.526520
-157.050507
-107.641479
-67.422379
-58.720989
-79.086609
-80.602112
-79.643311
-77.523697
-69.721146
-62.539169
-149.355927
-68.984756
-112.313438
-105.662399
-72.141899
-112.276871
-67.367111
-112.133919
-60.893932
-63.650024
-59.605057
-51.012299
-46.048370
-58.785282
-59.462757
-89.771606
-148.924423
-63.968285
-41.014362
-62.353928
-118.795807
-82.129425
-162.146942
-48.733597
-75.607048
-38.038029
-68.035309
-150.081909
-125.100357
-73.256439
-63.402744
-34.646957
-168.922821
-79.731598
-64.817551
-73.266647
-51.795773
-64.591705
-104.753288
-52.146961
-67.230995
-86.695633
-82.713646
-149.764801
-56.591553
-55.713673
-93.034622
-63.946243
-82.142136
-153.364182
-88.276619
-153.802765
-55.498291
-67.262520
-123.475281
-42.871773
-82.266731
-60.165874
-51.125118
-81.316231
-71.237152
-127.141823
-149.311157
-68.149216
-72.201881
-53.687084
-57.774872
-124.206886
-96.911736
-142.757523
-63.849110
-113.569702
-114.723564
-70.262177
-51.912991
-60.317513
-141.525803
-151.026535
-72.090675
-68.481567
-79.050331
-63.738064
-96.586182
-67.532112
-62.470886
-102.938911
-101.203545
-164.658691
-69.566086
-134.983368
-74.934547
-63.848564
-142.711395
-156.198593
-43.165283
-159.436203
-136.647491
-61.792130
-66.257095
-68.364960
-120.578651
-59.481983
-89.455032
-45.665043
-64.018593
-92.849968
-60.089294
-59.441608
-122.941322
-62.898239
-144.636337
-73.425652
-69.017075
-41.440983
-71.703308
-165.566345
-58.444130
-75.337952
-62.703442
-96.875381
-56.437191
-172.882599
-119.869339
-163.789642
-61.756779
-130.287186
-156.693497
-112.085541
-53.535721
-154.396439
-54.371418
-52.358234
-71.121811
-61.631138
-141.192459
-112.534897
-148.260468
-164.196869
-53.843826
-51.447670
-162.286453
-118.749634
-65.705482
-132.740479
-78.604202
-128.433777
-148.000366
-70.547249
-117.885681
-59.830650
-68.161049
-169.580460
-65.453743
-79.664276
-83.861252
-60.071415
-126.025726
-65.871956
-122.549255
-95.885986
-150.723633
-104.883011
-143.069199
-60.214508
-166.987793
-129.714157
-101.381393
-86.011765
-51.796463
-63.738461
-126.556976
-60.921719
-136.545441
-147.651855
-50.654842
-103.976372
-56.099270
-143.710266
-60.835373
-124.086006
-50.256351
-72.154884
-56.541431
-65.238647
-58.914162
-90.036552
-70.851151
-85.742043
77.701965
-94.543167
-50.459015
-61.556374
-151.548599
-113.995399
-98.464096
-51.600410
-88.759232
-70.984154
-72.103096
-78.931389
-43.916771
-91.196045
-94.068031
-87.219933
-83.829056
-71.555183
55.141838
44.366627
57.543583
81.512985
44.352543
49.701691
48.696968
29.557741
50.338623
-52.583130
-62.559189
-80.555321
-93.561958
-87.107430
-39.896156
-57.212536
-67.930595
-67.104927
-61.770172
-91.210098
-66.097038
-76.545082
-69.372208
-45.408524
-101.801643
-59.494469
-67.794373
-55.664742
-61.472744
-148.943710
-57.680199
-87.391907
-65.672523
-57.188210
-57.771439
-53.785564
-64.299538
-46.219986
-52.402668
-112.578697
-66.800674
-64.684319
-43.951336
-65.772415
-68.797798
-63.607853
-46.171108
-99.271126
-79.137794
-126.339149
-127.355156
-61.600967
-102.042297
-147.395996
-60.210312
-85.265808
-93.204582
-66.703659
-64.126060
-96.789749
-85.490608
-80.426552
-58.438980
-58.192791
-61.378078
-109.113266
-68.966972
-80.580345
-77.739708
-47.792229
-151.753510
-55.569744
-108.907516
-84.984680
-59.614494
-50.053577
-74.421173
-69.495003
-119.360321
-63.212715
-102.389481
-81.524170
-152.415756
-24.242147
-123.791817
-122.548042
-70.949982
-62.683613
-108.414688
-67.613525
-136.578766
-58.578758
-85.210579
-85.131622
-137.702942
-98.810722
-73.263023
-62.118156
-62.607437
-64.903816
-35.942654
-60.155857
-60.077385
-158.938187
-36.260433
-85.440926
-97.722519
-132.194748
-67.312439
-104.389313
-111.683182
-76.326195
-123.091980
-103.701828
-107.816154
-58.912304
-91.653275
-109.290024
-142.860413
-99.277733
-128.644669
-106.202011
-102.132172
-170.617661
-95.663139
-164.976578
-93.734024
-71.435486
-157.820084
-69.750717
-71.523735
-120.132103
-103.495926
-95.170059
-88.792206
-11.124929
-150.120712
-91.467934
-58.957283
-115.209496
-63.656754
-117.813446
-69.996933
-70.368835
-84.176178
-136.242798
-72.248436
-100.355316
-116.728691
-108.516777
-100.047836
-68.663742
-62.099140
-70.637398
-145.655258
-97.481476
-92.042007
-63.243759
-68.530930
-120.773109
-46.561478
-58.192581
-123.010498
-58.473087
-68.882347
-62.619354
-64.915649
-64.389511
-104.277557
-70.333443
-56.812878
-58.309322
-134.095596
-80.229279
-74.055252
-41.990814
-105.270775
-61.479698
-92.817596
-107.602356
-134.851974
-96.378670
-103.028397
-62.751923
-58.568218
-68.485794
-151.842300
-91.559067
-63.211601
-47.244625
-65.390823
-80.975075
-56.480694
-98.768608
-56.822685
-47.388786
-57.504150
-104.103371
-49.952648
-59.993729
-70.002197
-76.068375
-69.551254
-52.817711
-101.050018
-92.820305
-81.288101
-84.592987
-90.683914
-79.553772
-41.494667
-132.852722
-136.405106
-69.286293
-63.308037
-66.816536
-28.855778
-43.033333
-34.985893
-125.611504
-58.025642
-66.969513
-60.387802
-54.898010
-123.024170
-85.820663
-89.009331
-65.230583
-72.013901
-77.670273
-67.658180
-60.929245
-58.184166
-125.351997
-74.255821
-92.095627
-64.249359
-55.674797
-46.768883
-157.210785
-86.912888
-76.452896
-54.581600
-110.061913
-43.479263
-41.529861
-71.407791
-86.945511
-53.985039
-54.071556
-55.613209
-96.516586
-98.860451
-64.108017
-48.681400
-55.645748
-95.693359
-62.210522
-56.742805
-61.628105
-77.436813
-76.843933
-53.360989
-85.710876
-32.050907
-107.050713
-142.172089
-95.968750
-145.322357
-101.552261
-75.097626
-56.808548
-52.965462
-86.484734
-84.317177
-67.781105
-67.051689
-69.412201
-70.750549
-61.831062
-101.740410
-101.192322
-86.816299
-56.312992
-131.985626
-74.465546
-59.042412
-173.696136
-94.823914
-153.771027
-66.957512
-59.179523
-125.256935
-70.774643
-130.635757
-55.217152
-71.368866
-78.074265
-68.631676
-59.811562
-111.151970
-53.694660
-55.778946
-87.933273
-67.296112
-60.164982
-61.678879
-58.270935
-62.926147
69.276527
47.208282
72.743195
64.837173
81.825729
82.825989
55.922764
52.432144
-35.894150
-62.153885
-156.589554
-74.937973
-78.913902
-74.343460
-85.810280
-26.963634
-53.330276
-56.876865
-54.792912
-62.126209
-63.369534
-73.672760
-59.308113
-120.482002
-109.451622
-103.860497
-89.915512
-113.634422
-75.769127
-65.654663
72.085526
73.317238
60.135002
60.104500
79.455574
54.176941
58.986584
77.548195
91.297005
67.911034
72.427010
54.804436
-60.975170
-58.264282
-59.724873
-147.357910
-60.765621
-120.284103
-45.160202
-83.417686
-77.766319
-69.134476
-104.696541
-57.563179
-63.668472
-48.307037
-54.706600
-67.691216
-97.638794
-85.183403
-154.456818
-44.929832
-139.126434
-47.689053
-47.835739
-70.463768
-59.116432
-55.286999
-78.591232
-64.125458
84.218163
-62.416935
-125.398621
-73.538795
-112.433228
-61.861416
-107.026680
-141.207901
-117.705780
-83.848068
-70.734619
-46.577457
-79.450760
-114.215286
-70.292656
-85.069199
-120.995316
-127.888535
-54.666973
-128.130814
-93.071983
-87.859543
-95.582970
-66.107857
-155.184494
-55.356693
-117.676369
-59.729160
-63.746601
-65.245232
-109.084106
-61.771450
-55.056664
-118.314209
-56.639153
-116.983147
-57.940315
-96.229485
-92.243858
-108.534210
-121.697411
-79.370697
-73.835213
-98.841103
-144.153320
-134.321854
-67.757042
-92.191002
-75.385178
-98.153778
-85.973984
-60.223236
-39.425209
-81.539391
-68.263680
-94.477669
-161.392212
-54.515060
-94.536079
-62.640652
-71.802841
-65.632614
-56.801525
-40.287750
-57.306595
-76.204742
-97.299614
-117.105347
-73.565849
-73.505547
-67.337769
-78.595863
-104.129204
-120.194687
-65.288788
-170.386642
-75.176804
-54.265114
-66.223564
-64.877098
-23.451502
-29.765266
-48.202705
-69.338234
-6.113113
-86.992279
-132.041061
-134.738403
-70.670090
-161.558395
-134.877686
-77.843918
-61.040047
-94.051834
-55.432682
-118.532295
-125.097954
-151.684341
-50.655609
-62.536182
-101.987053
-63.243244
-37.092880
-73.821220
-172.045441
-58.457073
-61.358372
-134.943527
-136.456497
-142.313400
-31.994055
-62.679672
-104.826843
-69.611320
-102.011337
-92.252098
-96.672310
-129.986313
-63.233559
-147.477493
-92.955986
-73.038857
-124.894043
-58.857117
-138.965836
-67.887726
-65.579651
-68.285393
-72.891663
-53.296303
68.469521
-55.488796
-84.821152
-64.023430
-61.165405
-65.418602
-52.680908
-69.520126
-82.383606
-134.679291
-73.984756
84.346809
73.578072
-77.304665
-70.792343
-42.411087
-63.495872
-144.722931
-86.377342
-74.922760
-114.478119
-66.459854
-72.728973
-66.268539
-73.979904
-95.582588
-46.869736
-155.840408
-74.993782
-76.192146
-73.817673
-123.706825
-130.763565
-73.380432
-91.364075
-15.378248
-58.216553
-91.106842
-87.196289
-66.488480
-94.437378
-78.457802
-84.258781
-65.567093
-132.854095
-80.827087
-62.681355
-56.639778
-164.928253
-137.662033
-66.895241
-58.957623
-58.251396
-66.764587
-82.279343
-155.907715
-55.572678
-72.723846
-63.956856
-97.832413
-87.217430
-73.676056
-34.873322
-132.376328
-35.806877
-113.478439
-30.876862
-66.698936
-37.897247
-64.422768
-95.119553
-98.990822
-103.530266
-92.874786
-130.175476
-63.747360
-104.107910
-63.959976
-77.000832
-57.545223
-124.965164
-61.155201
-73.901878
-56.539413
-58.652401
-141.913376
-60.547062
-61.624210
-95.930199
-85.855164
-68.864998
-134.063660
-89.566444
-69.358307
-123.769440
-50.894337
-53.424850
-100.639938
-78.466942
-66.779892
-127.765594
-64.080032
-31.764521
-93.971611
-74.968498
-150.406067
-78.569786
-115.210464
-113.782532
-86.779694
-111.564392
-52.666573
-89.749847
-66.691811
-51.239948
-158.653549
-82.693039
-40.850193
-144.725739
-68.083931
-163.075317
-66.489677
-130.165680
-87.234947
-55.275249
-103.379662
-92.531242
-116.041122
-79.292809
-93.010109
-61.582470
-58.430237
-121.572037
-138.842300
-50.344528
-170.063980
-64.855263
-53.659016
-45.967400
-60.134518
-79.154106
-63.964432
-116.000290
-38.404728
-60.789986
-64.459076
-79.647224
-63.704166
-32.603836
-59.586842
-92.475235
-57.781403
-103.797768
-62.982742
-162.743530
-71.577431
-108.212006
-70.005852
-63.669819
-74.780640
-93.820999
-144.032104
-168.244003
-74.574440
-80.142349
-60.906822
-52.466110
-41.130539
-75.108566
-122.920120
-61.918858
-109.554878
-102.500214
-66.982178
-82.092957
-112.845978
-153.986053
-117.236748
-48.615665
-120.357681
-125.999428
-132.154221
-104.429779
-113.452042
-94.278893
-89.415871
-71.722511
-64.680412
-147.895203
-130.800659
-62.302818
-52.187355
-66.612976
-64.499870
68.661148
59.381920
68.867935
44.016174
53.739666
45.050789
62.579514
74.712196
49.780499
59.075260
36.171738
62.832901
-66.170502
-80.899124
-51.358803
-60.669071
-67.943573
-115.891777
-59.732082
-76.798630
-104.097374
-72.506844
-88.247131
-31.439953
-70.055237
-98.352318
-53.289932
-55.294479
-147.810638
-100.717697
-98.210495
-142.067673
-63.734322
-149.672379
-66.024612
-70.810165
-91.205582
-63.067348
-96.155922
-108.486565
-87.481499
-89.059944
-89.634148
-87.303116
-59.209091
-159.816528
-59.816765
-60.214447
-77.857941
-84.813766
-53.333183
-59.879089
-83.149315
-53.995605
-78.991478
-76.690422
-54.471817
-118.234596
-146.639893
-71.996201
-56.978088
-122.400101
-64.126587
-123.731628
-67.197266
-54.995270
-66.701965
-133.868896
-54.050663
-129.777664
-159.977097
-105.378212
-128.701492
-118.102081
-68.831032
-59.189384
-141.363358
-161.615784
-165.583984
-69.027901
-148.429306
-79.962051
-82.020866
-92.599197
-52.150009
-71.976204
-150.214218
-55.300163
-78.451256
-123.854271
-46.217010
-154.702896
-68.155121
-169.750977
-62.077877
-58.911060
-86.097809
-139.880875
-73.943298
-146.689224
-59.522125
-66.247910
-67.387589
177.887985
-60.387733
-47.739880
-59.422115
50.515339
79.042206
81.901871
22.711817
67.298073
70.828102
91.691666
77.372581
77.845871
-44.445690
-85.483597
-56.381523
-54.687939
-128.275513
-73.618973
-69.731873
-121.747650
-123.071640
-56.743626
-134.985870
-71.424629
-76.368126
-72.690704
-50.877800
-65.841614
-59.297836
-115.592911
-96.423454
-132.702942
-57.920696
-53.973988
-111.685867
-57.288483
-66.689987
167.536957
-60.770527
-86.986328
-65.059769
-159.071060
-29.565363
-67.984802
-71.912506
-67.089928
-76.369408
-70.818954
-58.072548
-90.338036
-83.165131
-105.234444
-56.292377
-104.217949
-140.278412
-52.556225
-93.813248
-85.723259
-157.846954
-43.790138
-65.708099
-64.749985
-29.490541
-69.581619
-130.462509
-78.114250
-102.606400
-120.626656
-145.188126
-118.953041
-165.441147
-68.368919
-146.947021
-63.451237
-97.770844
-59.784286
-125.389587
-59.541439
-66.982185
-127.790588
-62.268631
-58.546329
-136.394119
-62.860466
-136.087936
-59.840942
-66.990051
-55.013279
-149.773010
-55.971596
-96.762321
-72.259926
-69.307755
-63.393570
-75.972214
-57.280327
-60.583447
-71.136017
-60.015720
-70.421776
-129.839188
-115.302155
-98.008270
-111.167290
-88.475769
-81.425766
-107.898750
-63.761124
-106.163307
-66.550293
-65.499840
-63.189369
-103.464386
-59.216534
-168.640839
-81.653236
170.277054
176.265869
-45.918182
-70.879082
-63.713219
-90.909111
-83.350578
-120.110458
-97.711594
-65.293427
-178.604919
-101.640793
-115.539772
-83.258202
-119.945625
-65.954117
-67.611275
-64.666519
-89.699707
-59.445297
-54.004078
-81.616905
-88.259239
-68.247124
-105.588684
-84.083237
-87.201111
-125.554932
-65.916573
-103.092690
-61.506847
-92.565269
-145.185638
-108.903870
-162.520981
-52.267200
-125.984802
-19.402582
-145.129471
-54.843781
-97.545982
-53.861824
-68.663559
-102.114746
-69.724731
-89.703972
-49.025894
-66.319778
-119.173500
-48.228832
-54.188175
-53.490704
-152.527374
-83.662315
-71.880920
-117.225014
-64.891571
-84.505524
-47.320148
-67.715965
-157.693817
-151.182098
-64.589058
-65.714378
-64.704506
-58.102966
-153.922302
-80.595001
-69.650040
-55.881054
-93.932182
-57.840824
-70.256027
-70.953568
-69.566483
-52.737534
-114.835251
-81.056763
-68.573135
-71.550552
-138.037903
-65.597595
-40.465717
-90.582870
-48.019863
-113.342041
-149.592041
-76.977776
-80.962837
-73.431305
-70.834152
-57.677364
-78.722466
-57.916546
-52.532066
-68.188492
-56.971577
-96.535576
-60.155537
-62.909058
-93.038528
-66.735352
-69.668243
-74.136292
-62.673676
-58.373158
-62.552063
-87.938774
-78.252609
-55.338715
-62.877537
-93.796181
-84.470764
-80.064934
-56.716415
-69.771957
-91.430389
-71.810150
-148.828796
-59.201591
-133.388306
-77.993233
-55.941189
-71.054459
-151.652802
-77.365616
-60.472675
-60.065384
-60.482727
-118.153999
-56.590694
-101.216331
-48.970619
-86.367790
-60.754093
-59.568855
-123.647675
50.138157
-159.054794
-42.733109
-89.853340
-61.272434
-75.314209
-66.884544
-146.881332
-128.792450
-63.173912
-135.691833
-127.019684
-63.732300
-58.720692
-28.283194
-144.129547
-50.937378
-152.390274
-104.734764
-101.295509
-47.471493
-74.369705
-105.137009
-69.223038
-107.393860
-75.217262
-79.548386
-56.190239
-44.236435
-116.357239
-59.289810
-84.863495
-65.922920
-48.843861
-105.149284
-56.444294
-79.072807
-77.884392
-118.227127
-48.368465
-96.743774
-71.913315
-147.214752
76.608223
65.073418
59.827930
64.494934
60.368431
-120.247238
-127.474571
-71.215866
-157.619080
-54.356564
-156.741302
-42.776981
-63.795391
-62.909428
-57.561813
-61.233231
-71.086800
-155.561401
-81.047295
-57.447639
-35.397057
-115.066650
-65.238976
-63.204967
-156.447922
-90.192650
-59.812969
-143.131104
-130.336426
-106.017075
-59.358150
-54.275501
-102.937531
-58.538975
-85.176437
-74.007935
-57.749985
-67.557121
-130.561996
153.961441
-66.247520
-102.312477
-61.103813
-156.476852
-102.721413
-81.960609
-58.634296
-54.772747
69.568382
74.832573
75.629166
107.742104
61.564884
82.840576
-52.979668
-164.811478
-63.280663
-62.909542
-94.777008
-54.395969
-90.123108
-111.340591
-91.143333
-64.323456
-92.761215
-91.717262
-103.410004
-140.441696
-78.566772
-61.781544
-92.596558
-71.153732
-62.273865
-108.333786
-68.499420
-115.450821
-110.423630
-68.977295
-72.536179
-112.329842
-110.809021
-156.720947
-95.553711
-86.979370
-107.981483
-56.926559
-57.755249
-64.607529
-72.289368
-121.665909
-59.562817
-50.942917
-42.931324
-79.821884
-65.966675
-66.954597
-64.679459
-73.796165
-81.959236
-104.449181
-90.791779
-69.881813
-109.770576
-92.204422
-100.491119
-109.483086
-96.935745
-64.844910
-63.694374
-76.299629
-73.340248
80.972687
-127.809769
-56.370197
-77.857025
-54.752048
-95.662582
-66.043053
-103.213898
-76.453461
-62.161289
-94.004173
-78.756577
-91.523598
-62.779259
-73.341660
-74.358818
-71.206909
-61.562744
-55.122963
-102.879745
-51.879562
-51.803558
-92.155663
-103.360329
-104.175148
-109.363014
-106.347252
-109.214073
-65.720207
-76.290283
-70.016556
-118.727318
-124.594963
-103.182671
-73.534531
-120.270332
-79.753563
-84.332069
-71.007378
-95.763184
-83.154800
-141.221481
-133.393936
-63.003098
-150.303802
-69.044151
-59.932549
-73.827705
-69.012047
-61.495831
-127.295181
-62.949070
-91.057663
-76.293594
-57.732929
-96.007164
-55.053902
-156.793320
-62.096661
-119.770500
-120.813133
-100.508621
-153.530655
-95.594971
-101.136734
-73.145180
-44.549824
-66.682312
-81.295074
-56.905525
-72.676842
-20.418737
-105.075554
-120.674271
-65.703484
-64.523766
-50.426025
-74.000610
-82.038094
-62.256161
-64.798149
-61.529846
-57.418945
-90.978363
-66.238213
-53.174938
-77.581657
-112.585876
-56.319805
-94.231529
-111.765900
-129.392487
-62.307365
-159.338287
-67.850243
-72.181381
-122.569160
-99.198608
-146.534103
-68.892525
-73.423752
-76.445038
-44.625183
-147.094406
-58.838810
-150.918396
-57.684628
-35.673992
-53.142296
-135.850479
-59.755203
-59.383335
-61.564903
-61.410267
-92.775116
-59.627766
-31.437550
-59.620255
-87.246910
-55.314129
-66.395325
-58.387123
-92.437836
-62.797482
-73.364853
-82.838234
-100.833900
-155.105759
-165.652557
-150.941757
-168.717392
-114.134041
-100.524841
-86.881577
-177.281906
-56.126137
-62.953381
-68.720078
-73.084435
-64.000168
-135.704514
-112.034752
-64.372925
-64.406219
-67.404793
-138.194229
-70.293617
-34.733391
-61.391628
-100.346771
-141.899933
-37.513512
-95.951233
-83.070175
-152.081787
-88.193039
-29.891228
-134.882828
-142.878510
-160.187790
-147.668060
-94.813713
-104.974747
-174.809586
-101.134262
-103.163628
-98.897774
-92.659760
-85.990349
-67.905693
-66.148186
-77.970451
-83.010498
-41.905502
-80.846230
45.798573
49.312073
44.617325
73.037193
75.496582
46.842991
84.018066
-78.712685
-147.933472
-124.221664
-55.669617
-82.029198
-52.996346
-45.088451
-24.041254
-157.690048
-55.555088
-142.862503
-46.729599
-60.966373
-86.244995
-52.193542
-94.787247
-59.171284
-71.148209
-39.626152
-82.543312
-59.375774
-58.172020
-68.894943
-51.081520
-122.850220
-87.688057
-61.678989
-71.084961
-144.032059
-57.813156
-62.390099
-131.190872
-66.782639
-48.771912
-60.405739
-70.388771
-77.051788
-58.123997
-92.683769
-56.478863
-67.786430
-42.428730
-62.462658
-56.363827
-63.281330
-62.266010
-62.174416
-81.118973
-116.940033
-49.510357
-113.996658
-74.553230
-94.326797
-77.459984
-70.732071
-102.840683
-125.932182
-162.758743
-60.067276
-137.057358
-116.260704
-36.417988
-86.160606
-136.482605
-65.606956
-42.888889
-147.733932
-112.209496
-129.381577
-106.808578
-108.879128
-55.021084
-101.324722
-110.267632
-152.661728
-51.704063
-86.522530
-32.755238
-58.404549
-111.680687
-79.413879
-63.049618
-37.978214
-59.712883
-64.735542
-59.307102
-35.864605
-162.115784
-57.869621
-125.687057
-131.159378
-168.838486
-130.972000
-50.669121
-70.485512
-60.003197
-62.918465
-110.860550
-57.992817
-142.268982
-81.628441
-52.949753
-46.727818
-85.266747
-139.502762
-73.271500
-58.409924
-131.130707
-134.250061
-65.911339
-116.424545
-96.639427
-38.394199
-157.868088
-56.792561
-53.187237
-82.010818
-114.277016
-108.573143
-68.469513
-71.407425
-64.316528
-120.762680
-56.352566
-52.083267
-121.180283
-130.385651
-75.382118
-164.999405
-93.875435
-59.003078
-143.573456
-70.191101
-83.211159
-136.783539
-36.952206
-98.487686
-30.764704
-74.171509
-154.008499
-116.609520
-62.905266
-58.066284
-140.869308
-40.959629
-28.346704
-69.750725
-63.324306
-69.760117
-79.964958
-67.675056
-51.460701
-52.421291
-120.015610
-71.725288
-41.406269
-121.853058
-79.050781
-36.768696
-79.761459
-77.962227
-73.265656
-102.117172
-62.161015
-86.767738
-81.110512
-64.175728
-48.125492
-85.913177
-85.560654
-56.245159
-56.167919
-80.689400
-71.307846
-68.489487
-105.114822
-66.708481
-108.894485
-70.040878
-85.593529
-79.196411
-129.167114
-60.133732
-37.475254
-72.625549
-82.645355
-128.035721
-138.483185
24.363844
62.776031
49.404774
63.294212
70.718666
143.350281
74.044434
42.493725
50.102673
51.397846
38.474751
-121.634132
-72.716866
-55.629330
-137.884247
-146.978073
-72.415649
-86.109940
-124.050888
-84.864403
-56.085560
-79.901093
-57.355301
-60.433346
-92.500275
-78.901268
-99.599327
-30.935429
-72.694893
-59.113548
-69.865814
-56.847630
-59.619415
-99.433266
-86.128532
-71.193367
-84.645782
-67.747429
-74.509979
-161.099442
-82.502831
-70.836044
-105.245255
-60.188053
-55.323856
-50.215183
-101.925911
-60.986141
-27.169865
-82.637581
-75.979935
-99.813934
-75.104301
-94.090424
-63.427032
-98.066696
-56.086456
-112.520622
-53.095966
-52.819046
-100.610458
-100.614464
-85.823807
-93.411690
-106.536522
-88.576797
-117.323685
-57.101295
-70.653442
-100.760803
-92.655670
-145.045883
-96.969040
-58.328575
-98.158432
-117.207611
-64.913170
-104.294998
-59.471375
-148.352341
-101.654221
-60.900230
-123.798851
-147.184952
-50.129532
-90.795135
-77.842171
-74.070930
-90.608238
-46.749435
-64.479485
-56.861187
68.242737
71.626495
-49.877739
-66.619179
-84.711838
-95.237465
-80.739937
-75.496483
-75.732063
-53.433563
-155.384399
-50.819489
-140.514374
-48.160217
-139.667969
-70.641197
-149.854538
-95.870522
-63.880421
-107.303604
-61.243687
-52.186752
-71.553696
-52.380772
-133.592789
-118.831841
-51.041416
-54.976963
-66.166786
-26.070272
-122.099487
-91.020088
-77.248428
-87.382721
-69.985260
-124.813255
-49.333733
-65.821259
-99.655518
-107.550377
-52.496277
-101.724487
-113.085495
-92.544434
-58.958141
-78.136917
-111.431213
-159.918869
-64.895576
-40.054718
-159.521561
-64.736694
-74.793221
-45.161934
-54.818588
-162.854874
-155.276123
-127.441956
-63.551533
-100.236763
-134.410110
-70.693840
-117.009315
-72.276031
-86.834274
-64.786949
-69.326401
-78.591881
-46.425476
-75.282196
-62.397888
-102.518196
-54.423946
-68.348755
-150.447769
-59.701996
-77.134125
-144.118561
-107.068588
-109.657822
-81.153114
-124.808807
-53.386116
-108.954910
-80.669258
-104.241615
-99.448441
-60.907211
-92.525894
-144.141251
-139.836716
-72.876823
-97.275795
-54.865253
-128.784409
-61.915947
-96.286530
-57.631241
-57.535477
-81.019104
-62.973522
69.322731
-92.139938
-91.064140
-135.556305
-67.243057
-146.135025
-98.406006
-47.593822
-76.979591
-56.056652
-53.199650
-60.295860
-83.207222
-89.655495
-69.952820
-154.261612
-139.475113
-119.739944
-166.349350
-67.117371
-158.505478
-90.696114
-47.361927
-45.848911
-83.970497
-164.667862
-151.586288
-88.916420
-119.561432
-78.877350
-48.169506
-50.584660
-76.414085
-74.469116
-27.202610
-59.093216
-49.598087
-68.272438
-62.489262
-90.923050
-119.571594
-53.415844
-46.838814
-64.411453
-101.728630
-67.835152
-92.119621
-82.641273
-114.611603
-68.724434
-140.937469
-67.198746
-66.508629
-154.120972
-80.920021
-55.487770
-62.801319
-54.047985
-59.423168
-85.129967
-64.318680
-129.977768
-55.168781
-151.315186
-149.742920
-42.457710
-71.656853
-68.619194
-145.240570
-59.038918
-137.543457
-71.442612
-71.073875
-88.545013
-89.985634
-97.559341
-133.754883
-99.586990
-153.888977
-142.901596
-32.930664
-72.449348
-41.970661
-85.039749
-76.022964
-49.207409
-64.697784
-50.257866
-41.242355
-129.145294
-62.000317
-114.951492
-168.408081
-85.381767
-44.507183
-63.842846
-76.076805
-60.289009
-144.648499
-139.727737
-62.226162
-65.907692
-56.964188
-81.292931
-78.805504
-47.189651
-78.145973
-129.027084
-59.475838
-122.973175
-69.564262
-108.399879
-73.098679
-88.873489
-72.941200
-48.924179
-56.016296
-68.001663
-54.323753
-67.608078
-109.972267
-84.394196
-64.654396
-69.282936
-118.755684
-99.179527
-151.595032
-143.399628
-55.657742
-92.618210
-56.605026
-47.721355
-84.630051
-126.455238
-60.790291
-56.192451
-135.913544
-97.365318
-91.473640
-59.041492
-69.621529
-138.418961
-151.863739
-79.334480
-111.301308
-58.731979
-64.312660
-59.513294
-61.445415
-80.823975
-74.153786
-67.893951
-158.587738
-106.957642
-113.467941
-172.613754
-59.857616
-114.775421
-111.933586
-161.732941
-73.827072
-159.058960
-71.311241
-111.470909
-84.443977
-101.687782
-69.726501
-100.730255
-99.129425
-172.723816
-77.117821
-78.872406
-106.271942
-63.974457
-36.671001
-87.678810
-61.568455
-61.254478
-69.492996
-88.201279
-74.363686
-74.603874
-113.774010
-137.103043
-71.477928
-83.285614
-121.419800
-130.342560
-135.114227
-71.738914
-116.905594
-123.596489
-56.907200
-136.826202
-120.776726
-114.935249
-144.781815
-77.449028
-61.662720
-59.752323
-97.353714
-59.285198
-72.983742
-58.447933
-123.165161
-54.453537
-37.399384
-80.014145
-58.284843
-108.103149
-83.198555
-146.417038
-61.878429
-137.808945
-99.087784
-82.272240
-148.422363
-85.066933
-90.117409
-101.536423
-100.726074
-119.493416
-92.068123
-60.359951
-49.596844
-35.245316
-71.005188
-91.278740
-112.953476
-94.375313
-162.164520
-67.817474
-74.380569
-61.722225
-73.140839
-64.666771
-63.881855
-63.594193
-61.492081
-51.268017
-79.551003
-72.367348
-61.304749
-65.980019
-144.285706
-157.163422
-85.486504
-72.451607
-66.638863
-56.144840
-87.948738
-74.106628
-63.199497
-154.985397
-108.194557
-67.715858
-108.436584
-80.202164
-153.810501
-54.864368
-68.802376
-39.697475
-71.146492
-72.956566
-58.577065
-68.696098
-54.484180
-119.603081
-102.996689
-67.098999
-49.753143
-146.008453
-61.419491
-63.307102
-85.393715
-69.955788
-58.584530
-73.197327
-105.046402
-117.284706
-61.093525
-48.562801
-60.616753
-84.363510
-129.418991
-68.866058
-87.120438
-37.258839
-76.075630
-81.364006
-61.201046
-108.601883
-100.693413
-143.321838
-65.497009
-135.353043
-104.560455
-121.302460
-61.888851
-60.129322
-62.437431
-81.359344
-136.634491
70.765121
53.942226
86.350334
56.752907
70.673386
77.912308
86.382767
80.289520
71.861137
37.668262
58.678070
75.635254
58.271564
70.364014
54.202389
53.379078
41.395130
44.281715
37.229889
-44.571690
-124.447525
-56.993515
-67.287529
-53.299435
-112.943604
-126.079056
-77.712273
-71.362953
-99.369904
-32.478836
-57.931858
-85.300362
-107.844666
-75.894608
-112.205116
-57.891983
-91.015144
-50.451683
-84.208595
-96.955551
-100.295578
-159.417221
-83.957275
-126.281868
-61.194584
-120.546982
-68.765015
-64.002441
-62.945805
-12.608158
-106.864296
-44.126831
-64.523994
-53.818764
-61.634560
-92.838943
-59.810829
-63.508236
-57.562904
-59.189796
-69.150467
-131.592651
-137.166580
-92.368820
-68.435738
-95.860573
-53.271484
-111.518570
-163.413330
-80.879272
-72.318367
-65.819206
-71.417427
-47.701023
-73.412888
-118.471237
-73.206932
-89.549522
-66.497551
-52.431400
-119.447601
-138.766342
-79.778969
-97.110802
-135.454147
-92.375183
-55.761742
-86.728897
-56.380939
-76.149666
-53.443005
-114.119263
-158.234833
-35.884708
-64.096611
-72.766861
-57.707317
-73.480957
-67.170464
-63.791035
-39.414867
-48.839874
-83.026802
-46.957592
-75.580139
-91.681007
-82.497398
-90.722519
-94.194572
-137.101807
-58.217754
-73.213295
-69.734917
-56.043591
-64.231903
-43.911777
56.000965
67.274612
51.628090
57.449913
-86.573860
-79.666359
-54.669247
-68.250809
-54.808132
-66.963875
-63.628353
-62.306042
-59.005768
-82.549927
-76.959633
-85.237007
-124.652786
-59.134525
-46.818993
-62.419743
-82.324211
-89.317856
-58.484299
-112.153580
-53.926411
-65.243889
-136.664749
-67.471458
-79.020340
-65.854485
-67.947540
-72.171242
-72.895737
-84.501709
-139.402847
-49.670776
-129.368744
-119.432106
-143.303009
-58.599667
-40.314304
-107.526245
-57.116142
-53.119492
-62.084183
-134.233673
-67.344841
-64.521797
-66.302177
-116.962311
-119.849312
-102.688293
-91.145073
-81.391663
-91.476181
-54.481621
-60.349419
-156.648132
-117.655113
-49.741100
-53.709034
-92.072952
-97.848389
-176.411591
-105.367584
-58.094902
-105.252869
-148.264023
-108.875488
-58.909927
-104.010048
-106.266495
-98.006355
-60.502071
-96.355949
-90.309219
-69.159653
-76.529167
-87.497688
-113.953362
-78.381737
-57.888725
-41.741402
-104.943947
-76.941803
-49.080589
-81.616142
-156.955734
-104.836967
-60.699493
-126.679131
-59.210396
-59.678173
-69.563210
-139.928604
-59.385719
-78.357590
-22.230158
-72.012939
-63.062389
-62.261215
-149.085205
-65.641495
-68.598076
-62.451694
-87.002647
-71.145798
-30.240213
-34.075932
-98.486076
-64.672218
-159.551071
-101.175201
-63.026093
-44.282619
-53.631565
-90.703316
-136.266113
-64.247078
-65.852676
-151.213409
-150.503586
-80.428734
-72.362000
-135.281906
-91.947937
-69.172852
-59.022449
-69.461235
-58.175049
-125.272453
-97.650108
-120.132286
-61.536564
-60.339802
-53.343082
-99.324295
-98.940399
-62.668293
-90.973999
-155.803345
-95.630081
-90.901306
-111.299713
-120.863091
-92.532021
-63.940575
-55.550686
-79.050095
-100.115761
-54.779278
-62.790901
-107.096489
-162.024231
-102.802208
-98.659050
-129.402435
-127.959297
-99.887589
-81.796852
-132.781357
-106.765518
-70.104179
-79.237457
-68.260094
-89.681015
-57.773239
-63.569237
-54.912903
-128.229996
-67.704643
-66.443733
-119.451782
-43.665249
-75.572609
-79.654503
-88.527542
-102.959991
-93.454842
-116.555069
-116.375519
-100.690407
-139.094604
-150.420380
-78.229454
-117.777534
-91.160431
-62.919807
-101.103455
-88.457771
-79.832657
-157.905960
-98.359818
-74.377754
-95.266693
-103.050461
-98.791168
-70.324142
-86.585800
-97.501633
-129.924210
-56.582344
-100.967934
-65.548729
-63.935047
-118.238876
-62.415127
-55.762684
-131.175720
-63.945095
-67.276772
-81.054985
-99.918701
-112.095337
-97.388885
-96.164726
-109.424324
-103.964325
-95.696747
-116.456795
-61.333355
-148.169342
-89.097748
-62.498302
-70.168854
-67.928444
-90.411331
-108.783134
-108.342430
-74.814323
-75.766380
-142.285172
-63.291752
-53.162132
-153.430176
-139.136002
-61.036263
-82.731018
-104.193481
-64.975555
-51.865402
-65.040710
-101.983177
-125.011429
-79.382027
-143.892181
-97.704559
-58.868900
-65.813965
-56.459919
-77.925423
-62.736813
-157.165863
-67.029709
-61.533764
-152.480225
-57.888649
-62.571003
-89.959076
-58.914879
-72.121246
-161.279373
-87.608902
-79.424263
-147.992950
-24.687147
-63.821259
-124.534653
-76.081238
-65.118408
-171.825394
-68.631805
-164.115494
-28.975225
-74.960548
-175.618408
-83.855453
-120.697304
-66.950653
-64.852608
-59.738758
-64.345215
-107.679665
-44.159054
-47.371178
-101.042145
-107.057610
-83.803246
-67.182625
-65.663712
-76.160927
-56.437099
-60.264217
-71.951973
-159.625366
-72.294334
-61.604206
-75.379181
-43.821144
-96.852417
-65.657768
-66.147621
-111.039871
-53.901718
-61.982494
-83.481567
-77.910751
-83.871498
-62.716335
-155.322357
-129.332626
-165.318756
-65.826080
-146.564377
-59.057003
-37.455345
-60.497810
-94.684479
-71.111763
-117.265732
150.252548
-63.817924
-145.528641
-38.313686
-79.333275
-57.298473
-101.342484
-87.380852
-164.948380
-85.798744
-63.572193
-61.924637
-59.858437
-46.412354
-121.247459
-156.418304
-65.355362
-60.047699
-149.648300
-48.076012
-57.166489
-117.392136
-127.875397
-58.105953
-47.097782
-162.534439
-69.640793
-67.237190
-80.014954
-58.654186
-117.921707
45.243256
40.981117
98.058754
-64.658089
-57.948673
-56.199623
-56.077328
-73.630989
-110.570190
-60.811684
-86.266762
-93.077225
-108.726738
-90.554955
-57.690002
-160.611862
-59.862110
-62.394554
-81.213020
-96.814949
-149.136490
-35.755493
-103.009766
-115.370361
-56.575634
-87.884834
-162.527435
-64.290161
-156.799728
-82.066017
-94.559845
-45.738789
-114.938446
-119.033592
-61.515938
-60.258980
-73.463600
-146.694183
-58.827240
-127.282974
-56.718815
-157.517761
-58.772881
-64.725166
-74.352989
-80.219170
-70.208511
-63.060471
176.291214
-45.803986
-65.055191
-66.021629
-74.039551
-65.034668
-72.267204
-56.114273
-56.251358
-56.293476
-56.423351
-66.527687
-76.299080
-58.409527
-142.896210
-61.099468
-67.430740
-160.987091
-58.716591
-63.624172
-130.416992
-65.929642
-61.213634
-60.763081
-33.378105
-91.121429
-107.194885
-86.992279
-96.309334
-45.322083
-115.931511
-58.458385
-74.683220
-64.485619
-57.011799
-147.455643
-156.567978
-55.143784
-104.769920
-122.049980
-119.992622
-148.767380
-65.601898
-71.142387
-153.127502
-107.082367
-95.146248
-56.881393
-69.436249
-75.527855
-114.552391
-55.676727
-100.779770
-105.499557
-67.088051
-117.602859
-114.021606
-65.111465
-126.721161
-96.404182
-77.879646
-103.275917
-78.172394
-68.817673
-83.253174
-59.546318
-51.946587
-58.701298
-77.928833
-60.488167
-67.604515
-81.678276
-54.502773
-121.338959
-58.360794
-42.901829
-169.884521
-108.815788
-89.056015
-35.298649
-44.352596
-58.128773
-79.757507
-98.306000
-37.120937
-174.256592
-81.994705
-118.019081
-79.980743
-115.775154
-58.611168
-68.450966
-26.736010
-61.897358
-91.893166
-84.587685
-66.527527
-116.390900
-41.283424
-59.274967
-80.586067
-72.827751
-66.362823
-84.372322
-69.976112
-156.275879
-32.554195
-56.971924
-51.174232
-136.607574
-70.811668
-63.782127
-150.647842
-46.150116
-38.618507
-45.257893
-154.024246
-71.682480
-67.772942
-52.242374
-132.341400
-80.297371
-64.290726
-85.693222
-97.376114
-135.990646
-108.702904
-62.417461
-71.780273
-68.641953
-160.548279
-54.829319
-148.703171
-64.633003
-73.041237
-63.985085
-143.324554
-112.548058
-56.270153
-86.124832
-146.956879
-109.752823
-139.645889
-78.887604
-24.366228
-66.009171
-144.634186
-97.533981
-84.183388
-56.000401
-95.024055
-104.267036
-70.551117
-71.555656
-156.561890
-136.940460
-53.641953
-71.456230
-101.224159
-14.880452
-130.569794
-48.929455
-69.845131
-47.088013
-85.890305
-68.691673
-54.598087
-80.854118
-70.840836
-48.699593
-70.645561
-33.459396
-53.957592
-47.115395
-69.664528
-71.320107
-69.393890
-86.954742
-140.707565
-60.376804
-64.916344
-60.101372
-62.906395
-63.359985
-104.214859
-44.557701
-76.365799
-105.725098
-59.715420
-151.916977
-57.955448
-66.623375
-115.423592
-67.157997
-98.884735
-100.830597
-97.126434
-122.013756
-102.073494
-109.085831
-93.766251
-57.379356
-70.306984
-59.442997
76.766968
43.363972
62.246708
84.094887
-62.672356
-66.546745
-145.173157
-123.195251
-64.299370
-61.685928
-73.764671
-83.950851
-91.797966
-83.860931
-71.195198
-121.625473
-50.569973
-62.504951
-53.145149
-67.108040
-31.055315
-107.706055
-147.238541
-53.567532
-64.445786
-131.228531
-56.289631
-33.270569
-69.086082
-80.934860
-75.624023
-123.106117
-57.824139
-64.713989
-80.067276
-61.359459
-53.370277
-65.770042
-91.036087
-86.523712
-51.159695
-49.092056
-79.394409
-65.205109
-62.059029
-45.893166
-134.103180
-68.175613
-161.877258
-38.268696
-104.833992
-71.354561
-128.266495
-78.369438
-62.344166
-79.706429
-87.211494
-122.040283
-69.272934
-72.529327
-76.126244
-78.183968
-46.281708
-149.044998
-38.234814
-59.158367
-59.564320
-72.419510
-51.420494
-70.233604
-92.797653
-56.135853
-68.463150
-66.404518
-46.576550
-57.857231
-60.225586
-53.162640
-151.759262
-112.313667
-52.231220
-83.353004
-135.188568
-77.680321
-108.351204
-108.243111
-140.797211
-108.361069
-101.322990
-45.760937
-61.364498
-86.295670
-50.852924
-61.349781
-62.099846
-79.626961
-73.019600
-54.519775
-63.059200
-91.935608
-110.891502
-98.605835
-118.013885
-98.487305
-161.427963
-77.748810
-103.031845
-109.126526
-105.900276
-116.816490
-113.529709
-162.202194
-124.709015
-61.073513
-113.238304
-123.909500
-60.686249
-107.783409
-57.999783
-157.263107
-81.205055
-116.085243
-88.334267
-74.770012
-75.652367
-106.469460
-113.569870
-64.473305
-103.408089
-44.914585
-45.223564
-63.151985
-89.715630
-91.082634
-60.426544
-75.265678
-122.007240
-66.792854
-150.272980
-155.994370
-139.463043
-153.134033
-111.617554
-57.980537
-128.722946
-56.723675
-53.817543
-101.946869
-76.344559
-27.015453
-142.921936
-70.958572
-55.303619
-77.433792
-76.655197
-69.706451
-104.316559
-72.708298
-101.909653
-91.899551
-78.464172
-56.257858
-80.918747
-63.825459
-35.992020
-76.938995
-67.483688
-63.730495
-120.218437
-55.217697
-155.710800
-98.358902
-127.804085
-105.500549
-94.698685
-89.645638
-59.053703
-45.898727
-150.178116
-65.819572
-68.942047
-61.873615
-118.081123
-156.309219
-88.390686
-143.119308
-120.879135
-62.289131
84.795502
79.407257
83.081421
77.117599
68.147247
36.522690
58.280449
46.097782
57.158844
43.712765
51.503536
-151.109344
-121.591484
-52.783493
-103.662926
-42.626488
-58.280060
-57.165108
-49.896210
-61.726463
-132.237869
-73.482849
-81.103561
-63.864258
-106.685326
-93.082581
-109.922188
-95.810364
-99.046524
-138.429703
-52.535084
-102.905273
-115.528229
-59.766399
-139.572540
-26.053692
-122.654152
-65.858879
-64.286423
-39.453793
-80.456795
-53.094395
-55.806797
-131.340088
-60.027004
-76.092056
-64.966675
-43.950645
-81.084549
-65.079689
-81.451111
-116.310135
-85.750710
-147.842926
-58.733032
-68.442894
-62.883343
-62.367111
-80.768562
-83.035492
-69.337540
-154.739517
-90.913979
-129.044785
-75.371468
-68.407280
-170.290695
-90.724693
-92.001984
-77.993752
-119.861382
-132.042786
-70.136742
-64.975677
-77.614471
-77.130249
-37.644669
-116.337036
-70.482841
-66.355446
-53.577389
-52.509518
-54.387730
-139.211670
-124.798531
-58.198330
-55.590580
-62.970482
-110.636856
-62.128109
-60.703167
-71.895332
-59.314098
-74.585754
-73.220375
-64.597313
-68.352127
-63.951931
-65.327713
-64.042130
-95.415970
-51.708004
-144.704437
162.288330
-68.173317
-59.919018
-22.218681
-76.038681
-63.870487
-54.731686
-104.841026
-119.213989
-101.014343
-96.067581
-122.421173
-101.012466
-72.346352
-125.282806
-159.447632
-68.662506
-60.299030
-121.740791
-63.204094
-63.450130
-161.300049
-35.437901
-155.773163
-72.843773
-52.648159
-69.148224
-53.194050
-124.219208
-119.960411
-52.029362
-56.492432
-49.230125
-57.098480
-128.969025
-104.043159
-80.476662
-57.524231
-75.507118
-42.400536
-147.691238
-60.869736
-65.328201
-84.366493
-68.128311
-66.725166
-79.031548
-118.964348
-101.657570
-103.591705
-56.831036
-20.374680
55.447720
48.827438
68.980293
-65.795479
-134.072784
-61.051594
-33.146488
-92.914688
-80.342239
-78.361542
-96.785805
-103.868599
-113.007065
-64.063507
-54.497662
-62.969219
-62.473141
-63.588490
-56.050587
-87.798927
-93.953438
-53.968681
-94.616081
-83.824699
-84.988197
-153.597168
-71.467560
-46.916557
-74.977455
-46.842571
-82.233070
-137.948853
-71.812958
-78.584923
-129.829834
-54.928913
-103.930405
-70.925079
-76.433350
-142.862122
-60.855171
-115.483292
-65.482025
-96.412201
-69.476082
-62.109379
-146.052536
-77.950562
-82.425026
-90.523605
-133.498383
-81.529045
-65.931648
46.033604
46.666172
68.389008
38.406403
73.532272
44.494633
85.479660
85.673759
83.917717
83.337517
62.935253
86.947899
-56.409286
-75.812881
-98.867943
-68.348755
-78.791748
-111.159531
-123.176743
-109.752785
-81.945259
-64.316612
-149.135101
-69.292412
-60.412678
-58.849056
-68.638428
-51.932514
-147.152176
-137.358109
-63.282684
-57.478943
-55.174694
-66.601547
-52.326103
-52.897820
-66.923950
-56.690212
-87.620224
-129.284958
-71.882904
-145.429062
-77.426163
-91.372261
-141.483536
-81.410591
-81.559464
-67.954613
-69.197746
-117.590660
-75.672676
-162.915665
-152.967468
-82.251541
-70.049690
69.187683
73.886841
53.760803
56.764336
65.604500
-69.383171
-141.166611
-58.456245
-109.615295
-78.533691
-55.428185
-75.882980
-103.247849
-77.066902
-104.521713
-106.793930
-72.209755
-79.124237
-41.699936
-118.427742
-74.238319
161.183319
-51.737553
-67.525887
-160.486740
-89.370895
-96.398613
-72.696243
-105.843964
-132.062820
-94.551598
-75.868202
-59.540607
-79.549355
-65.959427
-74.330276
-51.750988
-82.562843
-154.433441
-85.026489
-62.079121
-86.617867
-55.685192
-62.854362
-76.240791
-95.692558
-55.955444
-60.606777
-75.942268
-57.660160
-145.383072
-130.262390
-62.601673
-116.235077
-46.272915
-72.074310
-145.037552
-69.209534
-135.933746
-68.314262
-61.119289
-61.692333
-143.474365
-17.829954
-78.099609
-56.707951
-54.037193
-102.771378
-65.221405
-97.525299
-71.216209
-99.707047
-66.223663
-43.666679
-87.086761
-93.598343
-91.806648
-79.820694
-38.649635
-139.855087
-142.254471
-72.769882
-63.247086
-68.038788
-97.974884
-138.786789
-116.413734
-73.098900
-52.144360
-91.845695
-111.963448
-118.693161
-67.833496
-66.027557
-120.439529
-124.380432
-62.831345
-54.232353
-128.769135
-40.545303
-46.042641
-58.326302
-104.269913
-124.056175
-137.531265
-153.945267
-93.986427
-160.679703
-78.354202
-79.665512
-124.223366
-152.651825
-75.687233
-130.856354
-54.466022
-61.729847
-71.117867
-72.020912
-58.039036
-153.091919
-91.663307
73.994415
-47.127663
-77.594841
-42.953312
-65.863632
-122.316208
-150.693192
-95.626167
-49.371670
-162.121948
-100.283096
-61.140285
-104.765259
-55.768692
-32.506313
-75.711906
-161.698380
-79.490021
-60.902241
-136.441818
-126.263527
-60.725899
-148.587708
-61.320137
-73.820007
-74.942780
-39.256042
-72.143211
-148.614807
-58.798363
-135.718826
-82.192139
-51.382027
-108.483032
-97.488121
-69.369606
-79.640076
-57.569218
-79.976265
-70.159851
-65.596939
-74.922470
-33.996033
-74.926704
-78.847824
-52.418419
-113.879311
-55.318829
-64.012871
-86.503273
-81.768349
-65.815216
-51.602310
-87.564072
-69.759506
-122.257812
-73.542313
-105.454323
-63.695526
-131.537582
-81.216667
-61.532837
-106.023674
-77.312584
-107.469276
-67.344215
-39.629108
-57.962627
-74.198715
-75.049980
-58.723598
-60.495056
-29.104206
-105.049614
-108.085007
-68.595139
-68.546234
-66.052132
-63.011368
-109.291519
-145.786514
-150.899796
-58.768127
-80.814911
-78.636833
-61.894897
-80.732544
-50.468117
-63.841305
-72.674995
-80.965942
-139.165695
-77.040764
-97.147049
-89.911644
-143.699631
-55.658508
-129.299530
-81.002274
-71.270859
-147.152725
-91.240425
-60.939941
-44.946671
-61.087139
-157.446564
-141.950073
-68.807358
-64.886559
-61.834213
-118.760551
-115.764977
-57.382061
-49.950489
-67.286278
-62.375183
-37.770821
-47.837055
-117.121452
-156.606506
-84.242516
-97.628723
-54.772743
-63.442223
-100.115807
-55.588573
-48.126251
-67.106712
-56.927410
-65.335197
-66.419876
-52.136452
-53.297115
-64.227341
-150.681244
-172.967926
-77.462547
-52.218777
-58.413742
-173.143784
-144.424500
-80.280396
-67.982300
-139.611526
-83.803879
-59.258972
-91.822533
-79.298737
-134.906387
-63.764320
-94.496246
-53.776337
-127.362541
-96.347725
-107.137222
-162.947372
-101.859550
-149.724091
-86.967216
-79.835335
-52.474377
-108.066177
-154.649704
-78.114311
-55.735767
-114.562088
-157.329163
-119.834106
-93.903465
-104.104378
-115.077942
-75.638115
-80.637329
-86.057472
-119.938965
-70.401703
-62.707245
-129.834534
-122.660385
-135.504578
-54.415924
-60.973457
-88.912811
-60.270462
-143.334122
-88.110970
-85.606705
-52.451080
-156.093872
-31.138094
-56.119553
-80.670006
-61.611897
-60.635738
-76.674965
-89.594666
-142.773453
-136.389908
-126.652885
-85.523079
-91.468361
-41.285614
-60.253139
-169.293762
-48.899494
-60.354088
-81.027039
-153.304001
-67.755692
-84.810020
-137.375946
-62.459244
-57.140976
-39.290550
-76.635628
-70.321365
-143.356186
-69.585373
-117.257225
-141.596878
-85.482262
-150.702759
-99.894394
-139.960083
-34.502415
-53.956608
-109.974892
-90.720451
-130.339676
-96.634308
-179.980194
-106.902504
-101.376831
-162.241333
-68.836029
-81.850349
-102.672447
-106.250946
-145.769135
-67.931572
-70.274963
-142.737534
-167.584290
-74.832237
-66.636589
-92.541298
-130.678802
-77.862633
-120.711815
-74.870720
-119.513947
-56.255692
-50.782394
-83.114761
-130.723343
-91.613152
-55.944908
-129.913727
-64.865471
-66.477394
-26.137627
-56.716209
-103.589317
-62.887299
-69.086151
-59.032864
-171.221024
-66.986267
-115.478874
-90.356766
-71.634949
-139.062302
-76.053703
-117.132370
-129.827286
-101.939186
-138.411819
-83.072052
-134.531219
-60.019573
-61.772411
-96.599998
-82.938278
-147.383484
-58.760307
-69.274734
-143.871078
-154.981857
-61.182823
-94.082161
-122.729012
-74.775658
-76.791389
-88.499832
-78.234077
-151.649506
-146.539871
-48.607517
-57.183643
-86.355225
-105.162804
-77.902420
-81.376518
-98.857841
-70.269669
-111.797783
-135.206451
-157.163437
-74.387245
-54.012821
-45.363605
-52.536217
-56.038109
-84.538834
-59.845600
-115.565514
-92.619095
-103.774406
-155.340408
-130.956787
-55.952591
-165.941727
-89.423973
-67.949173
-107.992821
-58.644501
-152.297150
-117.978615
-118.356270
-95.998634
-65.848030
-142.413254
-78.254700
-152.076416
-69.226433
-128.551666
-146.508896
-131.276031
-143.241653
-56.310482
-74.475433
-69.169922
-99.651237
-88.034653
-103.991417
-175.241272
-67.253998
-65.622269
-134.474564
-87.562096
-156.730194
-68.920464
-80.671082
-111.733803
-157.406250
-78.968307
-72.300789
-63.692398
-48.736797
-111.497993
-61.842518
-62.678356
-90.138626
-69.770866
-61.160366
-74.572021
-66.414505
-64.677208
-76.215149
-50.984505
-45.822319
-66.418365
-114.318237
-126.051834
-127.631363
-61.087132
-87.033218
-121.482666
-53.545559
-59.211296
-105.624306
-145.702896
-125.298531
-149.696487
-121.949936
-49.710949
-90.753815
-57.826488
-39.598366
-169.157333
-121.627289
-60.522861
-72.114105
-94.241768
-65.408325
67.488525
71.558350
-74.241158
-78.980469
-28.295336
-62.690029
-139.460495
-43.262703
-43.384094
-78.257500
-59.575974
-86.086113
-84.508591
-146.437531
-116.844124
-55.008331
-159.276077
-67.321808
-91.604614
-97.652725
-141.339828
-59.656643
-72.583183
-58.792995
-86.609337
-34.858315
-149.684189
-57.113480
37.143307
77.573814
69.950165
56.256138
-86.927635
-142.932846
-64.305946
-67.352112
-57.016857
-61.283543
-104.597359
-53.626953
-94.892998
-67.747787
-84.733482
-102.849579
-113.690094
-95.217972
-60.433613
-56.206970
-102.465042
-77.427849
-63.233002
-78.600014
-120.178589
-144.708389
-70.984161
-70.247101
-59.866741
-80.866226
-112.938660
-98.753960
-77.205910
-130.837570
-61.666153
-89.493973
-162.230164
-117.633789
-57.579227
-158.616196
-66.706299
-98.897713
-57.570957
-130.710052
-88.053711
-148.259644
-78.819504
-57.842255
-71.216454
-113.024597
-76.896111
-72.658340
-80.649925
-88.161324
-53.290333
-68.227592
-67.688484
-54.402946
-118.213463
-159.632248
-145.241135
-136.147659
-131.229340
-113.038918
-52.022999
-159.033112
-77.062675
-61.471119
-87.451057
-64.209152
-130.022980
-116.824600
-60.382912
-78.331299
-79.300446
-104.682762
-126.894905
-50.260998
-123.174927
-92.575012
-104.693481
-83.332993
-141.812744
-71.874657
-62.571587
-50.675457
-154.271454
-113.444611
-69.291420
-80.202538
-79.980583
-147.912064
-52.712311
-171.101425
-72.100983
-49.674297
-145.908844
-141.367157
-79.327324
-30.402826
-67.908539
-96.760101
-71.172211
-95.854164
-135.116180
-63.433453
-58.449844
-122.378021
-59.871700
-61.680691
-141.801956
-54.995522
-52.746628
-90.138718
-94.364929
-62.696167
-70.097687
-153.184479
-112.459679
-136.782242
-42.368515
-54.730129
-59.672237
-72.791046
-51.417343
-17.592293
-61.875637
-142.751358
-60.013248
-61.791515
-69.148949
-72.876381
-43.012012
-138.441086
-150.509979
-65.058556
-79.428154
-99.453011
-125.289940
-60.472565
-89.555336
-60.726444
-102.523552
-82.132324
-64.528236
-59.114525
-57.787975
-112.961533
-82.827606
-72.738098
-86.657249
-75.000114
-70.158722
-78.851227
-79.324074
-48.922916
-67.894791
-34.433891
-122.387199
-102.091217
-95.111076
-70.859245
-60.751545
-63.367836
-75.734352
-129.213730
-49.718025
-71.686546
-149.323166
-153.736481
-61.831295
-59.964310
-52.685246
-67.401184
-71.401154
-53.514439
-63.870850
-105.419250
-95.309479
-60.490734
-74.506096
-65.395370
-61.994579
-105.927116
-39.730698
-49.938538
-134.664215
-70.559013
-67.942307
-70.171555
-85.689034
-152.094696
-83.451180
-62.168331
-103.608772
-161.315414
-98.137169
-113.163086
-68.018059
-100.943764
-69.675179
-137.968628
-65.982193
-137.959763
-94.558952
-68.734558
-126.697861
-63.883896
-63.612854
-87.970230
-61.576801
-75.142502
-87.147690
-61.669556
-92.653198
-66.670990
-136.384521
-119.984764
-76.406464
-40.309273
-58.763897
-56.994404
-88.621651
-56.646931
-105.007706
-155.912476
-70.025993
-97.263031
-86.531563
-57.802753
-68.910896
-83.325516
-151.676682
-56.901550
-59.339893
-53.700085
-58.034885
-107.335785
-72.822464
-51.747387
-71.338989
-101.339584
-106.637955
77.743126
80.705070
-40.963913
-71.070160
-85.816849
-92.839951
-65.264900
-89.953781
-59.909546
-130.909943
-61.982658
-45.916607
-74.444061
-19.489897
-84.961296
-92.582436
-142.764465
-61.025276
-58.792484
-114.824066
-86.731125
-100.553818
-102.584869
-148.523926
-55.256924
-119.851479
-95.285759
-74.619881
-98.176399
-55.642010
-65.775169
-114.072113
-67.431602
-104.401291
-59.522213
-108.906517
-115.368210
-130.110046
-111.468170
-53.569656
-164.107956
-69.656822
-63.523174
-92.926949
-103.431763
-141.129593
-80.828056
-87.062546
-70.941826
-60.604813
-64.904549
-77.088760
-49.053661
-87.771126
-107.050339
-81.442894
-93.059517
-81.898918
-113.716042
-120.859367
-70.078079
-67.563126
-112.595741
-83.306190
-56.949684
-56.492840
-88.095146
-77.219780
-98.225685
-58.689320
-57.505314
-61.799835
-48.664463
-157.515121
-71.322746
-62.141685
-57.835293
-154.697998
-50.712017
-54.077362
-65.769188
-99.669434
-61.552761
-46.225662
-100.813698
-58.768597
-58.328987
-70.758842
-103.968994
-152.148285
-78.482414
-31.096409
-77.381310
-85.456917
-85.762901
-55.800961
-75.718506
-63.780739
-125.790764
-27.753172
-51.823738
-59.918213
-36.322304
-61.700687
-151.333923
-76.012657
-123.709747
-44.044044
-59.289059
-52.075897
-66.915581
-118.025238
-50.549709
-123.698616
-67.132675
-57.779430
-144.565414
-60.758381
-106.764191
-85.009583
-103.750633
-155.059174
-52.301010
-126.687828
-96.477554
-55.523609
-74.530365
-69.167290
-66.197884
-71.906883
-90.304726
-65.564194
-54.045040
-64.938126
-142.426819
-60.659767
-118.639030
-72.084099
-35.300510
-103.290497
-85.458778
-120.187309
-83.662636
-62.606686
-45.598785
-57.549019
-66.406868
-46.566479
-57.140381
-69.772964
-71.880325
-62.902611
-51.612862
-79.354332
-107.916283
-102.020088
-103.963394
-95.547310
-133.407700
-151.213608
-59.506763
-119.196945
-143.796799
-108.269669
-113.717537
-76.087234
-72.358452
-69.069099
-102.482582
-157.554932
-55.869789
-66.299980
-75.910378
-102.159325
-121.185501
-108.207397
-71.336327
-163.343445
-133.673462
-102.113907
-65.138283
-134.521667
-152.408905
-81.894028
-57.357800
-116.958580
-57.619232
-86.579620
-62.288631
-43.284023
-140.153000
-71.794395
-52.927383
-53.231865
-130.200363
-95.389030
-147.900940
-121.832451
-152.971146
-102.467255
-113.182823
-44.239841
-46.036129
-88.640305
-63.108921
-51.441376
-58.621918
-68.567024
-61.434399
-62.336723
-124.798325
-103.762466
-54.203674
-74.887230
-83.113525
-38.760319
-104.886635
-55.608093
-55.982475
-54.401543
-75.130577
-133.275726
-110.484695
72.503418
-56.733047
-71.187164
-97.309525
-152.336548
-139.895645
-51.641876
-74.451752
-107.640724
-115.974449
-75.819183
-72.966377
-124.251762
-98.382584
-137.451294
-64.360786
-59.571014
-61.238544
-65.428505
-92.466690
-72.791382
-64.466492
-61.319126
-57.981369
-68.530800
-72.216461
-80.667770
-54.103695
-166.896027
-86.859741
-101.818542
-49.660511
-54.560707
-51.938492
-149.729904
-62.415897
-75.957161
-67.047081
-173.337494
-83.280891
-150.183594
-164.845520
-48.178665
-63.108780
-102.709183
-84.180054
-73.277107
-62.232468
-60.915775
-93.854546
-65.745834
-163.258286
-67.429626
-72.871742
-62.315254
-147.823105
-54.659046
-45.081127
-124.587257
-74.818848
-73.113617
-143.356567
-141.054932
-134.081543
-154.953156
-58.768318
-63.292206
-68.855690
-125.698380
-37.821545
-60.284443
-32.264465
-61.162758
-92.133652
-66.339455
-46.323341
-57.951420
-59.839531
-105.039345
-60.873013
-78.437149
-92.947998
-78.597672
-50.514992
-74.228256
-66.252869
-93.629951
-150.979034
-53.697277
-57.986282
-65.962814
-54.855618
-87.443825
-73.334824
-136.289505
-81.362068
-81.917221
-71.762756
-77.132423
-55.684349
-96.460922
-68.385925
-90.747932
-96.554222
-62.596310
-103.473648
-118.879875
-59.068226
-70.647484
-62.948509
-62.015640
-123.948532
-62.595776
-100.728447
-61.052441
-34.575752
-65.012733
-153.017822
-104.785202
-125.713631
-46.681335
-131.649185
-123.259735
-146.047531
-119.010330
-53.103554
-92.322639
-61.480297
-61.144054
-51.255817
-152.476624
-87.446136
-63.052757
-129.312439
-39.551861
-105.392349
-105.948601
-150.107773
-56.063572
-157.273560
-80.143555
-103.070229
-43.325005
-72.362869
-155.636856
-58.165989
-96.617889
-55.435455
-72.847786
-68.481682
-63.131927
-82.533112
-41.600914
-35.107349
-59.370056
-64.149940
-100.458717
-84.810852
-100.309914
-114.518219
69.648018
-154.317215
-144.521240
-84.153252
-83.315506
-97.271095
-57.997307
-107.042702
-67.944885
-57.184967
-70.947929
-52.744396
-116.195824
-87.718269
-84.771706
-68.926376
-121.975166
-57.967403
-117.331482
-109.482574
-91.028954
-109.058044
-156.208405
-83.123085
-53.767574
-123.641304
-61.617393
-131.909348
-48.038799
-48.521492
-89.643135
-138.197174
-64.491913
-57.178024
-72.713158
-62.929104
-141.365341
-61.939041
-81.852982
-53.790623
-67.163635
-62.198185
-145.646103
-52.061913
-74.355774
-164.821915
-62.942799
-119.738808
-58.987579
-71.570732
-69.421295
-72.918045
-64.816254
-64.282867
-51.194729
-67.047821
-56.016136
-138.765121
-107.952484
-98.669487
-62.292332
-104.540726
-103.661476
-65.665657
-138.027390
-78.792953
-90.993637
-71.536819
-65.602280
-46.298012
-62.567780
-54.385952
-82.830299
-61.038010
-59.492023
-116.829926
-68.681786
-63.876499
-70.347694
-81.654366
-62.641479
-110.447350
-82.811584
-55.389751
-139.911697
-59.098064
-66.336838
-156.539261
-156.819275
-165.461044
-92.393257
-117.901642
-121.590546
-104.177071
-59.270943
-113.412231
-85.920799
-101.021973
-122.529678
-98.537468
-49.320381
-91.880173
-106.153664
-113.881546
-78.546692
-78.070023
-61.495617
-57.732559
-92.639359
-71.716164
-82.663406
-97.933495
-57.673649
-61.755337
-113.689735
-71.917404
-54.927032
-59.584183
-124.479370
-67.463089
-57.168468
-57.586189
-92.802391
-59.820705
-56.492767
-62.941200
-94.374283
-68.547104
-143.004303
-34.994202
-125.365768
-78.039719
-108.639221
-69.897377
-152.978439
-59.837166
-63.715485
-55.016693
-72.422211
-43.364395
-53.051941
-133.046936
56.768520
39.324257
-122.419060
-126.554489
-155.351776
-97.387001
-97.218582
-81.383377
-93.384979
-83.739098
-95.668709
-80.260033
-122.236122
-135.440125
-99.014717
-113.457359
-83.399178
-148.431473
-150.860107
-139.517731
-93.543945
-120.607559
-120.922211
-69.704727
-69.117004
-66.170410
-101.894974
-53.324154
-116.316734
-82.184967
-51.173470
-37.198238
-56.938694
-78.837166
-62.537590
-44.530186
-50.848248
-48.077805
-73.175117
-61.849934
-31.034794
-49.080494
-61.272026
-163.409302
-62.946331
-69.869064
-80.818161
-152.443680
-142.800262
-78.943390
-62.405304
-70.398949
-57.176243
-62.069962
-79.635490
-44.990238
-67.946007
-147.590729
-37.872364
-58.698853
-65.748596
-62.796680
-119.623383
-54.612164
-96.247498
-31.304852
-156.115707
-74.628777
-53.889725
-55.729248
-52.039135
-66.519646
-61.908249
-49.403454
-58.897095
-69.125435
-91.711624
-90.462791
-53.518246
-153.798431
-158.287552
-152.682419
-122.008881
-77.973412
-92.860931
-60.633621
-59.396114
-55.742001
-106.587143
-56.308495
-71.713272
-51.945457
-47.915558
-143.495880
-52.563671
-133.258865
-71.733818
-86.148300
-56.934162
86.380989
55.336960
-84.011391
-72.884735
-58.377338
-70.826042
-55.101803
-102.034538
-102.039070
-120.682991
-84.302246
-52.557106
-67.687248
-66.155441
-140.404922
-73.621376
-110.464523
-94.229683
-72.212906
-107.903267
-53.234890
-36.948502
-151.832870
-139.555161
-78.830734
-64.234543
-78.381111
-89.547295
-107.413620
-72.030174
-65.344254
-65.893593
-69.605591
-67.446411
-61.375183
-86.192795
-69.383781
-77.698463
-63.076317
-101.590584
-123.337799
-100.961700
-108.685921
-59.159576
-68.229591
-107.889885
-76.933235
-109.470963
-99.502838
-63.081150
-55.668972
-62.777767
-61.940571
-74.476059
-57.726009
-66.478065
-71.044762
-68.462463
-63.332352
-133.255814
-36.520508
-136.735809
-86.687431
-103.787880
-64.599777
-109.283188
-92.442245
-99.301582
-99.030792
-96.925728
-64.094276
-57.674995
-105.457092
-117.584923
-132.629761
-60.620636
-33.910458
-27.422644
-65.454002
-68.447861
-140.563843
-42.113262
-143.163895
-84.616699
-67.079132
-67.835030
-52.019054
-113.932205
-56.110996
-140.939651
-64.070389
-44.712852
-57.646091
-78.391479
-33.623913
-152.500488
-55.720337
-57.675957
-79.143158
-131.378998
-62.150539
-75.940460
-64.356377
-73.460442
-89.960342
-98.555046
-63.476299
-73.096146
-163.814636
-56.582771
-66.242699
-63.899700
-84.727097
-138.241364
-58.611538
-70.125633
-117.951828
-142.332809
-125.163292
-121.074738
-68.669212
-94.270775
-77.664391
-64.863098
-57.828629
-59.582005
-63.818867
-85.351982
-141.943314
-59.465469
-125.805412
-141.688370
-100.159325
-143.258209
-140.721985
-63.424110
-76.995682
-80.615807
-63.236244
-80.918999
-69.685585
-90.547119
-116.004074
-152.447479
-98.067398
-55.336803
-45.507790
-70.048775
-85.892761
-76.620415
-71.310646
-86.740211
-84.741219
-57.884750
-68.387886
-62.124138
-95.184593
-73.200676
-85.031189
-143.923874
-110.124886
-68.035088
-79.334213
-141.476654
-75.153687
-53.340641
-75.942551
-64.427910
-62.808025
-60.945473
-70.686745
-117.430016
-151.706528
-49.997040
-73.024673
-145.154449
-83.361923
-56.836300
-73.720795
-143.531891
-61.407917
-63.371750
-66.238464
-62.452843
-62.937321
-62.187702
-85.288368
-71.878716
52.503963
-72.690300
-98.416039
-56.674778
-156.592239
-109.370804
-140.201263
-91.709412
-68.510406
-100.531487
-91.474327
-67.436691
-117.634048
-135.890045
-99.025116
-95.775009
-99.103653
-107.684685
-77.911591
-140.299347
-84.374207
-59.159767
-131.431519
-91.095245
-74.600441
-63.322174
-159.004242
-140.356339
-132.378952
-105.310936
-65.747826
-71.360161
-76.813766
-70.847046
-69.297020
-136.711960
-70.553543
-151.416367
-53.270908
-63.996819
-53.077431
-84.488968
-143.638550
-133.244690
-96.196686
-136.760269
-52.997337
-66.415245
-95.733917
-126.917068
-172.534485
-62.175003
-100.449768
-63.739334
-99.182220
-110.499283
-137.691391
-139.366608
-96.303459
-104.036064
-63.924473
-71.870239
-65.193871
-85.078003
-115.293381
-89.828415
-63.313560
-57.700008
-136.066208
-158.698578
-137.577194
-58.037357
-68.460953
-103.317314
-62.590019
-149.129959
-134.654251
-69.572670
-155.056885
-70.002716
-131.886383
-58.504215
-87.396530
-53.541077
-103.338104
-58.849159
-179.310715
-138.054337
-173.677322
-143.404602
-59.535034
-83.425003
-118.304932
-45.203648
-135.534409
-47.479473
-65.455040
-129.273117
-102.856003
-119.654938
-66.376869
-168.183517
-89.992981
-57.252174
-134.310684
-162.376984
-63.521492
-159.699677
-62.029343
-62.360695
-48.474083
-106.822357
-52.318718
-72.479187
-152.171341
-143.541687
-76.161743
-63.624413
-72.382774
-52.101173
-131.321030
-104.822746
-56.308781
-113.051689
-64.629555
-79.157158
-96.547775
-152.570282
-89.724960
-153.770432
-47.188812
-65.046227
-40.161488
-89.685997
-147.065628
-92.073471
-118.252441
-144.199585
-53.783726
-89.622551
-105.242760
-70.068077
-62.526184
-55.919525
-110.597176
-65.022545
-99.928505
-139.673569
-91.519295
-116.080940
-137.830933
-60.535896
-67.287865
-78.441307
-106.595345
-46.717766
-85.460213
-77.019539
-80.450386
-84.207993
43.572727
73.480820
57.869259
64.713791
33.075970
82.132088
76.957100
58.209034
-151.102600
-66.687569
-67.738586
-75.249496
-79.556770
-65.840096
-69.173370
-70.143181
-88.772072
-54.966785
-82.008392
-95.282707
-76.321571
-108.803307
-91.514511
-125.088013
-60.011597
-143.523483
-89.464012
-164.756348
-130.016968
-59.433285
-57.889080
-163.993759
-60.741852
-54.876846
1.731670
-68.737274
34.393703
51.580311
62.296883
-75.201721
-65.149734
-44.996929
-82.994011
-140.523468
-98.061539
-97.917320
-110.475327
-158.308975
-133.966797
-81.909515
-55.325275
-168.394897
-65.999634
-158.104233
-79.939476
-62.819389
-87.174507
-145.400970
-133.594238
-57.719044
-111.889160
-89.997009
-77.627258
-108.601646
-106.623505
-157.960251
-60.528873
-100.457474
-91.072212
-108.049896
-56.652859
-91.374069
-120.358894
-64.754242
-44.729862
-61.327621
-54.282944
-84.885071
-57.844212
-73.215370
-64.769302
-65.725883
-49.098946
-84.859642
-92.355286
-52.438168
-73.977966
-79.907059
-63.045143
-92.836166
-56.470402
-52.604607
-60.413280
-156.867355
-67.972908
-125.147736
-67.031311
-98.607658
-111.231361
151.289825
-62.756199
-124.576454
-60.417747
-93.032776
-84.897392
-130.656998
-121.644135
-57.865208
-97.100494
-70.615753
-136.696213
-117.520790
-109.729958
-101.593613
-112.706993
-54.097412
-67.125359
-64.314072
-130.202805
-60.518425
-103.845818
-52.558407
-64.909843
-68.722122
-83.456490
-71.574760
-72.777710
-111.127754
-90.085197
-65.114906
-66.799683
-84.235855
-67.824127
-56.636066
-66.956467
-132.056976
-74.326790
-61.712151
-121.480400
-150.999542
-151.177597
-100.174988
-64.163147
-63.402409
-67.267479
-77.750809
-92.089149
-144.989441
-89.804291
-104.237526
-53.923698
-63.362991
-72.033836
-130.729477
-88.057243
-67.423401
-39.837654
-157.561234
-65.383270
-41.062790
-61.348122
167.239410
-53.224350
-111.312614
-69.528778
-52.298187
-54.847431
-67.315659
-135.300705
-138.350342
-75.375153
-84.126640
-63.565434
-73.906212
-155.757996
-72.514175
-77.372650
-52.666687
-65.956726
-107.614624
-57.951305
-62.390823
-82.859688
-96.141693
-88.419373
-23.336290
-58.904873
-87.459969
-57.443703
-60.893536
-73.051918
-62.615803
-81.099541
-57.319355
-99.547409
-159.331909
-104.343338
-64.917534
-73.636597
-75.302551
-152.825821
-88.556396
-92.287666
-47.234478
-55.070301
-84.672226
-61.673565
-75.763176
-58.661274
-79.230164
-65.518135
-125.604607
-115.119675
-47.924038
-153.780624
-73.676170
-98.689339
-60.384224
-119.976707
-64.624001
-103.081909
-104.249634
-155.897324
-122.028976
-101.092941
-89.203430
-146.657822
-58.430386
-65.390419
-40.440399
-120.020363
-133.077560
-63.020866
-53.487282
-125.994568
-160.457565
-69.975197
-88.694725
-59.796406
-68.395309
-78.209084
-77.038719
-72.342651
-117.564377
-79.032158
-82.218506
-63.628262
-137.599106
-161.114532
-83.151016
-52.596500
-53.517899
-71.713150
-68.921410
-63.470470
-67.900230
-61.467014
-70.435043
-69.483955
-67.374573
-89.211639
-57.246769
-40.146652
-162.520920
-95.507423
-141.350601
-62.373913
-61.218475
79.969864
73.096245
38.438763
76.581284
53.631721
52.390572
63.951050
-90.274216
-54.834934
-77.227631
-62.399628
-100.280807
-66.103996
-88.538940
-81.457909
-83.495338
-101.849228
-82.258057
-56.671795
-59.891113
-75.736961
-59.865261
-157.102280
-81.445404
-94.033585
-62.572044
-111.030098
-65.633553
-78.002792
-144.160339
-80.120377
-94.683319
-146.967773
-164.725922
-57.095467
-72.788948
-65.893044
-74.756622
-69.955055
-60.344921
-45.921833
-156.815567
-85.871712
-93.657539
179.426987
-72.336861
-64.321365
-128.419708
-108.214531
-132.430618
-80.736984
-164.331329
-145.068832
-68.948013
-67.879112
-92.999321
-55.771015
-82.012207
-83.678665
-70.426247
-145.877396
-131.438324
-153.922058
-147.479431
-118.381081
-69.210960
-81.254326
-52.625759
-67.142838
-48.172916
-66.021423
-87.322891
-59.765751
-88.394638
-64.562424
-56.519871
-56.348080
-51.585922
162.568573
-70.870644
-42.478138
-66.593880
-50.496220
-92.910889
-87.902412
-152.723755
-75.372147
-63.688068
-47.738728
-101.986336
-153.127884
-67.272583
-99.752663
-148.643250
-109.568726
-130.248993
-92.860695
-77.592796
-165.373932
-74.606697
-74.294571
-61.762032
-55.073315
-101.070595
-88.465836
-100.264450
-71.050316
-64.504631
-113.185867
-132.588806
-87.851913
-96.061035
-99.046448
-151.906570
-72.825607
-147.789581
-90.083115
-75.038475
-71.677788
-151.857224
-144.491333
-94.906860
-68.363190
-139.508881
-73.222054
-135.987167
-80.167427
-89.549812
-148.945251
-120.181122
-75.388054
-52.629803
-97.557770
-57.163006
-114.513885
-80.287872
-59.836075
-63.712601
-91.136497
-55.249111
-159.213989
-29.437553
-99.408417
-73.428116
-60.112465
-63.635162
-23.061869
-77.937019
-83.406448
-65.612381
-59.489693
-137.802322
-95.770470
-100.182419
-71.782715
-155.595276
-156.139969
-110.737556
-80.585030
-98.527771
-113.124252
-89.750443
-108.166077
-106.215096
-111.695129
-115.069870
39.964798
72.828728
63.178318
66.934883
82.226891
-147.444672
-76.414963
-118.192657
-129.075821
-15.121848
-64.730286
-102.231781
-119.355965
-108.408638
-90.926956
-155.000183
-165.254776
-52.921619
-94.049507
-66.236946
-67.869835
-103.620010
-53.213558
-58.680931
-59.974045
-96.739479
-64.868683
-118.591286
-93.106834
-79.778091
-46.880733
-112.225250
-143.590546
-57.239693
-44.565006
-65.811211
-146.811432
-148.904449
-58.602966
-52.487431
-76.702545
-54.280632
-74.106934
-53.958569
-62.574650
-66.724449
-78.204651
-69.040131
-46.105785
-71.002777
-74.536339
176.695953
-156.804764
-91.504234
-100.517921
-88.575836
-118.620491
-142.720978
-62.308201
-86.907806
-64.960999
-43.850140
-164.450363
-108.175240
-28.736650
-90.413406
-91.146011
-63.859669
-76.708618
-50.355774
-65.537819
-59.801205
-66.931168
-78.491386
-69.506340
-155.368195
-81.128952
-52.323540
-63.509697
-62.662460
-95.389526
-102.824646
-98.354767
-114.020439
-93.420662
-149.153931
-43.907608
-63.943230
-82.839668
-115.444809
-54.548317
-92.334297
-76.849060
-95.146255
-101.211693
-85.035698
-88.232628
-90.213455
-138.971573
-57.267712
-76.258247
-55.628788
-85.407608
-61.685184
-73.022552
-74.903099
-70.045959
59.611851
85.561081
87.912109
63.087471
63.380817
36.411057
84.481102
56.274883
37.317562
76.133713
42.545898
64.450027
44.946938
46.087494
53.137543
68.499496
-119.455765
-66.403549
-55.380207
-137.330551
-80.405876
-66.244347
-119.945053
-74.315323
-66.866982
-88.839066
-93.462418
-87.758667
-114.674950
-97.815353
-30.800703
-75.274551
-57.826248
-72.885376
-79.466347
-77.726555
-63.430569
-89.749947
-110.563515
-104.323433
-102.168221
-94.673508
161.709885
-76.347984
175.109467
-156.745544
-58.963764
-128.058395
-74.832703
-63.922302
-122.757401
-96.866196
-166.638351
68.132980
38.022507
61.106354
92.793678
31.112801
66.581718
-95.843796
-60.541454
-58.049522
-117.190750
-52.871307
-73.390907
-90.839485
-53.102360
-54.310627
-124.444977
-70.211327
-79.137886
-138.994675
-61.728256
-84.269302
-51.772488
-100.006378
-85.919456
-56.159466
-99.078613
-81.393250
-63.722931
-86.174103
-80.088425
-61.004803
-61.800655
-102.511955
-35.983303
-130.174713
-50.919590
-65.908096
-63.785789
-55.533703
-66.884071
-76.671707
-59.908550
-67.602196
-150.427200
-65.853630
-138.904190
-51.350037
-159.352570
-46.288864
-95.755562
-81.312820
-95.053024
-94.310997
-117.780212
-64.302422
-159.975601
-56.662937
-69.773087
-60.577892
-67.203209
-56.628399
-74.040520
-83.044182
-61.286743
-137.197968
-69.807045
-45.978180
-132.645920
-120.939613
-65.103714
-68.815178
-92.546906
-61.660416
-60.976940
-88.377640
-64.460098
-122.559036
-91.671211
-93.837044
-86.878441
-151.660400
-96.428452
-117.824776
-61.827354
-80.738686
-125.153893
-92.258492
-53.312099
-70.095329
-93.956657
-73.284859
-110.097969
-54.436466
-37.035629
-62.934139
-66.415466
-77.542847
-57.270557
-65.291107
-66.685730
-95.695045
-154.181091
-79.674904
-85.713760
-71.331497
-83.590393
-59.962574
-87.417625
-78.643967
-70.428253
-66.863663
-82.731346
-82.595284
-114.999619
-85.425339
-72.269890
-53.393181
-35.983406
-82.229263
-72.388458
-44.259632
-65.801331
-163.736725
-61.691311
-78.560394
-74.791618
-70.378860
-57.179501
-72.140182
-56.347492
-90.035423
-69.131729
-120.872978
-69.620522
-91.564316
-134.062775
-53.469181
-57.459305
-54.950783
-95.198509
-63.865093
-84.459366
-96.064735
-64.680473
-132.342773
-57.252781
-54.966560
-93.181877
-50.279175
-156.806961
-58.872765
-157.206100
-56.989521
-120.463333
-144.852371
-160.405350
-26.280287
-110.773643
-47.393482
-61.359505
-165.772308
-69.421844
-100.149826
-61.116203
-77.929779
-52.365360
-72.478127
-95.483582
-61.471420
-78.684509
-81.156929
-157.629379
-60.697033
-85.017433
-160.415665
-105.599922
-63.521370
-60.774548
-141.547089
-68.364449
-61.098564
-92.225830
-46.160175
-65.945213
-60.154526
-123.264839
-59.451603
34.596745
-75.576836
-41.879200
-63.627605
-57.920567
-120.649315
-121.767921
-59.949566
-125.976059
-54.207420
-100.364799
-59.067738
-51.225277
-71.563324
-87.362770
-114.762825
-59.304638
-34.427094
-116.079308
-67.249863
-89.027908
-58.688324
-127.390152
-91.749504
-47.149582
-62.574516
-156.046478
-57.793171
-92.277611
-129.285004
-97.270149
-117.145210
-111.795685
-127.693016
-62.571720
-38.157795
65.433365
67.654526
-32.312756
-51.311562
-149.914978
-128.950745
-70.390594
-127.745201
-75.833397
-141.990234
-103.006729
-146.803787
-136.938019
-103.177628
-102.296745
-67.301323
-143.330917
-46.995232
-54.188026
-83.771187
-59.465012
-85.380608
-73.581200
-82.975487
-89.833664
-63.323208
-74.089615
-71.370338
-113.209656
-86.608795
-130.566498
-91.513252
-67.737144
-62.907936
-98.131721
-106.134422
-165.131256
-111.240105
-140.589478
-103.540810
-68.810196
-110.967827
-76.977394
-57.245457
-70.523697
-59.882656
-173.072144
-63.625134
-126.972748
-136.476181
-74.374985
-85.063705
-80.627022
-107.340240
-110.578773
-83.952019
-112.223610
-66.023643
-84.250854
-125.216103
-113.767426
-50.886848
-60.906582
-54.976933
-92.669533
-37.570805
-62.284607
-107.758141
-122.941544
-59.750111
-70.380264
-71.496910
-91.522682
-88.983376
-61.583229
-122.416466
-65.807350
-139.025345
-116.323784
-71.522232
-163.101746
-76.802330
-74.207535
-73.123260
-59.584476
-122.134651
-56.262440
-93.101311
-121.115761
-136.600311
-101.123062
-77.586166
-87.314583
-90.300095
-104.401367
-102.144363
-76.923119
-115.518234
-165.854721
-95.985466
-59.170403
-76.939896
-123.182999
-118.987122
-62.743378
-103.819420
-77.289482
-63.389774
-65.351326
-60.456917
-84.422401
-86.187706
-74.092659
-58.608006
-22.950109
-72.700294
-80.545113
-176.468750
-48.872784
-68.006836
-53.675095
-66.214279
-149.802567
-59.435879
-72.973198
-89.835007
-103.952202
-116.795502
-83.463776
-40.396637
-55.808266
-77.973244
-71.633560
-60.099766
-148.214386
-157.629639
-147.129395
-55.045471
-89.516777
-56.049809
-59.084652
-120.193672
-146.057587
-33.391460
-74.996361
-58.736099
-46.131962
-50.383659
-129.441498
-53.413406
-122.693031
-101.150238
-56.211540
-86.954010
-117.449181
-96.880638
-63.829597
-133.213867
-59.522697
-156.371918
-58.016750
-64.605072
-54.569019
-52.468227
-88.913124
-66.315094
-75.837257
-85.353775
-66.113861
-56.840836
-80.863686
-144.193695
-69.494865
-69.824730
-67.334908
-79.346710
-63.801250
-86.773827
-67.704720
-60.816807
-49.604240
-112.837395
-85.107948
-146.704315
-121.411308
-57.707966
-48.376301
-50.242725
-56.144299
-100.830231
-102.057152
-82.383766
-150.834549
-57.879047
-137.417572
-50.940796
-53.888870
-54.612389
-75.810776
-56.626160
-61.759243
-109.721024
-80.618858
-155.081940
-67.239960
-60.889492
-61.103867
-67.761070
-153.365936
-147.538422
-58.425270
-67.781548
-150.611267
-124.976227
-76.666809
-125.254364
-154.355118
-104.904861
-61.130516
-66.097076
-52.178493
-119.214867
-62.063316
-55.637272
-155.315201
-50.218929
-54.309658
-66.019638
-37.159912
-68.749802
-65.145630
-155.634659
-48.808884
-77.381714
-144.625488
-101.800354
-154.222992
-149.942795
-42.976398
-96.338440
-67.995628
-56.884964
-65.385048
-75.796150
-147.734344
-101.712334
-140.328583
-153.034424
-161.552231
-120.829453
-75.207710
-39.630840
-154.144272
-137.783859
-47.041809
-156.874741
-77.168747
-95.814079
-62.600346
-89.737930
-67.663490
-63.346943
-63.410980
-105.315514
-100.657257
-81.883415
-52.549019
-77.807999
-78.389503
-107.159637
-102.616577
-81.400787
-84.022911
-68.230316
-71.828819
-92.489540
-108.297546
-63.319019
-60.274040
-82.875488
-135.148895
-75.818695
-76.368454
-175.919159
-94.819473
-67.344215
-126.967186
-54.073669
-56.552074
-86.509384
-88.765923
-155.094757
-68.525459
-74.440880
-82.956268
-52.176285
-65.990295
-51.461994
-71.062172
-67.095428
-45.480804
-124.825439
-113.610329
-69.140068
-55.555527
-99.108337
-76.051064
-61.973465
-64.005150
-135.482452
-132.540314
-159.080444
-161.014969
-161.228622
-66.484207
75.900101
58.339901
92.452820
90.800468
33.472530
80.116226
-98.973206
-122.509842
-101.907959
-67.963364
-43.590000
-74.140778
-57.823318
-132.201370
-120.331413
-63.994286
-33.343906
-89.931816
-68.546165
-60.672527
-55.338993
-56.654640
-153.486023
-51.980618
-103.124222
-54.068298
73.263771
93.196655
62.574291
-58.874123
-96.871407
-95.650238
-95.122513
-40.981014
-63.964996
-132.185852
-73.583931
-49.829308
-54.267071
-148.913101
-30.551813
-58.589764
-62.867966
-41.609970
-161.395187
-68.472816
-142.768356
-46.095081
-68.040634
-62.676525
-58.189453
-152.014847
-45.068695
-125.077026
-62.586510
-59.942787
-118.606735
-29.077438
-149.461746
-116.936508
-140.417068
-57.195980
-55.775990
-92.244530
-57.718006
-34.048344
-58.720505
-61.058109
-55.593956
-102.130417
-78.634254
-83.392303
-63.103214
-57.970284
-59.610336
-80.687408
-84.033333
-80.655830
-62.402210
-79.696457
-158.814865
-161.220795
-117.137711
-62.533546
-47.291557
-65.897644
-65.171104
-147.612778
-149.584732
-152.383606
-112.026001
-77.396301
-83.832611
-100.732155
-74.785713
-65.009239
-155.795364
-117.670914
44.427811
53.689892
66.114044
94.732277
45.662491
77.920090
79.119980
46.386314
53.052673
95.032166
76.979195
65.030960
-63.873650
-83.585976
-38.635914
-28.475737
-62.020908
-142.332672
-41.374889
-62.657017
-73.864990
-113.185905
-24.932087
-66.248322
-82.308502
-62.202351
-66.419746
-109.703186
-108.743271
-91.176979
-68.169426
-131.833435
-32.642303
-94.429848
-63.482010
-70.537750
-57.137486
-60.303818
-74.137413
-64.282829
-70.022392
-151.281845
-88.912483
-144.406708
-56.140541
-60.867035
-74.377106
-163.647141
-91.609047
-118.915283
-59.188046
-138.974197
-71.910820
-165.183533
-86.788094
-140.110672
-83.955528
-101.404671
-69.044914
-93.928574
-56.125698
-79.192413
-90.078270
-64.041573
-159.263367
-111.157700
-171.115509
-150.875137
-75.207108
-68.451431
-75.001678
-144.241226
-148.027756
-111.220131
-108.823715
-66.100586
-96.021591
-84.521179
-73.163925
-57.769913
-121.298973
-58.132740
-76.040306
-91.990791
-82.006813
-160.793900
-71.108177
-65.655533
-80.756355
-65.120773
-106.858238
-93.229424
-167.580383
-66.332504
-64.285049
-74.850456
-161.248047
-52.853664
-56.366524
-155.090515
-148.592346
-76.947365
-67.469376
-67.659088
-60.908730
-160.823318
-53.051239
-83.132294
-60.425068
-65.621063
-71.448807
-82.968056
-100.596786
-99.767815
-137.379898
-74.904915
42.100822
58.078453
-40.716549
-79.636040
-61.685593
-102.364944
-69.194122
-78.314217
-174.178345
-55.207878
-63.017330
-53.743584
-45.246616
-63.846024
-36.472725
-57.952042
-80.800392
-152.468918
-73.685974
-122.043510
-96.215652
-81.407745
-50.475193
-65.712082
-145.850861
-54.397530
-69.801834
-50.233200
-63.335686
-75.016998
-146.236313
-155.133163
-68.308784
-89.620171
-63.730183
-125.180161
-52.423798
-67.760399
-74.091278
-77.764038
-154.683319
-63.344490
-67.303612
-82.837761
-64.947449
-67.156830
-108.881180
-76.121994
-91.997452
-65.163589
-64.851151
-68.939926
-59.488300
-79.864532
-103.731476
-94.249992
-109.378555
-100.167053
-124.663254
-129.030060
-74.700493
-95.141708
-66.721451
-54.985950
-105.485779
-153.165634
-116.716385
-75.849739
-49.382492
176.488754
-69.812164
-43.218994
-77.540550
-76.840347
-161.758865
-63.827232
44.258511
59.247925
59.162781
78.019508
-66.049294
-63.529198
-53.257729
-74.315300
-51.548695
-37.614441
-57.798244
-72.509834
-73.740341
-66.376595
-74.529671
-72.278229
-51.464176
-120.183540
-62.980564
-119.073250
-61.579891
-93.593437
-87.711182
-90.724373
-121.189285
-113.546158
-79.684311
-146.528259
-102.188248
-121.547905
-69.549461
-68.320656
-58.474995
-152.002991
-86.750221
-93.610222
-55.711754
-76.159935
-47.764111
-66.234100
-74.711983
-63.176666
-32.208267
-165.564102
-58.867546
-37.984341
-64.519661
-58.698200
-72.847725
-114.233078
-50.475746
-81.446861
-51.276566
-72.968224
-63.485069
-116.257179
-61.831978
-104.156380
-49.813114
-162.960922
-57.093765
-92.798454
-81.643013
-62.241760
-166.498596
-143.658218
-95.368652
-67.753036
-92.343300
-78.545143
-71.456604
-42.898232
-53.967400
-98.717926
-59.897923
-63.353790
-64.250145
-151.342865
-122.662216
-130.284058
-77.559196
-84.851723
-66.080162
-72.240089
-39.017395
-122.812096
-38.438549
-95.384834
-59.084282
-51.848026
-91.762512
-68.284088
-89.204597
-123.286530
-67.083855
-61.753643
-81.849731
-124.498344
-38.279591
-76.085083
-62.676769
-49.117222
-156.594803
-72.712486
-58.476757
-64.322662
-161.562485
-57.690636
-53.418964
-69.586159
-135.400711
-81.045456
-99.545937
-60.477066
-159.739807
-62.462513
-59.744392
-71.904442
-64.773224
-72.355438
-77.812805
-45.093060
-56.380512
-46.357304
-160.171234
-146.034943
-50.693836
-64.885635
-74.841629
-58.350246
-42.382988
-140.859314
-103.113647
-65.615776
-62.865993
-156.115280
-50.615837
-65.599060
-56.951099
-70.155663
-150.940750
-47.736702
-83.880974
-76.597984
-54.759083
-47.497223
-65.584641
-61.471035
-113.695923
-122.465370
-71.124336
-101.703400
-85.059875
-63.121456
-56.635391
-125.692894
-66.077995
-104.990997
-70.047218
-63.252480
-34.355442
-136.938232
-87.001892
-121.784081
-109.887054
-71.586281
-169.097229
-53.239685
-155.873627
-36.506279
-75.471207
-136.781219
-64.543793
-82.896973
-122.535660
-58.046722
-67.361755
-146.174179
-54.961246
-118.709885
-57.467022
-52.701138
-66.538445
-71.184784
73.845131
-80.095352
-73.721809
-64.460625
-56.656471
-66.800140
-147.736679
43.361771
58.136059
37.809963
85.777336
41.152042
39.977203
79.835716
49.078812
47.883167
61.174599
64.061760
55.524193
71.873703
84.402878
79.081657
-116.095726
-61.409409
-36.776001
67.548882
55.253880
92.760101
66.419189
89.121758
91.804459
83.537773
-63.821106
-67.833969
-50.893059
-70.738365
-54.373676
-96.987206
-62.023727
-65.800171
-140.768341
-60.005283
-120.390602
-75.673294
-59.174911
-71.058769
-105.185150
-70.380356
-63.839439
-74.702751
-139.631378
-70.350716
-73.532249
-102.085365
-107.390419
-111.870598
-120.253189
-110.472343
-65.723862
-120.852005
-75.779152
-74.072815
-100.497215
-89.892357
-85.940948
-159.291046
-54.446201
-67.212212
-92.131325
-74.765282
-103.961494
-92.067741
-109.815376
-32.019554
-101.557693
-138.974136
-94.150955
-76.123657
-150.636978
-60.483288
-58.685780
-61.306812
-22.846760
-67.192535
-116.026031
-158.637131
-65.316200
-38.953484
-158.586685
-64.380112
-133.686478
-54.908009
-66.721329
-49.881878
-103.351807
-100.634499
-66.895546
-62.527645
-102.196617
-92.384010
-98.747635
-128.340836
-48.667423
-73.384094
-159.880341
-59.724415
-58.637695
-103.221123
-73.549812
-81.928604
-55.212421
-63.467358
-61.809971
-61.056561
-96.164162
-55.417862
-86.679077
-70.468536
-103.099152
-134.944595
-148.811996
-44.184093
-77.674438
-54.659416
-79.888321
-87.410110
-58.178955
-96.930977
-55.167557
-63.673218
-79.976982
-122.835480
-62.651531
-92.018112
-74.940994
-34.854370
-63.749146
-59.309616
-28.836788
-79.662781
-62.769203
-85.903679
-57.556744
-82.440376
-116.899872
-74.373032
-90.328049
-96.745735
-99.218269
-78.475403
-112.347534
-118.637634
-160.055878
-72.360207
-71.685768
-132.819138
-59.861679
-71.947487
-47.800243
-141.262848
-72.693153
-103.941208
-124.330025
-58.270477
-64.415085
-154.788925
-60.474968
-54.401485
-55.346455
-125.796631
-46.995155
-76.853699
-79.358093
-57.388325
160.313828
-92.866226
-66.101532
-83.559448
-135.439575
-69.779823
-151.094543
-148.667847
-126.876709
-65.457420
-161.990173
-61.627701
-56.455467
-48.691402
-161.564102
-91.980049
-156.434708
-58.145382
-64.149681
-36.724232
-54.337463
-77.195740
-69.429886
-164.683426
-66.887169
-118.817543
-94.605049
-161.653137
-101.663658
-108.361748
-104.436317
-140.973389
-105.904289
-115.231483
-80.643730
-52.801239
-67.404678
-164.431625
-56.076454
-62.089668
-89.515747
-83.071495
-66.594421
-66.516060
-73.801804
-74.682228
-53.609474
-79.313957
-96.149635
-78.375793
-118.345436
-61.129288
-60.720093
-143.722382
-35.376637
-101.092636
-146.553467
-57.979771
-75.583725
-92.568573
-166.627838
-116.957008
-35.369759
-54.435947
-153.432617
-69.971626
-85.888329
-68.561775
-112.864830
-64.109306
-152.433838
-165.162430
-97.853188
-67.318672
-113.668213
-122.361443
-50.824627
-95.962608
-156.525253
-76.576675
-92.151062
-68.239967
-133.001785
-70.751701
-36.249260
-65.159775
-98.471809
-88.510422
-64.418983
-57.119183
-148.452164
-112.257729
-56.775059
-88.089516
-125.176895
-79.984528
-122.162651
-69.254143
-123.406021
-59.148178
-101.487350
-152.817688
-111.637146
-52.731369
-56.546112
-152.225601
-72.603485
-76.103348
-106.573647
-62.232651
-176.631622
-143.284805
-138.965546
-66.870087
-56.818512
-78.569489
-111.388664
-89.561462
-71.027054
-65.962219
-77.080719
-108.881355
-76.221840
-67.996429
-63.104202
-84.108086
-66.397072
-60.018623
-44.704659
-163.305115
-68.664551
-66.795601
-122.599747
-61.818523
-55.656422
-55.010815
-82.784454
-69.149620
-78.197205
-66.893761
-67.388474
-87.891808
-27.147470
-73.769981
-66.324982
-64.851341
-37.540150
-45.495243
-60.151520
-93.472359
-69.751266
-108.787933
-90.850563
-160.488754
-159.929062
-122.792435
75.678276
73.430573
96.014488
50.026955
63.960087
86.362190
-57.284592
-109.786171
-54.241608
-67.243958
-49.250629
-55.759342
-70.084702
-73.573563
-121.266808
-148.726807
-144.292267
-44.380180
-93.544212
-148.900787
-47.085247
-54.657322
-76.902397
-79.720276
-152.818893
-68.030334
-81.803589
-109.986969
-63.895809
-98.088577
-48.733227
-67.713028
-80.637779
-132.599365
-87.110107
-53.244865
-138.144974
-67.355072
-52.984371
-64.719765
-89.266151
-52.313580
-60.095032
-39.312874
-167.270660
-125.035919
-65.508377
-155.449982
-56.343056
-105.638344
-144.332397
-52.732956
174.920044
-54.721497
-145.345551
-116.289322
-87.422035
-154.493011
-77.748817
-145.305756
-119.106934
-144.420502
-60.772438
-163.470322
-166.290756
-69.023193
-165.212845
-72.859550
-60.309841
-91.206741
-82.531059
-151.884506
-141.997391
-93.746231
-97.071419
-126.739563
-153.450867
-44.195511
-69.662766
-92.238914
-82.402367
-94.484779
-79.324524
-57.306568
-110.426712
-161.855164
-59.383663
-55.150005
-62.413563
-55.255592
-139.718674
-125.832489
-66.407646
-64.765930
-129.818314
-83.080147
-71.084702
-58.048264
-75.068939
-91.997009
-63.751358
-52.922569
-61.434162
-93.493393
-137.336639
-110.662170
-56.161137
-69.070786
-70.067764
-154.783020
-81.312630
-43.213055
-37.059628
-134.598877
-131.363647
-66.130310
-90.181473
-59.619236
-90.721397
-73.499146
-65.463837
-88.513893
-98.051163
-144.888138
-76.063263
-56.646362
-101.350502
-177.881485
-55.488277
-91.792740
-131.428650
-72.525764
-127.997139
-140.233902
-44.282906
-56.930359
-93.841064
-70.707840
-77.408859
-65.407890
-95.761139
-80.894218
-157.333450
-65.052078
-120.441910
-51.831490
-66.320831
-80.108864
-70.138687
-51.110844
-127.112221
-90.502235
-88.008148
-62.486065
-64.831100
-77.294037
-111.636696
-51.334454
-108.822968
-49.290016
-93.991470
-143.624725
-92.961166
-62.825005
-66.787361
-126.603287
-159.041565
-144.974899
-133.264481
-63.948948
-81.834503
-62.190071
-39.583485
-55.561504
-72.461800
-167.862549
-64.467133
-94.753601
-135.038055
-59.670475
-135.054474
-120.404778
-62.203690
-71.326210
-86.783173
-62.773411
-169.378616
-109.257530
-67.999107
-140.849854
-87.414207
-116.954170
-119.254074
-76.965874
-97.329140
-92.615532
-143.780228
-158.956085
-48.743984
-47.986427
-58.314480
-115.216736
-70.453323
-61.423042
-74.653236
-64.151566
-92.307693
-86.652130
-101.248871
-126.713188
-98.046028
-87.172714
-55.896801
-111.275948
-114.288673
-83.667793
-55.816555
-106.296249
-62.910137
-96.522491
-115.795059
-91.133881
-98.755592
-155.736130
-58.472931
-66.020355
-106.301224
-101.272842
-54.786667
-162.158920
-41.145016
-59.495426
-88.017960
-72.071571
-128.083710
-140.115280
-32.669361
-53.381336
-89.556831
-69.916855
-69.961212
-86.269882
-125.933365
-66.720993
-61.779118
-156.911041
-25.119196
-81.777649
-63.380650
-134.671921
-56.326561
64.461014
72.653313
53.138691
-89.560867
-69.271362
-82.481552
-72.998787
-102.919098
-85.851959
-86.623650
-68.600243
-67.294762
-65.807632
-41.651012
-145.690414
-61.905991
-58.265354
-49.912224
-108.743797
-92.411560
-119.033226
-66.545723
-96.855743
-135.831070
-146.892822
-89.813416
-69.558525
-60.841244
-51.776905
-75.759346
-70.717400
-105.290512
-154.674622
-95.421272
-94.131149
-38.927063
-99.304893
-106.146133
-158.202148
-135.327072
-54.484470
-123.311546
-49.545910
-61.329166
-107.361740
-68.285751
-60.149212
-127.200981
-105.095490
-57.665283
-72.228493
-133.941803
-67.542633
-59.089302
-71.112236
-95.958641
-71.144943
-57.592350
-78.050484
-57.461880
-101.784706
-62.306923
-70.924904
-126.286255
-41.496441
-102.299080
-142.317261
-113.534637
-98.198914
-153.936371
-99.867073
-108.004990
-161.711227
-162.814056
-100.186272
-126.572281
-147.432404
-106.217796
-145.506332
-75.854355
-65.719170
-115.670174
-59.083782
-60.953609
-59.080490
-139.508743
-39.999794
-24.597616
-86.848389
-53.156311
-60.154011
-96.163826
-68.524460
-120.775742
-58.961708
-75.380066
-45.208698
-28.710001
-144.212540
-160.171692
-61.551811
-76.112900
-109.296227
-53.992939
-78.729691
-75.330750
-61.046631
-62.218868
-62.222507
-55.012325
-81.004784
-55.779716
-98.110764
-92.712746
-36.122700
-31.578005
-34.344158
-67.896095
-84.470055
-58.470425
-52.523392
-75.171326
-74.432762
-129.580429
-78.711472
-52.300617
-132.551346
-140.736862
-56.517128
-56.565418
-138.201065
-156.590088
-141.222122
-51.321159
-65.806221
-86.314407
-58.772797
-52.474648
-70.333076
-89.141792
-68.023666
-156.209778
-126.129761
-54.633698
-85.259232
-154.979050
-90.849655
-64.438408
-56.078136
-136.994812
-71.176376
-73.233253
-152.946671
-87.018295
-92.507309
-66.601547
-111.511047
-152.697968
-50.433949
-107.895866
-78.920189
-94.061165
-85.237106
-98.912918
-61.684746
-80.636955
-106.999580
-72.054893
-53.894432
-62.431572
-60.841927
-112.584801
-91.665459
-152.505478
-69.254730
-66.829002
-50.054630
-53.679874
-57.570198
-61.276859
-47.448433
-87.633202
-160.085495
-55.246120
-81.390839
-114.746925
-110.177536
-90.257072
-104.311424
-67.628914
-53.795704
-79.645393
-75.447800
-84.165817
-86.315247
-100.444374
-80.446312
-116.459770
56.771423
64.625740
76.597511
61.922054
50.655712
60.920147
61.020382
93.466873
81.005516
55.493244
57.799400
49.951675
90.795914
72.009979
-136.993362
-66.749550
-88.089478
-60.321331
-96.139877
-60.192383
-114.445770
-59.461697
-99.957397
-109.316040
-66.600227
-87.962067
-63.355888
-57.115128
-51.698330
-141.079865
-34.381157
-72.281342
-101.705177
-69.516891
-77.234299
-160.300995
-90.512321
-72.795296
-156.925644
-60.631927
-39.206421
-139.667511
-77.355751
-73.530708
-135.730240
-77.190475
-83.329575
-86.213959
-159.725906
-49.462700
-160.130081
-54.426781
-59.062870
-78.785469
-140.033295
-100.237259
-46.693447
-42.167393
-57.217442
-30.782070
-135.140594
-50.163235
-160.411957
-62.739941
-53.377308
-157.102081
-71.150375
-80.230324
-109.474304
-135.977661
-57.591496
-66.276489
-45.468193
-53.674015
-51.182373
-96.961166
-107.936722
-100.466446
-104.940254
-163.303818
-104.998695
-52.634720
-109.402893
-94.513977
-113.301437
-64.929840
-65.874741
-80.604408
-83.951180
-63.312859
-114.104195
-56.411217
-109.058777
-149.156937
-74.885704
-82.241554
-96.561218
-156.657364
-66.856415
-149.777618
-154.285950
-70.747025
-67.947098
-71.915665
-80.573792
-62.476234
-66.959190
76.603073
85.885727
71.094398
70.339340
75.677200
65.520256
98.735352
71.140976
63.306328
54.556732
83.572716
-75.512962
-58.223576
-71.829918
-158.023911
-164.949585
-52.405876
-64.206787
-61.166069
-59.590343
-59.440189
-98.840111
-101.631180
-108.203598
-142.056122
-109.626259
-75.310204
-97.379875
-43.598419
-70.381447
-126.586441
-60.572014
-57.672085
-82.754082
-68.676414
-83.387421
-72.876503
-109.658379
-120.100403
-115.380562
-55.784729
-61.751205
-57.629417
-98.378868
-81.341835
-103.109558
-75.754761
-70.894112
-79.298141
-57.171429
-58.232346
-61.985794
-78.412491
-79.236427
-143.042587
-59.223118
-60.636204
-62.118355
-138.554214
-66.577950
-44.734478
-103.824158
-137.904404
-105.788216
-48.442787
-134.449265
-77.305771
-75.161583
-111.918068
-121.684853
-38.614544
-81.119965
-75.002708
-96.291069
-72.082054
-58.922939
-117.729912
-106.855118
-74.038765
-96.587357
-92.640244
-99.790970
-66.038231
-59.260998
-119.414307
-136.757065
-173.419907
-46.575897
-90.039955
-103.679482
-126.366264
-84.953972
-61.152634
-23.222382
-92.328659
-36.678867
-80.604088
-104.519760
-90.485840
-67.280098
-115.999184
-73.600800
-61.650600
-81.312698
-53.496933
-90.450294
-63.262901
-107.685654
-93.308701
-84.647530
-86.054543
-72.721024
-103.217239
-63.050369
-30.526249
-80.889458
-57.993263
-59.057014
-63.776833
-54.436794
-29.492886
-79.249222
-63.062000
-33.867916
-120.644058
-62.615345
-60.284489
-65.523705
-54.285191
-61.362068
-108.942192
-67.661133
-164.347504
-170.513351
-71.238937
-68.995323
-51.274475
-54.909447
-121.325233
-67.996971
-38.785210
-137.497070
-72.497276
-68.952606
-102.031357
-163.278412
-108.974762
-90.738762
-76.474167
-70.962479
-36.173950
-35.506588
-43.932636
-58.663235
-139.290573
-153.116959
-65.088219
-99.034271
-69.362244
-56.255363
-77.498116
-154.290527
-60.096249
-125.714622
-104.085869
-59.509125
-68.896759
-76.790985
-30.874447
-61.341305
-148.579437
-68.388557
-62.451885
-71.018326
-63.140743
-54.253353
-142.502213
-157.460602
-89.931656
-100.616135
-85.008537
-53.236813
-61.555927
-118.121994
-57.773426
-73.898109
-103.718781
-47.578468
-61.388439
-114.432671
-128.992676
-35.224426
-52.561172
-58.895100
-76.764091
-148.556244
-77.875519
-66.596390
-97.289909
-80.104294
-52.836212
-103.171623
-119.984901
-65.028900
-54.678722
-58.441589
-129.569992
-155.572906
-74.138199
-70.837074
-79.452278
-51.400051
-120.091682
-114.273476
-56.797058
-74.216110
-70.847565
-61.636620
-89.756783
-65.586235
-104.910515
-51.104210
-63.326458
-56.991322
-55.773167
-84.584267
-58.995716
-20.485996
-80.995308
-131.499771
-64.251671
-56.736210
-152.697311
-159.054932
-54.537102
-73.054764
-81.412834
-139.430298
-71.873657
-114.554077
-92.373184
-122.918152
-106.133743
-95.815338
-90.960228
-66.181305
-85.100540
-97.139801
-61.844826
-33.914429
-130.787033
-77.876900
-72.696007
-59.508942
-72.780602
-161.236954
-76.050781
-71.738777
-70.958717
-78.375053
-69.699966
-90.797440
-84.999260
-145.462250
157.478821
-59.532166
-54.825310
-112.485146
-62.838596
-137.661407
-163.980072
85.962410
80.456596
75.968636
-81.845398
-59.578999
-73.028740
-149.201767
-138.450775
-112.434746
-102.400764
-117.345963
-78.084175
-94.818748
-114.722954
-116.371376
-67.645729
-68.067650
-155.247269
-57.116138
-142.567596
-138.550476
-82.933983
-72.367081
-63.157356
-93.143295
-150.341827
-91.146111
-62.503700
-49.208328
-115.102150
-43.447239
-88.634682
-46.199612
-135.330017
-148.781494
-75.256607
-77.319252
-77.282555
-85.457855
-121.765640
-142.216583
-72.107193
-67.298454
-57.800514
-126.166138
-121.816895
-115.764664
-56.270439
-60.732071
-88.729935
-50.565807
-138.689514
-56.514198
-55.519997
-41.369156
-49.861450
-57.426991
-81.688866
-65.741203
-77.718201
-49.108349
-90.857574
-116.527557
-65.881958
-148.706604
-90.224991
-42.216080
-67.345856
-161.891510
-131.683441
-63.773693
-57.559273
-54.987404
-139.439774
-100.000137
-61.307945
-56.017902
-97.782921
-64.962296
-101.745598
-95.330643
-112.137550
-92.353195
-81.093079
-125.592514
-88.537781
-81.239975
-116.302979
-72.163521
-58.338242
-120.585358
-69.855476
-49.663841
-69.712242
-90.468239
-60.451172
-73.391090
-71.338089
-63.145504
-64.698784
-69.807404
-66.308495
-70.931892
-74.751175
17.727167
35.156940
55.287312
55.362144
61.459854
51.123180
54.638042
52.999931
61.727463
68.542641
74.761665
73.654121
62.468430
35.063046
52.809090
-80.647820
-78.317520
-57.618687
-33.397484
-133.428665
-56.797325
-49.976620
-43.397713
-149.285080
-70.216354
-134.921127
-156.721481
-175.219467
-59.847828
-64.409554
-136.015121
-102.103348
-153.224487
-136.694092
-139.894775
-92.814606
-167.060196
-99.907501
-122.193596
-159.898941
-82.004883
-145.247299
-64.026932
-122.866135
-121.766518
-117.616959
-146.190384
-148.559616
-133.707642
-157.087219
-103.579124
-59.606606
-67.154770
-121.989388
-63.187538
-70.506607
-30.199585
-68.751709
-141.329941
-86.542656
-57.566006
-20.078096
-78.845604
-117.037788
-64.643501
-73.720413
-70.274857
-113.478607
-106.492447
-95.682465
-162.402985
-73.950317
-69.220779
-72.870216
-64.900558
-70.908264
-119.176414
-151.980423
-150.626419
-140.399658
-155.811783
-146.052460
-124.770340
-45.768841
-103.213631
-58.755108
-117.587189
-58.862690
-51.663013
-169.665436
-154.804810
-87.156921
-64.868095
-65.957474
-76.231728
-77.729881
-45.698112
-49.612610
-63.877880
-56.529064
-72.626259
-49.810921
-57.270493
-63.045921
-112.643761
-66.902626
-65.884972
-61.362267
-60.005024
-76.914185
-69.816917
-72.175667
-95.493317
-117.873962
-63.573032
-114.733269
-55.863598
-74.172829
-66.836945
-61.770302
-61.903149
-126.349327
-66.698578
-90.098465
-147.197586
-67.112175
-51.362339
-58.435154
-61.148426
-85.120995
-127.758408
-94.947441
-123.883476
-61.852543
-78.808701
-60.084339
-38.092403
-147.548462
-69.151428
-47.944164
-50.012218
-62.643951
-118.928787
-79.812538
-76.339874
-146.255646
-91.873100
-129.075592
-146.334549
-81.451767
-65.556900
-97.317764
-65.331902
-111.083237
-82.809547
-60.205738
-110.699066
-150.720383
-52.374329
-69.910011
-54.973385
-39.366642
-63.878685
-79.393715
-56.598000
-103.519104
-103.010567
-61.644039
-77.175087
-88.168495
-134.016876
-66.511864
-51.731220
-96.891716
-62.529442
-43.147335
-72.259277
-56.581356
-61.614880
-122.198181
-62.283966
-61.381157
-63.294064
-99.214264
-126.180374
-52.478111
-60.756763
-84.951782
-75.071243
-78.185722
-54.204144
-156.092361
-130.397842
-65.217743
-59.097691
-80.082443
-135.477707
-66.285347
-118.687424
-142.767746
-87.969513
-31.664734
-117.419289
-82.830147
-70.780777
-103.286865
-150.278107
-32.616341
-59.218311
-69.965630
-131.282120
-55.622272
-56.237457
-66.514137
-115.494232
-57.774990
-128.646454
-155.348679
-69.500763
-101.004234
-67.595345
-84.029503
-52.222870
-57.585491
-94.289650
-76.799782
-134.816299
-139.656448
-130.844315
-68.155952
-91.312767
-150.756012
-45.848568
-156.348206
-92.228569
-115.737274
-74.315193
-154.012878
-123.165901
-64.498405
-91.286980
-116.555901
-121.195229
-154.418488
-108.722992
-115.341019
-130.169525
-57.067673
-63.614918
-110.740593
-90.966789
-69.094528
-145.957153
-119.970871
-65.272812
-110.912903
-69.917725
-120.393852
-142.631561
-90.924713
-132.693390
-84.679733
-149.492065
-91.228683
-136.263855
-94.646996
-54.678249
-74.991196
-142.411728
-166.552536
-59.024803
-77.337181
-72.343674
-78.896332
-87.500153
-68.089928
-47.571167
-60.432869
-58.004185
-106.809601
-115.441582
-70.875420
-145.507477
-85.024651
-149.427505
-62.545795
-101.611526
-85.773247
-64.941620
-150.812927
-60.845070
-61.003464
-110.761978
-140.814621
-141.414246
-66.719116
-99.560234
-59.904518
-107.067772
-151.542984
-71.295830
-155.887436
-77.238121
-68.639481
-67.779884
-127.668205
-67.483749
-58.434032
-88.155884
-100.273293
-63.543678
-116.331253
-97.620155
-107.406616
-158.346313
-107.118561
-98.339867
-87.911995
-55.827641
-111.903252
-93.107140
-57.035751
-66.823456
-135.784500
-115.999077
-143.310867
-60.629593
-54.527615
-110.778236
-68.462349
-89.604675
-165.397141
-41.534267
-68.399681
-76.683357
-107.097290
-98.859550
-65.361740
-55.766041
-121.467575
-111.738457
-121.660606
-94.750069
-107.824936
-62.749695
-99.036751
-72.295380
-56.290630
-87.694405
-59.644466
-46.009190
-146.835068
-152.643250
-112.881721
-45.260948
-90.098312
-74.087158
-46.199787
-61.915367
-115.993889
-59.804417
-23.871611
-54.958145
-49.041313
-147.693893
-68.042969
-70.858948
-29.269325
-59.149189
-55.768440
-68.550789
-85.349823
-87.353241
-91.651138
-42.657513
-98.107735
-108.276970
-63.329353
-101.044815
-47.607109
-172.971542
-43.703491
176.073837
-61.889175
-54.289543
-115.976143
-49.697590
-59.638123
-34.611511
-45.888371
-79.770073
-52.716152
-138.399017
-43.959351
-46.793987
-80.651855
-41.524094
-75.744354
-44.339493
-79.528793
-152.985199
-118.892387
-77.409576
-148.103760
-61.383698
-66.861603
-50.843533
-162.111435
-56.279121
-56.063694
-73.433388
-85.649002
-93.982643
-157.278702
-134.310394
-65.094803
-148.536118
-138.996323
-74.549316
-62.993752
-133.536209
-130.322220
-37.227222
-117.903008
-132.752472
-57.525993
-40.233246
-162.483444
-66.239540
-54.900639
-145.679611
-133.811142
-77.637619
-75.943062
-138.765717
-58.890667
-102.685371
-69.958969
-65.778824
-73.579834
-84.696266
-110.480385
-76.349808
-78.441467
-83.586494
-71.758675
-77.837379
-96.756493
-82.863953
-74.495125
-79.945419
43.973682
51.372421
-76.736732
-81.738205
-122.043777
-58.696568
-123.328331
-90.201591
-161.991455
-64.623871
-46.714500
-143.329437
-80.002708
-67.115410
-66.644547
-109.753220
-109.678200
-81.003082
-10.625138
-116.772285
-49.477074
-62.962498
-79.921860
-102.003281
-80.590904
-102.316940
-54.570286
-76.203156
-145.146652
-104.165916
-57.136471
-94.666534
-139.463272
-80.878731
-155.826996
-116.073524
-104.137970
-62.319557
-65.929733
-26.523235
-53.909771
-122.788513
-98.179192
-163.869614
-109.107391
-75.869072
-63.096470
-69.831444
-82.653259
-43.131065
-58.783474
-109.468147
-56.080963
-105.133904
-159.408752
-88.471031
-59.156284
-157.346878
-64.854309
-61.553627
-85.729523
-78.415802
-59.597824
-123.907837
-55.660862
-56.640709
-54.795055
-38.429890
-98.169823
-76.685669
-134.676514
-62.303917
-78.205070
-112.992531
-73.294106
-72.315186
-69.038170
-131.314392
-107.042694
-122.130417
-69.840256
-39.091843
-117.103645
-59.549282
-91.633507
-123.903229
-99.430710
-107.224060
-124.555023
-118.437576
-50.554031
-132.803787
-83.174767
-61.081860
-79.192352
-65.356560
-69.486816
-76.950287
-63.351318
-71.038986
-116.586334
-131.779175
-61.151543
-159.467178
-94.493042
-78.527290
-81.786308
-85.006882
-171.440552
-66.968407
-53.417973
-64.676643
-59.728073
-82.057327
-47.732224
-58.001709
-71.285492
-71.979164
-54.103104
-58.054821
-60.291615
-91.730293
-84.491783
-121.765778
-70.665909
-106.198631
-172.252747
-103.055748
-81.552727
-73.268410
-64.019516
-114.468811
-61.769016
-62.562412
-86.241905
-83.450417
-75.085068
-56.920921
-64.491882
-65.227463
-160.122086
-43.464279
-144.168854
-95.748520
-155.547943
-171.668549
-61.954350
-95.775230
-78.072113
-99.263008
-73.446259
-67.465385
-67.153381
-97.256889
-86.721199
-69.879906
-101.960495
-117.660439
-135.807159
-69.471939
-65.629868
53.729156
74.778442
73.719833
-84.647575
-83.420120
-61.556347
-97.442780
-156.819580
-68.712067
-77.027107
-67.286461
-95.428871
-93.153313
-113.944138
-114.356224
-81.593178
-102.486679
-53.003567
-158.451202
-62.957375
-144.745087
-120.071304
-67.069572
-62.924774
-63.922085
-103.606239
-92.814636
-127.765823
-113.392273
-86.620911
-159.224411
-66.268661
-61.551006
-62.298958
-61.743294
-70.469490
-70.478424
-59.000099
-60.631065
-70.268669
-114.606636
-76.059372
-77.046364
-80.316704
-84.910446
-71.199593
-57.536255
-75.420876
-59.079563
-53.070808
-59.700558
-56.174557
-25.518414
-142.851456
-60.727043
-67.239098
-118.132675
-105.006165
-64.871719
-98.907867
-55.517586
-92.101349
-89.565842
-91.804970
-70.411499
-70.839256
-59.948635
-129.814575
-56.497845
-65.560677
-44.004604
-80.319649
-135.658096
-69.057884
-128.220718
-55.739353
-90.296944
-70.836418
-145.390808
-59.847931
-115.368462
-84.362747
-61.878231
-73.394432
-103.656815
-99.572517
-67.491432
-56.788528
-162.617432
-123.747162
-102.549156
-116.362007
-68.782646
-95.346436
-59.242271
-67.024315
-119.873436
-93.756805
-107.721786
-67.616669
-59.666759
-60.274189
-73.343979
-64.112907
-116.354874
-115.413658
-74.022629
-59.068306
-90.488983
-73.146072
-132.809006
-61.976326
-65.192314
-65.763214
-92.539009
-59.424198
-72.436073
-59.924301
-58.359844
-66.515640
-62.466640
-72.549072
-129.783920
-67.308144
-86.037750
-58.100960
-76.515434
-71.490585
-52.543926
-63.168194
-108.941269
-57.603973
-41.283100
-119.940521
-81.837807
-35.133224
-76.876038
-54.486984
-133.733246
-73.670059
-139.838409
-75.676056
-105.104210
-58.531345
-66.635300
-99.082840
-176.090530
-92.593842
-77.738182
-99.552856
-65.836128
-67.772278
-132.844742
-58.921669
-88.686966
-98.802322
-111.308296
-78.271118
-108.296410
-90.302208
-99.176506
-120.114365
-115.696609
-126.530708
-93.689377
-55.368057
-114.207016
-96.413193
-72.046341
-69.522987
-71.750481
-63.042873
-66.386154
-80.192329
-83.565765
-96.063072
-79.790802
-91.181030
-59.482380
-58.691566
-155.301315
-28.408163
-159.955811
-77.770218
-60.384579
-27.222334
-145.894653
-66.323509
-61.801857
-57.590736
-72.114311
-116.665909
-67.872124
-60.636013
-49.035244
-56.571342
-58.677559
-57.231091
-95.122841
-62.103840
-64.224876
-68.589264
-49.331573
-67.740990
-124.525246
-79.660439
-84.836433
-145.289566
-54.166950
-75.868462
-62.793499
-103.054924
-68.731224
-56.264755
-59.967091
-53.130890
-109.828278
-73.807404
-73.198837
-56.205303
-85.771736
-63.478039
-70.609047
-139.112915
-72.034325
-69.431633
-58.046307
-94.963562
-60.842598
-56.164272
-152.866180
-51.929054
-62.393318
-67.578056
-57.565712
-75.581299
-51.854565
-55.183681
-85.809067
-50.070770
-50.577248
-46.131165
-60.278984
58.707222
85.160614
-150.152222
-118.756805
-59.406059
-107.786705
-86.380814
-99.646378
-87.113632
-28.643986
-105.149010
-96.348564
-66.131607
-64.046608
-50.388512
-102.282593
-68.015442
-52.412186
-65.042984
-70.600403
-68.044281
-60.676476
-60.200798
-62.034916
-62.165279
-77.330788
-61.810558
-68.635429
-106.774521
-82.249916
-62.555485
-70.908699
-83.376190
-114.298531
-117.340759
-57.556812
-145.035599
-135.765488
-92.781067
-160.207672
-61.483467
-117.561127
-59.581661
-56.470520
-68.201050
-86.995918
-65.006073
-36.823547
-62.334625
-68.272842
-99.316841
-67.712082
-61.827484
-144.131088
-35.889996
-61.679485
-95.219849
-110.944244
-54.577663
-100.433182
-110.792053
-57.188751
-66.500763
-57.942875
-82.446098
-61.184532
-63.966431
-55.352116
49.039509
-93.979446
-85.488235
-65.069054
-35.506809
-145.021027
-61.497757
-120.802078
-143.068604
-153.851425
-102.472069
-62.661346
-129.903564
-56.939030
-142.018936
-127.226692
-61.384903
-61.567841
-141.057129
-128.904312
-149.813400
-111.617828
-55.744625
-147.354721
-78.411118
-79.587143
-76.783592
-121.842232
-87.245270
-140.957718
-122.349884
-105.581383
-114.354958
-110.376083
-140.566788
-112.842499
-59.146976
-127.222664
-86.407349
-66.179230
-91.181686
-31.342131
-75.631622
-152.630219
-61.229298
-85.985367
-45.602814
-57.063675
-140.739136
-53.924316
-61.308159
-61.983486
-48.641693
-88.844673
-71.738708
-143.014069
-77.883057
-149.394348
-138.681198
-90.860413
-163.084671
-105.255928
-136.326691
-112.809433
-96.823227
-79.039124
-96.692673
-101.784500
-48.869438
-61.814938
-85.187645
-85.191917
-59.393108
-68.585533
-118.939461
-65.998085
-129.250580
-75.576851
-135.980453
-123.222984
-98.585724
-145.906143
-50.889580
-51.222885
-88.804024
-74.260651
-168.274948
-92.485550
-71.990616
-150.160126
-46.303680
-86.959618
-156.178314
-67.213173
-84.419533
-86.183487
-52.767185
-90.478546
-61.170898
-56.743759
-81.140091
-65.495346
-69.540527
42.398621
52.592014
94.615746
-78.099800
-170.681793
-58.606728
-58.304840
-93.648315
-63.120178
-84.383507
-57.559372
-136.186356
-122.031403
-81.987473
-60.930748
-50.994087
-81.333099
-57.252762
-72.075676
-144.429535
-50.163582
-68.021637
-76.791359
-73.528008
-39.516068
-126.513268
-66.878738
-105.891487
-109.331276
-137.408890
-57.605110
-54.628719
-64.334366
-79.404930
-93.424988
-133.384537
-156.604782
-155.936310
-71.001404
-58.498844
-53.381836
-59.190723
-149.261642
-85.342308
-158.194748
-86.574295
-163.758606
-151.032318
-57.004173
-61.268253
-44.690273
-67.005310
-71.266068
-57.335625
-61.955032
-151.206390
-92.387436
-142.068481
-61.592636
-48.937347
-70.256264
-103.091042
-93.784691
-120.552422
-75.382668
-119.002777
-112.418747
-76.910690
-87.078102
-164.021362
-48.520657
-91.435295
-139.205261
-68.121048
-74.303085
-53.471966
-62.210918
-97.796532
-66.184082
-151.373962
-65.202477
-59.565563
-165.855896
-52.278996
-72.868164
-88.390991
-82.693878
-140.797058
-79.951683
-64.353981
-53.716274
-119.567375
-135.764114
-84.038254
-116.034454
-90.740440
-66.959274
-69.970802
-62.871712
-63.650742
-44.734844
-109.603073
-57.601215
-87.636093
-104.556908
-160.371689
-97.100365
-61.194565
-88.094879
-123.975655
-53.824429
-63.823101
-73.387436
-49.099327
-85.841064
-57.097012
-55.984486
-72.075325
-163.993057
-64.702682
-59.540649
-90.911354
-1.129172
-64.599792
-104.666176
-111.076378
-97.815285
-97.852707
-50.946991
-74.287041
-103.921814
-135.226074
-150.302765
-48.977161
-70.522682
-149.135345
-56.960312
-66.512451
-56.920628
-72.901749
-102.544456
-33.048866
-53.546749
-130.604767
-51.900742
-83.544662
-79.614227
-45.023575
-124.964081
-167.347443
-54.689842
-65.788795
-126.674065
-138.811325
-58.604385
-91.629478
-78.154800
-105.987129
-65.164703
-124.302650
-30.322163
-137.410538
-46.529140
-63.046360
-95.453598
-98.582657
-150.901947
-61.389191
-63.434662
-56.569813
-58.830601
-63.696770
-58.612377
-49.747372
-92.665993
-122.132301
-83.009811
-65.721489
-60.510174
-40.151958
-59.471142
-56.205273
-53.664387
-86.543587
-65.986458
-47.139324
-54.001305
-76.432678
-56.840633
-56.211246
-61.830914
-64.716896
-161.563705
-142.379532
-64.491554
53.128429
50.091396
68.495316
77.483612
48.346226
73.357864
68.426270
73.387352
68.640572
53.083302
60.635643
47.081017
78.670532
57.335274
77.448921
-69.207817
-63.537354
-83.921051
-154.590485
-70.736656
-50.643642
-69.265518
64.334862
48.712086
55.929382
89.466743
79.766525
54.600739
-66.437645
-53.395111
-70.676102
-127.562057
-86.366379
-87.074318
-43.891476
-80.838326
-72.336395
-58.006824
-62.785519
-58.595028
-87.709419
-74.623360
-124.036285
-61.035904
-76.085243
-142.826767
-156.274353
-95.823410
-65.456184
-36.918827
-100.797813
-126.954659
-50.145313
-118.704353
-70.245377
-59.501137
-72.316864
-58.457920
-121.790329
-103.044914
-121.409966
-65.003395
-122.057602
-135.253906
-74.645294
-129.225967
-57.612144
-160.851700
-39.122265
-132.638260
-51.094929
-63.031906
-82.383949
-70.590370
-55.929150
-51.010353
-119.413979
-85.783730
-57.674011
-109.509018
-79.095749
-153.082916
