# Supplementary material for: Comment on 'Valid molecular dynamics simulations of human hemoglobin require a surprisingly large box size'
Source: eLife. 2019 Jun 20;8:e44718. doi: 10.7554/eLife.44718 (PMC6586461; doi:10.7554/eLife.44718)
Supplement: Figure 3—source data 1. — The zip archive contains a README file describing which source files correspond to the different panels. [file elife-44718-fig3-data1.zip › figure3/panel_B/box4/psi9.dat]

129.237640
152.155029
135.911163
155.912979
148.739685
149.831680
153.720810
141.865433
145.357315
149.269791
178.551376
127.855888
107.595032
137.451477
155.137329
159.295593
137.032516
160.466736
4.165793
-22.687231
-4.235309
10.791510
-49.293591
-35.911091
163.297729
-30.130226
57.205009
160.423721
171.330261
139.715576
165.815918
137.398605
154.986679
144.633957
152.295746
166.058777
4.984129
143.308334
131.651688
-30.285976
-8.458211
47.337296
10.467830
46.553844
123.244156
161.052734
149.926041
130.049606
143.515274
152.797668
129.752258
142.639282
164.520218
152.118591
143.439651
168.105377
162.402328
149.819870
145.186722
-176.115295
140.557602
149.606277
139.185593
131.650299
149.722000
143.441635
163.933075
137.162430
138.493729
141.646515
124.425232
147.572723
132.356171
130.840424
158.627090
165.461212
154.446259
-6.276667
-23.956818
-44.223480
16.201082
158.233749
158.801056
153.915894
162.635300
128.616959
141.494049
140.442154
164.847900
155.352264
148.425156
163.425385
129.796951
146.317917
-26.934195
-37.848171
-12.518462
14.166996
-12.865996
-21.787731
2.007694
7.942801
-38.914429
13.250104
143.888748
154.453766
133.690460
138.414795
-30.652905
-23.827606
7.729159
-40.297745
-20.160362
145.238968
144.698853
153.327728
119.270042
143.157394
155.343048
117.805496
143.473312
-16.184711
20.032944
163.595459
159.501694
124.886665
121.475807
149.922012
160.704773
146.292709
14.374571
8.930235
-92.768784
155.773468
150.082199
128.002228
138.787643
147.094833
119.816429
140.843063
133.511688
116.622101
-39.600246
-19.252302
21.138622
145.542282
-35.820980
-56.809620
-38.231289
-41.298862
-26.740759
17.432667
-8.057565
14.952824
-41.603546
11.734415
-55.657959
17.711390
149.500351
105.215591
146.404160
138.574448
-22.625784
126.734589
160.299011
142.399857
149.868393
11.551965
161.423859
140.687393
123.723747
145.208008
155.865219
165.836578
-141.642319
-158.125259
37.027237
142.541840
136.446350
139.071579
142.573547
146.374023
151.466751
-1.872626
-16.790697
11.954622
109.596458
145.315109
119.257866
3.189359
-22.362871
-29.817369
130.174622
141.464325
157.223770
176.837143
150.597733
137.976501
148.933029
156.513626
149.063538
16.066978
152.617020
140.955566
158.100159
158.894653
147.499786
-33.080521
140.867050
166.332413
162.152512
137.808777
-26.211905
-7.601684
28.005211
25.900721
34.300797
6.296720
140.998901
158.446030
149.617477
161.524292
-23.597980
2.941645
152.028534
132.943649
130.318558
152.618408
152.459244
154.768860
135.082809
144.379303
153.829575
150.056122
143.746124
137.778854
164.748596
158.701233
127.638412
164.900009
108.091385
159.420380
178.841385
133.585129
142.551163
156.158600
122.081207
179.280182
125.842842
137.300323
131.726913
165.696686
91.938400
162.838730
136.279770
157.064728
123.731384
26.690891
154.174942
134.887512
161.223648
148.027115
147.225067
17.581995
165.707275
148.257202
133.965378
176.346588
-8.093035
65.297531
147.456757
125.735474
172.329376
167.971283
136.726532
134.647064
156.728607
156.719009
163.703888
157.022705
153.305923
173.309814
153.337616
-176.998734
145.454620
172.410324
153.629883
147.775146
149.380875
147.103546
167.878204
179.916061
123.049965
147.838760
147.285294
7.288604
19.457373
6.769642
53.892838
-10.805819
-3.548617
-33.472046
156.558228
142.556610
156.390930
156.409485
168.102768
149.560013
151.507828
145.908768
145.479736
144.503555
157.644119
145.082260
-179.510208
144.722137
163.709183
137.005081
151.521027
165.795181
165.460815
137.741394
120.016579
150.170624
150.032806
137.764450
152.263535
142.881866
157.775223
146.705872
117.041840
152.621918
155.649445
-41.903187
-40.951324
7.670458
-175.360489
159.751556
173.787430
137.552216
151.529785
136.976166
159.330246
132.318924
176.399124
145.937439
151.016235
130.590225
142.207977
157.950912
162.473740
150.755829
171.342392
165.954147
114.346588
138.130783
135.390167
136.881195
152.258850
113.868347
143.957397
154.555420
140.942154
133.809143
22.197954
26.284290
15.580373
142.553802
157.644226
13.997881
19.498934
-16.792967
14.736749
16.163734
-58.664177
-42.954475
-29.536495
-35.727577
-5.599932
-36.825603
22.916533
-73.026588
-33.206581
-22.993521
34.399445
-35.962784
4.721777
17.336643
5.577348
16.524258
4.763371
-13.755483
152.288239
174.636078
150.057968
163.095901
143.856415
114.808136
169.225967
133.005600
138.546234
152.745483
114.289207
179.824158
172.347931
153.862473
128.659164
104.529625
132.955826
145.329239
149.628815
143.903992
140.011429
160.471741
134.275177
157.791809
151.679169
148.656052
155.381760
147.232620
154.583984
120.260551
147.168350
147.006104
96.167267
141.745438
142.892349
158.334015
160.339996
151.231949
119.481834
136.502380
147.977524
131.788086
119.660294
123.043457
150.578369
144.245712
145.112701
153.855957
177.682510
149.538101
139.095245
134.722153
141.258957
138.157501
165.518555
136.260269
108.604919
145.583969
126.065918
143.689987
141.880051
169.226959
151.170547
142.339005
151.162689
127.728325
136.634628
154.436829
125.367729
141.503754
145.271866
132.749969
116.282257
145.677017
141.862427
156.435257
164.869263
158.965073
153.489990
122.333710
131.958908
116.955605
160.800949
147.649963
159.848450
146.344421
132.809067
119.302467
153.121979
155.488815
174.605820
155.221497
136.877731
162.565598
160.465530
143.941559
117.039742
132.253479
144.552292
146.152466
121.877892
121.162712
-178.873428
141.853821
154.560226
151.223373
-22.167137
-24.132832
145.255127
165.148636
146.765656
170.886780
166.842575
109.736229
161.672974
175.456863
-8.543437
24.093401
19.688362
-15.018016
-38.486050
44.155022
-43.045956
12.005970
138.761047
150.185822
152.216187
146.505005
135.243881
139.659225
136.030869
147.197754
151.740814
144.943375
-176.616257
157.005814
130.173203
157.447800
144.374420
146.794464
168.023361
143.676102
156.937454
139.287186
146.572571
161.562378
133.845886
162.757263
155.136017
143.658920
163.584091
126.708008
124.804489
130.912949
168.518539
164.210846
146.602295
134.399658
168.366714
-2.850805
-5.674541
0.259443
-17.214203
-0.661752
-37.405094
-65.891273
-5.930223
144.675400
31.407888
161.841629
138.424271
155.037506
110.538490
-174.428406
138.000504
175.727982
151.620178
110.136169
128.004974
177.522263
141.314285
149.365356
143.910629
152.203278
145.833908
147.942902
128.326080
140.866745
157.059967
159.124603
130.138123
128.031281
115.118034
138.718399
148.790527
157.605835
146.239182
156.009964
135.297592
130.799484
156.265076
150.720779
152.535812
149.486420
132.049347
140.957825
151.304016
145.367599
158.299255
122.965363
141.353439
150.663223
163.469101
145.349655
120.993408
147.687073
128.975662
144.567947
142.417572
162.567978
144.585114
153.986053
30.347157
10.319040
-0.694362
21.305019
104.000130
144.259796
138.686905
145.595261
125.074646
159.411789
132.731506
141.901978
140.258911
-97.382111
8.792452
-41.236324
21.614939
-2.701029
16.058846
131.092636
119.559616
155.669052
141.287186
146.868286
134.191132
144.250259
144.898010
129.870224
150.101151
134.301041
119.013168
123.312737
135.178146
148.254105
8.316423
60.098701
4.303568
-3.039055
10.975080
163.688965
145.733841
156.113129
150.262222
14.950932
148.624664
164.406906
125.791679
136.208694
139.490433
145.730484
157.221054
135.330551
141.933792
170.910690
136.388351
126.250000
142.190567
135.647232
139.599640
140.614685
170.360825
134.701233
141.558167
149.503204
155.430801
146.961258
141.785477
145.797913
119.129478
135.939651
150.519302
156.925156
156.949310
124.067322
128.097534
160.555954
127.254036
151.210403
132.024338
165.829971
137.706223
140.203751
120.216621
149.480423
146.484055
164.750031
159.364578
135.910461
174.304382
131.514114
-55.833378
-2.461958
-22.201796
42.782898
21.009455
149.957443
148.937073
142.723236
154.023407
142.264465
20.986439
-26.718241
-17.170403
-0.628696
-23.388247
5.851395
49.401089
14.462798
159.440552
4.402420
149.599350
-179.490997
158.391068
136.456604
141.289993
122.229614
123.253540
148.869461
137.422531
151.315460
155.891235
-178.977982
144.858719
119.077293
4.409755
-44.927910
-15.112026
-15.551126
-26.149702
-7.211806
-51.876358
-12.880819
-30.788736
-24.429134
-28.116699
5.008559
-12.767981
-19.855484
20.144373
6.398592
-43.233635
-35.470646
-43.514118
-45.221764
7.104840
151.525818
10.104682
19.938099
-13.383441
-8.992522
-9.702209
14.202644
-31.950336
-6.506321
-65.638756
-41.065090
42.671978
-44.023373
-42.579765
-24.235983
-36.956848
144.684982
141.827896
134.908478
174.883682
142.964569
138.573349
133.287933
158.544907
171.021439
146.056519
152.666092
138.383514
136.600510
153.280792
150.672791
159.188309
105.964142
151.068619
156.649750
174.646561
151.312637
139.038208
145.919907
155.101364
155.321884
151.639420
137.306305
138.813416
122.778954
136.710526
150.194748
133.936035
142.573792
161.240082
149.661179
96.217194
144.102188
164.172348
151.637283
142.330566
6.104641
156.394760
19.403610
21.254393
-50.013477
132.588806
130.113403
139.612274
149.596451
149.055878
149.456329
158.288010
132.518387
113.083435
-36.957146
0.716278
-33.356674
-22.760284
-48.837078
3.788272
-47.017395
131.933304
38.217682
48.554817
96.615570
-156.630005
159.175049
129.240494
143.288742
152.612198
125.784988
-20.975365
13.696112
-39.930897
-26.051592
-34.822956
-28.281954
29.641989
132.018173
146.853424
158.689178
155.010849
134.481262
145.603363
157.756180
-179.073593
156.928955
151.042343
148.746124
143.240845
164.303802
164.396286
147.827927
177.301498
156.005829
172.838425
122.667839
165.434708
151.063156
152.553360
129.226257
141.665695
127.581421
133.701782
130.422058
145.831879
154.583221
141.633667
162.690994
137.868500
153.823044
169.231873
106.640640
158.457443
158.526886
139.362930
144.530518
-28.028395
-4.169975
-16.922600
148.057953
150.196075
163.635559
139.437271
144.395187
159.927994
157.808258
-23.473032
1.498416
-14.836997
26.094515
-5.928934
-7.388570
11.397308
25.772148
134.517593
127.971687
88.133003
141.863159
141.834259
153.360855
151.911484
153.490356
133.204849
139.140182
122.316498
145.729752
144.833786
136.704239
126.154472
137.293243
173.288834
155.739639
127.994415
162.584717
-40.462524
-17.449553
-16.724771
-46.991615
5.815509
0.785093
-5.180470
4.982085
140.443359
145.825623
144.571075
124.021339
145.989731
145.198669
133.338120
138.620163
153.447098
158.576569
162.794205
146.956650
154.032181
107.945328
128.582748
147.969498
131.359344
136.500305
128.455933
145.308258
166.141953
149.662231
159.881531
178.038452
156.874405
166.477188
140.699951
141.609268
7.045450
112.399071
145.036270
143.871490
119.993004
162.543320
114.076004
148.808090
142.593277
146.986267
-177.517120
147.538467
132.899567
139.093796
153.302155
157.268692
133.379318
124.294312
153.025925
119.732216
-176.703476
165.779221
147.204147
103.315468
162.604965
169.490845
154.226456
152.027710
154.432297
127.338348
64.180443
143.829788
138.470200
131.863678
141.290894
146.704193
128.517395
147.173431
164.278763
145.554443
160.208847
154.446869
4.749286
-24.401449
-24.043953
139.722229
160.694275
138.342636
107.177139
138.985947
149.492813
129.644089
152.115601
140.968384
143.990570
161.031143
150.725494
150.063370
140.823334
128.662292
148.796783
-167.776108
143.727737
129.219528
108.308678
168.208984
139.606934
131.958099
140.620880
112.251038
153.504593
122.643539
133.990356
153.201370
137.655792
147.721359
132.648026
150.457291
179.314133
127.138145
3.940444
-3.064905
12.076101
-3.011294
14.409429
-5.790040
-3.580366
-57.566715
-3.387898
2.946233
19.824703
-14.982350
-26.961374
15.288712
-22.444635
151.506927
160.470718
142.524597
147.756882
116.072586
149.080368
139.897736
130.582397
145.893890
141.266037
143.720291
36.028133
-180.000000
169.365128
-169.796310
-162.881302
-147.690353
61.020947
123.009735
129.435974
157.746475
129.871567
153.802948
-177.415848
137.489761
135.410751
137.933853
157.802246
154.851791
143.478867
134.694870
151.830460
149.153625
175.276749
163.923767
147.533218
124.664719
141.458649
156.458450
133.120377
160.310318
150.507980
141.655319
146.255615
146.450485
143.774887
156.041229
146.598251
156.090057
125.976547
140.983292
85.525421
134.194550
140.704666
150.127319
135.963852
156.479324
145.247894
145.929352
129.056793
149.000992
143.366562
134.362640
141.661072
130.490204
124.666328
146.543488
148.611496
158.222504
155.026886
-36.238079
-19.462683
-18.482929
-7.323782
156.152267
156.168823
136.314606
142.087646
135.153564
171.092010
148.369553
146.066513
164.092911
102.425468
176.473572
141.055740
148.380066
12.775317
17.748835
-30.425499
141.140198
141.399139
163.296692
163.093231
145.197006
170.736282
138.668213
158.869186
149.831299
107.881126
1.259277
6.867527
-43.464455
0.269795
-39.279366
-0.596433
-3.306241
7.955049
-22.235346
-14.924062
14.293447
20.199160
-42.398308
-25.129194
2.621818
159.967484
151.609680
159.922119
130.618484
166.447540
120.723450
152.758560
154.788666
164.989288
136.578293
126.702499
159.061157
84.125725
-45.790661
-50.082130
-32.981361
166.763779
127.556061
159.168427
144.783737
161.853638
121.957771
167.147354
148.861343
146.547470
-37.272400
13.257880
144.804184
148.066254
152.090057
147.552750
137.505539
140.928650
143.567291
161.144501
146.842590
146.603912
115.907829
155.365814
146.421295
147.201035
157.350098
135.245743
144.468170
139.500519
146.527481
122.268028
143.778839
140.618301
137.738724
160.670929
156.217957
100.514465
-0.203672
-26.703363
-10.785271
-42.247807
-36.575695
142.658966
16.906590
-1.092890
24.800087
-37.115395
-20.496767
-26.616558
13.193051
-38.523449
-0.556727
9.537947
150.886688
18.387432
5.231843
26.987011
-19.604614
158.113571
154.868683
153.863235
162.760330
130.138580
162.355103
-171.790497
144.668930
130.011002
166.236633
147.138351
103.844124
125.240128
138.649551
154.978241
147.430603
174.698868
15.054176
-38.020180
4.527272
-38.872955
149.750732
157.761230
135.619949
137.554596
138.283997
160.294998
152.844574
-40.508102
29.020708
24.388527
-32.917774
-48.677494
145.261292
158.900864
156.718491
154.657562
143.890137
143.731644
138.232208
115.328766
160.359039
146.639847
148.397629
134.932739
120.163239
157.538834
144.194473
162.200211
138.447495
139.221695
146.064621
163.023361
145.564697
132.616455
166.879913
141.724106
157.788498
171.113876
149.928497
152.340042
145.883987
154.030518
135.758667
101.092506
168.364105
154.273132
138.772247
137.994370
156.159378
163.565323
-0.976586
-9.618218
-39.078053
3.582061
-9.232396
171.508438
145.320572
141.400101
139.425949
133.322266
145.812241
-26.743128
-19.545107
11.961430
16.562302
16.854843
0.062557
62.616871
-31.577868
137.943909
145.817230
147.985474
-27.775341
2.666530
-5.836368
-5.122085
39.528175
18.726732
-26.414724
2.254291
156.238342
141.527832
118.585411
162.068481
128.119827
145.797455
145.192932
151.265594
140.695389
163.637512
129.294418
136.882843
142.294495
153.237518
171.650574
151.191544
164.921387
138.143814
-38.945175
-2.253162
0.685284
18.377977
9.187224
-96.041878
122.658371
160.559738
128.029480
140.304840
143.662949
133.554520
139.312927
161.132126
118.811569
143.656479
99.288757
126.828194
142.783600
164.567963
153.686386
140.818451
127.244644
140.170059
145.761551
169.207687
138.979126
175.478180
130.263504
145.925385
117.622192
140.904343
141.567123
155.673737
140.300278
145.934875
107.131638
149.281204
132.191681
144.455292
151.532883
137.748657
149.051392
159.675491
-30.248161
104.595024
-154.106812
-156.205551
-167.652756
-133.886414
95.775642
166.418274
101.950745
40.476608
27.156847
141.993439
171.191116
138.180511
125.826859
141.073914
146.056610
176.837570
177.331177
154.790298
147.810928
142.120682
120.508926
149.260880
156.993439
148.935440
117.923508
157.199615
138.294052
143.505722
145.365524
127.276688
130.440781
166.887054
113.779381
153.664322
145.100449
169.629044
142.131592
154.922104
116.155540
141.941376
143.296310
155.669434
136.501740
132.275940
160.903931
142.850632
172.180756
156.525864
152.192993
169.600449
143.153366
149.135147
148.058167
148.235687
129.688141
145.896851
152.136520
128.612701
143.691498
132.238800
130.589966
151.264740
128.538177
141.439529
152.187622
117.405647
144.945023
144.938507
130.925705
167.035538
145.757050
114.781456
146.583649
153.111450
154.883682
159.525330
160.071732
139.998825
158.298431
148.834854
146.957001
153.840332
151.297150
-3.729669
-35.723400
-28.327387
-26.454185
17.746941
-49.074234
-12.351523
-48.374378
-9.603797
171.996994
147.589142
165.537003
155.383698
-179.173615
145.257156
141.222412
136.181473
170.846527
160.367615
154.802841
139.758270
129.386627
147.301270
170.822281
169.832596
154.265381
152.767807
144.992401
139.796783
141.569962
137.374237
141.806488
135.575470
166.185974
-15.872573
146.090164
155.504044
141.232758
136.709518
151.169861
143.349899
128.126526
170.831558
118.802032
136.990387
138.023315
163.787735
150.274460
129.857269
124.817360
114.566307
154.271347
119.093231
137.596680
149.796265
138.048004
148.399292
136.418900
140.542557
116.714607
151.174042
148.511505
172.647568
149.652008
159.076859
154.169571
157.512390
147.104843
154.643448
-44.270313
16.309690
-11.181004
165.894089
144.073105
113.627632
135.563217
157.717834
174.719131
143.792145
161.025482
146.733459
-12.673982
-40.432148
-23.556555
137.408875
139.911713
141.439514
120.091797
175.069687
157.652435
151.139221
144.885910
-35.559380
-8.176900
139.418381
141.589752
167.256973
138.742737
149.332291
171.674957
128.427902
135.127991
147.187576
166.177826
143.593674
147.990036
156.902924
138.397507
114.719986
144.301865
163.441849
146.080536
132.887100
121.749702
150.369232
37.044220
131.471191
136.176758
120.926445
142.459518
163.421295
149.524368
139.706757
157.404816
150.934799
145.697250
138.769302
144.652969
-171.999649
139.128555
167.353607
145.752487
135.400864
112.877777
152.000015
128.722046
132.857468
168.018936
142.988480
147.200958
161.625351
154.211533
114.352554
132.535583
141.079666
170.608917
156.435944
161.377014
130.563919
44.208870
44.821976
153.133896
160.733444
150.722244
149.132217
156.598343
144.175705
153.560120
152.480469
153.687973
125.337479
138.253204
121.771858
153.544876
148.655640
123.655853
173.884720
129.901062
143.727768
144.249374
132.022980
156.623001
139.918365
148.401886
158.567444
144.391418
145.032257
156.064194
156.760864
147.269440
140.271194
127.102249
145.190186
147.786331
165.194000
149.791901
106.631470
154.846680
146.778168
151.675018
152.939987
128.801987
-47.317711
-35.908119
-15.203973
124.657364
159.438141
160.853165
133.863037
142.333847
118.952560
154.856979
166.910583
149.162704
151.586594
93.114944
126.673935
134.222931
152.503860
22.296221
-50.920803
158.003296
147.738953
143.161652
139.522644
149.857559
156.578720
134.525848
142.111832
170.508072
124.247498
148.100159
142.378311
154.950165
144.152985
110.636398
150.987030
143.156174
132.478485
-38.424381
162.356430
152.585495
152.426727
146.636551
148.660049
140.536606
155.815018
126.466248
161.462830
134.635300
153.059509
143.156281
139.058594
123.033745
138.523987
151.333298
135.808578
141.042160
145.238846
147.051468
162.678589
130.873978
127.330330
163.491806
153.935974
142.332718
141.601227
143.777634
21.814121
-36.884628
-22.106451
-21.176025
13.652427
2.486403
-15.973440
-6.044713
-6.179775
28.150038
13.718335
28.267490
21.479952
163.754639
118.799904
150.710922
-18.543343
-40.355087
-34.557003
-10.003920
17.117201
153.162613
117.123367
52.800755
129.262527
-16.226377
99.444946
138.216431
36.384766
28.171478
23.975111
112.080963
155.820496
128.119522
129.736343
166.249176
138.991867
112.632690
10.349347
133.616821
149.802002
-159.113358
178.490509
122.413757
-160.692932
97.470718
-176.009521
30.255014
20.214357
-155.421646
-161.224625
176.667908
-170.821106
53.662849
159.061630
135.238464
121.650497
166.217972
108.625557
134.139862
150.620850
128.311569
164.592941
140.347626
134.243073
130.370590
134.824020
136.886734
150.739044
157.122208
155.264771
160.330124
141.488419
145.054062
149.088837
133.579025
154.079514
149.225464
148.422485
146.952744
145.271942
148.080917
115.033218
-9.618238
-2.610220
-31.538841
153.208954
138.776123
146.875336
161.941269
121.594521
125.341133
8.045690
-40.769833
2.074997
5.734700
-19.595623
3.158457
-6.458072
-27.278154
-35.795120
20.639400
29.186977
150.887100
154.676514
153.827103
160.429031
2.578609
144.009674
153.829697
151.490036
144.518631
105.371925
132.232758
123.527779
17.455702
-22.379839
170.169220
139.951859
147.147644
-151.587051
-156.848892
-139.022202
-164.861450
-1.178856
32.548180
-151.107132
167.333282
-145.261139
-141.609085
30.306309
44.380054
-178.094833
49.814682
30.489679
-150.554047
-145.877335
25.748024
30.356651
23.698835
21.608402
66.511681
139.240646
-0.417778
147.458664
154.772125
166.791809
138.342743
161.972366
160.457596
150.856750
134.124283
136.099045
167.634918
158.648193
155.214264
118.161667
157.463623
148.133942
149.418137
118.647018
140.103317
126.122604
140.384232
135.037476
160.124863
140.161423
151.169250
128.149261
147.846207
161.860535
158.009140
144.166031
149.243088
-10.624563
139.215775
148.851578
138.263428
145.232834
150.674881
144.656601
136.044525
135.980515
122.277153
123.228928
140.242279
138.861206
165.894440
145.371658
114.990219
132.096771
143.954773
140.004059
134.369095
149.313248
152.614975
144.768387
2.465533
-37.902943
90.239014
148.065659
154.977417
142.536835
125.092979
139.997314
131.680832
4.123503
-32.146278
124.632408
172.052673
140.914795
173.546875
142.470718
133.885727
34.802876
-45.469921
-50.838406
-37.308128
23.541674
-27.991213
-5.160195
21.566410
7.079781
-7.193447
137.336060
118.434479
146.621689
150.477936
132.406921
135.826660
112.509262
7.410448
-32.359749
1.273954
124.767891
151.238678
138.013641
128.057602
149.534744
103.698166
148.995682
-160.977325
140.888199
121.186508
154.107819
168.005142
159.606110
140.311462
151.262421
135.934082
138.000565
40.244247
9.752215
18.523972
-12.678525
38.759907
-66.874535
139.104370
155.102509
164.653809
162.778336
152.662842
145.259216
143.916565
148.524567
137.666382
117.837708
157.930283
134.980850
147.224014
155.867554
121.822021
135.130280
145.326111
147.306152
159.507874
162.249069
132.902222
175.377548
156.702133
143.333878
104.926811
142.495331
138.316849
147.873062
144.155594
162.652496
133.976303
121.913338
142.127518
159.461380
142.043167
166.890244
141.557724
98.813721
145.206512
119.407341
163.616760
-34.763844
-16.294203
-39.100712
-32.995010
2.399799
25.339464
-19.673832
32.051247
151.595795
141.685486
171.992310
118.389778
157.842361
157.076859
130.791855
146.648254
136.567337
156.606506
117.881699
127.191963
175.825180
135.041382
133.334549
158.674988
136.627548
123.847130
157.777313
159.929825
137.676590
66.702927
62.153790
65.214195
126.679321
-36.360283
23.919178
5.603640
-27.322203
136.506104
123.981613
139.270111
137.052551
146.209290
149.351334
165.454575
158.350418
122.897552
136.964294
146.375397
138.431122
154.073517
138.832672
160.569656
152.795212
162.559082
2.486954
130.933060
152.330338
136.660294
166.804565
157.265884
142.491089
136.741364
138.146164
149.761688
145.850540
142.394653
144.785461
144.288376
161.966583
135.424454
125.458778
154.170059
137.636459
149.361786
172.722565
127.819878
148.549362
126.691803
154.746094
147.689636
146.269119
129.570572
157.577515
164.564423
147.786285
131.795334
103.998505
142.019348
119.148628
137.941925
155.645126
114.686562
110.221855
151.028046
131.889587
119.018639
136.654785
151.666611
126.917503
155.130493
177.553757
143.061722
159.656845
134.696320
140.798508
161.941711
118.362885
120.728531
156.895920
160.401672
146.218384
136.486862
158.221405
122.291428
149.631149
6.184088
4.279838
163.073807
152.115036
150.542923
145.507111
-42.444775
21.203405
-35.679726
-9.332246
-30.761599
5.423938
160.554794
147.364960
148.963760
131.201706
168.714386
120.545509
155.208115
155.397156
108.497467
133.474167
142.135513
145.022079
168.887558
146.712479
134.846420
158.637222
108.044472
110.579056
140.565231
173.029694
165.596420
122.104378
143.494980
165.279404
117.794266
140.258636
145.104630
175.646378
149.489258
-42.005611
7.756712
-45.317993
-0.160713
146.618744
132.106705
150.009384
137.919373
-29.159639
23.805717
15.207359
-31.375835
-44.985947
144.571594
133.528244
179.497955
167.445175
139.539932
142.623993
148.323151
106.007210
145.865097
142.026779
151.522583
145.261642
170.028656
123.714470
170.939209
163.041504
119.054207
153.647003
144.185410
161.919525
143.176788
140.529526
150.447525
167.519547
155.268250
139.661469
136.062027
125.821655
133.096970
179.235092
147.268509
167.946991
157.876770
150.581604
173.018646
137.882431
142.802368
150.428787
153.005539
143.924103
158.562744
107.360283
171.039886
142.682358
116.465904
114.312180
137.618790
145.086105
169.701752
148.275742
146.318985
148.076523
144.354584
137.862900
139.963745
143.161652
126.509880
128.342957
150.412048
148.088348
142.258606
153.691132
149.594391
154.453491
128.795456
172.379639
6.987804
-41.114082
-0.380522
140.020493
115.439865
142.363846
135.100723
-37.366478
-20.054228
2.062509
144.868652
141.597321
143.621597
176.642975
126.576157
138.918869
128.672699
122.583366
143.869141
125.738983
164.536545
158.699936
129.105728
139.439941
99.801796
134.620087
121.929062
154.819626
156.911942
135.849472
133.810440
127.553886
139.019516
155.608795
139.217789
159.958862
166.989075
146.498993
132.416336
156.140961
167.477646
126.570816
102.326881
155.196335
120.518982
128.411942
143.129623
5.801437
10.203765
50.207275
-9.632699
-30.003626
1.823060
-39.620514
-9.472348
-28.463064
124.045845
143.135864
117.540039
157.736359
137.443665
136.192825
154.426804
150.870270
142.368149
151.723145
159.669525
165.530090
145.534073
126.237518
146.130554
138.371811
157.311646
168.776077
156.426834
132.421402
155.011246
151.759293
150.817581
120.036713
153.038574
159.454224
139.938019
148.123093
153.692383
128.273712
148.833023
153.494446
143.821579
144.509537
127.182404
100.300308
132.623611
145.050049
142.388016
145.441788
122.440971
156.812149
120.242416
139.347717
148.338150
-37.440922
-38.394211
128.912735
144.841232
19.670036
-39.445484
17.226490
142.075333
144.213501
161.831207
149.013626
142.987686
-36.290909
-0.384613
5.120860
-47.487057
-3.841908
155.438339
166.737869
15.373007
163.822540
142.445999
143.350708
168.196304
129.588303
145.082779
-43.929337
-6.116928
-15.436555
-19.249331
-20.519527
1.305513
5.110251
21.383713
-13.494310
28.018560
-62.826241
26.058395
24.821466
66.252914
173.485092
8.417436
136.645462
23.089054
-3.838543
82.851494
35.742546
36.477551
159.938736
156.495911
141.257767
146.878265
141.986221
115.399895
144.241226
177.729004
133.392441
154.831024
148.076416
134.745117
159.411102
140.732193
128.525772
135.268799
151.563675
150.290436
154.954895
151.638474
122.973625
-22.312004
123.898888
159.444412
168.898026
178.544769
144.159836
149.208969
140.408951
140.338089
145.778885
147.047897
125.011909
146.750839
154.942871
154.588242
127.295471
134.383575
142.824921
148.985275
167.823288
149.084747
142.288574
126.791489
137.936050
-39.251534
16.640532
-1.127785
-19.530411
15.300777
-11.860394
150.953522
145.625626
138.443604
153.638016
132.791321
163.996841
163.358017
137.769501
144.455917
149.601044
150.829666
144.158615
167.494354
172.814178
138.474731
140.038620
147.655807
142.382202
120.159615
153.923996
158.982635
174.437210
174.991394
129.306366
131.537308
155.566437
-14.851154
0.108352
143.829300
147.757202
164.155365
142.509567
134.999680
142.771332
158.566147
136.639374
171.962753
159.141617
118.334167
178.650253
149.296814
155.032639
144.263840
138.957794
147.168610
149.534805
146.731476
171.412613
129.017014
172.450241
149.437164
142.495148
15.104677
-7.992986
-11.182659
17.816208
8.665353
166.903107
124.356247
145.185349
146.527954
118.885803
139.620026
119.322197
148.165405
19.605274
-14.342360
-38.379997
-3.842469
-37.925301
-34.347111
9.594869
19.997324
-42.114197
0.170174
-36.089432
-38.946247
0.621181
149.823517
127.342560
117.090378
150.677673
169.690277
144.163116
152.574020
152.062424
121.897507
137.567734
149.009949
155.114777
121.499046
151.689362
158.142609
144.234360
164.264267
143.168167
133.804184
172.368713
142.066269
152.668945
138.777084
172.493668
161.184418
140.425171
170.957047
151.540283
148.649139
147.943222
158.267929
129.140076
147.448715
145.381866
143.251373
114.039337
166.295258
137.069336
150.574020
173.561920
140.992004
119.779083
152.270889
127.705116
143.987595
109.431152
134.065277
165.211090
132.269669
-64.538315
8.799397
9.925331
-2.696750
-3.179092
-41.818100
-44.379002
146.322586
12.643733
-5.836905
-18.476618
6.015911
6.341617
-13.778358
-41.029694
146.656906
150.775909
3.668424
-17.581249
138.186661
139.318771
149.010895
135.689484
145.216507
151.048203
162.160980
137.816620
168.153976
168.861572
134.478149
150.859177
96.063301
147.153793
152.246918
134.375931
168.243546
142.857635
159.769073
37.961384
36.905460
-35.243809
-29.082863
24.296152
114.055817
162.905045
160.748734
127.162735
159.441681
150.233093
146.082214
155.655365
161.996292
130.383392
55.226685
-166.943634
34.887314
149.900024
-27.941299
-179.785110
136.081970
133.252747
139.025208
126.646866
116.874420
172.017929
168.124832
153.945023
164.004272
129.713104
-97.911568
-32.310291
155.595306
149.802338
150.272278
-6.293979
-39.080914
-119.650154
177.203049
126.548126
-31.704397
161.802521
147.593231
142.419556
145.780334
105.140854
138.300720
142.607285
140.380325
151.843781
113.137833
144.294067
147.901871
152.749130
141.690506
19.468473
-20.500063
-48.153488
12.578539
1.306112
16.795662
7.933107
-46.794880
143.079041
143.849991
163.345551
157.388672
159.791611
132.857498
133.494812
134.840897
114.230766
11.399036
3.746902
-22.246092
4.059026
6.926425
45.484978
16.994501
6.640330
144.662445
147.253769
127.674660
138.644043
120.668655
131.228683
146.943100
148.397659
144.594437
161.493332
135.620483
159.721863
143.692917
160.256073
127.699257
89.619598
152.150604
149.043381
147.784637
152.481308
133.467606
127.025856
142.584610
139.516357
143.740662
145.460342
146.847397
113.611221
147.501648
134.025513
144.422318
149.706802
160.853165
158.871094
138.701370
163.296326
148.382660
141.922241
123.522461
156.137543
144.893188
130.723282
125.548798
177.077515
131.370895
147.154907
144.002899
148.328232
127.208359
137.297897
152.306473
145.795059
3.751445
-41.593273
-4.547216
11.758539
146.360458
131.576080
152.076080
158.482620
150.500778
161.766144
143.422653
155.596939
166.247513
144.469635
132.479004
161.483109
128.408173
133.260651
132.941208
146.597672
136.384506
130.831757
149.739044
145.305527
145.695969
135.558395
149.345596
141.195053
166.837204
108.734177
140.267685
131.201920
143.116257
150.181778
161.494247
128.661636
-28.606861
0.563365
16.148024
-6.377351
19.530800
18.768501
-0.787085
137.613754
115.294365
130.399155
156.701065
164.424072
136.757431
143.006989
142.451019
136.207291
146.862350
158.738022
160.843140
142.347198
164.285431
178.173492
-17.071299
-45.439365
123.288734
1.007554
-42.345066
-32.206371
-4.294639
13.460094
-54.696804
135.326721
124.362358
121.174568
139.192123
118.841026
160.573181
130.889175
148.888824
152.504883
153.635651
143.227753
146.036819
149.494232
133.136292
159.553177
136.041901
151.000320
152.792862
177.071411
-172.061615
152.120941
129.519287
146.687515
133.202805
137.056335
153.316772
116.689270
143.405090
150.279282
-140.565872
10.726493
66.360008
-44.587852
-39.783951
16.434700
-40.460556
26.500206
-37.496342
-45.317852
-21.963621
0.907413
-13.080943
-20.101063
-20.968533
0.206534
137.927963
153.118027
129.010468
-35.248028
147.839523
137.702698
37.560970
7.314963
8.732911
-12.424781
-48.466202
-46.112259
-50.390945
124.823517
137.886810
162.746323
-26.474318
-9.512295
-36.837677
-7.295168
-12.869570
0.433410
127.175072
140.843445
127.229973
154.631134
158.628983
148.783020
135.852890
150.740936
136.805283
138.433853
101.300056
156.461853
135.239227
148.984467
165.107224
158.222015
137.490417
157.245773
164.264374
159.601791
131.949051
119.681686
148.156158
141.263184
173.610565
151.037003
117.104477
139.410248
138.180573
134.853149
4.668582
145.363007
-1.275028
58.095272
154.707794
148.988678
143.312469
108.337959
129.539368
147.140823
179.797272
161.130966
116.381226
61.405304
35.788605
35.939156
31.643759
-165.965698
-155.946121
-145.971878
-161.376236
43.514404
0.725237
-10.844985
17.709650
-47.299736
-21.054207
13.055569
-43.012474
0.696331
-38.022427
145.298080
155.286087
140.750076
168.657883
135.251434
169.685959
138.938629
140.103851
163.266266
125.417839
173.074783
152.280594
142.194717
29.601515
-9.585972
-40.126339
2.777842
-28.649820
-41.502792
169.538284
134.080719
113.605042
-33.310177
-9.792315
125.322624
169.176315
161.106110
155.127930
143.255310
152.322815
132.092148
131.393646
-34.694912
-58.889641
-42.994423
-37.209957
-16.024290
-41.073906
-1.664128
11.296372
-29.963827
9.621304
149.747498
154.244629
148.293625
148.701752
141.627258
141.416748
148.863098
155.788834
147.607407
168.818222
147.331924
146.313538
140.912689
107.307388
4.523896
9.851374
-10.575589
-30.424517
26.441679
13.053422
24.019390
25.188597
-56.546516
-8.767393
-0.242283
13.540728
-13.814203
-16.216976
139.986832
143.868301
168.839951
147.384415
163.800064
161.382523
146.614716
152.849396
162.458527
147.272369
139.774841
171.766327
111.522003
133.965134
117.574272
153.662598
157.921021
154.536713
145.515320
146.177185
143.184036
151.945251
152.041458
165.445358
161.711136
157.455429
150.176941
166.959305
146.035004
39.990524
159.820236
160.688812
-10.464314
2.078013
-170.054428
151.905334
160.230209
120.512741
119.986580
148.885956
131.613907
152.173798
134.733719
145.753220
-25.231493
5.794135
-73.716248
22.463413
-13.292443
-6.604320
-14.356828
-22.924829
-16.035559
-13.461473
1.411946
6.590885
-22.471893
117.310326
136.882904
133.441269
143.616714
143.194122
149.461807
144.283981
136.673874
137.512009
-41.625359
-28.746847
-4.942922
164.708344
119.667625
138.471802
123.650131
18.523294
-42.910545
2.998395
-35.112274
159.682617
138.914108
145.888977
147.674347
141.187103
140.429688
145.446259
158.652603
155.055862
136.667801
118.896378
147.970413
134.887939
127.218437
149.696106
140.693329
149.500397
172.175323
-6.054564
-29.381330
-29.291025
12.192799
6.325922
0.253338
24.609510
12.312364
163.787155
132.060379
-38.160275
140.056839
158.642029
144.570007
142.408279
140.574493
115.694244
110.304367
158.201050
121.955811
135.564911
143.523392
149.563614
151.269287
135.130402
167.202911
-20.568323
-30.909042
-0.407824
-59.729084
-3.092565
9.701479
137.780640
176.559738
142.808777
14.103844
137.192947
151.371307
137.305862
137.607971
164.894882
97.856606
144.241089
-4.365158
-10.231700
137.195358
137.916260
12.913227
106.533760
129.479614
147.753372
152.837112
157.032181
140.714981
139.375092
141.384491
171.858536
140.228592
138.116165
160.867554
145.329712
134.267212
151.313248
165.526337
155.534988
161.954834
152.744629
152.217041
120.189262
141.896484
141.617920
154.606201
117.810318
-37.615688
22.688383
-4.107275
-22.690784
33.070625
-8.405202
128.570694
159.226120
163.985123
146.694962
169.733749
148.007507
144.873276
130.805969
138.688080
115.842117
131.503784
152.189972
-29.611601
-24.270401
130.518646
145.383789
133.097198
167.498611
162.463104
5.608953
-3.785790
144.132004
-33.182785
45.081432
154.014664
134.959274
145.827545
121.698036
153.001633
152.780563
148.298965
136.938385
152.629776
145.296005
-15.133704
80.112198
-24.176764
-13.980420
-21.565071
27.370594
147.598679
124.469849
136.719254
139.654541
156.887146
153.421600
151.195221
138.617752
147.062546
133.264786
150.272568
-156.531921
145.534180
-13.636168
-19.416290
31.972961
-25.589279
-17.350128
4.023408
139.747253
122.775284
138.149551
120.284325
153.422852
-17.066015
-2.259927
-45.402203
16.794540
2.782278
12.571088
-44.569275
169.518387
147.358994
131.225906
140.623077
154.340225
138.955795
160.951157
117.536140
174.227753
157.887497
150.828140
132.964813
168.071869
133.297791
140.716888
144.374756
171.940262
157.558914
150.461014
124.609650
133.466034
153.133636
146.256256
138.011475
143.963760
131.166351
151.126724
137.491760
137.328766
161.089676
144.401855
146.383759
143.881775
172.697296
137.411514
165.170273
135.541534
148.053909
140.145508
135.298782
151.515701
155.077194
159.413071
13.135485
-10.166665
-7.134626
18.274033
-29.856548
-3.871357
22.348553
-54.072659
-55.017796
-11.403976
0.155766
-15.285707
-36.021275
0.334550
-2.558184
-2.865462
146.214294
131.967682
165.556335
136.833267
-168.105255
-150.528061
-134.945358
-143.383484
-177.965179
66.610123
131.487671
161.860336
146.013885
-175.032394
146.901901
125.348961
145.093338
153.234650
146.597366
141.919174
141.823761
-22.107458
-14.640598
-32.622421
156.846207
144.454117
155.030823
-153.935303
147.012604
37.669388
131.760513
77.938957
159.935608
107.622139
137.551071
102.721115
34.848789
-47.615131
152.715164
158.275772
147.038834
149.423889
138.131958
163.105408
125.939011
168.401657
152.774902
133.198318
152.802200
133.312576
148.329849
169.436951
136.158936
177.234787
166.763504
148.946121
154.288544
147.874954
124.185059
-15.261853
17.633059
-6.029256
-0.965098
-28.734461
-35.856308
23.450035
-23.178682
160.997589
143.734451
148.171402
158.490372
61.283432
142.166733
161.019958
131.778671
164.814499
155.982086
115.936172
169.203491
83.685257
148.301102
122.536293
162.341492
126.143700
151.108170
158.747406
144.516769
145.480392
138.162018
157.856842
144.443130
149.884720
139.970581
150.144608
156.160156
158.979294
138.221619
125.969803
151.222107
151.822906
128.796890
144.432648
159.931046
174.645035
159.194489
118.717628
168.980453
151.766571
115.135902
156.328293
149.215912
152.973068
-20.652571
-23.462362
0.325659
12.104211
-27.718369
0.325659
5.617961
-45.624504
-4.685294
9.003047
-50.689396
-33.152233
-48.143093
-11.469563
-0.729810
-22.483461
142.029984
161.077866
156.843292
138.561356
135.748611
158.552414
143.357346
148.650681
126.176643
132.703918
156.065948
134.714630
140.130096
169.617661
127.212440
147.780151
156.420578
160.409286
122.633911
118.584618
134.019638
151.159988
140.110092
117.954025
139.056412
121.219894
136.076614
149.205887
143.326080
149.000137
148.936554
147.427872
161.506622
149.096466
170.384796
154.120758
4.368791
135.135727
148.578476
158.243484
154.934540
131.106705
20.860909
-17.583645
-32.345150
15.392923
-45.088509
-38.191334
-33.315300
18.027735
-6.379717
-16.185091
5.035283
0.898528
-22.523212
148.158325
132.297485
141.178711
131.706345
157.823410
159.244797
-172.782898
147.794113
152.397278
131.341965
171.315155
33.458775
132.520630
159.399872
143.451035
148.485596
110.105194
146.359131
149.058441
163.356812
131.487106
150.054459
159.332977
152.530304
126.726257
146.562408
149.335571
147.111160
141.548172
143.985077
126.217857
156.662369
118.255714
152.323013
133.038589
108.475853
145.481308
156.987305
161.901886
139.879456
124.984627
168.952362
151.814682
175.122986
141.367874
110.461533
146.019226
159.138611
128.229462
167.101227
149.886200
103.017349
151.797546
121.853249
129.910904
149.821548
141.567154
167.974548
105.782646
109.202438
149.393585
147.968323
147.438278
152.894363
147.908234
137.618790
121.987442
155.310410
132.680435
-163.340576
157.084534
-42.847343
-33.541687
25.063684
-21.887747
-30.122259
18.077095
9.681030
-24.674030
-3.130191
-37.557800
-45.606594
173.645493
101.234726
141.958344
146.515472
157.674088
151.469742
146.082886
146.749023
149.250122
178.799911
153.170547
154.474579
139.641769
-0.597744
-5.794642
-45.853100
141.725708
141.676926
135.826248
144.745285
103.675407
128.367996
135.339996
125.612473
138.690720
165.864563
128.318527
161.715805
153.868790
153.843796
149.664276
150.332108
118.694855
166.355972
65.661423
-156.282715
-151.799652
-152.154510
-150.406738
-140.394363
-158.703171
122.727684
21.750612
-155.647568
-145.315063
147.042236
160.076248
152.728027
150.456085
145.082306
148.685806
122.870834
130.746948
146.924484
-10.841173
-3.184322
-13.250820
-19.413105
-44.434128
6.086502
-9.034963
-18.187445
9.885687
118.908043
152.033829
144.416275
170.874664
155.818115
126.019302
144.422958
158.747025
149.384964
156.223526
154.026840
171.163986
14.151192
154.793640
151.794983
143.981277
145.543732
142.094025
154.105103
156.507629
141.769974
150.606201
136.918533
133.679733
153.278946
163.681183
144.785492
138.034866
139.803757
0.855694
-0.570955
145.328476
-17.701195
20.034958
-4.951040
149.678299
155.659485
17.980900
21.926291
32.602543
-44.759773
-1.985836
0.551784
-25.419079
-15.683980
154.124161
126.232491
150.215897
148.840912
171.451080
148.985138
140.252670
167.776810
146.667435
138.933960
10.766877
4.672148
128.001740
153.806473
151.610870
-121.398903
124.880730
134.840210
142.913559
135.327103
152.434906
155.735031
147.405411
172.688889
162.164825
173.871918
147.616699
162.281097
148.360001
155.109619
-26.561493
-39.499065
1.797547
-7.167245
-2.893132
6.027728
127.741798
-46.454792
-17.472622
-5.474000
143.780701
138.151810
146.157578
163.117996
112.145927
157.494354
144.297455
141.865860
131.521088
141.112106
143.489258
132.663849
148.469452
134.747955
134.993301
145.464539
10.895202
-20.647421
147.712006
177.085617
113.251236
138.964050
139.619949
106.470772
131.895020
164.914505
12.936525
20.963064
-5.004333
-25.538685
-46.890430
-50.951427
-40.008991
-8.783175
-36.329697
159.443710
138.866867
20.803501
135.604584
152.528748
166.720917
147.258896
131.768555
154.943008
150.424820
144.441238
135.244629
-150.710892
159.227005
134.739624
18.068254
5.775126
138.383270
163.003601
136.205429
146.591934
135.032257
118.115166
156.259979
133.561890
145.053696
146.570297
137.013977
129.372467
149.706238
154.781158
153.507202
145.115509
165.039276
137.395096
148.539154
137.685211
156.007401
151.797501
19.442020
137.757278
63.021660
141.812805
172.322601
135.998718
130.018112
123.193230
142.174225
155.474564
122.199989
147.189331
12.839053
134.872528
158.495697
148.277359
126.867668
128.464310
154.730927
122.211746
135.832108
150.064255
114.324295
121.334312
152.642410
148.537399
146.782593
136.908035
129.189133
149.130493
131.686768
119.459976
161.711273
144.629837
-3.164031
-33.791134
141.352249
147.485474
141.923798
127.183784
143.337158
145.518585
135.083344
139.521332
136.973511
119.285339
147.096786
178.412170
155.186432
161.679031
2.216820
165.489014
131.596664
153.024200
136.584747
128.056122
163.378342
141.064301
160.145142
136.585892
136.522415
158.727325
169.179977
157.259186
127.988106
164.768814
155.065247
151.755707
173.220245
139.709839
165.465332
167.195251
133.882996
130.791336
147.604660
148.403412
139.594986
141.906326
128.283249
131.494431
122.411835
141.185883
145.429138
174.312515
116.037231
135.222000
152.698563
-7.160207
-30.649319
-22.109390
-3.786463
-39.489586
-63.768200
0.478881
-6.634036
-31.989513
95.292580
-171.462540
138.628311
150.890320
158.708267
114.865295
148.293015
173.496887
155.956573
148.398041
111.903984
-11.400263
3.177675
-33.671963
-3.547182
-18.817497
110.734619
138.567596
148.494934
152.424210
151.712402
161.722672
146.072037
135.378693
161.698578
156.693253
-4.578896
-22.551476
2.109329
10.270329
150.981689
166.092834
137.624695
142.741898
113.932503
157.528763
14.734010
4.500889
-44.481155
-56.027977
-52.031731
-8.437895
20.605494
-54.902443
117.758957
132.656723
163.075760
19.675241
118.593910
138.800552
144.036667
133.710648
123.015076
139.210754
157.590820
149.166138
-156.002640
-149.291855
76.493469
172.739059
139.591110
162.612808
155.064087
142.542770
113.810486
134.259689
154.399078
136.080963
133.077484
144.351273
-50.498814
-20.081089
-19.084526
-4.618085
157.815582
147.667130
163.029907
134.238037
143.520401
155.774063
134.002609
29.054598
172.501251
-6.229856
-4.704820
-36.501095
-33.958439
-27.125614
6.209651
121.468376
158.439499
161.234970
135.344101
-1.085524
-19.502617
-4.549973
4.605173
22.941700
-43.193977
110.810013
129.988632
135.398788
151.943130
150.940338
155.166000
124.885948
48.247990
-163.325912
-150.793213
-161.652161
-144.449600
-165.378510
-146.718491
-148.932205
-132.286301
121.221123
-140.285507
-121.775574
114.458557
153.685577
132.037552
161.433685
141.001083
156.444519
145.163071
154.555298
137.644669
145.348862
155.227982
135.511597
155.755539
163.451523
127.033524
163.579407
146.485260
140.602585
137.224670
143.602219
143.593399
159.406738
153.658737
145.404755
137.607834
2.587172
-5.515408
15.144846
137.976822
149.835617
149.620575
139.149963
134.111954
174.227249
127.126701
135.298325
154.499466
155.023178
146.790894
152.023788
139.087112
141.433182
148.496338
116.587715
134.057739
165.152649
153.963013
149.062531
138.205307
127.332108
159.817093
148.238602
140.911819
122.863457
161.190979
158.943268
-4.814790
12.741745
2.021585
38.516815
-15.189083
31.214075
7.930855
-21.595127
-39.319302
15.003366
2.858348
-1.132978
13.286560
-47.342876
-7.449769
44.439735
-51.828106
-5.261981
-40.207935
-2.859170
-5.031468
152.790436
131.502701
137.879089
137.493851
112.047310
138.533905
146.184448
144.121567
141.635132
149.542343
143.382065
150.894257
152.266617
129.516022
155.756302
140.971954
160.984665
143.172394
140.168030
114.591637
159.748520
165.313950
121.656929
-47.921452
114.421371
158.909775
135.480286
133.223007
148.580292
139.168472
164.994080
173.075653
0.172458
-48.850342
9.608054
37.784897
19.118275
-51.973869
-11.734047
-1.141924
-6.779051
155.675034
149.691116
147.310501
170.529358
144.623154
163.033554
146.040634
158.876755
139.339218
141.342377
58.186359
137.203339
160.849365
133.102051
136.151459
162.198166
141.674667
128.842255
133.065659
148.787292
143.607147
170.348694
-36.658016
-32.841133
-18.897020
9.894793
7.901595
-87.264343
-20.026295
-1.031545
16.005030
-10.757952
168.588669
138.113068
150.472137
159.792267
140.879837
145.460602
0.959404
-24.862932
-16.774340
132.443542
175.888000
145.731049
147.799072
165.341812
162.656647
166.241394
158.939560
161.808701
177.416916
143.810806
139.610703
137.273300
134.529953
141.489380
120.994034
166.743835
156.136658
148.839310
148.957062
135.486023
142.937973
164.006271
153.091415
141.258926
143.008362
146.931900
139.055069
167.184036
144.379333
-21.292891
-29.828684
-15.641744
2.292772
8.510570
17.698061
132.322906
165.451599
141.433365
137.192108
147.743484
2.444485
-38.253483
-43.873272
121.327538
137.914566
154.586365
120.303848
152.363266
149.902267
147.624756
125.666046
149.083008
-178.097000
166.922256
147.206680
121.921196
132.319504
139.601822
148.533035
174.819031
159.057587
150.553314
163.355423
137.330978
156.054657
170.841446
135.873016
147.658173
-179.583145
144.470901
150.586624
146.248322
148.704239
158.911896
173.897659
134.947800
-179.766754
146.675201
165.082413
159.636780
131.272522
140.549866
151.422501
152.976669
131.314438
153.858643
167.238251
115.569992
99.015465
-177.688263
141.560349
91.262672
17.836967
-42.808968
-19.304003
66.823563
-12.749006
-27.740246
13.475858
136.986404
140.326340
144.294754
138.794632
132.689636
147.216171
154.495056
143.858841
154.226883
148.957474
153.535645
134.336563
125.965675
152.914001
121.409286
156.881516
95.117073
151.512634
130.238922
-178.417725
150.839493
142.004028
139.571518
145.401367
132.003281
128.698303
134.237518
142.978806
147.557465
170.896927
158.532745
155.245132
108.282700
149.415817
156.800781
-165.375244
133.974991
139.475143
133.406113
130.698334
153.041626
141.412582
137.817688
166.781570
163.153381
148.664093
144.943283
140.684509
6.539000
-30.222288
-17.439493
-35.066986
-18.443129
15.884993
-31.591887
-39.687794
-41.704208
-44.224651
3.929645
3.099583
-20.084093
-25.175587
-5.837275
-37.325638
169.976929
155.592239
177.149185
11.642460
3.643466
121.966408
134.797760
164.026886
145.728226
164.587357
141.674103
156.597992
151.783676
146.843460
154.836746
150.763458
145.931335
127.473511
131.647629
130.132370
144.444305
157.860931
156.317535
155.988174
138.314682
120.650612
147.794464
153.346420
176.212341
140.222855
154.862396
149.509613
164.916367
153.343719
131.581207
156.551727
155.799881
158.908142
149.077362
165.373184
2.224663
0.100871
147.668289
151.822052
148.072342
125.839943
-14.838918
11.223456
-45.372097
-28.549726
-6.210819
27.784742
14.790300
-37.496788
-2.405013
149.506607
138.904449
131.798874
109.408920
160.473633
150.929382
170.198776
162.198059
139.765366
143.444183
138.775833
126.662216
120.438713
158.654297
155.924881
126.737038
144.279617
159.713211
118.876839
-4.839140
-27.258774
-23.851095
-27.777687
9.871833
22.983166
156.591690
140.924713
125.264641
-37.259384
-25.391050
12.003556
-35.740967
6.501045
-3.772058
-0.745723
-17.177284
-40.896484
4.756004
-5.098659
16.684649
1.179354
6.820385
3.703220
15.921011
15.991400
18.300295
-23.601751
-0.856837
2.652472
-61.505196
7.794046
16.396307
163.525406
138.133743
153.061325
175.215042
-4.614691
12.207085
3.769618
117.684319
128.741791
144.544388
127.773842
149.549072
152.604507
133.120605
158.230011
164.969986
153.612198
161.751419
172.461349
172.996674
155.948959
148.713821
140.141983
148.376160
144.327499
-34.445889
147.164169
133.476532
127.913864
141.275253
142.557358
151.615463
160.714417
116.496193
133.144775
121.021339
135.133591
154.569061
159.647385
149.984512
120.603516
174.379242
138.506760
166.368622
145.262390
115.004890
124.462540
137.850861
150.105881
147.210342
147.127716
137.010391
134.900146
143.450760
137.217072
142.515839
135.424850
144.007385
120.386337
133.611542
176.202835
145.037064
132.799133
122.350212
153.748535
137.321487
148.053497
117.169167
147.696335
152.844116
97.464340
144.836044
145.383301
133.570190
131.377518
162.288406
158.322723
138.407867
151.361267
136.499680
123.834724
137.320465
151.241608
96.623741
115.649971
134.009964
-11.142315
142.469376
119.370583
152.849854
10.054279
-41.939388
37.182285
-40.360634
15.396178
-25.404572
-38.704548
3.921513
23.208250
-20.638954
1.344648
-38.884010
-4.235679
144.863052
153.945358
140.641449
136.247299
145.531235
133.819962
134.914673
145.196808
127.052643
169.625427
139.727737
155.292267
161.028030
147.190460
160.102325
157.511337
162.331085
138.966660
157.442612
140.803787
127.048233
2.294052
-0.946467
1.453469
59.153847
-44.926064
9.808166
-47.625435
-5.126940
-27.978695
-42.704842
-7.956382
15.360003
10.728823
137.544327
130.956665
144.767593
132.279495
126.353271
145.032578
140.874817
131.301727
139.050995
140.420288
154.225555
11.260262
-38.221912
-18.372375
-11.000560
-4.961437
18.646875
10.063352
-3.230891
135.410706
158.803864
139.240692
157.782715
146.699020
147.356796
169.377121
146.976318
152.768585
143.454086
119.663841
134.046249
124.775116
107.658150
134.354706
146.280563
133.610291
155.175079
168.852036
158.372101
132.580475
122.932716
145.948517
157.716232
-37.510521
-28.793890
-0.977588
160.811844
120.635849
-16.164236
-8.118273
-34.562950
0.772784
-41.338417
-3.756140
138.652634
133.103287
145.986160
33.607792
15.646518
1.690728
153.107666
129.064529
147.791214
138.246292
-33.891422
-9.101808
130.605972
155.461197
154.576782
-170.006073
130.210449
147.586151
151.513947
118.005920
145.269043
-5.856853
40.944706
7.469919
-10.155825
133.339554
139.406769
-46.535336
-12.568499
76.487144
-29.544788
-12.259915
-37.936222
-6.557686
-38.776199
125.730072
158.720886
132.726990
154.129181
147.879898
126.312637
154.544952
123.832253
132.986282
146.691986
-27.403341
-29.927910
-56.041809
-3.040923
145.591507
154.933807
159.176666
0.238211
-1.848221
-38.114395
40.166363
14.375809
-6.977804
11.211027
8.722919
-20.134136
-7.333742
-27.940834
-56.157871
21.702944
-12.378810
23.890751
-27.996424
159.351593
141.614731
141.893326
152.916199
172.707993
135.359680
121.158340
152.225464
138.612289
137.655472
135.204742
160.066177
140.247070
145.254547
25.704210
19.555405
-21.012779
-4.929308
-21.013664
8.171016
-44.380829
146.908569
145.202591
141.309662
156.995880
122.877434
142.335953
161.329254
155.794159
133.876755
146.154739
150.834030
150.680634
126.376335
-27.448051
13.875101
-10.659348
-16.671879
-35.356361
20.994122
4.805871
-5.950583
-18.921963
16.049929
159.582718
163.550964
-24.688463
29.202053
-1.655994
2.471797
-23.328140
-17.473454
120.189491
141.773468
145.675369
137.202789
152.167374
117.901489
-32.812103
-5.936136
-0.900269
3.915967
13.233093
24.458284
11.379338
-41.448395
-33.678478
-44.523933
-36.705429
-25.895504
3.924558
-37.576687
8.856542
7.811957
141.353989
164.177505
8.773575
157.727158
142.656708
-5.136294
50.704010
-17.288179
7.146248
48.509262
23.738077
147.729874
140.436554
171.198517
151.521286
160.509460
135.498108
135.903137
145.037262
142.706467
177.320572
173.231354
138.508499
143.372589
43.224010
-13.549622
130.311295
165.813705
156.129013
116.130188
140.534271
142.627243
140.041183
114.680458
141.447556
141.577362
177.856247
126.789207
157.610962
163.599289
165.285889
140.394073
152.600235
136.957626
158.893906
145.791519
125.341972
141.837906
147.575851
169.257523
152.681671
129.667496
116.613861
141.868713
150.483887
145.927231
158.666290
159.902573
143.093201
131.342941
124.792099
145.243576
178.819977
139.296982
148.796783
145.257401
122.706909
145.470413
125.104195
137.110077
139.441086
144.626160
158.531189
130.336075
167.902817
138.322800
157.333496
174.307175
147.532959
137.837036
135.545151
157.834976
160.363205
158.137299
147.002045
157.594376
144.677094
-3.438263
-11.883436
-42.335129
134.606018
127.433769
108.510132
157.942383
153.644028
116.821060
131.351761
116.104561
131.012192
143.588654
-16.887672
-42.222572
-44.106396
118.561378
148.843567
2.344684
7.004207
-43.472008
45.044590
72.504425
-44.473904
38.171192
9.909707
33.086922
9.834393
-7.112374
-23.974255
144.476913
129.840897
158.166183
152.210052
160.173599
134.691055
-26.436510
3.268244
-1.072832
-72.642105
9.566531
150.114380
130.790573
118.352470
165.479477
138.015747
131.650528
151.056625
129.519775
-19.466024
147.387421
118.290771
155.254608
141.045868
146.274261
128.143112
156.797852
136.604523
139.608078
161.764893
160.151184
138.556686
166.394424
136.536682
151.758179
125.062668
161.402802
138.779160
152.893295
151.799911
142.852951
154.515656
155.864395
161.961487
151.864288
147.177872
137.607468
151.784225
150.219757
146.949860
153.139404
128.311844
160.794479
154.015732
137.520142
148.693573
-54.729519
134.503540
17.471985
-4.091654
3.180508
156.635132
150.544662
23.436016
65.278717
18.615072
-174.860260
-162.334076
-148.995575
-38.021557
164.267441
161.672806
143.541016
-41.742790
-10.560265
-17.780499
-36.828056
33.421787
-40.530544
-46.100883
20.364447
41.894150
17.657011
-53.119965
11.372256
8.475306
17.603621
13.436070
-131.173553
133.871048
120.918098
30.700682
23.347908
-153.890793
18.702122
-176.254654
42.626019
24.335672
-173.476898
-146.425812
26.358667
35.400623
12.663205
48.556278
151.124405
140.023178
148.405502
128.328552
142.746460
147.397751
-152.943542
130.078247
9.331887
21.649696
-15.995838
10.089176
154.649948
158.504990
169.919632
141.834045
137.563736
160.412994
166.161697
146.619064
143.392731
144.802444
171.077423
155.801712
160.498123
147.374191
141.234665
147.166046
159.662704
134.758804
150.872589
156.091324
135.647430
137.034805
133.732880
141.852615
177.988113
137.126205
136.868912
153.917786
139.725586
122.020752
152.721909
157.118362
139.312057
-7.870407
-40.556488
-18.613810
7.087535
-3.546740
-4.969249
7.715842
-4.040748
-30.008434
8.869885
117.059738
134.500320
143.654449
142.453568
157.949417
100.722099
141.236481
116.020576
127.630287
112.404160
138.874771
146.923584
121.571709
116.420502
131.002121
158.612076
153.769791
124.191933
152.081146
172.363144
134.962830
123.383423
122.876152
-45.828709
4.630074
-4.563384
-22.999088
-26.827965
26.042532
160.612808
150.270416
139.302704
129.144424
131.267456
124.629333
157.106613
113.085457
23.092529
-33.694321
-37.010406
-12.596685
-0.750692
-6.473205
13.345928
-21.578613
-40.608177
-1.005610
-40.199448
7.884386
131.291962
155.327225
159.596161
138.737122
151.082108
142.887390
147.474548
145.825882
138.709991
139.777481
-177.095047
138.984253
149.382355
-125.640671
-7.267145
10.301581
3.493567
140.051300
136.377319
167.424728
151.858276
167.564560
141.127304
111.437729
149.127167
128.699387
132.602432
176.783127
144.357086
140.378296
-34.510456
-1.098248
-30.767473
8.428510
152.515411
35.844105
149.180634
134.473816
139.358765
7.316063
152.506943
149.943756
143.975357
146.921265
140.800156
155.846054
149.879562
140.613525
151.547928
148.074310
151.731339
145.197311
134.440247
157.333160
139.786636
141.854538
129.818863
153.267181
128.494293
144.624802
-20.015701
29.829496
2.194904
11.560369
28.505814
7.183295
-35.062389
-20.573446
11.471657
-21.729424
3.895108
8.018316
6.394637
-43.208225
148.502563
173.645462
151.429718
137.308014
135.904282
8.207433
-35.824657
-8.879869
159.040421
123.497833
146.198700
130.289047
125.377625
145.522690
134.037399
144.241714
154.214600
126.374092
157.907333
142.226547
154.885864
161.533432
147.619934
145.810684
148.497040
144.872971
157.236206
-10.482763
-6.306676
139.452148
147.409042
156.565201
114.798233
149.605789
163.134201
173.198471
147.629913
172.384750
150.152664
145.472885
134.909561
152.967209
-44.157490
-17.623192
-34.319977
-9.641838
118.800125
129.518555
143.993835
86.336014
155.948547
131.946671
159.330765
145.929932
125.185722
150.363220
126.319656
115.651840
151.743774
160.746872
-40.053970
-39.913948
-43.305634
-8.598181
-42.823765
10.293022
156.717957
168.163925
131.811691
148.001587
138.216843
98.926765
135.945023
142.455780
161.233749
153.654556
130.111755
5.308288
1.307909
-30.828983
-12.928865
-15.869500
177.025787
139.656784
120.839287
169.408813
151.072372
141.390839
142.472992
102.983002
145.438141
131.464386
127.536972
137.040131
163.563171
162.075424
141.968964
137.023407
144.737518
130.774246
167.668320
158.905716
141.085495
154.151550
141.029221
-41.429935
-18.662792
-1.147224
-43.149330
14.338583
165.178055
136.482758
152.453552
174.005173
130.872971
135.966125
149.917374
141.727264
131.863312
133.876602
-26.550270
3.841551
-27.845087
7.488337
156.895340
143.546021
144.557007
126.970177
158.456146
155.670715
108.096764
162.070740
143.651260
142.211914
163.633377
152.923996
156.508469
155.236557
150.829880
148.309692
156.576553
153.718887
151.844391
139.070206
124.480507
154.798798
152.588181
161.563690
164.159058
-165.281357
164.524277
127.427414
130.314026
161.126556
125.900841
146.275208
144.784424
130.286484
164.118134
132.693832
132.729980
-17.038252
-31.054386
-22.829647
17.091457
-50.054504
139.593719
141.654984
-36.867332
2.486403
2.557190
35.133400
-1.979222
-7.932240
159.406357
140.446213
158.771942
139.733368
154.552979
138.693054
155.938736
144.574066
135.720062
106.671829
144.585785
141.376160
161.157867
168.498901
156.208542
165.109436
151.670593
155.317230
-21.236429
5.358805
136.819443
150.969604
162.404678
-155.348267
-168.685760
70.016861
14.466956
32.704086
24.513968
40.472790
149.299255
123.075661
160.986450
49.840309
27.941708
44.015144
167.444733
126.803001
150.971985
144.566528
122.793282
160.234451
156.145554
123.672249
164.821320
121.748238
153.859894
130.720505
126.737228
170.876358
-42.854221
12.702574
-20.573105
158.814026
158.389130
118.251755
132.457443
162.616669
152.761429
159.889557
6.030524
-29.966909
165.530121
152.626236
142.794952
144.714188
142.702438
149.327438
121.963570
105.696823
151.985901
154.381744
142.847855
143.117813
157.896591
113.257164
151.968948
145.989716
-46.225140
-36.820232
4.143402
-40.522648
139.546768
139.539276
162.976166
104.997581
170.346405
155.134872
149.155563
145.832977
168.005280
148.457840
152.941238
45.604359
-18.519156
-44.494110
-13.040625
-6.012228
-2.591330
-5.311092
-21.393217
2.324732
-3.789047
-17.848135
157.950470
147.491806
141.633179
141.969849
124.752060
127.443428
134.729462
163.599838
169.803070
163.718079
133.840820
132.793320
-50.839474
-8.822941
-37.587101
24.327824
2.507412
142.933640
136.291199
146.257660
147.425629
151.387772
146.468918
157.849487
125.426086
137.060425
151.342255
136.816147
150.216568
152.808533
164.657822
145.091904
151.773346
143.511536
153.148163
148.981766
142.571838
157.875015
147.739624
138.391327
128.797974
-1.693619
21.669062
-12.351443
16.165302
-46.796402
-56.547462
4.251463
9.811193
-39.582165
8.304136
3.708134
-2.385975
3.420050
-42.482124
161.328629
136.845520
123.983856
155.952332
146.272919
148.751526
108.055573
134.926437
151.398102
154.424255
128.049271
138.464340
154.418030
156.487762
152.512375
119.123604
105.823601
134.265579
130.457001
153.200485
146.322540
143.906586
167.084259
151.900620
168.216110
137.880615
148.832993
146.986862
131.214508
160.536285
149.520294
58.311420
142.084610
162.354996
137.279846
147.293762
150.640472
179.657349
130.858200
141.585220
171.863510
146.716888
146.455948
141.237961
165.585861
122.644096
-23.602749
11.053427
18.128345
5.165281
134.713135
139.719193
121.254433
149.298508
116.817116
149.419540
143.118362
175.661926
149.878403
141.130753
145.223145
154.703110
3.098320
135.917282
121.931953
165.377975
124.471336
149.239883
168.320160
155.113373
146.764877
147.330826
137.770813
115.643768
151.402451
-12.559219
24.711920
-21.594246
128.987091
120.508408
122.424606
149.632050
161.423676
144.774063
132.494781
154.747055
116.277451
161.526855
149.210678
146.036484
151.554352
136.179108
135.989136
158.139145
139.640015
165.185822
163.471481
138.540146
138.719391
137.533768
138.939468
149.680527
141.169983
144.486557
135.823441
0.019782
30.502190
-14.903189
-5.094199
154.998352
151.895889
173.081039
161.428848
123.905563
139.153046
154.232178
154.579376
-172.455917
155.147324
170.373215
139.824951
131.953293
170.093933
155.415466
143.486938
140.975586
-10.804051
-24.723549
24.821028
-20.945158
13.613029
-1.387903
-45.197670
-26.116192
28.127798
8.722828
5.129996
20.864954
-12.746421
-41.474133
-10.750613
3.143110
-29.629599
-59.509426
-41.158600
-22.582327
-44.141239
141.977295
153.171341
167.837631
158.540161
152.527847
158.641953
133.993484
157.800308
107.950371
164.106125
151.306625
139.734924
159.173691
145.550522
13.071901
165.898132
-149.692932
-157.674026
174.246292
-129.312943
172.517258
172.367050
114.360802
131.077545
150.827118
-167.515594
143.626389
178.025421
158.808151
144.946091
174.407867
155.474777
-6.970660
-33.228756
-17.254282
-43.731174
14.333672
-179.188416
171.385406
141.459137
163.650848
138.120514
156.531296
148.885620
146.433090
131.621872
136.524109
160.210617
128.557861
119.845169
150.904892
162.120880
153.876328
123.069603
145.681442
117.365295
154.299011
132.540344
135.123459
124.165466
138.532776
15.369979
150.449860
26.126678
41.008682
-149.643265
-158.477020
-172.543060
16.153353
33.009930
11.974423
-17.465614
165.914352
159.502151
143.274414
144.382919
146.941803
158.743912
143.228912
166.344910
133.050461
-25.687922
6.686507
52.865406
-50.770382
-42.163036
17.891451
-41.998440
-12.021196
-10.595240
-53.777096
1.363149
17.592823
-14.298427
-59.242195
-3.213088
15.404562
-8.492112
19.207552
-46.140137
13.018963
12.492170
-24.231464
-19.004513
-19.855484
177.542892
125.496506
129.047806
154.433197
155.717194
156.158722
160.359802
130.828079
142.867416
155.421936
151.434586
136.956482
138.328873
170.371643
170.281586
148.657791
146.725082
142.693420
173.904068
153.172012
160.778580
117.312386
136.086700
166.378540
140.712189
147.059845
116.169395
113.187370
148.438385
155.313217
153.551926
138.877426
147.833359
138.021057
170.873489
-12.979763
-14.703525
-30.863949
137.481888
135.909424
141.401581
156.369598
123.132484
141.160217
153.913116
143.525894
137.343338
155.516510
138.022736
135.190369
150.169434
-1.178524
-43.083569
-27.661530
3.681318
20.871283
-15.172599
7.207806
-8.280812
148.737106
118.316666
147.353073
139.241943
163.089157
115.651901
178.623276
176.302383
134.688416
139.213943
144.150055
126.822853
129.338638
174.589325
141.192932
132.239227
132.522827
132.058472
136.099182
142.575165
141.490585
143.060257
146.551376
139.962738
140.056259
129.512711
152.450912
142.569458
23.009880
18.812407
-1.457771
7.339892
-6.250404
-21.532650
30.735870
127.728096
160.136322
147.618454
173.113754
138.985489
6.424525
-14.360465
-46.683968
-27.616947
-47.393124
19.878075
19.247931
-5.410953
-12.418208
165.412216
141.720413
150.242737
145.485123
152.155930
169.940414
142.139038
98.561142
156.504562
134.900024
134.703644
140.486084
158.388229
125.668121
131.502289
143.431946
110.218636
156.891342
128.916367
-48.171989
-162.794891
-144.067368
34.091454
25.396362
151.663971
69.872772
34.268299
148.659332
-15.920887
134.828644
140.304459
115.436775
147.914429
146.178864
145.743423
170.745544
154.819839
170.156586
176.639877
154.924973
146.894409
153.046082
128.227325
166.068542
152.548050
141.152893
138.492157
153.312943
131.499222
134.017273
140.694046
142.894653
130.880386
138.312805
129.291183
127.034134
141.747681
145.972061
57.193951
124.481232
176.275269
155.314316
144.037933
122.857635
155.584778
159.366501
117.022018
135.122726
139.489594
151.028870
140.929916
137.218872
118.521423
156.491623
123.861801
137.467133
164.420319
153.209076
150.394073
168.553040
13.901436
7.388092
-169.306427
128.151093
112.819855
123.142815
164.477249
131.406937
159.895355
137.688812
176.217148
154.145020
-46.322849
-12.627700
16.318991
6.621757
-4.246301
8.741837
122.527252
157.571152
-43.059208
3.769514
-2.316466
126.972816
142.040436
108.965622
119.122116
147.786377
5.718991
-154.336121
-152.771744
-157.034256
-142.684708
-155.793365
136.334564
156.184280
139.179062
150.695023
146.051788
66.373154
147.352234
149.789673
158.078903
139.640945
137.553436
145.770325
130.987808
169.908203
150.963867
141.876114
111.068451
170.966339
-150.278290
-137.000916
-146.538361
175.139038
-161.094086
-156.084427
-129.094040
149.664703
171.539246
151.046555
-158.797638
-179.590256
148.604706
-149.667435
53.198761
148.702362
4.514577
-31.338837
-2.331206
-31.695786
-1.502199
-12.525960
10.073783
173.585541
151.202133
153.486862
148.869904
143.251190
131.791962
104.025017
149.654739
-144.431534
123.665268
142.773315
147.600906
145.445587
156.538879
143.952652
139.538269
-179.960419
144.444702
-166.787720
15.759664
163.047623
-176.521072
-144.984222
134.914093
146.301910
166.559143
162.438812
130.981689
-177.482834
124.797096
146.788681
166.849594
122.134293
145.863510
-34.971447
-14.180440
-34.828743
-14.547839
-10.334434
-13.931709
29.723236
-5.057800
-8.794865
6.996781
139.579254
151.356308
118.678658
159.834885
153.290558
128.638596
150.457336
137.212509
123.831299
132.838760
150.706238
160.040497
169.559082
156.390137
153.893600
174.056793
140.470505
144.176102
158.867569
130.515442
124.656929
123.253433
170.744965
146.938538
127.184456
-153.227219
155.910263
150.417984
152.531631
136.399612
141.441269
126.825470
99.943733
143.013824
144.782333
148.796631
161.321075
107.192299
142.738403
141.525986
169.809464
142.540619
113.763206
138.661972
132.762817
133.981125
165.836609
130.649597
127.656586
30.447004
141.460464
108.677437
144.884003
130.731689
165.739777
144.951477
135.047089
120.434425
156.796844
114.441109
135.837845
137.323135
126.844475
-43.006714
-32.465828
-49.531384
131.271561
164.024231
160.368576
146.900955
139.238297
156.834854
140.346985
28.108740
-22.747437
163.037460
146.679062
128.795456
157.077988
142.362686
147.893280
14.470756
-46.849140
-13.241147
22.612127
141.175659
146.976181
169.712189
130.773361
150.177521
141.461655
122.960663
146.460754
170.465912
157.832581
137.757553
147.743484
164.082260
145.184814
123.316010
150.457779
135.603455
155.825409
101.428505
154.399307
129.873260
141.980087
138.085739
-160.770233
138.731766
13.683110
110.799187
153.375320
130.127670
143.834396
148.222336
167.916306
150.101807
158.177795
146.870499
142.883942
151.949051
143.585114
-175.463608
133.311386
158.382263
155.899078
141.874802
115.356468
143.275055
145.425430
136.817291
144.730972
148.110565
128.695129
137.235916
155.243988
107.570480
166.637177
149.762909
-4.782006
144.197510
160.252655
112.297371
155.477188
152.614960
151.879028
134.772186
140.601593
149.771637
156.042465
3.012659
-6.273480
3.502075
-7.700412
7.371848
-9.453924
-39.293190
-1.805369
-3.042338
151.592575
111.684441
175.157898
-2.956382
-17.015020
-45.783920
140.389420
172.605865
136.098083
157.378799
160.374054
158.998123
104.746750
155.762955
166.533218
145.337906
134.058014
137.191849
135.251587
123.369522
165.103455
144.195465
140.413589
160.821411
146.767395
107.918037
151.119446
149.990479
117.274536
124.285889
1.147224
121.847099
142.458725
161.246460
127.917908
140.558945
-165.117508
151.506134
141.299530
167.107574
130.866653
155.858215
163.697876
140.503479
136.125137
137.180542
114.397217
159.759369
142.341705
109.377022
-174.722397
162.921616
-122.439552
-144.822083
-129.241577
165.283798
115.343697
142.657211
-76.947708
-148.621658
-145.572968
-164.059113
-135.004333
-148.974197
-149.498932
-141.207321
49.193829
15.401514
139.363358
160.702469
151.354996
147.400787
131.054321
140.811691
77.343872
-0.511673
-1.456294
152.495193
-20.605743
140.063828
136.779861
145.500092
143.415405
143.212524
145.352692
135.293137
147.903198
134.091660
143.688736
149.789780
137.991867
-24.292160
-37.020248
11.967525
1.517364
16.641165
23.440222
6.766889
15.001452
46.149323
158.196655
161.906754
165.877808
150.874313
118.973312
149.030670
139.813995
138.453445
160.988129
177.479568
143.012848
177.668945
150.410065
126.503334
130.801910
148.043579
164.198975
179.474350
9.922894
2.693845
-6.024280
155.185059
152.282150
141.399887
165.607147
141.667404
147.444183
138.894058
125.722122
144.802002
156.856232
149.949936
169.263748
132.167847
160.301422
154.513046
162.829407
143.948517
126.080383
150.038895
145.826736
145.315186
148.016968
131.243301
147.381027
147.028961
159.725464
137.134674
115.014313
148.795471
149.697464
129.418442
171.322922
140.539078
146.769470
134.562729
148.201096
149.461029
156.848389
139.016418
134.094467
67.814598
131.716064
159.916016
155.274185
171.326462
166.013519
171.075562
13.625997
-38.070358
-41.039627
-47.426216
2.477334
-45.364052
131.376434
154.874161
166.378525
129.328644
149.631378
127.287903
146.857727
172.919815
155.080368
150.614273
154.247543
123.905334
143.424545
10.775173
3.860518
-31.760647
12.534727
12.462817
-30.445501
150.543228
167.862946
140.079086
145.580399
165.704010
145.538147
144.192215
151.553558
-14.036458
154.096893
10.368378
3.543758
8.847798
-38.856556
123.794098
156.184998
4.209613
4.092181
-30.005737
-23.301142
162.553436
153.728592
102.519585
151.452118
138.237961
153.719696
132.059387
148.310120
156.770981
161.264984
102.717751
128.935837
155.490540
170.395432
136.600998
139.809570
130.221619
2.977035
-33.606133
-4.108753
144.155792
147.990097
144.564941
145.261963
138.624207
150.219696
170.310379
157.115128
119.621796
164.961929
164.156830
149.952118
137.099991
122.060226
20.979820
-3.061837
-44.726498
26.786575
-0.891532
12.647539
-18.931480
13.050987
159.482986
-23.729975
-49.307667
11.011472
-34.810204
6.446128
5.833580
5.196444
12.413380
144.477570
132.619644
131.376480
158.071976
146.230469
149.340759
157.404572
144.688675
154.332138
127.457756
125.580780
150.538483
126.843506
139.797134
153.244125
130.648758
140.684219
149.213562
173.597198
131.650162
147.933197
155.422119
137.102036
129.346375
159.902847
143.206329
7.597965
2.738954
-43.387486
154.478622
163.977982
65.995399
129.070435
155.274597
132.253143
148.704163
142.424759
153.264679
168.116257
163.385117
146.012695
141.838501
146.340088
144.321503
174.281265
136.994553
129.645172
158.983765
129.341537
-164.293167
153.534195
103.882202
106.959404
28.911787
-178.572067
132.172287
150.164566
144.052460
177.653641
151.787857
155.808868
167.938370
145.781357
129.600601
163.209793
137.743576
146.274017
137.486877
152.100967
140.814392
156.893036
170.109650
135.613937
162.733475
-41.257812
146.103455
149.104767
162.940048
147.802460
154.624496
-156.848724
-135.333145
169.375778
-143.928329
-131.909027
107.688698
144.275467
1.501417
-40.505764
-175.933548
150.789444
126.005028
153.231598
145.393585
163.119064
161.254639
140.572144
154.952576
148.636581
154.592804
154.481796
138.748398
143.819016
130.895920
144.679672
138.665237
137.776764
126.929497
139.870865
141.151596
145.433243
141.224030
161.002548
156.875198
111.261467
145.620834
158.199493
142.961029
140.598236
137.694931
141.641754
147.961075
132.959900
161.355637
152.854279
16.312973
21.018396
-7.852304
46.616783
-39.300526
145.008575
127.612846
141.321152
149.999298
116.878899
129.342651
130.752563
150.225601
163.436615
174.435028
144.408676
148.490753
148.908188
147.566360
118.798035
148.762573
157.865341
142.554871
159.752274
179.243317
169.232574
151.803360
145.940628
144.332916
154.587173
132.579819
154.012756
126.868690
151.405212
125.562477
138.470291
149.254303
155.169617
117.875053
153.337021
120.116409
133.113037
156.138824
115.988602
168.851852
139.362183
141.996780
140.055649
162.049408
149.692886
130.453232
140.747650
133.970108
139.059448
141.334030
115.755524
150.299942
135.698868
159.654922
133.480408
145.131119
124.592659
133.579178
143.766617
157.143158
115.803093
131.630173
149.819397
144.188416
152.932266
156.625961
133.482300
144.470963
163.167831
138.293839
162.848312
157.315353
133.184113
158.631531
128.019867
172.774948
154.322983
161.214584
124.682259
132.287354
175.835892
164.523560
154.486084
147.350006
172.654053
118.037056
148.189377
174.682816
142.651321
124.709587
127.857582
134.485565
122.044571
136.310379
152.051498
139.175949
110.521751
163.531265
131.482834
157.961441
142.053101
135.266632
136.753906
155.648010
105.465248
-37.950306
-28.149067
0.999364
-9.190860
121.224281
132.724380
162.622955
131.425507
141.514816
140.371384
35.803665
19.325756
125.053650
174.690964
160.209213
141.653305
132.696030
152.081802
143.325043
146.043808
142.055313
142.964203
124.941475
136.422333
135.099991
125.766136
145.615753
159.521973
145.280533
123.286659
162.891541
141.188950
144.594025
159.166260
107.262840
177.561111
139.952026
148.444778
152.949509
159.551346
152.816040
146.014008
139.716599
155.470261
19.976181
131.712860
146.850937
118.578140
132.651764
155.588074
145.390518
166.747055
146.153656
-174.565796
149.682922
130.624512
140.854721
163.783188
152.392776
-6.538760
141.227432
152.401932
113.182297
155.219177
123.071098
154.821442
149.320297
156.462830
132.210709
-53.464703
-7.568619
-18.705158
162.203049
166.009949
148.259384
151.005203
172.349213
152.482864
175.258255
136.660538
133.599960
-8.800670
-26.106089
8.964381
0.221173
12.286633
-12.398819
9.367560
-7.803510
-4.474133
7.655091
104.952065
145.173172
162.615860
130.152588
126.421333
152.573044
71.713974
69.240746
8.609161
139.618393
164.606842
149.872162
142.892822
157.383621
158.980057
154.476669
147.001694
-43.913311
169.189758
149.711121
170.355865
142.752319
159.349091
145.755051
-13.003764
153.883743
146.343842
108.251434
122.655655
152.971893
156.753235
156.875748
144.800247
145.582077
124.277321
150.576187
129.154266
153.735016
143.425720
168.753616
170.837524
137.033859
130.347046
147.236816
139.504211
137.902664
134.881302
149.918289
139.573166
130.620605
146.877548
160.162048
151.815018
-23.678555
-10.055511
-42.405857
178.373215
139.783325
123.525673
140.742661
125.625191
169.611801
153.295166
138.544876
119.700783
137.081390
19.205370
159.027756
149.566513
171.296478
146.825897
113.286156
159.976700
144.056961
163.149719
133.147186
156.551117
116.765915
156.076599
170.511703
133.836334
151.685516
122.383018
145.925568
146.250427
163.105652
137.840866
144.262039
135.848145
150.531036
133.419403
139.594147
143.848969
143.574448
164.437881
161.296921
137.763931
149.082565
148.708755
129.760254
162.257507
158.431335
139.941177
145.126190
151.351059
160.301468
169.440063
133.329178
-26.858406
-11.490170
-39.360771
-55.586575
-12.109096
3.422282
1.291498
-15.616175
-9.341908
46.021717
14.948058
-27.574268
6.316834
37.713066
129.701279
-173.201813
141.753616
164.979095
28.168562
-162.356476
-149.796463
178.458817
138.332108
143.141571
174.453232
153.194382
111.112999
145.888870
179.916061
163.172318
131.963974
3.500397
-0.595119
-39.012722
-42.751102
-0.569926
-45.747646
-31.041918
-39.921806
8.255283
134.023285
155.891373
141.234512
16.749117
3.749827
-37.256397
-16.568218
13.287169
145.015915
134.201126
103.611191
140.984436
139.072891
142.321716
145.619781
159.781662
163.028824
-48.319817
-28.709490
-38.190197
-25.529295
13.031327
-1.081913
-34.053036
-33.878082
-48.930912
-8.649426
15.790527
138.668381
140.320984
118.835587
145.709778
0.246288
7.276830
162.519104
144.562531
122.674126
162.893478
123.572266
124.338753
144.963684
140.143372
147.137756
161.225220
158.899399
139.593781
156.034637
-57.613148
1.059987
4.036092
-4.091415
150.050064
109.821121
122.191353
140.875839
122.490799
127.024384
164.210022
148.081772
140.193665
179.761780
132.076248
131.615005
147.802612
152.943390
150.304718
147.894791
158.097061
156.096008
132.173370
133.120377
125.873589
147.602310
139.315338
141.618607
128.380203
152.053284
100.956276
148.749847
135.536621
139.651550
155.641647
119.337090
125.686783
128.033188
63.474590
4.023798
134.595001
157.503510
153.608612
145.945435
163.033844
153.934097
18.887718
-56.492374
-15.358842
12.938524
66.657204
0.882931
5.721732
134.206818
126.849571
135.145523
124.829475
145.751205
139.007111
120.528625
146.394867
149.152985
150.206100
0.227282
151.217819
165.556808
140.693924
165.561707
165.853928
-35.738358
-17.334673
18.916254
-35.922245
141.247421
153.924438
145.256836
147.549011
144.289429
152.525787
28.062222
-170.636292
-165.096191
-173.595184
151.156906
141.746170
-26.708401
-40.896812
-7.153738
145.931183
149.160934
-30.592033
126.738541
-5.180583
30.606693
-2.392038
-3.440085
-32.580578
21.841089
9.461448
169.194916
165.748184
141.081589
155.325775
150.454285
144.066025
150.266357
154.690094
155.886963
131.779221
157.982132
141.906189
152.377106
152.504807
145.884338
153.665970
144.915802
126.961349
138.224838
160.204300
145.286346
153.733246
161.104080
125.897110
146.775696
150.346695
165.634003
130.996964
152.115036
165.938171
137.208664
172.158844
163.582428
127.869522
146.055283
149.496750
118.069878
155.572189
163.650589
153.627014
159.070740
150.632462
133.896805
122.009056
136.089478
127.925499
139.077499
131.023178
142.766846
157.490097
-178.266632
132.012558
156.277786
139.610733
116.098282
134.755936
152.518600
177.560715
-178.762344
139.630386
126.845963
132.340073
137.366257
164.242889
-28.420126
21.602940
8.515598
-42.367767
-46.582340
-45.096188
16.868736
-32.445591
-41.300129
17.586414
-3.310384
126.306541
137.609375
-46.732296
-10.117696
-10.651610
-19.630104
32.439175
-36.474953
-18.287697
-18.858948
-27.742456
-11.409503
-19.416609
136.844254
158.935837
129.001572
143.231277
141.504059
166.250504
146.407867
140.305878
180.000000
10.742499
-40.027729
10.541614
-6.917414
19.449846
-36.237030
129.896912
134.594879
159.875656
158.197754
150.593491
124.898651
123.905418
153.604385
147.360245
-32.442242
29.547848
4.275259
134.366180
139.572250
160.237793
125.663002
155.017471
152.060013
152.539459
132.993210
120.698067
141.724854
147.359528
170.065842
132.431473
158.875290
-3.511455
-41.169388
7.771526
-21.102388
-1.677714
164.928070
141.049973
134.020905
129.747803
129.775421
150.858292
152.594345
169.692825
150.642807
131.197403
144.459564
155.468445
137.816635
165.752213
-24.101538
12.261106
-10.254266
148.388275
141.113144
114.851265
161.204742
159.094254
133.820221
141.404572
127.367775
163.358871
148.835403
147.067566
158.270050
145.627777
164.226257
148.064804
144.549606
158.868500
145.670288
149.477921
155.880264
124.859566
142.238785
134.063080
123.896248
125.198975
149.103729
134.637009
164.098083
24.420992
13.070966
-15.147943
19.446348
28.969341
11.146979
25.560949
-34.582787
-14.847277
-0.822105
4.270813
-5.854342
-23.094540
-16.346048
21.503040
-41.678959
-75.873299
29.815624
-11.462586
3.947394
18.958883
128.366379
149.445572
129.564316
132.970169
146.235489
149.182251
133.182297
157.346313
141.862839
169.876190
151.242584
147.863037
135.094086
101.698441
162.832260
159.798630
152.394852
157.257187
0.806728
148.055893
158.429810
123.880310
126.238434
108.549294
150.475327
152.152298
151.706238
150.614685
142.602615
142.955185
151.465057
136.906387
141.588715
55.673393
-52.647507
-29.798874
13.692635
25.147779
15.998749
4.108706
11.205756
7.115821
142.184265
72.438667
161.895111
146.699646
150.962387
134.880356
167.782654
174.488571
-0.484164
16.874537
3.189973
125.654152
143.978928
138.082214
137.278717
130.763260
136.389328
-45.689198
108.835983
153.399292
122.745079
115.934669
136.208588
159.693146
155.783554
151.088699
150.971619
137.558716
158.607605
114.377472
-169.707733
143.514999
123.223816
126.663239
123.007851
121.436607
105.254677
126.455658
129.711182
179.446442
111.633713
152.709259
138.268631
150.040588
147.045578
166.714630
141.742142
169.734619
11.751096
157.690964
135.821442
146.760620
128.458450
135.892624
138.632172
127.207184
143.779053
152.527206
153.273148
32.851177
149.592087
127.751785
162.325714
150.999329
144.358078
158.603943
162.392609
135.933136
156.104126
155.233215
128.766037
143.801010
135.362579
159.443237
136.719543
127.500458
149.005966
158.862656
146.256607
143.206573
168.642502
26.155413
0.382573
5.987364
31.778738
-38.754414
-43.188320
154.639496
127.915321
138.791016
154.776581
152.964310
147.706955
138.685776
135.260880
-2.126885
1.824026
-15.812312
-44.029366
53.926880
8.356936
30.956146
2.676275
-52.924000
-12.160627
152.080887
135.413864
113.565071
163.670746
155.998138
81.221146
155.259003
142.210220
124.451508
155.161453
154.174957
123.054893
126.992813
142.827576
136.605148
165.529099
169.424820
154.276199
153.744385
157.483871
116.240685
169.977203
132.651566
133.845322
146.282913
154.235779
148.783798
129.306900
147.529510
121.861359
144.125031
113.937981
159.666412
127.593742
-10.460892
134.492508
141.653320
6.751162
-47.976509
-78.167976
-2.934382
123.833397
138.721848
116.683502
132.807281
157.876938
-45.888138
-14.400973
-49.281914
-22.344625
-2.329694
-5.767893
-40.622635
-2.329694
60.107178
170.532837
127.931816
148.027893
134.050125
118.457085
165.512772
143.700180
159.754303
141.529236
129.059128
148.826584
41.108826
134.458939
117.518456
159.150345
160.089996
128.656708
-2.814316
-27.768202
63.663841
146.965668
152.629868
148.878693
126.643150
134.374969
149.128204
177.366776
141.091141
126.708359
157.868011
110.375351
-178.455643
-172.413834
9.393040
-4.364081
-40.982651
-10.171385
-7.219066
144.332199
-33.436604
11.157026
5.301898
-20.503077
21.677006
127.988365
130.942230
163.887939
159.610580
135.694275
150.849579
139.573120
148.531067
118.268410
147.385757
160.646652
139.773941
-4.056806
-40.818607
-7.103018
132.590347
135.811310
139.856918
164.822540
114.353706
145.382095
152.554337
128.480865
161.286514
145.354874
152.606064
155.534485
146.572922
5.618206
17.761120
143.164963
138.844971
140.708450
155.016876
157.059280
145.074463
130.092148
139.745300
137.788452
148.338684
144.115143
166.066193
151.730698
131.279938
12.429574
5.848144
-13.294879
140.904083
155.588333
156.674774
124.533272
32.395779
132.903656
130.141846
133.843964
121.660362
154.219742
134.666962
140.305450
169.563034
154.696732
150.133041
138.392471
116.762108
113.501823
145.700577
138.410980
162.340729
162.408371
162.520370
154.073792
146.880829
156.408951
-177.334412
169.981934
136.685486
166.583954
153.754028
132.458344
0.160713
15.541188
-39.613369
11.552408
-37.868370
153.160919
168.102295
157.581467
178.886353
149.295746
-32.306412
-24.242836
151.868195
149.829559
121.334381
138.581772
-17.777748
-1.264549
-0.418247
-36.807884
3.847205
-9.228245
5.451004
45.662876
-48.519215
4.283131
-45.224365
163.840637
133.335449
157.808533
137.646912
153.897736
23.817545
39.707550
-156.265305
-132.821487
-155.287964
160.577438
135.251755
157.382538
132.100433
123.557106
179.380066
154.587402
150.323410
137.945740
128.804337
133.415329
143.893738
144.125870
129.373169
145.366013
111.588020
133.905853
17.958340
-34.840347
178.268768
152.231689
94.473625
151.579376
159.058517
160.224625
108.820717
150.708420
128.046539
159.490311
146.461288
-5.519066
152.758026
113.159164
130.417984
145.228958
141.133835
148.063293
15.328887
125.877213
156.062256
140.365356
141.198273
138.561249
134.161377
114.628357
148.718155
112.438736
138.628113
147.350998
151.856674
151.326599
177.881210
162.230972
161.384476
143.717010
150.277359
172.783264
135.649017
129.405838
138.520187
133.182678
143.335617
144.840469
169.274719
143.469284
153.950836
147.070435
142.889236
5.264288
156.061798
132.484650
159.891953
162.204147
175.912872
166.782410
136.361801
135.592392
168.142044
165.321198
-126.608986
7.666670
-5.181907
4.731806
-9.839430
-25.639915
16.160950
19.982618
5.268381
-50.432201
-18.377913
14.549239
-45.466492
-41.154167
10.243248
-37.639107
-40.390747
-9.999319
4.691310
-49.708755
1.877531
-37.019638
151.269318
149.880295
136.335190
148.791214
106.199486
112.960587
133.505783
126.897774
136.606461
154.769333
18.737854
-34.291126
-47.484245
-44.956478
4.862645
-8.924844
-42.631119
-11.118805
31.526447
-36.648823
-5.907836
-23.913322
41.270435
145.873138
137.609726
156.531326
142.831131
122.545784
162.004364
172.792511
137.908218
149.385391
134.034790
127.638268
131.731918
138.084381
-25.998938
-1.041174
-78.997108
-36.668194
12.018244
23.187286
-7.284403
2.805609
0.178041
106.665543
171.830322
120.060349
162.235611
156.710388
114.254623
153.139938
145.586197
123.809166
114.072311
156.535065
155.826447
143.588089
145.941559
176.118835
151.652969
132.952133
155.925995
153.999619
130.489029
147.800186
152.867096
138.497559
153.079895
146.819641
162.796234
159.056458
130.812836
136.251495
-8.244550
147.104324
145.497879
165.645309
142.636795
139.734024
140.531631
149.753098
144.131088
30.228128
138.047989
121.068199
162.755203
139.378769
-25.793537
55.003429
132.174210
158.147018
134.293777
146.303268
154.308853
138.637253
164.206146
133.574631
163.318268
162.555191
148.649857
-7.742023
132.604736
-10.505507
-13.036022
0.595119
145.588409
135.166016
140.864563
135.533051
161.771347
166.565308
145.804703
163.117722
161.914612
172.393250
130.689484
157.169495
114.755180
155.774170
132.897354
135.641754
146.941589
138.578827
7.095861
-36.126793
170.132324
149.634308
137.876709
145.387634
135.432816
135.162857
130.366837
153.928986
140.519638
173.401047
134.821747
156.386017
131.855560
150.072205
149.130112
160.603348
120.918930
148.360504
148.695572
163.955490
115.356834
129.123199
151.308762
172.356400
143.871140
131.281723
156.815491
135.155304
137.110580
149.004715
150.007675
158.029602
124.389320
148.823181
128.510223
146.142853
-11.428028
-34.794159
134.697784
142.769653
142.682541
179.623093
150.925552
150.777267
70.596115
-167.739838
38.361156
-150.703476
52.859417
54.388889
140.162292
151.893707
151.654129
139.159439
151.672256
147.358078
145.607208
162.141586
148.506577
127.982674
129.406921
123.927727
129.801804
128.381592
162.180054
-11.576820
31.496712
14.236526
-35.063156
9.087050
-0.699416
-14.921913
-41.823566
-37.123478
162.586639
163.241302
119.187912
-23.418716
-8.298459
1.148418
-46.434914
-16.117912
73.311661
-139.235748
31.087725
130.399323
130.565155
139.653259
129.693497
176.905273
142.995224
146.971603
139.875443
114.532906
178.237854
140.088531
129.189957
166.979355
156.351959
135.740128
145.271194
163.294006
115.277878
170.036560
-60.362682
4.494880
0.222936
137.427612
119.566322
-33.021885
-39.509438
-54.553684
5.526482
-3.994441
-39.550091
10.868810
-18.293257
-14.319374
-46.537811
25.415165
30.774704
20.583212
151.084061
155.703934
167.549744
139.567795
131.876282
143.747009
11.350674
147.181931
144.644775
156.718018
119.624954
40.321812
131.051407
144.092422
122.015884
121.275299
151.603531
124.497513
152.089569
116.976189
153.868683
137.458252
165.420761
137.681274
150.894318
110.760941
147.332245
164.830856
144.317627
152.628189
169.250809
142.978119
163.079056
158.640396
-1.017987
-10.408528
-35.060886
21.401876
0.784345
18.651573
5.213535
11.617964
-46.122478
-16.181181
-12.081553
18.486937
1.228919
26.489887
2.726921
-1.704447
-32.071724
-20.872135
3.041180
8.785926
167.249802
150.686127
126.335052
148.294907
161.188629
161.815521
130.894135
138.963242
146.532104
157.524063
139.313034
129.417755
137.510254
128.752289
151.333466
149.615936
137.602859
158.929199
145.244919
161.852585
155.854660
127.854492
163.846756
149.499420
160.093948
151.350540
162.845108
154.226074
125.483002
148.038727
161.462006
150.866974
146.771423
9.521134
-38.680721
-44.192680
0.688986
-27.662382
138.470367
147.570770
132.029602
-35.930088
-0.896348
13.475784
-45.026539
6.740259
174.932510
152.874878
158.345886
155.672928
-24.860950
142.966248
141.804123
178.567535
150.953323
135.686447
152.397263
138.719879
148.422623
152.585098
143.226746
133.616135
153.655136
140.031723
137.390182
137.504593
152.944351
174.987564
161.386520
99.667915
147.815704
171.298355
116.741112
138.851532
147.669296
137.297226
150.078476
124.478294
154.534348
148.168671
140.108002
135.937729
168.273056
167.700851
150.657013
144.748337
121.901550
136.076416
147.225098
-20.703104
7.661908
-5.637151
-1.905056
7.349936
151.992996
154.391876
147.819733
145.469971
69.815147
143.832504
153.517441
147.251816
173.825348
139.390305
153.797577
149.150513
138.728241
166.512039
157.015182
122.410210
134.769028
150.953369
151.872711
141.753860
152.445496
142.616531
139.456451
140.151779
142.348419
143.775589
127.869537
158.797501
150.212540
143.666077
155.180191
117.149597
149.330978
124.962250
48.918232
136.502777
148.564178
162.491562
148.062836
153.301025
148.893036
157.184860
142.328079
145.767609
121.338264
174.623016
112.143547
132.281830
119.772812
157.854126
137.241135
51.059807
-5.917052
-177.517059
22.602879
-131.430420
-128.061859
24.923531
-124.903511
-136.016968
-145.097229
133.961411
147.463211
139.429077
140.498627
160.121872
124.612686
148.648514
163.001755
111.196388
123.180267
147.221558
147.846802
146.254333
127.741852
152.153259
1.766689
-19.236792
-1.076473
-24.584700
-4.596999
154.450272
19.794916
131.407501
139.267975
144.978210
164.549637
72.231552
130.228119
136.719452
151.228607
126.243729
143.249802
152.913498
141.846039
141.109894
151.534897
139.728745
170.485291
148.856049
142.493591
-33.297340
-43.596554
0.365305
166.872971
154.259689
166.173950
154.620453
141.622360
-19.189251
-18.771463
50.008762
5.802113
-56.280441
159.821640
166.608963
151.922409
129.650894
147.487320
162.877243
150.414703
153.573013
165.521317
148.233154
141.365067
121.468063
126.244553
160.671127
133.063843
134.245483
148.026169
127.992439
-32.775742
-20.163504
-2.075563
-15.525476
-16.789078
-38.324539
-55.118412
-2.457821
138.073288
131.087769
148.644257
137.728836
119.304878
159.533737
142.830673
146.302948
141.924850
151.005524
121.759293
154.419388
151.809906
148.672607
163.126053
134.544617
149.423569
139.429672
131.583969
139.001862
162.407440
-44.711693
12.689973
0.048457
-36.733421
-15.912593
-25.822975
-36.526890
144.100647
161.586487
134.806992
147.271927
27.082342
-13.513367
2.331961
4.033666
57.431179
142.683517
146.025314
146.381683
145.345276
123.191223
-33.899773
-41.551262
146.763412
142.190796
145.268631
161.075089
136.954346
112.259277
135.476654
164.158936
142.071228
142.318680
145.942673
174.827621
163.245422
163.394775
142.937241
-40.282211
-29.649542
146.389221
145.273911
-40.735081
-15.284579
-6.492835
-50.999897
131.320847
135.124146
162.801971
124.002022
174.090454
130.910217
124.209602
139.811508
109.466507
-45.253483
-23.132044
138.576614
148.302399
153.782562
159.028625
174.040161
158.275253
158.924225
157.857117
135.076843
126.756088
145.527390
158.675537
152.927185
139.434387
167.107529
147.798340
144.907516
161.791306
128.862915
148.960266
144.403107
151.877380
143.506714
112.257309
-20.895290
12.437156
-11.622780
-23.071247
-40.301266
135.441986
145.523453
139.957977
127.615509
153.306656
143.504684
108.781067
136.827911
131.603287
128.787445
130.482117
161.591553
156.751846
179.774429
143.318863
163.474792
143.553650
123.889191
152.094940
139.892593
-34.314522
-25.387913
5.222284
-15.470878
158.140472
151.194931
127.369827
143.262299
142.825516
136.271469
153.655899
-39.522953
134.085999
144.368668
165.677841
143.596436
136.953506
153.724792
125.872704
147.399811
142.862289
154.797180
135.182983
128.222839
119.551826
140.525726
151.439453
136.571152
148.730011
151.126297
143.819153
149.601959
154.013016
157.189713
144.215988
159.167419
163.404556
141.369522
154.768875
-42.172352
5.321671
55.607803
143.040436
173.012039
173.423828
150.200409
110.885674
113.928978
146.679855
149.195999
141.032196
176.614639
159.062332
38.684395
12.330735
153.182373
162.343948
175.260696
178.373688
139.676315
141.898285
166.486389
141.486511
126.103867
159.160049
167.968109
-60.257549
144.685471
119.186714
145.403137
174.635590
155.360794
139.212173
147.150650
141.392792
147.704178
168.451309
118.730797
129.668777
153.065063
134.555695
-24.640024
-31.351107
18.728689
121.218040
151.004105
138.133392
158.304459
148.925018
131.674744
-175.770508
114.246849
139.007523
165.948227
168.141815
147.076813
172.772812
149.828796
151.413696
114.398872
139.288147
144.731125
154.798782
145.293777
107.872360
143.199402
159.260437
147.703674
160.980499
144.257248
157.482819
154.941193
-44.693775
144.108917
156.893295
159.602142
142.499237
132.175690
164.202042
139.881195
165.207703
150.344360
149.010071
142.852203
136.820847
174.742447
131.867065
130.994049
3.016490
168.340179
158.636383
147.115875
152.028152
120.896309
148.568024
23.691748
136.220322
155.724289
160.961594
157.685669
124.583382
145.143509
117.062363
129.470749
136.608582
150.664993
154.871063
146.033035
142.216553
165.101837
174.883530
177.546158
142.927292
139.610565
171.450668
143.279816
138.394714
158.001480
129.133057
153.797531
169.332047
143.663849
124.427406
126.829079
137.008331
15.624914
10.511854
-50.998081
6.120613
23.171810
39.168854
-14.766564
3.082801
-43.908775
6.784227
-47.054810
2.122648
149.368240
143.522095
144.542496
136.016495
157.308502
147.408997
139.131592
135.631790
146.541687
147.601547
145.562195
141.542389
109.161201
152.574875
1.504802
11.787946
-34.207405
117.725227
140.003418
149.225494
128.700943
130.785217
155.449280
153.847000
118.614754
145.694901
139.736176
-177.681320
150.459610
146.291000
117.315216
147.251846
147.392365
149.078720
149.299133
144.585236
131.495850
163.103958
149.437012
159.814026
142.328232
136.205048
165.679504
148.795044
160.162842
161.325638
136.415100
153.597336
-6.188335
160.561203
163.496338
139.881119
150.694580
143.704819
143.876663
125.969963
171.034683
125.156487
137.661438
173.769379
149.608490
-4.092133
-27.388186
23.438824
144.115860
144.215775
136.985245
130.475815
149.551849
-177.401642
147.081070
154.086609
155.601654
170.091354
150.772064
151.827805
133.734116
149.400101
157.376785
157.404358
133.195053
142.839493
120.077072
-8.481814
10.809861
-21.351395
4.509845
9.772839
-29.193867
9.164845
-49.064732
-39.554192
171.985199
147.540527
121.450157
140.818237
132.688019
148.165100
124.581551
134.347260
146.318802
157.647461
157.243973
120.632553
148.060547
133.722031
115.926445
126.120888
162.743912
129.516724
152.879044
110.302811
154.634171
133.408829
142.562393
150.874985
139.945770
166.178528
167.081161
146.782867
153.665222
151.777863
162.026413
-33.354626
-8.050838
-43.575710
-43.761108
-43.843224
-47.575798
7.850804
-52.556786
-33.731426
-18.977301
-40.704975
1.511808
-3.467127
-3.896918
-8.452614
-2.903061
-2.399799
-22.756779
27.421404
21.264217
-18.980095
-13.389901
-14.296296
-0.188712
-35.777870
12.508895
-13.289814
22.461304
147.772034
142.902557
128.519257
123.437386
125.915268
144.822128
147.246246
1.512714
-22.085670
10.293729
28.249559
1.663305
14.238692
158.640015
127.206818
157.252838
119.968567
166.277145
121.292763
152.062744
134.830551
139.947510
124.564980
143.756485
148.324890
151.446655
145.183167
158.821472
147.751465
128.707947
138.535233
161.059753
147.947891
137.036057
133.139755
157.887360
133.856567
152.842987
144.410843
145.144272
142.597107
148.820801
148.392334
157.996216
129.369705
-17.711020
144.737091
124.618706
143.699524
167.646225
155.486099
123.234840
135.202026
148.654526
145.723862
138.291321
152.782806
157.215790
148.833298
128.455887
167.770767
154.876373
107.465836
-10.156465
-8.182109
10.437561
5.062757
163.874420
156.119156
139.272385
170.100250
157.268707
150.039520
139.615265
161.755310
146.235840
143.823837
156.229462
122.590820
157.556152
140.311432
154.565735
149.055023
145.046570
157.270523
170.971725
158.083847
149.063034
153.480804
112.176605
162.928833
123.715553
144.202545
127.158966
146.847824
0.180226
-0.458849
-9.283936
6.057898
-26.030434
14.547935
4.502760
18.581310
-50.218029
-6.581297
-16.907518
2.245418
-5.045545
-13.147441
11.488609
-23.785074
140.021439
137.352066
148.732346
149.313461
150.627106
133.693497
134.156662
166.575607
174.500977
134.812927
135.635330
149.138672
145.389282
153.197510
153.224121
116.251915
154.027802
112.271561
152.779694
135.062668
147.397995
156.671204
150.103424
155.184052
134.867630
133.985901
127.720200
166.747253
153.666733
127.155846
162.614090
154.155624
148.406860
152.403671
-31.529325
-21.885027
7.922831
-5.526269
-21.139626
-42.689407
-0.588174
0.048457
11.969484
2.974667
-47.586636
126.104202
148.935898
148.977417
168.245819
139.729568
141.098648
160.395401
123.905991
149.037964
168.060760
153.026352
137.153549
138.223740
132.904160
151.732056
164.855881
148.322693
153.969040
146.846191
153.046097
148.326721
118.983719
152.659393
154.669174
144.306137
132.664139
126.907623
111.263611
105.088120
2.487426
1.101629
-37.152721
10.799041
23.837317
56.948357
144.293243
152.482407
147.613022
144.259918
136.596542
145.059525
150.158325
166.561218
142.621780
135.435593
138.658981
136.912521
103.757805
-18.647964
-25.332479
3.362200
4.607001
-84.674911
143.266861
142.549850
164.613754
125.382866
134.373108
136.229477
173.317474
141.550766
112.469810
144.722137
172.300644
21.377069
15.715405
-174.877457
-154.032913
8.997371
-168.259521
-105.735260
124.846397
-178.231308
-128.292816
-168.455994
74.503822
137.992081
150.797134
156.417068
141.983002
145.302948
-31.206377
-40.530304
132.221405
165.984100
139.850540
162.754700
141.555511
151.752609
125.540840
145.541702
138.630936
148.975250
149.175018
132.775009
138.270096
109.177010
150.139496
159.088303
123.736710
155.758255
143.316772
165.032227
151.432816
141.223312
172.712997
143.912689
151.584686
137.204590
155.229965
-4.890604
-16.673605
10.546876
-0.719277
-21.874533
-5.583354
-18.463854
3.878786
13.741975
7.592616
22.546104
148.532288
152.244751
157.951584
129.673569
135.372360
165.894638
125.711212
144.886581
173.548904
139.564789
130.439331
-14.770502
135.175171
144.982803
145.314682
139.092239
31.600517
-0.092787
151.161285
153.990875
162.288696
146.709839
154.992615
164.768127
159.592545
150.224731
148.478119
-4.385392
-45.928928
106.139534
158.320618
135.835892
137.584000
146.770126
151.141037
129.108002
-177.133713
126.172462
116.734924
126.564095
-3.031897
4.565315
9.253191
13.830398
-30.120457
11.956964
-3.170336
139.808533
108.171860
137.619537
139.037201
137.210678
7.948088
14.577015
-1.335888
-1.515945
-25.561472
-37.180679
-45.131905
153.519760
154.630463
17.901276
146.862442
141.399490
127.975502
143.904831
144.590027
133.416901
136.361420
160.802063
127.371834
2.790147
155.034302
136.498230
158.953079
152.414291
113.990662
141.181046
150.412750
136.366028
139.655212
147.124069
144.321365
171.619934
119.209991
140.042313
147.353348
149.776566
162.667114
139.041412
159.768188
134.610657
159.112686
141.401993
153.500259
143.892166
167.587433
140.251709
143.179596
141.161560
147.703018
144.571487
150.728149
123.778564
-168.799942
142.747803
148.633835
144.799072
145.074997
16.384266
119.747856
149.513428
153.949280
121.063049
157.460999
151.954422
133.833176
153.954239
-37.746616
-45.734341
-4.526579
127.893906
151.489410
155.460770
150.339203
119.862572
134.879868
154.717651
139.062363
154.069550
138.243515
128.567123
155.127823
144.685562
142.463806
130.559692
151.044922
113.989273
147.949448
150.448944
148.505325
134.385117
136.390762
172.520172
155.956955
143.243851
148.594711
166.297714
146.467911
154.041885
-37.931248
7.467134
9.685781
29.425716
143.322937
-5.128965
-33.360882
151.608246
147.255508
157.212616
122.897362
150.057007
155.155121
17.360203
21.998127
167.801147
-175.527222
161.977280
156.637833
147.753738
150.460144
142.675903
148.754211
152.574387
162.722931
-169.889145
140.473129
151.940735
157.415466
154.029373
135.399475
161.810165
149.336197
143.361633
-47.158962
7.307798
7.065413
3.310502
27.080984
-30.167782
-16.080252
-45.087082
9.791431
17.433578
132.104660
133.281570
159.321609
167.319839
142.309509
150.010010
159.299576
140.998764
156.658310
134.367111
176.738052
131.660934
158.078659
154.871124
149.380936
162.505936
154.448853
146.218353
143.421631
148.695099
154.705338
157.313858
154.987946
132.205307
145.379028
107.800812
137.842056
106.070518
151.688614
176.897751
140.704834
106.313927
141.110153
163.578857
177.677948
141.177338
143.483139
166.112015
147.712830
135.908524
122.614891
151.035965
134.342743
138.141998
154.318146
159.650314
130.575226
104.246651
171.445755
165.187256
152.483627
140.220795
126.961746
135.545319
129.458313
1.178025
-48.253353
136.567551
137.704926
150.819962
163.340424
139.345184
158.699020
153.791565
148.040436
152.006805
140.750595
10.236621
155.945938
150.450424
159.526306
158.099960
109.953964
144.525299
149.655853
150.244400
175.175964
148.419601
142.524124
-1.449964
170.407669
105.586479
106.050247
163.168472
110.343437
3.835225
-8.110602
3.447078
-42.806591
17.820927
-39.020023
146.554947
131.649185
155.445618
128.377640
140.294189
144.645660
144.665054
134.185349
143.664597
-37.038288
171.584198
144.470673
123.710022
142.335205
149.417969
143.547806
159.426361
5.302896
-36.628239
139.814545
153.422226
123.742760
153.673599
133.593002
138.678101
159.095367
156.706802
139.777954
144.538986
146.589767
137.436615
138.265884
160.953491
145.595215
149.009689
129.201797
145.508484
152.449295
131.474838
143.602890
141.728851
162.436844
151.238129
147.940048
139.039703
-27.846659
-39.371826
-5.602556
3.895963
-45.211227
9.133488
19.801096
-44.884453
-5.269125
-40.473091
143.686615
147.523209
133.481781
128.208160
144.051804
159.092789
144.361496
146.546967
123.346779
137.384521
155.683411
134.332596
169.983276
143.623108
124.793274
172.656250
48.351963
31.963310
54.766388
164.632568
162.172516
147.603928
140.698105
146.715195
109.515739
146.985641
134.566147
147.690018
146.046661
158.982529
128.952744
143.164200
132.152634
146.110397
149.458801
154.801086
152.608643
-174.760513
146.291428
131.177948
155.836975
152.463257
152.677582
144.881561
111.251389
140.386353
141.064316
135.547272
142.747986
147.088776
167.035309
135.593018
115.772972
124.268715
141.910034
137.425766
153.945160
154.664719
134.909500
142.586334
154.399918
130.546738
146.034286
173.231674
150.199097
131.834579
135.218643
134.129929
133.407471
150.174835
3.406628
41.836895
-52.238056
1.693273
57.123013
122.273743
150.716370
127.109978
114.058411
155.422485
144.570984
144.478989
8.242787
-162.018631
153.090286
56.892101
38.624222
45.928936
113.133263
125.086945
156.017105
135.616577
27.016279
151.717697
-176.983109
-37.182468
-28.604292
-3.256842
-23.878378
132.916138
146.544174
-11.979871
15.151484
-39.222427
-40.338844
-13.617804
36.657742
-50.068565
-16.510792
-24.721998
28.415403
-25.634073
-43.606129
-11.762191
8.946721
37.401508
-36.100796
-35.173306
141.979889
145.334091
134.819794
160.571060
136.055786
134.170715
141.326080
109.655823
147.582169
147.538361
172.773010
151.485504
149.434998
144.147751
148.523544
140.823792
141.667847
148.319458
134.694290
144.265091
-43.353413
151.316635
167.980164
136.132797
-28.644741
-6.833141
-46.720322
-19.685928
174.213699
138.998642
124.369911
161.355927
137.453964
164.811081
150.695358
146.727341
145.797928
160.538040
-16.148895
-178.441788
133.444168
138.681351
130.363678
163.566620
158.250565
163.743622
134.983765
-15.572258
-20.773018
-133.784607
136.253281
145.098984
139.492844
-30.745022
-4.651684
-90.239304
-50.344139
-49.819679
-42.090122
160.995682
64.768730
127.304993
147.280624
123.796135
147.825836
128.876434
138.826050
150.895950
151.481125
175.421478
163.008713
152.993805
132.604431
155.560165
145.340576
156.793427
126.203751
153.565338
136.310654
145.925995
138.298325
170.266571
132.227142
155.945847
-46.698246
-20.455687
-40.450386
129.173294
166.033112
146.470596
143.089355
136.916061
51.988407
12.575120
25.019947
138.603287
137.212555
111.052788
110.467407
151.787735
142.955109
169.864120
151.684509
148.015793
141.057709
143.190994
157.150024
138.111267
126.674469
159.270065
154.904465
136.163818
148.825394
137.160324
143.292389
150.406601
145.280777
145.457230
153.004181
135.642624
143.410553
134.508743
136.517746
141.093231
161.136414
137.903290
151.737564
151.281662
148.766144
143.472794
11.166411
-43.057312
40.491501
15.279499
-1.828099
59.737267
124.700127
150.386200
140.962189
149.554169
145.472931
125.486603
140.876434
149.697235
148.008392
145.478867
130.215576
144.241898
147.727646
130.264023
168.382614
147.892822
120.866257
172.938843
152.403702
148.360931
140.995773
147.136475
147.089951
117.242241
144.766312
148.620239
113.734093
148.872864
160.583099
155.293564
133.681580
113.754158
147.215042
141.960587
122.808723
152.029129
139.416763
150.619339
150.417496
136.513123
126.532143
157.093018
167.032211
148.059402
138.634476
19.880465
140.954987
-18.553307
-40.920700
10.267782
11.694181
15.666525
-58.269474
25.699060
102.203308
154.462051
126.616508
113.066330
139.045486
144.526245
154.545486
144.790833
151.299103
149.949005
166.223984
137.480606
151.769684
143.097000
152.959930
145.330673
160.074463
164.310776
128.598358
163.567627
127.726402
131.989685
116.965126
135.392822
149.105011
118.265457
122.243469
137.309219
131.181976
159.820053
142.807480
146.472763
145.211044
108.629097
168.145157
130.147629
120.770920
24.088547
-42.282391
173.975998
139.775558
126.447670
142.200577
130.237976
136.885330
145.084244
154.553406
129.746307
142.019501
157.879395
133.675659
139.779678
148.342361
149.346344
143.752625
131.693420
149.102371
142.489700
153.706696
146.945007
138.825821
123.714851
147.890717
-57.200836
4.831199
-14.701211
-3.868524
25.070086
-39.751667
-5.299643
-4.023360
-2.488764
152.250366
135.630020
158.898224
151.416763
127.053452
115.343666
155.054169
141.586456
134.509033
120.198730
155.776276
117.432037
154.206680
147.908356
156.756500
138.454575
129.266479
152.469391
147.198639
138.866714
165.419281
135.012436
135.689392
143.451736
148.422333
146.287598
118.846367
119.734741
164.903473
147.793503
141.051102
137.696091
127.041283
71.420563
22.667002
-34.620514
17.099277
-16.787281
-21.612463
-46.827477
4.521427
-50.714569
164.550781
124.888771
151.114761
154.443726
-127.078995
-7.314668
7.159001
-2.687078
-0.559881
19.350559
18.838505
-12.325153
-27.984446
-46.701828
-34.217617
-4.937132
-38.149879
-22.580469
-0.876703
-44.149559
14.264620
-50.015675
2.066301
9.372489
136.894608
156.160324
135.600861
142.690277
159.287292
163.611725
-158.396515
155.497437
-161.032501
-155.367615
152.901886
143.674149
134.838562
145.635559
152.209961
126.705124
158.482285
157.923828
163.079605
142.869659
-30.903278
-2.954195
-1.458979
-7.211071
-12.612663
2.491593
118.736328
141.177811
150.465546
151.281342
138.386505
149.184280
143.227890
155.424881
137.255615
174.020233
137.461136
159.700470
115.903221
146.998810
-32.181866
26.296455
118.906731
150.538834
144.635162
137.599350
153.935135
156.658661
145.468048
156.120743
137.169968
140.773117
148.396851
161.579773
151.974792
124.388023
137.723923
146.569504
152.560959
145.600555
27.791380
-47.268646
121.099792
126.585022
177.960861
-179.598938
124.294189
142.144562
171.532074
159.000397
119.798599
160.309418
150.798035
130.599442
129.050568
127.195259
145.187622
131.389709
159.401642
157.699158
-171.023849
171.082962
134.580963
134.735779
147.109802
-3.139682
-12.974334
139.171326
154.596924
145.063187
137.322281
158.010361
85.670753
144.167206
139.318985
147.425034
132.628448
130.340363
-164.217911
120.974419
151.203308
151.592300
137.410095
149.181564
170.604996
163.607117
129.301651
145.690674
147.770966
150.435974
144.531296
170.175308
119.545486
150.499374
155.588974
130.712418
140.582794
117.118858
132.985306
155.885666
-45.470806
-8.287378
-29.957304
-3.893600
7.803761
152.073196
128.513504
-15.666638
156.132141
139.784592
149.557968
154.585541
157.989716
146.038422
126.859840
154.805817
160.114777
134.506226
156.251465
143.291077
157.095215
139.541214
132.564819
154.684769
174.130768
139.833191
161.389893
144.148376
14.745674
-5.084999
141.089661
130.506134
152.979630
152.832016
152.773392
120.684631
138.833206
136.351105
147.023010
131.312546
168.559067
140.455200
156.473038
148.722824
149.073822
125.523300
164.682785
146.659897
149.180115
137.132919
146.549118
154.939285
139.728683
126.114685
173.990601
148.046967
160.243225
145.717896
145.748016
135.828568
159.403717
129.272995
166.253922
158.277954
152.494354
157.658646
139.226227
150.099518
163.138535
-79.003014
140.748611
167.297531
152.787216
153.031403
150.826736
133.297684
163.410217
146.652649
144.938568
151.625183
145.501968
171.914139
136.868591
142.508820
135.337479
149.569305
149.005127
137.996719
164.816513
8.891586
-41.245579
-16.197130
140.921143
151.671371
138.724533
161.273605
166.395706
111.732399
127.202599
136.241577
144.397766
128.425110
146.294006
147.149231
171.577438
149.527893
141.554749
151.235458
155.165588
165.732971
64.825989
9.162036
164.984299
140.601761
141.652573
161.854767
143.199036
21.610359
-40.668884
7.818286
125.224136
145.427399
138.137833
148.235794
159.065201
136.554611
133.374771
171.352356
127.342941
149.175674
175.804871
138.801712
151.206863
145.698059
146.984879
146.627090
150.700317
155.432419
159.069275
125.149948
139.142502
130.263412
136.349426
135.877197
144.242523
150.441467
-48.556797
17.548216
-50.940636
158.500031
-43.796650
146.798645
115.469406
5.871326
168.415237
127.794830
-12.393600
9.542315
-36.327618
-38.409664
-15.852631
26.718985
165.332321
111.391289
159.303589
143.730011
143.975464
145.963104
175.474152
147.732483
127.523338
167.334961
164.354004
166.970520
147.652054
150.098587
137.998764
152.558441
155.739365
141.801285
160.051407
147.659454
141.773438
144.330872
151.264297
136.590546
126.913948
161.086609
134.026932
159.046982
14.342113
154.089844
142.978317
139.691711
152.594482
134.692703
164.058090
151.508499
141.917984
126.779587
143.898560
142.237152
-177.291870
140.671005
171.608200
141.713745
154.468155
140.236923
3.681850
-9.487713
-2.037880
-3.295387
22.274122
-14.158370
30.844334
-10.277720
2.781504
-29.538685
-11.983522
134.626068
152.482330
130.518448
121.717896
153.144257
144.869232
169.513138
154.610977
131.680603
58.721996
-138.721863
-165.524506
-143.699310
-3.612921
138.452484
166.989792
156.366348
163.276794
-8.245668
-1.100207
136.452744
160.500397
145.178864
144.750946
142.401077
130.660507
123.173248
109.614685
127.652565
175.421509
138.687988
162.059158
151.536942
139.346985
135.677734
155.422974
145.654785
120.580673
116.152992
118.569443
133.200653
147.261139
143.623154
160.195633
128.929642
151.897003
144.248749
-177.644485
159.220901
127.120636
141.528839
126.715141
139.531509
141.887924
132.318451
172.391937
149.073715
149.251434
126.815170
129.951904
145.487289
163.429977
153.137558
156.534164
159.888840
138.104065
-60.928345
-19.197657
7.558136
-10.274657
4.554877
-12.431398
-23.441391
-22.372349
141.148453
146.897369
149.175537
152.970535
151.812546
158.176941
146.789536
162.372757
178.857895
151.150391
-179.752899
109.075409
-172.039932
150.957581
151.113358
141.499817
154.598251
153.693451
135.841293
160.530380
145.187180
165.261826
154.635941
7.814744
-46.116131
20.660404
-34.360313
-28.769173
-42.287399
-16.006256
11.497300
-29.692860
-42.946400
-20.712851
-45.676403
174.073166
-12.476341
-43.224197
172.557693
120.477097
2.500611
-2.027578
-33.405159
-7.955543
6.216152
2.742525
146.833160
140.285568
138.981857
102.647903
112.925735
111.428848
129.550079
136.799088
144.344666
145.336685
133.879959
139.980606
131.109802
140.828720
145.224014
131.485458
171.163513
-11.316892
-26.597151
-45.951206
-24.482697
14.573825
120.672180
165.954742
124.519966
143.467072
152.212830
154.202499
150.436432
-26.823395
-36.492771
-13.796585
-37.937904
-38.194267
-25.317736
19.284540
18.701782
16.100719
-27.217331
-78.092705
135.257111
120.345360
168.319885
154.628098
178.496490
137.926407
161.721497
142.985825
131.328568
142.563660
144.190750
141.068008
148.086990
142.132050
154.849976
140.582550
121.711426
146.145004
155.782669
150.953812
123.797142
140.405106
154.713287
151.372696
142.882111
113.108078
113.154144
150.214874
164.878555
19.596369
-44.145088
-1.130731
18.592678
-13.717515
-6.349125
9.943168
-42.121181
36.453674
1.377288
21.757956
-14.989971
-9.370015
-21.950806
14.172157
124.000877
163.050430
143.034653
133.528336
151.663956
144.371338
147.542343
115.806931
145.319702
119.017105
-12.885415
169.228043
125.203712
156.292023
4.216215
17.806036
19.077442
-38.846603
-1.089124
-11.362397
99.431091
148.300613
121.172600
141.378586
122.264084
46.210983
149.287949
133.379700
5.150542
87.834671
163.833450
144.303284
162.280243
146.325989
137.209122
132.051804
151.960434
148.013657
132.356705
153.140793
122.820343
123.762833
137.918930
117.103317
154.168091
155.057831
169.298264
148.620361
145.640411
131.221222
128.907928
137.237289
149.627228
156.074493
-39.443817
7.806201
-8.445687
-22.205555
-11.418028
-12.986588
-16.373039
149.854340
135.141541
154.676804
76.088486
160.441498
167.644638
3.948684
7.723317
-4.345191
146.467621
133.604111
114.339012
-23.499716
14.116045
-49.221573
19.711937
10.941953
138.620163
155.526428
115.815575
143.124542
161.570389
124.505409
118.038803
148.058594
135.669052
155.839905
155.772263
3.585776
13.125367
142.400513
143.984833
-32.996758
-49.337288
-18.361258
-10.391692
-4.870937
17.066423
113.914230
121.151375
116.240593
142.032684
130.819778
-175.094955
131.568741
163.409592
141.797333
139.164352
141.896774
119.340744
151.687729
138.687637
158.683334
149.257431
149.578979
151.274704
152.139938
162.015564
169.429184
152.881760
24.189333
175.056229
133.164001
144.807663
155.634293
151.253021
143.777954
152.680923
136.841095
137.816086
158.313492
147.170563
164.399933
141.240601
134.089249
136.814484
150.295380
145.690094
167.216827
8.549067
147.399078
140.163315
139.145569
156.363876
155.655304
157.123413
147.945587
-15.866677
-25.940609
-2.544452
2.719589
-43.628056
155.565109
136.154678
151.661697
147.165405
142.637634
132.628174
117.155128
169.910095
143.005051
143.394180
112.547371
151.875061
151.170166
132.511490
155.820892
72.441017
-172.048523
161.932327
-176.903885
126.928497
19.273741
143.032211
139.557281
116.910576
159.873093
-178.330582
115.882866
129.310623
-28.536055
-11.460077
-35.831341
150.376968
147.510529
121.315712
175.121780
168.193924
-163.587997
-127.923576
-135.981979
43.762146
35.808582
44.631901
158.382294
161.181534
152.424072
132.851547
146.748520
163.347763
135.411499
146.521851
130.549561
161.893875
169.592484
155.595383
143.485794
152.714630
149.026505
149.757523
152.721497
152.181778
141.429306
136.807800
171.958313
140.169418
152.468246
138.206207
126.912560
162.824844
135.673309
145.236938
155.950150
12.230723
144.017471
155.343018
132.867584
121.774246
156.955856
152.741470
138.273209
160.753662
134.623871
171.112396
130.180695
137.612946
132.230164
146.015106
151.100906
148.748718
156.923584
122.275787
-5.433179
10.878549
-37.271549
-18.050388
-40.654469
2.381459
-46.171890
14.971528
143.660583
155.345871
154.995911
121.543945
147.281845
144.585892
160.835190
151.176086
153.723022
104.975952
135.948410
138.698318
142.828751
115.556839
-151.071823
157.541092
120.831642
152.556473
137.958313
159.962418
151.991867
160.193146
87.572258
149.819366
169.388580
160.246902
156.569504
160.872040
138.491989
149.803574
157.411926
160.094345
147.760284
116.886742
152.882492
134.536926
125.942520
141.854095
143.181747
112.469620
146.334885
132.034195
149.379227
134.894562
147.937851
131.159592
150.182159
115.467102
150.887726
145.610397
138.834549
140.673401
-21.329041
15.785521
-28.174320
49.884304
-7.176409
9.038898
-176.773895
-130.649292
169.799500
35.511734
65.135658
57.872768
8.790239
132.632248
145.255600
149.577896
142.720123
115.289078
147.266602
159.228333
148.485031
115.447350
137.336533
167.048798
143.875534
151.680649
105.160332
154.526291
145.954987
139.492371
133.451691
147.533936
152.489487
153.910049
150.605652
152.988251
141.870667
165.248856
161.815674
146.196640
163.565811
81.472237
125.386200
145.828995
147.262390
163.044418
137.576172
129.575943
121.868546
154.678757
145.202042
175.023331
166.447144
123.670181
143.049637
127.089981
130.946091
160.512665
144.078003
155.703384
138.516617
-173.548904
156.889252
-3.823669
9.476208
-11.440760
-7.066524
132.236282
161.419785
152.148636
121.388069
133.571609
149.590027
145.937668
119.314575
119.131241
142.660828
157.183136
31.005953
-48.589760
142.427109
141.874786
151.442261
125.382500
115.748955
-179.794403
161.429565
164.660324
112.845695
7.736672
20.888290
8.235185
-48.871666
-1.246626
7.635171
145.107803
-10.998268
-4.064281
-6.969140
4.048688
32.445755
-23.174986
-10.043652
-46.369026
-7.868112
-10.768156
133.508942
166.587952
149.335419
146.338608
131.873795
143.614746
148.249084
119.492378
118.665436
117.533150
148.739517
169.642609
139.535416
137.204453
152.829819
148.465118
144.003006
150.069443
122.309532
149.477875
123.846756
153.786530
-35.686165
6.166437
12.366155
-1.621723
7.297669
142.065720
144.878387
152.967056
144.072311
136.838104
142.735367
133.236404
100.209938
25.459974
-155.670166
27.125832
150.334030
163.604935
155.183151
154.232513
145.033142
117.643921
11.966883
-29.019388
-35.134399
-28.648373
4.256159
20.905973
-26.746004
-3.774965
21.433355
-19.256746
3.441621
-17.048168
161.852386
129.087906
138.872879
136.037369
173.191406
140.761398
153.312897
118.044952
126.694672
142.499527
125.995621
146.138550
137.285706
143.484177
-21.597141
167.112000
109.338440
126.177155
166.184875
172.190460
140.263046
146.447449
176.446854
157.759628
146.444366
145.583496
145.174164
167.290588
133.171249
-18.308702
-37.288185
-45.217022
-0.252564
-5.494011
25.342241
-11.787728
-36.329990
-17.059870
153.026138
154.789581
149.566788
163.943298
158.091156
159.807755
154.603256
23.680271
148.858093
140.260452
165.197739
151.991241
150.726349
156.304688
160.709351
149.448135
141.430786
143.908447
150.096893
153.394043
164.555252
-40.468723
161.241165
142.344009
178.246078
172.072922
-35.973293
25.027027
128.981934
151.260590
169.339645
155.635361
150.056427
141.098465
143.323318
162.811752
158.016266
155.951080
152.860519
130.919876
132.092087
138.218216
157.678986
158.548111
155.515503
148.727417
140.258377
153.865433
152.531982
130.434280
148.686615
138.560730
133.468521
156.050949
152.005051
174.284363
170.124039
117.763168
146.570770
-103.814720
-18.802607
1.799615
-23.013391
5.559998
-2.348104
-1.401652
-80.345299
-34.810680
35.428181
-8.767908
150.804306
155.475403
-160.875412
-143.170914
150.119629
149.641159
165.966599
128.360992
164.931335
128.864182
144.456619
154.552582
163.784897
116.138710
162.314987
154.309097
124.100403
144.924637
155.986877
125.521851
127.793503
126.566483
-12.920101
-44.939621
-3.991744
125.969185
135.083267
147.590469
173.054703
134.183395
155.959900
152.320221
15.973205
142.988251
119.799118
148.877411
139.461197
167.332092
145.139496
156.083969
150.222900
135.915375
150.838852
145.954956
128.785400
152.165024
136.890396
131.564713
119.031883
147.769684
123.992271
154.322815
127.625618
131.037903
148.021332
18.750025
25.840250
154.873718
144.837982
110.710403
128.561127
163.648239
151.925797
148.814178
140.887909
155.639740
109.523155
153.363342
144.781113
157.633347
171.004944
145.938354
142.383102
154.899490
127.896431
140.519989
138.737778
18.460262
-25.058548
-15.938395
-22.393370
-17.519390
15.575666
172.307449
136.813797
5.819855
9.192763
-10.971384
30.237989
18.774996
-2.603538
151.198425
118.174713
132.798676
144.247406
142.649200
132.285904
135.989929
155.326996
148.923706
147.012787
155.977570
154.191605
146.468979
141.931595
121.327446
157.974487
20.905621
166.588242
42.291588
143.507736
160.377701
134.533188
149.261871
90.166931
162.579376
105.007217
121.361870
141.224060
9.847081
-12.368387
134.768997
159.688278
154.117172
138.325592
151.150024
156.766388
146.396149
138.120148
145.558838
25.801971
-43.023132
6.119107
-49.073376
143.375168
155.160248
146.654541
136.906235
135.463165
165.117096
149.108078
154.019302
153.069611
169.437897
137.841888
122.855865
167.926987
136.710358
171.993820
135.755417
149.147110
119.021378
169.433548
-44.369423
-38.293102
6.989460
4.486593
165.919876
143.230530
160.650833
133.385056
164.171570
161.471634
-36.350819
18.438053
-0.534125
144.149948
128.985352
150.139648
152.335098
144.959351
122.812889
147.278336
145.376770
136.830429
138.616867
150.485229
146.172623
147.419876
154.468231
118.223396
165.795334
143.808395
132.075958
161.893280
156.057159
157.819321
141.840347
164.562927
131.945114
160.470398
129.262772
143.505295
159.512222
147.410217
139.018967
132.677704
152.475174
144.120255
154.566925
140.866913
147.365051
137.162201
133.361588
149.609741
137.706406
143.959641
144.311783
142.637650
135.262436
141.652695
157.133820
139.915024
136.302826
132.117401
149.317535
133.377090
153.293701
140.056122
141.013779
132.920105
159.572159
154.986542
162.198914
149.586960
151.166199
164.272415
163.300400
132.117661
131.980774
-38.678253
10.342596
-27.810938
-1.263000
-58.601681
-27.495733
177.069412
130.317322
38.825649
144.229050
123.920784
136.488113
163.845581
153.319626
148.777084
138.519272
139.974167
122.642761
153.381958
151.336899
140.949356
156.587921
172.503815
161.047226
145.683289
175.133118
132.503616
150.152603
157.196579
165.371445
-176.932785
134.868301
133.215408
145.250458
142.502716
145.313049
140.646423
150.880539
143.529938
60.149776
4.588341
1.644015
-6.137757
-22.641661
-41.524162
-10.132266
-43.320930
10.242922
8.408285
3.563428
-39.581852
1.857726
2.402814
20.905054
20.010582
-36.430092
151.801575
144.952850
-39.867592
-15.438197
164.609131
137.929108
123.855011
107.924957
140.523239
140.346542
140.277786
113.802971
142.782608
175.876450
139.825500
132.163147
160.548019
162.516510
170.325989
116.305779
156.337173
34.858715
-46.227585
9.626513
8.445014
-46.024506
-46.577000
-3.649588
-21.496555
-41.020779
-21.258425
153.257751
152.114914
157.601761
138.132172
145.988785
152.757660
128.809937
142.062164
154.678375
147.171600
147.303253
159.891357
160.519775
151.236267
142.406219
159.001022
145.108353
122.378281
155.926208
-39.627361
-5.982189
5.145442
-18.762058
-16.087475
-41.133442
-32.749386
144.084167
144.194199
149.216782
140.030685
152.875168
133.305969
-59.763653
-34.884609
-29.137230
162.122055
116.068878
-41.929920
13.241639
5.111631
-46.395908
-32.719604
-58.246914
172.539978
107.546715
166.505615
137.491547
156.834457
147.031982
111.198936
162.857986
164.166565
137.156067
162.933731
166.517838
107.214310
163.035751
158.644821
155.085846
160.813660
118.087898
146.386185
145.723251
154.752350
163.743469
134.231140
152.582062
130.205093
131.331802
151.040283
141.709290
148.667450
177.597015
123.340652
135.285370
133.334595
121.319000
153.629532
163.063126
157.920639
157.245651
122.539680
154.332733
111.402031
136.797913
144.971878
158.256882
152.730896
154.278137
115.971977
162.601379
136.412338
147.476578
115.277565
-0.473540
145.367432
152.151642
147.303162
144.684845
139.581314
142.657867
6.780035
16.620211
74.611214
-15.061224
-33.182522
138.493668
8.652514
35.603146
120.260803
154.672104
144.165649
65.989456
179.241776
27.873617
48.196545
-140.808945
-170.436661
150.860779
162.040039
-168.100693
163.453568
127.847198
129.752335
140.401184
137.775787
153.130356
160.178665
135.511215
144.845383
1.458174
121.589355
151.405518
148.226501
41.664139
16.363598
-4.830834
5.695639
114.797333
141.352600
166.209015
162.031311
142.223557
143.579865
134.665482
106.803795
145.510376
156.261795
148.959549
164.880478
148.524292
139.471085
135.731216
152.846817
-32.204399
-11.728100
-36.935318
146.025833
133.735535
126.231178
150.357056
149.047775
133.236908
140.404968
152.112320
8.436242
151.424622
147.323654
131.136459
140.480118
146.418564
151.806076
151.104050
155.235916
175.967438
129.888962
146.281067
144.531982
137.275543
133.881638
140.988617
134.121063
120.450882
149.385010
135.960602
144.417679
144.704987
171.339783
147.986237
145.319473
114.612823
129.056976
132.417374
138.531723
149.735794
155.834091
121.158943
15.989069
0.574031
135.047852
136.924789
150.627258
148.872986
174.392059
153.297150
153.789780
141.164948
145.241425
145.819778
30.055883
120.382736
147.179489
151.626587
163.340958
158.478607
156.516098
146.474335
139.516006
151.696793
153.182892
136.980392
149.832550
140.562485
146.416824
134.888763
137.290222
137.535858
156.755539
165.560013
159.061264
145.146164
136.617538
155.667511
138.964630
131.465073
132.121857
134.276276
175.932327
137.718155
139.355972
131.024139
128.333359
148.589081
133.335068
150.457199
142.579636
150.580139
137.990448
158.309448
135.210785
176.692154
173.272720
142.941559
154.191025
138.417542
138.993851
162.721558
115.876419
3.614005
12.345503
-7.360207
144.242065
157.293777
134.705307
167.525879
146.566269
168.563828
132.542633
160.424942
134.539017
112.705605
-42.669807
2.810558
-20.005051
127.054901
152.634842
-38.594131
-40.607296
161.872833
155.014267
135.871185
149.650238
158.193161
143.382950
150.133133
146.958725
142.716324
153.839325
155.317017
-51.719799
21.617182
-28.389378
1.540785
-22.098164
7.270843
-20.009544
163.741776
156.169235
143.961777
138.303543
136.868576
23.798197
-29.726942
-36.443897
-2.173759
-4.395786
-6.386629
12.169866
-7.827218
-33.444752
-49.207672
22.677631
-31.608566
160.607208
155.962067
167.284348
138.438690
105.230499
133.673126
153.476028
153.578033
151.488815
146.940826
133.522415
134.889679
122.827080
125.266785
149.026840
140.036316
170.565903
124.283096
165.422867
150.403549
142.193024
163.975723
146.743011
166.998642
155.292679
146.911758
167.797745
138.257935
143.854950
138.587875
138.934341
156.400970
120.327110
145.540955
132.650879
127.670395
144.034698
154.171524
-169.834030
130.809891
9.006996
-0.106531
145.121048
-16.794621
-52.386032
149.264816
133.750595
162.303406
155.263901
171.034225
-178.560455
143.215561
164.866714
142.098984
150.486359
145.797791
151.628510
120.921677
171.410446
149.124588
144.761917
150.144592
132.758972
167.298309
123.835121
30.614111
-51.636723
12.034339
1.915608
1.554441
-11.415422
7.530461
149.197906
151.778351
140.761505
140.448532
137.957321
153.263153
108.449226
171.048782
117.459946
158.391571
149.047455
127.691216
148.419785
131.285553
146.080414
146.661285
146.047394
126.546936
159.134445
166.901382
137.248428
135.014740
115.071342
146.922028
151.853149
169.734100
151.682983
4.496317
138.857056
138.882095
153.201553
-2.619727
-21.421558
-25.827709
-23.818298
-41.095009
-35.595295
144.747253
140.082123
138.417770
161.481812
112.875595
139.798279
135.493118
160.417191
166.469681
132.565918
169.654114
113.384537
133.121887
146.215073
157.871002
143.203659
133.307465
171.990952
160.699677
147.361206
140.888290
142.840225
124.029121
142.362152
156.204971
141.460236
31.784260
13.060919
0.983574
-11.928280
-45.408371
139.196396
138.846817
167.948593
154.855698
142.675766
164.338501
145.013046
139.267914
137.881332
178.022049
156.483856
139.912186
154.791168
133.186722
147.280045
150.371292
159.409805
131.461533
144.806549
158.882263
154.651657
162.224854
147.337616
139.869186
142.215256
136.537369
126.636589
146.654556
150.378448
140.973724
143.801346
135.669983
92.066612
149.428131
157.231735
135.140533
110.398544
120.717110
145.051910
127.967712
144.524658
124.043907
148.515213
160.224335
-46.278408
-19.515072
5.647467
-3.804107
149.058899
135.884674
121.882454
144.907913
160.665268
143.596573
120.252167
126.902466
153.772324
123.541931
136.063599
120.051254
164.126144
157.711975
152.788193
149.390244
165.696213
141.949249
141.965286
143.040771
171.045258
177.076492
-45.143864
-2.556271
-14.569468
-35.651218
145.088867
152.258850
141.273453
157.982285
169.458984
128.854111
145.972656
161.772110
149.248123
130.761307
149.067429
160.707809
164.919464
139.336044
147.384796
142.165649
152.629654
136.561005
154.901672
144.610260
131.597992
167.314941
114.260956
162.581375
139.035721
146.251160
148.139618
145.680359
170.150925
132.284149
138.661743
-3.034414
2.138448
-11.014653
7.450454
-32.982182
-39.418743
-2.045262
162.369522
143.398361
122.028358
154.899933
141.830505
128.784241
138.701218
142.342926
143.058273
156.030579
111.029068
129.743546
162.757202
170.733185
148.207748
142.194351
147.815445
159.189713
152.604568
109.768517
151.094299
155.141373
154.525223
161.569138
148.302048
125.736710
151.262939
141.453323
145.971741
130.914169
131.052780
160.163177
-166.655655
140.963593
145.779129
149.668823
103.291550
137.985092
169.589920
137.575851
149.791580
139.594116
151.225876
-18.053352
-37.730644
32.518066
-45.426685
129.729813
152.192337
152.339966
-171.974060
-39.426098
-44.546452
22.528294
-1.082275
-3.599456
15.719378
-1.365300
17.488903
101.104446
132.982681
147.355774
144.605072
151.325287
167.040710
157.574921
159.456924
157.021500
128.159409
153.982101
138.776382
158.572281
138.792145
115.843033
150.375351
134.952362
155.482254
141.085831
123.292969
139.743088
162.184692
153.060425
139.908279
135.864670
157.384415
151.356888
148.510483
-35.260174
-7.401836
32.644688
-44.950832
-49.976025
8.066209
-103.720245
-42.165756
136.528046
158.000092
139.105179
130.307922
150.010071
150.202301
-44.682827
139.058578
152.419724
134.556747
165.641800
171.276428
154.845001
147.808289
128.205353
167.981018
145.379074
119.639442
162.133759
157.156647
162.731567
138.978577
155.909927
155.026871
145.356445
152.323898
155.573212
150.284012
150.857880
162.887482
-24.412441
-6.954517
9.490779
18.414576
-52.274433
-41.307133
151.812317
166.563370
148.974747
152.822571
130.245789
141.558365
145.665176
150.914902
139.997665
130.625107
-177.891495
20.922344
132.873459
141.397797
140.374863
145.571518
144.992706
160.704575
155.350891
129.921417
-15.872698
7.285076
127.015984
136.608261
131.084137
129.582977
151.466629
146.974167
145.460266
123.051041
167.126373
143.960770
122.634712
129.098587
157.424026
142.655548
160.179764
134.610886
141.436920
126.844177
137.399170
146.242630
143.740356
133.709900
150.960236
147.051712
139.286148
151.892258
121.513321
139.542099
156.859848
135.878906
-177.906876
164.436676
-37.198345
19.390284
-0.512055
-30.305552
32.800491
151.261581
151.580856
123.881241
141.840302
124.542130
144.654144
123.668686
149.315170
170.276123
131.449875
152.755753
147.746170
141.567719
130.904617
142.667267
163.282028
157.971024
134.294388
130.764236
154.091522
147.258926
17.615507
111.767159
141.117798
130.277100
24.555023
12.448030
-41.451077
-32.978123
-13.374585
162.746658
143.373093
164.747940
149.742355
127.336700
148.143387
141.475952
141.765274
127.441353
146.061859
138.447571
139.933273
151.386871
157.932404
117.622643
142.972702
171.905457
8.154467
-6.424830
-4.255745
172.501801
148.828278
143.176407
139.865723
128.434052
176.706863
165.576736
142.933121
156.374802
167.923599
143.223648
124.429321
135.127960
154.868042
150.907944
155.092056
10.805909
17.637939
148.419785
160.224487
154.392319
145.070755
154.340179
147.342636
143.279251
159.106262
132.141479
135.826279
156.802856
148.990677
146.513260
121.294922
156.318680
123.843880
-156.655655
26.724878
155.874573
153.425552
145.328812
127.136436
155.983994
165.442261
153.912720
128.260605
143.268600
-160.157883
-43.846977
24.109575
9.680908
14.381036
-38.760258
139.431854
149.794724
123.917000
140.513550
148.373489
154.636597
149.235428
140.212372
1.767797
3.736540
-3.173730
-130.064880
-144.985107
-148.169144
36.109764
-167.168747
136.470291
144.036224
151.403122
130.054306
131.854019
152.782578
151.664825
148.794296
-7.557695
15.682528
1.880656
-0.813492
23.664707
-26.007187
-22.184113
155.896729
168.822784
156.972244
149.565872
128.404633
122.945854
161.595688
149.269287
144.948837
125.498657
162.860413
147.194489
152.237457
144.060822
140.385590
151.973511
134.000626
138.021362
144.528229
173.696609
125.826706
137.508804
140.758942
155.441269
162.013123
147.617004
132.128998
151.969604
172.083511
170.756134
153.833603
137.248688
145.622314
167.452179
152.129471
133.054138
148.129715
152.296051
158.782242
10.200391
-2.649445
-7.153711
1.898573
22.887783
-39.143887
17.655479
5.122849
-9.161285
-42.073750
-41.216171
-26.631365
28.689201
121.302353
153.433136
158.160629
148.386063
137.154877
-160.254257
126.326622
170.275894
140.592545
159.251541
145.218597
161.512833
155.136490
133.836105
130.373444
148.733475
114.926506
167.466827
138.159027
157.045181
145.816574
140.261612
147.629639
25.846392
22.863958
147.007172
144.548111
145.304337
153.434418
172.772980
164.995544
156.364120
133.942459
-52.591354
-40.519562
-17.387444
4.190869
-42.764851
22.819443
132.970856
116.131226
129.010529
169.070267
155.810410
150.709106
154.727341
135.440430
137.881516
150.456375
146.972137
148.255966
167.136353
139.174652
135.917419
131.517532
154.125061
123.903038
121.727341
168.685455
120.622391
168.719177
163.070557
139.996857
172.768936
144.671906
128.267700
159.336502
143.244781
157.300552
138.180435
158.333969
151.335785
164.400543
151.451797
120.286209
153.663971
-173.008316
132.159546
145.037582
132.240906
151.743347
140.741211
136.504135
148.146088
130.578812
144.493683
148.932755
115.431282
128.262161
144.617340
168.518326
150.501343
142.265900
146.789597
152.510086
153.192825
154.137711
158.075012
142.648956
13.349434
-23.002741
20.984970
-2.186417
133.110001
135.820572
140.794968
120.757736
152.755508
148.266190
153.421768
146.988922
130.202057
158.037552
4.672148
11.470833
-41.039509
-41.533428
19.676043
-49.802288
82.895805
-13.046600
13.605033
-38.136219
161.897736
36.682045
28.180004
-150.994934
-168.705658
-155.991837
179.544128
29.294809
131.187088
-144.970078
-137.376358
-127.442650
-137.102722
76.494919
-149.756805
156.586212
-159.851379
-160.598221
-155.247437
-157.182541
145.355591
163.490128
159.256485
149.417297
10.177900
-20.764515
-6.896626
-32.431725
8.736465
139.340988
139.557175
147.483688
124.798027
139.461807
133.085831
134.570374
147.687912
151.028549
148.279297
160.112183
138.433090
139.167480
97.518913
15.988796
-34.674923
-3.737431
-41.649971
-17.081207
-28.606491
-2.727280
-10.974632
-0.821153
1.731897
-44.959545
8.789725
23.969135
16.447756
-44.461502
11.509544
7.651835
160.160141
141.441223
149.334503
161.131897
147.272156
147.376068
147.388153
130.572769
118.094261
-10.102521
-34.251781
-26.641975
-43.845940
144.104279
-16.949003
10.303529
-51.544815
-45.295361
122.131401
150.460358
-41.603687
-96.307701
155.069778
148.210907
145.022018
142.599930
179.507019
152.134552
157.559235
175.738770
140.545883
161.469711
168.423035
147.721069
131.208740
136.997330
160.804886
155.918518
152.229370
151.302490
152.998672
178.698975
-39.758583
-38.678730
-17.149313
-36.697315
1.962540
-3.597769
-21.260637
-37.679092
-34.007416
-6.978001
-49.716301
9.419702
-23.005232
147.717422
156.741852
147.592743
158.108871
153.829514
132.518860
146.807388
143.916397
127.113693
157.950912
98.734138
129.988846
176.100861
149.421341
167.812561
130.656250
136.478165
124.865372
142.347305
155.466370
152.185120
154.447128
132.436325
177.702438
-4.399082
118.665665
144.448822
160.213760
133.012222
154.944397
168.536011
151.533676
110.685638
152.911484
156.995117
136.561081
135.108704
25.672066
125.990807
168.186218
136.015564
142.604263
126.769318
154.794266
140.667709
150.025467
154.353012
140.910599
140.728683
135.600510
148.725723
113.334282
137.874100
146.504547
150.263428
148.832687
132.813217
129.579498
133.926147
129.568039
161.690582
141.656998
140.105804
162.800003
151.612411
163.802811
141.021194
-44.228630
159.795334
146.774445
106.482315
157.125854
159.512207
154.297836
153.898148
148.108322
137.973236
-179.307312
157.283066
119.758194
106.681976
154.150070
150.776138
139.844589
153.715042
148.953461
134.516647
142.338196
145.862106
156.475418
-13.766351
3.784600
-40.984257
-7.108484
153.100891
140.388901
139.000687
143.907181
140.296448
139.561020
145.052505
143.733154
163.559906
139.067322
123.197060
50.714619
29.767565
-134.439072
22.806265
143.729172
167.143494
148.391205
159.220856
153.225616
154.419067
159.531113
141.038788
128.140625
126.369217
152.806488
144.917252
171.005600
150.156021
23.520666
7.657552
-6.957957
-22.765766
5.150884
1.212407
-36.142399
141.350845
103.733162
99.937859
134.220337
122.521759
148.026016
157.337906
147.380707
-36.238899
-47.513752
-54.415310
133.437927
135.652298
130.571442
-7.463138
-26.932060
-7.401439
-44.602158
-47.814659
148.650650
-28.602516
-32.212265
24.410259
-47.626934
150.244659
-39.591068
0.714911
2.994409
137.271072
153.328812
134.456223
156.051392
139.538269
148.678040
162.968338
151.969208
142.898254
153.642563
59.090492
156.977264
120.539093
142.175385
124.320244
152.449829
161.464554
129.314301
143.446823
157.172882
172.305420
133.733643
146.398956
137.571838
116.574112
134.657043
171.570038
156.757721
148.527023
123.707329
129.343964
153.104401
139.231781
136.633713
157.179092
174.925323
141.563950
148.460785
146.150330
138.657944
162.617554
129.015671
123.193420
-49.281845
-37.680508
-0.228141
163.059372
142.189743
146.708847
166.249435
153.468460
150.060486
144.851578
145.151733
145.770279
112.984970
162.528976
126.803642
133.056473
140.278687
148.772980
157.545120
120.397926
142.194611
168.854691
146.139191
116.436142
56.834557
-4.694608
67.835434
-2.534509
25.090710
13.564700
6.508310
-5.289613
3.570509
7.296621
-1.774537
13.732728
-5.026404
30.214870
-39.681988
-44.397797
-39.067028
13.748816
30.244940
133.825302
152.800751
155.896255
157.405472
135.872818
152.385986
155.502441
146.219131
-15.874720
159.727295
139.658157
171.834290
144.026306
159.811417
159.967209
133.704803
159.518417
153.808884
144.698669
128.063263
141.916656
127.476105
161.452271
164.758194
173.573853
135.859146
151.655960
138.888290
163.436234
160.503403
140.984146
124.444458
123.094513
160.610321
158.269943
136.650757
168.473602
115.971672
136.600739
141.182739
159.039337
131.623154
140.664627
164.212097
133.855194
150.986313
156.297958
161.718491
145.138428
131.638870
130.873581
146.524734
140.331100
146.795776
136.997147
154.935135
149.565414
143.201874
137.467957
143.840332
156.329575
140.769501
136.396744
127.806427
150.589310
147.632065
147.500534
172.751251
143.291794
146.344421
148.904190
155.194443
2.174659
-41.661606
137.714935
134.762756
137.382111
136.838272
157.045273
138.222565
163.159607
117.338051
159.711777
154.244537
133.270126
138.339798
147.309769
165.145416
135.278580
153.945892
150.258163
-29.601194
-23.614841
-3.390209
-47.509274
1.113115
-43.682663
-43.436539
-2.184536
-40.554672
4.288752
2.646118
-33.795990
-6.866499
163.446030
143.330109
149.035492
143.672638
124.554695
167.660904
133.564331
140.892776
130.660721
163.374268
166.954132
-34.726906
143.235901
151.052994
83.443008
10.304884
17.289478
-135.091476
29.915644
42.875389
-29.814648
-22.688242
-6.615239
7.342245
-40.752144
4.932725
146.886719
167.673080
128.339874
147.447464
147.139664
178.894638
154.798508
144.910492
146.465668
-162.578354
34.400696
-149.824478
-138.816299
-136.601822
-151.576706
-171.234589
21.340652
23.283039
76.444557
149.944168
136.183197
126.430740
146.426331
148.246231
152.613678
141.638916
163.915649
4.887039
13.718047
-39.912777
8.263105
26.952116
-20.385763
161.792862
145.185303
165.837952
159.089462
148.051849
123.608849
134.573242
147.957047
151.992523
148.630768
115.639221
150.298111
149.842377
159.050980
154.170441
143.227280
157.584854
134.358673
130.546936
128.059631
165.323547
129.610611
110.265251
122.730743
144.532578
151.901703
119.904648
147.470413
147.889694
120.338661
7.065191
29.232792
4.424034
-37.563210
12.830521
55.326057
133.106201
129.680191
136.085098
125.995430
165.378128
159.350235
151.038727
156.589066
146.625534
136.763458
141.282181
167.320496
114.206497
147.801895
145.151276
117.302208
149.166840
161.879044
138.994370
137.347015
146.198837
143.610474
-179.724457
-20.209047
142.608093
151.738190
173.695679
138.885651
147.993881
172.064087
149.878555
130.233688
149.797882
-45.254547
28.455906
-42.077946
-20.230608
9.684340
9.813215
129.997803
130.516083
144.772980
152.544312
129.467758
131.753418
151.170212
142.273392
154.302429
153.401779
160.585846
-9.573270
6.184817
-30.827503
-54.226521
-43.478523
-38.260460
0.270520
-25.264393
-18.075302
15.204065
148.793213
123.952339
-41.156750
144.782532
140.585388
135.928619
150.918350
98.847260
156.561584
147.377609
146.779602
128.217239
155.167374
135.560242
145.836655
152.833588
151.227264
148.664154
149.224014
146.435272
149.220154
151.994049
141.809097
144.169037
143.549179
145.898621
138.480804
140.693542
150.218063
152.663116
-156.218460
35.806515
130.726883
143.836380
114.945442
160.221848
165.440948
140.405273
135.850098
129.243835
160.385544
165.827347
143.068527
130.423065
153.567444
155.397919
153.992630
154.288406
171.127090
144.513107
130.757141
141.591476
170.786469
121.866440
122.570412
153.840836
153.877136
152.331635
128.393005
152.630310
-37.858307
26.018635
-18.680437
88.162697
152.778442
164.286285
130.903717
159.067230
146.004456
131.250137
145.121735
123.840858
159.000076
144.046341
158.953339
-33.347668
7.261824
-44.926159
141.200226
148.443863
156.369873
139.690445
137.458817
136.928421
127.662987
140.153397
134.288895
132.052353
131.260635
110.637344
-28.180460
13.633909
5.784791
-29.305168
129.950928
149.028030
147.420807
124.360306
0.692669
31.389372
-26.192011
-41.532673
-42.148201
14.843771
0.676375
-50.168602
-9.090855
1.475384
-20.814297
-1.669881
-42.123684
-29.882093
142.624374
14.980039
16.036251
32.382473
12.877985
147.635101
141.603027
161.950638
169.264160
161.569611
122.065094
146.933350
150.734665
161.166992
141.831299
178.672043
142.215775
169.819809
134.705597
121.498238
150.294159
137.417191
134.503876
148.595886
131.875504
158.911453
161.330856
168.134018
140.307083
158.331268
101.934738
155.893402
154.404419
161.141174
40.780392
-39.093575
-10.521527
17.556019
-13.758657
1.890930
-25.168297
121.335381
150.301636
-34.508976
10.733592
133.571564
140.929214
145.968811
142.377304
149.278641
151.732590
131.912277
140.404373
-176.429916
176.766800
155.598648
142.192978
146.634964
101.103989
145.850540
141.455612
144.016281
168.939453
135.738983
150.944977
142.364761
152.132416
131.595810
149.448547
142.956131
139.457809
169.029633
136.952713
150.105331
155.565735
151.182602
166.441589
158.979767
161.285919
129.186188
162.537552
124.367577
117.483154
141.106644
130.434830
-35.599747
165.980698
160.980652
-38.173420
17.710817
-22.974463
-39.499306
-40.763542
-0.917066
-40.334209
0.079129
0.260196
151.657608
143.720825
160.510147
136.595032
138.949966
144.885574
136.352325
130.909683
136.177933
149.797516
132.042450
167.644501
145.112442
148.058609
140.395889
147.925110
168.498734
142.383118
143.972229
143.351501
151.851959
156.121109
137.002060
133.614227
-36.693443
156.537140
135.238632
145.089828
142.576172
147.976593
154.215866
177.182266
162.490677
102.922752
151.956512
123.888504
116.660828
146.875473
137.740997
123.256042
152.049973
135.077988
120.135765
133.233627
145.156784
167.130997
121.102348
154.456680
137.178909
150.524490
149.569916
121.185829
146.197861
166.363434
162.944565
144.397308
151.410660
133.750214
150.919769
144.574921
125.562187
151.947021
139.204575
147.804779
167.330704
144.923416
149.455566
139.313477
142.410675
147.831863
107.440674
146.713715
158.519531
146.345963
127.288925
144.651108
137.423645
106.440819
140.635040
116.055122
137.323929
149.814270
140.649902
152.161407
151.034058
151.716019
1.552426
-42.325741
-42.785938
10.665237
-8.709082
-179.717438
138.506546
119.875443
128.638840
147.132965
140.285187
169.892212
133.127060
149.281311
105.628525
149.749542
131.925156
162.772247
125.058487
149.088730
16.048695
-6.597666
16.324045
-21.302208
2.481281
14.489467
13.513147
6.582788
-9.378716
1.174199
54.255219
145.385132
134.020767
-34.919373
-17.527262
-31.347868
-20.062424
6.735893
97.357841
152.333038
147.675308
167.139481
123.305779
147.617599
148.930206
145.152023
148.082840
145.594971
163.007751
151.269974
143.407013
-41.456379
2.242714
-8.995296
-56.132809
-12.168310
-42.319267
159.042740
112.617310
136.640396
147.576050
143.375458
157.295578
138.380875
156.947662
162.781296
142.067093
-45.645802
-0.753554
-15.726662
170.391006
174.849258
152.686081
172.593826
150.388809
163.394257
143.818222
142.118820
138.859299
142.262344
115.495773
159.754196
118.945717
72.767479
155.448242
128.353485
116.379807
141.623306
125.490990
141.913849
141.983063
108.935066
-178.472076
156.680893
-34.375397
-19.344313
21.497198
-27.344938
-17.578920
20.218803
-33.895412
-20.151958
-40.173832
131.971420
141.536423
118.729034
-175.163605
135.538330
150.074142
137.356934
131.572922
-44.651707
-2.330198
11.805152
144.993576
138.620209
163.927338
132.473801
23.259165
174.486328
101.496445
148.893738
164.410645
168.193741
139.084167
127.363525
139.644760
141.842194
120.558517
165.733810
158.997482
165.022659
139.225418
124.502716
142.659760
127.988312
-42.002319
5.190332
-5.715768
133.829727
137.834534
125.626747
156.062714
144.300629
163.152740
135.990677
137.983032
121.987144
139.199280
144.584198
132.715210
148.421661
151.108154
137.948715
141.295822
143.142090
145.814835
162.046692
129.707764
150.872452
136.059601
-41.929626
18.509842
142.190155
-39.707142
-44.119091
-70.179756
4.461156
163.520172
135.342484
139.379715
148.636017
121.381119
142.310211
150.475983
155.627289
144.200912
140.702713
128.651657
176.576736
31.789253
-146.315948
167.626755
147.295746
155.644852
139.601105
164.180664
150.594894
145.675232
141.800140
132.235596
123.609138
155.671707
104.502571
170.570755
132.602463
3.174408
144.939987
147.991669
154.343781
163.444809
142.400040
151.620636
159.838318
155.302551
140.086029
158.033432
13.813102
9.668471
161.718842
132.661163
156.390640
148.434570
150.266525
130.116333
164.715439
145.857941
156.882095
146.723297
154.655609
133.112900
155.951187
156.313385
162.245895
40.700722
42.797226
146.443130
149.922897
156.307693
3.804880
-53.003853
137.179001
133.302094
125.013618
149.614777
148.760849
153.373184
175.271408
162.365814
160.009003
150.778595
160.069901
142.573914
126.930756
13.878517
6.668298
-23.081051
11.116838
-18.653965
-19.166620
-3.462832
-24.080481
-35.552555
134.373947
140.216278
119.933693
119.414375
151.825287
148.303726
162.627792
150.924362
5.843115
27.130371
-53.751728
-40.439594
-33.545303
13.556763
35.393631
-95.934120
-30.943836
20.021675
71.979179
157.410004
165.965042
148.185074
4.183245
11.994110
-31.245647
3.557929
170.985504
114.630432
149.058990
134.293259
150.903076
152.086288
146.713684
130.944748
132.470016
154.444687
160.572586
148.271210
130.169922
-27.249004
-3.982658
145.447418
167.994537
32.012459
-35.910599
-30.386553
-46.382660
-39.148628
23.466618
177.592529
162.995346
141.738007
149.996414
147.989395
132.623444
109.116753
164.731155
146.181000
132.498611
150.384872
145.302216
142.378952
135.651505
135.790543
158.643509
157.884186
146.364883
151.553299
-0.117034
120.546997
147.045898
-53.026768
-7.583202
20.508537
174.932739
135.079758
131.106491
134.402817
144.754990
10.563581
1.678647
2.927503
-38.661587
-34.131546
-7.230416
7.090219
-33.702335
-45.393726
8.011360
-16.916698
-10.157529
-21.027527
169.868881
141.203445
159.682983
133.393814
166.071808
115.640503
142.162430
142.613800
158.663452
154.075211
151.755051
134.609695
130.078537
147.881470
143.010635
148.550598
171.978607
144.341644
1.862146
-44.022137
-0.000000
19.920336
0.860938
-37.749535
20.306713
131.235123
155.831650
136.976593
18.803984
19.924015
21.890669
32.148739
102.410652
-144.231979
-153.753342
-167.373810
79.722649
172.688751
150.509171
122.907333
135.995483
128.583939
145.274597
134.923065
157.932266
162.648636
153.724426
114.399445
141.837646
119.617439
154.980255
145.348282
142.175980
132.653290
118.334785
128.581177
169.403244
146.940018
130.980438
131.409286
140.443085
146.728928
146.830978
135.101913
160.467346
156.017319
166.895096
138.492493
150.713730
142.013428
151.519669
145.786636
151.082443
130.116745
138.160004
165.988235
-33.114548
1.274414
-34.916721
-20.153881
138.113251
149.020645
166.682510
156.888916
140.140915
133.111511
141.233795
159.243027
154.686844
159.464996
161.034607
164.942429
110.287811
164.733902
142.567596
139.011490
137.232101
125.381844
-26.326527
-57.902748
-10.078663
-5.774108
-10.538066
-7.808689
28.010780
3.741986
17.573153
7.484143
-21.690796
-11.903106
-3.633241
-5.446185
133.181885
169.086746
140.067795
10.300340
-29.660662
116.639023
152.975632
140.932373
161.775955
154.777328
151.369339
155.600464
142.915970
-34.748531
15.746015
118.263008
132.771774
145.650574
140.388733
164.127365
171.136795
127.736168
153.256973
159.071075
133.243134
152.228622
135.949646
140.947388
153.758804
118.445091
158.264359
147.392822
172.077759
142.457779
141.297333
138.809769
130.786148
175.979599
169.657593
147.011017
157.427155
153.042679
124.032158
154.078751
149.476746
129.505798
144.470016
133.853668
149.607178
143.668991
169.039612
152.686584
162.726807
157.561615
144.961166
136.525314
146.962204
136.830887
136.143311
159.198730
155.863144
144.821335
147.907822
-3.211381
-42.622032
-43.629890
7.974397
-21.849882
2.971243
24.003210
131.164932
155.003296
139.170807
152.146896
152.942734
132.772675
155.843277
153.711151
171.492004
156.098618
140.446426
114.925194
102.890648
140.242523
116.022041
138.377914
148.589188
117.995445
154.438873
153.126465
133.098434
141.340729
110.071205
145.514481
173.451859
149.744873
151.863983
154.683517
160.430298
168.524902
150.681717
146.780167
33.847706
26.305113
115.618729
141.424896
166.991257
117.382339
152.110428
153.071121
155.544037
143.841705
138.036697
145.633179
133.622177
139.497147
-40.678123
-22.237486
0.409261
154.493759
149.951416
132.252274
152.236481
132.930771
150.418503
163.351944
148.710922
119.056648
151.018066
157.938309
133.772552
139.407318
170.695084
146.122375
140.850784
120.806694
137.989044
146.365158
158.285706
-23.049234
150.883606
153.110352
165.450928
157.866623
142.673599
133.424698
144.460571
149.837570
162.127274
146.387314
141.545151
156.828979
151.860809
160.835632
100.449387
-51.170540
-0.185575
-17.996105
-31.749971
-9.768894
13.769120
-24.577803
3.081086
-0.148038
-51.163746
-16.402948
159.109009
135.050125
145.857956
157.561493
160.857971
113.503944
149.714600
140.722488
-50.369923
-37.481136
-23.774353
0.992684
-1.647464
15.811273
104.041878
176.183334
121.796089
155.512360
161.488373
151.697006
142.154007
175.853897
158.215393
150.308746
118.962082
161.934402
157.247513
151.257706
161.333954
157.959274
112.164597
146.181046
136.263641
143.455322
137.790588
147.619080
127.599022
150.068039
-168.381714
-173.338486
151.043610
173.394989
126.847641
119.756798
140.464828
134.849319
132.675156
138.113556
144.164001
152.459869
138.161057
145.801285
162.130814
155.145111
148.313049
147.228333
151.447891
159.357300
129.769012
15.547815
123.706757
129.630844
13.345188
-35.495422
-31.634098
-1.744058
-37.626041
7.630672
7.991315
137.788345
160.221878
151.701752
134.418182
-2.286788
-38.827343
-44.289925
-40.551678
5.623296
-63.680050
30.555447
8.257875
-6.608980
-4.602024
27.325855
131.127213
144.549393
149.531906
131.925690
142.232132
110.599762
139.613495
141.855209
122.777344
151.738800
154.748825
122.052795
158.461807
-39.880096
42.464069
-47.513496
133.445938
136.093445
139.625107
135.336365
129.648590
153.356873
137.690353
143.376053
165.451538
157.160721
154.379776
143.288010
167.485764
35.212440
-15.044983
4.352397
10.138282
-3.548617
-42.446781
18.112722
146.117966
152.002060
131.620743
139.169434
157.001129
166.586807
-179.481476
127.094078
145.360107
155.486069
133.248764
125.941185
152.929916
142.790894
142.249985
-43.826771
-19.567480
126.264183
154.446960
142.831848
139.325012
136.374496
147.312836
-43.399773
-17.666073
7.983032
27.295956
-24.652382
28.724506
0.284619
24.862574
148.865723
162.098862
149.795883
139.523117
148.290131
113.399597
140.179581
143.766556
145.715851
121.766968
140.912964
126.090393
115.322830
123.015427
148.175674
157.865280
-178.579208
140.212021
14.680675
-35.127686
-13.079570
2.150859
-0.674927
153.493240
134.453766
164.142319
137.633072
156.285477
148.425278
138.866577
115.123077
144.303574
-22.222816
137.976181
142.691101
129.129379
147.814743
127.745827
149.674881
6.217760
4.964358
141.409073
154.071274
159.226166
168.912460
119.594269
160.573547
154.167236
-173.737244
136.403061
160.506958
3.204546
17.012838
-17.317942
4.038275
3.065288
140.676819
143.450287
143.983765
147.168533
123.137291
152.082962
135.570511
152.909027
156.139328
145.208878
144.073593
152.407150
133.367859
157.988541
142.589478
149.017288
141.181732
154.339447
-53.481300
164.621109
155.705231
159.748886
144.872101
140.461365
-19.199867
26.697550
13.163721
-5.013915
130.229584
146.772263
136.880371
165.125198
138.078400
136.003159
130.639160
149.074844
173.093643
151.429428
140.910583
150.055725
144.680862
148.371246
126.046776
137.431717
143.512695
148.562469
155.907150
115.749573
22.333187
-35.512783
-13.472457
134.699417
-156.904739
161.886108
139.224121
152.578430
148.830719
142.707199
176.418152
174.657669
103.982422
134.621063
166.477417
153.948456
136.194183
150.679123
111.932716
113.574631
146.796600
152.303146
122.623772
139.164139
142.410950
165.917450
156.937546
114.784203
167.949158
155.069000
129.125351
138.703110
139.166901
152.204010
164.918900
7.575150
19.570143
155.367996
162.605103
176.178421
120.121300
139.833328
128.980682
141.171753
149.519028
163.441910
138.310989
114.828667
148.948120
132.073868
116.926300
161.513351
156.046677
147.980774
151.134979
7.669920
139.556381
148.006714
152.362091
147.397263
130.311844
150.551727
145.082108
157.209579
153.262039
160.898117
127.844444
137.733109
115.073105
147.933121
159.417694
148.601578
168.229263
-129.187180
28.934080
175.337585
150.062408
145.173538
141.749405
150.219177
153.504745
130.417755
162.048035
131.489899
135.301666
158.559601
126.790283
143.382950
149.516541
155.515579
109.013496
144.892944
143.136520
151.828354
151.479172
143.592010
152.179138
139.830063
149.155853
-44.290512
170.761047
141.020279
130.001648
136.731277
139.180237
146.985504
155.436829
174.869415
107.444672
-14.709404
-28.092573
-30.830431
-28.200811
-53.848099
-47.366177
-42.074474
12.000813
54.644436
108.463356
153.389297
144.737106
146.004898
147.424850
165.703369
162.467026
152.093857
152.144196
144.516022
124.568741
138.401825
144.982346
156.908875
159.798080
154.928833
162.535156
139.908707
157.986755
152.227859
154.978775
166.524063
149.989822
148.801865
134.473938
119.479889
160.685226
140.973068
124.822250
155.631897
119.123817
142.570206
125.682304
156.247467
150.306747
131.129517
91.273453
138.843460
120.529831
147.507599
150.602295
100.418640
146.611725
-12.422638
10.077122
-8.603958
-38.016525
-2.342596
-171.997208
145.700348
163.497437
116.538513
119.401451
143.036316
121.940971
151.207504
131.977249
149.722717
143.715240
153.904282
146.737625
156.461868
135.674454
124.860878
148.670120
166.536179
145.440079
145.074738
129.996689
146.266861
149.466690
-125.911293
45.034950
-13.644568
-2.712383
-24.906708
-39.604771
137.394608
153.931152
141.101334
139.233383
166.382156
123.063667
132.696838
-24.238977
-3.241840
125.639412
111.305626
138.750320
141.189423
133.530853
121.453239
-12.614758
32.186253
-6.572382
26.475189
-40.354568
144.460464
155.380341
150.059525
147.594864
156.412628
157.053558
162.908066
139.661270
120.225670
132.700073
131.424484
133.442459
142.154999
147.708694
132.787567
149.684509
149.234375
144.055054
142.137283
147.864716
133.009445
167.607513
159.992508
114.895889
122.727005
136.782730
172.838303
126.909401
155.579636
142.635086
133.537216
156.489655
162.756378
116.229790
162.070755
147.259109
148.656738
128.089966
122.986214
173.501678
135.873627
149.704285
157.225464
159.126617
144.150925
138.262970
140.564804
132.026016
145.304398
154.466415
-179.448563
117.020233
88.514671
3.807246
5.833345
-76.625511
-28.065372
115.362366
139.810822
136.960510
134.232437
152.354156
145.295929
145.659149
128.955276
113.010376
142.688828
-155.100433
140.535995
-18.196590
11.961149
145.008942
151.334656
142.707809
140.390411
154.181824
141.108398
141.070557
134.248291
154.266083
145.622330
144.626297
159.490219
149.674377
13.361794
-15.700723
-23.893272
-3.569796
-30.736282
-37.867725
138.093063
149.539703
129.235062
154.337936
146.059464
-23.901972
-43.779335
-47.791412
2.545529
119.098656
146.321152
130.898056
144.348389
127.181816
149.666809
146.127762
151.256760
160.319656
158.598450
158.546295
123.399216
148.188766
168.005600
147.669525
-19.566347
14.847903
7.372486
-3.878836
-45.285362
-26.879412
21.586821
0.960830
12.529439
144.684265
133.560623
126.530228
167.591415
12.574382
-45.679943
-5.478688
-47.964882
-52.689194
3.712092
-20.456312
6.586927
-13.924133
-39.143738
-25.215120
145.679886
138.682098
131.799149
149.123978
117.098083
151.507034
134.942917
142.755569
144.916901
157.503250
152.378021
172.527557
141.318863
141.259827
134.818878
143.717438
158.253647
160.205795
146.539627
174.441650
163.591873
58.514774
111.290863
151.421600
154.449203
126.813332
141.784653
10.465687
22.544884
-2.005938
133.006805
136.509903
-50.779503
-35.456238
8.889333
14.469635
-32.376846
14.320672
-18.101360
-2.991008
-23.279470
151.328079
165.520462
125.056389
147.912643
135.099091
141.692444
155.852127
138.907211
139.452271
19.003349
-22.931341
-42.350437
-35.813766
-27.398014
-36.313702
139.710037
153.962402
167.600952
153.550858
128.872253
157.263947
127.859398
146.968613
126.858109
58.341915
-41.039047
-24.417332
-51.759075
14.216405
5.531764
1.352484
10.989010
6.353540
-20.847881
38.054375
-35.651997
16.393488
13.711868
-6.392521
10.443536
88.551422
136.514969
111.517494
148.223129
147.915833
172.422256
-5.045817
-5.877298
-43.831127
5.712819
2.489707
22.054386
7.384878
1.988397
10.786584
13.754462
-25.600821
-41.143948
-44.926620
21.502222
14.559555
-19.374899
153.178726
144.495682
155.236038
136.945038
146.579376
174.503052
-35.981232
13.428676
170.053680
170.352203
128.016785
132.463806
141.745026
150.682266
129.170883
166.911133
130.720093
111.341011
161.668945
124.331184
157.614700
141.297104
151.226715
141.895172
130.295334
140.352997
167.736862
156.030441
152.925507
141.350464
153.841461
153.150391
126.014801
164.682968
155.322174
150.511688
146.761673
148.167694
127.669098
137.421906
113.238342
170.253204
145.394974
133.028412
92.786934
160.230606
155.314529
129.302002
177.006226
144.083160
138.821045
135.128677
136.650589
151.378632
125.314651
150.073120
-174.136642
126.779480
149.143341
137.012634
155.091614
138.071167
150.154724
145.249435
138.235458
-41.136726
-17.750729
-33.555138
17.688509
-11.655162
-8.225070
30.964254
32.003330
10.940892
119.594872
123.285316
168.827881
147.858490
128.326279
150.535660
73.249985
42.381897
-169.646332
179.798248
20.359217
-140.363953
150.628769
38.810951
153.987396
158.426285
132.389221
151.837112
156.120346
157.754501
156.383118
150.572876
148.838669
144.783325
165.992966
157.085739
151.315826
140.546829
164.276886
135.894577
138.507095
2.940580
-69.882729
145.296936
159.831406
138.724792
115.770638
139.872391
152.068405
156.766541
158.052139
142.387283
154.103928
151.034195
161.421783
0.758214
14.786421
6.332304
-47.011608
-45.669304
-45.077374
-47.522141
13.559021
142.812302
103.290993
121.528999
154.576248
144.883072
155.207825
-9.642184
-29.352449
-2.773964
-18.629404
-41.859463
-16.042479
-2.670784
-13.703812
126.628380
138.815903
81.898010
151.027649
167.902802
141.645401
52.594555
-37.655621
34.645161
-49.236694
-10.035973
127.341682
153.199753
-50.286102
135.539078
141.287338
158.036484
166.036652
119.807785
157.429352
147.597382
152.996231
126.547577
126.758537
151.944687
141.282654
139.069443
117.810951
139.826782
148.606674
46.772366
145.696548
148.055099
149.279205
148.452820
159.829346
140.657196
138.756195
144.929626
152.582642
-173.093369
115.137589
141.492584
138.877197
128.270050
126.038345
146.791214
140.115173
34.235657
-13.093642
3.962200
51.015602
99.946411
149.824051
153.103027
149.109665
129.994461
-36.909321
14.075408
144.712387
131.490067
-11.839590
139.726593
-2.733875
-0.694362
-28.364330
-12.315886
145.551392
141.866013
136.895096
113.711365
141.967010
-32.580456
-23.369038
4.983304
123.866783
127.207390
130.346634
128.587051
128.840302
-54.511742
-54.604870
20.184753
16.175163
122.176094
133.062744
138.265305
153.157211
137.405426
146.182709
135.989227
148.229584
177.945557
139.030823
149.451797
144.555176
140.227264
129.891510
139.707077
139.403061
134.915924
138.770554
156.095062
115.850754
128.838852
127.866966
154.589157
155.254288
159.520569
150.118759
138.859970
136.965637
151.741882
155.200653
122.737724
157.794342
170.843018
122.230736
140.672195
158.435516
144.217239
96.740227
-34.915409
126.969429
144.552750
154.909882
-15.350497
118.166161
137.321991
127.927567
160.946289
135.603470
138.528305
138.332733
156.913712
142.045059
152.321457
146.501022
139.250916
148.454178
152.492706
-5.815003
15.190789
0.027976
31.240631
4.857848
-4.611506
-20.475260
-42.057285
-41.141712
-6.912336
161.663071
145.009064
150.030090
22.155901
-12.935687
-47.046471
136.574295
123.060356
116.243187
156.486679
142.839569
128.017624
161.894852
163.265549
0.293420
22.199501
-106.759354
175.376312
25.783306
160.755142
-158.404190
40.362125
60.828472
-151.084717
58.783974
-152.949829
117.467674
-152.789841
154.255081
140.875900
167.336807
114.658409
143.136597
131.781219
100.430984
164.537903
141.588104
154.307114
149.638535
124.838547
103.288368
148.780533
160.470963
155.759048
137.729721
153.042923
124.001869
133.659958
152.977646
143.583237
104.978043
161.419601
11.561341
36.140018
-33.778519
-24.620365
5.142852
145.271515
138.535324
134.300339
131.725952
127.694748
144.859360
-0.314035
28.775810
-39.805794
6.173618
147.267120
138.639816
137.055878
149.950562
146.733276
164.687164
46.285896
11.460456
-46.373722
-19.690754
-20.785879
-41.456642
-16.375643
2.447206
4.636162
-8.409873
135.888947
177.063873
160.810654
82.287300
133.415634
157.211548
142.942596
147.327148
172.684784
125.330177
126.940399
151.964005
10.501479
29.383982
-16.844923
-20.752991
-61.701958
-16.471199
2.086754
6.987271
13.164637
131.644791
171.887619
135.677704
160.395966
148.874023
145.554169
143.388397
156.085495
132.757614
133.771835
130.185059
134.396225
158.421844
142.494186
115.939735
155.921616
9.298384
19.690310
158.425339
151.027969
165.947372
146.668381
151.527908
156.936646
162.805450
151.503983
126.282333
134.222198
142.707901
118.117256
140.182419
144.968430
155.390244
117.890701
160.456985
139.278809
155.367340
147.108994
159.849686
133.719513
147.069504
151.961914
173.766144
133.803665
-1.718625
-18.108107
11.212890
-48.426643
139.019699
137.876968
146.009445
142.568237
148.003845
157.610748
138.183640
174.310791
114.753677
157.512497
139.191879
156.590576
115.640152
141.176102
151.906082
-18.706587
149.475555
153.080963
139.287155
9.422164
-6.453029
45.932468
-23.295435
4.443956
-17.502455
-10.559874
10.110909
-36.982628
-46.762592
10.583439
-9.589273
-41.608051
-2.829923
5.027573
-7.320889
-22.303106
-1.555322
-49.457088
-58.265583
19.873686
153.938797
137.936722
119.786537
158.059265
134.196396
174.947220
103.376923
-145.673111
166.962723
144.200500
158.199005
138.551743
146.297348
131.095383
156.198517
149.403275
146.876450
144.824478
135.065155
147.749176
129.549988
122.384415
163.900009
115.149811
162.965714
137.291534
162.002594
119.317390
154.715347
9.118156
-4.256896
-16.795284
144.328583
132.408936
153.192978
157.171066
20.032545
11.877779
147.299606
-22.794016
-15.672910
31.041620
126.536736
148.772034
156.247040
136.408783
152.653610
153.028412
142.413910
133.018417
152.590546
147.029343
110.945709
159.445267
159.993286
151.361282
146.053665
144.578461
153.374252
150.818420
147.619202
155.703522
154.111954
159.310776
152.878723
-31.082359
43.172443
149.214569
151.713470
138.374176
153.402206
143.545822
156.637650
131.515411
131.281204
165.504379
147.259781
139.773178
125.790344
144.286346
-19.814762
-46.592049
-55.055794
21.176197
166.308334
162.164200
150.557358
138.600616
161.190033
136.412155
158.163467
144.619278
124.727280
145.799255
142.738297
139.754105
142.742691
138.941177
125.157257
168.591965
139.750916
158.713516
129.448715
165.294632
110.991600
135.144775
143.663620
162.497131
130.395782
140.953110
157.871506
139.829163
141.408859
164.291428
148.043762
142.411728
157.198257
148.597153
135.556656
150.602036
152.140594
152.684814
158.250824
138.634232
161.043045
147.619827
158.231277
163.223236
133.336227
135.384064
148.239929
144.593185
145.002060
151.759171
169.107620
121.834259
136.462601
115.544899
145.537537
143.434875
-39.647999
-21.277103
-17.117201
13.165626
142.852936
144.076843
140.666122
121.469826
137.107086
122.660439
118.212685
128.624664
132.655838
107.520981
120.145470
125.750481
148.844284
126.322815
163.608353
125.170929
152.470520
143.762222
139.708862
166.945969
136.499176
148.179977
140.219849
159.932312
164.020981
150.555359
150.671936
150.625275
145.327042
107.605392
154.056885
132.847122
173.703278
156.692917
150.756470
152.064087
167.549057
157.760223
155.570404
150.328568
142.749847
144.220383
130.232758
114.459419
148.187027
151.271149
138.805923
138.011230
150.797165
143.503571
118.917984
138.257507
139.507690
121.018723
149.490463
152.546249
133.628403
150.724991
129.649109
171.198334
173.003784
122.340569
152.863693
113.089554
123.253571
159.803284
146.035858
127.859703
153.676285
153.749329
160.288727
127.210381
146.370270
144.784592
168.031128
136.895081
149.496826
146.378891
144.849762
137.578171
115.350403
143.236328
124.224808
3.455984
-3.220391
141.528992
148.273010
142.739288
149.098465
84.353630
144.425735
173.066071
155.831619
-28.927902
143.747772
167.071274
143.149918
145.352066
140.127792
152.272324
123.523613
-63.336403
-37.514141
-4.089309
49.111023
-33.651756
-13.508982
-56.387058
-40.389236
-20.207891
-14.770128
25.244492
-10.907481
-42.535030
16.336069
-38.080482
15.494060
-27.820803
-28.222843
-57.155762
-38.595947
143.392059
130.429428
150.437927
143.745316
8.832599
-11.681284
131.380768
-41.479076
-3.803026
138.087082
150.287613
138.790741
33.671772
25.485537
10.200160
164.032425
161.667160
153.524933
13.499227
146.756775
150.803207
168.142365
126.274261
160.875473
142.144501
143.657791
141.156876
138.679703
144.626892
134.332001
129.113190
139.898895
130.511902
126.563538
112.107491
151.421112
-51.613789
10.083560
178.604218
161.955765
151.942474
121.725845
178.634979
138.208176
154.190170
131.260712
131.136841
124.294106
116.493858
-164.743149
145.403137
166.296753
143.565460
1.086425
136.590942
147.661697
148.633331
136.696045
163.235077
147.912659
148.207596
149.769547
160.346100
131.789429
167.115799
149.948975
44.928410
19.685705
-150.667938
-160.155838
-161.353760
-121.048653
-138.687393
-143.703751
-162.918930
148.641251
9.539493
34.257618
24.590805
-147.985794
-139.670242
-164.175461
-140.572021
-160.053833
24.517490
-42.479462
11.792910
-155.061844
-166.207260
-154.623581
-131.101273
-148.518738
-148.725723
141.103561
149.323776
153.008026
148.953171
148.239609
150.166672
151.955307
150.379181
134.488327
129.295807
146.758652
164.913681
145.500320
152.339111
145.260666
137.201233
150.403656
159.436050
144.624664
135.755753
125.646812
147.159210
157.729004
156.284607
172.456696
149.792572
168.912766
154.921478
127.583313
152.077957
148.471909
143.237396
136.990952
137.001846
167.626129
174.952393
140.286636
139.068130
139.743805
151.065079
157.036209
175.562607
138.091644
140.684158
-1.772882
-25.519667
149.714752
144.064621
-177.979477
119.170212
-4.135028
12.639629
4.440296
-18.628452
143.395325
141.494080
156.682816
157.091507
-34.511169
125.983505
125.562340
126.060287
130.682556
164.430786
159.789078
149.390305
136.071243
145.321091
141.875748
122.523918
158.288101
141.318054
172.520966
161.476257
144.393616
160.768738
169.258682
117.136047
165.261032
132.784943
140.974045
143.131927
172.962448
143.515839
171.146027
130.365952
131.103607
146.504303
139.701218
115.168991
154.486526
129.271576
142.918228
118.244652
144.105469
149.030563
144.605652
106.380096
-15.036377
51.612255
10.854510
21.676126
0.496928
126.188393
114.270264
141.679840
136.781631
0.893505
-37.054642
-64.361481
-43.273090
-4.161230
150.583740
153.272812
123.518089
148.284409
127.383240
151.999542
167.165024
131.474335
144.600418
143.661621
140.709778
107.110085
99.774681
168.339508
121.119385
-86.899239
-28.526974
123.185608
130.052475
127.051567
155.770569
172.279282
135.820251
17.213074
151.017929
174.780746
33.556190
-35.317997
46.915264
7.703215
136.467453
1.764805
-5.829715
161.959503
145.115967
131.380875
154.562744
151.264236
149.356781
152.426590
115.216736
162.821060
146.300781
144.973892
113.559898
150.297546
139.608215
124.361153
146.395752
143.519196
127.385483
166.140030
161.596848
114.418861
167.903229
145.991699
133.127991
151.310501
139.923431
37.742958
10.218734
-18.286358
-4.495620
-28.763418
-32.287834
145.437637
137.151566
141.106522
114.408943
145.648514
107.095779
145.408005
151.993729
167.342575
158.814331
147.621292
122.854767
145.348862
150.350418
128.334900
161.349930
112.518845
136.855881
117.099449
-39.971565
-13.200770
15.957188
9.808246
2.005060
-22.378126
-4.519954
18.672684
-38.257931
-45.358669
145.876633
20.243206
-8.907018
-14.337741
155.044922
156.533463
159.065842
127.884575
11.399607
2.266500
20.703279
-41.580780
28.328632
163.022766
123.085411
142.436249
145.407013
152.965225
146.445282
139.648788
139.363693
138.674530
152.836700
150.336319
150.698715
146.022614
140.490173
135.348923
140.658020
149.257385
-5.664169
8.443362
-43.136261
-15.705770
15.246199
156.515549
142.683624
-60.077309
-6.428979
136.877289
143.373962
158.934082
121.653801
171.435608
139.748581
143.350555
135.524689
6.297935
-56.423515
-8.304870
6.809707
-39.079350
-8.467493
-19.424097
9.572366
-21.410925
-37.652988
-7.916511
-42.145432
-3.510396
-41.431782
150.128143
133.086441
155.482285
129.536026
175.509811
140.753479
135.309586
161.903931
150.828949
130.450623
150.329865
138.358459
131.640076
122.018150
133.965271
130.115311
123.853600
148.669556
-7.330878
-15.636257
-0.495746
152.746185
141.549973
138.140228
163.489243
149.591599
158.967026
-40.492390
7.422802
-52.773678
123.760437
156.816360
155.386856
148.520523
129.519073
146.256638
0.222056
19.282255
-2.910402
-2.515984
-53.839600
34.698730
142.347458
140.351471
150.531158
165.916641
161.563156
155.187866
170.116150
158.027710
5.436280
13.598266
-39.347347
165.908844
144.945984
151.007370
137.188721
152.118301
129.305267
139.692032
159.456406
-2.104312
148.345642
143.295761
-24.508297
-27.867846
12.005576
134.771011
143.576874
158.924988
129.413345
135.608948
120.145424
136.204315
146.008453
123.320053
132.187622
137.260315
129.631943
144.146454
106.904411
132.959045
160.267731
116.193588
175.699249
137.690781
139.552811
152.200409
145.724915
156.953232
135.245651
150.033005
157.767929
157.565796
77.502960
51.868000
171.292419
147.887604
145.710953
175.905426
152.943710
157.250244
147.465332
150.166870
151.362396
143.695190
159.843460
132.836578
135.740936
137.083420
157.216171
149.750656
158.187943
144.994843
135.645554
160.809616
144.974091
149.360001
128.036758
123.858986
-33.991604
-0.523767
141.131989
125.683548
12.767130
-0.322034
-7.437222
-40.485271
-26.385736
146.281311
150.260513
12.291253
-37.125336
17.255720
155.448700
153.802032
147.091278
151.732712
125.899406
152.609314
157.334213
150.828949
146.977798
138.135452
135.949463
142.681366
141.889816
1.455487
-16.042467
-10.914824
13.135965
-16.985924
149.447830
130.426758
168.194717
152.967728
159.751984
142.138199
140.555450
128.859787
145.329163
161.599884
149.034500
143.402252
163.852615
160.923172
157.880112
163.395294
129.946152
158.093948
154.116440
162.609421
135.939209
129.904541
143.845200
164.586212
171.217087
149.286880
135.386780
132.582153
136.003143
133.227615
135.211838
153.460281
142.593933
68.265335
13.783190
35.208591
13.979855
8.268402
154.268051
119.697884
136.495590
152.890121
141.907806
142.591171
159.278778
151.955627
166.076050
133.089447
138.572693
152.621750
121.683266
135.731476
167.036346
146.220688
123.588783
139.456970
144.428635
133.281464
157.842484
138.655685
150.989777
148.018219
123.412590
146.592346
143.974609
121.244431
164.223022
156.730179
151.465027
147.529007
147.758133
122.177650
154.940613
120.905968
147.537445
109.634613
147.243362
171.050522
167.770462
135.246704
154.517136
161.173965
128.263580
168.875626
177.237625
138.559708
152.653183
137.184738
155.492386
133.039291
162.638199
130.815048
166.809906
-12.516478
-9.091611
133.132690
154.622620
140.342850
134.307114
150.474045
156.546005
141.973160
140.856598
161.493729
144.657135
144.789429
137.001099
164.622025
128.484436
159.513275
118.836174
140.662491
150.328842
-12.971686
-3.014023
-39.848194
-9.683405
-27.674959
-6.729018
113.689735
156.640411
133.960861
135.130508
123.291054
139.390366
170.956818
157.751953
134.703583
-18.076391
2.278299
15.925529
154.495392
176.343750
146.303497
146.710129
-21.933441
108.876823
140.682327
136.908234
112.110222
157.974457
10.188988
152.732010
133.012848
143.193985
122.201614
143.320618
148.246384
172.114822
137.793518
139.471832
142.740982
144.582062
-11.961265
13.059665
-39.776104
140.913895
156.519485
-45.954502
10.700480
-33.348557
-7.045200
13.836940
147.626465
144.154037
133.053726
153.419434
131.966980
137.497574
125.411774
144.167465
-36.487148
19.101252
30.312630
-33.149223
145.152115
174.860947
136.535431
143.553421
151.431061
160.224625
143.450500
49.321888
-15.302447
16.083975
-43.995342
-22.168711
39.675678
6.122342
-55.684486
15.275185
-1.214665
-35.939667
-45.797134
154.129837
153.294235
156.038528
143.383896
161.512634
114.452744
145.088043
140.229370
134.888763
108.930252
127.584076
111.814728
142.809998
125.570328
129.384247
147.612152
163.673233
154.312576
109.648605
145.205231
4.496753
-6.903932
-29.578283
176.527557
152.161804
109.203796
9.227095
-39.385677
-45.329750
39.965427
4.736234
-26.425953
-39.384251
8.841402
24.484287
5.863040
12.606218
19.008539
-29.574444
-51.469311
-13.756847
-36.133839
0.115350
145.402359
120.514992
124.649536
138.711746
118.823021
134.684250
144.123199
152.874466
138.727219
148.284485
141.487518
147.209045
164.281723
154.071213
128.698120
144.878204
152.037842
138.681213
125.321640
172.201691
162.578827
139.662247
128.249908
131.847809
149.026367
138.449539
132.174622
169.843231
158.853104
141.621277
-31.741581
154.949997
147.939896
153.456207
159.634628
152.888748
132.565628
-36.617725
3.114013
-43.447655
-45.282021
30.260860
-1.928438
150.601013
174.272583
149.580307
145.307587
168.486588
137.474167
163.126633
142.053726
154.454758
155.920090
148.658554
171.426605
133.358597
120.485748
-22.130842
-38.722084
-61.521328
10.425678
157.826218
143.733719
142.788513
104.194016
169.501770
131.021194
-28.576897
-15.450060
-2.281561
-33.432091
173.874802
120.107628
130.500015
140.950897
155.796814
149.645325
146.093231
147.039154
136.736511
133.649536
144.509674
151.198990
139.947540
179.132263
153.717712
146.445557
132.976379
173.446548
151.639526
148.129349
133.534271
152.435211
150.335266
159.866974
134.693481
155.119965
140.751770
153.732803
151.945251
165.053604
157.189575
162.846924
118.597755
164.095932
115.320938
123.161201
145.770981
153.842728
147.158859
132.508347
19.880335
15.632026
147.368591
-7.334276
-43.075565
155.726959
120.976990
144.784576
147.938217
133.249969
129.192749
145.133453
121.387589
145.497940
153.490875
143.046097
128.104095
155.072922
-32.467693
108.250122
143.125046
160.402954
157.509521
130.625412
138.535858
144.323013
131.797760
-4.086865
136.543991
-44.766693
-6.202765
-43.032143
-8.846088
-21.431879
2.989699
1.395496
-4.385079
5.548919
25.150440
-20.161137
-14.952215
-15.654620
-14.729497
-26.530033
166.136520
149.716064
114.869545
132.356110
152.746414
149.515427
133.951157
148.591873
142.699554
155.128098
152.567947
165.643478
162.527451
155.074173
173.632431
120.089394
144.236816
140.168854
165.657303
126.686493
136.568970
119.617126
124.338707
163.054565
126.603233
126.267677
141.903229
138.922897
164.842148
144.181854
141.188553
150.913574
142.017197
145.596405
171.468277
6.274292
177.134521
135.919739
136.356842
152.986893
149.497498
133.752975
146.548080
158.488770
127.649628
146.327744
138.930328
138.734116
-169.616959
-156.144012
-153.779297
155.418137
-172.724701
-137.032333
139.819427
-154.823257
-176.113327
-155.250488
-170.053574
-153.664795
-156.481216
-175.764816
-140.784134
-177.640656
171.369751
-15.011821
-12.510676
-66.641541
-5.701623
-5.877432
-35.972099
-8.447780
115.248764
145.607254
159.077194
133.954803
106.615234
146.711563
138.966583
125.967422
140.750778
140.431381
156.293701
156.830750
141.764114
165.669479
129.407822
141.839737
148.207932
146.915970
23.231899
5.717517
10.781345
141.649399
138.981522
157.866837
141.287994
137.713272
150.145340
144.500061
142.863678
149.570908
164.941452
130.944077
169.908798
12.969282
-25.437683
-53.109451
136.521820
125.101082
138.848770
139.556091
148.090057
138.628510
-177.503677
174.699905
137.594009
128.257675
147.609436
165.423920
158.718994
117.036568
123.480446
175.344055
151.646057
151.555420
144.626968
153.522980
151.416519
147.962509
129.265732
148.061996
136.306671
149.230545
149.207489
34.220184
-20.742329
84.367157
10.673833
101.176804
155.545609
149.390823
111.409134
144.348068
143.169693
118.006920
145.738983
-45.102188
-7.633346
0.924292
-39.919113
-0.269795
-20.783339
152.695663
-31.675283
13.060844
149.725204
148.346878
149.395020
172.240540
131.623260
144.495697
-39.435410
-1.495802
15.177935
-19.417873
-29.745338
26.526308
92.795418
140.179062
151.870422
143.675858
-31.226673
-14.167861
15.346563
32.612110
31.605179
25.077942
127.376602
163.528763
150.064606
160.696320
134.249619
138.585922
136.518707
138.775009
137.840866
146.409531
143.405548
147.601517
151.301987
147.828308
135.237381
152.654999
138.470230
-9.099605
-103.457092
-27.351437
-20.452824
161.777374
154.715286
143.707993
150.446869
165.536621
157.602890
170.028702
110.648338
148.753403
140.311447
119.191559
-71.942612
-4.339463
10.564494
-1.349587
146.169449
162.524063
150.288162
138.437180
174.294754
141.267136
148.224091
143.392075
156.049454
157.231918
166.323120
173.457306
142.112869
151.794662
167.202988
162.387955
171.373550
171.043243
-128.200882
-153.955399
149.974976
-146.887222
-143.134872
-149.389969
-116.300575
35.562458
-170.608109
-141.460938
-147.519730
-152.543243
130.960251
153.202774
-170.964783
173.489090
154.627670
136.556305
158.131653
145.237640
140.149994
135.722168
132.195557
142.947296
147.695969
135.004257
142.933807
155.712723
159.942093
140.232025
151.895401
148.700180
17.688913
124.114723
142.338882
155.891663
147.843536
138.610229
157.320557
11.507165
137.502640
134.314453
151.313797
129.219498
151.791245
151.071457
145.590775
157.349533
149.310120
165.323395
129.227219
134.683838
124.221474
137.432602
151.689911
142.285126
148.807007
143.800888
114.069550
134.344040
151.461044
122.784950
152.924210
153.272736
138.685867
126.932053
116.583153
153.768951
151.873245
-136.436920
155.879303
-159.834763
131.105499
112.763397
146.683060
157.880630
148.801697
124.154800
142.495987
154.883011
145.762665
-98.273453
149.475632
141.352829
147.227173
154.404785
137.424484
154.910690
142.731277
147.676895
162.181427
148.021149
-176.889191
154.183578
152.672958
130.166534
138.875473
143.925018
157.798782
130.522186
153.401840
147.666885
144.712433
164.679794
115.520691
172.215164
14.434276
-168.671692
149.048996
146.958817
164.438980
134.707962
125.223465
117.236458
122.617653
119.615364
156.191742
144.195343
142.695404
137.924484
120.898224
164.877731
111.400612
136.895065
142.250534
157.946579
140.828323
142.610565
125.929665
122.221909
138.537628
138.193924
139.496368
126.511162
145.618149
153.284332
159.486298
138.782455
158.546661
142.311859
143.179214
144.104553
148.371994
107.546928
-133.443130
136.125366
30.038960
155.369370
18.800890
31.062103
18.231215
16.586592
-170.754593
-177.738770
-92.996277
2.678250
144.637726
151.852173
135.338058
137.176224
173.655655
134.988998
159.307480
-31.589506
-5.794000
0.994063
-7.014197
33.913567
1.759919
11.595830
-7.317832
15.822962
156.621124
137.897400
177.085419
159.753555
149.215363
148.080643
22.279537
149.941284
128.040802
139.737671
99.895981
125.066498
137.793091
-177.992783
124.057129
138.177444
126.990738
140.037796
48.706924
14.625147
-17.830879
-50.229111
143.476181
138.144028
118.417603
165.828674
139.459778
157.203918
165.031052
149.991669
147.152039
126.000183
130.070892
144.869537
177.794067
130.328033
119.670128
132.384689
142.058350
154.416641
155.624969
137.313889
144.842361
147.172318
-38.848248
-35.288364
12.890881
-41.138706
15.307971
146.715073
156.274338
149.032700
163.611633
173.447174
168.362534
125.139877
139.621109
129.242355
112.800415
154.847687
151.999374
-30.873901
1.595813
-42.079586
-25.157759
-46.508099
17.326727
-40.988533
-14.740844
-19.765953
-23.005844
135.030426
156.537125
170.852676
128.967072
146.415894
-36.587025
23.029049
45.762047
32.525883
-32.924530
14.382245
63.913807
123.063309
152.989105
156.795929
141.490936
122.826889
142.334457
144.941696
149.123535
136.913437
145.325729
171.484589
136.076157
137.002853
124.459877
136.514160
130.461365
136.284286
141.884552
155.654449
147.108383
165.749237
136.577515
140.678345
155.653488
132.138031
160.495209
119.741600
121.887154
127.985992
149.322144
148.870438
144.895294
98.661392
138.639374
137.516037
148.306046
168.592621
141.861908
146.485855
145.876144
18.776768
-79.352249
-13.265934
157.870056
160.016983
139.071487
135.225922
143.238464
162.037125
108.025063
144.546661
155.770767
150.586777
157.335373
134.589828
154.559082
160.320343
118.872391
134.045563
148.620941
123.617813
134.456131
143.261917
134.060822
139.061615
152.629150
112.884575
-40.931335
9.513906
-21.939859
157.080414
129.579254
147.719589
151.588287
136.946442
121.524620
119.254128
111.757118
164.790695
145.903046
147.344406
130.709045
149.524887
159.807755
154.064880
150.510193
140.191498
147.055801
171.660065
-11.614605
169.693817
136.058487
134.942932
153.436157
121.834641
161.472931
112.701584
164.209442
153.338440
165.110687
120.678986
157.293213
-19.702082
-14.750558
0.206534
-0.104678
26.626635
-46.844620
-57.658104
-14.086792
34.792927
-14.825497
134.147141
143.706390
134.234802
158.003769
145.146057
142.554871
150.668411
153.093719
140.463333
155.745117
-33.019341
11.387815
-158.889862
74.587074
24.465824
24.476269
20.896910
42.888287
-137.181122
24.387533
-152.193314
144.619827
152.686630
170.821625
134.802032
135.592667
133.241486
144.319534
140.365463
125.865479
153.192276
147.282181
22.458899
-47.380882
0.062557
-52.206337
16.895714
0.929149
-21.901300
-32.041767
166.952164
159.392654
156.255417
15.332801
1.613861
-27.391453
-17.408472
10.336204
-0.802594
4.510323
-3.492614
-25.596506
165.319290
145.722549
149.182617
114.886398
149.766998
154.510666
136.384857
156.591446
128.139404
138.077850
138.054947
145.764679
137.060883
153.734894
137.377853
170.029007
144.486176
158.922516
167.774109
138.565399
155.272720
131.207306
155.841293
162.917877
152.564926
155.868576
152.921249
147.487320
151.187943
174.392685
169.929550
134.202713
139.931793
145.947922
169.526398
26.763710
12.281336
11.216067
-30.800989
5.290132
16.998533
-39.428097
-30.461235
2.356923
109.246437
148.190079
151.494598
131.440887
140.951004
163.817795
147.718796
133.747528
-178.693878
146.401459
141.177719
143.283585
165.683426
140.853714
141.226242
143.055527
128.456238
134.967209
166.136581
136.299728
160.852066
143.927139
11.331327
7.070631
140.088043
135.314835
173.262497
134.478409
-45.448219
2.718294
-25.347651
-29.725763
-51.691582
-7.825763
139.758865
143.892059
-30.155100
-39.981598
10.460590
-39.775711
-10.493738
-1.052948
-16.728474
-34.206604
144.832245
55.910507
144.461655
140.972443
156.515900
134.246140
141.585327
157.672485
151.496918
121.640442
155.180359
146.081253
-179.951523
154.325409
145.544998
145.052475
141.954224
130.673386
131.936081
141.718109
-24.480671
-63.563709
6.567308
-35.673439
145.894012
144.728882
151.776901
124.715218
169.482452
133.720306
142.046036
143.532654
141.809341
129.301086
144.063660
144.436432
142.390381
158.586197
121.791733
141.267563
137.784836
164.434723
159.802689
150.245316
136.276947
145.468842
167.389954
120.881172
132.629623
138.576294
151.940018
138.451279
156.062744
148.398270
140.434891
142.995392
142.494141
115.989815
160.142746
124.610596
121.088661
143.777023
172.647202
153.102737
148.086044
165.480255
134.998245
125.512558
137.534958
137.262558
150.326752
172.809433
152.879776
134.528809
164.086319
93.340042
147.759949
149.646454
155.526154
6.122054
-4.977797
-0.829451
-4.005702
-12.084684
-43.563301
11.987206
-13.406261
171.870239
178.181229
136.372787
158.396744
116.493225
138.972870
148.633865
146.032486
145.900681
173.748123
152.166504
162.477753
121.066544
163.899185
125.718941
151.186890
140.710434
88.871574
122.374512
133.467575
146.423065
142.161850
151.251801
144.050308
174.843414
126.704002
148.865479
154.012299
140.753586
149.747025
136.821487
-32.380405
159.218613
161.376877
154.764328
144.137527
169.408035
152.237503
178.961258
123.195435
115.940048
161.205612
112.014809
145.051102
33.123402
-146.512802
-150.385071
150.864853
-144.050461
-170.337021
-137.432312
-165.856979
171.645050
160.754990
172.311859
-157.771286
123.944771
72.635628
47.628105
-139.730560
-175.298035
-171.218903
-155.016251
-173.243515
49.495529
-155.575073
-118.049652
24.302826
29.331409
-159.852890
33.538029
134.402878
130.992126
145.771149
173.193710
143.065170
159.149582
131.385559
144.096130
138.132187
-178.844437
148.600937
155.840515
139.754242
121.032883
172.297058
107.151222
118.025017
103.594986
135.053024
135.933899
8.771537
30.914394
-33.534359
-6.698287
-34.236248
-22.190233
16.599400
25.715694
-35.774506
148.590042
31.855587
-174.451385
123.696579
161.890259
150.970840
103.306244
172.729813
169.008484
148.681870
154.694717
172.264053
125.860313
153.874786
164.751083
135.017166
135.678787
140.885880
164.772491
158.087173
158.554794
176.758331
127.745979
122.751152
147.968933
45.757027
-33.052254
-31.700470
2.778265
-44.574787
-16.940905
-41.458157
-10.160453
110.988602
165.571686
7.668949
-14.206792
5.786756
112.182091
155.022293
141.240219
163.520096
165.771042
156.468216
137.884445
133.391617
112.202469
166.629074
3.520143
148.804077
175.836349
-12.452400
7.506972
4.092228
12.075611
150.642487
152.411316
125.931877
119.477585
172.942108
122.548668
143.261688
72.707352
8.549893
5.797348
14.310258
148.466858
162.045624
143.840973
148.096085
119.602013
29.477213
8.169285
21.953686
-32.022400
148.394897
120.289459
-37.481617
144.529694
-40.603428
140.780594
116.022911
140.312698
152.099594
144.453262
150.950745
164.092102
139.163162
141.382645
122.523079
141.134903
132.511108
141.150604
153.342621
127.938477
139.153336
132.781311
160.170059
148.873062
161.855713
172.654510
146.515900
153.817062
144.366287
118.403412
151.145813
150.460037
130.815598
152.235413
151.430603
156.478363
152.419373
147.309113
125.359711
163.538086
144.838852
141.751617
147.894547
153.448837
156.103180
155.238342
137.199829
154.009842
148.399689
129.055847
145.159836
161.398605
144.334259
151.306168
147.953445
151.216751
139.663834
175.168228
142.076614
19.851984
-44.024357
13.677695
-42.846981
-14.160269
-26.577030
-5.801268
-4.602833
-33.239006
-30.727169
-36.814590
-4.512798
-3.403983
0.161925
2.597742
-11.518373
-11.501377
150.876663
141.091293
166.401077
126.802193
154.743393
122.053368
145.591003
130.147339
155.131607
159.084671
154.007309
120.052071
154.785110
111.563515
155.797531
139.062531
147.451401
147.619888
-173.975388
149.758591
163.117935
133.872086
154.115311
150.957855
156.808594
155.185806
151.157608
157.188721
152.275803
129.812302
174.833878
166.650375
82.188736
145.130341
138.654205
113.472061
158.126434
134.330643
135.125381
138.066986
131.996643
122.723206
155.302917
143.056595
127.840752
144.498886
149.738663
142.058273
-45.218155
9.488044
47.663269
31.866776
-6.489180
28.839512
166.358429
4.421864
25.108164
3.154860
146.442123
157.789749
142.219391
139.137192
127.665848
161.436157
142.348740
161.940155
162.980301
177.001923
144.009460
155.403656
162.369003
145.997940
160.071518
131.970062
166.052002
14.920388
-10.704764
127.527878
152.389435
152.013885
136.826172
167.019485
137.163071
145.297501
124.799324
152.151596
165.921234
161.858047
-179.089142
11.237993
14.068202
28.570299
160.942108
148.875595
-40.192200
11.185828
-2.369760
-2.788041
-15.688653
101.195358
151.908920
138.424698
133.067169
119.746132
159.491547
157.788010
112.728462
119.258278
139.645645
132.662842
137.721008
148.568436
125.511795
155.353867
161.104233
150.815735
131.082123
150.890976
156.359970
132.202927
128.051895
137.040634
38.384163
128.423401
151.172836
123.268036
153.585876
142.041916
155.562881
145.102234
152.258224
141.848175
150.933029
132.791367
145.098099
145.755661
140.584442
134.804810
152.118118
136.166367
136.800537
148.290039
140.601639
172.439331
134.357239
132.488724
145.785217
179.191086
144.222000
161.824692
159.135284
143.014801
135.191925
130.251984
144.002747
140.624969
149.457657
161.174072
113.155685
128.777496
131.959503
161.289093
58.732170
21.262371
25.175196
152.081619
2.716421
151.975922
6.180061
-25.943195
146.194489
165.562286
17.015415
63.290577
171.860443
143.406509
136.175385
150.322784
152.559235
144.459961
137.815308
158.005264
-0.068528
-1.199099
-16.040564
-14.351676
-2.591632
-36.249226
150.482407
147.912842
161.959579
156.405548
137.229401
139.066772
147.867355
147.803772
133.157074
150.327850
143.424683
148.806335
169.056931
155.704941
133.197449
157.726562
148.899399
167.530594
145.361816
126.380592
-34.314693
6.501497
-8.613198
-12.574837
6.774797
-12.759015
3.891638
1.761920
4.445675
-5.958483
11.588861
9.939568
18.151043
-6.209588
14.508959
143.345047
138.822296
141.061707
138.154099
141.152328
163.336548
141.518723
141.984085
143.291016
143.796188
149.848419
141.042328
13.905672
177.532944
43.662273
-125.402222
128.196884
41.850414
135.822159
156.809311
132.078629
151.900146
142.153854
170.075195
156.303772
-174.885834
158.570587
165.903839
141.134842
152.251328
122.302887
133.644653
151.117050
151.067383
127.977272
130.137512
129.726028
107.220909
-3.217654
19.724609
52.893780
12.959768
-20.291731
146.349854
-37.481583
-43.537968
-32.854366
161.996246
141.358551
128.828461
147.803589
116.613701
124.148392
150.276337
127.271172
134.384216
142.212570
162.127838
158.498581
115.347160
8.715078
163.981949
133.468307
143.528748
154.793518
132.885422
167.591766
170.844635
-34.791374
-9.940339
117.511566
128.747421
139.139297
126.254425
142.503235
116.990585
145.362076
113.725563
142.060837
149.670639
136.242615
155.513351
117.125252
147.087265
124.716133
146.018051
147.139786
152.046021
134.884048
128.060165
151.138931
142.502151
142.320023
8.004227
9.817964
-4.247546
-12.745725
-17.179388
131.639954
169.378372
157.112946
124.196953
148.470978
144.976654
141.707123
125.325661
168.898514
130.300720
142.103714
146.555664
137.912613
147.025879
-38.092075
-14.926715
-0.027976
16.667904
143.969269
106.843506
147.634628
165.829941
-23.007879
-10.573133
-28.853733
-0.388662
-2.715700
6.973135
7.434793
-10.149432
13.806678
112.998398
164.496475
149.623016
140.382553
150.498322
129.609894
144.606628
158.315598
156.647491
128.531784
139.761124
145.915100
158.046249
132.510086
150.360352
145.253006
138.178650
156.626343
141.638916
147.819443
155.874451
133.172806
134.741547
146.295761
167.691849
145.343811
155.135956
132.257050
153.101501
138.735672
145.153595
141.526215
144.966370
144.464737
127.646881
142.036316
128.544144
150.946259
155.009033
153.031586
112.711159
135.630249
145.113754
159.740158
135.986267
139.243973
119.958359
150.237961
159.874268
150.718887
114.850632
127.552864
148.455887
147.063660
142.639526
147.105270
170.371857
119.617027
157.978531
149.744217
101.903595
-42.004951
-16.951532
25.583477
135.165375
145.931793
137.795731
143.493225
157.440872
156.503387
145.752594
132.220154
143.281647
139.485916
142.177460
141.069412
153.260834
115.850258
144.047836
157.079147
163.847275
131.029846
166.748138
5.790447
11.754382
6.932029
5.930950
119.630432
140.974518
150.089798
145.367981
120.008072
142.157242
145.594635
138.285721
105.140198
138.675064
146.227768
146.194092
142.177902
151.155960
139.817429
148.738235
23.525833
128.300217
152.430573
143.658401
160.345154
134.974380
131.181900
143.847565
167.021744
120.820381
166.156754
141.469208
172.233002
138.058258
140.499329
116.035904
169.754501
141.349075
157.092911
139.514236
165.322830
153.886459
152.255142
163.705048
147.816147
-179.944046
-17.678671
156.888474
146.383591
144.469681
169.471237
140.581406
154.158722
116.141457
113.950188
135.005508
122.092560
30.857267
-0.625888
9.836692
22.410629
13.524863
-41.731956
-14.335866
142.011276
129.725647
136.669891
164.937546
126.334778
160.774750
159.402191
156.374008
148.349731
-178.014252
138.282547
152.054230
139.728607
125.849754
156.012848
136.928696
162.739761
139.615051
128.612213
138.571686
46.764179
141.119339
106.996651
133.339066
134.023911
167.376068
158.006180
167.536865
148.540298
165.864304
116.576897
173.799088
173.527725
152.613815
152.571442
145.865860
136.846786
133.584778
127.988815
164.592789
147.916245
158.658890
149.208527
-175.307922
128.595917
148.564316
158.261948
145.480927
155.977722
-37.883118
135.367554
141.056046
139.627670
146.928711
160.979904
148.166061
149.085144
153.469391
143.265045
133.470413
160.985229
166.168350
149.497284
145.750565
160.351624
145.130936
166.529663
148.608414
172.701736
119.646797
109.680305
176.617188
125.642021
135.564682
117.743233
166.365814
-38.217113
25.697887
29.674992
-4.355636
-24.160339
67.373932
139.070862
138.011841
168.684937
149.558868
155.866577
152.139801
147.070938
111.514442
142.400421
161.747086
-40.156563
134.828201
-158.674667
143.161118
154.057556
167.726624
161.193100
167.812454
161.560303
146.664352
162.084732
132.186600
141.506531
137.162125
153.410675
144.852020
144.479797
149.460846
164.708862
157.098450
157.898758
159.391418
129.619339
142.272003
150.114487
139.776428
138.469818
125.751015
117.019272
165.612900
152.970337
147.159637
138.147568
154.493881
136.970840
141.274200
159.120895
135.378952
142.293030
152.121536
160.900482
142.232330
154.612427
138.966812
158.042450
143.094772
149.512894
142.652206
130.315063
152.862732
-47.497444
-22.042360
156.604630
137.390579
153.135284
119.335381
127.596191
137.883179
147.388016
20.828402
-44.466095
-29.867268
7.569112
12.221176
-43.385906
4.352982
134.909637
147.778168
138.355957
140.199966
171.675797
138.066711
156.369797
129.506149
152.984222
142.876373
161.077515
153.475479
165.978928
152.419510
150.125275
139.928680
9.348973
142.396835
-39.235668
117.207436
147.974762
140.071091
146.005005
136.313187
139.595078
146.764923
126.810272
161.920288
129.990768
171.009796
-132.654541
65.725273
-21.334288
153.709778
133.695938
154.691544
156.423325
146.460068
157.410614
147.107803
139.411697
149.572723
143.427994
138.466400
138.139343
10.585131
-28.760180
4.268244
14.844584
-22.426319
159.883789
125.158386
130.621429
136.407318
137.278412
24.719198
-8.653421
-41.769753
-1.992920
-41.239182
-32.822029
2.276409
-1.181509
19.365231
-6.532759
143.484619
115.104050
144.207916
-7.105062
10.098412
-34.583954
-33.573254
-42.258350
-0.102792
-42.979305
7.090773
-21.692099
-7.789916
-21.083296
7.803685
7.016351
14.676766
-31.625874
-40.239975
-48.130936
157.267090
124.704384
159.968170
144.712448
160.718216
163.291687
141.897156
144.939285
137.827866
151.097458
92.584915
20.896803
-0.606840
-4.548939
143.473785
174.319687
136.204407
128.862045
26.448633
138.136215
105.601990
146.753998
140.164841
156.701965
135.748032
150.995010
147.207245
-36.107437
1.703298
156.541061
104.311340
135.326843
124.768669
128.496597
154.291656
145.049240
137.044525
109.563820
136.196838
154.633804
157.775879
143.965485
142.609390
121.609627
126.564545
117.920044
120.786560
150.503952
156.661148
150.673126
125.328995
130.074524
153.449814
151.550720
136.711914
132.878677
154.674591
136.913757
134.369949
138.208130
134.724228
142.900848
133.650055
145.294052
134.171280
150.919525
156.384247
144.643631
147.324020
146.633972
-75.512535
127.718750
138.466812
158.401184
144.822571
139.891113
158.084213
143.475464
136.249283
156.818008
139.605896
129.531754
133.560287
155.931946
148.626709
143.431976
154.753998
-38.650452
0.000000
-23.249622
-36.176426
20.209522
9.472203
18.557501
-34.213341
-6.372060
-48.746349
-7.237034
132.819443
145.155563
151.613831
156.644241
166.735229
162.036896
145.669357
116.989082
118.473831
152.397522
154.510239
148.427689
124.900696
166.374313
163.606293
130.468369
127.045349
140.676315
132.709045
172.402374
124.134132
154.886887
153.835663
107.146950
154.123367
140.322083
144.862656
150.018463
146.062271
130.216949
159.492203
151.328491
155.585495
141.249298
137.693649
165.849564
153.093033
156.422562
145.068832
159.458466
122.169182
162.003510
6.374214
149.880341
153.529648
146.846893
148.518585
155.606720
164.277496
134.268967
103.775269
107.518097
157.168747
27.763481
-4.558402
138.055511
174.188995
147.503754
162.805603
153.396454
148.192459
123.830681
139.977280
155.614548
148.331894
154.553818
151.067886
152.300110
154.342514
159.486572
125.811165
144.932098
161.621002
137.613388
154.867996
160.243942
145.133408
170.739731
166.576904
141.011948
147.556442
121.059021
137.918884
131.773163
141.572601
160.793518
155.616959
144.188019
29.909903
66.691879
135.906738
-146.422729
-103.169800
172.802048
-147.213043
-178.216995
-137.975998
-163.339355
175.623093
34.317844
154.839722
-178.508774
-169.846802
28.952631
17.361633
-161.099945
152.354477
113.653229
127.397614
156.787338
174.339386
167.876617
-2.340423
-50.407139
16.028671
-37.223961
14.018184
-30.523209
-25.075775
58.449497
-33.120136
117.559227
2.187401
122.162735
176.240784
120.280441
140.828903
135.496933
143.924789
157.350143
162.416672
151.722809
178.692978
153.154907
148.413483
118.332130
-33.291203
-45.511810
-36.067982
16.987957
11.152401
3.456834
144.493347
146.118530
14.522678
-152.210098
17.387821
141.383514
45.089870
125.249710
-48.883972
-4.643592
25.930109
140.468658
148.985992
141.042694
148.740982
156.656509
135.392258
171.908997
169.355499
149.660675
133.603622
149.535843
142.327194
153.755783
109.475883
127.902481
145.310654
-175.714294
149.397049
144.670807
136.243011
145.642380
140.656433
140.100037
156.032990
133.506256
137.515442
149.858231
138.810883
129.488220
149.827240
140.734772
154.269211
154.853012
152.573883
-152.695999
162.932175
156.623825
147.255295
131.366089
174.239716
170.049759
148.024673
144.621811
157.597092
142.629227
152.142120
145.764801
152.113251
138.545059
152.217865
136.803619
154.714523
152.857544
158.432144
151.111496
143.512451
150.467010
144.847275
162.712860
160.095093
167.599030
135.951569
144.570267
23.146227
17.090065
127.991264
154.735352
151.304443
167.107666
158.053467
162.377991
25.099808
-35.433376
8.393536
-38.210041
-9.260918
-35.809387
-5.812542
125.528404
152.099945
157.729218
170.184555
161.996201
131.421082
13.644712
-2.253422
8.005183
149.487808
172.094864
144.390823
134.591385
162.921875
144.937042
133.932022
146.131012
166.385239
152.325348
141.405975
145.274338
124.217094
142.627625
160.148285
149.834915
156.165024
150.328796
150.103561
169.662979
144.089005
134.168854
134.673660
134.486603
130.085236
133.871994
121.229652
141.804276
144.865784
128.799698
106.767410
120.227142
166.426422
160.007767
128.624496
173.397690
149.482117
178.153671
152.047104
143.460327
122.331360
142.657333
135.815292
134.397537
-10.992020
0.966516
140.571518
159.683685
146.723465
140.558380
148.668015
152.452423
147.692902
171.385651
178.264481
147.224030
141.854263
160.024155
158.287354
140.007233
141.865158
150.703049
151.079910
164.162933
177.618362
151.782837
139.796158
142.755280
134.844666
-9.907345
-40.199097
-2.895026
-54.277588
-18.248749
-44.468464
-53.374619
8.627484
8.637905
-17.327002
150.228241
141.997360
167.562454
130.186981
150.443649
136.902908
145.152969
144.648666
128.345901
140.856125
147.366241
126.489029
153.278305
155.762497
13.147726
9.655978
8.911781
33.619453
156.446396
153.526199
137.255051
144.743988
2.333555
-41.631878
19.118193
-19.134525
-38.328342
-45.608299
-37.427765
13.634154
-18.459745
-6.547930
-29.761244
20.277536
18.108349
29.963539
-46.105648
2.127989
7.142184
4.011417
146.974121
125.222687
158.785324
127.997055
153.266724
154.935486
138.418976
121.157127
141.395966
132.395157
142.132233
125.704697
140.893433
37.080215
-16.811090
28.241737
-42.581463
169.153366
130.379898
150.108719
160.302475
137.358551
142.475266
140.978149
147.815643
-147.034286
159.046432
144.710876
145.720245
129.857544
127.202209
123.419350
146.747559
133.905624
148.298691
115.231255
-1.075928
129.998642
113.822884
145.445160
151.562988
146.482910
128.974533
149.371109
165.691498
154.648895
-49.172718
-24.711641
2.431077
-7.350257
-12.844232
-1.985836
-44.088100
-2.389008
5.399206
-38.652527
-3.732503
-4.379224
-43.466511
-45.776390
-22.632858
132.231293
143.633347
151.853531
129.204742
134.803284
161.599609
169.146744
162.877502
174.571503
170.474228
151.460632
-176.799103
-40.196564
4.641567
-26.481462
-36.105080
145.432373
142.827972
133.070541
136.790405
136.801193
134.398697
151.899384
125.000008
141.997406
139.381744
162.715500
138.337967
148.918961
129.401810
133.007370
156.435577
121.948456
160.734650
172.661880
131.806458
68.864655
16.369583
-150.071625
156.140579
152.498138
30.919226
30.749342
77.463448
-146.365845
-174.899445
-122.579926
-165.841400
44.808464
56.390522
27.389900
-175.387299
-131.763397
71.753487
33.770214
174.658691
135.214508
142.747742
159.006195
139.183395
131.707932
125.663521
-18.842005
-9.100447
7.926646
37.197880
136.805862
145.571930
155.173904
130.678375
131.506851
141.609390
149.751205
146.509247
138.737152
153.834091
163.094315
125.649902
142.812424
139.017288
112.407753
146.745178
155.285568
146.832306
129.725754
175.336197
150.896851
145.002563
139.493958
165.226608
147.224609
150.977005
149.811584
146.928268
157.824249
134.359406
146.868469
128.370575
150.786102
123.667183
124.719330
123.436073
155.890305
43.796963
45.257915
-144.496277
-141.191696
-165.258621
-126.658295
-163.660141
-170.608383
-164.835098
22.219601
14.443957
147.590775
121.450836
143.835312
155.447372
158.828369
141.699005
135.869675
123.993675
154.853775
123.294937
136.498947
159.920242
131.662277
146.776001
136.289169
155.434982
150.712570
132.274094
142.551620
142.951218
147.507462
122.302032
163.804001
142.193130
158.819839
168.747208
128.919724
155.751862
152.156998
144.091034
148.489319
153.474945
116.290482
123.972229
142.112030
136.692642
163.348663
152.070618
138.545731
136.740082
149.123383
151.830002
140.079529
153.939728
6.926113
-10.606230
3.714676
-37.687931
-25.618788
-3.159387
-48.959896
141.171997
160.197891
118.248657
133.206360
134.946274
144.117432
128.445023
142.159088
143.826904
161.195679
143.268738
119.838753
137.034073
113.906960
150.356750
167.098404
-15.792938
-6.857896
-43.934105
-4.506891
6.531108
-1.804719
133.438675
155.054962
108.611816
142.368927
140.161804
142.392792
150.201721
170.530243
126.799973
128.818512
140.173248
-28.407501
7.520134
-9.751045
0.662343
148.452972
137.917099
9.675017
-47.842724
-7.871355
157.586014
143.086639
116.581703
150.293320
112.753479
57.308174
162.735840
116.565857
33.199657
112.975494
158.052856
138.041336
149.055588
121.565559
145.326675
138.577942
141.912277
160.257507
141.349197
147.157761
128.507797
171.007675
107.119179
131.097504
-39.748955
1.279472
-35.264366
14.709067
174.517273
-13.289933
130.635971
137.429138
123.100914
143.713348
125.715065
135.207214
151.256287
165.882172
146.207916
137.192871
140.983917
127.296303
170.982269
154.657639
161.710358
149.832535
152.337448
125.406853
139.317734
150.651886
-21.283943
22.289928
-9.804376
25.530952
-24.440266
16.898064
-34.329994
-19.028461
23.858501
27.187801
-42.252880
145.054214
149.375229
161.292572
139.045944
168.767593
137.032486
142.217575
136.146622
155.596161
126.072174
137.905289
160.235260
145.521072
145.978653
74.144333
7.969645
2.013534
-21.724977
137.286057
153.523499
138.941498
144.264099
150.700531
114.194633
152.329422
138.739944
151.309006
160.387558
143.362213
141.464218
125.887207
139.837250
125.358856
138.649078
150.020157
173.031967
146.211075
139.506302
153.767609
101.995682
147.504074
172.756882
150.886459
132.506149
127.908211
149.396225
162.925995
160.410721
133.523026
153.077637
168.969421
145.439728
176.935989
169.576065
117.091469
145.355469
153.931641
142.218445
141.599747
147.653198
143.069336
146.371796
146.050903
153.533524
142.927673
123.771706
-33.298607
14.055186
-39.591999
113.464890
158.799744
153.326874
-39.209797
2.324142
-47.631042
-27.415440
105.152405
118.972748
1.662010
6.896256
15.301659
3.743817
8.861797
7.761696
-7.802051
-8.165198
145.761795
132.585281
-9.528419
-18.142895
-10.411496
3.986148
150.532990
144.854736
154.489578
-171.618561
151.097549
140.179733
135.326569
148.243835
140.254715
142.669144
124.827080
137.438583
160.604080
140.160751
147.528580
140.287094
170.964355
158.007462
122.824104
128.105225
162.001251
146.376495
140.376282
144.919174
141.145111
132.822006
143.884674
169.696213
123.530739
140.598175
-6.716708
-42.622993
134.605637
-82.951607
-13.247184
-3.431366
143.943222
134.213669
-6.858754
-13.818179
-35.796833
161.221710
111.969742
122.865509
147.951935
165.794647
139.800125
142.135376
153.102127
169.155518
136.393631
147.027786
162.050339
149.562332
116.754402
121.776062
8.117039
-27.222460
-16.818138
-15.660984
-55.243519
160.777145
149.503082
11.339684
-10.297627
-46.031582
21.482964
1.651497
8.729289
-46.611649
-42.093945
127.327301
156.235367
146.231644
178.139633
-19.930868
-16.896206
-39.264442
-53.523727
-42.287117
15.155940
135.344116
157.639999
146.489075
146.967850
174.013519
139.612854
5.626502
-37.451511
-37.152531
13.514229
-7.049181
-7.621665
9.519690
152.879639
153.494873
155.437912
150.492279
163.229324
136.230698
174.868240
142.922791
159.131042
137.652908
167.094971
138.409592
-174.560287
156.054016
129.470810
150.139862
135.194687
144.994003
142.043823
151.042389
174.440811
142.448212
110.632462
128.777786
85.963234
131.023239
146.396378
179.886353
152.931076
148.169083
159.433289
139.871063
137.642532
157.857422
149.747040
-24.237646
153.189041
160.923660
135.683502
148.534668
164.386017
119.744537
134.059784
157.066101
157.732315
146.096069
138.883453
152.745544
146.871246
126.658638
150.904800
157.768921
131.442154
160.877441
133.016022
178.069824
16.704941
-104.047050
162.145615
86.973602
4.794730
158.471771
142.577728
145.668610
155.962402
153.622314
173.706360
162.880737
124.179840
165.463837
128.361496
131.709274
121.709908
123.050194
5.152329
15.168447
-23.757412
5.378624
-32.146935
-22.728096
0.134170
145.767746
150.336304
144.487976
137.090408
146.929047
128.882767
126.786537
171.894440
164.584869
171.239105
144.910782
166.017090
151.938263
147.074402
120.978683
174.019302
-32.834576
3.819468
-25.302301
-31.438868
8.707976
9.191352
-44.701042
12.156850
-38.313690
-18.098942
-14.954664
-13.346032
162.465424
138.732712
133.229706
146.653885
174.747055
-18.260807
-14.030332
-44.556396
-6.761177
37.957607
0.787830
-22.605261
-11.151625
-25.071375
-19.996145
147.812027
136.311005
147.839066
155.593872
143.811691
121.175201
149.192368
125.560287
159.845062
132.650269
167.683517
12.456693
168.597046
128.961380
55.800121
65.692703
62.797192
-120.551537
137.289597
112.508705
24.249840
-139.845428
14.294705
51.767601
39.454403
158.139221
9.681964
-53.422276
-42.286720
-115.948494
161.263428
115.424629
138.976181
154.925613
129.030762
156.093185
125.566505
131.349167
137.149704
142.074081
127.581573
122.533325
150.247345
168.096924
166.208984
145.361984
138.061478
140.238892
138.900818
134.362549
137.873459
135.837570
146.438080
142.487900
146.244415
130.610611
146.536652
159.891754
139.228668
156.837799
135.376724
176.296295
152.517441
133.902573
131.831512
136.843842
128.029816
-12.833058
-36.224701
-47.964344
147.289963
120.018738
164.065277
151.865540
4.103316
8.289368
2.983144
21.746584
-35.264740
-19.007732
-40.439808
163.910355
-173.894470
155.497726
119.640541
140.439194
162.706863
139.737991
133.575729
157.775055
139.377045
122.719925
162.606064
150.192047
144.499146
157.387039
152.126099
156.639587
104.900085
15.688642
19.400618
129.223541
132.575424
114.987717
155.310669
111.617264
140.052536
144.089630
109.231224
166.884796
138.329056
121.357605
143.209518
142.219803
140.700150
142.328949
139.936310
152.055130
115.487465
131.229202
151.593079
132.739929
142.274261
137.570099
144.951431
136.578003
128.885223
137.400757
144.812912
137.902008
-2.501394
-34.411362
125.916718
132.340912
161.869736
129.175949
154.776825
-15.729735
-14.939556
-6.320061
-12.833258
137.049103
141.649704
156.485519
158.250610
138.846985
135.193893
153.962936
144.168655
150.144943
141.133392
133.800919
154.554474
137.613617
150.304291
118.608223
136.322037
128.206909
152.243195
19.504354
-21.151659
25.859760
24.163410
123.192673
161.427002
115.247894
148.423279
143.945007
144.512970
143.271210
-14.355700
-8.131660
-58.634670
9.033353
79.675476
-2.182833
-28.511379
-18.652962
-33.462399
38.920208
138.621735
178.204514
155.043549
141.538437
17.960033
18.643423
144.211548
143.927139
121.698936
168.458939
163.106674
131.426132
140.642975
121.645142
138.468170
140.324295
-38.273441
8.802946
-112.671722
169.917175
122.784409
134.584412
148.749847
139.997986
-42.947529
-4.196800
16.100336
-2.323216
22.890575
-16.015257
18.561945
97.503273
164.665634
160.177322
129.357224
175.943237
150.785019
139.205032
67.963562
31.626226
15.564496
-46.135746
140.815247
136.147797
146.585510
161.573212
152.213272
132.520477
126.151741
176.853210
152.783463
143.067200
178.911224
152.287598
148.197128
129.839844
146.838928
147.107712
123.563126
153.876175
158.292084
140.529938
154.003326
145.573090
157.316299
153.082611
160.110062
128.667419
170.566589
155.062317
139.661758
154.743927
152.131256
144.872177
137.999893
154.715332
151.013458
164.919174
112.869507
139.103455
160.909637
143.300903
122.527168
161.972244
170.787430
139.567215
164.651825
148.793671
176.307419
119.118561
131.938217
111.604126
140.312332
134.944366
138.485443
145.687973
20.250559
141.322464
169.033585
158.450867
147.578735
136.359131
155.744217
153.932404
143.300308
116.112495
137.887558
119.310364
144.716995
162.425903
174.167984
160.875565
135.135361
140.601501
138.573273
-6.219715
13.713222
38.609676
-36.876865
131.747482
123.930634
144.249573
125.263817
114.341011
150.800934
123.589943
154.826691
128.914246
145.135956
-49.773949
4.108229
-27.003525
20.224623
-81.959175
149.534607
166.320129
133.670914
137.726089
142.924835
157.479919
169.377167
165.280167
164.545486
157.496857
162.016495
159.869965
118.009094
159.316162
145.710464
173.312698
148.131866
126.364670
134.338455
125.265869
151.599701
-27.883471
-0.837901
-53.117008
14.491842
19.549801
-23.391447
-15.626106
-13.741659
-4.322731
-0.019782
18.149517
2.048990
-24.081226
-26.880878
-6.679758
6.072572
149.759705
136.368317
143.197571
148.472427
134.023071
151.934830
136.213593
114.237419
133.654938
151.176865
152.910400
138.203156
161.217758
130.995789
127.982353
-178.626541
143.859467
136.622620
143.257004
143.432404
132.243607
166.910873
170.198654
122.604645
145.424759
163.995682
172.243362
134.674957
147.003174
133.754776
172.252274
157.100861
137.023773
136.560226
132.648956
146.795517
7.853679
-28.466339
153.917755
177.380112
169.696381
-4.637302
-21.446884
-27.037998
-10.586451
142.535553
139.950119
140.934692
153.662323
131.343506
144.802811
153.795273
140.648224
132.696487
130.133331
-35.983360
-31.731144
154.088577
120.871559
133.887909
148.144867
152.552582
162.236786
171.800339
139.253815
173.553802
155.435623
161.785309
165.580933
141.337753
140.970062
145.231415
131.274200
134.475891
149.341919
163.090134
152.377426
-6.044550
1.152160
-39.853737
7.433844
151.395035
-28.368807
5.321044
-5.522935
-41.924847
3.918166
-36.853008
-41.723068
26.990442
-4.533973
-11.700161
-41.726650
2.552670
-33.709167
10.322433
-10.321384
-32.830704
14.716530
156.291214
157.171829
146.801361
120.324814
136.561890
144.123779
138.090073
141.015274
159.963959
124.351097
139.391830
139.542130
153.092361
154.229507
146.024429
143.180283
171.849594
-43.781528
-39.218304
-25.700556
123.442902
150.723145
172.274231
146.429779
162.794998
158.797745
139.845901
163.991989
127.752998
147.431671
158.010880
166.752655
150.819336
125.157883
132.638763
128.244125
160.420090
153.359436
-170.939407
139.587677
-178.986435
155.403458
138.245102
127.998886
144.260117
161.577057
0.530449
1.938459
25.595295
75.487038
32.516937
22.605705
26.574999
-24.146835
128.729080
156.074493
155.203369
128.426331
163.746964
150.271744
145.028793
143.247940
135.018295
156.277267
145.812332
0.527490
29.589815
-43.685513
-0.452407
15.159114
-51.495270
-15.646392
157.451019
168.215393
140.467697
152.463409
147.404434
167.309174
170.786240
132.648041
158.829208
146.140045
149.381973
140.969803
149.506683
160.130981
146.127182
140.404800
155.116730
161.188782
123.646973
139.353424
164.001526
147.451935
145.395920
159.726974
-43.381367
-34.046803
13.502635
-29.874092
147.058243
-175.618713
119.592522
151.230530
165.116837
160.431595
166.889755
158.019043
156.657654
139.182846
156.752975
108.947861
134.761887
131.262756
170.263718
154.782562
139.223206
156.024582
152.062119
145.957642
160.196152
141.758545
139.092834
140.842453
-19.553772
-42.967339
5.386124
6.516409
-32.220188
103.740311
-35.986866
-39.811199
-48.442066
78.643967
137.286942
153.730347
146.400009
151.539856
-177.902664
150.636917
158.334732
139.899933
163.355194
173.455688
158.540237
137.067108
124.521133
156.372925
162.457520
154.219131
169.234558
145.227142
164.388184
129.149933
150.132324
149.021622
154.132874
3.157589
-10.604615
17.378403
1.247411
-14.611264
-23.844271
145.251587
-44.282372
127.879356
135.298065
149.861450
132.314407
137.127457
155.275986
130.140991
162.103897
157.497940
155.348480
137.568848
150.508484
132.796417
127.281441
139.008987
141.072418
152.318665
175.145447
151.072891
143.047241
130.015793
148.811203
145.538010
148.214951
143.722534
132.802032
145.923431
151.503448
135.003906
150.038300
138.544693
158.761322
147.338013
145.334564
120.634300
148.734161
146.908569
178.931183
134.895706
149.789352
143.986313
146.565552
136.033615
169.625275
142.442566
105.004959
130.325500
143.522400
131.717728
139.014618
130.469147
168.388336
144.391861
140.947876
152.932373
130.670090
-17.666950
-38.903961
-17.219337
-5.485158
25.374544
0.314658
-35.768284
-37.233604
138.695129
150.367554
160.601807
176.431015
144.628067
116.828400
149.477295
48.832626
74.429901
-150.983154
69.209419
179.401596
-166.226257
-161.421677
-168.448105
142.974091
113.699013
113.661156
159.702225
159.289230
147.772415
168.860291
145.467773
148.765961
98.097984
148.045242
146.004349
-2.842897
30.044313
169.472351
144.317429
142.990356
151.327393
119.156265
159.632858
152.802612
171.409348
147.975601
134.527618
120.395546
104.258255
163.424942
119.592300
160.727737
162.298889
118.816833
140.103348
131.136459
144.649582
129.230026
137.101028
108.164787
145.718201
132.737915
132.652527
117.190369
156.031891
140.622269
155.875702
131.546097
140.817032
-28.380499
6.182250
-41.803020
158.504196
131.332321
144.452896
147.408356
-178.794388
148.737122
145.694901
160.217987
140.492111
154.188858
152.617798
154.280167
134.878067
138.401535
140.556595
128.304138
151.147675
151.067520
172.631607
135.977386
-0.917919
152.925720
138.761719
118.869064
150.328903
158.208755
130.490906
148.503387
110.155472
139.904861
161.171951
142.619598
146.677597
143.160843
130.626297
148.015060
140.798187
143.225937
161.235428
165.708527
152.509552
157.906784
143.209839
150.590927
14.042342
-38.545109
-3.748574
-41.392311
17.941793
-11.287215
12.800236
16.796053
26.972054
1.910903
38.466282
145.766617
151.780029
152.215668
136.226608
152.675690
144.710800
144.382156
160.991943
130.024918
140.434662
106.698090
115.835930
146.134125
158.228775
161.117432
142.266418
131.583008
140.092178
152.162354
161.676071
141.243103
133.835983
141.826172
137.798752
138.260147
124.854584
139.606750
110.023087
142.404709
152.098862
143.161453
144.837891
153.183136
149.527374
124.435387
145.558502
-137.377579
-156.359680
-170.913040
23.010168
35.194260
24.476574
82.985970
42.668438
80.377571
-177.738678
173.877838
-170.089706
142.742477
-142.485336
-149.565170
106.104103
-144.230225
1.584985
7.665723
-140.253006
139.045319
42.035343
141.135742
128.602325
153.946503
130.765137
142.980499
12.443544
146.436264
132.127106
143.028625
150.514343
138.864487
139.914047
155.589905
148.106415
158.334625
113.641281
161.120300
123.855286
155.119141
144.725739
131.215820
143.040817
121.926056
145.289917
151.744278
145.406937
139.513107
165.622116
168.818008
144.345932
158.845871
109.871147
5.711927
-70.967926
-3.652698
11.545056
18.445288
151.608719
163.613724
157.066650
151.191040
148.524078
147.700027
131.050415
163.361511
134.343353
153.833862
143.875015
138.700638
167.342911
170.989456
141.026276
162.395340
138.130295
127.972969
132.544327
130.567261
124.429207
153.478439
154.129059
109.741409
8.196326
157.544373
156.247955
144.602371
142.480240
144.362808
126.716629
132.881149
135.647415
165.522125
161.256836
156.462082
148.249435
164.071793
129.265182
146.645691
154.986603
156.268082
155.249191
154.195892
138.718674
139.925507
154.765106
126.171494
151.504028
-1.086425
-11.483929
4.927202
138.370117
154.275772
142.390503
148.224625
116.818237
131.753525
150.605698
163.619720
152.699600
127.362915
137.736969
139.829422
159.215225
135.143143
144.407196
136.322037
139.289169
143.905380
146.446426
156.663254
119.581963
148.511703
129.640778
160.090851
122.258575
142.970459
129.458359
125.525742
137.838028
169.151138
145.990921
135.808899
140.574768
137.059113
150.136536
100.081093
-48.125614
-36.644138
8.652831
4.535571
20.592709
-17.956190
-17.111050
135.238281
121.182358
132.716522
142.393570
-167.633331
0.629939
21.353794
33.835335
64.832283
33.991501
134.266785
136.382477
145.805786
140.309677
166.254044
129.699661
116.315147
152.922653
156.320602
155.394241
155.395569
138.008789
137.084167
166.543655
155.760269
149.149078
136.515076
1.243640
138.049210
109.487541
145.263367
148.518585
134.982925
-2.291832
-39.999733
5.633186
-2.644787
25.466211
-39.289059
-38.848145
0.894381
-8.482533
-22.251198
15.467255
-22.261576
-38.407349
-37.980328
25.291433
-10.453139
-19.711643
-29.754532
20.688532
-12.172668
151.269821
140.060745
151.336929
162.278488
149.033768
146.760468
115.314667
150.846634
147.826172
134.048309
136.049652
132.379791
138.870377
146.692093
163.329391
140.765335
147.369736
152.155304
158.091888
143.655441
159.008865
149.440979
128.064636
125.906174
141.548965
173.372345
147.268890
140.048996
155.233765
70.254089
150.784668
162.169769
138.874466
144.352921
135.428116
70.731697
148.588135
149.744766
133.054153
142.027115
171.698700
167.836761
152.971054
130.458023
145.060623
162.759247
147.886200
135.890015
171.861984
139.097610
140.357681
149.993698
147.736832
-36.773464
18.080759
-3.593303
10.100106
132.063614
2.095365
-48.649349
23.095942
140.591339
168.855316
12.223613
-6.624244
-38.817585
-23.715340
-27.776215
-33.563293
-24.211761
-49.156273
5.809911
-27.518906
-21.827112
155.062515
143.879501
124.287605
163.518005
151.373932
122.724030
141.482849
131.528610
142.779938
151.258820
141.150848
152.835739
145.156235
140.778198
135.255737
89.232124
9.179950
-10.429754
8.132070
-14.017070
19.395859
142.538147
16.210396
-36.499142
-6.822454
-39.349613
147.212311
4.148976
-27.261024
116.720963
144.539383
115.818886
-27.066631
41.766548
15.239094
-41.311169
12.502886
17.081497
6.282099
-28.574825
163.934891
143.144196
12.032701
-129.167892
1.039105
-8.297655
15.647062
5.759085
16.335026
143.469131
148.463135
143.954636
125.451797
110.488541
151.163925
153.867050
148.961533
120.133705
148.844650
154.666245
131.543365
148.063446
162.671631
142.170212
127.016556
9.302398
-41.689888
-32.766018
-41.997913
162.173630
134.247696
155.025070
-50.415409
26.167915
28.032915
6.758566
-6.667533
-6.424250
131.322540
-0.544286
-19.008875
42.520485
157.815918
145.972946
138.467606
174.542770
124.856384
161.546402
165.852768
143.289398
150.063019
134.738403
141.305405
141.802536
105.287201
124.584312
133.995728
146.257751
118.817566
-146.536942
-137.554108
141.284271
2.615315
127.236763
138.729141
-32.810364
22.710304
-7.696129
-17.687654
142.194794
149.852600
120.578598
169.174896
150.182541
159.411697
128.881439
157.192673
151.439758
133.971832
138.782501
148.900177
-12.423035
-30.753325
-26.605732
-19.794714
69.536537
9.434505
128.671799
166.494492
157.569702
144.365417
165.445160
154.666122
172.547134
163.986023
156.954681
138.833221
131.253311
128.918472
150.540100
130.720444
158.801773
144.869461
-40.867649
33.337498
-38.351440
130.465454
139.707382
139.801041
146.391785
132.807068
154.414307
151.423904
111.470146
115.915817
166.127853
143.161194
156.248199
159.439102
150.129684
149.554611
172.565506
125.367867
161.802841
149.377487
146.666504
171.235870
112.347771
148.327789
162.637161
147.711563
133.723480
147.734604
167.239014
158.327347
149.264313
136.227325
166.090042
145.178299
61.576508
57.950623
19.222120
-142.004486
-135.886520
-139.428680
161.769058
-145.657990
-144.108139
-168.584686
121.535286
154.227112
138.631042
-144.250412
69.873558
120.789497
153.665024
152.455734
153.161560
146.978180
142.977005
155.776611
170.255798
168.281693
150.056641
168.426468
156.659698
138.784927
159.273560
158.055344
169.072067
133.232086
156.839478
134.726013
-31.193148
-39.148464
-10.520723
-17.014482
114.673225
139.066803
164.176941
151.584671
144.622574
152.890076
157.335770
121.733757
131.644913
140.484222
150.438400
148.631104
-38.572777
0.200769
-17.980158
2.507958
14.124976
159.277237
150.829727
133.040222
144.240936
135.107697
159.714569
11.760348
-26.712854
8.622270
6.178474
-1.630149
-37.113720
144.845413
141.882614
155.692047
145.934158
147.308929
7.624137
-27.902632
-34.521698
-21.738462
-0.076617
-39.598938
14.003739
-40.318676
-0.340923
15.528704
-2.012659
-23.799889
144.852600
125.706787
140.926468
149.903854
152.525970
136.959030
115.697975
140.661560
156.531601
124.573547
138.698746
143.864410
139.834244
134.278473
141.410782
150.656158
151.487000
170.013367
132.566086
115.834785
147.529922
130.708145
156.684937
126.409470
148.204941
143.680588
136.160248
140.552246
170.406937
127.651909
144.911438
156.483948
156.221054
156.920166
157.354492
132.895920
140.253723
140.281754
156.312180
143.966400
136.846252
149.803848
163.090042
41.929581
-39.109989
161.850647
124.680206
125.991127
148.037598
141.016922
139.128738
102.617172
141.812561
143.757416
142.540100
148.322830
138.108536
136.883179
145.225601
149.861404
152.778259
155.076752
139.881439
100.329720
148.149902
147.961014
-0.245493
-1.324412
-15.592599
-23.280880
7.909664
14.053134
-25.795811
-3.515300
135.426788
144.436386
129.169220
117.878784
116.363548
129.823090
25.048298
-49.023827
136.677536
150.901337
133.039108
141.518784
131.010559
147.975891
135.655075
156.504532
142.965317
133.409973
126.717033
113.013855
158.953369
130.536530
150.990616
-44.895130
8.954907
178.582520
143.584930
150.573486
156.542191
150.694534
135.249847
-21.746815
124.991898
138.782227
158.064072
133.974319
117.656929
127.173386
138.589890
154.704971
130.296738
141.155777
140.533646
155.142273
145.467941
123.103607
160.727097
157.225220
114.962585
145.581314
137.375778
143.727859
138.935455
132.926682
165.924866
-1.263620
-31.227360
-41.830544
-3.499055
-23.970381
34.285744
142.871307
126.336990
150.215515
144.546631
139.590118
124.623367
-120.755280
150.796677
139.577591
143.367798
137.606110
152.299606
153.066864
141.429626
139.643387
159.174072
146.057556
134.499466
158.086258
159.050278
131.927719
157.273026
160.533279
138.152100
162.237671
164.037827
165.851059
18.884352
141.508530
140.461578
170.102356
126.014580
150.196457
126.189980
155.657562
173.654724
141.133606
148.219467
156.322891
135.623749
143.759644
142.000610
143.481400
151.248672
-3.080895
-43.491096
-0.083929
20.150312
5.103153
14.257051
12.907907
-127.207748
150.833130
115.802780
128.991150
38.984650
-179.172668
-132.656097
30.381207
20.919924
107.204437
144.241837
164.181641
139.358124
151.247406
160.474762
159.566406
153.599792
131.289108
155.709213
148.754089
148.173477
135.269867
169.923706
152.977859
149.827957
138.271225
130.368011
160.320190
153.231293
162.177414
146.964249
140.699326
167.127029
159.372131
136.442184
112.844849
151.112152
149.294464
4.930182
-41.585537
3.940642
-14.296408
155.846741
29.728100
17.068541
-7.603800
13.884852
-159.804810
144.675095
139.830719
135.817123
144.333786
152.308960
127.823265
148.229630
136.108780
173.847748
127.415207
135.639053
158.696930
143.479492
146.517044
153.323929
136.016251
143.018005
139.213425
149.943100
142.606445
132.486816
173.478348
153.786316
154.610321
137.892212
156.166916
158.667114
157.735703
125.380493
135.602386
158.206543
151.689255
144.641052
151.460510
138.827591
143.797531
141.778549
146.366806
143.131134
138.388443
153.604141
130.960251
144.431015
144.974945
141.169403
126.308182
123.518227
142.924026
-166.190933
146.231903
158.074417
119.642258
156.734528
140.620926
163.510269
168.502335
158.362823
143.255356
-23.953367
-36.368988
160.947220
157.342804
136.237930
164.212402
158.423767
118.037315
134.805756
133.816269
159.300781
-46.905235
-51.425037
-6.429559
-41.844616
-29.292662
-42.493866
-13.116356
4.571747
-16.335499
-33.690979
-26.485874
149.565750
140.204453
132.864960
131.449600
140.463821
113.613586
167.891800
144.944412
150.324921
142.602875
151.356735
23.243376
122.530884
119.356812
126.534218
101.373405
137.721634
146.518356
161.091843
139.145279
149.712280
109.340134
147.544083
-6.563545
124.082047
132.309387
140.350128
-3.058767
-71.375359
4.038421
134.200409
171.184998
135.197540
137.573334
148.749527
153.730057
137.551010
156.618546
161.001953
-25.408424
136.220901
147.189468
147.554871
154.316071
139.044800
171.894836
123.690445
137.526855
171.625671
145.757935
5.552097
-2.820778
-2.736237
142.486252
149.110626
134.455734
138.658798
154.054382
160.386658
143.668137
127.639496
163.932953
139.986053
147.464233
126.371635
132.986771
151.738052
115.104271
130.867325
145.638962
109.752647
145.689697
111.663994
140.688080
63.137131
-168.085876
-114.175270
-175.702621
133.052338
105.173126
150.304184
156.048660
150.523468
125.295662
129.473892
138.878784
151.300980
128.933350
143.203217
153.252655
-176.023041
145.746277
121.632751
150.825684
148.289322
171.692780
147.077179
139.676178
173.259521
152.907349
155.766586
134.480850
4.314703
-8.518665
-30.951561
-47.580315
-10.454156
15.572385
33.143139
-0.452407
142.586761
169.088516
151.143845
156.751389
117.691856
155.905853
138.262268
120.305733
169.844498
131.934616
134.698776
131.907257
160.645340
1.558339
21.647530
141.091049
130.875778
129.040848
130.383377
149.024673
159.496826
153.105209
-10.484921
-52.958035
145.433624
142.392960
48.294926
3.337830
137.753891
161.160080
139.494858
144.654175
24.614258
137.215698
105.634392
143.153076
128.029694
151.068726
142.393433
129.497543
136.090698
-42.571232
-27.685345
-1.390861
-31.453825
159.469864
146.687622
-1.140038
-10.900133
-53.964149
49.948318
141.558167
137.677338
133.182480
141.953720
128.773071
157.897720
126.393166
165.250946
140.662735
145.078430
139.823471
145.712967
154.565491
136.515244
145.448532
158.268814
149.017776
139.905487
157.811478
144.232529
126.189880
131.410019
140.577316
129.381760
153.920242
143.762039
152.801865
138.658707
145.052444
131.596237
105.351562
146.462097
159.413559
-157.609009
-170.136459
47.018188
114.201439
149.766556
132.833954
146.595673
129.975235
143.742981
149.778122
151.823166
143.124863
1.855829
4.741525
-7.202959
-43.308208
141.048828
149.190781
125.337135
121.516571
145.659912
153.841110
133.937164
163.740265
139.033142
160.753418
158.666046
141.948715
-14.836010
141.259186
55.099548
-37.460766
5.854743
12.473289
-17.392782
69.528656
132.304642
162.214066
136.331268
156.678268
131.269379
142.636780
161.128723
149.172028
162.145493
145.383926
-175.086884
131.266449
150.826263
146.274063
156.792007
142.053024
172.181747
144.155426
174.745163
139.289902
132.188950
143.219772
140.591599
162.247559
147.217316
147.788681
144.497025
129.323120
6.353941
-37.813755
-3.199533
-1.348427
-0.954496
-33.982029
-1.157413
-23.798729
-4.101455
-47.593712
135.180832
143.689789
143.962997
148.314957
-39.444286
-25.468229
-30.748035
157.884674
141.155884
166.872726
114.216675
129.984970
137.919373
165.196579
152.231705
144.835526
141.129837
150.792206
142.158508
148.716354
140.107681
153.085999
-129.829071
-150.171738
-158.459610
-156.601471
121.962105
102.550507
156.490295
23.647266
145.256012
142.826706
150.796036
160.462845
149.703964
151.624695
165.951447
144.199280
142.082458
157.765076
146.031555
149.243103
140.418823
153.925903
120.954475
154.492630
150.604645
133.170944
155.836151
-137.943390
139.177399
155.955948
177.484772
154.319870
145.094101
171.161606
153.629074
138.003586
134.460190
134.725372
142.843521
103.072449
154.331116
-42.282806
11.259370
-79.290108
-57.409424
-31.174494
3.520977
173.431030
146.962509
136.418976
131.554184
113.844498
150.418610
139.886475
149.380829
167.312866
128.546707
164.905777
157.530594
152.426895
147.961151
158.629990
151.345261
160.462875
153.539642
153.840393
126.532608
137.128342
150.964417
-46.165604
-28.054735
-36.196789
162.915665
166.553589
132.016327
162.109222
166.187637
150.385178
162.779221
132.520645
141.441452
116.641609
130.736542
158.450211
152.107117
145.359741
167.264160
140.808411
141.729828
164.515656
168.001343
-39.008427
163.586334
139.176178
136.599442
154.892075
146.405670
142.175568
154.879105
160.419510
159.266922
141.086044
138.662903
150.058960
154.036758
133.199539
129.518417
143.200668
134.227158
150.081421
120.648590
-43.358356
-43.781307
133.076202
99.666481
165.025589
144.932404
26.541735
11.616692
6.973417
-49.706409
-2.759886
-1.114871
151.425430
114.013718
114.265060
132.515274
7.353139
-20.221313
-50.916332
4.443162
20.233215
-37.521553
6.548919
5.334249
-29.171299
-9.261555
-2.123662
14.113287
153.697800
136.388138
140.045227
145.202087
176.713821
147.104187
139.343384
144.592102
-61.383076
-45.102631
-35.708115
-13.572227
0.359365
31.388481
-42.149208
-40.059334
-57.419220
9.514340
14.836930
-2.950748
10.041341
-46.303310
13.260739
9.670138
171.373825
124.651871
115.459312
112.354401
136.057220
140.503891
-178.453506
125.058884
163.628983
143.818207
126.520256
164.948929
158.277023
148.756775
145.797241
145.343735
151.631042
162.155716
166.638977
142.442139
147.444183
137.909866
147.794876
124.986977
15.511116
10.520312
19.732723
-22.060005
43.084518
162.249542
154.112518
145.602310
141.535965
135.964676
176.770187
153.970139
138.936234
141.915298
155.917511
160.720078
154.348114
127.753357
165.725845
176.279266
147.717178
124.993408
136.191956
169.172363
118.766861
165.595276
149.512299
139.344482
160.658737
168.776596
128.032944
146.925873
156.945404
129.491653
168.373260
165.622284
164.271606
119.994904
157.982971
143.090652
146.535141
153.447495
170.619965
144.397186
142.409149
136.969162
142.190430
152.771591
107.911758
133.653732
147.220337
125.208450
-139.724411
148.829239
153.484253
134.370865
-18.819658
-28.275610
-44.273483
149.537888
117.132523
172.706146
120.321617
128.131195
139.623108
145.132141
139.420990
163.733063
128.887848
159.144913
95.988724
125.932098
130.229660
141.847305
131.396362
-11.702990
21.329031
134.088242
143.765244
151.551773
159.390442
144.533722
173.702469
139.341095
138.230637
152.083313
153.606857
141.138748
132.182983
173.440872
157.181915
141.302231
160.339371
151.607727
125.796806
168.652252
172.770111
147.907913
155.443314
145.730118
160.841965
141.523849
-5.864745
167.169479
160.586380
7.267361
136.573868
143.539154
127.125099
116.224815
143.531357
150.130020
145.846771
150.484329
151.011414
142.523254
161.740173
81.363190
146.821976
135.773392
126.145966
164.874756
162.251328
154.374496
155.149734
148.216461
137.580750
148.156265
128.120911
147.019974
148.859818
-179.114838
161.623596
130.662415
146.496948
149.586182
150.490524
162.043533
120.633102
115.887047
126.049088
119.914330
109.894829
131.325317
148.680450
136.159927
135.508682
150.487106
152.242920
157.469696
141.346558
150.648621
-18.508789
14.557014
56.654541
177.305069
140.873962
-20.876085
8.254284
137.790665
146.305695
144.021759
133.569016
130.263977
134.161423
146.012878
135.075104
134.477982
146.355270
113.552071
19.500120
145.460022
91.766838
-154.146515
-164.325623
-166.907791
-148.432892
-171.112137
138.179657
146.794388
-178.335861
163.954727
95.030510
98.640213
119.230988
135.431335
148.579590
163.501450
168.268494
-160.093582
163.428284
145.607574
142.129959
137.449341
159.861313
154.306885
142.316162
163.812744
149.426346
146.265839
119.949371
175.393585
150.624176
174.546432
-38.538242
135.383301
148.908249
134.686127
128.904236
151.371521
150.966095
153.176880
155.245743
138.405151
170.400085
142.484482
134.297745
147.878036
139.187622
135.933533
171.597702
147.508606
156.934082
137.320419
153.580994
148.633408
135.315460
147.957367
132.330688
132.689224
138.795303
115.353584
104.981148
141.267258
137.894623
152.207382
148.961182
164.374130
158.714340
140.750702
154.988708
167.576706
-158.989944
10.532258
-45.218697
122.851189
149.602966
152.754944
131.069595
145.650711
135.422897
153.584885
115.551361
128.341843
144.844040
168.779480
131.777603
139.743942
158.894760
173.628952
165.073563
170.090790
141.598633
168.221451
149.185608
167.173019
-178.890228
126.484825
158.749573
-178.815674
142.973602
142.644836
136.002930
130.216370
162.429733
147.572601
160.442139
150.615341
150.880615
158.216904
139.863113
122.722267
118.986519
129.344467
166.184998
152.434464
-169.399628
131.182938
148.776245
139.003555
152.960876
150.079117
145.046661
163.734100
128.685654
109.789619
145.302780
146.553009
152.673096
140.989090
162.872528
129.755295
146.220413
148.959976
138.410507
124.483658
150.681961
166.768997
155.241821
146.574936
155.712524
156.729004
141.896866
168.373444
149.908157
149.828873
-4.687676
166.981247
151.461990
146.011108
164.927505
140.705414
130.165482
138.942001
121.588425
128.228683
125.123375
163.840759
126.370415
136.955795
162.956314
127.376038
148.609344
150.097931
136.939835
172.988815
141.794800
124.521156
147.675735
156.426361
171.228592
105.219330
155.437973
156.436142
121.154625
145.676025
120.036156
136.653168
150.745941
141.511551
153.690018
136.174225
141.936768
157.057327
144.388641
149.712814
163.120316
144.171295
152.436554
147.999985
165.267242
143.555954
141.939102
145.506424
125.085533
154.330872
158.509109
137.880188
134.215347
151.379608
137.398682
151.660629
171.618073
147.690521
158.138245
155.976791
157.111954
4.559347
-55.542072
-1.422303
-32.372471
2.579823
6.404166
134.400085
158.939453
161.128189
119.442940
147.011703
153.734406
162.497116
138.369797
158.028656
155.159180
129.505692
168.968536
-21.264610
136.569870
137.666641
145.861465
146.483765
176.986618
145.511063
144.593994
-8.577872
149.677582
149.615417
135.703369
132.002441
124.880028
158.672821
117.394333
141.244186
131.915100
146.613266
143.022125
144.286316
145.668243
129.422607
129.101669
141.606750
143.652237
143.366241
163.406143
141.790131
133.962265
132.963776
147.968887
148.127075
141.478699
133.190186
144.702637
140.328217
3.600707
10.329235
-1.620396
1.660125
144.451202
-21.838371
-3.049344
18.614344
123.621689
142.401077
163.451355
139.986496
-49.494480
30.349894
-7.303689
103.805649
150.780319
132.480927
165.305725
104.072731
168.385361
134.290970
154.017929
-37.385597
-73.994095
-38.315807
-34.424370
-77.175529
-30.212154
-7.926349
18.595720
145.312836
130.587112
153.147598
139.076355
155.447586
163.298050
14.240136
-157.733978
-143.987015
-176.546051
141.985229
136.147491
149.765274
154.100967
-20.589066
-33.584225
161.096222
151.799011
119.329681
153.315277
131.452591
139.444199
167.811371
140.947891
150.622681
120.838661
170.124634
143.597321
123.598686
-16.195759
1.587329
-11.733912
-42.270054
138.454025
149.155472
129.435272
127.665001
19.070713
28.531227
-27.189587
-2.236597
-2.601733
41.258522
-22.836775
-21.101725
19.930067
-26.369019
-2.608270
160.993393
148.387695
121.612633
-174.534515
159.827118
146.929138
147.530151
158.419937
150.545486
132.786667
137.164856
163.982101
149.283401
162.003922
143.400818
136.142731
169.867310
150.572739
117.099571
151.068283
148.210052
139.293747
166.749924
-26.404236
-6.275542
-28.203773
2.328433
-8.243906
-2.615839
-34.503609
148.729980
148.133347
151.841370
141.719864
154.758286
157.829880
153.764923
156.065369
147.572678
146.148560
148.233353
137.722809
138.131439
135.866959
132.977417
137.137924
122.426353
116.960182
139.016815
95.916862
-164.005341
-171.192886
-145.586594
-162.143478
-137.928375
8.450686
133.142242
122.356438
158.419128
139.977341
154.517502
134.268356
122.897362
129.663895
149.269943
159.348694
99.880814
141.732132
156.758301
150.799545
138.961884
161.643372
148.631531
147.062424
139.030731
125.602142
124.913536
154.923508
151.707489
143.667648
141.565186
117.117493
149.594147
142.362137
147.393295
140.266205
122.000153
18.702539
-18.441757
16.694756
153.047241
140.240799
145.237183
172.322021
146.355850
161.624146
-48.382111
133.753403
161.563095
145.011963
171.629456
150.280319
124.855812
138.525253
146.354218
169.453384
146.008087
145.981827
167.819290
140.341324
112.696152
138.494766
154.350037
-33.441708
12.911820
-4.537816
-6.415454
132.541733
113.583260
157.446884
-178.351822
148.217331
149.684784
144.545105
155.401306
160.833618
146.876465
144.212341
147.007843
138.049179
19.328171
-46.891434
-4.468701
-32.741806
-17.917534
14.228149
24.329248
142.862183
142.494156
158.586823
158.263596
127.016991
165.958252
-35.935402
120.657021
132.646255
32.175251
-157.615921
26.513382
-132.936554
169.995407
-156.100372
-149.209061
31.389294
27.539927
-142.247818
74.856094
-168.513168
63.694332
113.428833
149.356216
152.284729
141.993652
155.817841
149.359772
138.273651
122.020256
146.672760
164.906937
140.122925
151.039261
140.395447
150.114120
160.356461
137.004028
126.613617
101.458847
140.502426
134.114120
168.405579
124.640495
111.312828
148.348969
147.852798
157.038605
149.782944
156.447388
168.480988
147.066223
129.756287
123.179543
158.926498
129.394806
144.132156
152.269989
146.477417
145.970688
149.733231
132.236160
137.967621
165.307587
117.658638
161.025284
149.530807
143.861908
137.420547
148.597717
92.804863
137.565796
143.548706
136.055328
19.818378
-54.467518
-21.283689
-7.624445
-21.447426
148.371460
129.555420
154.438293
144.652496
159.036804
148.350510
150.628891
115.040886
141.885605
146.939774
152.443069
134.451508
146.047623
174.260956
148.215866
143.263062
148.858063
144.533722
147.328110
152.275177
137.972839
141.862747
144.819839
132.511551
161.214371
136.614731
153.216766
157.661392
149.690353
141.631241
153.854477
-2.966429
152.448395
166.686630
156.036957
136.297485
158.622208
133.732361
11.913450
-48.546532
-26.760479
-1.851183
-2.364219
-47.136909
15.695333
-41.909180
169.087463
137.489929
142.002579
150.672379
168.934296
131.874496
158.366302
-36.425686
-17.413164
-53.240166
157.373917
157.072357
144.689484
175.743057
144.368637
128.448975
113.162125
-3.604022
-49.230690
-28.218576
-18.316626
14.900519
14.761056
12.739547
19.761005
147.532654
143.530731
131.476837
142.898727
130.915710
140.196625
157.782227
135.072815
133.384155
171.162994
122.910233
-37.614803
37.628372
-35.468945
-26.250515
0.307741
-7.435032
23.693226
-12.489218
-50.129875
9.289798
18.746826
-3.215889
17.748152
-28.071339
24.289993
-32.248505
1.514395
-20.335320
15.921086
6.704960
-32.713531
173.944839
-13.493710
5.519315
146.448898
138.297607
141.151154
144.986084
143.837494
135.139893
152.725418
172.815765
155.585876
153.365494
177.318527
137.083313
149.176086
150.380157
139.875961
138.445740
171.693085
147.675430
136.745804
167.045334
165.660309
129.002029
152.661804
146.911713
142.473679
146.817673
126.932404
5.396011
-17.057217
-32.093182
-40.051727
147.057159
164.487000
162.769836
138.655563
170.429947
142.513611
149.774628
141.910583
154.469147
143.660828
148.526917
72.923355
-145.142151
75.338493
43.870220
-164.018036
-156.143723
139.547073
141.051102
158.607407
129.262314
169.461792
128.028290
145.703171
147.494766
152.763977
131.442307
142.309280
-79.266357
-9.172325
39.087864
-33.735767
135.537201
156.140472
157.681961
152.186554
176.075180
145.650681
130.601837
152.569427
166.508789
134.779770
147.517532
145.881149
169.769577
139.113983
148.591705
128.838898
145.516113
168.732010
161.760834
-24.968340
-37.178684
-50.400829
-42.208061
-15.788143
-14.445094
34.912033
19.441168
-12.707667
163.201645
142.581558
160.926285
148.427567
151.021622
142.550720
131.587494
130.489670
157.877792
156.243927
145.071823
151.388641
155.784698
139.802902
163.542770
130.561081
161.127777
132.667374
-31.910997
7.103819
-45.908886
-10.587789
114.614296
161.530045
117.774162
135.951706
-2.756337
-16.111946
-4.251141
2.379897
147.666641
157.270309
136.269791
112.394524
166.796860
130.391220
168.634964
171.737793
12.537465
137.496552
143.370438
112.650642
171.808044
119.477623
126.667610
150.901901
142.442230
125.190285
134.632446
137.839325
144.367020
143.134277
140.273560
145.818115
146.010910
140.633728
149.602020
144.338303
137.629501
114.126724
131.513199
149.219223
173.722549
156.873459
145.944717
155.838058
153.329376
132.336487
142.379898
156.072159
-169.420410
131.969971
159.491882
138.691147
135.369003
170.384460
142.652557
147.118439
168.332596
143.751450
-38.172066
21.065279
-14.077599
20.793625
23.248827
3.846645
5.111592
-38.485905
11.641749
54.438065
-29.210365
-8.017214
-43.865772
-174.775482
123.879417
145.050125
101.376869
23.804705
-157.935867
-153.095261
-132.989990
-147.020569
130.552505
120.655350
123.629341
149.501877
163.223846
157.809814
144.496048
136.082733
138.063828
141.240509
27.402874
-16.985060
35.154297
133.171936
141.547668
145.841766
149.374069
148.643494
157.793152
149.384674
140.246124
129.162415
153.852051
165.866333
112.111946
137.555344
148.860352
164.347076
156.656570
150.817688
142.033401
155.605804
-0.402512
-24.474743
147.714233
132.516449
159.675888
152.830688
137.457611
123.217674
136.185806
115.335114
140.832916
155.183151
1.819622
-33.930927
-5.998061
-2.533196
-7.272380
-42.333656
-26.853363
8.659616
138.538498
158.470459
-168.275055
-149.643234
-152.924118
152.911133
133.581055
53.087360
59.524063
-161.003220
16.459160
-144.532272
31.182169
8.501450
164.017853
144.746689
148.977020
141.968643
123.905960
153.737000
145.807648
135.372421
105.297234
138.967499
137.783539
142.407394
152.650696
152.908447
147.536865
141.937241
179.901077
173.064423
143.476151
154.411697
153.013779
135.653580
166.929611
157.078583
149.805496
140.955231
147.283600
173.918732
152.616913
137.394104
16.725933
174.910675
-175.981308
179.972015
149.703964
24.976524
27.785446
38.380432
141.319199
-3.421481
40.476452
58.563931
-20.990625
-18.305754
-24.013451
-36.909542
-4.841447
34.344070
-43.178623
-3.939748
-4.049704
-20.295570
8.816325
139.699432
147.924210
146.838165
158.213058
146.358490
160.199524
129.544006
155.536041
159.703949
124.571335
149.273453
150.874969
156.887390
141.754547
-8.307234
-15.073769
20.145622
146.424881
152.453857
140.040802
139.509506
134.013138
150.077866
148.171387
132.367126
86.827255
-20.192244
168.231247
155.496689
129.873169
145.253616
-11.562414
142.427109
149.082825
130.834991
112.671944
4.883871
19.334021
-56.225155
-20.959274
-11.485575
-32.537380
69.615181
121.761765
139.837051
-175.616867
137.456802
158.329773
153.941574
131.115845
-178.537262
160.497147
146.535492
150.228485
153.745621
141.736053
146.461182
178.201477
83.787239
146.432129
150.967056
127.412254
152.276291
149.655731
149.161926
156.317810
164.065842
152.911102
133.364761
139.559586
4.903727
46.046829
127.508667
149.618607
127.244820
164.472275
-3.956512
-17.645445
-34.210712
-33.404999
0.443673
8.373344
25.214552
-39.713428
7.061053
-27.649073
-37.969437
20.573406
-19.317045
-16.514349
-34.172688
-5.847776
-42.580936
1.967321
146.589035
134.130829
107.355141
159.890640
130.306503
172.636185
172.751877
154.054230
141.398941
143.668732
156.065384
153.413452
151.484558
167.355087
142.434860
119.621086
139.330643
124.657448
145.012833
150.641739
153.548401
163.119232
169.175354
153.021362
139.678482
143.650925
120.911293
125.566277
150.454559
-18.144255
21.124243
38.946968
2.443284
-18.519382
145.848953
143.778824
149.269897
161.821487
152.827621
142.006042
152.802460
142.009109
142.380859
12.884619
-39.212418
0.092787
150.719421
143.955185
146.894318
147.789490
143.078583
118.323051
-1.731557
138.415604
149.088547
139.550278
153.429886
152.590622
141.253143
131.712952
155.367615
145.383621
151.120209
82.350838
17.177343
152.466721
116.372787
140.133789
122.179787
142.667404
16.942465
63.084309
50.690392
23.076326
4.763413
60.664658
140.158401
150.393295
-177.035004
163.027679
19.458296
154.694000
144.320389
177.491333
-10.845910
131.685425
165.571686
166.440170
-3.970544
-4.094095
31.851936
143.415421
155.991928
159.212936
152.805283
137.155930
142.143097
145.143051
43.885567
33.898132
-5.720738
15.393310
4.326082
-16.825277
-26.925077
2.547373
-38.326176
2.156312
-33.270519
15.879077
16.131931
11.886089
-44.765614
21.800379
22.914358
-40.100266
7.655886
37.583328
153.789993
121.094086
143.144287
135.895691
150.598694
161.608948
149.725418
143.154617
153.901291
144.524933
127.910286
149.399261
123.549316
116.278435
135.956741
146.320724
151.938965
140.796570
163.534882
174.452667
164.067596
129.941086
149.164871
-39.895576
27.847208
-25.908739
-42.728981
59.757698
160.210175
119.016479
120.390244
148.561554
-1.265477
-11.218859
-20.031649
-20.342001
44.599739
129.158218
149.250595
149.347900
152.591217
135.742935
146.596909
151.169083
108.203186
155.201309
150.474380
149.039627
125.813087
7.940427
-37.343021
-14.156960
175.997955
167.050049
144.000107
153.694626
134.843735
128.940277
156.590668
161.560486
129.332245
153.442093
162.157227
132.938812
172.057724
145.593475
142.284317
126.401604
166.221024
145.611206
175.727570
161.478073
163.625336
114.844231
151.971298
136.822266
142.677429
136.795151
124.452583
25.946402
16.833345
-9.465581
25.392645
-46.693619
-6.994229
-2.911545
-5.608639
126.297882
144.749817
124.332741
157.979660
139.704453
164.040924
151.596100
145.801895
140.548340
133.712967
148.536224
134.877258
137.442383
140.590973
158.376907
136.175858
141.902908
145.995041
145.918228
153.488831
141.227493
154.612045
146.139954
133.992325
159.860641
127.750786
152.809082
148.927399
138.901642
138.815033
147.786514
147.598343
154.017822
144.719131
163.790344
131.551010
168.628189
162.524460
124.992416
146.016678
137.080826
166.916946
151.967346
162.539154
126.932571
137.841995
149.359177
-154.310699
-171.001587
113.514938
72.639084
120.255661
121.315994
161.669876
151.772430
145.146683
147.500854
149.504684
127.569939
119.542427
142.356888
144.628189
123.594971
168.060928
51.607483
-2.929308
-15.542118
138.940811
155.019638
147.670944
156.950684
151.903305
141.727646
144.836487
155.779404
136.341370
145.987686
126.925674
143.923828
156.025818
139.692307
136.072052
151.228394
144.626892
171.650970
134.696457
130.238129
-6.187891
-27.522404
5.796469
34.353828
-26.073132
-3.221060
14.951010
-25.456724
-29.420321
-44.294895
-7.362366
6.382882
-43.343639
15.648012
-10.969734
15.018832
5.291502
-12.860751
-18.120970
-42.705723
-12.403352
-27.121817
-46.401974
25.894754
14.581396
5.751150
-29.895258
-16.531939
8.727917
-41.924408
-33.316467
-23.670893
60.431831
-1.532507
0.354430
-2.657118
-1.101984
71.767159
138.701675
141.986526
14.211174
146.275269
149.120865
133.933411
158.229538
135.933090
136.243835
127.266182
146.125107
118.564674
162.860779
140.002441
151.512680
144.734985
142.803391
139.849655
135.418549
-154.798584
121.182320
170.864807
158.241257
148.515625
-162.011230
152.071671
146.842117
167.468597
134.662506
159.986557
134.542542
144.074585
145.824829
133.512146
156.004852
164.933975
138.103333
139.368347
155.486755
153.803665
160.291656
-97.394127
145.467499
153.420380
141.981430
164.580093
146.979797
125.681091
152.193329
131.001053
129.408951
133.338837
136.268997
158.664154
123.147194
-11.771401
-2.552823
-26.272009
-34.622097
38.681423
-34.933990
-36.538799
-26.809511
29.039307
119.816139
144.326157
147.586960
136.700348
178.822296
176.192032
152.536072
140.119141
136.284805
155.893356
134.459839
160.914993
140.084106
145.312134
143.609329
140.041687
153.160202
144.687439
149.246826
138.775177
136.379272
139.348633
95.851631
149.605225
153.937653
127.106850
114.835640
2.601959
27.496243
-37.372425
-7.835389
-23.605852
20.661343
3.653341
148.539246
101.613701
151.736557
134.916641
153.425171
105.966019
166.120499
134.546112
-17.809475
133.568146
148.074005
138.493546
155.648438
163.523361
-41.506130
-18.076479
9.727648
153.626648
131.938080
126.527443
154.997330
137.747894
152.547684
123.818565
157.942810
147.867706
134.580399
117.665901
147.093704
128.398514
162.818283
-176.771576
168.781357
169.594894
131.226547
135.367874
150.553345
149.686035
146.101089
139.439636
144.317841
149.072006
144.587936
143.127686
146.871887
136.395645
138.387985
128.717361
142.978424
160.364273
151.227509
130.547424
165.970215
134.575653
144.126511
141.891495
151.421112
146.607086
165.473328
143.265121
107.450264
170.809113
144.076233
162.859268
147.920334
59.329384
127.138184
145.337982
130.546951
149.585281
144.736023
147.669464
131.790604
130.439880
166.375916
145.523926
161.598099
0.604579
-10.574529
-10.338526
131.267517
118.704407
142.665695
132.294739
114.898445
140.496262
115.364349
146.542511
135.012909
159.154861
144.282593
173.164551
164.127716
135.401520
155.032562
139.530380
166.131653
153.590698
140.934158
165.572021
157.160645
125.788742
161.438049
153.780136
-40.512455
56.313648
161.527222
166.692719
144.060760
8.294601
5.495438
153.162918
146.826782
122.449265
163.906647
168.827332
155.673630
-44.689339
168.610947
148.637772
133.237732
149.832581
151.464691
143.585754
158.519302
148.166138
151.369659
160.672684
141.667923
127.372749
133.898087
146.945511
134.368073
166.214920
170.243683
160.026581
149.317902
106.769753
154.414429
133.623169
119.317932
132.354233
163.108597
126.790215
115.744652
86.320709
149.043839
149.976929
147.320145
143.947708
175.873215
163.080338
158.975082
148.154526
54.551544
143.479416
140.454697
169.241058
122.200356
174.474106
149.123047
155.771149
153.804565
129.306046
125.758392
149.630249
165.007965
140.950592
136.743530
130.740326
144.270096
110.162369
137.855774
149.233002
149.674164
156.893600
150.436630
137.325943
180.000000
154.007095
138.723022
132.478516
119.490532
145.365128
123.266060
111.445786
143.542404
22.128983
147.579666
141.074265
-0.062557
-42.263401
6.978394
9.846862
-28.212854
-36.075535
-40.350418
-25.318247
-29.700092
-24.999760
0.660864
11.726957
-3.745647
-33.153259
42.027115
133.760010
135.988922
133.771286
143.878799
157.566010
145.609955
125.986687
143.900131
-12.050037
-23.556845
-11.827499
23.264637
-2.076788
9.191694
-24.622620
-33.135426
-37.804958
-1.317598
-17.291269
-47.209675
0.926196
-11.461986
-13.166301
6.296284
15.360905
-5.933692
8.412932
9.843666
13.500851
-9.202762
9.329739
4.827792
7.795003
-26.443705
-38.355289
149.185226
137.923920
152.756836
154.157516
120.865929
119.131470
173.485779
137.011917
132.146072
144.509109
146.763443
158.878098
133.719666
147.990082
139.774384
143.007278
127.783081
148.005676
134.887344
147.279709
126.250969
112.530190
123.294022
166.047287
159.096573
142.505615
144.482483
127.781860
131.687180
154.192749
161.522202
160.413712
163.714874
147.325699
142.496567
147.285065
174.820236
131.454727
122.087601
151.745865
146.001358
125.911034
175.764496
157.834503
131.386780
157.640396
117.283371
129.614532
113.747795
-166.349701
-25.828417
-8.075331
-17.155067
20.224483
-23.142292
-2.657412
-0.336882
-20.957375
-49.784107
146.222946
130.006393
159.022430
162.409317
150.305069
153.670044
149.191849
139.938568
-174.844543
-97.742737
-13.212175
150.997360
162.002579
161.684265
140.716064
154.807861
39.845398
144.737869
124.678513
132.683212
-178.141220
158.899399
137.795486
147.817627
130.079742
165.729050
140.918808
133.199127
141.774796
166.274246
119.565544
-158.593124
167.094559
143.551178
145.824890
144.989151
141.954315
160.699432
127.811462
131.754990
123.238708
153.905716
155.390839
150.890274
147.979721
128.284897
150.552444
164.394882
152.516388
170.800079
134.566772
152.231674
120.270065
172.113541
106.483437
128.617111
129.790970
159.406906
177.208939
164.122269
8.844023
4.555909
3.836961
143.818466
-4.308026
-32.389023
15.183438
4.678139
6.619535
-40.354179
123.873230
153.920715
150.781097
143.127075
148.097580
157.175980
132.522049
171.978378
137.346664
138.844040
142.839981
155.169342
153.985794
165.117035
150.564316
154.151550
162.375748
57.041828
68.734314
11.865212
160.510361
33.404079
166.167969
-49.554707
-6.327193
6.347241
-36.110695
5.001513
-0.925350
155.407806
165.521347
156.499252
168.053848
123.465088
147.086288
167.595108
170.920639
121.733185
113.535248
136.865372
133.998062
128.316391
146.341492
163.271042
113.693939
150.318344
164.370270
149.194458
154.184906
135.225220
153.732819
144.032730
147.178375
162.618851
-22.312328
-26.616573
-37.832394
-46.897594
-24.589846
-44.714359
141.323730
-26.427097
-0.410693
-32.962124
-0.737013
-21.967546
-84.222748
174.315536
143.509949
137.784683
141.165894
163.179550
130.825775
115.575073
-31.750980
-4.861194
-35.292885
160.993225
138.803574
124.869087
137.755783
135.106750
139.779205
153.811661
-0.646798
-3.744654
11.498961
12.911621
22.163652
-13.507169
8.293702
142.034180
138.114532
138.172501
144.555527
152.851135
161.383713
149.908249
138.579346
102.615448
157.610931
142.946289
127.085350
135.881851
149.439423
137.186142
-22.791988
37.427193
27.879673
9.238398
10.238350
135.488403
155.250977
153.311722
145.938873
153.516525
103.284157
157.795837
-0.389165
11.505572
10.406733
7.421534
15.011900
4.274526
21.169170
-46.927849
137.051346
122.007225
152.629715
137.381546
-16.736160
41.446167
3.414894
-30.167728
113.559166
152.592575
6.735835
123.521591
147.290955
168.777588
118.727547
145.756317
34.720200
176.294434
166.695709
155.595245
140.808777
150.640350
141.328064
150.827530
134.609192
134.608292
117.957390
149.277222
158.879593
145.363678
137.629227
135.655182
124.701691
143.226974
142.783936
145.068283
159.155960
136.298187
148.978516
132.746033
128.788712
153.835388
157.054749
151.854309
136.933945
149.999954
141.936096
113.067375
154.090668
155.360382
163.285782
112.564728
128.412979
147.044922
122.441269
161.048721
-1.431765
144.539032
154.373871
148.234467
131.542572
130.631638
158.927338
137.083069
146.272339
127.661102
111.188354
152.798264
149.458084
151.629929
154.819839
-141.698029
145.036240
-163.279037
-131.707733
135.895264
138.145599
-150.735336
-173.549911
151.455200
146.994415
-24.323496
22.501127
-4.409178
-4.536694
3.201735
2.798693
6.739328
144.611984
142.757263
173.171646
60.065022
-21.395744
-3.697717
26.179474
-0.429328
-17.805098
16.548134
15.029253
13.232496
-44.256500
-21.987312
146.622742
143.798416
-1.905262
-3.373942
-6.988113
-23.240034
-39.372345
-4.048398
-27.959370
-19.449385
-18.727657
10.048624
132.550812
155.465134
141.530426
149.558487
148.530090
126.684494
127.788025
168.590195
154.975708
114.906548
142.279755
144.801971
143.111694
131.779343
151.338562
144.496338
139.568222
127.935036
143.796402
140.649155
161.673813
128.081802
146.856155
147.231888
147.666885
149.588486
173.449966
144.877884
63.867607
81.757576
58.403278
-153.953583
157.711548
-137.176346
-125.562340
-133.284454
-154.163177
167.017288
149.371597
7.451350
1.191405
-10.703129
12.683316
14.580027
141.898254
132.653732
159.719162
130.037476
145.570801
129.713242
136.916855
140.845047
159.621506
23.255964
144.251572
144.942291
146.144760
153.000580
-177.392242
150.182434
134.817688
153.726028
143.286911
154.789261
122.793640
132.578751
151.938858
140.879547
148.768036
146.161423
146.879105
125.022659
123.235268
146.050552
139.357483
142.824020
144.102356
150.695511
-44.832726
-10.906543
-27.204149
-10.200892
-41.231407
-10.132557
-33.301373
0.155766
0.973576
-20.869576
-25.955307
4.405889
151.415115
154.798859
134.656128
168.542343
148.526337
162.768860
157.316437
109.925385
151.080719
139.023407
153.799484
-2.802258
-84.696121
-5.057142
-30.099163
-39.967747
29.079926
-8.323267
-19.256529
22.576645
-27.724710
29.987547
37.521133
-7.721055
19.768236
5.456394
-46.263859
-4.632273
166.579712
135.814514
139.253159
138.261703
129.158295
156.985764
130.985672
152.478226
145.609726
134.411453
152.112366
148.733444
146.152771
-6.089078
-34.643696
9.413043
-37.332928
15.734081
15.614754
-7.471626
136.442886
160.734665
143.835800
145.739166
154.044266
134.122345
152.074738
142.899292
160.418503
162.979080
-2.980189
-4.991200
62.457355
171.650314
-41.531796
-46.774014
-37.672482
-2.514894
138.293289
134.505936
145.459686
143.933243
134.644974
72.390549
147.837128
128.865051
145.266174
141.152512
140.068604
144.711746
153.885330
149.311981
151.986130
74.385979
-137.808792
33.267780
143.365662
148.697571
140.201904
135.779205
145.455688
156.444214
148.926590
142.839493
131.572556
151.443954
144.111038
130.798523
160.968445
132.188934
151.383789
130.854782
147.589294
125.304100
120.762764
144.707962
156.577225
145.010620
139.953293
146.767242
151.784714
152.540771
-34.594078
-49.088085
-177.654465
-31.118404
-46.548454
142.954178
119.359924
136.211334
143.060608
20.472273
17.779371
142.605850
160.844833
163.084671
141.030197
127.748405
-179.272339
116.954979
130.110855
164.229523
110.076637
162.044998
123.871910
-144.484238
154.981216
147.838684
166.203918
130.163849
148.114441
137.113083
146.034027
151.740143
153.275818
142.477310
-17.588381
-42.758545
145.164474
128.758041
151.157928
155.211227
150.188400
151.908051
147.291794
163.204727
143.788010
171.465530
134.849014
135.454285
148.077576
3.698829
1.479226
-2.950483
-1.415407
-43.969501
-16.213245
-49.589382
25.162449
-34.547813
6.566084
12.106622
-19.869022
-1.596181
67.002502
113.855446
143.373062
132.923538
163.292847
138.401657
157.025162
141.976456
133.212570
130.245392
149.261612
160.799088
147.166351
174.058578
107.608459
155.292130
141.848465
144.497391
156.112228
159.890030
152.581940
145.099731
157.065323
143.333786
144.437531
-132.433456
-159.129440
6.154885
41.807301
35.265076
140.191422
122.004494
155.572525
144.714630
125.271782
147.159927
145.247482
150.026413
146.450867
153.184326
133.835464
167.331894
178.502884
130.770630
158.703339
-162.154007
144.255798
157.948166
153.512726
138.933029
145.410294
-146.912842
143.864426
133.352509
146.303787
160.682098
135.407150
149.331436
24.545153
-177.911362
144.200455
109.492035
149.309753
143.123062
142.078079
147.343216
162.660294
160.649261
142.615326
152.612823
145.132492
1.981594
-29.187937
125.623962
131.114624
130.684631
126.397003
176.425156
145.472061
142.940521
133.450851
143.914871
153.313477
146.598022
148.655426
131.075729
174.970947
168.413773
135.828491
147.884583
156.806519
145.329773
141.361801
143.521210
128.196823
146.456894
177.232819
160.381683
169.776031
135.063858
151.029434
139.918045
163.239716
147.886490
139.573898
139.235916
11.896150
159.864700
119.946625
168.117050
-27.167477
133.358521
123.074005
142.962662
167.895966
149.488159
104.938484
151.075943
96.331207
15.595014
-156.492050
-133.395752
-141.275864
-157.854156
147.690842
125.784904
147.954315
151.446198
141.124191
147.194656
155.605942
124.404526
137.647171
166.791565
138.030029
157.937241
155.301773
143.233383
140.946030
157.371750
130.125137
154.055496
164.535309
172.868362
18.639418
77.098640
15.954764
135.886856
131.275635
109.509697
107.720947
140.503235
159.152573
151.812042
137.266754
148.644852
133.402664
150.638229
115.571892
176.340073
133.182266
150.410080
141.175659
159.966995
140.004303
150.190720
124.033157
142.016129
157.472076
153.062881
128.919464
163.694702
165.996536
16.008770
-179.148422
144.005066
1.777622
-7.350604
145.884628
137.161850
140.722107
22.601999
3.212478
133.838013
148.078308
-43.088978
-36.424652
143.558594
129.061691
-48.910084
19.531536
41.226215
8.074626
-10.039794
-46.283752
-12.669528
29.593853
-18.494669
-24.512108
0.764383
3.673278
150.284439
132.589249
165.212173
142.546082
-15.382987
122.220093
131.133499
162.543015
136.531967
135.355743
122.397789
138.183456
161.876892
157.401810
142.799988
138.635178
157.482315
166.049728
-7.454378
8.553155
-2.131297
-47.013264
-44.368401
-5.151417
-35.831131
147.844986
148.525696
149.913208
-29.894346
-34.380474
2.847507
-43.218994
13.828456
-9.205602
31.050230
0.019782
-21.517096
-33.410007
-26.418640
149.158981
122.112053
150.516739
160.415085
139.485764
134.853775
131.894211
159.252350
130.407318
141.637512
149.739578
139.845490
158.385910
154.628189
31.629385
-6.133795
57.578396
-177.831650
135.708054
133.255508
152.883881
136.341385
110.897949
152.428497
150.289612
155.224365
170.837341
141.226166
145.724533
132.808365
148.013672
141.224213
148.676407
0.637965
17.955803
-75.495476
31.934784
22.127649
7.978974
-42.825077
20.997211
89.166130
-16.696325
2.389500
7.075734
50.857040
-0.081565
4.599001
-6.220314
1.543323
1.106414
-1.639127
-52.421650
145.669693
12.542373
-6.624896
-1.681210
-30.141474
170.950439
134.813095
140.876053
174.302460
139.063095
164.067795
120.876762
138.263153
134.817108
-127.621849
170.331940
148.736084
150.497192
121.895729
154.629196
133.626785
136.486603
165.073074
-2.962863
-22.815384
-35.662807
-44.960541
144.030487
125.361534
143.180725
138.998581
156.236130
136.698914
128.363037
161.054504
143.687408
129.435638
142.032990
-55.813557
7.607593
9.255569
171.341415
143.654343
152.421768
146.253555
154.927307
124.135429
147.781845
149.572891
136.147171
133.325333
154.309891
158.094955
146.482605
134.249329
128.140549
151.041489
109.775299
133.613159
162.334488
-19.149586
-33.854000
11.330284
-18.794310
23.046318
-86.474861
15.115826
-17.643089
-1.333982
-29.829708
8.072608
15.978044
-46.088505
-42.972816
74.679893
144.634140
170.493484
115.199387
-31.531216
5.968246
159.309265
149.143005
122.603149
160.203308
145.895615
147.117325
139.221603
170.215393
136.163101
156.249863
147.344513
125.250664
152.451172
156.786240
163.233200
125.726540
143.534821
138.869568
145.329773
148.970657
146.994644
143.641418
-37.311508
-2.543605
-30.899340
7.600108
-21.092617
140.521088
145.012497
122.578064
134.497925
145.658401
162.743698
153.861145
9.409973
139.232956
137.910065
134.248947
137.676224
17.288351
-40.376537
131.506577
134.431061
147.472488
141.808304
-39.182663
-28.721821
104.317955
128.106781
-39.047443
-21.459564
-45.444309
-11.026998
-11.856290
-27.571346
-14.201308
12.068524
-31.863462
6.764019
1.504802
158.383377
-177.109634
146.401825
151.204071
137.832397
140.057236
130.895966
153.474258
147.127808
149.874115
137.468918
-177.130844
36.889812
160.643188
153.511856
145.362320
101.814636
139.954391
137.026352
160.268295
168.311218
157.260376
176.201233
136.074768
141.905365
143.774002
107.223900
154.095291
134.368256
154.394974
155.648834
114.158859
148.361923
148.350143
139.040085
150.957474
148.722229
119.375771
142.181427
110.332695
172.371796
135.356033
128.811005
170.536240
174.254639
136.081573
149.730789
147.888428
126.332237
156.126389
143.935852
173.313278
145.260620
162.286377
132.006119
140.338562
138.616806
-2.504991
16.091209
-37.310486
-6.679787
-49.334431
-13.672683
-11.706778
129.758713
141.184937
139.757492
155.147873
175.497528
161.132111
143.207138
52.638966
147.744247
113.315208
149.678253
140.119781
-4.990415
31.006018
131.026962
155.145325
125.492439
163.770218
149.793137
-43.962791
-36.941677
140.149841
127.041924
107.207397
139.787476
162.568024
163.413330
91.496597
160.341095
165.653122
160.022614
120.757980
142.731583
135.797150
125.213669
154.178192
149.471954
154.249344
128.607895
135.302490
132.803436
149.163528
147.760147
151.455460
141.380386
148.351746
131.033829
150.566620
143.949081
151.205902
32.293289
120.097084
152.809952
154.918106
139.195480
-179.109558
153.576691
145.952744
132.382950
159.524109
140.144730
141.404099
160.452637
170.920273
148.667633
153.496078
168.871063
126.216660
142.668442
162.494873
168.961761
168.533005
147.670746
-48.396435
21.964716
-38.221104
-28.262819
12.617698
-23.337202
129.611160
153.042007
134.422485
146.778763
144.562805
154.001938
145.319458
155.604507
106.717522
140.782333
159.368805
171.086731
137.841217
126.534111
145.347122
146.144104
149.246613
144.383636
169.774048
140.699081
150.533447
144.636780
135.143402
159.264954
134.860245
135.177353
117.808846
7.450665
-19.240160
-22.861006
141.009079
163.346863
120.829239
160.132294
154.139313
156.568344
167.387680
-44.878857
-31.652933
-31.124928
-41.893398
20.556004
-7.552890
-41.323364
-48.701366
-0.307105
-7.171322
-32.954128
-39.146301
-17.868303
2.902926
-45.040928
-52.549622
153.850800
122.090309
125.401176
145.851700
160.574448
139.335037
161.939529
143.834915
149.520676
141.659119
132.160339
140.467819
113.723167
140.969543
149.857986
139.228378
137.322952
19.178963
26.994190
-39.714539
18.541981
3.308254
-38.790054
-6.851400
-70.364510
-3.996647
11.076612
-42.905128
9.064144
131.238953
136.904694
147.457870
140.139877
140.763687
128.060303
155.839386
136.636017
136.187683
138.580353
142.959015
-27.577883
165.355850
150.076080
162.738541
172.787125
146.459473
152.147263
7.831004
31.237984
143.942917
159.495697
-3.950519
29.209255
158.972214
152.724533
134.320145
137.409225
126.608727
154.531891
6.443907
10.110150
-3.190709
-18.218679
16.777878
-15.815985
12.007349
-27.474695
175.567642
148.696671
144.857330
154.624405
151.625595
161.602890
139.621658
168.220673
136.037003
-34.581318
-6.645466
165.080841
86.164864
136.751801
162.453827
129.334549
155.184341
127.759621
148.567932
134.234146
-12.168440
-36.620323
7.782959
-47.301102
-26.467958
-8.118756
35.298531
126.092293
-21.005350
14.689431
140.327011
138.396240
130.660934
167.479004
149.335312
138.088959
136.198593
133.429886
149.700668
131.866699
160.931992
142.415497
135.603775
137.235596
130.737228
-1.840156
37.578300
154.225815
-139.424423
122.706474
33.202198
36.751945
34.141689
52.575550
-147.498856
-140.247543
-170.723312
-173.790710
-38.899826
-48.654305
0.905254
31.904945
14.090917
-0.693233
-30.441534
5.680995
-22.407503
-85.629074
144.372177
162.760071
115.940910
158.517334
9.329928
-23.272928
-45.152020
-1.913973
-40.960506
10.320069
-41.727970
-8.495927
-37.587734
-45.344669
-21.012815
145.355927
165.269379
134.615631
167.932373
147.517410
141.342804
141.496811
155.020493
148.325439
158.307770
140.095245
173.652435
147.702606
151.733627
109.840714
133.250748
155.950684
146.883942
136.715378
151.383591
154.308685
171.230804
130.624466
141.089111
152.785950
166.773193
164.053833
112.518799
146.176483
155.796356
141.487610
157.515564
137.043961
10.282084
-0.759246
3.092565
16.455339
10.210665
16.305494
15.983489
149.350571
-176.786301
153.223236
137.015671
148.998642
153.629913
165.122040
137.484344
155.310654
31.748213
-167.822693
22.419298
147.991776
135.558380
130.002533
158.717926
148.565247
148.935501
126.864639
131.861664
154.747955
145.830811
151.507523
-156.070267
157.231766
131.958862
-3.706338
151.060837
160.934952
160.088333
111.533028
-33.565762
-3.095412
3.974044
-44.536339
-20.221205
139.160645
-45.017845
120.132568
113.346817
163.133987
110.967781
135.661835
154.608597
134.170731
143.573822
163.238968
151.336746
131.869049
-45.234360
-1.984160
142.808777
149.870758
141.063354
131.701202
123.943146
141.797302
148.915115
167.326752
156.362396
141.446884
138.832504
150.207031
151.346664
147.858597
145.884857
120.092262
130.685104
135.139160
125.692848
123.005241
147.121506
151.350098
134.722183
146.831573
146.451553
158.767548
149.995285
131.403152
146.266403
180.000000
150.904175
147.467651
151.576370
136.339584
140.742828
160.654739
152.125153
143.029190
148.998871
169.205246
160.737076
123.070305
54.317368
-30.924896
-41.896393
0.415430
161.686920
143.780807
137.922775
159.948654
141.352676
159.099136
153.766846
170.746262
175.604736
154.065857
155.418823
135.547836
143.035248
142.531403
134.234634
170.060028
132.676224
147.969254
143.960510
145.347092
130.249802
133.168335
148.046692
150.649353
142.362091
136.967056
3.002179
20.779373
23.808300
-28.869156
17.362309
135.652695
173.435410
149.688828
134.970062
145.630966
160.217453
132.630768
137.956741
138.806549
138.041534
138.473190
126.604942
155.225571
138.732117
144.453125
139.911758
143.602417
147.150833
136.994965
147.522247
165.557114
129.295151
-15.698463
-46.996414
163.584244
149.364502
-178.630539
162.894623
163.491577
154.001236
99.236977
140.657272
151.103638
99.349258
124.772766
116.764427
141.536957
164.086685
150.888046
174.217072
149.802017
139.958405
163.994217
132.138077
137.467224
152.338943
144.180893
145.721390
157.369400
138.710205
136.562912
152.766769
150.352905
124.597313
126.115082
139.137253
158.942856
138.727234
17.027397
3.483296
3.423712
-39.581081
145.615601
128.683304
106.757462
141.628479
117.744385
147.006668
143.817490
160.520874
138.188919
41.412773
138.512634
139.275284
145.387970
145.080643
150.398056
171.996262
145.806854
150.819809
-12.157743
11.836710
-32.279545
5.168656
7.558812
10.547679
-28.835213
2.112110
25.635748
-7.492266
11.479107
18.137924
-32.926708
140.289001
149.516785
152.733749
153.649353
135.732773
126.288879
157.736160
154.550262
134.920593
145.763702
143.273026
152.840698
162.361313
142.558136
177.149872
115.276733
128.784119
144.160309
141.106995
153.476456
-41.187382
-14.519002
4.786060
-1.779933
133.498520
168.705383
154.184235
135.636597
164.678345
147.690323
142.791489
120.273643
149.049713
161.049545
126.406143
137.855530
155.960693
132.257492
155.500839
145.369232
141.249405
118.348785
111.561485
140.750412
148.157364
125.951157
-156.260956
178.884247
132.903458
-12.194319
15.499363
140.065781
153.393494
154.904388
148.301865
150.667816
146.899979
159.936142
150.585770
117.126457
129.923462
141.081482
148.706894
118.938774
149.131546
133.683701
128.206543
130.128723
141.201904
142.225830
148.427856
130.797073
