# Supplementary material for: Comment on 'Valid molecular dynamics simulations of human hemoglobin require a surprisingly large box size'
Source: eLife. 2019 Jun 20;8:e44718. doi: 10.7554/eLife.44718 (PMC6586461; doi:10.7554/eLife.44718)
Supplement: Figure 3—source data 1. — The zip archive contains a README file describing which source files correspond to the different panels. [file elife-44718-fig3-data1.zip › figure3/panel_B/box4/psi0.dat]

129.237640
137.227295
134.127548
117.617493
152.169769
138.770370
134.732956
134.337830
160.674255
149.749374
143.412842
164.783295
159.745636
144.867279
155.859680
140.971878
157.122269
163.622696
164.592346
151.324585
168.989014
149.031189
131.090881
145.890915
141.628220
140.742599
123.377304
164.354507
137.751984
138.325943
135.715012
130.097427
149.373230
152.643494
144.427628
141.168060
168.370804
145.008316
162.639694
146.218002
95.901901
160.436996
160.131546
143.683868
143.537933
134.328735
148.696777
154.522552
133.813568
129.747147
137.788834
137.464920
151.999985
169.396866
131.943924
136.075394
139.830048
120.931664
-8.162938
141.220200
137.033478
145.435822
-170.254578
114.459862
161.556122
148.098526
135.046890
146.900848
114.528450
148.184921
156.389984
127.061043
148.913162
160.205215
137.818314
153.809052
167.382980
143.931259
-28.190069
-18.599348
-42.895260
-12.790506
13.549783
-42.606758
-11.843451
-26.996695
14.149124
-13.133215
131.945694
141.471832
134.204010
163.900742
145.164978
110.305107
157.598679
143.393723
148.012573
151.410629
149.443771
138.919968
144.019394
143.086563
158.670105
141.197495
28.371422
9.242183
15.791632
-32.072533
-33.838352
-39.158710
-10.373291
-40.468365
144.010727
132.086060
160.857224
153.685425
159.854126
136.372742
138.382965
140.197876
172.702805
163.718185
-27.746967
-7.006503
-24.417572
-6.184754
131.464493
150.537170
115.031052
138.156708
147.083786
150.625275
150.445023
150.696030
151.779648
132.629623
150.349350
175.652451
139.250473
145.148514
138.199341
152.563675
71.591179
160.042633
155.928192
134.973083
144.789246
138.342056
138.480118
154.342834
144.860825
123.739182
162.004135
141.952957
118.160439
-5.625805
-24.637468
-0.160713
-37.210979
-7.265849
89.252419
-17.981806
6.174697
-37.627136
-24.456734
-37.950394
158.707458
149.001877
131.896179
139.669556
173.884857
134.328217
153.705078
123.139343
119.957336
-12.087800
-9.620077
-0.904389
-28.520786
-14.702664
149.971420
147.438416
145.497742
128.996033
144.898010
125.696541
144.554337
174.207016
130.959656
147.813904
-35.053226
-30.721899
-9.998138
-43.963135
143.769485
139.334335
149.618393
6.376674
142.274429
148.809784
136.368332
160.776398
107.646820
133.473190
116.260330
62.256828
177.704575
146.282471
153.095673
138.717606
150.677307
137.200836
154.311508
147.311401
132.204590
166.511688
149.546158
154.301758
140.088303
130.352570
136.566269
150.547333
145.618332
133.005966
140.073227
124.785934
24.985672
-45.136990
-47.563541
28.835957
85.811897
162.022659
147.751404
120.528793
164.042038
132.135468
134.528351
139.300308
162.085556
157.748123
137.482071
124.055405
165.634109
159.624603
146.842972
134.185181
166.443924
118.854958
134.010544
177.636185
155.302917
140.506088
118.682648
138.149963
141.668839
30.393965
5.392960
157.532288
150.086197
131.994476
129.602142
147.585861
-33.724998
158.963425
140.039032
122.186302
157.746231
149.732010
128.237061
145.912445
153.455307
171.284912
142.306824
128.194962
124.490639
147.406540
147.203232
171.074585
123.118118
153.303299
165.395935
155.494385
131.991165
153.736343
131.870285
162.955765
170.557343
146.180801
147.388733
134.988525
161.407654
130.889526
166.094803
160.267258
164.614578
146.062546
150.032150
166.389114
155.625656
148.973251
153.479248
144.191498
138.121323
159.475296
134.568817
118.194450
143.557144
129.265610
10.979797
-27.040817
146.451752
118.332230
158.183777
142.898712
144.325211
148.258377
151.879105
150.515854
-153.072098
53.860565
172.900146
141.823212
174.178116
140.969162
147.552124
165.237961
147.601944
142.098648
145.461197
169.771362
147.021805
138.731430
157.092010
127.111343
143.628586
135.871704
144.572708
155.041412
143.870178
137.891602
144.861862
-22.294970
-1.248665
-8.619194
143.686401
143.092209
129.429764
-14.357903
25.666807
161.463959
145.965027
146.554016
152.695206
154.880600
142.944168
123.695755
163.695663
149.402527
136.546204
132.741165
149.836334
137.087311
148.602936
141.858780
149.510544
169.926697
136.720566
157.175690
127.363518
163.140564
137.990997
141.914413
-2.347770
19.741581
160.125977
149.103455
144.965775
159.139023
98.685745
124.912270
145.125977
-43.118965
24.714573
-2.689117
140.330444
-35.448784
-13.933284
-51.236542
-137.851654
150.731812
172.127563
167.934631
148.788513
151.848618
172.851135
136.396149
158.047623
131.815720
154.448669
136.106216
164.416245
119.692337
133.594971
125.340958
135.759399
145.832260
136.043106
104.725151
146.019928
136.311646
133.123520
138.652054
15.819429
58.464859
151.044373
2.738954
-58.637859
19.533783
9.071533
10.716929
-3.909510
49.644764
133.899414
131.752487
166.656067
130.478149
137.449844
147.075226
150.652542
131.964432
147.905396
149.299744
117.780640
144.976791
142.861160
153.937805
141.641403
132.749283
142.638077
177.383469
173.484634
141.969299
142.656937
120.492264
149.825714
75.163170
160.149246
116.020370
148.177353
-168.049362
155.906387
171.318741
158.980011
122.313835
135.524689
160.981125
148.893875
146.336792
109.124107
110.012650
136.588593
123.721222
142.148438
131.995987
149.648071
137.959290
124.448830
126.626099
21.333660
-45.203388
148.758148
135.989639
-2.160936
-38.682652
30.938934
158.705338
152.858780
142.689606
146.657242
146.222397
141.142776
121.992661
144.522797
134.226959
124.228485
153.437302
155.181213
135.890656
139.934128
140.546509
148.414398
160.456802
148.096039
133.624023
150.460632
125.427155
143.081985
136.508133
132.155762
144.060684
136.933121
147.977570
148.655930
151.184219
147.114853
156.365677
139.335663
149.583069
127.838188
154.487198
-13.985805
-24.762144
21.871433
133.657669
123.750931
142.138626
-26.058613
-14.471220
125.363419
141.392487
166.397293
134.618820
131.094910
149.152557
135.900513
144.629868
117.863815
161.369431
160.415604
141.965118
132.487137
142.229752
-152.152298
143.705093
154.188049
161.965576
145.458084
149.614502
164.265305
147.201004
148.857727
-176.197479
149.431259
172.532043
115.243416
138.124237
21.812321
157.357254
137.940445
147.675003
156.808029
146.348557
146.694077
149.827347
132.910461
110.452293
126.332268
140.806900
149.252975
119.307510
150.411316
151.838135
154.593811
123.947083
159.043533
97.586021
139.427353
166.721222
13.880923
5.132402
-43.085873
38.022339
-32.411228
-24.905443
-47.054882
15.107534
11.154873
-31.229118
4.909955
-24.466185
17.932657
22.770239
-0.110143
148.252472
138.740295
151.555222
133.055817
-177.186020
140.375214
154.665955
159.435028
132.086548
175.718460
142.070999
120.699928
149.902283
132.293060
151.237259
148.373337
145.027679
145.123505
-34.287037
-40.859425
-33.742199
-36.708561
-3.274946
13.748789
-49.107777
-38.371811
103.483032
103.313057
110.218864
122.282677
144.026703
106.075630
151.941025
151.691376
160.529999
158.524246
121.494034
168.415955
143.747574
124.864502
154.064621
153.801193
162.018021
160.138382
129.940155
144.130432
121.579712
141.622787
171.359314
167.225021
148.002762
132.761856
162.988556
154.422806
149.225189
133.942398
133.002213
131.408783
116.071846
165.963470
171.047226
153.729156
139.238647
151.550476
151.582809
155.831696
143.432693
123.162308
131.736084
127.362915
-23.474129
1.134704
15.076658
138.716263
150.627945
157.669876
155.689240
135.661789
135.015518
146.680359
138.569153
145.925720
146.129837
129.694733
146.209839
163.221863
147.303787
158.346970
-0.971967
46.304001
-48.846298
147.116974
167.660995
131.104187
159.584305
150.020645
132.561081
160.096588
139.190430
131.631226
-31.386429
11.121531
152.750198
148.888336
152.433716
156.582626
151.953751
132.206940
154.346909
146.439819
116.906357
151.941101
157.623230
16.661568
152.296356
159.681488
140.724106
-177.771729
115.668198
161.620865
16.610334
5.471887
96.404472
137.069702
148.608459
-8.265789
-13.471035
-5.410843
-83.040100
29.215500
-47.354595
3.951015
7.518569
-2.009155
-35.754776
13.825955
168.194305
147.584305
156.859970
140.302322
135.954498
173.458710
146.326462
129.488876
140.026169
141.964752
-40.460899
-19.725136
-8.144059
110.293243
166.796371
47.093647
142.804199
154.092285
137.878036
139.189133
152.538086
145.962448
144.585281
142.181519
152.757111
160.863342
128.337341
157.080597
124.071228
157.191147
132.625443
143.584518
121.223991
136.705322
142.848663
150.922928
138.696503
154.087051
137.624924
163.072021
130.699219
159.783890
105.373123
151.336136
149.422638
141.884171
144.162094
129.717865
139.848587
158.304245
177.470505
151.031921
164.615997
149.200455
140.348663
136.016418
147.762253
151.424927
147.675491
142.741745
141.216476
154.357895
22.234570
-0.418714
30.556370
13.123260
-6.143694
15.028688
-28.161892
-42.473003
-39.903477
5.240076
-22.261360
-3.357130
135.300354
152.642075
149.815887
123.186058
171.915985
169.009094
138.774872
115.718544
151.394501
138.882156
141.570450
-26.186687
-11.066850
26.463451
133.089996
159.986252
143.737259
156.445724
152.599197
157.115219
138.971802
136.458893
-161.740204
166.365768
146.833939
146.373077
145.363190
135.879745
173.703979
153.746216
133.909073
166.488632
139.540741
148.597534
141.522141
177.957993
164.582047
92.313339
168.066208
137.295761
147.168915
158.768982
118.288750
158.054825
131.516220
144.301392
142.615494
151.406525
136.218994
164.392853
154.654892
151.137817
133.224579
169.974747
133.946426
140.328629
154.137253
168.446487
-37.570927
142.084076
152.101410
133.330750
163.546646
159.790665
144.768005
144.718399
154.186050
150.208466
158.367386
142.504623
-169.273880
22.476040
163.200638
144.499084
129.751312
125.503929
164.044632
150.235352
146.973022
143.163742
161.266754
137.653336
176.798981
155.602539
133.255295
134.860428
132.737198
156.963409
165.092041
161.560211
-2.448166
22.704466
-5.238244
-12.765940
-25.482130
-3.416499
8.802678
-36.381378
-13.359636
-24.320030
20.580811
-7.244540
-56.065872
146.043961
146.602570
153.888763
148.181213
159.207703
147.096497
166.154221
166.193787
167.915863
135.953217
137.484268
156.507019
167.007538
159.338531
164.676102
133.712158
32.281399
-79.463402
136.239853
159.875626
167.768814
152.389236
129.834732
145.351532
140.388550
-141.936050
-153.858414
-152.164093
-163.921341
1.396337
20.317112
137.477020
155.193542
145.059799
140.617798
153.429031
163.934250
118.974541
-2.515284
-25.899937
-39.075542
-9.702918
-46.937172
14.667274
145.762512
170.990219
-178.743042
113.850311
158.420868
145.634018
135.508209
142.945068
145.544708
138.851974
148.476364
145.453552
160.668427
140.218826
153.996490
147.097458
156.576965
151.452667
138.997894
113.845802
168.999298
-13.622313
9.642939
-7.883141
15.614120
5.832942
-10.015532
140.814285
164.288528
169.644547
160.585464
135.711746
143.300507
146.391479
151.205688
154.611496
122.068748
157.301529
158.396973
1.183494
-19.839441
-24.028793
146.656204
165.649734
142.384872
154.740295
139.864258
141.323074
150.831696
144.267059
149.247055
137.668549
155.550583
156.212616
120.310471
147.140869
129.027069
142.139725
146.919525
136.739563
140.646652
152.724838
140.008148
12.185083
-16.563007
-54.983162
1.487142
1.849491
-20.944996
-12.715629
145.484711
140.840088
133.553070
154.039673
137.573425
144.162674
133.899109
148.553696
130.161240
137.357269
145.959290
141.479889
132.393463
166.090622
149.819321
164.884384
135.210007
137.209213
134.454041
140.312454
116.398766
137.776413
141.286270
155.414337
-162.799500
166.195221
160.305923
163.014908
134.936981
39.645184
-172.874390
-119.525848
-153.601349
-153.466919
31.082762
73.414223
-172.507965
-158.638123
-142.994537
157.218521
137.549286
148.541458
162.103806
-175.883850
159.854126
133.634796
174.482178
134.796967
137.131912
139.756210
146.728088
155.865723
135.886215
155.788177
148.912552
134.391586
142.727814
164.626160
163.059082
153.271698
158.695633
155.383942
165.671249
161.354080
131.004517
167.235367
161.978455
138.876450
139.607544
146.131180
135.601196
161.075760
153.055939
146.643982
160.702927
130.746750
152.461777
137.607788
161.576218
164.750351
111.109634
149.651810
139.157654
156.831009
146.860565
160.533478
151.934357
150.662598
122.168663
107.171349
129.143188
116.795944
153.827179
165.895691
112.432281
15.254378
9.359752
1.963039
19.327511
15.441597
-41.286255
-43.898777
-47.787956
12.881524
-16.629080
137.201279
141.721924
118.100060
140.048218
151.978241
146.019104
144.632065
140.802216
146.927109
18.644920
158.075211
134.626541
164.508789
134.813370
156.736740
140.444122
127.606972
142.854156
139.686752
149.985031
128.040054
129.950989
159.117020
122.934380
145.828827
145.426926
147.230255
157.057281
132.628632
137.299286
151.035965
21.743855
144.171204
139.656326
159.719635
159.343628
149.460846
169.635300
140.317688
168.226959
172.348633
152.564392
157.269119
-178.767090
137.663055
148.958298
163.041779
138.443085
125.028107
164.055634
178.161957
138.508499
-179.196426
-48.609238
143.518906
155.305511
148.301071
137.745377
140.546631
-169.865601
152.906433
161.190659
139.185226
140.455215
11.205212
137.327469
140.975998
164.396973
126.031067
129.402969
139.995026
152.309509
142.935791
153.490311
163.353806
162.152054
164.245880
5.327117
-19.514162
2.467279
147.702515
137.387909
140.966751
122.709549
147.472046
-174.699493
136.547455
139.555038
142.902954
121.863083
117.549530
145.386139
143.676102
140.409973
9.495168
-146.635574
154.104477
140.245728
149.223785
126.261848
109.612808
103.945419
174.539566
-159.794083
-134.750946
35.775555
48.304188
151.538116
147.635284
140.055099
136.746765
128.671829
146.910843
130.837479
129.226181
-11.276078
-41.675411
6.090784
125.985550
155.870636
164.634003
140.196167
155.278091
149.915955
166.644562
138.337921
155.097366
-19.211214
6.376090
23.825468
158.409119
138.687607
130.995865
124.698112
120.399017
165.373337
156.616089
147.234283
140.823853
135.918518
127.441376
157.658463
147.305313
145.318710
142.171387
139.833298
102.751640
175.790695
160.251984
149.282059
132.304001
156.700592
139.663116
149.067322
130.676773
127.194153
143.517365
168.339859
137.232956
154.531082
-11.993782
-2.005743
133.549164
121.185661
160.125839
160.370178
-148.849533
135.702484
138.853592
147.212952
153.547073
146.556885
146.259476
155.109024
151.871979
155.784622
142.754272
140.049408
154.772873
138.831818
151.281158
153.799179
135.571182
176.594971
128.202988
156.644379
160.861099
169.202911
113.633949
149.915115
-38.694321
-21.959530
-44.854591
16.495487
-33.061031
35.550285
4.158453
5.933296
32.899117
-37.416660
31.539417
-20.048580
15.076224
144.028046
130.944641
148.776367
149.594788
134.814911
154.985901
142.368347
141.174255
90.481689
145.463776
142.942520
138.670197
127.609032
155.137009
149.509933
149.076172
137.886734
165.365402
123.088104
153.109528
131.033676
177.749435
124.661926
160.988419
164.594528
156.957031
118.524277
160.592972
-42.914059
10.032248
-13.549767
-48.069019
128.999268
140.307816
135.948212
145.777802
134.391281
141.206985
152.978287
145.163635
144.036957
122.832748
144.744766
139.043152
144.261536
108.960541
145.392441
156.544647
144.713364
143.720688
132.601547
-33.286419
115.167595
161.359055
138.592255
152.096970
153.591721
164.054306
133.776154
158.240234
-0.243893
13.350484
153.766541
140.457703
113.915176
117.083672
157.225983
133.020966
-9.384812
-40.207146
3.536402
-0.118694
30.207981
-0.027976
36.473503
137.909729
129.810410
124.677498
156.839600
13.576577
-8.127989
-8.648608
-33.641151
-23.660734
150.538361
151.052017
143.789993
122.489395
134.271606
128.445435
146.734604
125.769897
-42.654125
-44.781048
6.030069
-41.535881
20.653811
-11.713778
-19.950945
146.804092
148.351624
152.642410
148.807861
150.911362
155.586899
120.787994
149.495071
128.427505
143.111359
160.653061
141.596237
143.009476
161.170547
149.028961
135.638611
157.169342
148.210861
119.135811
116.640762
-3.852851
-46.514305
98.820511
128.144669
141.619156
144.312927
-39.943504
137.060532
156.832489
135.712631
134.451797
142.865997
137.318542
144.345047
141.510101
154.534225
31.003206
143.823669
144.885605
165.634781
144.084885
156.212875
164.098022
148.601501
177.457855
163.004074
144.761566
137.822937
132.011948
151.971863
7.948853
-28.436390
112.721718
140.622665
155.888565
142.014374
146.576569
133.344086
148.106094
-6.702297
-33.538658
-43.591763
137.407425
134.648972
-0.086229
144.944122
161.873489
137.876266
142.680328
-47.123619
-43.724384
-42.583008
-6.277291
148.945740
145.568436
149.227158
152.297165
147.519394
137.034164
139.580399
141.634140
172.679474
155.662323
150.994629
173.952194
118.708778
162.234802
150.634048
158.848007
162.163620
161.570511
146.413864
146.301910
126.993629
132.571152
139.010086
164.724838
171.348145
151.407043
132.836945
14.525212
-41.273476
-0.179137
-86.911903
162.983215
152.214035
157.616989
158.851227
139.715912
136.825836
125.241631
151.459625
146.620987
31.102034
148.407593
125.844620
148.683075
131.499619
140.486771
135.802628
133.069611
124.257416
147.351456
149.697968
122.823074
163.673508
153.315384
159.201172
29.456310
155.613571
132.230774
148.156128
143.020096
152.462036
128.099808
147.684082
136.650970
122.918457
117.828682
118.939034
130.375732
155.952637
161.029480
136.847977
140.793488
113.936089
143.916458
-4.776514
-37.784149
21.342491
18.311983
13.902914
4.530342
150.578049
130.547302
132.068390
112.924194
152.528442
141.509842
135.586090
140.932343
155.868759
56.501602
40.083775
-167.484665
153.475525
153.108612
142.566086
134.101990
123.270866
-34.607922
-26.843611
0.339197
15.919903
-3.780303
-10.374353
127.777641
137.276123
163.842545
141.810822
152.004272
154.787155
149.607361
135.742981
73.607277
16.395048
141.985931
160.890121
163.890564
136.521835
128.267502
141.961792
109.728241
154.383423
-42.337658
125.884804
151.491547
160.907898
145.719513
153.666885
162.012238
136.422989
167.582275
163.738235
132.820831
146.388977
128.075150
13.027056
-25.826920
1.277482
6.408665
-0.333378
136.015793
134.532608
142.627731
144.612183
171.675491
153.185135
108.218025
169.879501
135.166763
136.808441
131.020370
147.139297
133.394653
136.408707
128.781158
127.744858
151.773331
0.939828
24.686796
27.630198
128.646561
166.197586
109.292915
148.364838
133.029205
138.336533
159.691254
155.740250
146.999863
155.822281
172.547134
118.794579
131.474274
160.190445
163.922348
135.179031
136.661697
149.118622
136.293930
157.375977
131.315445
149.981445
110.912888
168.942398
135.332458
-46.268845
-29.186825
0.576752
109.559731
142.094299
154.327072
108.394051
143.972076
148.665329
143.468063
146.876297
149.484177
124.163078
137.670044
156.519531
143.023346
111.627586
144.533264
141.496674
9.627861
-45.806217
-10.644734
19.675991
148.951813
139.655197
131.098923
140.623688
133.125336
160.765717
18.083235
4.330064
7.320648
143.438965
150.879364
156.571976
153.572800
132.375656
146.328186
155.547180
138.808212
147.971512
133.791443
166.944946
168.304214
149.777679
147.998734
123.755836
156.464905
152.660873
176.821091
145.953308
168.116745
147.490906
142.378632
173.569336
164.324234
138.234543
90.692825
149.578491
134.436783
130.480423
-175.726471
-151.715591
137.997269
151.948318
158.937027
136.780228
129.796860
155.080170
166.252319
125.217155
161.948944
160.114319
132.271835
154.333649
141.492203
132.754028
135.632446
135.168793
137.676239
136.645737
150.000854
151.478882
140.482391
144.813919
131.731995
144.579010
134.115448
155.587769
136.507614
2.633513
101.570068
151.397995
104.628448
175.082703
143.718918
149.121414
-42.643784
13.960574
169.406815
154.834976
124.821480
150.557037
146.132797
140.395355
115.679489
137.033401
169.373871
144.363007
106.022423
147.721542
146.109512
169.988327
138.402405
143.463959
144.716782
156.923828
152.654114
122.264038
119.261780
159.083221
147.392792
145.318329
153.485001
147.470917
139.345398
152.069458
139.458847
121.945534
149.942596
158.443619
137.300293
131.872040
138.304825
137.937607
142.658157
165.454330
141.688919
169.229553
146.306442
132.313568
138.749237
147.103210
133.460297
136.288162
151.073578
145.299362
148.949142
153.761108
117.278648
122.015091
148.856995
157.648621
144.481903
-11.569585
109.498367
144.184830
121.716980
137.014008
119.554367
137.348343
145.400803
158.797928
122.951378
151.197739
138.295013
133.939072
150.270569
134.372711
146.569656
153.280396
149.497742
148.502243
150.990158
133.301193
155.692108
146.580322
-43.803806
-35.151485
21.157801
13.061917
13.615540
2.593670
-6.625606
-15.554221
-33.439701
21.229622
80.978485
156.791565
106.513176
125.405037
153.517731
140.306000
156.271530
141.972198
156.340698
167.100037
133.962662
150.369324
134.560318
11.709470
10.997624
136.580338
135.598511
138.677231
123.222015
130.491547
111.536331
123.880394
137.622070
145.249313
91.576630
143.266678
133.084305
136.076508
123.133263
127.523216
124.441597
170.446991
147.136002
135.907150
131.246399
143.120590
137.414352
153.932327
137.550415
150.091568
-152.891693
134.400009
156.848633
131.229034
157.919373
-178.291061
167.508057
164.423386
166.285675
139.762283
131.491135
126.217575
162.100433
152.477631
135.180588
147.172470
158.096191
109.343842
168.763763
123.075424
159.518173
139.417816
165.462967
138.656158
141.421692
137.948303
140.512390
152.633682
2.843999
-3.012204
140.477539
162.835526
145.432663
137.336060
150.627792
155.232773
119.216492
159.045197
129.798248
152.475662
153.615738
130.515579
143.357773
154.634552
154.735199
150.714584
148.709579
139.899567
152.566223
158.590134
126.438705
156.464813
115.929710
154.511719
130.617004
118.734421
145.242706
153.478180
167.411545
152.982224
119.413025
140.655441
159.810318
-175.545547
-46.681435
129.601608
157.062241
141.560120
139.521866
176.353516
145.085678
-13.602463
1.284204
-42.530537
10.437976
-47.422840
-11.154237
2.515128
175.108627
130.460602
154.161087
131.872070
136.674149
146.769455
119.491669
122.316277
-3.925756
-15.539021
3.066565
166.224457
154.547806
162.054993
162.507858
117.351669
142.792313
155.843094
26.562540
143.672958
139.610428
129.419434
150.728149
126.881264
132.173264
154.673996
-14.638126
-8.541942
134.060837
144.624512
172.159622
136.871277
114.950203
155.151047
156.827881
156.063904
117.272949
134.750122
147.105881
165.684631
124.391670
158.450012
158.675919
139.460190
144.969467
142.627609
117.429634
119.018311
140.321152
140.032928
113.163307
120.226593
17.902040
120.032890
31.179905
131.313934
160.025131
122.057808
156.344101
149.620148
140.768860
152.206436
113.155380
147.094879
119.143150
167.751144
151.299515
148.660049
139.207153
133.522934
166.177597
153.795258
139.936981
155.714279
122.497917
144.415955
159.214691
5.812509
149.610306
140.518265
163.390549
170.570129
-170.120651
144.928604
156.599167
-13.412387
127.893303
128.047729
138.267960
162.547546
118.822227
143.071259
125.590698
132.118713
141.193329
157.453506
161.255920
77.194717
125.516388
-178.632828
150.390045
122.199547
134.988571
151.628159
145.644913
127.455505
145.726440
130.671341
162.979691
147.270920
114.216675
153.022293
155.106293
175.918106
145.834030
143.943451
149.436783
143.058762
136.279190
161.461243
153.448746
137.719971
172.369110
156.609253
169.581100
141.742157
155.416855
161.565353
142.628677
127.836037
149.126083
109.903770
168.010162
139.696793
145.426407
46.178452
137.488556
17.566702
-11.345536
-42.662693
-2.268830
29.153200
12.177315
-0.685855
-5.752581
1.404303
-12.024197
7.293097
7.883066
-38.364643
123.549103
163.705521
153.421616
134.776260
147.672943
120.085892
171.567734
114.901535
135.900574
-36.838127
140.486893
150.696716
128.107574
144.764389
155.082291
157.790070
124.050697
147.419510
163.400543
148.773712
141.889435
148.719360
138.653229
141.400864
150.074799
126.495316
165.351746
154.165878
157.050797
148.697815
145.441269
32.281460
36.475525
21.213232
156.079483
11.889388
-26.496777
23.602774
158.457779
161.096161
159.808578
91.698601
-47.390079
22.018368
4.620842
138.754410
136.645584
121.382507
134.968124
162.033737
123.400024
22.211157
105.456589
123.299637
150.025528
138.607224
97.092537
123.699432
135.593445
148.244385
-177.670807
14.769351
5.685892
152.023102
-1.938459
25.181961
-22.819021
-42.185555
1.837282
2.424708
170.469879
-50.397469
-24.471519
-58.343792
128.661087
139.280914
157.400589
157.503143
166.506699
165.353928
148.345520
162.343231
121.889954
178.789032
138.959702
137.593582
153.848022
148.213760
142.921585
145.657928
167.586380
131.017624
153.158203
172.617538
149.464569
137.306992
154.898956
-28.152042
-46.279888
136.645767
160.709702
132.548157
147.567017
131.665359
146.817139
143.199173
142.145599
24.888887
-66.526375
-38.979607
-45.980110
-16.259855
-40.665512
-19.471495
139.293793
135.772736
115.559708
159.947510
145.991852
157.373077
124.287758
-19.238937
-4.301656
-21.493330
-45.061817
34.193932
-36.582325
141.630661
149.040985
134.866272
161.518585
149.485809
165.322571
154.025970
167.929474
162.812103
148.848175
-14.025273
-36.680557
-48.037289
-45.507519
125.163445
169.562180
148.606171
145.423248
136.651443
177.321304
153.963120
142.699112
145.865112
102.033676
132.927872
136.071671
140.424850
152.295166
148.119781
138.968124
129.191437
146.752716
150.711899
123.261429
-164.117767
-169.392838
-143.107635
-169.699509
-170.534195
145.501984
144.850281
111.993309
132.136429
152.815170
172.691574
138.969528
155.383438
140.535339
125.844154
147.431213
150.682053
167.752563
173.675766
142.356461
140.952011
157.947968
148.248672
124.293587
176.361191
149.124298
168.998093
126.499168
154.163971
145.142715
129.350143
164.444870
147.951035
159.691940
134.235413
135.295868
123.875938
5.632629
-15.506774
1.127438
-5.190445
157.976105
143.761185
148.087570
155.714691
151.247543
-33.881443
-8.937053
5.296499
-27.952158
71.001602
118.600601
156.914413
160.447739
-15.844141
7.428616
115.260300
147.104492
114.830391
143.632004
155.375412
132.005035
-42.661278
-1.696852
178.202118
-177.679718
148.656601
143.977600
151.567657
128.436066
150.552750
146.034164
130.350159
154.586044
154.016571
137.064148
145.346497
141.585648
154.346222
157.977219
166.386917
126.952866
153.879868
139.088135
159.151947
164.467499
111.291664
159.759308
-12.679879
9.236759
-37.055504
8.346332
141.848694
152.290482
135.444733
124.962761
131.951263
150.944427
172.188568
1.827777
-40.906742
-14.409059
1.946720
25.879860
27.714249
-25.279520
-48.393322
-10.981483
179.448212
118.140762
152.709106
98.780319
139.365555
158.065048
142.827484
140.022842
153.917984
158.008423
-20.074774
15.433295
152.927582
53.685623
-41.564186
-41.699718
-16.521339
35.363720
179.186264
119.654564
145.669739
143.183060
146.787872
154.453613
140.431717
150.789398
165.474319
142.975372
144.616837
137.661301
125.676460
134.086426
153.075516
126.874771
156.495438
133.886368
155.637711
135.781555
147.157959
162.084641
161.157166
134.878616
127.101860
128.178772
117.311172
169.561813
157.701324
135.542587
140.633041
130.150558
153.806015
165.530884
153.598831
151.376099
120.097694
128.044785
122.186218
87.460815
151.599930
146.579178
137.421356
153.797836
159.993240
152.632751
144.529144
144.760162
129.803818
130.770828
137.878891
4.735117
3.394133
-21.466368
-42.516590
-39.979771
165.121780
145.219284
143.943817
22.708748
1.049784
7.155548
-36.669312
-23.038467
-26.699289
-21.614958
-36.687675
-46.857967
-52.303318
161.851578
158.187744
142.345749
147.596725
28.342367
-16.894022
14.928530
129.482376
147.746719
160.099808
171.802612
147.219803
159.365082
150.454727
131.532959
169.023285
116.173592
138.754944
151.013947
142.915634
154.962662
126.692245
124.484222
141.915665
167.088242
137.682922
156.104538
130.068375
156.426834
146.315216
130.246735
159.023743
126.652847
164.794556
119.135048
150.143585
135.971619
153.272766
155.139648
-13.274265
151.015167
131.915787
174.304184
164.159409
143.686325
171.362701
142.844772
157.947937
145.797318
153.678375
137.777985
149.094971
155.631317
-54.921825
-22.995417
17.433498
-25.954643
3.569851
23.308125
16.177357
8.569305
-9.445499
-36.780884
141.677917
134.120224
149.736221
150.199982
160.801544
153.129623
160.033173
111.148453
141.262817
19.187611
-14.723291
7.944357
-14.884269
-40.383617
130.549332
152.578964
156.676437
138.855331
164.037918
151.973373
145.786362
117.156837
144.719971
139.530426
156.379013
123.745041
154.395966
-23.124401
-30.397011
20.759226
4.034879
-33.608074
-6.904756
-32.051899
141.550232
162.720154
143.289719
133.252426
130.205673
143.311829
150.103943
132.828491
175.116440
164.544708
137.228714
169.046295
145.863708
154.955643
143.412994
139.225510
170.087494
144.285416
152.054611
133.742477
154.716858
151.579147
136.754730
151.530991
155.764191
148.971008
146.615234
156.926422
170.092590
157.074158
143.697449
160.239624
132.856979
144.787155
146.845764
132.543671
137.721649
154.444427
142.245331
-178.379837
151.451447
174.565475
145.124771
141.548203
142.108231
127.293983
142.730087
-41.209721
102.321938
-21.588129
22.031437
6.930020
-18.494894
-176.304871
156.185287
140.692474
111.525467
147.792313
141.138809
149.497452
144.658234
131.730896
119.019646
166.659134
145.311768
141.266006
146.055771
151.956268
113.332756
141.374329
151.538681
139.885162
168.607437
157.094116
137.457535
136.475082
125.299461
156.961304
166.839386
143.668518
140.911667
129.712509
151.769043
172.240067
128.140945
132.512817
135.005569
142.698853
142.732407
163.963242
173.814774
116.145737
150.155121
144.536514
155.792938
135.004883
143.342163
138.873993
134.905167
149.898224
143.367264
157.811096
127.632736
114.635017
152.670349
112.746719
147.074860
154.925507
140.235962
135.792297
130.411453
157.864594
168.870605
129.084732
-25.912069
-48.438850
-15.232557
6.966578
16.342882
139.255630
163.927887
137.791840
142.630112
127.137589
148.686813
143.940964
153.680130
161.925827
122.637733
133.677017
135.034836
106.439163
134.213837
169.903976
138.318390
169.084259
123.355423
155.656662
16.248959
0.660864
156.399963
130.078629
162.193130
154.124466
145.947723
155.900726
104.346062
145.825439
157.453491
146.617645
164.860245
153.553040
101.454094
154.873489
21.855185
11.592194
-28.046892
-2.358085
-55.355019
143.854309
132.402954
144.847519
157.872849
135.926819
136.054688
104.974609
146.324066
160.142181
144.388260
158.464600
-33.839657
140.742386
130.115479
116.674759
138.416229
150.213745
144.300446
161.708496
116.948242
160.226486
148.702103
106.718681
-2.690063
16.945616
29.469007
23.398388
-42.142761
162.089569
142.978088
114.238937
115.635353
150.088593
137.387192
147.467636
137.416107
149.132263
144.601944
135.552200
-18.479589
-57.969040
3.032929
-41.501053
25.152626
1.407921
152.984009
116.786430
164.345154
147.147644
146.715317
165.304001
12.442023
19.388813
77.415298
26.171181
153.578659
141.654327
143.214828
141.298782
144.411179
25.817392
-169.500946
-143.481750
76.959343
151.769745
138.183685
132.894745
124.154610
147.975632
150.634796
159.417648
158.762573
150.941833
157.853165
131.922180
-63.644661
1.153009
-34.205822
-20.561771
-49.434174
5.675370
-42.248135
150.330658
141.093613
140.067596
-177.604843
-20.714336
-140.701096
138.143143
141.112335
161.663666
153.786606
97.032806
141.898560
139.870514
120.407799
24.333410
-12.919842
-50.833508
3.073070
-35.482033
7.773874
-10.806329
-71.460289
26.942274
15.088090
158.152634
137.131927
171.990097
-5.008755
148.126785
134.887070
142.047501
171.671143
-4.515662
-28.556841
0.238211
133.074875
131.371246
160.219833
148.145126
153.661987
134.302719
143.864807
142.745743
150.844635
115.466446
149.407379
158.192657
138.242569
134.252640
150.893005
157.619965
145.593155
151.306915
142.181046
147.707306
115.753258
139.755112
146.820465
-2.029701
3.771488
2.390073
-6.387949
12.798957
105.921219
152.731430
130.808945
155.371567
166.064789
159.472443
154.659805
150.420486
139.736298
147.129578
123.170998
148.680954
140.350906
162.023483
32.009747
-45.526253
-39.598072
6.455430
-26.829796
0.534491
-155.633240
154.102264
161.229614
147.751251
151.680511
149.463684
157.142624
126.160797
131.439301
120.202553
-50.541271
67.720863
3.785169
-42.999985
72.854958
150.707214
154.910416
159.697006
136.205338
146.183121
149.921768
137.816040
158.668076
126.781609
158.855896
159.408463
116.009026
148.039017
134.262695
131.788773
-152.279190
-12.333789
142.724167
140.253632
-28.779308
-3.602827
-34.492996
-17.689430
3.357480
-22.362801
141.270905
135.426804
144.229813
135.779236
144.737793
149.927063
158.573563
118.569977
136.585327
175.628189
154.966309
143.944733
114.575829
141.772354
154.025818
23.663004
16.195452
-22.519299
16.169645
-0.707759
-6.809016
16.738840
-38.972168
124.582344
126.265823
116.729294
144.106613
126.171074
167.479248
164.354248
114.054153
112.358330
160.312775
154.040894
156.259750
133.693192
143.505402
128.776413
147.870010
143.743851
156.796234
147.045898
152.819962
114.569084
170.530151
119.253212
137.042328
141.885254
141.379150
146.342880
143.221878
159.224930
157.997467
147.190628
122.837883
150.695847
132.717667
-49.491901
-7.110692
-45.758232
33.437222
24.538683
9.188016
34.197468
-30.447618
162.228897
137.923370
154.639664
172.028183
147.002808
149.068573
163.221924
129.781876
144.939529
157.645340
153.660034
163.095871
157.558853
151.796295
157.568481
155.852188
81.100777
122.775406
179.051453
161.195587
148.554367
-179.703247
141.862061
154.993729
15.829123
11.425581
-9.225986
-29.379313
9.316015
-9.463691
32.776794
2.354347
2.029412
17.593863
119.034317
132.844086
150.537872
152.705185
147.353653
139.529282
-46.206314
19.770840
163.951004
162.639557
126.220154
-164.481888
-162.259827
24.171892
53.438038
-125.915977
-145.316360
-168.947754
-3.369471
15.871922
23.037542
-8.120473
-39.694206
120.517838
127.979378
171.106216
20.902653
113.934227
145.471603
141.618149
145.857986
169.860153
142.640060
149.212128
127.823006
142.801590
146.208939
124.334923
149.388947
115.435944
150.153000
135.081375
150.851242
153.762589
138.919052
153.532608
137.008881
143.235046
138.987656
119.674072
111.250916
-18.437298
10.271383
-22.554279
173.301407
129.667175
143.778641
165.745041
143.517014
-0.158259
6.617105
-17.400526
124.132210
113.415176
159.775116
131.752594
-171.596710
135.655991
154.109131
122.539680
110.635796
149.377823
152.750717
152.608734
128.775360
145.832031
141.098831
22.576101
59.699749
141.446411
148.280869
151.144409
117.552689
163.229538
116.729263
128.453827
99.371788
154.541504
151.357864
154.626678
156.590683
146.575363
132.987442
142.127655
141.566711
-37.335228
-24.596140
-32.322369
-55.482864
143.150513
140.104401
145.971512
149.889404
140.775833
147.440002
145.933456
146.947891
156.917007
154.886475
132.289291
140.080750
140.744522
138.044724
167.260254
160.243393
158.927353
136.189911
127.947769
141.828812
151.543610
19.211184
144.608261
134.366745
150.125031
148.554398
134.650864
156.108231
163.647110
141.748322
6.837904
-7.408381
152.013901
136.860001
155.593292
134.928635
152.111343
116.451889
142.553574
155.245438
145.676880
122.125084
176.427994
154.716476
150.595444
148.312027
159.116470
150.768021
142.153793
141.314392
146.595261
152.583572
164.733536
152.831970
138.786926
141.410477
156.225266
119.985573
142.583908
141.896210
140.268539
145.290482
147.512405
145.016571
117.010574
91.484138
144.875061
131.121475
140.179016
129.548676
161.419022
141.431702
149.949295
150.771286
138.801315
139.417450
133.063461
169.109268
140.701294
136.619354
166.891266
120.324455
156.762802
156.875732
117.480179
144.525299
143.544388
119.676796
144.834030
117.963287
-171.598282
164.608963
123.725700
148.030472
152.438309
-44.590664
153.252335
157.189850
130.222000
166.981842
154.874481
160.424255
138.986862
128.357269
126.095779
-175.911591
147.760529
136.050674
150.813797
151.377060
149.150833
168.324234
131.598419
153.780563
142.056000
137.211014
151.472885
135.550201
130.933792
145.222656
145.936951
155.317596
134.931107
146.697952
147.510208
151.954681
167.712891
138.001099
127.177063
136.847321
109.362923
145.475861
147.786270
120.660049
142.656067
137.481934
157.336578
148.666473
145.320236
141.920929
147.458847
-2.140095
-10.274064
36.056202
-21.694050
-1.193702
125.629356
126.051506
152.647324
154.437225
142.143143
160.255661
160.043121
129.872025
144.057755
128.182816
144.072388
157.497665
148.843018
137.899414
157.046005
133.333054
147.481201
152.716324
140.373581
142.754852
148.603256
143.829987
122.097046
162.852798
130.035568
-178.154846
144.730988
147.095779
137.627533
156.882767
147.457169
173.162613
-165.994324
116.945786
132.881699
157.259933
104.371681
115.392532
137.125351
148.348770
136.147171
157.862762
148.733810
151.573410
164.042587
158.309158
161.507370
112.711121
142.269852
175.437073
153.265961
156.069489
139.357895
158.261169
139.291367
125.396294
160.976151
151.615494
133.583344
151.646103
164.678116
115.016541
141.070923
144.938583
115.594910
173.131516
131.191391
129.807663
154.971329
20.257868
0.285990
108.323692
127.543121
146.545380
135.150909
130.385635
77.213783
-29.557875
150.292816
147.245117
119.710243
146.073776
131.834290
-1.270262
25.911764
7.172089
-38.779873
7.895482
160.407455
136.483536
149.526245
168.901413
-34.883842
-47.022850
172.022202
137.649612
140.053757
162.111984
152.130371
154.276535
144.546341
148.859055
132.416626
139.171097
121.284424
132.064316
155.831680
137.722366
130.130341
139.151566
171.579254
0.098912
135.600739
156.672546
140.151993
147.612717
143.218109
128.457733
144.768250
142.416260
129.319519
142.883316
146.138168
117.675011
136.022202
-160.149353
121.710686
123.651360
142.351624
156.443527
146.870789
148.791809
15.099946
-0.829451
-32.596504
-18.561483
-42.109333
31.394310
116.712296
141.808060
178.597916
137.235458
132.056641
106.189095
134.575012
131.985504
145.819321
-175.784607
137.287216
56.548317
127.399429
115.879005
155.726776
149.786652
144.387207
164.058044
163.719147
123.532082
150.115829
133.629517
145.588745
164.823318
177.014359
16.309666
146.214478
151.391449
168.953812
152.679794
134.838425
152.871536
132.362152
139.629669
150.332230
109.281563
-72.485367
79.466011
3.211625
-37.241428
7.944802
35.131313
-0.630871
146.792587
137.661835
132.462296
126.190620
143.523911
151.018951
-173.907532
83.494026
122.007065
134.101105
142.566849
132.145676
139.022141
112.644707
129.700958
165.874924
134.985977
135.933228
165.650223
165.237137
-7.887746
4.897210
5.435163
35.235012
25.635717
21.471649
-46.613533
-5.557600
143.602264
135.011963
175.529877
147.198364
143.816437
161.761322
152.719391
143.282150
147.708847
144.466492
140.952011
175.577896
152.684647
135.606079
132.228760
141.686096
139.775314
160.110229
-2.857595
-29.899637
-50.807678
134.812119
145.007004
164.471588
178.322617
137.293777
122.469383
142.526352
141.776840
166.993958
154.555389
142.642578
158.631973
143.373688
161.278595
149.874435
134.119690
138.821777
152.722824
124.395172
129.212799
134.087616
135.702209
147.649384
161.993454
142.470261
-7.894835
-5.539481
155.060989
111.120377
165.676208
140.507614
148.578522
120.725090
165.615479
131.146698
137.765808
153.520493
142.318970
147.914032
-30.374477
-45.101849
-20.653996
-5.210301
-22.024452
-34.593899
123.832115
151.278534
-6.878486
-15.288958
14.073947
5.463393
4.429343
-8.710006
158.061737
113.695312
147.061646
103.823044
132.788101
147.793121
137.746033
34.688934
143.530746
152.444077
174.681931
113.489868
122.936707
144.042175
163.107651
-95.345955
137.639755
163.674026
149.198914
151.616699
-34.698261
12.139372
-15.023036
10.127043
8.958242
165.594254
147.938644
134.087387
166.760178
-13.024055
-41.871639
-0.706375
149.075241
121.182083
131.322754
126.873459
133.646652
146.153564
163.573868
159.700592
166.461075
167.035507
134.116135
173.798813
165.140503
178.982208
124.050461
132.285812
163.257889
-49.168552
-3.743869
-24.458912
-36.836864
-23.035446
8.786327
-11.158279
-28.817625
-9.886125
177.354614
153.011993
142.743362
163.878693
-7.115132
110.463417
128.859848
123.354370
136.514786
146.095001
153.506348
-3.615196
-10.053301
-25.420216
-49.685322
23.330383
28.842556
0.913645
-1.667183
-30.093632
139.299927
125.894203
131.995697
147.345535
112.434982
143.876541
146.255157
160.609726
146.867111
150.306702
145.280609
163.354599
156.291122
-24.448030
147.908234
153.025909
-163.407074
-152.242126
148.384781
-153.730408
-146.340179
144.467453
-167.106659
164.509705
-152.481033
36.402512
-144.561844
33.506271
48.911366
22.514303
101.798447
162.810272
140.107254
165.113297
145.594162
129.121399
131.447189
141.373795
155.017212
122.185928
-12.607203
24.724651
-16.247580
21.267145
5.986578
154.200012
144.119354
160.476791
143.263596
151.848145
140.611755
-48.817703
-35.050167
-22.934925
2.619428
136.305649
150.227798
99.964226
119.967499
157.607910
143.287460
135.073822
121.342606
138.771759
137.838928
154.444031
149.942810
130.951294
146.642929
14.414232
-42.745140
-5.301380
25.668676
-55.157951
1.282069
0.931252
-7.552449
12.682166
23.645275
-40.468430
-32.215237
7.198981
25.739502
15.286484
-23.579401
152.684616
146.495850
164.474808
144.174469
151.147720
154.547470
113.200737
141.568634
19.943678
23.032209
6.243939
-31.913422
-35.813908
18.407179
133.890472
134.928101
120.038330
157.451309
152.968994
33.838177
12.910612
-5.894217
14.325739
-37.723381
-4.594186
20.002964
5.578683
7.750814
-7.571652
17.193293
17.265318
157.359894
142.810333
154.131409
131.871689
117.300217
140.974548
20.844742
158.212814
153.429367
136.056030
127.841858
139.825455
157.432007
166.901794
145.194321
142.249954
152.703140
154.955994
166.963608
146.545700
132.310089
-179.052902
158.343353
126.445427
136.694946
151.931946
149.856293
137.081421
35.116192
132.721130
159.331055
13.901081
20.812807
-2.899890
-9.614559
-3.219418
147.421341
156.433563
133.196503
145.616776
139.888123
166.054764
146.915039
138.801834
143.233322
150.166046
-35.670605
2.093963
32.933197
-23.918123
137.548798
131.549667
110.435890
146.493698
144.349579
136.035736
147.276596
140.212723
139.685547
158.961960
122.956741
144.320892
175.266724
110.218964
137.700836
144.826859
139.203827
151.562866
123.870445
151.923950
163.897995
160.481949
134.691833
148.692551
152.687210
125.412086
156.765030
147.428772
150.015747
176.574615
142.396820
156.389694
8.088472
-18.481993
-12.937929
163.816788
162.930389
158.108429
1.778943
-49.740944
-13.320931
14.823375
53.864285
-2.715412
-42.782925
-25.041344
154.001663
150.148483
148.820206
129.223923
179.039169
158.906342
68.482590
133.681305
140.443802
12.684141
-42.322319
16.362301
149.133072
120.385109
131.747833
135.699921
165.676544
139.485641
0.465622
44.718193
11.841771
-32.202541
-42.108128
-22.101044
1.858780
-20.649532
-45.391850
-7.816402
12.790491
150.854980
111.232452
158.772339
141.828247
147.168015
128.651901
133.855713
126.902725
146.292725
116.162537
154.013977
132.694504
-171.535934
110.563385
109.136551
-5.065968
-6.363808
-49.409748
14.086470
146.328842
171.129730
-175.797409
42.198345
20.182171
35.996864
25.692057
134.710785
107.837486
124.784599
139.358749
147.310516
126.551926
131.157761
143.958328
117.475861
139.874313
141.958923
153.871368
150.715027
114.309479
145.073196
134.814194
132.997238
163.108566
147.937164
150.164017
164.385162
136.178131
140.264832
0.034264
-22.866085
23.585617
-1.555322
9.748081
154.443085
153.471069
137.406021
152.275223
151.171539
136.770737
152.308273
154.098312
-3.133941
25.310930
137.023270
144.087784
174.090500
137.110748
154.122330
154.027420
161.557571
140.843765
134.439316
133.053436
134.037888
-178.754929
143.621201
156.841431
141.518127
156.427216
150.649643
147.905838
101.115341
137.324738
130.544495
143.346573
149.615112
127.029274
136.768417
155.848145
146.590805
141.471298
164.109192
131.279999
136.497757
156.461655
126.549004
150.507996
135.505905
138.643814
156.737885
148.811005
144.811386
-35.140465
30.886656
143.722260
148.908829
131.984268
122.344635
150.993011
153.328568
136.142212
143.651581
146.277756
141.477356
133.192245
151.086838
-46.975872
-5.076900
152.831436
131.881989
147.236557
141.321701
152.019623
122.733711
133.100815
142.772232
102.494743
167.919678
158.772324
2.881403
16.553877
-7.205873
20.173992
-41.700371
16.491072
144.290848
145.042770
129.212616
135.487381
139.145966
154.947815
146.618332
142.967606
135.141418
144.000031
-44.209419
-4.719287
156.009415
103.401848
112.033630
132.181671
130.923996
155.218323
150.159973
150.618851
170.068771
166.221954
142.373123
150.066528
160.217484
148.227890
-44.901352
-21.150845
0.290066
-4.413307
12.162216
-14.570243
3.962052
-0.925561
4.571275
-41.764381
-18.468037
9.919842
-5.466298
-32.836349
173.306473
140.257736
111.803276
139.720016
164.703644
140.004242
144.782974
152.886703
136.574997
143.332428
156.698685
19.050373
28.692448
30.757338
149.601486
153.086227
125.169067
133.553879
146.342957
122.311714
135.896317
146.633972
153.066177
143.433685
154.609055
130.355103
150.703522
153.221649
144.895142
151.446030
127.768150
150.029739
153.992462
76.900703
76.773224
159.129395
137.804352
146.560928
124.170235
147.586060
158.725784
148.635330
136.510071
128.056824
127.231339
170.484238
139.657516
156.903214
165.243240
123.740356
151.230652
169.781616
154.272552
38.013920
142.006943
133.161331
164.809509
141.631866
121.884293
28.157066
134.532288
159.670975
158.632919
167.610779
146.248077
145.783920
153.658401
147.442978
137.710556
154.094574
139.084686
174.003036
154.284683
131.979568
128.963226
161.993637
153.845169
158.466797
134.971832
141.861343
144.059280
111.574081
155.171310
155.265488
131.000473
151.272995
127.929626
106.020569
127.713493
137.275177
127.792343
149.570328
139.819763
148.225143
130.789124
166.451920
118.115997
59.497707
7.257446
-30.030523
158.982086
112.450005
159.556152
97.149323
135.458878
141.990570
149.404404
170.064255
-133.456650
-147.023010
124.059944
-137.025879
-164.415543
-130.739883
-150.078918
146.381729
173.174210
-156.644211
-154.678604
100.363358
70.683479
135.837204
146.582840
138.260925
145.331497
128.156326
139.634262
156.275681
131.852951
-135.970322
6.626494
10.800716
20.279840
173.610565
164.767838
155.310883
154.790543
132.065964
139.839996
144.570175
138.141418
151.162811
121.579796
116.705223
9.525305
-21.426176
9.303919
6.929992
13.405348
25.684637
-20.826981
15.958169
-68.505539
156.936371
-142.509079
163.609741
161.321396
170.735565
140.364594
161.596939
163.340256
126.882393
141.701096
139.870941
136.150284
120.422470
138.057205
139.530457
-11.448177
-127.183197
-104.553658
136.904526
136.937668
131.320328
118.985809
156.055847
135.352386
153.684006
146.791641
145.911774
144.872894
160.663834
133.444611
169.083023
134.569641
154.675644
148.274078
148.954880
-40.242397
-24.677734
-4.998888
128.000229
160.064575
151.633118
111.001770
142.949814
139.996277
110.922226
133.702988
147.912491
139.464996
-161.868362
145.389740
138.094803
152.447647
155.892334
146.585251
148.981277
171.138733
156.562256
144.410736
18.728550
-50.261356
130.630783
153.564606
12.404924
152.196640
160.273056
113.159164
151.059265
134.139328
167.998901
138.156448
167.484665
133.010330
151.820145
152.653763
21.784491
-17.836365
-8.696712
7.449585
-5.454993
-5.568416
16.161770
-19.355825
-17.767567
-6.442050
-11.815931
-1.845996
124.987457
154.075500
134.671249
101.647141
168.279648
-177.126678
150.734894
143.643295
156.309067
151.061981
144.765991
150.668213
137.867294
156.102722
155.875183
148.735947
142.560287
125.574745
157.119781
164.062576
160.553101
104.443054
143.456024
141.792297
128.842529
157.821793
162.024399
142.004074
134.068329
135.242828
138.332764
146.049423
161.334656
-51.184464
161.276077
146.765198
153.192719
128.090912
130.068710
157.192947
151.735718
175.546005
127.509338
132.144043
132.088181
131.534790
169.115662
151.663574
145.423538
151.113495
134.059509
149.664383
16.932207
2.493478
-31.322893
-44.470390
150.126999
122.346687
150.563965
150.110184
128.718597
153.618347
160.983368
166.605011
-0.419181
-4.953098
21.378082
-92.949165
146.807831
111.910263
170.541824
147.280762
155.719727
140.186874
134.580017
140.805817
139.937973
130.765106
168.538010
164.981049
161.023636
137.422836
154.356903
153.741913
131.937363
157.866837
142.624481
136.068558
147.909134
-37.275486
-18.527208
-101.515671
168.345184
160.073044
124.032555
127.347351
4.495185
-27.864557
15.854257
53.198696
-43.554878
-18.532644
1.958247
-5.832975
11.443307
-77.966545
-31.308479
26.645472
145.328735
135.144516
132.608765
132.854111
157.482620
138.022247
175.787308
149.083572
1.709033
8.620629
6.007270
-41.135014
-43.177643
-53.098442
-46.001907
-6.312114
-59.849339
-49.675327
9.795166
-17.794876
-20.524321
-22.854771
-7.452772
8.887343
-16.413610
9.780541
135.704315
149.581512
146.686142
111.959862
149.224274
148.046234
142.442459
155.832718
174.490631
161.144302
141.739532
131.123291
154.112503
163.346130
117.899933
-7.506945
4.184228
-3.608257
3.259126
14.085445
2.700956
-8.058758
-26.624409
-38.222057
28.144520
63.523415
164.509140
135.450409
149.783875
137.356491
139.746399
117.421326
17.888670
-12.870444
-5.337296
7.624677
35.982109
128.745529
152.074966
81.513290
152.583664
153.910461
152.205475
168.821121
127.182732
25.949532
-7.653578
0.838368
-44.003578
-38.005043
149.266388
139.516983
168.599197
130.943665
128.932053
150.382156
123.659378
136.511871
149.717957
154.894318
154.773849
134.621353
135.837723
139.769501
134.721115
166.786652
138.076309
137.603149
161.478424
142.999130
167.161133
144.461060
143.595093
133.882904
132.651138
138.609848
149.526672
155.486206
162.229828
129.117874
153.525833
140.251266
150.503723
133.029037
115.026100
17.357605
-37.007446
25.052170
135.093201
152.029892
149.937958
143.047974
143.712982
142.760147
125.719109
140.105042
151.521561
146.488831
138.049255
134.960342
118.312790
138.373322
141.738113
163.783798
131.284454
0.497715
-53.560551
-21.790068
123.520958
-124.102821
151.680466
155.209656
144.877350
154.459824
147.209290
135.869431
156.137238
149.242813
156.298828
157.326828
148.599258
166.249985
138.749115
174.419861
140.006454
140.644714
-48.554844
16.955479
9.766298
18.303329
-11.004710
8.891741
137.567993
-7.276722
-4.773478
-17.404316
-25.887980
-4.069482
-44.831345
-5.957924
16.599722
147.550461
-45.463585
22.186806
17.231943
12.151790
-44.536087
-46.601856
-4.075541
-37.398476
-13.828312
-7.985934
-0.755888
-14.472259
-43.873405
3.767020
25.870619
-3.164093
-10.292888
-5.509933
0.967123
0.580472
26.828875
22.676455
0.052339
10.158245
-44.113052
-6.176538
-37.324287
-7.251658
-42.335308
137.131836
138.923325
155.566330
124.326401
167.258392
150.922775
125.131912
137.117630
117.725380
127.520378
163.725281
143.887848
157.039871
151.952789
136.172470
175.578308
159.282623
118.241714
163.343872
150.982361
151.439835
11.755287
-9.182967
-13.744332
2.516062
177.491562
153.702988
110.586723
136.830948
177.304260
151.123535
-36.555389
-35.361702
-40.483849
4.789374
-39.507847
10.569205
12.043541
13.055690
-20.117096
14.869889
4.077078
158.403778
136.954163
136.701065
161.382050
140.221725
173.835114
146.058304
171.738617
144.199936
125.281029
141.948029
171.157852
161.758286
148.992065
145.672470
126.467186
139.858002
146.442276
136.674454
177.438904
120.104851
175.011688
162.266022
139.030075
118.551598
7.558136
30.892979
47.956078
-32.198669
-38.647060
-1.781911
25.358290
-55.977501
-33.834877
-2.920608
8.351577
134.294388
142.960739
126.968307
133.820267
149.180634
146.409042
121.265373
120.321533
-47.020065
-40.717651
8.052764
-17.786449
19.235258
19.718447
146.255386
152.971909
173.525543
123.783310
131.837814
147.057159
147.289658
160.031128
125.306236
152.337433
155.994308
139.371872
171.024506
138.626678
141.313354
126.902779
137.964478
131.858841
168.315109
161.695862
152.768387
143.358704
148.478012
144.961426
160.247803
147.127182
141.794342
160.614120
169.931244
139.894150
144.342773
135.969559
152.738968
165.971252
143.294113
166.726242
163.151703
127.039001
136.066574
141.203659
145.682495
133.222153
144.261093
26.851353
-21.941778
-45.610138
-5.103038
-4.118608
18.012854
-26.569914
7.008350
-29.667858
15.211160
131.344101
18.560410
16.665819
159.987564
175.950150
134.110397
178.828796
137.168640
122.899040
159.100403
137.244431
169.396561
166.745667
160.612946
129.804260
119.079697
167.721466
140.397537
134.840500
159.742874
148.608551
151.679382
135.561356
39.373310
31.107487
6.163415
20.894516
19.404873
4.668456
13.829355
26.600561
-18.134436
20.319061
150.251724
119.965424
136.500305
137.487671
155.584030
146.792770
166.921448
167.182327
128.776550
116.328445
127.945282
176.048981
134.530533
140.924149
152.799210
169.209991
147.681686
145.384903
152.878754
145.766479
138.787460
152.080673
-53.972378
-11.510212
150.898300
150.039505
166.580902
150.546738
19.573750
131.717804
105.214371
152.474136
68.251251
-29.185345
135.561996
144.856628
135.832169
151.662231
152.342407
138.745560
145.729019
-20.412060
126.866608
123.045212
144.273483
153.473495
31.818718
145.030945
162.691498
-178.572601
137.716125
161.489685
137.935776
144.980804
153.187302
170.252533
125.551956
141.547607
153.663040
135.179657
19.979980
15.141656
149.944489
156.909744
119.369949
150.211868
113.995323
129.109314
100.959145
142.387283
167.764465
127.336235
165.456085
138.105591
142.697937
139.331512
-44.432808
25.286171
-25.094791
-34.083458
8.237235
-26.551638
154.000732
122.777626
165.839233
141.978958
153.722427
141.304947
110.603722
154.395523
107.752502
-141.639160
-162.452896
5.113393
42.563530
-177.385498
-164.091965
-177.536530
-150.407043
11.982042
95.977142
148.100693
113.671860
148.046539
121.433273
-20.981327
-41.864773
140.815964
139.273773
138.479675
141.671585
144.339935
145.156601
130.358109
156.553207
133.336166
145.554092
138.434326
117.977264
161.211395
119.610878
152.484650
154.220139
145.005569
162.583313
165.129364
155.855713
149.301208
121.286667
159.780533
145.380615
134.908127
165.479080
163.141693
129.248383
103.067772
140.187546
157.006989
172.503738
157.895554
-51.812004
-6.789920
-27.574188
153.959488
172.417053
135.650909
148.027405
156.814301
139.026703
140.726791
154.768631
151.298645
150.583832
142.638458
138.901901
156.809708
164.559158
128.584198
154.379822
157.544952
152.804062
140.491226
104.049515
149.666977
134.827637
169.085342
138.763733
147.912140
136.100952
155.614105
107.327042
150.474304
147.873703
165.665268
135.206894
165.278961
148.560837
177.281982
139.539917
139.600830
139.664337
156.735336
96.401627
153.990372
169.975815
166.038147
130.061859
162.284363
147.979630
167.888763
145.283188
54.518211
157.114014
150.856079
-11.539988
-53.425613
159.383850
157.295929
136.249771
-178.432266
-157.427307
156.420212
147.940506
116.790504
130.025833
145.658630
148.694489
159.899857
141.769562
135.156097
148.121292
131.568390
-174.042358
115.741508
149.071060
136.099976
174.732758
150.559464
150.244080
154.950714
123.324989
133.926544
136.306183
135.541595
122.530510
144.410736
166.143188
137.900330
152.343994
130.575729
141.336121
122.697693
140.577225
159.595703
159.576370
137.598297
145.749771
150.736298
150.580399
144.627625
167.974854
-42.933865
157.505722
115.883453
146.824829
148.443161
129.231018
154.548615
147.535797
112.340988
126.058510
148.612808
145.715149
157.626755
179.069992
135.169983
117.827080
-10.107368
-6.063591
-42.583599
27.283443
-34.863369
5.736784
151.316986
150.555786
151.698395
169.557617
114.239555
133.799500
171.852966
138.925797
177.377808
139.986221
161.016541
152.616241
144.733231
127.243782
143.956299
149.378738
150.471603
136.953522
144.575836
150.153839
136.911514
-28.919477
138.061691
126.671913
140.958939
140.396851
152.869247
157.204361
142.822052
125.407143
141.228195
159.394211
144.551788
7.618445
-25.893188
-23.162148
-29.325331
15.263864
143.220657
139.776047
136.801193
143.709991
152.099213
130.727875
139.157303
147.630310
111.849571
146.352524
155.351395
153.376282
169.196182
109.224785
141.624634
127.403770
141.878204
148.484940
110.996590
170.137085
161.980225
151.791595
171.854660
118.791573
138.268204
138.889847
172.219955
129.284988
163.622757
145.689621
141.228745
-165.420441
146.906036
134.955795
143.714722
153.360443
132.199768
127.086853
142.563690
132.215363
141.519180
171.024246
-176.117172
135.946701
-23.455894
126.455658
133.043472
121.425201
143.079025
149.622238
134.580704
122.003647
143.835144
140.550644
118.958313
143.296921
149.135391
154.911209
158.500290
-38.518536
-9.131422
159.239426
126.472641
133.238541
141.089584
145.746277
162.507889
147.422516
130.087021
157.536926
137.216202
-136.102631
129.259033
136.325348
144.520233
143.891144
154.681458
146.155258
144.399109
132.958115
143.178589
132.181061
-7.941763
-174.261093
158.623016
134.808350
155.257111
134.299438
155.166321
138.128769
154.603470
129.848969
143.414886
148.567993
-163.763565
146.153442
168.445953
126.515533
162.833603
159.809937
155.223984
154.806244
141.471924
138.040604
144.699570
137.709015
125.566765
143.494675
146.689896
159.717743
161.631973
178.767426
143.445602
163.646835
144.427185
147.770645
162.071548
153.265167
161.600830
-179.431091
156.064041
122.345139
125.946548
128.624176
159.259232
140.733688
149.000015
147.728165
134.190857
152.252228
-9.482635
-20.107780
23.500340
-10.833726
0.896348
18.895805
-14.172618
26.166861
-43.911198
-5.391797
-46.126019
84.375183
154.612930
141.626099
163.349670
-171.028259
171.478928
149.649216
166.812439
24.297680
162.528702
141.310410
154.160980
150.925308
157.503662
151.046127
155.834305
158.396561
160.516083
162.873276
155.186340
120.480293
141.474899
149.760406
151.870850
128.391586
15.916976
-34.203224
-8.121754
-26.994513
129.440842
112.847160
131.277390
131.238068
143.835785
149.226135
137.053772
140.212708
150.407898
153.862457
166.072891
155.225418
159.066177
138.045105
143.767426
-173.721603
144.160645
97.523048
155.856323
135.788254
168.053207
-14.468732
24.868860
-9.806722
2.981962
0.039565
4.494706
12.465397
-13.123713
141.081757
148.054230
155.765823
144.799835
143.675812
147.717438
137.438232
133.883453
146.237122
135.920700
155.322861
147.207504
173.953690
146.890778
125.921509
147.071884
128.884247
146.774506
152.606827
165.601486
124.691177
144.451309
145.929016
154.059921
145.452972
121.772911
101.694466
132.386078
159.329315
115.007866
156.523682
141.296082
-52.316406
-15.410269
150.927078
115.108421
145.925766
142.022827
146.398361
144.201950
145.124023
142.424149
156.339661
166.123413
147.797150
147.015427
171.821808
167.893097
166.560303
145.458771
136.661636
156.246475
132.204636
154.517700
151.943726
120.451279
135.411301
160.817520
142.512512
169.827438
141.020615
165.696609
129.646683
138.711868
143.770157
151.837448
172.130157
19.874470
136.525345
118.562012
136.816589
144.658340
147.986404
145.466049
-23.325106
9.040875
-77.267334
-21.991562
12.070453
140.390976
174.376694
165.643494
173.844940
146.289688
135.559784
159.724686
157.512711
152.089478
147.999344
143.963593
107.928070
117.786575
111.138916
145.981354
146.132156
128.404251
165.219788
128.422546
129.930542
146.448776
-173.495636
140.589722
163.426453
150.661835
154.307846
155.532578
128.034973
163.829651
141.881210
127.855644
148.433990
165.300125
-179.980194
166.872406
136.241150
122.871193
179.038544
155.558731
141.633392
160.969101
135.355438
157.052338
1.301008
-42.232861
126.421646
157.412613
-178.172745
133.661377
149.921173
140.339310
165.277023
157.610718
158.617126
148.553360
142.468231
137.981857
139.835144
130.740326
161.879196
131.230606
155.614761
138.668289
142.667984
158.498016
159.616867
146.813553
145.048996
154.424973
165.272537
146.694717
141.991776
-175.777328
147.193848
142.950272
148.763000
152.912018
114.957634
150.616150
133.283157
138.070358
131.258057
141.422852
15.587452
18.264120
-26.035040
156.489380
142.484024
154.187759
149.160400
165.629791
162.442657
152.437164
164.478134
151.310989
148.671600
164.364380
146.275146
145.144257
141.023712
150.234070
137.697372
166.386887
121.120255
133.408691
140.113174
146.980133
143.154968
147.540054
172.551773
164.831985
-24.593260
149.227310
128.420029
151.717529
160.258911
167.313965
169.446289
143.899612
154.058746
152.753601
137.763809
164.099869
136.469116
130.946747
-0.532290
-37.322109
41.617107
-51.436150
-6.817709
-3.285867
-18.784321
156.622910
151.098999
119.300217
-24.505383
-19.673203
-16.234417
-26.577587
95.612846
153.178192
123.725975
160.920090
159.010712
121.047668
160.912994
130.873123
140.758636
147.744217
9.795146
-40.138672
-30.492279
-42.741180
-20.957623
-35.829372
-37.223576
46.384171
-34.169537
-60.765785
8.755420
148.788635
132.782883
148.873215
124.321716
137.056076
125.144165
149.959579
150.602951
170.876633
136.528946
146.690521
-38.660057
130.304901
149.434952
132.789642
152.935944
128.166412
155.888046
-161.947861
22.617420
77.832504
151.074966
55.383461
146.216125
152.760574
138.948212
141.942032
130.731995
121.849503
138.215134
135.954987
147.783081
144.559509
153.118774
128.953140
167.417542
116.241287
175.277588
151.203003
122.102905
149.312042
127.267082
152.043289
159.004684
-173.530060
131.095062
139.222443
-157.787415
26.444187
10.253383
13.106586
-178.439148
159.912689
142.728485
156.701996
106.156052
150.354828
147.610947
127.919502
120.774673
159.492050
154.475662
111.353905
138.337418
143.939056
150.093048
119.765968
124.514809
151.312378
149.719223
138.067642
155.174408
166.422318
166.936249
144.485001
36.277458
-37.203156
1.615073
4.019221
168.492050
124.935356
112.648224
161.024414
153.324814
150.747635
122.790306
135.901550
159.637604
-167.587616
129.790405
162.146713
148.021439
121.190292
150.675186
132.548416
146.038498
152.679413
151.390152
70.524223
111.652328
142.025116
162.531082
148.068924
151.552170
166.719772
154.975815
169.652893
148.892319
113.137177
140.170197
131.472473
172.734161
161.659912
148.311737
137.883591
139.843170
115.282890
-134.592194
-3.608311
4.921154
-43.841827
149.103012
149.587845
158.300369
156.247971
121.525558
144.418808
129.061829
153.534180
122.359100
159.520477
140.323303
134.066910
156.122574
141.247696
142.937592
153.439713
170.063492
144.442276
138.844208
106.610893
133.817337
143.293945
112.073860
153.676819
163.658600
137.474457
134.579437
147.157867
161.886490
166.242264
141.592392
147.357300
139.820160
169.223816
147.745453
136.408844
-178.803177
145.069275
146.735840
145.736877
139.109573
132.082916
150.487534
163.110352
147.690353
164.012726
161.675034
135.690445
137.779327
110.373741
169.615128
144.485123
136.669861
148.653534
169.900116
119.150154
130.614120
146.580872
144.122879
162.668533
130.410919
175.400696
136.886185
25.861687
147.305557
163.406097
106.970535
132.846771
125.950035
147.888031
169.144058
42.708851
-177.666946
113.889435
61.222889
45.525978
-164.027176
64.947044
-132.954102
149.479202
136.044525
130.247559
150.237595
131.396667
146.155853
150.591476
128.381149
151.596878
122.304626
146.313522
141.880508
131.761627
136.443970
148.977325
138.124893
146.950882
143.881592
154.151337
-21.531839
-50.875015
-40.443329
-21.679178
-25.063602
-43.679573
-0.104678
-16.889036
168.625809
10.581133
46.517063
-13.198123
-13.374954
-177.653305
159.219925
122.594429
117.482620
144.857132
136.398346
161.474609
151.936676
136.955856
160.220764
143.016006
149.380859
140.815872
152.071960
149.534454
141.634048
179.565674
-176.270432
-153.629166
-159.881744
-118.378349
-151.229889
-145.577255
171.171097
132.426193
155.818024
148.867920
157.996628
155.873123
-18.677229
-40.645100
-1.248822
21.778471
148.848633
136.970383
142.128723
148.003326
140.145721
171.365570
160.730225
161.886215
126.484718
147.628525
138.837479
146.681122
174.335815
140.933304
165.850311
142.468246
116.907013
145.097473
140.234344
145.680695
154.319519
159.022812
151.582123
115.161064
162.931396
141.233612
93.716164
162.243088
145.314987
147.164993
172.058701
132.280960
173.022781
147.218674
141.965820
137.909851
145.600723
154.705429
128.022430
149.981216
155.472397
147.209290
-0.681562
146.278870
-161.969315
-177.371613
27.875626
18.463261
147.159912
134.476959
142.093475
149.659210
126.482719
154.209793
139.653030
124.081169
132.715027
159.548279
118.189857
143.069916
147.279877
149.576401
131.043213
147.628799
132.193680
132.752731
148.403885
145.647736
143.774063
133.316284
166.370560
138.486252
128.104340
147.195953
123.397675
162.733459
156.145798
147.947678
172.491562
155.424911
155.171692
10.773036
37.417057
15.072036
14.046929
11.599261
140.902084
133.936508
106.622047
127.224701
153.887375
155.125046
142.153320
144.565735
145.018997
133.326385
141.560516
140.999023
-165.601868
141.441422
128.457458
-27.650110
148.913376
169.814743
158.980988
149.236542
124.594582
49.375122
18.524328
-19.157349
128.910614
138.480835
173.923737
141.330734
163.544693
133.534637
161.400146
147.507156
156.139618
146.756424
152.371796
141.587006
128.600403
156.834198
137.103683
159.762039
165.950241
147.211899
145.589233
158.934921
148.255692
136.572937
158.785675
135.840546
151.164764
163.334244
159.322052
154.124161
136.040543
141.508987
97.412384
118.758736
133.126740
165.726440
120.782822
143.979584
150.272964
138.988281
143.023117
147.029236
137.778595
146.991776
132.188629
-38.745766
28.857212
-106.541908
-16.162642
-7.466293
7.073128
17.866600
18.050894
-23.710651
0.565445
-2.315029
19.642523
162.684128
138.596939
141.286407
146.982300
128.366089
141.979706
152.008530
154.364563
140.035904
4.394761
170.368393
154.670593
143.021149
152.290009
-40.828201
-8.152493
13.916723
-20.586561
-29.698183
-37.491161
8.445896
114.501488
168.408386
147.505188
133.498596
150.775406
161.975296
174.490128
164.819809
131.586151
174.795898
82.813034
145.138794
134.286987
138.477768
142.864090
154.467453
148.450363
120.157204
152.094238
168.044357
143.698807
142.838043
146.518753
150.698257
153.060089
168.386749
117.760826
154.215363
24.001396
122.929291
171.104523
134.342331
170.932587
145.008713
165.180710
151.574265
146.573837
173.237198
178.293015
136.234238
127.032219
124.034889
155.114334
150.053665
130.525284
170.429443
151.341125
167.073227
-6.954489
20.855259
-7.780235
148.706024
146.646896
140.941406
141.523361
147.347931
-4.321281
9.420077
7.971565
6.121734
-31.624897
8.268663
1.292558
138.635529
115.110497
141.425049
152.197495
119.185730
169.210434
153.389069
145.011703
133.408920
155.436264
135.502228
-156.173721
-154.289291
-170.268280
123.811897
-139.942734
175.990082
138.678589
134.016312
167.611664
157.660919
137.096863
140.781158
156.932846
137.496948
159.859009
161.100189
-91.011826
148.631271
137.910751
159.802582
141.715897
147.705505
178.153671
163.108627
130.883499
134.952057
129.537323
143.372116
123.093086
122.365044
132.421204
157.391663
143.990494
156.280441
147.125183
136.278748
144.367111
143.544571
156.084747
143.959869
150.285217
172.127136
149.271057
135.702789
141.544693
155.738770
150.206955
164.885361
139.948822
133.637009
135.600037
-29.921299
-37.004158
-32.897961
-22.167318
-9.768754
157.093781
133.326996
153.735794
155.416534
-2.661828
8.898588
2.196152
26.640072
-45.228313
158.163864
142.424759
162.239517
-29.400188
-26.025032
17.900509
2.118032
-16.425413
105.172783
129.196487
172.930939
152.251221
145.190277
132.275345
163.740082
132.839890
146.345322
126.573738
-0.044235
-41.003891
13.360538
-14.395094
-47.611713
3.656127
33.483650
-50.408707
0.871330
3.675622
148.971359
134.365051
149.972015
138.525009
148.113312
137.242523
154.654007
-3.939449
22.757389
-25.959581
157.180511
154.048126
135.352768
-41.593235
-43.868710
-41.487068
9.928264
1.751559
-8.255355
-4.621901
-45.289780
8.316801
125.517303
155.514664
147.075897
144.201157
125.753746
130.353088
141.000092
140.752106
176.087173
143.961914
150.918488
146.415756
146.898941
153.675430
144.208344
162.449326
164.866653
133.742950
157.776581
152.606537
131.394608
-133.927628
-142.400711
-161.852844
19.308784
145.162689
30.624838
166.776505
166.048904
155.534866
161.253372
120.647133
150.553238
152.040176
171.433807
149.523712
154.825684
153.118057
134.793915
-171.686493
123.713150
158.130844
149.473022
148.325912
-38.450615
142.907379
140.183502
141.088211
140.588623
124.820374
149.207535
152.560333
157.641724
144.762085
111.710388
-174.155869
147.127914
151.853424
-35.426235
16.410347
10.512173
40.424992
140.079376
126.709335
117.558502
144.791580
172.026337
132.480835
-22.276320
13.667480
167.988358
143.335373
163.033157
150.009186
135.696487
144.611374
136.680374
149.886765
160.947952
120.367996
148.428177
173.451675
122.422035
124.959915
139.167084
155.675323
136.939331
138.286423
110.734795
132.220245
145.377319
149.890121
143.848526
163.039169
127.097382
161.011749
144.506668
143.579224
145.392395
-133.598846
132.642975
132.281723
145.610611
143.011475
154.623474
154.599121
159.486893
140.301758
147.189697
121.275604
139.894226
152.075226
131.939407
125.006332
162.870697
-21.852461
163.288727
136.371689
138.110550
146.912369
150.545380
115.647789
161.269119
119.427872
123.281097
162.046509
144.476425
153.167999
164.422119
151.949387
162.484833
148.892685
136.063171
135.607605
159.959335
173.671158
141.302734
170.324463
135.984253
135.748016
-114.637360
133.290085
139.666672
165.439026
142.904495
-22.345398
-22.669579
-11.262675
9.771270
152.679565
42.055882
18.895039
-3.016425
131.731995
148.890961
167.107819
163.142868
124.987564
155.087112
159.394363
169.629562
150.803131
143.064743
125.022087
1.021250
-4.617873
5.715392
-11.776256
21.069677
-37.986401
-14.015223
-9.318419
131.497833
149.759216
134.784927
159.778137
148.146225
131.456223
115.681244
171.376236
130.323227
123.468491
129.569534
-47.010262
145.765915
148.189301
152.717728
9.224176
14.366535
-22.175417
-4.583941
-40.536270
-7.758433
18.082874
2.480492
-20.618879
-70.152466
139.443741
158.904144
158.634171
124.675476
136.049469
162.247910
154.132111
153.985565
125.587692
150.937576
150.044083
134.994507
141.047974
136.286407
144.741119
124.790421
-165.004227
161.420670
147.212769
133.153702
149.193649
138.273743
141.195694
142.894226
140.891830
78.555023
117.952606
110.815239
139.278687
114.888191
149.594574
149.067581
148.973984
127.328255
111.699677
144.224472
150.083893
165.173492
151.278961
28.035677
-42.095428
-23.572905
-46.720058
-31.587553
31.405420
-12.159055
1.705365
-1.088944
17.462917
157.760620
156.786072
164.891937
133.620911
113.857628
165.742432
145.020554
150.247314
150.794678
111.281448
134.319656
122.194931
108.279465
172.181320
143.850494
142.510803
141.480408
155.791138
145.353638
120.652199
162.938049
139.881073
148.111176
146.664719
142.986679
133.249115
151.834244
153.276077
162.953537
167.704773
45.822861
133.187500
112.768425
128.195938
22.077385
1.066245
-82.666893
-39.966610
10.627749
-28.994080
-6.199951
149.598465
-2.854099
-31.937883
-2.739240
144.092834
160.437912
143.169617
171.570999
153.138428
139.934128
38.833469
-8.195105
-16.595623
6.758362
144.462570
139.539505
155.716660
139.581772
148.912918
149.856644
120.553337
151.895996
143.799683
161.855026
154.924026
114.948349
145.318466
139.852219
149.740631
156.967712
167.205078
146.176682
124.583885
165.513153
155.686722
144.586441
-30.948425
138.050095
152.273956
140.425308
139.229507
174.617828
133.429535
165.439575
156.825500
135.369171
-175.293503
151.492935
122.655632
167.495331
128.446640
148.009506
128.322311
143.554337
154.539734
130.793518
123.903603
147.909378
-167.737320
3.484476
-12.760004
-27.574585
-33.873833
21.022234
148.963516
141.592453
153.198807
139.052933
148.400681
156.156219
131.698532
141.916077
155.896973
165.271683
144.691254
152.183380
155.331741
171.272461
152.457733
142.853882
150.784912
142.219559
149.769913
61.074947
161.712463
177.266113
136.360199
121.935028
147.017334
131.675522
140.911316
154.151886
161.679962
152.063599
140.921646
153.126984
-34.724396
-25.062145
6.148352
-2.921278
-41.003895
-7.772359
137.312073
153.389572
118.995056
134.354996
155.240829
154.122849
143.915604
138.111557
149.389862
146.535446
1.755912
4.792850
37.448830
2.199714
-20.067848
15.154594
3.245823
0.510524
0.128204
-25.919914
168.513107
156.021683
153.326019
140.844772
138.304810
173.331085
124.966721
172.411591
-13.514974
162.554367
146.474762
134.468262
154.659897
129.224823
-10.223429
-10.652460
159.716614
112.711349
168.195358
134.975510
151.235870
146.717346
162.855225
98.096519
119.240860
64.567192
135.522049
152.160492
162.398148
153.358887
150.894913
124.714233
126.027855
131.910507
165.859207
175.467880
151.319138
132.644257
161.160934
151.603516
134.194458
134.375717
150.006958
167.995163
150.401794
141.036560
125.169167
156.423248
141.324692
137.745300
119.285042
144.011932
156.057907
122.315994
147.249023
169.247864
160.966080
163.914597
146.175125
12.629043
161.525681
153.272583
137.040771
142.560959
140.081390
148.127396
154.295715
143.551422
144.716949
166.767792
159.469818
143.988708
154.434128
-158.691849
-157.130478
-141.403397
175.324326
17.731182
73.241302
6.959789
71.592430
24.105303
148.531219
160.201935
155.317856
148.124863
141.337677
153.038391
138.570358
14.464098
-8.856941
8.881085
146.923538
158.905579
144.983780
123.483994
148.510406
117.574066
146.828537
159.766830
157.320358
125.920830
-176.924500
120.524460
-115.068085
14.839852
-30.567961
140.061951
116.091309
164.966400
140.257889
169.210922
143.187195
138.946289
144.958420
147.928482
146.086838
156.029373
97.604744
141.139526
-7.534941
-20.643082
17.109322
-9.291237
-28.579973
-44.270035
10.110753
-22.371901
-10.911306
130.819962
134.126083
136.611740
111.075294
139.411743
152.407593
173.410172
165.799820
-40.109814
2.838556
10.382505
-40.818863
11.072808
-21.254232
-36.532700
-19.340353
6.348044
147.330185
160.425751
61.419395
11.223561
-12.210347
129.670090
142.981445
151.383514
134.370667
147.578217
167.288803
152.421936
23.610817
-106.398010
6.184056
-5.265517
4.164806
143.349655
-41.391632
-20.809040
7.866665
121.205467
143.401184
-0.453272
11.527638
-45.473194
12.511765
-46.059677
6.565964
149.446213
-49.527134
-0.906550
-1.238752
-22.174965
-42.300034
2.451202
10.565424
118.842812
123.409111
131.824722
98.419739
151.399582
127.629837
147.079697
148.946823
171.487030
155.108047
147.558792
106.198196
153.763367
146.527527
136.686447
156.031952
153.533875
165.448135
154.236694
161.656601
165.726715
156.115295
154.905060
109.994682
147.779709
-34.486435
-37.034161
-0.450674
-35.888596
48.215347
9.568380
-20.904568
18.818272
-27.003059
155.326538
155.458694
146.777603
136.676788
132.515991
154.350204
147.323074
157.514069
-153.546249
57.764164
133.459290
164.683533
9.548596
-3.530307
-7.372220
-2.855745
147.109802
134.957703
144.195892
149.675705
151.882156
151.019989
133.490814
151.732758
154.833694
149.876144
145.277344
152.625519
130.165253
149.658722
135.930679
165.385620
40.606956
129.122421
164.089310
159.753830
-105.012138
91.614281
138.899673
49.830494
136.076370
140.925735
154.119736
123.226334
133.701813
107.825394
136.656921
141.057922
132.616974
164.865112
141.382492
147.955246
156.009903
124.979645
171.069489
136.887054
151.713654
162.000275
158.080414
139.058243
145.193878
150.243286
142.873184
158.466934
142.092316
143.168198
124.035858
160.868881
144.736633
91.515984
175.650345
156.869995
171.737793
146.138321
131.728394
153.302597
143.939240
131.905914
153.054962
147.807266
146.461853
-8.566005
0.424285
-23.819473
124.544601
144.449005
158.296066
156.142426
156.160324
161.851242
151.497498
158.912292
143.521225
119.050095
152.702606
140.689987
131.428207
139.027954
124.531555
159.415909
166.005447
169.453949
136.854156
159.889008
158.059387
151.482269
123.203056
-13.164322
-48.445675
-10.736379
-22.321053
-34.895931
-43.444077
34.111679
-19.123760
52.767376
-31.448248
26.116882
-13.355393
18.735399
150.057480
164.155319
148.629532
151.012360
162.015854
79.359612
130.288147
139.062042
149.644638
139.688492
148.988663
109.671890
144.560974
171.005310
128.223938
164.810959
149.161484
153.509537
145.611588
149.913818
-166.541168
-146.618698
156.139084
156.167862
145.325912
150.512543
153.627823
164.685974
145.926712
136.507019
153.924072
147.544220
151.823441
148.298584
151.514648
143.959534
142.468475
171.881958
141.930145
167.278915
121.608902
156.330750
8.922907
-20.882092
7.509324
-40.594173
-30.993279
-12.907739
4.730316
170.759460
139.735260
142.717941
141.704697
153.027069
165.692322
164.621841
143.214890
147.002075
153.949493
149.300980
136.591705
125.973732
151.009491
144.787689
172.320663
136.340302
168.601303
141.462524
151.707397
28.067694
5.907272
149.297226
146.914749
137.338684
5.279936
-9.925807
-32.619877
-25.814938
-3.725414
-138.280991
-136.238708
156.123428
148.047974
148.087509
133.975067
152.581345
151.762100
118.207878
106.159912
141.319122
145.073914
144.795715
135.070129
177.678040
149.687729
142.654907
150.653717
151.250809
138.404221
-0.241474
-49.440781
-66.356415
23.450119
-13.774400
148.228180
152.402313
160.211731
147.409592
-6.651660
6.820873
11.585972
19.977741
2.236947
5.663304
2.393919
153.436844
140.989655
152.453537
145.009781
149.750107
159.931976
-13.963532
78.595184
0.839301
-39.226265
-25.838831
-41.403099
-2.516840
143.953339
138.742691
175.342743
163.287842
152.795547
138.304062
149.778671
134.855728
151.272141
144.707397
139.679932
141.643356
128.943161
143.568542
130.446777
137.184296
155.528275
156.913300
163.032928
140.123352
164.333145
135.726562
114.248001
141.681702
9.727527
23.260376
-48.870403
-6.702853
-8.372923
-6.065595
-7.018476
-35.953106
64.216583
0.000000
-16.135077
-38.794991
-42.814159
-33.991283
126.859161
176.391342
7.284161
-4.111374
-32.259342
-43.043678
159.342514
161.172760
136.947800
131.080399
141.670990
21.178907
-5.161562
15.425426
153.873428
165.152512
129.886459
-20.764118
-47.120155
2.383513
-13.225467
-6.004920
2.038841
-30.574144
1.915710
-20.183142
28.592592
153.293900
125.477509
147.042770
170.384827
129.904587
144.217422
150.693710
159.514481
122.732292
131.530746
134.932281
133.729996
153.576218
147.152328
119.595963
156.190796
151.068649
111.087997
173.127289
138.317825
148.154282
152.351898
160.653656
160.404175
135.327789
142.740570
155.465973
141.106873
158.877411
151.386429
159.146286
146.672882
101.037399
162.191864
140.752686
151.603180
109.735336
140.488876
136.627823
152.107590
143.215454
146.335098
138.117264
146.106430
160.176666
143.565063
138.845001
163.223160
154.007797
137.707977
160.531219
152.991837
128.934998
129.266876
171.032608
149.471191
136.027191
171.016083
145.126724
149.029572
138.737534
166.298233
168.354248
149.325958
157.178055
137.538528
144.554291
165.857468
-2.695443
-43.252445
-15.325967
127.795128
-177.987518
-144.651703
-157.404449
160.000778
-145.139435
178.461502
148.836121
78.539970
6.414721
58.475105
68.951424
-154.543015
-134.637802
-178.650696
-14.992254
-8.728412
-46.185455
9.133229
-1.425876
-38.677746
-21.204868
-25.846798
-4.237343
155.311691
139.948654
10.256030
137.570618
130.911545
143.856873
158.888809
142.014847
169.210312
147.159302
143.864273
140.228592
173.575836
160.009521
175.460495
118.238297
143.912521
138.616547
152.206375
138.661972
146.045334
162.634323
149.105667
150.569870
127.421623
144.262817
144.730118
142.848907
132.810699
179.388336
164.191620
174.750168
145.734833
148.625565
146.216476
151.713211
150.674850
30.124575
5.646079
15.588965
-50.552917
-10.699873
4.911192
13.040260
-39.671764
-19.488701
15.872646
-34.524807
6.273542
150.562943
130.913162
131.910934
142.288300
146.700058
119.311798
143.139496
25.938026
-6.047890
162.868546
135.060333
157.311310
132.229385
134.687592
126.325859
155.744904
116.895660
139.644928
137.571503
166.717804
137.644699
146.804794
152.160873
149.991699
136.827499
126.667343
151.914032
145.426788
158.225494
153.325119
170.136230
156.147171
155.030823
136.102478
152.008316
135.112564
135.348465
152.151230
151.893250
-179.567474
130.321320
148.029694
137.182678
120.229973
142.961166
136.231308
153.639893
155.307358
151.743820
135.786301
-6.204281
-10.670476
-5.781673
-4.800528
-44.523441
18.119740
128.974457
131.994247
164.514343
140.229630
135.556488
143.918915
119.622604
159.891174
135.735657
-3.197635
169.458130
146.867584
149.935150
123.570503
148.667358
-41.044949
8.134773
-31.883615
25.818521
-3.174963
-0.555671
-19.645195
9.016372
16.426863
0.874469
136.179016
126.612961
150.073502
114.007874
-10.104117
1.383101
34.535316
-1.647583
-1.445774
-20.794106
73.016983
116.338196
130.255142
139.581268
144.610397
159.230087
139.337341
166.334671
11.944941
-43.558182
19.530136
146.334854
156.312241
150.009384
136.992645
130.173950
148.515915
18.243654
-48.905819
3.750506
-38.292828
-12.431018
151.334549
137.862274
150.236313
23.317617
-3.520754
-12.634993
-30.257486
9.705045
3.434617
125.435326
116.482712
172.764633
119.710724
152.584259
157.320724
167.310501
111.241318
149.077530
152.432220
152.672043
99.251831
140.358231
-36.640224
160.604004
141.270523
131.764648
147.298752
137.489166
152.524536
174.622498
147.828339
149.343994
138.748260
144.614853
147.124939
153.625916
122.039398
140.207199
135.597260
139.284500
152.860992
137.699661
147.338272
122.519569
160.238449
136.314804
137.015289
-16.244797
-33.826412
6.549158
7.784320
-37.033203
-4.824220
14.712927
140.040115
138.387589
177.128922
142.588257
154.447601
122.719452
167.761322
158.100677
135.157974
130.937469
152.089432
129.606461
135.056168
158.061508
142.715195
150.247314
113.808372
131.577805
140.981873
155.246246
157.998749
120.594452
113.305145
133.300476
142.043686
147.845123
151.201202
157.702469
148.809082
145.539276
121.859802
168.036743
160.589371
-10.712410
-9.147182
174.025406
141.077484
129.349655
142.163528
144.775681
153.092194
137.509811
146.968857
159.863358
-176.470520
124.814545
132.224442
144.020187
153.531250
135.106110
144.282349
119.560463
128.366302
146.854507
10.325920
18.336012
-20.217875
15.508613
170.950439
134.766235
151.622330
-50.603893
5.433216
-30.516727
-5.008442
3.047225
19.278397
-42.810268
5.412546
1.341734
-22.808847
-12.877005
3.413575
3.858336
123.203545
138.513321
113.621117
155.274719
151.200195
8.133372
-35.404598
-8.331097
0.400563
18.279869
-36.879860
44.998516
-26.824991
-14.930745
121.520630
-37.344463
-30.064257
11.442790
-10.765780
6.002863
-3.445715
144.141983
131.417862
149.193832
147.355316
138.281937
125.976524
139.155579
170.873627
152.635254
144.135880
146.764496
164.763824
141.933487
166.137283
0.039565
-16.646542
19.769276
-2.990419
-30.384344
-37.861534
144.107498
147.097015
136.788498
163.020218
15.837835
10.798548
140.600723
147.112244
111.357864
136.950912
170.655670
146.747513
170.421875
162.832520
149.784302
127.903358
124.577385
155.513275
4.873671
-34.715942
17.628683
146.821167
145.900681
164.052124
140.325058
149.267456
160.237259
118.761093
144.603653
-178.858414
124.115158
159.264786
140.349335
154.508453
167.180496
154.805786
149.709839
147.669434
129.445389
134.969589
126.465347
175.421387
142.008682
155.021072
148.540131
160.960464
148.185501
133.008301
125.709518
172.013245
148.453934
126.867081
143.916855
137.998444
139.274063
154.160156
120.388802
178.008850
144.501755
159.025055
121.590065
126.279045
176.682648
172.406921
161.432755
142.415283
134.295944
155.210953
153.884232
-39.334007
-40.757256
-11.269650
-14.817994
-42.670048
138.804337
167.521957
128.471649
128.666779
153.998306
152.368973
126.608147
140.932693
-24.344870
142.847992
146.662827
137.117706
157.312943
169.020950
157.315414
2.635594
21.738323
15.152726
127.379128
144.588486
16.281771
151.891953
166.588745
147.616592
120.875931
145.175232
152.876694
156.875580
150.565994
164.681610
-20.178053
-3.051718
11.833813
51.579391
-34.066631
-6.241867
20.712744
17.168158
-17.341753
-40.883423
132.581558
159.358398
149.255386
95.099739
140.009705
153.157654
137.055740
126.078110
156.949631
139.737091
-44.552170
-5.730700
-14.110206
-29.303511
18.677814
7.230362
-13.747810
16.728746
135.595261
170.438126
140.955978
136.151459
158.085495
140.643402
175.010559
147.125641
155.357101
159.719299
134.933167
100.611206
152.601639
161.643448
133.404648
145.686356
139.676102
12.987986
-22.833115
-42.823399
10.294456
-35.954430
-35.641151
11.466865
27.631464
136.935074
105.904549
156.764191
117.437309
148.936279
146.670654
10.269046
-12.425400
12.738493
-35.348408
6.561752
10.070483
-16.464090
2.459731
14.151974
178.464935
-6.636341
150.897507
145.039185
160.952621
150.437332
124.123901
121.025032
169.345306
154.061874
156.210236
147.627701
147.689362
144.080154
-171.398010
158.810791
149.515686
140.499054
138.594818
139.043655
135.194687
155.586945
141.345810
146.376740
60.586636
11.149222
126.792809
41.750038
152.323807
176.181137
156.195755
125.522614
144.781082
140.716400
124.575539
143.478836
142.407303
170.370026
162.975037
132.380341
142.325119
154.913055
-4.963332
123.021492
-40.126869
-11.480445
5.665519
-93.263260
155.606171
151.869766
141.314514
161.230621
144.056854
164.185287
135.723877
137.194839
121.877098
157.545334
170.224640
153.903244
142.874359
154.917526
152.593246
169.845673
144.114975
147.469711
147.009705
129.890732
141.529373
148.575089
132.297089
138.284302
152.052673
142.936569
147.497162
124.326103
147.653641
151.664978
177.337875
149.481339
157.209122
139.580460
179.568848
154.879425
151.847397
138.506775
122.756699
163.812027
157.565445
141.060989
125.616089
162.690170
146.424133
133.970261
145.403442
120.833443
136.216888
121.444145
153.386871
135.280777
133.248718
-25.721291
135.057358
175.954788
145.648834
131.489120
133.590332
147.133484
137.353271
125.534470
140.456299
130.802185
118.387688
146.221481
161.738510
148.775070
151.227509
141.817871
149.702728
149.378891
155.472794
149.595734
158.413300
160.522461
137.440796
141.880478
153.606369
143.767502
142.899002
148.082352
154.918701
161.184540
144.015518
147.196060
-157.430542
-133.224167
22.343269
0.623382
-9.673066
-23.382189
60.175453
14.583690
12.659746
29.489576
138.661270
169.564789
138.007553
140.900726
149.662338
145.699387
138.029877
125.405479
166.777954
146.469971
143.211411
159.041748
139.779755
136.233459
-0.117034
-0.113641
-44.338543
2.277354
141.959274
151.696213
40.537418
154.940292
157.583664
11.676375
24.101873
-16.736563
-44.832890
-9.890578
-48.199360
139.526352
154.806717
-33.911530
9.045070
141.039383
-4.514837
146.606720
118.729774
165.439697
124.114021
133.471329
129.603119
164.946732
142.475861
137.929779
143.458664
103.404015
170.305435
122.939331
127.758995
160.922028
133.486267
141.352722
171.313568
140.167587
136.590530
0.439686
6.527324
1.608030
0.065611
163.248932
167.405472
-22.914429
-32.063156
-35.857872
-29.070509
-9.277838
-3.980642
156.186005
160.760178
118.706017
145.212662
141.603714
109.132126
145.521515
116.953651
161.689240
113.553528
159.956696
138.990646
160.154984
5.667940
6.313543
173.340668
141.208710
138.298431
106.084564
144.626297
140.772034
177.813843
-45.636658
18.116732
-35.601070
5.952921
12.961884
152.398499
-48.320938
171.475266
147.310226
135.277496
136.182297
141.206131
135.716461
146.300980
147.933960
-179.850632
155.645691
152.775345
130.492523
28.513176
-176.231094
-122.667160
-173.361496
-136.718689
163.625229
37.034290
138.353256
140.374817
157.195099
173.707535
161.216614
161.415054
134.902710
121.676414
152.423996
136.768433
146.919373
130.217651
139.233948
148.227325
164.105484
140.385635
152.777496
131.831604
146.960098
142.704559
137.958466
105.383072
147.689011
132.182602
143.083405
139.973083
138.506805
169.190353
123.267166
126.289894
120.270935
150.847412
141.197830
129.089127
152.766113
152.190308
133.951950
41.724438
150.374969
161.986389
155.711227
154.755722
132.361771
131.519516
135.991486
130.153809
37.408577
171.342529
166.281448
126.578629
159.991135
154.373962
-154.024277
2.543529
9.282094
164.696152
138.682190
137.481445
156.339935
153.999619
47.737694
28.524183
130.703201
139.105408
171.784286
14.809205
-4.821417
12.549165
153.086929
167.417496
-3.332958
-13.707098
5.705232
-12.035878
-2.160120
-36.200401
-31.428082
-15.154791
-7.092737
-17.009825
-23.527245
163.202942
153.203491
119.427719
171.863434
131.636200
144.573013
131.628159
139.902557
142.869415
143.164398
157.911133
157.705917
151.441910
163.489029
54.992615
29.015541
32.150696
149.293228
146.774307
160.035065
148.681808
144.951950
179.314133
156.515976
149.101196
165.039566
142.298111
147.907333
145.633942
152.929184
144.555969
135.322113
144.869217
136.695480
148.772919
137.026520
129.982040
139.237152
142.791931
132.573166
135.733032
172.514389
169.385101
137.026199
136.632355
150.946442
103.242531
69.510460
116.612030
137.268997
143.101898
119.551910
133.045563
176.766251
143.161926
127.544456
137.429184
141.748596
126.705330
-140.256332
151.953949
151.519470
169.898041
139.921127
-137.371017
-171.213684
95.023476
152.753418
152.055435
168.989319
164.330429
153.052490
55.624378
157.489349
145.241608
125.778816
140.545074
165.519806
141.331528
142.160934
137.281815
148.905792
147.991501
146.467468
169.399002
144.420837
144.802475
149.671997
134.346619
147.498581
152.680649
134.139465
139.603836
115.119865
-31.718475
2.178795
7.792107
-16.013760
-23.630114
9.360718
151.462845
143.235687
161.879456
120.087067
147.232773
84.767830
37.628986
132.582550
148.753098
141.095566
143.479797
155.822830
148.906326
119.009949
145.888336
148.227951
128.419128
153.967590
157.662201
164.088943
154.274796
117.167122
-43.796120
4.423458
162.874298
144.880707
143.234253
150.740295
145.176804
119.886124
125.633385
143.466965
153.289169
154.976685
123.536041
147.182434
125.534950
146.062363
-161.570984
134.179550
151.292130
109.475876
149.127045
157.559479
0.763614
-14.894980
-41.895077
6.241144
-18.950441
0.263187
152.674255
139.469452
177.209213
138.401718
128.241119
160.072052
163.792755
-18.040554
-53.063889
-36.197174
13.431587
-38.365276
-38.415775
4.519694
14.758228
3.689023
-17.020702
13.905813
-17.373978
1.116625
135.425156
125.631462
145.497375
145.879089
138.784943
159.870544
116.902916
160.277451
166.680588
141.319656
153.223495
131.335754
160.281891
134.822815
159.261124
152.854477
133.615753
107.146065
145.954987
-170.009094
123.913574
126.764175
134.620270
144.698227
103.454536
131.441116
156.881027
140.233261
120.687363
162.414856
135.053192
131.742874
125.525375
133.015228
145.968674
127.938210
162.153488
137.618164
144.101974
141.893494
118.702614
154.594879
140.183014
169.564911
133.670242
162.060776
154.676849
168.507858
136.941574
148.472794
147.077332
158.311798
133.740234
-0.307105
-9.975196
-46.015285
23.726995
22.318588
4.415259
-47.384140
-35.343334
18.996689
14.206944
-2.134967
-21.352161
16.043110
137.864792
139.133316
158.339218
148.864349
155.149017
124.015381
144.202713
109.780067
-36.015457
-14.614215
3.536845
-3.229800
1.784873
-45.392776
132.119125
169.629944
134.802963
143.461502
154.042252
166.655777
141.442688
153.655136
150.626678
141.998627
146.365189
75.827263
13.666671
-25.232960
134.276108
140.875320
102.746056
-68.557709
18.673687
145.848221
148.081985
156.642014
158.683243
113.869133
128.010818
151.403015
127.862923
157.384491
136.655151
134.983658
-0.744936
-36.432972
-42.396858
157.568771
129.985138
112.097626
157.091782
170.385788
123.868874
145.415497
149.996979
157.513412
-173.406189
127.134842
141.875381
149.982803
163.638763
165.985123
156.525803
151.819061
170.114151
162.846542
51.904743
-26.816929
-17.294361
-52.094318
16.480156
127.823433
146.952133
142.520889
133.178360
146.746536
142.520172
139.464554
145.430954
141.283142
32.083660
63.498119
-171.524796
-143.085541
140.729584
-139.416290
162.589752
-169.822418
150.598389
-172.753540
132.515915
133.224503
-173.992233
120.856461
-178.973770
153.745316
124.514435
-8.945095
17.677818
-28.587519
164.239624
-106.331543
165.263672
148.019073
137.688980
106.431686
133.753265
138.375931
149.877899
136.008804
125.497536
153.739090
163.083359
154.641632
149.716843
157.651749
9.086034
-58.712589
158.888367
140.474472
156.032928
159.539276
143.685165
132.819870
141.988480
143.474075
145.374268
165.354370
144.348465
131.779221
173.933060
149.385040
145.173370
15.940484
13.296586
-40.839443
-4.465325
156.267258
138.426056
146.571671
119.965927
115.968887
151.282761
128.145462
151.831314
154.931900
154.069290
143.430161
117.142982
173.692001
147.886612
149.214676
147.200974
149.340302
152.571609
179.051254
154.990036
127.178154
146.536789
139.258698
141.111160
144.911484
131.849365
176.080124
133.464981
139.774185
135.787399
131.426437
159.278534
127.839798
151.777771
151.634064
149.787048
136.687759
134.395309
136.216782
103.137100
140.063080
150.641571
0.081565
156.289795
140.368591
149.385910
132.299088
140.198441
154.180969
154.510757
132.271515
-22.119236
-45.769100
-9.872211
120.375687
146.420471
141.064911
144.786209
147.943008
162.387573
139.410217
150.278183
144.566864
136.363068
143.569687
154.715698
146.393936
157.064163
177.419708
148.278809
140.355713
149.428436
24.992737
7.782959
12.360875
-22.163198
-32.017147
-15.197266
6.016530
-6.704725
152.598465
152.675644
140.674728
135.584198
135.057877
127.510872
156.931793
155.716583
145.629181
145.201355
149.256989
120.006592
127.505661
169.030884
124.414291
109.988113
167.089081
144.925598
154.494812
155.157303
170.481934
141.055923
154.066711
118.371941
128.867981
173.022324
119.495010
155.005951
137.825943
153.582397
138.756378
150.723846
118.528473
120.706482
136.989395
138.690048
120.372009
149.788422
142.214508
176.996384
148.134628
149.127762
170.111313
159.994370
-20.807011
144.969604
-39.035255
-43.256271
122.589775
143.052597
-178.674103
163.708313
144.167358
161.621429
166.580917
134.941666
130.368118
148.280441
103.617050
158.137238
19.609804
-9.252914
-38.884239
-5.388961
149.952011
128.835205
137.280090
-178.375488
130.214783
144.911911
173.866516
144.981140
122.463715
131.538101
142.082687
126.308578
146.001160
149.720276
141.036316
143.541977
143.700195
126.609123
140.105759
124.681381
134.115601
118.984375
136.390488
155.995163
150.623062
125.392830
146.129929
167.715210
104.809212
132.509109
142.962921
143.593552
153.417236
145.039169
156.570312
145.776031
138.925323
141.839630
147.746735
135.249069
158.267807
138.084076
139.000305
160.721985
149.481964
146.215897
143.867706
146.600677
148.567719
144.794632
161.878067
102.049362
-151.737686
167.116608
-145.607162
170.132034
-135.870682
36.558891
146.312881
162.450943
17.995110
1.923967
25.325464
-19.184866
-2.982553
-19.376980
-23.665855
-11.182077
153.224228
157.605545
141.904388
139.689468
143.410568
130.822159
153.719299
127.228493
-13.982327
-8.370178
-1.945413
-45.892311
133.085007
142.775208
126.516815
127.548569
128.541748
172.301712
158.643463
135.936798
145.940292
117.058578
158.484711
149.180649
138.791031
146.004211
146.835297
165.020905
-1.585479
33.242058
130.335815
148.091141
-40.824654
129.661057
153.170563
139.221466
147.792496
5.529886
-41.958233
131.704437
155.497299
143.784256
153.064484
143.944733
161.495850
134.850540
135.580688
135.928162
145.994278
137.428299
-6.828345
-16.304388
142.270172
132.836136
162.508102
144.463669
130.934357
1.114520
-10.543425
-5.801674
139.093719
156.361343
-13.699675
4.809701
8.545390
171.498978
148.062668
139.376099
149.698532
133.130035
144.093552
119.434128
164.384888
142.609787
154.318802
149.699173
163.769943
119.306244
133.334686
134.131638
125.405952
133.977234
-19.480335
-7.931004
34.737564
-3.453774
134.819046
135.480942
147.812576
147.979889
171.600845
125.559631
169.502136
143.271194
139.394501
137.204407
163.683334
157.056198
147.503845
152.388351
148.325089
146.656509
163.939224
170.097107
138.923950
158.935349
112.601639
148.165726
134.632751
125.893982
173.697922
130.071823
98.641769
158.143250
176.176727
121.261024
117.948471
156.775345
158.940842
135.702713
157.729599
147.809601
150.623703
136.215027
139.190613
146.104355
158.927246
125.027153
135.830856
127.070007
153.757507
134.853851
150.225479
11.847111
-12.984080
133.498901
126.310104
164.093781
0.522645
-13.490417
0.723887
-11.176705
-21.026384
0.629007
15.450598
-28.035189
11.974539
20.874914
16.676414
24.196159
-41.531643
-32.498806
-8.540126
-38.498661
-22.066797
-33.277981
-43.804489
-45.721012
8.872587
-12.823907
0.081565
13.283469
7.334250
24.380280
30.144819
125.708626
142.937592
139.265930
133.135727
131.243576
119.302986
35.290680
156.360764
-3.077589
-7.130335
12.111147
5.314264
-1.735960
-11.934970
141.996292
112.005409
155.088348
143.985016
153.175583
108.970413
143.000702
150.533173
168.015518
143.200775
143.641296
154.232574
128.935593
171.668167
137.689499
147.246002
120.501770
148.209839
153.388504
151.501099
147.020889
-6.735224
146.891083
134.134201
132.358658
143.437393
147.717392
141.079407
119.867493
124.675697
-1.791986
4.885956
146.785828
168.527969
128.398560
29.327129
13.276779
-49.523869
16.192734
156.332077
165.673431
159.046997
11.170520
-31.626663
-6.080637
1.360994
32.829353
134.813904
145.286697
15.078864
-12.207538
42.053944
143.166367
121.104401
144.338181
137.913223
107.085182
143.254471
137.086288
154.259705
162.817474
132.661041
119.094070
142.070450
140.828506
139.347275
135.688828
153.865509
141.850647
137.379196
142.067795
138.896561
166.110092
150.379303
129.285660
141.482193
133.584991
147.375183
151.169418
145.578262
149.569656
134.096008
139.787582
154.166031
131.376633
139.980591
147.899399
170.164520
105.509903
142.382828
175.505936
148.509888
141.314941
-155.026978
32.767292
24.195885
-41.542480
140.703552
140.187592
128.613373
153.292099
145.322540
149.239380
150.330414
153.314850
141.094193
144.191788
-160.411880
-179.689713
133.402023
178.868912
134.482025
152.775162
152.681122
169.038544
144.702042
133.793793
169.899826
145.437347
122.198334
140.722519
126.773628
152.715012
145.104919
129.829575
140.537430
147.592499
137.111145
141.379745
166.463898
137.699524
154.003220
175.746780
147.521439
138.071381
156.777832
133.626404
143.907486
139.523849
143.782425
148.014999
136.180771
148.146713
157.670746
150.448090
134.457382
160.653595
111.561897
128.614517
157.516235
175.700058
111.922180
159.383499
144.712952
11.774750
-64.799500
172.339111
142.612045
141.742676
141.684647
115.821777
125.073868
158.955460
138.095764
179.095596
146.152405
162.385742
125.097107
6.241364
6.202544
-30.003668
-13.650864
-46.406616
-46.880924
-17.636858
8.655374
-3.814543
-41.416294
11.713542
28.255621
168.438889
141.904831
135.339539
15.223924
153.548660
159.629684
127.786766
143.711349
127.415123
162.665894
160.776093
157.164017
159.115738
126.068359
170.465012
122.924004
165.456894
156.638535
152.696228
145.692642
110.953201
144.023376
162.607788
43.899345
75.170364
26.886564
156.957382
152.558945
126.210632
162.459106
160.238770
121.556694
129.766769
121.153618
158.288376
132.867722
174.235977
141.060516
147.119888
128.497345
156.785995
143.394623
157.734238
-48.509594
172.246979
145.253372
152.331131
158.672852
153.788483
168.747894
137.971588
153.422821
151.086487
-178.366241
141.966522
135.144638
119.365280
137.246780
162.664368
143.176743
150.680161
-168.692230
141.271606
140.074738
158.829208
144.236511
118.312950
157.145660
-2.592991
-25.034477
22.719582
-0.787333
167.107010
-18.803604
7.160509
18.256371
7.420793
-0.831807
5.342837
3.830116
-9.911929
13.536059
12.408867
1.050343
-8.175796
-10.822364
6.055049
-15.571444
-1.135222
-14.478038
-19.390377
136.364166
135.658890
144.124451
177.094772
168.089157
135.135483
135.499161
159.936371
136.227188
145.915573
161.902924
149.013443
136.998581
10.265616
136.617249
158.949081
134.600159
151.439896
152.035843
148.889038
135.032150
121.752335
147.692444
104.405930
126.670250
-41.948101
133.498749
148.602127
134.005966
145.140976
148.537750
150.907394
128.736252
126.068184
153.431519
131.611771
149.078995
138.584824
-11.470833
-5.006955
-7.064191
-0.467300
-36.644855
142.475113
130.417023
113.327705
136.745316
161.892990
138.191895
30.183390
57.082653
5.030105
-18.801697
-26.280912
22.277302
168.076477
154.344147
138.476517
136.900162
123.547295
145.826187
124.607140
133.079834
130.452484
141.080612
4.357074
-13.751590
19.801662
-13.418378
-52.511852
-13.710787
-37.599979
8.197668
-31.388880
18.943771
18.548067
-24.932039
-13.089646
-17.605700
130.692062
146.144608
-2.420911
10.700461
0.838835
-42.664059
-25.520777
147.560577
130.111053
126.646873
162.128372
159.172821
167.620972
121.855309
53.340839
34.678322
147.528412
141.140640
116.758171
149.002213
139.988953
-3.422625
15.794142
-32.926189
-17.532648
171.697083
161.403183
166.047882
138.186646
152.654160
-178.660889
178.911041
-150.774948
-138.007355
23.949171
153.598358
158.821808
-180.000000
41.985458
78.962471
142.832413
150.598282
132.690506
147.637253
153.287338
147.132431
152.232727
109.607246
136.275589
142.313721
150.350388
129.405487
149.058716
144.540680
162.208252
102.414650
170.015976
140.265335
158.957474
130.592026
132.937744
164.765762
147.514847
125.343147
120.609085
148.310913
144.408234
144.659134
-163.203430
135.090790
-165.557861
137.500458
146.035034
149.237839
165.236252
159.144592
108.198563
146.984375
125.004410
134.669373
139.983841
152.693008
142.239441
149.042282
147.214737
164.566010
144.126648
153.697586
-28.255663
-12.896160
156.135361
-6.383435
13.004326
31.916878
8.602086
0.117034
-1.561350
5.130607
-33.740398
-5.590755
18.049450
3.761818
28.650623
10.231643
29.469368
-55.067543
121.378204
143.138062
144.029388
145.467590
129.507950
159.936432
138.550156
139.081299
168.047073
159.420059
147.882599
159.645920
154.169540
-177.364258
147.518799
135.757858
158.113953
119.132088
163.014526
150.798096
149.901016
147.861115
151.327637
130.492889
153.423874
159.130981
155.390686
158.159988
161.329254
56.477398
140.629684
136.613617
157.647552
154.375961
123.066727
154.486969
173.078720
132.551468
143.455795
148.089966
141.333115
138.590042
146.530731
145.023575
7.823104
29.850637
-25.065659
11.796652
-9.873526
-2.828885
21.395548
21.144957
-37.468983
13.363552
-9.641471
-40.064827
-24.030706
3.307544
35.218174
-51.437885
0.756146
-13.290439
-25.176262
-43.879261
-9.999142
-34.368294
-40.724392
6.127943
10.063176
31.158884
-50.655506
23.836784
1.748764
-36.105125
-37.004494
-8.492112
-27.472601
2.655128
152.976669
128.932266
156.255280
154.681961
178.118286
158.794632
158.231552
169.978943
161.697708
129.750641
147.135193
177.622314
132.697098
154.526154
157.016388
138.836823
133.342773
150.401733
155.220383
139.403717
151.908798
155.151505
121.095337
142.038528
141.217346
150.640625
146.006317
157.808350
159.539230
164.100479
131.455048
171.429352
137.832169
173.245712
166.420807
152.160507
145.174850
168.655899
144.139694
137.555008
129.288727
143.390640
155.170303
151.940506
138.914597
114.753662
21.609858
-42.814644
-30.026346
139.679688
123.367867
117.722672
156.977554
126.143669
138.653625
108.828926
161.761871
148.195938
150.461411
154.160400
174.388565
128.753479
123.383400
162.503891
177.041367
137.132004
153.082687
156.085602
163.641617
156.973679
146.453674
147.775146
157.544937
154.546738
141.149796
148.238708
165.864777
173.467255
98.073425
149.739899
158.325180
152.520386
130.721970
130.175034
148.634109
172.530106
142.408432
164.069061
147.150787
138.969650
148.273819
140.275131
152.646271
136.987244
143.601410
170.337555
129.781494
153.148865
153.096985
167.460266
148.534988
144.384155
150.468445
155.969971
145.883072
162.408981
129.988251
141.307724
39.932232
-152.917358
-179.006729
4.925253
21.142031
61.680103
20.082354
-136.076614
-160.369263
-128.472595
29.282047
27.267347
76.003372
36.632824
75.434113
-177.177139
23.990236
175.339478
-139.216293
11.165495
133.984100
163.431061
158.602539
141.992081
147.407227
-174.847977
162.912262
143.489258
1.025266
6.448318
4.857364
149.276657
-31.575249
-13.144378
35.182926
-41.272289
23.108006
140.302902
149.226517
130.101990
157.362137
144.048782
144.608353
131.100693
132.128357
159.873383
145.751984
155.581406
155.476562
146.228912
142.089981
158.445129
149.969528
8.788652
-28.985525
135.163025
55.427773
168.645660
132.806564
148.807831
149.417465
93.701019
142.505981
130.650726
129.973602
113.423431
148.756348
14.719837
171.038864
166.929459
140.252396
166.383240
101.593994
147.516525
152.746063
148.342987
115.909164
175.216888
-6.890367
-41.636505
6.938987
152.149811
146.026764
167.617538
139.113617
153.422363
132.551178
151.559692
149.068008
135.191971
140.476120
177.898468
152.743484
121.547295
131.773834
137.724533
123.540657
130.215805
135.869766
164.290283
126.724266
148.136261
144.268921
144.346390
160.092926
145.725052
146.506653
129.921997
35.346844
18.652695
42.608524
32.108902
-166.782837
24.042839
124.938126
145.445068
149.531143
120.474121
154.517761
149.024658
139.558136
138.135162
146.536743
147.842850
132.151810
169.608963
143.091705
133.713959
158.282135
171.624359
148.246597
153.091064
146.039612
-174.785904
151.263672
156.001892
150.367111
159.635757
145.670609
136.695053
147.643448
168.401001
141.590057
18.757725
-0.083929
-6.396354
-12.726717
-47.272991
-42.298237
-29.307114
-37.632381
4.178233
12.688776
37.766636
-21.006435
173.381454
149.619965
152.819077
139.932220
160.993668
167.022583
178.902267
148.901794
139.284683
147.059052
135.279587
141.667465
143.471558
153.133804
145.978363
136.248932
130.170654
147.717880
141.703781
155.057983
146.577820
166.858582
152.996124
130.148239
156.321030
163.084885
159.938416
146.811783
153.017014
138.970276
136.621765
114.094627
147.147629
146.038559
121.138893
157.531433
135.636490
134.512833
165.375488
134.207993
132.382767
128.861969
-24.128395
-21.806585
-30.453455
-33.896976
1.680977
16.903372
147.290344
161.454468
158.502426
123.831566
148.005905
158.265060
153.277817
154.977509
161.283020
161.947952
110.909859
125.611244
136.158661
148.173737
138.266083
145.823746
149.990845
123.994896
172.340927
131.393082
138.216354
152.104446
153.711914
128.553650
161.698318
147.020874
126.481285
146.592606
153.651459
164.261429
127.073479
160.266205
135.418350
160.072372
128.321548
152.664093
128.088791
150.142426
137.770157
149.305359
111.537956
141.480362
162.794769
116.756493
-147.561966
148.236679
24.895800
132.467056
122.690956
131.275879
107.616997
157.443771
104.411652
150.287491
150.998154
150.635284
148.899338
140.497192
151.561768
138.035416
151.073730
172.481644
157.607529
128.796402
170.703583
139.254242
142.390472
152.526657
147.713898
154.425919
150.119003
136.575607
131.744736
126.894188
-179.442917
155.964127
153.875656
158.040024
127.914207
16.546658
-8.341672
-3.038926
-37.908466
-29.221140
-43.986118
30.779802
162.642715
154.582504
-17.102564
153.127762
147.756271
132.797058
-27.754412
-34.044819
-37.846966
-10.514344
-47.856903
5.327007
114.920456
156.156906
139.130341
121.363770
166.388107
134.378159
146.559082
155.883194
135.513443
113.580894
-159.396484
127.331223
140.079254
117.482925
135.025238
12.261588
12.406848
133.385162
-6.286312
130.999405
135.886688
133.190491
151.536987
135.088516
166.861038
139.855301
139.402954
135.132034
129.718903
153.395126
134.213654
141.184006
148.431808
-10.544973
-43.909027
-37.877571
-5.325277
26.843647
14.665979
17.384348
16.059464
13.032524
8.195560
-14.353633
2.522433
14.546467
-35.499493
3.296100
131.793488
147.115784
141.611786
148.761276
-40.938351
7.713095
-29.406364
117.663933
133.419617
160.609070
159.681320
166.212112
155.843689
147.509811
141.378403
155.219833
141.087067
134.963959
163.726364
145.725677
139.219223
108.724167
155.196854
160.093521
165.306870
142.919830
148.669312
140.413666
162.661987
120.137299
121.863739
135.105392
159.181564
97.706688
138.259644
133.000961
177.669373
169.867294
152.417938
162.424454
149.274368
106.047066
147.042404
152.778412
138.993042
158.676971
178.336929
141.155716
131.976715
139.913132
141.780319
144.189072
140.581223
146.966736
163.984802
150.330353
-173.975479
164.277222
149.177979
134.953766
169.521469
146.766800
152.967407
138.209473
157.529556
131.888107
128.060150
133.955627
150.248337
150.003738
141.262711
135.943115
154.987198
163.585342
147.253265
141.500244
141.924057
147.164673
147.988586
153.448059
163.329041
117.779312
149.759781
144.241806
136.912384
-158.583115
160.800827
160.569214
160.156006
158.046844
140.069077
133.262848
-37.918858
27.335272
7.979171
2.509753
7.264012
-27.150757
25.762249
82.854935
58.538536
140.384979
134.296814
157.007034
147.614014
135.277100
143.224091
139.012482
-44.304359
4.829131
145.875183
149.986816
131.779099
140.014587
143.554718
142.733810
142.032944
153.293121
113.004150
149.449341
148.083603
150.425674
123.728790
133.702591
165.349197
125.788910
153.110687
149.903198
143.641510
157.804947
122.344444
155.360733
170.627029
136.886032
-7.872900
-13.619021
11.240692
160.969101
112.906357
-16.845654
-6.669327
-48.406372
-40.284637
-43.158474
100.152000
178.999451
132.811859
154.821182
161.111816
129.798309
128.141006
120.279335
2.382199
-25.314669
79.575089
134.931274
135.970230
158.937424
140.560730
11.890167
-2.665796
-44.186619
154.616470
171.056335
172.884979
160.837280
117.223854
141.463913
140.074646
114.202400
146.423340
139.980011
167.649353
154.845810
146.349182
138.093399
117.169754
140.261841
156.590469
137.706436
129.473145
158.511490
153.733902
148.135620
145.488983
154.888397
110.008942
131.202347
147.941391
153.355820
139.301559
120.348770
136.776703
175.708496
160.832932
-179.711960
146.529053
152.202255
129.310638
145.158707
141.853119
118.710625
173.525055
155.081482
134.073654
124.176933
143.419067
-39.090645
-27.252264
-21.754187
4.288021
-36.086357
18.103172
1.251326
5.078251
-38.120090
30.932562
16.635141
14.816312
160.798874
159.890198
139.665207
153.650696
156.254318
125.387497
6.239290
-2.043539
-11.182571
8.252024
2.612993
66.068291
135.008331
160.856567
-168.200653
150.871902
115.153564
151.461563
146.334915
128.789978
15.639577
30.552029
173.085037
166.500229
-178.093292
145.919281
127.958588
141.042053
142.643326
129.316147
142.378494
152.179428
134.639557
152.963364
126.918556
132.917953
156.567841
146.976242
130.993088
128.480011
137.389420
105.295242
137.765594
142.508453
164.709595
143.181381
142.604263
158.150787
-14.893015
-3.956809
-10.248240
97.071716
169.921875
128.610489
159.514053
138.264069
142.527832
120.778610
145.567657
133.983200
137.227814
129.603577
141.310120
157.909256
169.782623
129.681656
149.801392
146.556152
138.547989
122.801865
125.856392
-27.697134
-0.503578
128.501251
-52.468567
6.885782
-28.480478
-17.676289
149.829666
131.034042
137.659943
165.198532
147.798477
149.991928
161.359314
164.556915
167.589905
146.533264
172.167938
133.786118
123.891647
151.856186
146.507080
150.708130
156.366547
149.445724
113.188080
149.327271
128.981674
151.520355
145.204926
134.351730
-9.958208
-30.768969
-7.641183
123.086723
151.254837
137.111206
145.544449
144.748199
150.452850
154.324081
148.098267
150.956940
149.652893
129.624084
154.666672
139.180573
136.062775
148.743256
159.980698
119.123352
156.789917
135.915344
133.135300
138.041489
94.636978
160.278961
142.200531
129.476166
140.936356
167.195892
152.676788
141.257095
146.288849
127.278969
139.421524
126.310562
144.862534
147.016510
141.327881
131.756851
-22.658005
-44.166027
-8.313730
132.584976
133.774063
125.278969
139.619064
95.146126
147.941650
142.411560
158.670273
139.788391
158.734711
124.883606
169.722443
144.097504
158.672012
-9.058506
176.077682
118.593193
148.271500
174.090836
169.953094
154.202271
123.986206
173.558121
156.966095
116.403885
139.451767
143.593414
146.478485
-166.183197
-47.285942
-42.717148
153.843872
168.264923
141.365982
116.129135
131.363770
144.999359
144.804367
141.615189
172.083786
129.933578
158.117569
153.256821
148.729904
178.452866
137.567184
171.187836
143.991409
143.303894
149.815842
141.397324
145.836334
-42.390015
9.307425
123.015167
174.098022
142.617096
135.869141
153.120056
143.895340
141.557144
154.632919
164.610916
128.713867
135.524689
151.878448
150.601288
138.939819
86.162300
-51.099968
6.800571
-24.816626
-2.666457
6.280945
-18.459335
10.237523
-13.188906
145.499451
156.788864
140.338348
138.790833
142.597488
154.075089
159.007935
140.082306
164.026535
133.954803
45.378830
-16.110285
-6.293356
133.281906
123.632126
148.482437
153.223114
108.329704
108.890930
20.610809
7.059998
124.982498
151.322098
141.141922
155.255188
139.141190
146.597305
-167.399094
137.874527
145.053436
18.691225
-2.467279
-11.551385
0.319594
-19.793615
-42.112694
14.242996
-7.368093
-47.340328
-25.683258
20.318569
156.857452
159.328674
122.150360
138.585388
112.682129
16.976967
-33.021267
10.361583
-45.171211
2.206466
-3.491100
-13.119651
-3.099520
5.120860
-47.216293
-28.020916
-0.755111
-8.695019
10.739074
-11.664761
13.381109
1.516074
-29.359764
-25.272352
-41.297760
-28.204128
-9.012012
80.934967
-45.138939
17.010361
-17.464329
131.103287
115.303261
139.134399
122.192459
146.273895
148.284348
-24.543270
-3.222761
19.912638
-8.159931
-13.388397
136.514908
143.659607
118.425964
143.943512
114.929443
130.268768
126.968262
134.340683
-162.826035
175.854889
159.009964
143.818436
-14.426039
-7.632935
-4.299242
-41.471371
153.081665
129.955811
113.862976
122.635796
154.988266
143.734253
159.954468
139.675842
149.373367
155.631500
139.061951
119.870117
161.745926
136.623535
142.244339
118.759331
160.686386
151.556519
132.454987
121.757950
156.856049
154.133804
132.769135
165.993942
140.622528
150.283463
136.528458
144.526794
154.432343
142.720810
162.602051
138.167969
141.708435
140.154755
91.784134
140.149826
164.277054
138.948547
-39.423954
151.379761
125.103325
127.977394
76.812386
158.755188
114.654907
145.183319
124.656494
167.000061
127.787331
-166.488663
146.520477
-11.858335
-21.692394
-34.249432
-23.592196
-36.984550
130.750214
146.085358
159.615662
126.185921
146.065842
131.777557
141.339355
155.181549
129.521591
147.336365
146.693558
136.862045
142.669312
141.982666
124.284134
6.284846
171.942200
139.315704
168.634842
159.546738
144.396454
126.974564
123.740356
110.274399
169.982742
149.495987
144.215240
153.491501
158.403656
141.234283
168.343521
116.785095
131.665939
140.368561
156.094070
142.880341
138.931778
169.050171
152.942154
158.269241
121.993484
139.521729
120.991508
164.411285
-43.828014
16.564566
-13.194503
7.802327
16.782053
14.797389
14.131371
20.357595
-17.655357
-24.785233
16.495703
-43.948776
-50.265457
-40.601830
123.436142
155.703873
144.568451
142.992188
149.211243
138.065002
175.644485
148.237427
164.798538
127.732887
150.840866
148.043945
128.293121
125.297379
133.715454
158.081497
132.643631
146.883575
145.801147
146.464767
178.007751
119.294067
116.780930
147.167374
147.935684
151.764725
14.002892
-22.166079
143.662567
133.139038
152.125076
141.593872
158.227234
144.724930
158.225128
108.218361
156.191360
134.284409
151.956436
153.829819
157.647644
152.735977
126.377304
130.949036
143.534821
139.672150
148.637192
120.655777
134.538452
-23.547024
11.304790
-1.930264
160.213272
150.801590
161.610611
160.692810
127.596191
126.714661
147.216248
154.071274
10.808661
159.270798
135.885056
119.716774
152.598083
147.711166
159.727844
139.123398
148.971848
138.540558
126.615227
124.712593
-0.644677
-11.659370
-8.267666
10.748141
-13.249032
-20.770082
-36.334820
-8.308155
156.666046
120.182091
141.725510
140.946503
125.639725
161.257126
155.934402
157.369278
146.351074
149.646515
-178.731735
140.491409
147.338486
162.008514
153.923141
138.712326
157.343338
149.782654
156.640610
157.982697
139.059174
-3.598748
26.540237
9.484273
-52.770798
-55.225803
-22.085407
138.480743
112.360474
147.214859
147.068619
148.820999
139.657822
132.121216
140.415283
142.755096
144.436279
138.104004
155.608231
136.255630
148.495758
161.124023
-2.626890
-44.451134
-36.147503
123.143250
132.386551
139.213409
160.908875
137.977219
166.907242
136.599564
119.961693
142.650742
141.548813
163.431976
153.061646
147.607010
132.185471
140.081955
153.927765
159.160095
164.139450
166.240692
141.283325
178.168793
133.055634
169.920364
138.946716
134.499344
156.626358
166.569199
161.834229
119.177216
161.043564
127.526756
119.971573
178.837006
142.939865
144.514893
146.738708
145.703766
135.270645
144.745712
-10.143131
158.233185
152.522156
160.339996
148.772919
151.308411
-43.280933
39.084797
158.623123
147.570297
146.232971
104.776329
143.124298
146.705383
-38.142536
-24.506056
-13.873634
43.976528
-47.454670
-18.120409
162.038742
119.865524
149.681839
150.353226
134.113251
151.871277
147.534897
136.160294
146.010086
152.139420
158.383484
144.940582
104.206917
126.321579
132.328873
123.396584
130.158401
139.351303
-21.350679
6.212903
-35.820576
-22.739815
159.527069
159.956253
140.864532
143.921005
142.057602
151.477448
149.767838
148.449127
118.132156
128.260941
139.568085
121.709526
130.350952
-27.778200
18.386673
-3.311980
13.231616
20.454153
16.497543
37.514103
-165.020157
135.290085
-139.724274
66.289421
24.226896
154.731400
-154.061783
138.302216
159.026962
-177.424347
139.419922
-171.989975
2.893132
16.513182
149.943497
151.084122
122.960648
133.869125
141.092484
134.075348
141.310547
124.828560
143.574997
140.169479
146.153610
135.939575
167.736832
164.071625
146.294235
147.878265
171.057770
-3.268903
22.457924
23.106379
-22.105608
5.510502
-39.333698
-12.815473
152.550690
140.616455
156.107056
134.327454
128.183990
146.862625
145.600327
173.151489
-10.516365
-46.649986
-29.983713
-16.795519
7.625398
-9.879458
13.387277
17.195002
21.741385
-8.883099
164.474518
159.537689
-69.212357
0.228997
144.698959
16.324181
-0.637965
160.197128
23.227491
3.967880
152.912842
120.391968
-29.350967
-41.013229
-40.378525
11.806471
1.556328
-23.017698
4.430139
4.436943
-23.054422
-37.641228
149.850662
129.439758
142.033127
-179.916061
145.187881
127.299828
154.125458
145.698883
150.743790
145.626297
137.133469
135.521561
133.603882
157.871735
143.213623
161.842468
144.987061
130.813553
159.601761
157.720322
147.442535
129.422592
158.410187
144.778809
149.188705
152.805695
149.041290
145.453568
142.509872
140.994980
1.996844
28.033119
163.017303
-123.120178
-143.581360
151.415039
174.992691
146.019409
-174.786011
28.511187
43.174881
163.182968
-36.201099
-8.859647
46.894585
137.999268
150.529007
144.994476
141.325775
135.161758
166.967743
-4.712225
173.111191
-170.782730
146.527435
-146.789749
24.272230
33.573833
169.300247
50.697479
-162.773865
-177.247131
20.704264
56.641224
-172.704102
15.303923
-145.988159
161.074844
128.594879
131.264145
150.802963
134.806442
146.576416
148.850449
144.170609
151.644150
137.724304
116.659462
153.197174
134.735962
138.036804
143.283401
141.051788
19.035793
-179.886353
137.280350
138.771439
143.385574
163.252197
157.119034
146.659515
153.374451
135.374329
154.482895
140.850281
123.656631
166.567108
153.353607
136.178543
138.816971
179.754486
126.903282
148.444641
162.652069
153.311874
152.995453
141.064957
171.107361
143.599976
140.272736
150.361343
148.067123
146.672806
-31.410799
-41.649712
2.107658
-39.941120
-44.233601
-31.127663
7.525508
23.117975
39.283352
-10.168677
-42.521866
4.451442
171.801849
-42.207684
-23.084272
25.056759
-15.149094
-18.369072
-1.880239
-11.890664
-7.330450
-16.056400
-14.710171
20.664944
-34.808720
9.733144
-4.189046
-29.630028
140.764267
169.615738
129.201904
140.360046
140.434555
132.571075
137.858231
117.972725
136.558701
145.956802
-0.148038
-11.848193
-18.555904
-29.226395
-49.206585
-79.255745
52.243023
25.452578
10.024993
0.719549
13.215806
-37.200790
-9.205430
11.426598
-79.283257
9.585972
44.060413
-2.322120
10.713292
23.731579
-13.443461
-37.400982
8.402725
43.458317
150.321655
126.426315
143.025543
123.214172
144.015350
159.483582
130.361496
135.887711
141.865967
114.509003
137.342606
150.773758
134.938705
144.915451
154.206665
131.123337
135.737488
119.558846
159.293686
-42.300167
39.098450
-18.128313
52.103882
6.157528
-14.623767
-1.061278
-50.145988
147.314896
140.334549
118.332680
149.060043
-14.416770
149.225159
156.061203
122.469177
141.621307
138.033569
101.880836
132.827301
149.607941
146.653885
147.681763
138.407867
-147.214020
132.087540
148.033829
121.918457
161.565811
162.123550
137.554871
132.415848
138.477539
152.044113
133.960373
150.143784
144.897552
158.520569
146.486725
139.414841
175.807526
114.529320
138.589310
161.046066
135.637527
140.595200
-50.167385
142.232758
140.768982
161.190628
136.039627
112.902214
158.373810
141.128387
128.935638
135.740402
137.222031
148.449295
161.668274
29.203276
-9.951886
156.407593
155.599945
144.641876
163.390778
120.634033
129.350586
155.611679
153.194260
136.888458
137.226273
131.332138
121.445999
168.815170
151.937622
143.386978
151.867661
153.190750
130.149338
151.117004
120.594276
163.781921
-16.002392
-9.727466
-28.880930
-22.563938
141.166840
132.430313
113.029518
154.574692
127.266060
175.008438
156.819168
126.816826
149.473862
125.073174
152.217957
109.042610
134.228745
151.788589
136.907303
158.182877
148.880615
141.158981
150.936035
150.066116
161.985229
104.491821
142.472855
152.687866
142.634720
-7.966097
2.687588
33.571552
-25.260344
16.635201
-11.265087
146.076187
126.231026
132.626221
121.151649
132.668625
147.535812
148.720169
173.979523
98.964500
145.818542
172.330170
153.574478
160.137604
145.722870
154.731445
140.849091
144.556793
148.672180
141.886688
-175.764404
147.482239
147.383469
-176.802658
117.585197
-11.742809
-34.458229
10.088982
-3.755254
-15.861406
-12.290644
20.981003
-30.559908
-46.966793
3.335483
11.257358
18.101425
-48.734703
-40.591114
3.378118
-48.431641
-33.521774
0.294086
153.625763
157.842697
143.316589
168.499237
147.741074
166.657455
130.988190
149.320770
136.241104
157.570023
139.453110
130.035492
151.589264
165.037766
140.089111
166.056625
153.099335
142.391754
168.013123
111.982712
174.256958
141.380142
136.753036
152.950729
134.783310
144.745163
163.434891
-20.408564
-43.089497
145.943924
141.109131
170.720657
129.546066
153.532547
120.804947
152.612366
148.232285
135.239273
117.386292
145.161148
12.192928
135.519974
144.377090
157.190552
146.612427
153.794617
-6.785470
3.827406
133.903687
135.385040
150.879837
176.442825
137.759384
163.788208
128.919128
124.036720
137.198898
168.897018
133.172379
119.519508
155.438324
148.323456
163.978683
149.667664
150.929245
177.720825
166.706390
126.583237
139.501816
134.701324
171.705475
144.263184
159.838669
147.915833
140.001312
166.801605
124.603683
135.660919
136.895569
137.536697
144.317108
147.837097
133.545990
134.393768
163.589340
160.359207
130.464127
128.911911
134.613419
159.323486
2.426403
-28.705109
-35.323238
12.202400
-36.943741
-26.733669
105.706924
79.139313
33.797192
169.780350
-177.563370
139.815338
155.122772
120.921501
111.993156
167.999359
141.795944
124.604935
124.995491
155.644211
145.034622
137.646103
11.520613
159.191101
140.593262
135.003052
143.203140
138.015823
14.853286
-0.601984
-39.092903
-30.887562
-18.372454
-21.583210
148.538574
132.410477
127.819374
150.014313
140.783646
136.578995
110.579170
163.163895
145.435944
122.260216
163.188889
136.291641
135.792297
14.637397
7.909590
5.142356
-13.973265
12.958216
13.942145
147.109467
148.310501
162.369263
121.820244
136.250885
144.314621
151.774429
107.205238
148.567612
166.009384
128.559586
152.859451
144.905243
155.085541
139.683426
157.027023
149.964279
139.757874
134.843323
175.098755
150.621368
139.103958
153.759201
138.548065
157.794724
171.705292
149.286316
144.701538
163.131226
143.682068
135.051773
150.828751
159.190155
30.001945
130.443649
114.403587
165.880951
125.478149
110.084747
163.100800
163.542435
161.413788
129.471146
160.253235
139.108368
148.167496
141.345825
-48.041656
-17.111782
-36.378960
0.181308
7.563587
7.053742
145.191360
155.615967
131.790314
140.986069
139.854065
135.348587
144.859314
117.082115
30.518345
-167.176392
154.972061
58.073277
-152.732452
-175.986771
167.418060
-157.293976
176.479858
39.219814
-162.316620
-175.258789
-158.481277
-157.213715
110.591537
75.114548
-132.492752
36.729446
42.897861
26.216597
34.749252
-157.312698
146.779648
148.580185
151.757965
114.904358
159.061630
169.721542
155.910614
149.476654
139.646210
167.565125
155.305878
146.292648
51.611263
-41.841175
-1.489377
-22.639177
-11.087682
-5.521871
167.283508
117.811478
165.649582
141.280563
149.088821
150.206863
148.877991
160.692200
146.253860
146.844376
147.317642
126.496857
149.883469
148.705765
155.512070
117.307564
142.550903
132.025253
163.417023
139.156235
132.944077
135.828461
163.963898
146.114578
148.084702
135.938828
119.075287
162.001862
132.938431
152.133652
159.356873
157.474380
159.901688
134.408463
118.159973
142.782104
138.905167
164.264862
131.807693
-12.044834
1.587576
22.643124
24.215084
125.947807
147.329010
120.006119
132.242676
152.652542
147.897125
144.981033
148.656982
-177.064804
143.212769
164.893555
139.125687
148.933914
137.246887
147.734070
148.244110
145.691803
151.996964
156.223801
123.817757
109.487305
151.801575
131.412888
104.960739
150.461914
-42.294586
179.027420
160.065063
150.191040
146.676682
167.762070
151.628235
117.178612
121.580246
163.671692
139.944641
131.199249
145.317978
152.668503
139.199478
149.315781
148.649109
139.923920
-4.531856
-12.433651
5.709696
-24.208454
5.993516
-35.409290
-39.928558
9.665116
0.877819
-38.588802
-16.222185
18.009750
-48.381153
3.765148
133.474014
10.960434
-41.976971
23.956211
-38.275669
-34.682789
148.183487
144.530182
108.837418
129.326004
150.338226
156.769257
130.498795
144.522766
137.892502
132.263809
136.779999
145.502579
153.789581
149.164459
149.067307
172.963562
130.590530
161.060852
143.718796
117.892761
120.993546
129.066437
151.613770
138.084641
154.903061
146.427063
150.492264
164.752289
-43.719837
126.767578
129.894897
157.713913
147.317398
155.717407
148.055618
144.654007
160.452545
23.354465
10.287784
7.158673
5.227797
-35.314880
149.949417
146.659698
124.596756
152.698013
135.064499
133.329605
164.051865
120.460678
164.254364
130.944504
154.706543
137.806229
165.515198
156.749771
135.718140
112.149429
126.631302
142.965988
110.146317
153.581497
141.594055
147.502548
40.727417
51.101185
38.386864
-161.605408
-172.848633
-171.143402
178.725266
-154.005905
94.103203
-154.982880
178.428772
-152.109650
-177.155365
-157.186920
11.227089
149.872437
134.484909
153.286560
-37.265331
1.827242
-9.408616
23.441793
14.169437
-42.800552
11.511102
23.864166
-39.545242
20.277624
16.956007
-10.336508
35.862576
-12.727973
31.863049
3.147218
157.074966
153.818619
149.579361
140.304428
133.557678
141.282059
153.066086
117.816170
138.694855
145.746582
158.433456
136.569763
143.955032
150.220673
129.899109
167.380341
138.536453
142.988983
145.886124
139.213821
134.698105
142.799194
151.709610
150.017365
141.059158
142.326553
142.001282
159.602661
139.881668
154.676941
158.232910
4.172088
3.111497
-10.191362
29.682318
-2.412813
12.779703
-10.656137
-32.727726
-1.106591
-44.199654
12.675366
-34.203560
-29.436140
13.678778
-32.202469
-28.194529
-56.751671
12.267665
5.153508
-31.120831
-7.185342
14.563031
152.432709
153.893814
121.925247
136.869034
168.371292
157.192871
144.171524
156.120819
153.187714
130.586533
154.576355
147.196793
165.793533
152.246841
160.057114
130.469223
-23.787996
-62.264275
21.484718
-38.648739
95.874985
143.916565
149.534393
133.623276
126.633820
156.113876
137.904465
130.060608
130.309250
157.818665
-175.449890
136.091675
155.069336
125.356804
127.531479
139.874725
175.292175
121.982841
142.599075
131.892456
156.034317
153.769699
158.656631
141.602386
138.475540
157.261826
139.249710
147.364304
144.945709
133.918411
142.321732
-38.419506
-18.189503
-24.029684
11.522049
-28.931833
13.738251
-41.769581
143.709229
151.378479
154.051163
146.438156
9.111948
-17.769503
-5.082610
26.458385
-62.736198
134.466522
150.699829
149.463364
149.508072
154.982010
168.759964
152.177917
128.910614
147.904602
157.059265
173.463394
149.445923
177.783081
136.596039
124.839813
158.043320
3.620338
-34.094425
-28.384724
-39.722206
0.229850
7.757295
104.973488
22.163916
-2.525922
-5.993222
-20.706312
-40.223938
-30.066679
152.188889
150.885864
146.515961
139.340973
-7.326541
21.961008
130.145782
154.485260
175.986481
128.214218
151.121338
122.376823
145.167435
156.509521
156.389160
149.948074
179.647217
132.349380
128.876785
128.062759
118.084892
156.542404
145.818756
147.384949
147.416763
149.819153
145.645355
135.255157
136.108566
134.726608
153.086731
133.439255
150.406189
142.841568
11.887764
115.010765
0.279065
137.868118
14.101784
28.182283
29.258469
158.951019
151.770248
130.857971
142.497269
140.323044
143.795029
163.888901
137.812088
150.369095
153.051422
152.314575
129.778061
159.887604
127.424004
143.996262
143.330734
143.768372
142.656509
147.110001
148.116898
144.430267
149.881973
143.505707
145.732025
118.307472
149.064484
-7.996742
4.327938
-23.233690
2.882965
-41.184883
121.874886
142.024078
165.308853
147.107437
122.886955
157.986008
161.078568
138.582458
151.731873
145.124268
144.431732
4.484148
154.748444
136.588043
125.247765
141.617630
127.744064
120.205544
152.851517
167.422699
126.472038
119.302338
130.921707
141.742844
-4.928712
13.603334
-46.734104
-12.758334
60.018467
156.019348
-0.442348
2.940913
-1.856462
-4.383605
11.885277
150.163498
32.690517
39.876472
-162.238419
-138.315842
-163.368790
164.875793
145.190826
117.241486
153.219437
104.746010
155.997971
149.797256
145.089752
158.794601
162.145782
119.292839
122.660599
137.336334
154.253525
107.888168
147.989899
123.399330
151.483261
137.912964
-161.102325
-166.757248
-165.621216
156.783676
29.431164
17.903521
167.532013
157.527130
-158.057922
19.620964
154.639923
141.690689
151.354141
130.832703
113.262543
143.302048
116.074921
137.435165
144.311340
140.708298
132.985138
127.388290
160.960663
129.799896
129.152191
161.196396
133.361710
153.097031
136.794891
176.128784
153.571701
129.655716
148.299042
162.074539
160.271881
150.815521
140.773682
138.037506
164.083298
151.664566
154.985153
145.015533
151.603394
138.133896
147.018478
133.098984
142.865311
125.495399
161.443558
146.740585
149.997437
149.164322
132.251221
131.454483
137.226868
147.921829
139.938873
141.899338
146.044296
129.383255
141.609558
148.752228
142.478333
102.965416
128.050964
144.658920
157.353424
127.127655
120.036118
150.483597
141.890732
141.438293
152.397385
17.674173
147.430450
158.275436
133.015549
30.629986
75.951874
-166.462997
-140.106171
148.105988
137.127670
148.831009
133.196518
155.763290
136.346542
168.326309
147.445984
156.108200
126.541977
143.951645
162.804474
124.942978
135.472534
143.540466
153.928467
144.727585
166.830872
139.802078
-179.764252
139.360550
145.715576
134.693939
160.333908
148.828613
146.638657
165.353119
154.585114
83.016823
170.719543
150.394363
-22.904444
166.783051
150.679626
94.144485
158.080322
163.079041
139.850494
106.862991
7.526473
110.739967
133.429749
154.110336
-173.898087
121.064903
145.017181
139.087677
140.126877
152.518036
145.937149
146.436737
119.914703
119.380470
126.816704
122.545952
158.307541
150.206665
144.016586
136.779449
-147.299881
-164.922012
-133.822800
-166.532608
178.938705
36.309399
-140.758942
-134.384109
154.349503
-149.866943
26.172693
164.089981
174.634094
146.681061
126.945374
134.849487
146.933563
135.063583
157.828156
164.498077
126.319489
142.609314
145.589249
137.392792
-179.298615
136.373520
146.328018
144.415222
127.086891
129.095871
166.657791
143.890915
125.150986
151.550995
136.393707
148.628815
159.659668
152.874741
146.572815
119.424156
147.718399
118.062584
169.083649
163.983673
157.128311
133.359695
145.661453
158.763916
115.688812
165.740585
154.907089
119.800529
157.471512
134.694168
140.976715
-176.245987
136.464478
-10.803706
23.690166
-14.388197
148.475235
143.958160
139.582764
135.954193
134.820190
175.055756
174.131866
132.662872
148.106628
146.053009
160.524841
150.640732
136.970398
133.638748
123.868370
112.771912
155.791229
-20.439262
-22.630116
-48.280972
7.850104
-22.823044
157.152252
152.137421
157.048187
132.950104
151.426498
158.447296
139.904755
-41.093876
-32.288055
11.888195
-17.288422
-37.993454
154.082291
132.159882
106.542625
141.787445
145.240433
127.998055
146.008972
158.707962
133.469757
150.571869
159.579178
143.527740
149.613159
133.839264
135.557999
158.330978
138.664093
139.909836
122.497963
142.869553
133.855438
162.196823
135.348190
147.995438
169.487808
109.914291
138.980820
170.259140
160.579681
166.489883
-44.926716
173.115204
115.795227
126.871780
152.882126
141.387146
149.718353
136.660141
23.856848
24.287636
9.572715
156.962860
145.496796
161.476791
140.603561
141.783371
145.024567
144.069916
141.258453
-12.058819
-17.615948
-25.987055
15.020915
47.797550
-20.551977
147.625412
143.878830
144.782104
108.977585
160.036957
135.848160
160.113586
158.551147
149.636017
139.934769
150.304703
-40.661659
-10.708128
-9.385776
10.426490
11.054709
148.816711
151.819092
146.932587
-175.696060
159.748886
139.435349
159.884659
153.700836
157.269653
150.102585
-41.393528
155.765503
20.308889
135.534760
162.232346
128.783142
142.211212
166.593658
130.683456
-174.983032
145.033875
141.974075
146.752792
127.692238
156.428665
156.649734
147.079697
139.207230
131.707306
158.660095
154.988449
154.137390
139.619629
147.901291
158.404251
148.631226
153.004623
132.882172
6.637405
117.070107
164.404114
137.826859
141.785965
134.660309
125.526344
150.469635
139.868149
178.408356
144.026306
149.465118
140.632065
-33.787971
5.759391
-4.671896
-4.700613
-40.192944
-8.789814
5.507371
-24.092991
-13.668435
-38.383518
3.388418
-7.375360
135.365891
136.519897
143.995270
165.606155
130.756500
164.350677
136.549454
162.378967
147.204865
167.147049
146.355988
121.738251
131.739090
134.208328
122.628006
165.207718
159.095337
177.076904
150.739487
157.950012
143.690140
131.199524
117.471161
142.961945
129.351242
170.411835
123.604042
-4.920000
11.831964
11.207074
-34.829948
1.098427
8.476811
145.855042
132.667191
156.974747
150.178665
167.507217
131.622604
-25.913563
6.155203
-30.755022
-16.260769
146.989166
117.358627
136.706314
126.408493
167.100174
136.485428
143.726685
146.987595
125.300552
144.824814
134.662766
143.688873
140.251801
8.136848
-143.460190
-147.592560
-156.852402
16.493937
-2.432284
162.580399
162.841385
146.629257
131.117645
138.351227
-176.945953
146.647568
144.280884
127.017197
129.136047
126.836266
145.734390
171.419876
5.822583
-9.010922
-43.326561
-47.091946
1.258344
-19.309713
-19.755106
-7.421243
-44.459057
-6.101654
-19.187807
10.563301
-17.107325
32.404709
-50.528755
-11.399105
150.548477
136.349686
175.083252
101.845154
-42.648685
-13.026965
-47.641739
3.741672
125.374115
148.311691
129.860672
140.357727
160.644440
125.174301
140.002457
130.936066
143.356094
161.153229
-3.204363
19.423326
-46.023842
160.115433
164.950607
122.145195
134.869904
-39.570644
2.287730
-16.312901
-39.647236
-17.960810
-22.202330
-0.960627
20.336489
174.230118
139.423340
116.286217
141.922577
155.324768
147.542603
145.461411
153.789871
138.422791
141.876953
134.834091
177.778580
27.328535
-0.826852
-12.197002
76.590462
-41.092369
-2.067154
5.446724
-58.537560
-51.082703
148.611313
2.563458
-41.787361
172.590149
111.539017
144.829651
177.336685
139.551987
153.197205
142.988235
126.272736
161.716507
132.127151
142.805374
146.608551
138.476318
157.465134
121.032257
132.395340
138.446075
127.947670
144.766693
134.285172
158.431610
-23.473459
-24.481962
-18.773064
8.548837
-36.147652
-10.616133
10.864552
9.049478
-5.961772
13.469070
-27.522276
142.737045
137.341675
138.426987
155.650574
155.894409
156.487091
136.168823
129.874176
139.897964
139.190857
146.728973
147.142014
130.708145
136.304062
165.069977
128.350510
155.644409
159.242523
-145.660278
134.864441
149.507477
167.056946
152.758606
154.389008
145.165070
136.843018
165.585251
149.782745
151.537476
163.350601
156.635025
161.812698
134.083481
148.386093
123.593849
175.582245
129.515747
155.633820
138.860565
153.664337
149.893509
136.986267
116.119331
160.496262
151.789383
148.009552
151.690842
120.244377
158.224106
162.195908
160.205215
145.456558
145.402100
-30.072655
-1.870953
-25.762705
-1.174032
132.874451
108.457932
132.835968
150.185913
149.098358
129.021454
153.430237
136.629959
111.038284
148.248520
142.936996
161.972977
139.687668
158.153595
124.674904
128.165207
169.057297
179.440109
-150.681747
54.319870
126.528740
179.980194
152.895874
-155.135788
-150.954224
48.388283
27.587116
44.444420
25.914467
16.907190
46.738205
44.958340
160.424622
143.252579
161.326065
146.451370
130.835922
121.116570
-36.603035
7.194539
-40.508995
4.802568
-10.248605
109.652687
138.692093
144.790787
127.082031
121.956093
152.220322
151.636002
74.716896
-44.987122
-7.347133
10.382846
9.245138
-8.255830
145.115219
29.352959
167.753296
152.631622
156.122147
146.216766
130.432602
144.205872
-91.820786
146.279831
135.079803
134.963181
178.363846
127.489227
124.522385
2.338666
-53.274254
-34.771988
149.239304
144.032913
158.203445
121.473694
128.805435
147.871475
138.396469
148.898560
166.267761
138.616608
154.228119
166.800461
151.514435
138.162933
144.597229
164.535385
135.195114
132.251450
130.164841
138.517136
152.135208
151.553345
170.290817
96.440483
35.884113
167.650085
-144.314316
51.598507
159.050064
123.573685
154.276672
163.882050
130.186203
153.036179
112.574562
161.940765
141.401077
117.282753
149.342056
155.074158
145.912674
161.127609
156.837112
154.332657
152.182678
175.207764
152.918259
152.870087
155.089096
144.799927
126.889320
149.717377
146.672577
149.133209
150.109818
158.090088
147.940308
175.532913
149.448410
156.318359
156.863235
158.150085
173.793594
148.029282
142.092819
147.871750
140.041763
140.382462
165.079865
117.908104
142.939392
154.873138
139.408066
129.504700
142.790070
166.875015
4.184603
154.844772
130.680984
136.263687
137.315735
139.224457
157.161804
145.976120
124.176933
163.367477
144.021790
124.590256
79.104416
154.668793
10.429697
6.150934
-12.965356
118.995575
156.830902
145.580170
-19.080744
13.034599
145.163666
137.153488
-41.918770
-16.784775
19.197229
-38.399246
5.078637
-43.478195
47.643517
37.889896
-13.570232
-44.790085
-2.086754
-11.837193
-25.749865
-16.081152
-2.834692
-19.515196
-35.192776
-35.932575
1.507141
-42.787354
2.095551
2.824384
10.272187
141.428955
118.878181
129.466858
119.019096
62.349365
133.496506
140.286255
150.611786
140.619934
147.731155
144.186859
162.251099
169.467499
149.908493
142.367172
137.354263
133.684937
143.967911
139.591934
146.668137
156.808212
153.237015
131.436005
138.236420
151.079254
140.841110
154.475266
145.130905
166.974350
133.780121
142.357971
141.891541
145.624435
118.045128
158.884018
151.714844
166.335068
150.044281
152.246872
142.367294
18.849489
-11.107306
-13.255795
16.769121
-16.329111
148.195694
155.928345
143.143219
147.894455
129.645874
117.824501
-144.319626
147.694168
134.506424
148.799438
146.975342
10.767682
4.383293
34.422638
4.773232
158.367813
156.208801
145.314514
158.356400
150.842484
164.337219
149.963455
175.828186
-150.085785
121.222176
139.151520
153.931274
143.640045
132.859787
135.089218
145.467529
124.505692
-176.817139
131.296249
145.577332
158.184692
171.066483
156.479858
139.322906
130.578812
144.579163
143.511658
148.017441
119.046013
179.212402
153.446640
131.068512
120.506493
142.643188
158.137466
171.141190
141.276123
164.358002
129.543167
162.416077
163.746643
135.951492
150.172516
148.000381
146.012924
152.951309
165.188492
149.370102
179.521515
148.682480
140.263962
144.091110
145.020065
156.834702
137.209473
149.059738
157.409470
-30.038031
-20.232407
-35.607731
4.120653
147.924683
167.253799
124.314011
133.029449
135.045013
138.091965
139.937683
132.474869
152.119690
145.520538
157.706329
122.992004
159.568573
152.373260
143.529175
137.554138
138.879150
166.294769
145.806824
152.570114
167.623001
128.823486
145.995392
147.956436
173.361755
154.980194
146.908585
158.354095
125.553627
169.937317
152.993179
162.286240
0.346615
0.923445
-4.355680
-18.780981
1.641871
141.903061
156.105286
145.625137
134.639435
139.508331
155.039780
-43.889233
-21.310450
-19.166599
-2.177537
21.085175
-1.086965
-156.592865
153.387894
149.144272
17.236059
44.149208
125.874557
156.806686
125.104004
-26.301960
-7.065857
-4.389588
-26.684465
-64.645752
5.516224
-1.247724
24.216042
-15.276260
148.179596
135.421860
119.831512
143.699936
176.123123
158.152161
133.352997
143.981354
150.317429
145.941971
163.763794
153.201004
135.521851
150.299194
155.957458
154.904602
141.302994
136.978256
146.296356
152.850357
151.383759
155.924454
-24.568647
17.723263
132.840408
132.633469
129.880173
138.669495
137.089691
155.504532
162.311340
172.011658
152.404495
156.833221
170.328064
162.257324
157.024368
153.101929
139.513046
139.816116
146.711182
113.248947
151.377060
150.116425
174.543381
146.690796
153.390884
148.271332
165.560822
130.524612
123.089455
167.393707
160.173538
171.491913
144.186752
153.347321
155.728775
131.017609
148.026123
151.064407
153.452026
141.665329
2.047844
18.609829
-40.005135
68.955101
135.125031
151.468292
160.200745
161.705078
150.217697
136.549988
139.570068
169.281982
130.879196
147.736389
134.363937
120.781532
174.996124
146.730499
155.436722
150.707489
-15.631189
6.209904
25.798613
-10.741071
-25.611347
-22.763956
-1.665069
20.842651
-159.407532
32.121510
-126.052544
156.688995
-178.530594
-138.878479
165.484711
-136.738556
156.879211
144.992477
172.447998
138.534088
174.986588
146.439682
150.952469
128.243973
172.868469
147.897507
176.762253
173.209610
166.406143
136.736343
135.052628
-38.414177
20.279043
-21.810749
-3.065352
119.888718
136.533752
131.836655
147.674316
142.098907
118.161682
166.366226
154.164459
132.027542
148.778259
-176.805359
154.617874
162.937195
143.658295
146.071594
132.627823
142.715103
144.222778
153.048706
153.153885
-14.053358
-14.084911
149.520645
148.438934
155.296356
127.003632
140.203415
138.891449
157.682419
161.945572
166.786087
141.892456
158.950928
117.355759
146.272461
152.362030
150.355713
160.631607
-179.547150
127.098900
137.395340
176.807190
112.774437
137.624527
5.154725
2.245069
-32.970993
2.909797
-12.455568
-19.679298
157.234726
25.746178
138.429596
148.082611
135.588013
149.332108
-42.732437
11.457568
24.724031
144.143021
146.737106
152.036346
143.059479
-6.649036
145.220383
142.156006
148.191483
154.259064
128.080383
175.686737
133.049438
138.805832
150.136261
139.876251
145.817032
-4.253950
-16.661938
-25.664812
151.112305
137.624695
144.583664
134.593994
149.168762
143.397934
161.613434
131.740784
169.204437
162.145355
136.511002
138.770264
137.518936
144.023056
131.105347
156.714966
120.087341
154.066360
145.068527
159.273575
151.938156
141.016266
126.077133
128.330750
59.469231
-32.608021
169.176865
137.826569
166.495300
109.992683
156.141815
161.710892
-29.107809
-27.807745
-26.880259
-20.194283
145.365356
133.982468
135.241623
157.761627
125.666214
137.015976
158.478241
152.796967
155.428162
142.245056
163.482407
150.581070
152.485764
138.050491
127.468590
-24.448839
-10.307957
-4.050622
17.292591
0.813010
-6.805212
136.748215
139.046631
157.597931
125.747818
164.113083
153.373856
133.351913
142.847656
128.613495
138.689651
10.139019
142.843201
178.082443
146.954681
122.630409
159.439301
146.585724
141.203568
134.470474
125.264786
145.824677
125.577187
152.151184
158.980667
130.882797
116.870064
159.559189
143.568192
136.704651
128.051529
144.673569
142.890427
144.819778
-13.521461
156.979309
153.394455
132.368713
149.893951
146.644943
155.106232
129.207855
157.436844
144.856262
143.820068
8.985200
-27.610876
17.533554
-26.282515
35.412365
-17.887627
132.643448
125.333389
172.005814
162.618362
134.439804
145.945068
-1.538751
12.194239
-8.126612
25.126909
32.731838
-9.587530
-37.381157
14.717363
-5.555273
-11.777410
-5.721389
-15.327751
20.518486
-38.170662
-25.936230
-3.601305
35.027611
123.686279
143.423309
149.572983
2.601883
5.530949
-48.494762
142.030609
176.139069
169.592026
129.099869
147.550003
130.906219
7.328148
116.516983
149.129425
154.508011
136.241287
159.837479
153.281662
145.173294
106.034363
135.129517
138.349548
126.630104
137.385559
145.326462
-44.204987
20.714220
145.110687
-168.259369
134.987350
160.574051
153.500443
163.052811
161.792099
137.713333
144.049194
-49.837269
137.645386
139.890854
132.530334
146.226807
140.834717
146.295197
159.035919
137.185593
143.842377
147.149216
131.872040
144.876038
151.034546
147.188797
-32.555141
-15.358932
-120.175903
-8.394401
-35.400288
-17.042471
143.790466
126.539902
149.588409
145.755981
-12.543301
-40.830269
-52.034023
-23.308479
5.981992
-3.016945
0.998188
-9.225455
-46.626759
-6.395465
-47.232265
7.065247
-9.248325
146.544083
161.215195
137.933975
149.039169
146.973007
151.413010
154.743225
151.202423
143.013992
151.683075
130.123123
141.911102
128.336014
133.589325
144.784149
154.719635
-10.750870
138.851776
170.052673
117.372398
41.524750
13.588691
147.479950
159.352097
118.723953
130.496201
117.173035
-172.413376
147.523682
153.221054
155.297165
148.867767
146.929840
137.469681
160.164871
137.778259
157.283157
125.826599
156.112228
120.610832
161.299423
126.069504
130.479553
153.756317
149.007706
160.676010
140.591873
143.238251
174.563095
135.988708
151.113235
132.777725
134.884506
-178.120483
148.940552
148.601440
-10.992055
17.693230
-42.836990
4.572861
6.225071
179.907196
-165.716370
120.738884
-167.554245
-157.191528
-166.010925
136.566910
162.812286
143.491150
153.595932
149.743637
159.191711
147.603424
142.136032
151.758408
141.689972
125.192741
136.595840
139.705109
166.348862
6.296346
122.252876
-4.698362
-8.811712
-9.104548
-23.416809
-39.548203
145.961334
16.771406
2.936983
138.523544
-21.188803
56.898350
21.473095
7.598920
59.171818
161.919586
119.021942
160.681320
137.875397
148.626617
176.349854
159.907227
-178.442154
126.223198
8.933447
10.343491
2.434858
17.971004
-8.566944
-4.180669
-62.295517
146.627899
102.215805
141.235199
132.193817
143.116730
164.568100
140.998428
160.886200
176.153397
122.901176
162.359268
143.941132
151.801636
155.324005
152.653107
144.902939
145.184937
139.864777
158.271759
-154.656250
110.831711
164.885559
167.186157
-31.284239
-33.188461
29.526125
-37.566059
5.576610
110.852493
136.859268
143.713303
131.288239
174.414886
129.875565
-156.367050
108.398743
152.680893
154.744873
160.324982
145.365494
132.562210
161.178116
114.782433
153.168686
120.467125
162.578888
104.420609
122.548805
132.837723
143.125076
160.829666
143.764099
161.230774
166.742294
151.692429
159.930725
129.538681
143.749466
-172.509644
154.083832
147.352356
154.487930
169.349121
163.320068
149.422668
137.752625
118.803207
143.940414
125.734924
141.431198
137.058289
168.753616
130.335175
157.525879
142.464066
143.897263
165.208633
157.767990
158.849136
149.307297
149.074158
154.617249
154.915741
124.868156
149.498138
133.250275
143.466858
154.121887
159.217590
-0.556023
3.524312
-19.848122
-12.121202
166.814774
165.576645
127.936432
139.593369
134.330109
149.221405
159.024994
172.939941
146.130981
134.769089
100.347885
148.727570
130.306671
151.636673
176.184570
136.470474
149.890625
136.489853
145.573425
156.030319
-8.605306
148.898315
163.546082
126.315407
-47.420406
-14.392567
-47.954380
8.884558
-7.618703
51.825768
-44.404602
1.028315
-37.122505
-30.992723
148.233383
151.718430
147.821945
106.970345
125.340332
140.991516
136.736542
133.544464
166.585785
143.144882
165.303329
141.818359
172.088348
162.187988
142.048172
135.526611
125.747231
128.600266
151.682205
147.199554
156.472885
140.018799
142.823883
114.477455
160.216522
119.758591
158.629227
133.698547
132.869064
155.557678
-1.248665
-3.540663
-17.945564
3.405880
-45.353611
22.080992
13.633547
-34.131626
169.363724
138.243164
136.514679
140.255417
160.788498
164.514786
141.330246
137.627182
-8.118320
-40.480213
174.014526
161.953140
159.239136
145.468079
157.950027
156.169907
160.518799
149.017059
138.828018
148.222198
141.071762
120.555138
139.719101
154.431183
154.653961
135.843246
171.727768
132.347382
130.472733
146.208359
134.890778
153.923248
166.140533
141.448425
153.030655
148.561523
167.007202
151.879471
152.548538
-34.856812
121.684509
147.886078
139.730713
135.650192
165.477585
157.615692
135.715363
123.140015
156.296967
165.549332
130.409058
138.960983
145.886734
153.779022
121.992500
146.777557
152.560699
162.205612
139.121216
140.505432
142.879272
135.220001
154.425781
-140.351852
-9.728032
21.668331
4.943358
-0.777832
144.549850
149.295227
163.078812
129.854950
126.183090
153.652344
144.396423
-179.030853
141.571060
105.004250
138.033936
148.176300
136.363129
-39.978577
2.328013
-12.506151
-46.692955
140.947708
142.041260
159.870911
129.732925
122.440475
149.483490
98.015884
141.309021
146.620422
150.920731
-5.676267
-39.196232
-7.019677
2.289183
-5.617578
76.736977
-24.861607
-7.269520
-11.365206
-6.322853
-36.429153
-38.831551
28.182232
4.184041
15.511934
-49.883575
-7.521256
108.854034
135.461960
166.460022
157.455307
146.211456
135.930313
146.450546
148.297791
138.507767
132.692749
140.421188
127.941208
146.470001
161.887802
164.249496
146.499893
173.971924
146.043198
148.301270
138.922592
166.410721
174.554962
131.924377
168.045837
148.178680
141.718643
158.696320
139.624023
160.228699
131.474991
161.168976
-40.202553
-25.319818
-8.307635
-37.633133
10.725594
45.091801
140.057938
114.547325
138.206131
129.990479
145.875626
177.080719
157.326630
136.090988
128.658493
154.707245
130.014999
141.303085
138.956238
135.627441
132.251282
148.678802
166.703720
141.983124
128.003647
-2.700231
143.989319
161.172668
-41.000050
141.606125
149.623123
155.515305
150.852539
-16.172516
-7.605503
134.936813
146.340179
139.860336
131.149841
137.376083
152.188019
133.967499
-45.480019
-9.659663
116.996269
140.839249
171.033890
154.144913
129.232880
165.953217
126.241425
22.282095
-18.908752
149.769394
119.487762
150.070282
174.071945
107.199188
135.257965
101.566277
-174.919067
18.675468
-8.464942
8.917841
-33.140728
-1.375297
-44.455853
137.884705
154.184677
149.513641
141.018829
24.082916
156.710968
168.546295
157.725616
144.091522
168.538849
120.243492
148.749969
136.878265
-43.269360
-9.818004
26.430233
54.236061
2.251945
-1.896510
11.435627
12.594978
-29.473221
-41.344807
-51.697422
-11.538365
6.075541
-18.627886
14.869904
-0.516999
25.240040
-41.843548
-13.112382
-3.345797
19.975863
-29.096947
138.816528
136.210159
150.783661
160.313553
142.111633
133.417709
120.606842
155.935242
127.485886
139.668808
138.867279
149.577026
178.682678
135.195221
164.432861
162.971619
120.690628
152.397446
130.627029
170.159317
146.860001
143.837891
154.352402
109.017120
147.291473
151.338455
142.748260
179.951523
140.503891
166.427963
165.234695
151.065079
136.222305
128.446960
142.218613
127.249016
2.273139
22.936861
-50.994648
7.233374
33.128712
-43.661137
-36.239712
139.383118
2.219643
-46.622868
163.090134
151.402908
144.752594
148.287872
125.582039
136.675049
131.434967
135.234589
108.996483
143.552582
148.122131
130.861115
138.939316
-8.796428
-26.278690
8.197141
-36.305645
13.634589
2.858417
132.934189
148.947800
168.202927
147.823639
146.315063
139.796371
86.145927
4.795792
-14.944139
21.673250
-20.968075
-41.144135
20.137203
-5.471278
19.914812
1.431218
26.967264
-13.078499
-0.775060
-20.478464
7.228245
-36.342159
-40.621853
-46.186180
175.315994
9.946787
-3.103686
18.537811
-12.919796
-41.683971
35.427704
44.236980
151.206116
135.881256
154.903275
154.370804
-12.450374
138.951553
93.441704
35.675037
173.385284
159.932098
127.174713
140.308929
163.695801
164.329117
136.691895
145.949234
99.960419
142.497925
155.460022
-24.230474
36.745125
10.473561
132.576843
113.822510
130.788300
155.191849
136.240738
-33.585564
-16.843544
149.420837
174.569229
152.049515
138.241028
153.558334
140.022354
68.380981
-150.466965
-153.257141
-150.757751
155.501968
-175.572769
-163.540009
37.015903
19.954039
104.660728
139.637283
123.921341
127.874222
140.059433
140.962540
-38.239849
143.951324
125.749023
122.846741
123.621117
116.118294
20.808060
139.904190
176.897125
174.011902
145.866776
155.982544
12.236654
11.097090
25.415833
6.775752
-9.090315
4.774914
-26.323524
23.911959
-46.160015
137.252396
141.012115
139.804672
126.780624
153.348358
154.978378
140.606171
133.149734
-14.416591
-6.398683
165.063171
128.954758
149.674210
159.638931
147.298004
172.035797
146.374283
134.721588
146.064896
164.381485
148.265381
145.291031
130.766022
147.034912
156.887634
147.056946
142.079468
144.631836
165.530411
147.338287
172.965836
130.226242
137.911026
158.084702
147.868240
171.094421
155.800842
140.476440
146.241867
135.771362
134.136719
135.525055
144.240723
97.227707
148.484741
160.637421
167.649139
137.051727
116.530670
172.876068
162.959885
147.969452
149.197906
167.803589
160.781235
146.120148
145.182693
112.021309
124.577934
173.023926
107.529205
154.528336
149.404282
164.180893
133.466888
139.645676
-25.488537
50.837177
-19.508949
-39.799225
8.189952
-18.542013
16.713766
33.486542
70.776642
152.330612
-157.113297
-162.625320
-139.724350
-176.360825
156.322906
39.677670
120.372803
149.103317
148.741516
173.238388
140.123306
147.826462
135.872421
154.538177
146.777405
137.042511
161.924057
145.679947
141.538345
147.608093
130.315323
146.510071
158.432083
140.149765
146.391571
74.409622
18.996836
109.862923
158.193436
130.994965
140.410110
164.927124
144.247086
127.249802
160.503250
125.649902
149.060104
94.939873
137.366165
147.201767
130.905426
132.150467
142.692429
143.441727
150.114288
145.559906
136.231934
143.068527
139.108810
147.861954
171.239349
132.697189
121.090256
149.185211
151.247253
157.135239
129.949371
161.489944
-177.909103
148.269684
163.169556
-7.369371
-1.024693
-11.539765
-34.610325
167.383667
141.922440
163.422073
63.370853
147.315140
-135.166763
167.422195
-124.199745
175.707672
32.343365
40.171555
154.727448
131.365738
137.362289
121.397018
-174.692078
142.077225
169.762833
147.451111
146.367874
136.491959
146.248367
138.541107
147.597397
149.087128
158.768600
114.143379
144.351379
141.093414
112.544991
150.591888
148.833496
155.150375
133.234665
150.477661
115.501511
88.852890
160.682404
146.146927
151.061310
148.631851
162.034775
147.247894
146.737625
173.223862
165.285706
136.333679
144.401291
133.700378
151.364105
149.986252
163.959213
130.070496
125.815331
134.810516
144.104904
134.314377
135.372437
148.200394
155.546005
144.495178
151.408447
139.568115
150.021408
140.345551
149.322464
146.704086
127.357079
149.877075
165.334427
120.505814
135.277390
146.246826
123.676987
145.322983
151.611664
143.205978
158.673355
157.020340
142.908585
157.902893
148.311096
154.968414
160.667587
105.257126
150.004257
138.123108
153.945190
153.757202
-37.520233
-11.325521
-42.644146
-33.306416
16.636454
-2.610370
-6.334501
-45.439232
-16.061092
-34.857658
-2.790357
-16.826424
14.549565
27.549610
141.327042
144.365036
147.718216
136.305878
144.276230
139.390213
168.526337
129.653351
160.691833
158.944611
156.480530
79.387260
148.697983
150.551208
143.840103
143.700623
142.253006
128.827469
159.380508
139.040863
32.891861
4.000663
-37.700157
111.286804
136.679443
133.480774
32.382568
3.525034
-41.748241
-4.585608
-36.775719
-2.006036
-23.886501
12.820721
50.660831
-14.715280
-43.715385
6.183740
26.156212
-4.379806
-17.832373
-18.175034
-40.903458
-10.409644
155.273239
127.373360
133.102814
135.970596
117.564720
144.986115
152.023529
33.265022
-153.758560
-141.405624
42.607948
63.410515
146.564301
139.802078
144.707733
124.753151
154.781906
135.018600
147.079376
142.615417
152.112213
130.341293
118.627129
131.749405
151.183472
162.953964
124.577995
136.026382
159.662033
114.022156
123.773102
133.219604
144.951065
156.967972
139.969742
140.691696
142.398575
141.403534
165.714233
153.188477
166.553085
152.384705
133.547653
161.672089
-33.219475
10.535134
-20.576565
5.797111
18.695379
-36.266586
141.599533
127.286049
145.273987
106.536537
167.991165
141.765533
118.110367
174.516479
147.803558
159.604294
137.779190
148.837814
146.927002
154.973236
114.677597
145.681091
-178.667023
133.093079
12.073587
-21.553585
16.594042
9.712012
-37.557400
-9.560941
23.996517
-4.283589
-18.949936
-32.230053
1.013363
-8.170774
119.610405
143.712234
135.353821
135.783173
146.537949
144.560959
156.417953
125.260132
137.658768
163.337982
145.436432
127.872688
140.014252
159.296143
121.683952
148.206116
145.212601
159.898453
-171.318268
147.484924
139.120789
139.695526
142.489380
161.100143
138.750061
-17.269876
-5.019110
-17.874624
-29.525305
-19.293285
135.758453
137.083939
148.594330
161.579361
126.580612
4.824991
-42.896217
19.079908
-7.507233
28.302719
2.595858
-7.684109
138.778046
129.787552
153.748459
131.474426
135.121429
173.275604
134.869034
176.436020
149.338684
112.994781
147.415070
-177.184631
-36.594688
-44.049469
-1.897130
9.627064
117.619499
156.599304
131.441559
145.264648
144.125992
-19.072187
-47.804325
5.107605
-16.780977
4.347579
-38.515709
-13.852082
-2.378087
-44.544182
156.533173
137.914047
140.501694
128.933670
121.120010
135.591141
121.461823
154.483078
161.184845
103.064293
-179.374420
-39.868328
-7.305515
15.170223
10.488843
20.704903
2.066396
131.885239
139.955002
138.596573
152.614441
150.634247
-168.354248
134.111740
139.702820
129.549835
141.696320
124.417473
124.274681
147.633347
149.244690
145.163010
165.044266
136.926025
141.544113
131.354919
131.344025
134.100464
158.608444
138.328659
-176.075928
151.806030
-157.259171
165.143097
-134.370682
26.712027
118.866638
22.055305
178.214905
29.529047
71.557999
35.694019
34.073566
-160.959946
-162.549255
-161.915695
-124.669113
158.961395
108.176697
152.408417
145.695969
146.149124
141.331894
60.227169
142.857727
127.588936
140.740128
143.624405
152.876801
15.335048
131.653702
176.255554
122.120621
135.429291
139.264175
130.007004
153.998367
145.661514
140.494995
171.007629
5.151302
-6.149595
-59.140003
-13.703898
12.136205
-9.270293
18.467024
-47.116501
-14.621469
-3.818750
17.710840
121.920303
164.960587
138.404602
153.103668
143.100159
-166.925262
173.364792
164.119385
134.563049
138.889618
155.353577
151.492401
139.796097
152.557648
153.933334
123.850731
130.907822
142.917404
162.678589
120.881599
155.501801
144.559189
146.319534
141.512589
106.668449
167.731827
150.460037
143.545975
149.577255
167.428741
144.363113
148.673782
139.570282
159.816910
143.090622
142.801224
129.278870
134.569000
129.169846
168.664124
133.343277
164.419495
159.546127
170.520325
156.446838
128.597763
162.908401
10.702632
-2.334562
-36.554352
-23.382017
11.960260
8.154058
-26.822145
130.952972
170.792191
133.082733
110.223656
158.700546
154.816635
155.176941
157.938461
128.096634
139.574966
142.917572
138.710693
156.890152
123.043900
141.863388
126.775734
130.105179
154.846451
148.088577
148.618912
114.787758
140.599350
130.522858
146.893890
163.700958
145.282959
145.915543
147.745682
143.910797
158.939316
137.461777
147.678970
162.524979
121.449715
169.598373
168.547211
155.230682
131.459412
-59.101418
109.520409
148.168793
145.669907
-8.380541
-22.975590
18.999866
17.341249
3.818801
-34.954906
-24.893406
126.686684
159.415283
157.380997
138.367310
148.988785
163.470184
151.648972
141.630737
157.263489
143.986862
169.268875
155.946564
150.382996
127.572884
152.508957
146.007584
24.301025
127.791046
169.219147
-6.492321
-38.063793
158.753357
147.929565
141.626205
147.870270
-174.650955
134.217117
137.965439
146.152313
141.687546
148.508163
140.975357
141.701599
151.102859
158.626144
144.920105
117.971809
151.183548
149.626556
139.760056
162.328690
137.462341
165.480072
158.624496
145.551910
164.509735
146.202499
140.180984
124.876640
142.911209
147.101028
-48.567604
-57.320530
-8.697797
-30.674585
115.242973
162.648346
157.258957
166.673187
-3.900183
-41.568104
137.194977
27.469040
87.530029
165.317520
169.323563
132.786499
153.015381
48.426582
152.624634
157.056732
149.626007
152.397842
153.332458
128.095490
156.677353
154.542480
129.609573
171.644821
132.274399
145.158981
161.253845
153.006241
139.310883
160.019669
147.282059
141.317856
59.916969
36.682007
71.021507
4.301292
157.807831
141.369507
149.953659
169.311508
164.032425
-6.157146
176.011292
128.361984
117.747375
143.459488
140.358658
144.782684
140.224121
-19.606314
-21.856285
8.127553
-28.876644
5.391651
165.206436
136.474564
152.946320
159.728088
167.751068
163.262955
145.037338
162.581848
154.746048
1.043990
5.528042
-55.905235
-22.181822
4.329476
-44.534336
17.113186
25.035196
141.525558
160.213654
123.599846
116.540451
164.778931
118.396339
141.112823
121.093033
130.922638
147.549164
162.012756
16.079142
-30.025658
137.613342
139.525314
175.280746
129.045853
135.517609
136.322098
150.379044
154.385620
150.669296
172.363617
156.200821
-17.787889
39.537052
-14.199234
132.887604
109.753296
156.534409
1.765692
-29.204578
-13.412741
10.904665
-5.392342
-21.893436
-7.712179
-26.124630
141.167831
103.965622
32.808510
117.857422
127.021591
126.425987
150.188171
149.679245
149.007797
155.738770
90.784149
161.873276
139.778915
146.865540
149.846512
141.751602
138.404053
111.853371
-17.309668
-7.158097
-35.601120
37.427246
-31.345591
2.039800
12.679941
133.420334
141.622299
-31.599442
-40.920441
11.632997
-54.109116
-7.974569
-45.883541
127.941376
152.788940
128.841827
157.868332
0.860938
139.594421
144.641617
156.766418
123.939461
172.634064
134.468491
158.412170
150.276611
148.936493
149.260605
109.880249
148.435150
128.959808
165.459229
135.321609
161.736786
164.729080
143.467819
158.887802
137.679398
152.359375
149.123489
150.805511
6.123686
15.167457
13.046904
-14.713007
-31.149137
-33.611885
144.020630
145.275314
143.522125
173.796844
129.873108
134.703613
108.115479
150.058426
145.967316
156.986847
133.273682
152.056870
151.707489
138.095810
148.280289
141.407288
166.045029
134.558838
174.068970
142.938614
164.655502
149.946243
132.983551
178.953003
174.709229
110.641220
146.040878
115.354919
123.485565
169.876678
157.540710
143.593842
133.992737
149.646698
139.117233
140.787109
142.563385
123.295822
164.203354
147.122971
176.370529
155.267181
154.472168
124.628868
162.945007
146.624695
134.737045
133.015961
-174.426193
138.802673
139.299118
151.670120
6.833542
-36.338490
-35.477173
-12.648397
-16.381504
138.591614
141.503693
172.208572
133.666840
138.029129
168.085953
162.148636
153.211594
10.594330
15.751086
-42.087677
6.316213
130.835434
152.826706
155.287537
174.663132
126.439705
155.580643
139.750122
138.251144
134.481262
163.075882
144.458328
160.934387
157.203568
147.447830
165.194168
125.713257
115.784706
137.535690
141.116287
121.325027
145.651886
144.662109
142.100388
140.867569
123.679367
116.390381
131.323532
119.604805
138.598083
153.637741
122.972862
128.854767
167.374664
128.390350
116.523552
151.272751
109.483406
156.008835
135.485352
144.959412
-46.163609
-18.145582
10.928415
-13.933597
5.217968
-38.194458
140.227875
155.530014
2.701971
5.631202
142.222580
154.565445
167.522720
134.244308
149.719147
121.445320
139.247421
-18.634598
9.257904
-11.936440
-36.449944
4.941971
-1.943903
-45.450890
123.231522
125.492386
169.059204
146.694061
153.507446
140.257645
155.521866
146.166428
150.802368
165.402618
144.749863
156.137466
156.785873
150.970978
170.993011
143.609955
150.238998
134.926147
141.083939
146.222336
151.949509
156.280792
135.078674
125.242714
151.034744
134.168762
148.723862
140.852310
137.319794
140.009064
140.853577
142.225708
141.781387
152.785858
142.598999
130.534546
135.897980
145.348801
165.230042
139.004608
172.279083
144.118149
132.405914
137.595413
171.767670
132.557495
37.339790
-6.837445
162.443497
129.663101
-17.893528
-33.829369
-10.514007
-30.424616
-29.410927
51.050652
-162.945190
136.193695
151.261887
161.109390
137.517853
136.247543
0.182384
10.135079
-51.294594
24.330584
-33.964226
-1.008718
-53.973072
161.818588
168.330460
147.426544
169.702530
133.787430
145.495117
143.420197
147.057892
144.933472
144.872162
119.725121
152.643860
170.368027
144.709335
129.567566
155.930328
154.610413
137.365067
141.555573
149.802521
159.940338
138.569260
170.181122
146.369476
153.020554
155.613861
126.305679
1.241277
-25.194319
151.919693
145.510773
141.951141
34.459564
167.100357
154.231430
158.261063
150.729584
151.887772
97.377899
134.797714
141.962982
156.850006
173.119736
152.065323
152.650711
131.199280
142.481979
143.327454
151.315201
149.159851
160.386551
150.636185
178.212601
154.807617
134.921661
137.694656
128.543076
161.473831
142.664597
166.131180
97.181198
65.983971
-149.205780
161.447464
-170.478760
-178.953751
-157.573090
162.501038
135.325546
-148.950195
-142.254669
-160.323074
-149.448959
141.762695
-30.634476
142.960785
145.502274
131.735687
133.266495
151.949799
144.723206
158.475296
148.299484
142.643188
160.545258
125.998718
154.654678
128.736115
152.764465
177.754837
136.400223
141.943069
155.944656
148.656631
145.575546
155.502701
152.597549
143.621704
119.367371
134.362274
152.653473
168.459702
148.289734
146.715561
128.941010
3.762130
6.304873
-30.117598
-2.711661
-23.864225
147.515762
137.936417
9.384436
0.000000
9.636902
-19.881800
-26.896193
-39.225780
-40.061440
3.802872
-4.324950
134.240631
136.653351
-137.336853
124.230782
-151.392853
-129.631042
143.745026
113.913559
136.524277
153.871872
142.454636
150.870514
136.060654
159.316696
21.670589
4.998496
-33.264194
-21.586580
-35.388252
-46.473526
10.810535
6.643902
-17.149601
0.956544
-34.297932
2.060231
11.511615
17.702621
152.493011
148.804153
126.582726
159.313004
135.140472
171.787155
145.512695
163.224136
159.502197
163.240463
141.984467
166.961304
151.938995
137.878250
132.282562
114.464867
140.166260
14.426821
-27.147327
-27.138344
-0.811806
2.176098
-27.571243
-43.191395
30.186642
-5.803566
126.585403
134.029526
148.131683
136.968338
149.428955
130.427780
159.953369
137.202286
145.652084
130.705307
160.123367
126.183258
146.066605
140.859360
154.518021
160.259720
136.646973
149.084656
143.005142
115.232132
151.058517
130.521790
-25.356247
35.244576
103.485229
159.627106
139.677856
149.124405
166.799042
141.586288
149.566956
132.496811
114.595184
153.183777
146.182373
149.732559
-152.742828
134.315750
169.852707
160.773758
171.106110
133.029602
169.303680
171.875610
135.844559
140.343170
-169.441788
173.923157
177.620255
17.729107
-138.997086
24.897097
44.663460
-154.094086
-166.009155
49.980488
19.060698
102.211227
20.817652
77.244736
156.009232
168.780365
-123.102989
38.486633
-159.890381
22.657349
-155.045746
-138.948013
119.648216
154.039551
148.895325
133.096405
141.389374
145.992874
125.202194
137.021408
-29.355141
-13.198571
-14.628880
146.515411
106.775223
150.537720
150.263382
-44.289326
133.884735
132.181824
161.069687
106.645042
145.191895
119.596825
142.971497
144.361725
140.596344
-179.312714
152.755157
153.862518
134.903839
132.921692
149.057861
129.016998
177.073761
130.909348
112.723900
167.443039
154.735718
31.650541
141.190582
147.965714
158.970520
154.035065
138.428177
146.567963
-61.303123
-36.281822
145.987534
134.787567
148.098801
157.039200
143.471558
133.835358
125.194809
146.688980
141.683502
133.759720
125.146790
158.611908
150.487732
155.877213
124.775215
136.073456
149.176987
161.254913
117.651779
134.568649
128.122345
138.000748
152.501480
136.839127
139.145309
141.313675
118.507149
137.839462
136.658249
150.017700
157.093842
161.907547
136.826797
117.063805
134.169037
143.940109
163.517624
127.848732
150.609802
171.759125
123.959358
150.298203
140.224014
153.365875
159.003876
146.194626
140.646927
-0.868406
-43.849014
-48.614258
21.323038
-1.946821
-9.602180
4.581377
146.374115
139.283340
154.260361
135.700394
142.658844
120.355415
124.636139
164.128738
10.042947
4.632654
-27.124372
9.347102
-20.934284
-28.363539
-29.801107
-0.048457
0.616120
23.188917
2.146304
-4.472864
22.349693
46.908897
-174.087738
-157.549500
175.559341
153.370926
63.151421
152.277710
162.712006
141.748581
153.394440
143.140381
154.455414
148.026718
143.719971
156.451569
141.153076
135.690323
161.075363
146.282196
143.137619
157.840546
136.202621
175.695190
136.998840
151.538727
145.928741
147.385101
155.176025
158.338318
163.782654
147.989136
144.462830
155.940674
137.984070
129.196289
151.750671
48.321129
139.690521
159.038437
152.979370
146.191772
37.813225
29.432701
-9.445437
9.209913
7.353859
-3.197268
7.772031
-7.742327
140.774231
158.907516
125.880188
146.742065
144.223526
147.044785
137.729507
178.860641
142.908203
143.348038
146.261749
-6.789430
-37.373081
-15.563032
-7.828497
30.776592
-6.614882
152.365509
112.140686
148.399460
133.327393
142.687973
132.346085
146.675293
172.617538
153.778992
140.881119
144.953110
163.753540
146.071594
162.891037
146.625381
154.606262
154.061172
163.838013
158.810699
174.263779
76.012581
136.011658
0.916212
145.418076
141.345596
140.737167
138.566147
167.546371
169.754623
172.071289
151.619751
138.078796
131.158035
179.814423
138.006165
135.265060
149.751251
156.495987
119.772484
161.847046
123.373260
144.567947
164.121307
135.259705
167.759216
168.907303
119.458420
168.157501
147.229523
150.428391
101.217316
155.032257
152.730865
166.710815
145.787018
121.694702
155.939072
130.037201
157.601990
162.032242
156.376602
130.672989
4.522206
-24.386524
-38.174747
-39.498058
-19.771587
-49.351646
-25.749046
2.876643
-15.700168
-18.433367
-63.353184
-4.924417
171.358353
147.189728
138.602341
147.870743
138.828506
122.752998
139.949936
111.041344
159.588242
172.680542
14.221590
1.340275
-14.716355
22.785130
58.524944
-8.453055
-38.447052
-15.209598
-34.642849
-10.957649
143.278458
151.902481
128.997864
125.033463
147.456451
153.730957
146.037933
145.852386
142.123123
158.377335
146.471527
140.094315
-0.699695
-44.466816
-17.671911
-33.367325
29.988997
4.055599
46.280296
134.958542
123.555084
133.918655
129.577667
148.171844
-46.861366
-39.210903
-8.115902
149.713608
144.436890
133.224411
155.528229
139.715576
125.526329
131.420532
135.846375
148.821274
142.909958
147.874863
152.228836
120.238533
152.155685
-7.148252
137.864471
140.702240
142.445587
120.182991
152.630478
131.622375
74.608688
-122.773506
17.140415
64.995346
-168.143402
12.803226
-155.778122
-34.002277
134.642151
154.821854
110.895950
143.043900
139.736008
171.617325
157.198624
152.648117
150.720169
-9.848160
138.669266
171.889114
139.630615
132.151016
140.710556
144.481506
164.939819
29.410185
135.476715
168.751785
2.886968
-21.951319
-0.742831
6.826076
11.780939
174.087250
141.576965
137.738815
146.264938
140.046326
124.712456
136.504547
163.820602
170.849304
143.909592
161.308029
162.908676
157.510193
28.303368
130.604431
138.642181
171.046722
145.635391
168.422531
151.488297
148.611145
157.339615
137.521057
148.908691
158.322327
147.162369
173.661011
135.480316
144.810425
149.379822
145.027512
137.965393
124.173622
157.805725
141.135574
118.794800
176.693573
-154.401672
140.410370
166.785049
144.412521
174.845230
139.186081
157.352051
148.186417
135.673248
174.375381
159.057343
4.050574
-38.683498
-16.509794
166.373566
155.417801
125.965759
42.854160
-149.016327
17.252808
41.845684
-151.355194
179.292511
156.755524
136.207672
176.075623
72.391617
111.631409
158.970215
151.878891
147.718140
151.018448
140.905167
155.616150
152.966553
162.172684
134.770340
107.733879
-43.213554
8.782503
173.484940
143.633484
140.412231
131.751450
138.200882
132.057007
142.442963
146.987305
-10.384229
3.867511
-9.819085
-53.173130
-7.930830
9.760277
-1.024311
142.275833
143.587891
-28.808989
42.171551
-37.527660
-2.621818
-14.277656
24.772846
12.919169
-3.224097
166.885330
144.844376
55.445488
140.465698
138.566177
142.831833
135.938110
130.814651
158.935440
138.460037
120.085678
-18.222982
65.253716
-43.086887
7.068799
-38.897945
3.202590
-34.061676
-20.763763
-0.048457
-10.268989
142.626419
133.335892
151.209579
165.393799
-30.560163
4.866712
123.765564
159.859665
133.571625
142.386047
64.333450
166.067276
135.903595
144.487457
-34.343868
-0.314035
9.011250
-35.749825
5.492834
137.920166
140.276642
138.778214
133.885483
135.901093
148.206497
149.680344
143.421783
168.125885
145.502380
-10.802940
6.623208
6.612392
32.586582
-29.251965
-1.197140
-31.001230
-0.856380
-77.487297
-59.545300
-13.919222
5.186971
136.958755
154.981308
119.069344
158.203598
117.913193
155.734985
149.708206
144.910263
147.023880
133.679520
164.231552
150.358032
140.769577
139.718887
148.858734
137.335129
138.570938
146.337494
145.725082
135.773987
129.845215
136.133209
29.390398
134.961700
144.688721
153.854233
141.648651
-112.287148
126.437843
-158.131500
145.237274
147.953323
165.365524
163.402130
154.161301
39.902462
7.596622
-32.047874
-1.624496
66.804985
-147.248322
-175.856964
33.596481
135.455261
144.737335
170.318680
116.585022
135.767075
145.351135
151.193466
150.526154
127.716278
149.343384
117.239151
162.659607
138.208755
150.698044
159.429031
143.615463
137.642761
133.482681
150.670120
165.405991
125.851639
154.608597
124.829224
145.919800
152.190582
151.864655
139.986511
9.990090
-43.070854
156.129379
147.478821
138.472061
131.954727
144.128647
139.403671
102.068855
142.774094
125.167664
129.570343
149.786102
142.377136
152.731247
148.948441
140.710876
157.902954
119.429962
152.228851
129.191467
159.964172
168.277603
143.108871
102.255066
138.223129
133.397003
130.745148
140.479355
137.566238
150.943405
148.813660
151.923492
139.863068
140.393051
133.856171
165.943405
143.562729
140.420135
146.366577
157.717468
135.939133
137.460968
150.205704
142.964066
151.655884
134.610672
154.858337
136.836746
139.189102
117.567604
154.233505
139.205627
151.549698
150.590454
133.393311
173.811752
169.757095
152.219330
131.002274
145.097824
149.941849
17.093180
-154.475403
-165.499146
136.126312
4.092277
-3.948635
-37.144768
123.346573
37.736752
-171.161163
10.524201
135.397446
155.990417
128.074539
175.637482
127.557243
151.449097
152.215485
129.434891
143.163925
-0.034264
1.976848
12.541776
104.121849
-18.504086
134.754745
130.303055
131.404236
140.326981
140.044601
146.399353
156.401520
143.376495
148.997421
-174.874008
140.591721
177.946609
148.055649
139.491165
159.877914
141.360916
-18.201675
93.466263
134.325638
143.337936
127.824181
132.558563
118.303108
143.516830
139.174683
136.412277
143.196335
129.576691
140.646378
125.440109
125.988678
146.980331
134.602905
147.449112
163.768112
158.508820
-18.563908
152.621475
154.798920
158.404907
133.608337
143.922440
160.960037
166.082092
137.939743
142.180542
136.250275
159.569077
150.946655
144.177719
149.185196
167.599228
168.187195
142.203552
145.676651
130.230713
137.343674
159.066696
117.804443
129.383286
144.957916
120.961143
142.227997
149.440598
172.049850
151.571304
137.647812
149.084427
-23.199532
140.953644
130.948471
164.986343
-40.362160
-26.124258
-9.889425
-49.838455
-10.356170
-4.991436
-35.769756
122.180031
142.676178
140.092636
148.282425
142.741745
122.529503
110.656136
155.084534
133.677551
128.715134
153.965424
151.462662
142.961227
115.115494
123.662003
116.762039
163.556824
140.225952
153.919449
158.477264
129.942764
172.563873
131.724091
143.432358
153.989029
132.692368
-17.013700
-17.141367
10.803905
31.902514
150.710663
161.410095
157.328461
176.021561
160.278488
133.082458
143.283508
143.504181
136.351334
170.123413
159.787949
128.623505
167.642654
173.373291
130.383530
147.355255
147.149826
154.492920
134.730347
151.910629
-13.711277
-46.307053
-8.712734
-7.740426
1.653984
29.351269
-46.484062
150.713745
148.705429
149.621872
155.508026
145.915070
156.740326
133.695267
148.038116
123.334686
149.694412
128.643860
-21.364887
8.850662
-7.339465
-41.691444
-25.731920
11.491987
-3.688226
-0.034264
-5.536084
151.170410
137.662399
138.373062
148.704391
150.685028
143.489731
149.271393
150.000992
119.226303
-37.310078
107.362717
155.110519
153.044907
147.333496
100.958794
144.395584
136.906540
112.046272
152.306213
160.164963
123.625298
140.957016
151.236267
68.447754
51.444359
20.596970
56.528526
16.155304
7.439332
119.169762
160.345673
-5.924799
-46.955524
-44.311344
-17.853661
158.350174
128.675797
148.359619
152.336655
-3.168112
121.007271
116.974007
-10.492988
118.037712
161.553146
151.471619
175.410675
137.080002
163.144913
106.183304
140.681763
155.352692
156.322952
156.034500
154.200516
6.082636
-38.245522
19.040524
135.773392
134.336716
152.155792
135.401260
147.976593
149.177414
-139.624466
-149.310745
47.146935
117.555664
111.628418
-160.459229
153.002914
161.783295
163.678894
135.542679
140.827850
163.540955
164.744293
132.520691
143.864182
119.346100
141.670547
162.721832
147.722473
135.116974
135.073807
117.887886
141.622360
145.065704
161.472916
168.873825
5.606472
-166.332626
-178.211060
-168.513901
-161.796524
149.399872
138.424973
162.276031
168.408142
155.141998
117.107361
147.679016
122.912239
158.825699
148.313461
132.798309
164.848129
132.221054
140.460754
128.358917
138.402466
151.164764
145.558304
147.936951
139.079666
152.332565
150.832413
135.153778
164.310867
126.802917
128.225677
157.781326
110.308533
133.456787
79.148857
-15.261075
-40.696892
13.986173
11.227282
-5.950550
168.843903
101.699600
135.091873
163.686249
135.213150
137.411438
150.160339
142.595596
156.382324
140.811874
153.857605
128.732635
145.095703
147.252594
139.865921
150.929520
142.794266
-166.220627
121.864204
142.773087
134.599152
157.040314
144.518707
137.186920
127.081604
148.929749
121.851181
135.849213
163.859329
161.545334
177.538101
134.817245
-179.128891
144.333557
149.045517
95.363304
154.564392
135.023590
162.164459
151.851242
125.204384
147.579285
158.235611
150.409851
172.351593
139.408905
128.575623
155.526917
156.932556
20.545944
9.866333
147.624237
127.748299
167.663498
134.723175
151.320953
133.127960
38.901722
-158.570740
161.497360
122.393196
126.786377
148.732269
150.422638
140.916733
154.497482
161.087646
-177.023407
113.436653
142.951141
112.021339
147.315643
162.584305
147.344788
140.682892
145.221146
165.960434
-38.780346
24.086187
11.317223
149.789673
155.428436
149.663559
160.919266
-44.355179
9.354101
3.389978
-1.994098
2.786566
-11.667142
13.740552
148.896255
127.626656
132.179031
131.514969
115.423332
31.461384
-12.052540
-44.221134
139.381546
144.007706
140.243744
136.305710
171.776154
160.497818
140.869781
169.587448
105.893837
147.718369
150.168961
34.119839
176.522766
-165.587341
-171.430573
38.826305
-0.702208
-143.857758
-152.234192
-147.607544
50.764225
-138.805908
179.092361
-170.101501
-152.543823
-175.270340
-166.804474
-142.165497
-147.517334
-153.576874
-166.164520
167.675522
-156.384109
-125.248085
-151.381470
-155.170120
-155.432983
148.289169
133.282166
113.424934
156.357864
154.375748
175.102905
117.040657
123.463615
134.158752
163.555725
-49.101891
140.100189
152.650696
150.127090
73.804581
7.758534
-30.611530
154.763275
143.024445
153.555832
161.355255
148.297531
123.751793
145.231705
136.084854
159.656647
140.081589
151.045334
151.553757
144.645905
141.115250
137.618164
139.285294
157.015533
148.055420
120.781517
163.321823
165.023773
146.694641
141.395081
149.647339
149.556061
148.117905
126.113632
140.413849
165.742310
139.881989
123.328743
165.987045
175.226303
153.115784
142.252319
36.905289
-26.557848
39.867741
-12.039924
6.522275
-6.145386
-6.091428
-21.817402
-38.204994
-32.634548
-42.684311
2.414921
148.319809
136.811676
127.533165
-171.765549
96.835564
-23.629961
10.421393
143.949554
145.347809
150.613800
139.469910
-9.854467
168.151840
16.900059
1.349877
-15.760971
134.816910
108.735733
138.985352
135.143646
160.375244
157.847580
142.406876
153.743423
168.701767
149.857056
141.519470
146.931183
39.012917
-126.489182
125.851799
151.907120
146.333557
165.263428
143.638290
146.564102
151.350449
150.180389
146.711288
127.779762
150.586884
138.613846
150.096344
141.787445
155.415161
149.521133
160.003815
166.138184
123.984581
164.683609
142.335526
126.987625
132.918610
129.093307
165.699326
168.789886
164.421341
149.962952
144.754974
140.854416
147.660675
55.919193
155.950195
163.621323
153.600067
165.978531
110.558296
146.863724
121.847916
133.531540
146.575577
-175.208664
138.587402
140.901169
110.324799
147.997849
143.190338
158.192657
113.226379
135.772842
118.939774
108.992752
145.223602
137.598724
172.998108
106.245934
161.778915
155.015152
120.026199
158.799820
141.528320
132.562424
172.787582
144.919922
163.540237
143.304443
143.270737
169.289078
141.407898
104.213165
156.977539
117.414139
157.725693
139.393097
130.630997
146.456299
160.311447
149.976517
151.714249
149.881180
156.648117
126.868614
126.524361
141.144882
169.789444
157.223526
-179.053528
145.764954
146.223358
-177.807495
148.703278
175.987457
143.169891
161.572098
145.783051
25.212660
-6.618795
146.682236
152.303177
144.755600
147.728973
162.051987
138.321045
41.167881
-17.922939
-33.990791
-34.766960
134.083801
124.490166
128.105484
116.902191
167.646500
140.942627
171.184387
140.659698
147.831192
142.488892
158.928741
152.995483
167.407593
150.848495
156.517242
152.971390
154.005600
138.099594
158.631516
126.221481
14.730545
12.768444
-44.721302
-39.692814
-9.052170
156.619537
112.475319
-30.570164
4.197873
18.951376
-7.154643
9.207416
-14.764916
-5.907537
-36.981609
-37.292206
-15.936666
139.911087
148.379929
144.089447
155.395813
145.860947
139.006027
13.951284
164.723343
154.469788
154.757645
151.685165
146.934113
155.871658
145.864670
161.458679
147.333542
166.559143
131.775238
175.330612
148.817703
123.919144
148.980072
140.084122
163.384735
153.813950
152.264114
165.982422
135.052414
134.564682
123.600082
156.235382
154.813324
-5.791868
3.645615
-39.564781
-20.369501
37.852249
9.125503
25.454191
-20.791508
151.458466
62.467815
169.582870
147.854141
103.599518
122.787888
168.697174
34.786850
4.493790
140.192139
169.566849
133.945953
172.642929
142.247208
156.091614
145.893036
156.932816
169.539185
118.736382
155.756378
139.312103
178.447189
152.886826
128.033447
-129.834930
141.531647
145.373520
128.216110
125.934692
147.522217
148.980850
158.328552
137.908295
143.734619
148.321487
137.948883
141.898148
147.041046
55.768032
24.370323
-176.205475
-140.091736
-171.805008
159.596481
-165.681168
-157.606613
-141.148499
73.751900
138.149094
155.933334
155.976898
151.970337
138.534088
149.985184
141.188644
143.346252
23.251907
-3.186227
116.524399
-177.981415
162.824081
10.647508
-135.638611
-148.026016
-125.661789
-156.320007
-151.970932
-147.118790
179.455704
-170.513596
-139.384720
110.779228
135.377792
163.266190
137.659180
151.153656
149.409912
133.727646
154.399918
140.715500
128.396561
119.821320
120.595558
178.129990
145.158691
132.343475
-28.398771
4.765057
13.720826
-45.690369
2.952870
154.116226
143.172806
151.061035
142.190216
151.940567
152.301834
152.617065
119.755013
161.720703
149.277481
130.251740
139.522797
156.198868
162.825394
139.738937
143.085526
-48.684479
38.170815
-3.574291
-2.961872
-36.550724
1.094322
-44.388153
-25.735413
-33.090378
124.137558
145.214218
148.266571
148.520401
132.574203
144.259781
161.188766
160.666122
139.386292
157.065918
144.312363
141.062134
169.895645
7.253607
155.418137
164.499878
127.923386
120.756783
129.872314
113.235428
145.692169
130.488953
-8.341107
-41.898094
-15.061065
-10.736250
-13.442492
-46.856239
19.608675
3.466957
-20.345842
-4.503674
125.587227
159.563370
146.323715
143.346573
133.861404
157.541534
153.509262
178.236847
159.747757
122.923920
159.748901
147.923401
155.322998
154.328491
141.766327
129.115082
151.619049
166.602386
122.894577
-34.767776
147.737183
138.735703
117.791237
146.259552
114.481438
152.570633
123.773071
141.583099
144.472076
137.935715
141.038147
152.444397
127.251183
150.675934
142.798874
137.373856
158.606201
147.909973
169.386353
132.544006
143.956100
156.410034
125.935127
123.603729
144.632385
147.777390
154.585648
167.481674
1.209660
154.720306
152.612686
135.063126
159.712021
106.658920
155.610199
167.430817
167.265472
157.926102
155.758804
143.938797
126.301491
115.188675
143.193436
147.610916
-63.228436
-23.450352
4.045446
57.606937
3.590142
165.426590
153.553635
139.095596
135.186340
149.793137
151.698853
148.325058
140.254532
128.428207
-41.144394
-0.891752
11.715779
139.175064
156.864670
126.892624
146.931686
145.888474
148.962341
144.858337
141.108887
152.877762
87.534050
115.318848
149.635880
168.782837
164.885620
151.157684
140.279144
166.741409
134.589676
141.087906
119.466042
149.011520
142.838837
150.382690
133.904694
141.369370
113.194344
117.684097
164.641449
141.346497
147.138580
137.920731
153.030579
146.577789
144.504120
144.507431
159.560211
175.901505
134.883133
145.528763
143.927048
141.673920
143.063461
139.512390
128.431519
141.858780
177.403229
143.152267
125.119759
153.362778
148.408997
142.485779
140.867905
145.483627
125.812675
152.296494
146.589264
139.404007
159.779922
139.813370
147.676682
-8.966857
-18.224195
-45.772781
-25.675352
13.467443
-23.483267
-22.639523
158.590027
142.116486
148.200500
0.295414
155.324936
158.154175
117.869186
147.703262
156.562958
151.809937
151.934875
141.094849
-14.903960
127.401955
151.670227
153.805084
163.875763
150.559784
153.360016
163.479324
174.154434
152.286636
142.682312
151.700180
157.015335
138.352997
153.176559
109.149475
148.966385
164.366928
143.248108
131.110931
149.565994
154.620773
141.246506
147.992111
143.849930
150.844727
149.722214
122.043015
146.264648
140.992752
-0.052339
18.631754
32.371120
-53.699978
16.153402
-174.287277
113.331764
106.912239
127.480255
158.062683
143.136841
136.786224
142.093796
-173.987198
143.083481
123.651665
149.163834
137.580734
170.814224
178.950577
161.973129
159.185913
124.340721
172.093994
148.811401
139.062958
141.716507
157.946762
141.973511
157.845367
153.239914
112.892853
164.276840
147.383011
156.498947
129.856628
145.984680
135.859833
140.048706
150.680649
137.948059
140.625977
144.066818
128.599365
154.057510
141.380585
146.420395
152.117325
157.952713
152.117401
139.828613
167.234909
26.492804
-3.334602
-1.865820
1.082455
-37.545876
-37.306602
142.793137
145.456787
137.511505
135.002243
173.902359
145.269196
156.723465
128.117722
121.017151
161.934677
154.614349
139.429245
162.096558
155.966354
147.667679
138.055054
125.650955
151.165466
134.280380
152.179672
139.992950
147.399933
154.525452
161.306931
151.436401
147.469772
130.076828
138.534454
169.504318
140.099136
169.818222
129.436020
128.025299
152.869888
147.538376
153.739166
-177.427841
142.774979
150.393036
159.952423
145.906555
154.660629
117.637108
157.624344
177.865677
152.684906
147.758163
135.961716
160.078278
144.915497
120.861008
150.418793
163.911072
-43.158474
35.125103
14.827099
-35.571453
-3.277037
10.813540
-44.828419
9.115915
1.071919
39.734219
28.239544
136.355347
138.637390
179.360504
-177.288330
155.030243
-10.405390
-26.028402
-29.555975
92.519318
154.147720
148.253189
146.274170
148.739471
148.605392
153.436523
170.553223
118.421196
162.833344
110.484535
166.687134
104.227867
-16.484575
128.241760
150.350967
155.886551
155.160629
167.748978
5.996524
-3.514799
17.419575
34.473557
-6.244159
18.891546
159.494141
146.913177
166.808670
130.011353
112.462776
151.317093
162.954010
145.331787
159.890320
164.619568
107.289650
141.716141
138.491806
152.113632
127.715202
135.097229
147.712692
141.734543
143.605560
149.344940
142.924316
136.868851
150.730789
140.843521
113.191498
165.682297
126.911011
2.351186
-14.730371
-4.588682
-23.018492
92.571114
131.276596
143.343201
112.813644
146.587448
136.974716
155.386307
150.895615
145.461594
173.068604
146.426102
155.556351
-15.017251
-36.528790
28.551712
-5.181756
157.091553
166.157623
149.058273
154.944077
177.817169
30.358240
170.298782
129.853699
124.408730
105.777573
151.129898
126.516022
157.743515
106.548843
-158.936310
-154.262863
-118.067329
32.538177
95.348541
-147.909576
70.715874
49.808353
138.327789
140.567551
128.504837
122.990776
-19.672907
11.768857
-50.524281
-13.257999
-13.391819
164.960648
144.704788
131.806061
149.402252
176.182159
162.908386
119.127808
128.698959
156.476898
176.424210
116.798279
162.919815
158.253250
136.595093
163.096420
170.031662
-4.424344
154.486984
-10.191651
1.330898
4.822433
-2.362729
7.667362
127.945885
170.136536
111.393013
4.746686
8.462088
8.727714
-4.100977
-41.177498
128.374619
174.327591
142.340363
124.617325
108.899902
166.283020
137.480194
147.311920
-21.809361
-1.963537
-15.085268
-28.065430
8.932216
-16.478664
-48.266548
7.106331
148.848358
122.050255
146.227554
142.986526
125.828659
143.385818
132.281311
128.160904
133.589859
148.759720
143.487656
132.327484
148.586136
138.573792
138.257965
-173.466904
-6.482075
0.193827
24.279024
16.164778
-12.842879
123.805641
162.643112
112.419746
179.857346
149.625671
146.162277
142.434814
149.576996
136.434448
150.987000
29.649143
-1.898367
151.728470
128.161957
159.005341
162.202255
160.354385
-174.322754
138.349518
176.982651
175.721619
148.037598
164.057541
148.057632
150.262268
145.889465
142.695953
125.113022
137.871384
141.572800
143.992157
137.487473
-175.112274
146.163605
138.000168
144.942123
141.213440
61.042339
149.526093
143.377869
163.943161
-21.673983
22.753786
162.802933
-18.652437
-23.114443
18.467142
-5.738902
-23.766811
-43.351440
31.294802
-3.270160
22.831661
143.439026
144.917480
162.737244
154.948410
160.958374
138.791153
148.950119
152.237335
144.470062
142.807739
139.465866
152.825699
152.235931
136.645569
154.969452
142.782745
145.626709
-39.236095
-4.567160
-4.979292
141.112335
142.039078
146.063339
154.941360
162.025192
115.371925
0.261696
-1.934011
16.519526
32.539188
2.232655
5.176610
-4.018636
-5.062215
118.540100
143.689667
133.782745
151.131302
120.688904
137.204910
140.234619
126.841103
142.121674
154.049042
171.636459
111.434059
147.685104
133.988297
18.717443
102.591209
153.410400
132.111176
139.414459
138.758118
-177.649139
149.462738
104.016716
132.997726
140.105759
171.348175
126.066063
143.751801
144.112137
114.900604
127.363403
71.339272
130.497665
141.733719
151.500473
22.799093
-28.069784
-4.571490
-6.952458
148.526306
-24.340363
6.337658
37.364891
133.646790
10.832708
138.765961
144.065659
146.539978
120.048355
140.549881
131.156204
-175.415787
171.575256
142.042145
144.089508
136.626984
137.705109
159.692230
153.695892
116.678833
142.170822
150.687973
33.301456
58.729794
17.175734
-133.184647
-162.949936
-158.705414
-139.544769
97.282768
16.208683
75.385162
165.509308
144.003708
144.507751
147.711288
117.199249
165.732666
170.028168
156.952499
151.364212
144.401825
123.927696
169.528702
141.661453
125.125221
164.829971
150.352539
136.056870
-179.713318
152.665833
164.284180
150.737320
128.665833
143.753418
174.899673
146.147842
132.430969
154.741623
136.306198
153.416183
136.763947
142.217270
141.803528
141.566498
148.734329
136.823257
10.778607
153.545914
135.082962
148.026337
153.770905
147.071320
151.121307
142.521667
169.677185
147.568680
129.843323
141.556091
152.243561
140.462234
135.980484
132.104935
172.501862
173.929932
161.307892
146.044128
147.223495
-12.043198
135.822998
113.690376
137.831238
136.592072
144.384247
-28.016706
-19.145670
140.504425
177.902298
107.453712
113.008057
138.085678
107.714058
137.479828
146.380020
149.310989
141.495209
154.799881
136.657974
155.915253
131.636856
135.525314
122.296227
137.094208
140.476303
161.567123
156.161774
129.328384
136.625229
156.634415
139.259674
148.345108
149.715286
163.595123
140.332413
105.686623
128.872772
127.308762
177.545517
139.395691
-39.877197
151.544220
119.170609
132.196121
140.698944
139.298248
151.508133
134.340363
159.394608
138.741959
159.267975
138.250015
163.206024
131.762070
148.476227
148.026245
160.708557
135.183060
148.839096
168.852631
155.142090
160.118668
142.355652
154.999451
145.297180
140.836304
148.581039
-48.697109
12.650846
-48.113445
-38.549801
-12.853001
145.829742
144.960052
139.585892
140.462265
141.163773
145.057114
-12.420987
7.829148
67.697456
8.346615
5.316071
-46.375256
144.120560
138.089554
152.877945
149.857880
126.116104
142.505661
143.677063
116.097305
118.725334
177.579407
121.407852
-2.363474
19.828802
0.287355
18.098898
-4.161701
-41.208164
-6.921779
16.520496
-0.766938
160.492294
141.554550
118.995628
159.648544
178.798767
-176.483749
126.323410
149.594788
155.855789
-145.070099
130.346664
135.938324
159.466751
119.512238
149.391479
150.405838
153.275681
31.439161
159.278152
168.130585
150.406418
141.500961
163.805511
-11.023176
142.991959
140.063354
145.758057
-160.445282
151.461548
164.279465
153.352859
145.533234
126.247513
132.784378
172.310974
32.917309
157.057343
152.769424
139.797821
132.453232
129.013382
140.862549
158.193558
138.845154
157.064255
168.729507
146.044434
143.452972
125.023407
169.996643
156.296951
108.751213
162.610352
161.343109
167.589096
159.884628
172.086731
129.283875
125.157074
142.658707
168.446930
147.320007
139.156219
153.672577
-163.131821
171.442154
160.380020
160.937637
165.660782
142.790710
157.922272
163.903870
155.450989
124.721039
138.922867
147.001495
142.190079
161.814560
145.308411
153.165298
161.880066
148.931366
145.411957
147.155411
162.862549
146.600861
131.327728
151.082733
141.456558
165.093689
165.993073
168.946243
154.393448
146.575027
-23.301666
15.396073
-16.158985
-41.509499
154.625092
140.979324
119.553535
151.861496
160.027252
147.668625
124.174141
137.086304
123.176117
162.687912
158.864655
146.792770
166.129227
-162.603439
129.541199
152.673904
137.611099
162.162811
151.745453
148.124939
169.061325
163.878708
125.714706
145.930130
146.950363
123.785751
127.077492
142.949356
143.482864
151.201324
161.999756
122.568848
129.805771
138.719635
155.122665
128.798004
158.355820
-22.081383
14.914433
30.675543
-1.226050
-12.424766
-22.058870
-31.704845
-52.791283
4.023408
-13.873904
121.503799
143.275360
135.113602
153.049881
109.497459
151.785065
146.258926
143.589249
151.341599
140.343765
145.437347
-18.438917
54.048901
-23.450567
171.065262
156.297592
6.307049
20.108673
-19.354166
24.223076
-41.533600
-42.290352
134.398315
144.217407
125.349480
152.137146
167.619156
146.291428
128.762939
130.289886
155.045456
152.296143
145.404251
140.389420
161.297302
151.610794
115.033928
133.263000
145.113373
135.496414
162.887512
140.043304
131.079605
151.562195
160.322952
141.998642
148.065948
136.297256
128.155991
147.022247
142.218445
111.961998
139.877563
151.990356
99.759148
128.000427
142.310379
156.498566
151.829010
154.346069
141.065781
125.656334
156.025467
137.859665
148.808273
-14.235124
-168.899811
105.801521
131.373184
133.746460
169.767792
166.277283
141.089294
143.607773
149.047562
137.765533
148.375229
147.928589
177.128113
122.158607
137.675720
165.961639
129.574600
156.706070
150.136581
129.840530
157.837189
147.063629
-178.282730
144.695663
155.459488
146.474716
137.414825
160.329727
148.308243
167.305222
163.672943
173.747330
156.195312
155.677765
-46.943562
122.159676
-0.550364
-6.517342
-7.924219
-31.844112
-112.447289
152.767365
159.846695
144.361435
125.588524
162.253098
134.387222
176.709717
136.947357
143.403229
156.974380
154.410156
129.172653
158.159195
142.754166
155.800018
126.654732
132.077103
145.149521
143.457428
165.021454
150.889511
29.058775
12.903458
27.679737
4.989198
24.448328
20.228258
144.952225
143.785889
162.676682
157.442627
171.958466
145.992233
93.975441
112.583054
135.722107
150.461502
142.307632
153.453415
129.063278
152.740173
137.206360
164.472610
156.497620
156.708908
124.714340
170.500183
85.277931
139.575562
149.776505
137.305161
133.785629
85.136864
161.539200
142.190918
163.822632
136.247574
140.649506
163.007233
130.096588
135.423004
116.219688
146.422394
159.257736
159.112946
146.201538
166.413727
135.849152
122.768303
144.532349
156.477341
107.187088
149.180679
144.867615
140.544601
145.199982
147.203079
120.706947
136.373550
130.687347
126.983032
2.970188
-16.221476
3.768059
174.810913
113.492340
152.087952
135.017670
133.350769
136.147034
149.094696
147.530975
158.083847
135.610947
121.880089
142.626648
4.532201
-29.338913
8.011335
-14.625473
-24.918043
-7.550370
-49.964676
26.578533
4.842904
10.253210
14.147391
157.865250
136.855530
161.782700
157.968643
130.409393
118.496971
157.388016
159.147156
147.322357
152.135818
140.578201
132.302719
137.887772
140.998428
160.910950
-23.955908
-34.475258
-7.553280
-35.633442
1.128999
0.970557
-1.191569
-34.883766
-50.822586
-55.752270
31.862900
-31.714025
13.504435
-17.100544
-17.849840
36.231400
1.665187
-45.054459
-47.354462
18.212780
-8.528873
12.056644
-36.091255
0.580135
-37.128620
12.504054
50.305225
158.308838
154.937500
126.535706
145.619308
144.061783
144.509262
147.333313
143.890335
155.450882
146.507874
137.929352
137.651611
160.285782
133.896515
138.555496
157.015060
92.439194
131.145691
152.062988
128.754120
135.891495
-26.149803
-37.420200
15.744405
-12.979595
124.533821
-176.072998
153.208542
172.077972
146.381226
144.652634
147.726974
6.029191
-3.903194
16.195784
65.771812
154.263290
125.680748
156.796234
117.578285
161.100708
166.122269
137.642471
145.190918
148.570724
149.553238
153.853577
132.393188
156.275040
159.613586
142.201370
140.766815
159.922913
124.349243
170.172897
142.588654
176.036499
153.718002
146.199509
154.697296
160.097855
157.947662
158.087143
141.677078
145.647400
142.743820
1.213859
153.058380
142.470291
126.494141
121.893913
138.494843
151.329285
142.059097
142.368591
161.927505
159.205933
134.812073
149.485123
154.299072
130.996460
150.232468
146.220627
152.415451
140.383759
151.403732
160.169586
129.483841
15.206331
-41.818901
6.213470
-16.457136
144.203995
142.263290
145.766891
164.787277
153.155045
150.009094
132.860352
140.611740
138.181686
-25.211819
-39.409714
-1.743384
150.360794
134.076736
174.361206
137.931732
138.981628
127.927254
146.068756
7.851429
-1.913564
-0.528971
20.482309
0.552139
-11.086687
61.011589
-24.630013
68.428902
-18.431810
-26.769989
50.388721
-30.138861
1.893205
128.075912
-40.081757
-20.970194
-40.427067
16.384481
-4.209427
-39.568710
-15.613677
-21.551884
-9.644835
-49.599846
-17.007898
10.304541
-40.419735
160.758606
123.329636
171.047272
146.370117
162.578506
146.707489
167.812973
144.037064
142.606995
133.463196
141.146484
141.041275
160.634125
166.700989
150.313583
144.138702
144.853577
135.976822
173.865005
122.577599
129.920975
156.639786
142.685913
141.578568
159.936218
120.179657
138.238052
140.133286
147.180984
159.601654
144.718063
166.167191
127.310814
166.551483
148.408844
137.418945
138.845886
-166.367706
143.643616
163.746429
63.398975
12.731585
-4.616303
-1.383242
150.724976
139.582565
158.186188
147.319275
109.436867
114.252708
165.159180
150.381973
141.836212
159.063416
-3.488239
146.781830
158.434158
146.549713
136.420273
-48.933800
133.569092
116.485565
157.193741
161.234085
156.257843
81.644890
154.947693
145.268738
136.097336
135.603989
144.314301
133.932709
179.448929
148.079453
170.637299
135.437637
165.743240
157.886551
162.687180
-0.615803
-1.246155
-34.229877
-31.322771
-47.618008
-2.163018
20.917418
132.654785
154.145676
145.216232
126.624184
139.325165
149.576355
142.005096
130.801300
177.474304
-178.510742
157.562424
142.478088
152.012634
109.371643
157.584061
125.269745
178.752106
157.003036
139.593826
164.393051
145.610916
-43.101543
128.429245
133.043686
132.546539
115.776932
143.251770
160.160034
146.415039
170.185745
141.904907
113.677505
161.627243
148.011597
149.512314
-89.293365
8.229771
1.511031
-31.629723
8.821048
139.121246
130.773575
136.336823
169.101776
159.212219
130.909576
132.818298
-179.767609
148.176376
154.391907
162.902496
143.564468
-12.648663
-3.650285
-41.210194
-22.924686
-6.593205
135.102615
131.240051
167.198273
127.083626
149.730713
144.668655
145.977158
125.836777
145.160095
123.412552
154.900833
155.755615
159.633148
138.528015
150.157776
175.040054
169.756439
124.268234
156.818710
137.585831
118.477409
-37.533154
-5.715803
140.063766
134.763031
138.060623
-39.736557
-26.591881
-15.874496
-7.510499
-3.011554
-17.898342
7.722529
-49.312759
33.694038
-2.529097
29.948383
10.857955
7.620763
21.747164
-26.789772
-52.340527
14.481071
174.576874
150.971512
137.283401
5.700042
-31.156155
-28.710865
6.520140
-32.052254
-9.866114
71.455833
138.472946
153.889648
142.418732
138.599792
138.042191
143.365753
138.808853
148.722275
-2.114888
7.391544
-25.796730
147.621964
171.159042
153.292175
156.517044
27.388578
137.090439
147.658279
120.482033
140.430710
171.332779
145.945084
166.341431
129.727524
140.638992
141.275513
63.065784
117.694031
159.584167
132.183868
126.221848
133.368896
148.791031
129.920074
131.286179
-170.934174
162.636581
134.318085
141.277252
-32.243248
-12.521109
-46.935112
15.310481
-14.433878
-37.645126
22.252380
169.346710
145.594757
125.497742
172.614822
172.358063
155.064270
154.870453
149.489685
140.280655
141.906433
-6.877003
26.002312
-33.796120
-0.479698
-32.516922
-30.303089
125.016167
145.447174
148.585953
123.695686
116.356529
148.443222
156.844971
133.833267
118.685921
156.582748
149.045944
115.392845
122.241501
147.205536
154.249512
133.944626
157.602646
135.862946
129.953873
141.041595
147.433975
123.715431
124.280571
128.726990
165.174973
149.097229
152.786667
113.581535
152.668594
119.156807
115.361534
130.245300
153.663528
135.387009
148.785797
136.147308
154.488708
138.423416
130.983383
130.962372
152.008087
154.292053
154.312317
144.864304
136.632385
143.728424
143.165985
142.678772
152.407944
140.839844
145.251511
5.493512
155.304749
144.188095
141.047791
141.673492
144.203857
136.135437
140.989746
150.127792
148.026169
160.766586
119.361618
138.324738
149.267380
148.425797
161.239624
-10.766804
-38.337196
8.711900
-33.744953
-32.953876
-12.321217
21.828243
5.928371
-40.796749
-40.797680
-26.848608
-40.787556
-15.814868
5.275815
22.721739
7.397223
-22.211679
43.555634
-6.942605
5.007542
161.375046
141.007904
136.600739
166.019913
130.996796
158.166626
125.064323
110.138817
150.378998
132.054764
-46.603760
139.109848
158.955261
-35.329121
18.667852
150.704727
146.355652
27.784861
-137.223358
75.452126
151.665436
129.988571
153.191528
174.341568
162.204178
138.388107
163.199875
132.975082
136.446808
150.330170
155.885681
150.835129
133.776138
143.134888
166.490692
115.102806
162.770782
156.601105
129.743774
134.651794
161.932068
120.687767
-0.839068
-37.693832
7.120314
11.112870
7.139931
160.329590
137.960007
149.724030
132.273758
158.597244
155.351746
-44.516094
0.145370
13.840966
-16.178535
-44.258575
28.533194
-13.864188
17.670393
1.892482
3.884738
126.706215
123.839111
137.225327
131.083160
130.928284
149.932587
135.801819
166.777908
147.883240
158.586563
158.834946
148.271973
-34.162998
-12.295889
20.812231
21.581659
-4.716049
138.335449
145.624512
-19.954798
-44.356552
-43.676598
-1.203498
19.360523
-14.746130
143.832581
120.130615
173.449539
107.729439
151.646759
160.039200
160.329010
138.620483
6.150838
143.156860
141.652390
151.738464
139.201004
151.198471
154.774475
113.988266
136.030289
163.209274
124.723793
134.013870
144.134216
154.738647
159.811478
145.979324
152.094925
161.840042
149.691940
169.646576
169.806534
164.352753
132.445709
136.319763
148.434372
126.128059
21.653482
19.018038
8.612514
-154.911453
72.957436
59.542965
44.666546
151.202042
137.242188
146.328079
152.669479
149.633698
128.235840
141.625092
106.866722
134.209457
174.070236
136.069275
130.776825
135.598999
152.213501
171.392120
112.980217
147.179733
135.710846
148.940536
130.567505
142.843994
137.510193
151.701492
161.436829
136.956833
159.625076
133.458527
165.796371
-6.658821
-22.838367
-35.417027
-0.679838
8.060390
142.808243
166.788162
-178.045853
117.856400
164.079758
169.661469
145.705841
170.409729
160.613892
145.549606
148.137054
141.564819
149.500122
95.239525
-1.125005
88.997429
136.789078
152.212219
132.956360
138.450577
141.746521
-8.278702
146.174347
140.970795
131.744965
133.452133
160.407822
160.756897
138.266815
134.930130
143.851593
138.824982
158.916580
115.435242
166.845901
166.276398
145.911438
137.603165
141.374374
173.790085
142.719513
150.299454
127.344856
149.931244
142.430069
142.303955
143.679459
157.339935
162.674606
161.758774
127.522675
-36.800301
-25.551016
164.740158
138.208588
178.819977
158.017334
156.532883
148.063049
145.778305
166.144226
158.820572
151.185074
169.909897
147.738953
152.673584
150.243362
129.549286
152.144455
131.227234
149.610641
132.105774
152.950714
144.754456
138.922714
154.263260
150.146866
143.730972
141.221542
143.893997
139.984924
142.108368
167.577484
109.414284
126.601349
121.629105
168.886902
152.858963
132.879761
122.190544
155.965057
151.115479
129.637100
35.001595
-143.774048
156.734116
138.446594
160.817596
152.286285
137.156387
121.135010
119.179390
-107.135811
-2.580127
-57.248585
-27.491089
156.404205
157.013138
151.290512
157.642548
149.548996
143.688293
133.616791
30.269825
-12.953645
-14.914035
-32.059326
3.061134
22.860609
-9.901866
-40.669312
155.275223
144.630585
151.991470
146.203873
146.179489
132.767502
-0.976386
-20.732037
-6.608980
-15.608612
-7.183895
-46.376690
-0.260947
146.568817
145.032990
159.673141
161.750488
156.655701
119.681137
159.265793
127.453484
139.329987
143.336655
110.734070
-1.158090
10.517151
-2.020810
126.612770
158.617905
132.564102
-178.567398
114.681236
151.584076
139.920975
144.112350
135.810959
156.703583
129.229843
125.457809
165.270508
128.321121
138.664322
135.354385
131.085815
147.859024
144.987915
147.422409
173.189621
146.696564
145.401489
143.523590
145.256607
133.553680
144.341370
165.737076
160.500610
150.913132
138.365372
155.992081
154.286575
147.586731
147.397461
151.517227
129.052963
155.114059
161.382751
161.425507
139.324615
160.692123
151.479996
159.258682
151.899551
139.333984
154.189423
-117.931335
131.437973
152.464050
149.747131
126.640236
124.293533
120.443710
153.328033
143.617294
163.730164
156.146866
163.709763
-0.234902
2.211251
42.711525
-20.154793
9.279447
5.425853
-19.206234
11.850405
14.057718
-22.832453
124.457321
-2.494106
26.861347
9.340181
43.387245
-28.602688
138.385056
140.780609
165.930771
178.174133
-2.305881
-15.188951
40.300617
14.694306
0.403483
133.079773
123.537544
53.267544
28.605320
143.072357
138.102844
131.324921
-7.226345
-34.676003
-45.281647
-43.373245
-9.135509
-42.785725
132.382263
136.536896
147.267853
19.684835
15.771441
-9.239205
54.701283
-14.316502
1.063673
-36.134548
-1.449019
167.527954
153.933060
167.316437
148.109451
156.003769
148.520218
123.711845
-26.204264
6.862727
-13.833384
2.224752
29.718489
141.391830
153.992355
147.344055
120.140999
153.043381
116.773880
156.579544
111.860817
123.659035
155.896835
-7.659551
15.196537
-33.449436
-41.989052
158.744492
137.046112
145.730194
161.798691
4.102552
-43.971066
-20.935804
4.613842
-34.066753
-44.347015
-26.559902
21.330336
-9.409555
20.069530
-5.340380
-23.243038
-8.558526
148.370148
156.089233
167.861771
146.924362
140.981537
140.083527
143.707092
133.227997
168.720764
131.562347
-133.218781
160.616714
8.684825
8.413328
-57.146244
-11.849307
-51.585358
6.443603
4.840719
-31.701563
-43.418488
7.755877
5.438011
145.429413
133.559814
143.426468
162.409744
18.156567
147.375168
-132.410019
-140.986282
-152.904648
-165.767944
-163.875488
14.465902
-159.915176
-162.509140
-132.185242
107.979897
33.448875
25.559464
137.713959
143.020233
136.452667
142.128662
157.333298
141.167419
149.147919
139.173752
137.824280
152.817001
153.182343
152.857224
125.931740
154.210602
138.942871
156.937302
131.087082
166.103043
144.979660
137.082428
167.641907
141.504837
161.644867
147.912186
149.823578
139.522949
143.959946
143.844055
115.685081
-3.656609
16.967560
146.989258
139.492157
168.012802
-47.116917
-16.296320
148.516510
158.731064
149.976486
133.601120
163.268372
154.312897
137.224136
160.055038
167.576492
158.374527
167.114136
121.130135
154.246948
134.130569
173.149796
148.657837
151.111237
138.811386
178.221939
15.921410
-51.861809
-36.889576
-38.489098
162.722610
143.406815
124.923088
-3.678125
-8.200421
6.039197
-36.461533
-20.786533
146.634125
139.910706
170.603348
147.202652
131.080124
8.060245
-143.246017
41.922726
26.394096
96.407028
137.839493
169.904388
171.680176
139.159882
18.486216
-10.549694
-50.980103
-41.576092
-22.610113
4.583086
160.097275
2.159305
14.020735
22.871315
-39.100735
21.536613
153.211487
112.214012
160.934341
-10.622396
3.772422
8.783130
-52.179684
137.176590
114.556877
137.048767
143.087448
125.686676
159.420258
155.857529
156.780655
-42.825928
7.911005
-24.229643
159.576035
147.233734
126.787224
146.387451
155.020035
155.915253
152.939285
137.478851
150.266144
142.902634
137.838394
175.460754
160.469162
143.544144
110.308365
147.694031
145.142838
152.912460
156.802612
145.665451
154.106110
162.496857
145.429749
139.447906
149.358902
157.814011
150.051544
141.917801
149.592422
152.749435
141.586197
35.104584
152.262756
147.274719
153.041840
146.944839
156.862473
150.228668
148.990463
142.782104
136.309616
135.182739
164.552490
-11.243004
-26.113607
161.315613
122.026855
168.909515
-164.282669
139.719238
179.479599
149.312820
135.455673
137.287506
149.310333
128.071732
122.114761
158.162537
113.765160
173.410416
120.806030
142.564606
148.058487
129.550598
151.452728
158.604340
169.076569
136.824188
150.304749
145.833511
140.646469
144.057724
164.158508
131.641022
154.103256
143.885788
148.754684
125.932358
138.963226
129.094681
11.907576
11.267167
110.507187
-160.893585
-134.206955
158.626251
12.493923
-161.789825
-163.912811
-135.119919
-157.868958
33.187744
170.100555
137.416656
103.608734
155.116791
144.871841
144.896057
123.269798
139.457367
171.310028
145.628723
4.163583
-23.180878
-20.965040
-7.460588
-28.003748
15.918684
-1.348572
-38.206596
-35.233006
145.429550
135.517578
160.200134
150.183334
118.014473
121.973869
135.289734
145.444550
160.215912
141.632996
119.226791
142.053345
149.811554
156.037140
141.824448
154.501419
160.757996
149.232925
145.978424
153.012695
137.283279
137.503601
143.358231
142.553253
143.147308
116.345589
138.704666
138.327560
145.533783
150.686661
150.574005
119.628929
118.664612
137.500977
154.336487
136.708801
154.412064
127.615875
148.500061
135.417068
153.053909
146.219650
139.222504
21.074152
159.626236
148.254807
104.961098
121.779259
154.425644
144.837921
115.886406
145.000397
138.754013
154.618317
166.312836
139.903305
135.164597
153.398315
136.355469
126.318581
135.985214
173.012131
150.592133
153.917419
148.334045
95.675316
-112.094658
-164.641632
46.187332
138.959488
150.396729
138.190979
138.770691
152.643066
158.748062
134.196808
152.608810
129.114609
144.322250
145.610641
144.052689
129.453064
162.570404
138.797256
144.806976
143.119003
165.879807
159.039581
138.093384
146.813065
132.644394
147.179947
140.813156
175.572952
144.498322
136.856705
126.122932
157.727600
-43.587505
-43.485565
132.391510
157.841537
156.194168
158.199310
166.685913
168.033005
137.267136
135.262054
132.131287
153.444839
160.398285
137.803177
147.459198
163.488525
156.050476
142.395401
117.972855
109.183365
132.306198
140.498779
148.498245
139.258362
165.574951
142.145340
9.623510
8.309999
6.839711
16.500141
-32.723564
6.613756
13.086992
-0.402025
70.833969
9.194174
-46.997574
1.925493
-31.167105
134.180267
141.064072
137.437057
139.715637
108.740440
141.026352
141.328339
151.937897
153.281937
82.445786
135.273712
124.012703
145.357285
154.932068
133.567886
8.544724
-3.557874
-23.974035
14.883113
-94.161140
169.166153
162.035355
157.728638
147.387054
147.566742
124.032898
141.344727
123.248802
168.825470
153.216095
159.463150
137.197464
147.080139
158.021881
144.933975
7.291940
26.087339
12.216562
-9.379806
139.695618
145.354675
123.145233
125.465034
154.808685
152.748062
143.094238
135.487488
120.275063
141.104446
139.127701
138.871307
176.743561
-179.049393
144.657791
148.498535
155.875351
133.157166
155.756790
158.935394
152.388992
141.817398
-178.989716
129.907303
135.096466
144.378799
149.343597
100.012863
137.890808
138.946350
139.955292
154.477173
168.349548
168.525589
140.838959
151.052490
143.985611
159.056244
163.160950
159.655396
144.858124
169.411972
134.836075
128.033768
132.905975
144.302933
154.039749
171.135345
130.561005
-7.208840
129.438599
4.254549
9.545240
-32.448086
-4.767318
29.698982
-14.273417
-34.529701
-49.880650
9.800745
-12.359120
14.801280
8.757574
-5.182587
49.130241
79.918793
16.994900
46.885162
-56.157871
25.396648
-7.337941
46.914268
151.389297
135.423019
134.794739
-7.008994
144.225937
143.148331
141.702393
-0.102792
-24.054085
-4.890004
-43.667896
3.181923
24.967077
175.305710
156.059860
152.029724
142.867859
152.304611
158.171921
132.243744
128.574982
137.072464
141.921936
144.149673
147.153122
149.751587
158.722412
137.066498
164.253189
153.920197
134.279434
159.761139
173.319290
127.484245
156.281754
156.573547
165.485168
130.215454
151.596558
149.182220
157.249680
-31.286640
6.777489
138.017273
158.666031
154.559402
135.870255
145.395569
141.134705
124.508659
135.814896
151.911621
137.638885
152.612122
145.353500
123.011879
129.040649
140.021683
140.328964
105.863708
129.748581
162.770691
155.088760
110.554710
147.355347
147.697830
150.082169
175.148514
164.409271
158.493881
161.954224
138.468002
157.947052
119.678200
151.123581
142.595047
148.330765
138.132767
153.108109
-46.115570
-2.173398
21.897583
10.603168
-44.316628
-22.439348
12.016129
143.197250
145.131470
144.068817
-63.950245
16.359392
-39.588402
19.134890
8.744442
-15.417850
-39.437614
136.263474
144.803558
166.578781
133.687744
146.652985
152.146530
146.760101
135.892471
137.760147
129.465622
144.449249
159.235901
-11.478472
-44.745907
6.867613
-28.108133
-8.223804
13.396994
1.685744
17.419882
159.055679
160.753784
-18.357744
-2.175648
-8.260753
1.342172
-38.978161
44.452229
-32.088902
-12.874982
-4.900569
15.104297
-25.064789
7.468158
-33.091080
-10.404539
-2.567807
16.278397
116.265823
30.396112
-146.557648
-136.484436
-150.515320
-166.491058
-149.283676
127.183922
153.038925
-25.987062
5.185308
-3.965954
9.226882
-49.096180
-26.896841
-4.946725
12.016227
160.389832
148.895874
142.364059
140.941574
169.328812
157.293106
150.381393
148.859024
144.643433
147.722305
135.989380
-10.277127
144.004227
123.626045
156.926346
148.776123
163.441193
143.862549
132.578857
-37.624416
-53.015003
58.802925
26.114834
8.965236
-15.942000
-11.068042
-15.935844
-19.838585
-10.191420
7.115601
-4.045107
173.207352
160.019882
166.920700
146.212479
126.120598
141.610992
140.205963
153.286682
134.172806
120.621338
158.405151
152.388458
149.819321
142.563614
108.888321
158.408981
149.019150
172.262405
132.199448
159.378006
-38.259109
5.688960
125.841011
145.603104
147.307068
136.681488
141.230087
163.614502
150.766357
-49.033550
9.795668
69.122932
-13.385005
-36.511684
126.536598
160.751007
167.322327
165.182327
136.806641
149.892563
154.364883
134.244324
151.042023
148.287842
145.059738
160.946640
147.484055
140.454666
133.216293
125.349373
156.890182
144.002121
144.445389
162.390274
148.566956
143.767731
147.649933
138.339279
151.502457
129.537338
151.471863
146.034775
171.742233
122.852119
157.218323
137.083054
133.580246
130.039871
139.833069
133.620987
-41.357487
-9.504852
-17.212807
6.851773
141.129578
141.206528
133.562027
135.337082
137.887360
145.848450
136.980316
148.309006
157.376038
147.559723
31.903782
-0.441462
-25.972078
1.598142
13.779076
-24.522175
11.471897
-43.925476
-4.156662
-10.644550
-37.709454
-11.570129
-4.299242
-25.079756
-7.771451
1.227485
-27.145592
5.856685
-33.584908
-54.356792
-29.833340
34.464626
-49.403248
-32.138828
11.457087
7.101278
18.188431
145.016876
146.068954
120.808090
144.376770
174.928101
103.012909
151.936340
150.915131
165.893356
135.888840
156.652756
143.370361
140.690155
160.763474
-27.192739
2.401674
-5.543654
-36.349018
-22.830317
155.570343
139.662491
143.197418
145.129517
5.975828
142.249115
148.547592
152.726196
140.460800
151.557846
164.703064
157.139420
138.057602
143.733871
125.427864
2.479782
-1.183164
-0.745461
26.964636
152.922226
146.962280
157.245132
143.943741
128.102676
132.261230
153.964401
156.359283
-48.283356
-14.049885
-53.173592
-47.048374
16.424194
27.322464
11.743497
-51.917889
-18.028542
21.976046
-1.120299
-15.250939
-7.289842
-34.379299
-47.038967
6.731554
152.918869
144.772324
137.275391
162.133545
142.965530
152.201843
148.978134
136.153442
158.530457
178.304291
148.497391
143.550781
146.026169
-5.123614
-21.736027
-41.196438
148.050140
110.340843
136.821060
163.729446
167.673462
169.512329
138.450058
143.660339
143.854141
137.114975
147.168304
153.558716
159.088562
148.151245
107.544189
-53.822750
22.868238
-37.062920
-43.667332
0.459275
-44.410069
-2.082247
-6.048409
90.141533
140.670471
151.302109
157.219757
146.016449
151.639862
161.256226
162.123825
119.348175
147.373688
139.180161
171.749344
151.389359
166.933044
144.006302
144.123245
157.444977
170.652298
162.754150
163.492630
150.431686
161.094299
4.301838
1.377714
135.830185
166.185699
129.569962
149.149414
169.991531
115.804077
148.960129
-74.110001
-156.288742
137.200867
110.695602
146.981079
149.572418
144.739136
156.944382
13.059242
-41.275211
63.512779
2.545682
-31.649292
-73.725319
4.984838
9.405649
-11.417630
-13.488294
2.755414
1.921932
-15.403906
121.297600
143.108597
154.717529
152.421570
157.751099
141.127823
153.345276
130.365616
171.699539
156.133774
158.925659
163.094482
145.377396
137.425079
131.078461
161.164017
20.746059
57.406376
-31.832617
-0.466881
-2.129827
-16.112425
15.317696
163.784317
147.462463
113.349167
148.759857
-177.377121
131.903549
147.425720
158.970001
157.493668
148.019043
150.617447
131.145035
-177.375488
151.672241
151.729523
156.605606
120.836151
28.481625
147.185425
146.178009
153.775055
156.710083
110.919220
132.151566
157.867493
145.953690
150.148865
0.092787
-1.702609
-16.222418
9.974369
-3.155170
-2.328013
136.795700
141.072159
138.860016
151.090454
-108.807777
-42.763908
12.172910
28.224642
-35.812969
11.167205
38.769482
2.079049
-39.601494
-1.480812
-32.323029
-15.081253
1.431081
-41.241333
134.863525
175.376312
79.498947
-81.144569
113.148849
152.793518
-0.870656
136.526108
134.171219
150.803741
138.386520
38.849106
154.453186
148.486649
148.097672
146.668228
140.925446
154.838959
2.298654
-0.019782
159.144135
147.347260
140.949814
131.723007
-14.084000
11.608498
-70.742233
130.258240
-42.604351
144.660233
129.092880
154.511139
149.721359
119.324257
161.203445
151.212708
135.534760
129.593109
163.121185
160.885712
142.022705
122.868935
-179.728027
141.706985
127.234207
145.329544
152.549881
125.672318
173.560318
156.213074
142.657745
160.241699
165.873291
138.495361
130.248444
126.446709
136.936127
139.425171
139.323059
-5.170740
13.216105
126.862396
142.059738
153.551910
123.461044
163.542313
141.637222
147.254822
152.803802
108.061935
144.264496
154.169861
165.602432
162.526337
138.383453
161.638199
178.313660
129.741684
145.693390
136.896286
128.805542
148.381317
168.221588
141.425232
142.442383
131.789963
146.349258
137.081512
127.724533
166.438477
146.152176
161.038971
21.380480
-46.305061
-56.048164
-5.628487
138.045517
151.525024
153.309860
149.583038
162.680389
129.244553
152.478043
135.702194
158.103638
165.224777
131.597336
124.993454
137.188202
122.650230
157.541489
-3.806423
14.144150
143.789581
153.700119
127.521538
151.479904
154.012497
140.899185
149.486801
126.240532
164.800201
105.756218
164.912476
158.559174
147.523438
147.047424
151.645935
143.288696
140.547943
166.268768
144.336884
142.651825
137.340897
177.005524
145.787567
117.640587
119.226303
157.999786
145.169296
144.845291
142.111420
132.463531
147.549973
159.207626
149.248596
-7.451034
17.768160
19.927011
-44.145794
12.181151
-49.342789
14.216418
-38.168499
14.712497
-81.845131
-18.531872
18.507217
2.501628
12.153590
-4.169458
-42.823051
12.866043
-41.489620
-40.846706
12.478886
-40.270103
-41.146820
26.863916
-1.688991
19.873062
-18.219442
149.021667
141.218369
114.344620
12.660385
-46.641373
73.899887
160.672119
160.101517
165.439911
148.950729
138.962265
121.306747
123.365463
154.444199
176.498520
149.639023
159.663864
157.404358
127.881813
155.548340
172.837006
121.165871
132.215271
143.252884
144.800171
126.788757
173.396851
158.458771
139.795197
153.645401
60.899109
-13.694612
7.783866
-16.550856
13.617295
-9.965137
14.033332
-13.657041
-27.130550
-34.411072
-58.856030
27.386627
-5.355220
30.999714
0.062557
0.283930
21.051508
158.992416
141.414322
154.354004
144.422028
5.523787
3.811667
-2.076788
-25.094584
-23.840502
-49.585579
-37.559254
-16.986790
-0.167859
21.940947
-21.766523
142.802811
162.295074
144.128616
135.085876
136.332123
6.226268
-95.570648
3.810279
3.936714
-3.437523
-40.166546
-5.631655
-51.145199
-21.571880
5.447228
-24.960054
158.706940
150.481689
179.895309
158.646454
121.074524
137.683517
160.165558
156.672989
131.998871
153.566147
154.665665
125.675827
162.873428
146.397614
142.065857
150.131378
174.265335
131.935364
137.169556
129.490387
143.120239
153.268265
143.482788
139.149612
136.701508
150.696808
166.050323
150.748962
148.236862
135.563843
142.280746
11.813128
-33.169964
-41.434452
149.161652
147.073227
146.473511
177.534943
139.857468
151.441193
151.413925
157.682159
147.636307
152.339325
140.853317
59.087513
152.318512
171.527145
144.258545
145.240463
150.770447
-176.820221
161.292191
149.981415
161.592346
136.906128
-10.866092
150.080078
114.047249
147.408783
140.521362
147.028076
165.872452
158.982513
138.616974
156.906723
167.946442
144.269150
128.228104
146.047623
141.549454
160.377335
151.417526
149.802353
142.681274
153.949142
166.752335
149.871124
126.948059
101.649155
149.526855
151.533386
136.393494
124.705696
98.230782
146.998367
174.473938
136.465851
116.540932
134.143433
166.721848
139.991989
27.385246
-21.690010
-20.073311
146.822647
-15.818715
-3.716257
-41.416843
149.833466
152.312088
139.822372
114.138931
148.792938
153.132156
152.347305
151.783966
168.174484
151.218689
148.415527
110.138161
149.943954
154.177887
177.334930
139.830872
145.338684
137.506638
129.295944
1.060356
-43.411922
137.780869
147.632172
152.005707
146.470047
133.852737
148.306656
166.448914
120.468819
142.023621
145.208923
144.051575
152.080139
3.708979
19.439486
147.572372
129.548279
141.641922
136.756088
147.956528
167.694412
174.558456
139.360489
163.508865
151.449722
131.052414
139.574310
137.757736
132.867737
143.142990
148.739685
113.476753
116.711479
147.377106
150.233887
147.073349
161.140991
153.352127
154.618454
90.095367
145.296982
142.281464
134.028168
107.082314
138.683456
158.896301
131.807281
151.924332
125.130737
153.518158
137.005219
129.469299
153.513977
144.612808
158.059280
161.857285
141.385178
120.751770
129.789230
158.494934
136.955795
-33.827141
-19.027990
1.102161
-42.029213
-50.066956
11.870941
5.746854
-7.071464
10.399337
-0.248660
6.785991
121.011818
148.778961
157.989426
162.562225
153.706787
139.958252
143.643188
152.340179
138.397354
-59.073215
-0.936491
-40.623020
3.415524
-9.572079
13.738093
7.300304
-10.327444
0.019782
20.767954
7.686280
146.354111
143.324402
149.890961
164.924591
155.483917
124.676384
154.361359
-3.975226
-11.828250
2.785653
9.430755
-34.744499
128.012375
174.240692
175.834518
120.518135
130.060211
131.285934
141.866287
155.615356
145.565399
140.459305
130.238266
158.146378
141.986603
148.053558
142.707962
157.896667
141.816635
145.105804
137.345718
164.451279
149.032013
-141.736572
158.389114
138.953033
123.764946
145.255035
134.522736
141.549591
122.180466
139.325531
129.570572
136.691895
127.601875
145.115601
135.384537
12.974105
140.199982
4.801711
-11.595745
-18.513918
-9.627738
25.481369
162.025436
151.550049
166.300034
154.546539
130.036209
145.193222
162.919601
154.279480
133.092102
154.312668
124.752525
145.780121
154.915695
156.208954
138.081345
143.475540
139.546768
152.645370
146.426941
159.442535
151.159180
160.754608
164.090988
-4.103221
-47.531208
5.438082
0.863661
1.174865
147.241821
155.740158
152.217545
-7.940057
18.103479
-45.940727
-14.206708
162.843079
-7.869309
-54.169216
14.672520
-16.241745
-52.372639
-44.519352
-37.142635
12.864770
140.552582
151.769699
169.982834
147.797806
170.883575
141.121307
149.275818
154.619186
160.894852
144.830841
157.767502
133.965256
143.942337
162.453842
122.467331
108.946709
99.976753
108.126251
171.935516
132.181885
145.450089
3.658964
-40.735203
-48.060963
0.877373
152.207596
142.767075
125.784019
140.836853
8.981569
2.330030
0.351659
-27.941431
166.418488
-36.307076
124.324623
117.322479
171.088364
116.405907
145.959427
125.211128
151.150269
134.452850
122.985474
127.541565
138.552994
176.373215
153.483002
152.763229
135.587738
151.192780
148.218369
165.586548
-18.090937
43.316151
-8.873583
131.688171
154.655670
52.711269
137.685623
127.702248
-179.931458
0.627450
-10.997409
14.220575
-21.455719
1.240962
8.198003
149.216919
122.836617
16.658936
156.512482
134.894104
153.442276
138.613708
120.289734
154.162567
150.274811
144.342773
136.402420
120.209824
131.555542
130.580185
165.238525
143.074966
146.620926
146.688583
153.801468
125.260086
166.595840
141.285263
159.145828
143.541702
150.145828
127.579704
143.462112
146.317154
121.211632
133.795776
133.461227
172.199142
129.515060
138.923599
161.061172
155.773392
-171.577591
144.318451
144.904602
119.132484
158.956329
135.618317
145.535156
143.443115
150.299286
158.158585
166.414551
141.104523
133.006775
148.759903
148.953125
-24.800493
-4.259379
-3.792560
-38.999367
-3.308609
34.554005
-19.564074
-9.973027
-27.225946
-44.994106
-1.966724
-0.860938
54.941402
152.642365
156.439590
-11.153020
-16.289005
-7.503652
-42.812492
66.248627
8.348920
10.448507
-8.125476
19.924816
132.531677
155.240463
161.216583
122.214836
151.463348
133.978867
122.648376
172.479294
146.558685
130.081497
172.954102
148.460876
174.762268
117.176971
153.645660
149.268585
139.612778
144.296387
162.422577
162.495239
138.744171
142.644958
-178.364563
131.762985
177.869431
128.457520
142.715958
162.324722
161.650589
123.214066
149.812164
137.382156
146.024506
129.922989
156.732376
124.334137
140.007538
127.799797
28.328430
7.816503
27.442568
-15.006783
20.128710
172.801544
132.476379
68.990379
17.779772
101.290909
43.567375
128.477951
137.675842
153.820358
147.221085
119.364830
125.299789
137.178467
146.715576
150.059235
-10.206888
-28.002970
-16.624126
-5.091622
134.846008
98.024879
134.678894
147.879929
104.982262
148.720749
131.291840
128.150391
171.940277
151.149475
153.550476
153.893875
152.638290
137.210190
135.448120
140.714035
137.131729
147.430450
153.995163
160.092789
156.574692
148.842346
113.881134
146.875763
113.928215
153.117294
127.237564
141.817886
126.925484
159.192780
173.685455
142.560043
134.247040
-4.325539
-51.612965
53.550568
-37.344608
40.727741
-42.980129
67.388145
-14.854472
50.196728
-1.770562
15.518981
-5.920960
2.825215
24.961018
146.852768
165.335403
153.620209
9.419222
117.470535
154.226105
131.157501
25.253490
122.723961
132.013855
122.914520
146.959015
156.708847
169.272263
157.503067
148.599030
158.477905
155.954117
127.751114
141.036331
174.580673
-169.139679
164.945496
5.474537
167.310043
136.456009
140.418365
160.890564
146.222778
165.295029
54.416660
10.341037
-41.604076
150.327316
121.670059
21.680870
2.763855
-4.320238
-35.187416
-39.695992
-32.852642
-17.726595
127.691910
155.807922
136.529617
119.441971
161.455307
130.640823
159.213913
151.145493
150.655746
150.674820
162.944870
145.086731
148.434341
146.471634
-42.706799
3.550658
-41.506794
-13.024253
0.711894
151.604507
138.346298
-18.239508
-44.348568
148.679962
138.671906
143.003265
140.996811
138.702103
134.714340
148.174469
-23.192743
17.926245
-44.874386
-20.366489
-62.976555
1.421202
129.826431
166.788040
118.220299
-14.744774
-32.751507
-28.959255
7.740983
-179.697372
138.407349
158.085327
135.873901
137.579346
149.876205
163.910110
168.540421
148.331696
140.788742
125.437195
118.472946
113.871162
145.939667
34.117569
-8.372007
-2.356175
-48.466423
19.104862
25.454247
17.236206
0.423362
134.952179
137.303864
131.443054
129.930603
142.295532
155.518311
170.487015
146.246597
149.269867
146.014297
152.978806
130.741837
151.494629
139.822296
139.689240
132.405609
134.139572
153.302414
161.685837
134.407822
136.594025
144.759872
117.330978
-173.496323
172.407623
121.968208
133.259735
136.666611
172.191147
23.172304
155.838181
167.014999
171.437363
155.095139
132.229980
127.359894
166.324982
132.381729
151.218140
147.639786
145.645798
105.013893
128.770737
144.337433
140.326126
156.165634
126.201973
151.281616
136.893860
120.850998
150.758896
130.026581
158.592056
150.356339
144.626678
125.905212
134.687836
-9.351286
164.630844
103.849335
150.787994
155.089584
168.568054
157.457840
155.327881
0.243090
135.807297
21.943962
154.300323
-148.042587
-136.858841
-156.998123
142.509598
176.703827
145.694824
139.046768
157.255981
138.971619
127.728477
126.636345
164.079758
146.319992
153.009735
152.066101
143.896500
144.634003
144.983978
127.869331
142.825470
134.495300
147.454865
165.520020
148.783203
-16.526237
-17.444746
166.416595
160.083176
166.289337
154.729355
112.780640
133.368011
124.751511
157.711197
153.651459
129.677780
155.220642
-175.853271
-176.952957
151.730667
177.966919
127.523506
170.781708
106.641998
166.698624
157.296173
120.016716
166.802551
146.783691
129.363510
148.038330
157.698883
146.751190
138.921204
163.869736
147.498474
161.771942
136.057663
151.812210
153.668961
129.668442
137.641663
168.637314
157.791214
146.191284
145.946396
169.244095
150.135468
125.177773
133.728653
149.633453
143.103928
146.041107
149.714737
143.398209
156.010300
-13.957062
3.917567
9.685354
4.673111
-5.792850
147.593201
158.343018
151.653992
0.478472
16.862709
-45.720856
15.317800
-32.783184
12.025229
-15.949023
3.948734
23.073906
16.550161
-14.073990
1.641037
171.642212
150.745346
138.441406
133.282471
164.393188
126.798714
150.504379
149.583374
160.911835
148.009750
124.185089
163.627167
126.411140
166.584274
167.201324
126.812386
117.358765
179.187714
138.254074
147.730118
94.890518
-4.469403
4.979253
133.647812
136.623459
136.825195
162.680054
171.023010
166.334427
110.280197
114.665718
154.814941
148.236847
138.945007
145.037048
61.745720
3.685518
-151.642242
158.136963
164.187500
161.754959
120.281441
175.680298
157.885468
132.259277
123.278969
-178.886353
140.791306
149.787399
140.546265
-7.327960
25.466234
35.899338
34.296883
32.844955
4.300882
-38.835190
-30.937979
11.695210
-45.679749
-40.112007
10.369990
-0.857750
157.342026
132.903397
144.603210
136.198166
140.903000
170.172928
137.055283
146.311462
145.817871
-40.909245
146.128784
122.747330
140.939484
142.389954
158.945923
149.617722
133.119675
163.457687
140.539230
149.593536
150.664627
133.644806
150.010635
146.047699
165.654129
148.899216
146.175156
130.447098
39.625301
-138.830246
-56.282093
18.521036
-21.445492
140.369370
154.872559
153.359436
139.499069
155.225662
142.383530
144.761948
110.523003
160.203400
142.443054
124.700562
155.781876
145.200485
135.577301
136.278000
140.129303
135.456055
154.789536
143.860092
136.151428
132.480988
128.911697
136.001404
146.217850
5.259485
-30.455265
135.348267
158.928665
143.482376
155.235855
142.640747
154.871750
125.871826
124.842682
146.789581
140.260483
147.307037
149.512497
145.220505
103.721848
103.147697
144.004715
176.762985
176.880264
131.312714
141.905289
126.175224
151.609467
145.821915
-27.999493
12.887374
33.610928
145.209167
130.392609
134.061249
156.120895
161.652817
102.033463
150.924927
142.440369
158.459122
145.010513
115.642433
168.861710
152.718597
130.400238
-5.794034
-9.845144
-6.233821
62.342712
19.852026
173.325012
-45.899166
-14.056776
123.596992
164.690628
151.355789
132.729385
133.633530
165.590637
126.596169
140.086029
146.318832
152.700668
137.539185
147.997589
113.204781
-8.091603
0.527119
134.327240
119.046341
159.102432
142.844177
102.144669
152.078400
147.767166
148.888184
154.462784
162.266769
148.862564
-36.791206
-50.171509
138.435135
154.445938
156.001282
146.775345
168.097260
155.351959
128.305344
145.126953
151.897095
131.102585
141.325485
130.078613
153.074356
135.655289
113.298576
-14.206708
125.601654
156.899460
116.908081
125.831146
-14.023935
-20.823685
163.274704
112.092262
139.857620
142.850388
163.183029
133.586411
-4.475140
26.782717
125.194946
129.651108
156.714508
138.437607
158.609589
146.349258
141.225983
151.428955
151.971359
140.092407
36.368801
-166.778381
-131.096924
-175.651917
-178.886353
167.348297
120.578926
163.696579
156.694138
129.254425
158.004364
145.736542
8.358417
2.646266
126.227898
134.082703
118.100250
161.966873
152.187149
142.553589
173.177994
136.297531
156.656525
-40.927944
-41.720402
0.932932
139.225189
151.036987
155.094177
134.590530
132.432739
171.849197
155.859695
125.436882
113.272232
140.692566
-8.676906
-42.970131
14.776704
13.790082
-8.219840
134.239746
148.401001
129.030853
132.551910
164.485931
-179.980194
165.603790
-0.090654
59.101883
12.861364
0.976386
8.542080
33.363514
-56.669777
15.011056
2.092561
11.804335
142.671997
135.569824
132.577576
129.810364
126.170937
17.749216
-31.468443
-1.954846
10.619265
-26.587830
157.675690
-5.405372
36.299431
-16.260452
-27.399054
31.265059
2.706964
24.517073
127.898056
138.103851
148.194717
138.050995
152.929214
163.850266
138.509476
150.830505
132.121246
171.077896
130.725586
142.135925
153.263428
136.016876
161.112930
146.935349
148.682190
123.755287
125.881203
124.959015
148.851639
145.891235
139.241684
152.392899
144.913773
153.872940
111.186737
140.565781
161.146866
167.030197
-30.256998
-46.455650
24.832170
-40.554176
-43.343178
-4.467167
-40.329643
-48.071667
139.969238
139.067322
-162.701721
-159.407898
-168.138123
-145.511688
131.387756
120.947784
161.274704
123.976372
125.482880
149.684784
143.883728
141.332153
138.547623
151.174469
147.377792
177.206894
155.046661
148.121231
-22.715559
110.327591
162.396896
148.409439
9.962887
-54.087875
-44.762024
-39.442974
-32.589443
0.999168
-35.595783
12.764920
137.893082
164.433060
119.874077
129.533569
136.489700
154.317413
131.199921
128.132385
119.723412
155.807068
175.508636
-167.557388
139.336975
-170.865646
-161.566635
107.052032
47.523285
142.062653
136.725769
115.855278
-25.101452
-20.030651
140.672195
149.530334
143.443466
146.153580
120.251022
112.442429
164.937469
131.169540
140.109695
145.028564
159.768600
165.606171
156.465439
125.390190
152.010025
151.546478
119.419975
132.638596
140.972992
167.405380
155.008301
147.467133
135.310822
145.706635
155.462402
149.318329
133.193573
165.067215
152.666748
136.860229
139.309235
14.385339
-8.831731
20.624134
144.853439
3.728409
-40.438080
12.600082
-24.201117
7.920353
8.860445
-28.018343
-3.011424
-9.540131
17.263214
-10.228469
-11.207531
-9.391135
-1.969409
-42.124916
-28.309727
-41.851006
10.266786
-31.011095
-33.284821
5.001905
-34.191364
-9.339067
-13.714188
-4.698320
151.176163
148.566544
-146.142654
153.747894
154.603302
127.933968
140.646439
164.354660
146.935059
140.555176
139.104065
-169.020706
-5.975337
160.692215
149.928192
137.186630
156.740982
137.668930
135.994370
122.425453
140.140228
139.029358
-178.173828
153.594330
178.674698
141.415405
164.757950
144.215744
128.549789
123.013283
120.413261
-18.216681
148.409561
136.764893
139.470139
150.176926
150.482071
147.741043
122.942238
158.606720
130.469879
136.195602
151.308838
135.687363
138.457031
150.045486
149.759216
165.767487
147.956360
131.427338
18.174969
22.576254
-78.653992
119.371452
162.019638
148.496078
138.542892
153.421677
169.215134
123.550072
145.380066
147.768494
151.970642
138.958313
32.646286
131.495895
119.131813
149.231705
16.321871
-33.294239
-31.595955
-15.329224
8.641815
-48.064007
136.756668
161.938309
157.315231
-4.306980
15.890494
-18.531248
139.662903
152.283081
133.431610
146.590958
131.295456
143.236877
150.852341
141.065689
133.693726
145.525894
136.242599
155.872238
-17.911449
1.270724
-49.710457
137.158035
157.193100
157.699005
116.570518
123.108788
130.529572
136.658081
168.712540
129.273636
115.188606
140.964691
-10.353642
164.139832
135.024857
153.859421
128.646637
162.508652
153.043808
169.729446
138.757645
134.895905
104.012711
143.932236
147.674835
140.611160
128.533936
140.971329
143.143570
141.569672
173.463120
108.763123
142.902985
149.957230
138.372467
167.318527
118.377197
135.329941
144.340515
154.634140
147.323303
135.017487
148.970932
164.387772
154.877731
-91.645760
158.290558
159.288620
152.574020
135.433289
145.661682
104.046494
142.943344
127.010666
153.406052
154.863144
136.476685
142.896454
144.358139
140.741608
142.651245
141.723862
131.842621
144.337952
-1.222053
-41.762028
-6.591301
6.053754
-8.776217
-15.019202
125.399628
22.241003
-49.521053
158.092667
141.016891
131.912872
150.894470
149.607071
139.936172
145.087601
147.449509
129.623962
141.066757
-37.944992
0.501631
1.692001
-18.621254
163.754929
151.651733
169.277496
153.979370
-9.580372
-15.668788
-25.497993
-8.000522
111.469185
137.324600
123.042221
152.754028
165.841537
122.489738
129.145157
148.064499
141.649323
143.488892
150.549866
142.539581
6.273167
-25.513712
-11.873498
145.259048
-29.679644
-42.835705
15.256415
138.269028
124.079941
124.392082
150.613647
147.638565
167.489349
153.252319
152.215134
13.514112
-18.299534
-24.025917
-45.056828
-53.149006
140.234680
111.373840
154.251205
131.055649
3.980740
135.662918
10.872648
23.933727
150.146561
139.726807
166.669998
143.537750
149.151474
-23.801117
-27.164516
23.697042
22.256788
-16.429266
-43.834900
30.578407
145.433929
142.543793
11.918428
-46.971931
129.836349
148.503036
-25.040909
-23.529400
0.869982
-44.715168
157.023956
147.613602
147.251663
151.035751
150.588379
137.286606
154.339325
156.910248
138.470413
153.385132
144.020050
141.668655
127.384186
102.913383
-3.742038
-4.688721
133.450531
150.452423
144.948212
165.078735
142.426819
145.665588
164.051041
126.268349
-2.890763
-8.180261
3.510563
13.816806
-46.153801
147.307648
132.192871
-4.770440
141.547546
164.057907
137.348389
172.771332
149.834991
151.522247
112.695755
137.818039
151.620224
146.197983
24.882313
-2.795403
1.125353
-42.900387
-11.425374
-11.226053
-33.786789
137.974152
133.772369
161.328583
-29.185604
-3.945658
155.971954
21.902794
-6.250937
-41.616070
135.586685
113.848083
111.107758
-50.880360
160.325821
-165.969650
107.491219
148.941254
145.969513
147.326645
149.091949
148.553406
135.409546
147.778152
163.290009
135.492783
157.443542
122.796272
23.145523
-8.096406
23.279074
-1.268566
-21.172150
140.313873
152.798843
151.327713
138.101685
138.119324
158.425781
141.477524
148.938171
149.847412
159.566666
139.796021
166.358459
145.228912
129.827209
164.597443
152.186096
128.609161
149.095001
163.923492
143.099304
124.779121
158.226761
33.508839
16.911053
-20.827219
-3.833234
-41.701012
6.085084
6.834661
4.540492
-25.140120
7.690670
18.602776
21.693560
11.975657
16.339859
147.501144
137.638824
125.645424
165.756607
131.727097
150.168198
125.129875
126.561119
160.411758
142.176056
136.717865
136.919022
154.417480
131.459656
115.970787
125.143761
152.452866
155.554764
136.201767
140.357315
129.153320
131.659500
177.865845
143.034409
-59.982513
-150.246216
165.611053
155.560471
-158.979141
-167.665451
20.416046
23.269342
69.258186
78.596619
147.754608
152.637115
119.277374
164.268295
151.647644
148.798447
124.515160
121.833519
140.196915
160.506592
165.909286
160.617798
140.856110
153.929626
162.467300
133.388504
171.778046
157.933960
160.343918
130.658524
165.951736
-165.402328
141.776245
159.976471
176.397873
134.183014
149.640930
140.447998
-10.007222
-19.283869
9.348111
14.676443
-38.181316
-19.393925
-50.273254
-42.408527
1.432312
23.812056
15.863279
-12.221532
18.946234
5.432097
10.998572
-10.686290
-179.840500
131.039856
165.505096
162.101074
143.628265
143.477966
147.399506
-29.046679
4.567632
-22.766691
6.145833
-64.855103
-42.553799
-46.779392
-28.852062
141.688141
153.596008
151.877670
129.681992
112.486649
151.173386
27.272259
24.896358
25.008945
72.808105
147.837387
164.571609
148.692307
144.184402
159.777267
125.824646
139.397308
-37.408768
15.127622
158.003021
156.816849
141.979736
3.600000
2.770645
1.288919
-37.912212
11.108262
-20.378977
4.032986
144.424362
160.715576
157.589783
127.222649
146.399551
140.626648
127.480270
151.496613
133.023514
148.976929
142.405945
163.591675
159.501022
131.725159
169.571899
159.271378
136.968643
141.122375
156.689621
149.715485
151.558609
134.489243
126.970657
158.116241
135.408707
130.536194
162.428726
152.335419
105.153648
150.915649
131.857559
141.967194
147.757996
139.713623
145.787735
152.889694
159.381897
138.779297
144.879333
145.082550
147.071732
142.070160
156.533783
140.109299
14.118552
132.305908
143.039719
130.478653
171.124451
150.339615
155.866470
148.639496
159.084229
137.386078
140.884247
116.787910
-69.078697
-13.610258
-42.768707
-33.946877
-0.888894
154.573273
145.972412
158.406509
28.177937
-19.578878
-31.752640
-5.943825
-12.446919
-44.724598
-35.650967
1.055176
132.427795
158.661392
154.476654
108.191635
137.577606
139.841629
145.134232
132.924683
157.255081
125.637199
166.385620
173.092758
163.738388
104.317291
139.406097
120.481773
175.636307
136.803955
156.341919
147.491486
147.703979
150.184891
145.173691
152.235977
151.019592
110.637596
145.655701
145.515091
173.961533
-167.692749
19.267275
169.536041
153.161346
5.978124
-43.749973
37.819450
10.711051
-4.434558
9.119902
8.962234
-27.535933
-38.777309
-7.285668
-34.964287
155.373337
149.163452
158.960587
141.156601
151.009872
125.116112
125.885307
155.846100
147.028259
137.932114
135.906662
129.577606
138.073898
120.130211
153.904266
134.089737
163.031296
135.239075
150.706909
117.408241
161.459290
9.069085
0.272681
-7.419339
-7.886377
15.949881
-45.383755
-40.679253
12.852800
-2.118772
143.634476
157.767609
141.522964
159.534653
141.144730
149.860001
-178.840714
144.490112
160.973358
104.091049
115.628624
142.672287
167.087509
174.208939
107.570679
151.444870
143.557205
-0.976586
13.149497
7.614967
133.932098
121.176537
165.212341
144.820007
129.472946
21.789394
-22.875286
-3.492558
23.770132
-17.170841
-51.073738
5.961739
143.060623
157.031784
96.801315
147.081253
149.446106
167.294830
142.450058
118.232315
164.669128
-41.156113
-27.982859
114.200874
137.675949
140.102203
155.462555
142.493469
163.119400
140.022949
15.848818
150.946274
121.805542
177.387970
20.749693
30.814632
26.538128
-178.800232
-136.805206
-127.623062
-137.869949
146.314896
-132.356705
144.249023
163.177124
131.389343
143.496140
135.848282
119.588791
132.336197
130.154709
150.069244
170.848038
156.380524
163.456528
162.593109
119.000877
158.436951
110.864670
-147.616959
-155.403687
-156.570679
-139.699875
39.132671
149.948517
109.807281
132.949661
150.449860
128.827438
154.862427
138.941589
124.449905
122.600861
160.898926
161.180603
165.097748
141.637817
148.707870
151.114410
110.404907
143.015350
-9.156243
19.892513
0.711069
152.501633
121.864517
154.688278
174.907837
151.183655
159.431900
171.548172
-11.951687
-0.301965
-19.749062
15.287313
70.899902
132.621155
144.537476
122.486214
137.867355
-179.219147
155.020767
153.830490
156.095490
119.131882
163.744446
178.852768
134.048737
159.383438
131.393387
154.645706
149.545456
153.509613
157.238525
105.480202
158.509796
122.385345
167.545532
136.889252
119.458817
165.399872
125.607895
-41.664406
138.252823
144.384094
154.043686
168.534775
147.835999
111.872513
145.973190
169.910934
143.464691
135.259079
119.488525
25.458347
140.349594
144.193665
146.431030
135.057175
129.229111
150.196350
131.751907
134.119888
137.892883
132.665741
142.109406
154.802597
174.071945
143.889282
143.812576
144.057266
144.066544
129.759232
-30.500561
142.996658
10.421355
18.819616
38.356003
141.894547
142.780975
137.865906
123.155937
149.321899
116.021317
149.258087
170.347321
139.578384
128.046021
157.128754
130.322433
152.226883
139.770660
43.150570
139.614777
175.744568
144.192307
128.362106
123.341095
149.206879
115.100815
146.113022
123.716087
165.458817
151.287735
148.116348
142.697266
151.453278
115.591469
141.901611
168.536514
152.459061
165.051682
-178.014160
175.910110
136.407150
146.489731
151.908340
160.478668
123.361023
149.307404
147.052185
143.827957
155.655060
132.092056
134.942490
140.681747
128.151230
137.678253
162.541351
159.669937
136.986374
-176.499542
151.525192
140.251465
123.471642
133.541138
118.223877
172.330505
159.809891
125.607155
144.823654
125.823181
127.007782
31.947430
124.304329
-135.752594
149.112030
176.243698
139.755280
148.375381
123.419067
137.366974
165.577118
118.161758
154.705872
134.567703
150.982498
145.888321
113.602203
144.342773
158.470154
149.561264
159.390778
149.202423
149.720703
166.336121
164.375458
153.983658
149.185242
157.546814
112.207527
156.322037
155.736389
137.831223
148.205170
137.027145
123.970688
141.933624
172.238297
135.440674
111.361046
155.360153
106.458771
144.273178
108.870224
141.734283
133.136169
144.029709
144.124908
154.143921
155.546204
133.855026
11.031711
-3.810228
-10.788044
1.388044
6.959310
1.636140
140.776413
129.308289
121.810898
155.548172
142.790512
173.758041
151.478424
133.126678
-178.697327
139.761124
-4.716506
156.436462
150.603790
164.217087
152.384109
142.895615
161.919891
150.628326
163.641922
150.238449
124.854523
150.121628
107.235847
136.050690
136.471375
157.064346
166.031097
154.212540
155.410934
145.453491
129.008499
137.982635
143.439575
153.525543
134.021500
146.879669
136.276596
-62.154125
-3.671998
-14.559527
-8.304467
-10.338677
120.023956
147.497757
147.518387
21.998747
-5.712853
-37.150204
5.612168
-7.507521
130.494873
146.052338
126.561462
132.323700
125.356041
147.563965
141.722504
158.414734
136.526276
164.261841
169.009964
151.884918
140.631653
158.792999
147.314850
-13.016582
18.501310
-5.770441
-27.477051
-8.554899
30.967062
-26.387066
-40.697033
3.728566
33.148632
-22.497477
-12.005264
-41.448071
143.765717
153.995544
107.011742
138.896103
-42.330360
169.822449
129.752548
153.463547
153.924896
157.305435
150.510056
146.331985
160.390060
153.032913
163.941025
169.872665
-179.801178
130.322296
147.244843
117.889458
168.931473
157.865158
153.443512
101.719940
144.070908
161.049042
161.700211
169.433258
154.795288
141.084259
135.740509
147.919998
147.562759
171.250565
164.757950
117.542862
19.269562
-6.709989
2.760595
-45.129951
-27.841255
-42.861370
8.205280
-30.571642
-19.801075
19.200542
-28.441975
0.258688
151.971985
143.600510
149.999878
142.442825
160.548920
106.128044
144.810654
141.353867
141.196655
144.372238
128.310349
148.545502
154.933334
120.360001
143.277634
125.898262
134.937469
130.832901
135.239166
153.135086
142.011475
144.457886
153.886276
148.167480
130.874420
152.881561
156.168945
133.134445
147.411209
96.867737
120.799332
135.957138
141.431595
133.815750
158.227539
119.436653
162.242279
144.661240
136.581635
119.578194
161.158508
138.963242
140.473511
154.602676
165.209915
139.732330
140.955994
146.243820
139.695175
165.856964
139.296875
124.632530
144.213242
143.351135
149.825394
147.689590
136.408676
-177.115723
135.163239
148.012711
24.133600
-41.383541
133.475113
144.327164
20.272362
18.371132
15.828634
0.810359
38.250702
143.253845
143.046555
179.198853
168.193237
158.331985
172.702301
104.879028
153.790878
158.773575
121.687599
149.936462
150.124603
144.200043
145.745468
153.894638
122.667694
141.248260
116.771858
38.859753
2.631059
8.707073
4.419294
-169.015564
175.425507
170.540314
131.257309
161.841858
140.957214
149.126053
141.788361
159.930893
162.973557
134.959518
119.632477
119.701653
133.289276
139.236603
145.468643
131.660416
150.141647
154.486160
-169.346313
156.946442
147.285583
150.600357
128.171951
144.878036
165.639389
135.287033
115.418549
133.615265
157.502289
160.994537
139.790527
142.353928
130.527771
140.422623
8.860579
9.988850
7.071297
-6.241238
1.130212
15.073874
150.844391
162.785889
140.904633
139.296112
152.436188
124.832397
156.543839
165.924805
129.741516
133.900833
145.478867
149.940842
145.412415
128.587158
-29.773670
20.021805
-27.612394
140.764938
136.834305
136.618530
144.534561
17.014715
-36.723244
166.934341
54.951668
179.190353
156.338943
150.886581
141.005463
165.736130
146.561783
81.479576
145.659164
159.188080
-37.817471
34.189228
20.306772
-5.032286
58.270958
15.098870
158.686874
138.560486
150.928665
159.728790
177.642563
158.583344
151.018021
131.690613
155.709442
142.467453
107.301064
-43.382896
-27.288464
-3.453490
125.512352
121.164246
161.389145
158.463333
45.274868
15.020968
14.211258
11.905026
-34.257469
-36.703377
2.866486
14.888044
-24.666723
6.109552
3.498999
7.250901
134.262741
131.207794
154.227509
138.833588
140.318268
142.158554
177.266342
152.003021
175.081863
146.990875
140.338257
133.903015
143.213715
133.231735
152.018860
170.874847
128.516647
161.370804
126.443253
131.646454
149.865768
-18.307854
-8.655079
4.511409
137.932068
133.634125
151.841431
134.759384
140.027649
142.097580
166.942932
136.346878
139.053513
115.606720
58.691040
-15.340845
-155.853424
-112.221382
-37.325798
14.380457
13.014475
12.246931
155.756531
116.617058
154.103928
165.747803
169.968735
151.561295
144.675873
171.247986
165.236053
167.733063
119.722473
141.918121
142.293228
156.632843
122.744637
154.254807
109.964470
140.343140
137.336151
166.218781
163.660522
124.931076
161.101593
168.546661
142.201309
-39.369194
-16.472260
0.858434
-11.672595
-23.136564
-6.132260
-22.362864
-31.482492
148.614182
10.162427
-17.020445
1.935731
129.246918
149.443817
144.234436
17.743345
1.990365
-42.083202
48.910751
-18.933176
-20.152792
-15.656797
22.003462
-12.949759
22.571110
158.075455
154.164841
140.011246
163.451721
139.163391
156.835190
149.273697
143.576523
171.903488
146.223846
158.878464
140.103500
145.313583
158.524384
150.405502
149.651001
140.559158
151.880707
160.144928
158.737030
121.202995
140.443924
160.078720
-7.661370
-42.636593
-6.289648
143.647156
148.562561
14.088559
121.191704
49.659958
-175.429733
145.780853
-153.028091
23.772539
25.390684
-3.636904
69.857590
171.076920
137.189865
152.687943
138.715683
145.658524
153.538055
118.266945
148.723816
151.793686
131.889633
150.663391
151.487427
-36.130444
-9.315171
-38.850178
-55.117233
-11.548025
-10.735663
-52.849289
-40.375893
77.134094
-2.039320
5.940791
-33.856785
18.476250
-41.000515
2.088535
-42.899902
68.545753
137.316849
156.735596
118.869583
140.272247
148.107391
133.681061
128.786774
137.645889
-2.610895
96.464195
-47.852535
-1.284052
144.242783
148.762695
151.350830
164.559052
165.017868
157.175186
146.573257
172.588165
149.168732
145.098511
132.311295
158.615204
156.829147
127.032784
146.423279
135.515350
149.197067
134.903320
171.529083
137.929565
119.909576
137.574234
146.423386
139.078476
150.220108
137.004150
147.800964
155.813080
-9.752478
17.152601
-21.214724
-27.749210
-27.882645
46.913651
-40.589043
4.866712
140.457184
121.499458
141.894943
151.300323
151.887970
145.453934
125.813431
145.665863
140.209274
133.694519
137.918915
148.350861
123.654282
140.253113
130.236176
-30.069876
-17.237844
57.870449
-43.051769
-4.557242
24.451355
15.148440
137.630844
161.456070
159.157333
162.309418
161.141968
132.903488
128.074478
142.877625
137.244675
148.771713
175.684006
147.726852
137.945709
176.140686
148.733398
154.970093
155.464737
126.445045
21.114906
11.224492
-162.019348
-158.171082
-153.210663
150.623230
-168.544998
-149.757751
132.022415
-147.444901
-166.724304
-150.209335
-148.835648
154.039185
-147.446915
-115.741661
165.897995
-150.347412
-136.990555
158.845642
-161.125076
-149.902130
-147.747223
17.615227
16.129595
122.843430
152.807388
138.593048
153.634293
157.174438
136.889374
162.285110
174.619537
1.943803
47.129269
-33.550549
46.498577
-28.567949
22.591991
-7.754384
-1.562979
-46.272202
19.571497
42.721737
1.081370
-43.355320
143.591309
122.635262
156.451736
-57.606155
154.515671
153.665451
144.370255
136.691833
137.458511
175.109436
110.079201
170.582169
53.279102
174.052338
153.949310
141.488129
150.368805
133.690125
-10.606100
-36.246269
32.206242
10.385423
1.271955
9.338182
167.678833
146.084015
129.456207
126.997726
137.803391
171.023727
154.144928
129.114914
138.395554
122.093971
136.603149
163.817444
77.454262
164.014359
165.659485
129.728226
94.031311
112.188660
143.163223
123.136444
161.889816
143.711243
145.641190
165.646698
172.364136
134.362350
4.486549
14.114561
-35.799545
9.407634
-49.224239
-27.122305
21.108658
149.744629
124.827698
140.888153
110.920425
164.485321
110.033752
144.613892
142.302994
170.904785
167.357864
144.853836
30.335129
142.161163
128.881775
133.950592
150.194214
-5.167063
-75.751534
162.141968
155.528687
130.398911
124.216110
143.024292
154.191864
-174.533661
146.014008
153.363510
140.826538
147.100861
158.653137
151.895142
153.745483
20.410072
46.047756
-152.373108
53.630798
176.084824
155.933990
148.520386
137.611023
144.846741
150.963165
125.661728
154.229858
13.906425
-128.794525
-168.813004
39.854485
41.859436
4.980315
76.778343
149.797348
147.516174
140.170502
160.459106
142.726044
158.617828
157.189148
-5.351266
12.212188
-5.523538
-40.751308
-24.359968
-11.226387
19.788763
14.740104
-36.103222
26.605381
18.635218
-178.325317
152.153549
136.289444
137.026688
148.617004
136.035614
141.074356
177.288254
155.012863
151.555435
144.554474
169.569565
146.269012
142.406326
145.652466
159.178192
147.441101
166.668335
145.382172
136.359848
132.540833
143.742950
150.512390
168.366165
-19.270605
9.683467
-3.209552
54.312225
-12.308039
125.676018
137.713959
143.023697
146.845505
146.749313
130.394287
153.405823
144.929825
143.166840
147.426682
156.010254
104.811089
168.609421
-40.417221
-34.227097
-43.288635
2.796384
13.913769
154.127258
133.445114
157.054611
109.139336
131.037582
148.225464
143.105453
138.912140
125.043983
132.133804
127.029488
122.931091
131.164688
133.022766
158.363144
133.568726
86.125298
129.750412
154.845764
139.544342
157.675644
156.505157
146.972855
23.143993
155.558823
157.344070
154.747879
154.442078
138.140579
137.092926
166.339096
141.044144
-165.473648
121.950096
150.753891
157.162170
161.937103
146.194244
145.181564
-47.679707
135.270874
140.243713
171.625641
160.320648
-50.277126
-21.978207
11.154291
18.110470
-41.828537
166.839050
146.706161
163.777298
130.056320
146.922714
148.852005
153.187958
149.742661
131.594604
131.246033
152.984375
145.731125
151.738449
140.418533
166.216965
150.460037
161.588013
135.921631
126.614212
132.959030
-24.377947
22.061552
-18.420013
18.506002
-18.987087
141.005371
157.090317
114.563629
178.978943
145.117142
128.073288
135.182877
136.395767
28.919840
46.607487
-154.827179
-178.809570
-169.617615
160.984146
117.027023
121.083153
163.558243
164.139496
148.911987
151.913147
145.473083
112.803894
145.105972
159.703583
162.567413
143.197693
136.471054
137.220139
151.675278
130.106979
142.917679
135.381180
10.845439
149.899429
133.400421
154.759949
173.574005
161.914536
143.812897
158.203003
142.618515
155.560165
147.298035
147.928696
146.018143
125.185966
166.398697
148.152328
147.022812
142.790710
153.705978
-42.195141
42.561081
-31.976810
2.520958
179.155807
108.541908
149.254730
147.077072
151.811356
142.650330
153.337677
170.202805
9.972969
24.542547
-35.884560
56.844372
-40.685257
4.487597
-44.204967
-44.230743
-15.384505
142.573715
-0.502021
-63.660473
-39.004890
-29.174915
152.532745
124.963303
132.712326
148.279266
128.845612
168.335052
37.616573
6.657319
139.488708
144.634995
140.595566
153.513962
134.723145
142.014313
111.263222
145.235611
-64.915337
135.582779
139.459015
128.254425
137.519424
137.060410
-0.372728
34.357750
8.123542
-7.633474
-176.585159
-39.133347
141.165451
161.867401
138.081757
165.935760
112.585457
155.911148
144.882050
136.247910
178.028992
148.915543
158.504181
138.634201
151.978729
149.989960
140.457993
150.810471
153.565002
135.323044
162.117722
142.700348
165.611359
155.158661
167.643799
153.071701
151.062027
129.376724
155.668381
170.776611
145.723755
155.671539
148.122787
157.035141
156.985931
144.710007
146.600555
143.024628
96.966896
169.612762
145.164627
130.817429
122.359940
151.618179
119.208763
120.364349
144.158096
156.790527
153.356094
152.499481
137.622940
23.417101
167.051453
161.218048
164.655807
158.368256
127.979225
107.033020
131.143326
147.127533
167.878296
127.950867
160.042801
110.442924
150.059937
-53.339500
-6.836183
143.327759
150.263763
32.686737
72.072235
125.809181
-20.923634
125.001595
150.900284
169.296432
121.088799
155.224945
145.771774
139.772171
133.871918
134.564423
148.163971
142.257431
149.605148
160.282898
139.396973
144.147018
130.166382
136.237411
136.217896
147.736359
148.352661
167.856339
157.675278
145.683975
157.769852
163.004044
158.260910
144.874298
95.700645
178.555023
-172.857605
114.246338
-172.968140
-164.710358
-154.331635
-177.437302
172.066299
155.785751
130.130768
141.278625
144.992920
154.559631
150.429382
129.512085
151.812576
148.004929
128.961594
-40.866405
-16.009550
-28.540714
-0.981184
-30.349817
25.230316
130.058090
150.939163
145.967712
145.946487
146.939117
135.873199
156.505234
141.287186
137.840363
158.134247
168.862946
154.301102
146.337189
162.541199
-18.996542
33.208530
-18.936197
-45.590008
148.549896
122.689972
132.077805
127.581490
152.848373
155.305984
139.379959
0.301316
-44.083218
-5.671224
6.317113
25.194672
147.824371
132.068298
160.362946
158.946686
-1.216436
-4.760081
149.109314
154.661926
143.551956
57.031277
50.287594
0.083929
173.553253
17.517244
-5.538986
8.202289
-17.434046
-26.201239
147.684631
160.843613
128.386444
135.505997
122.266373
152.356842
144.471664
170.213577
145.030975
178.412903
148.917343
146.059296
-152.951767
139.206024
114.876442
112.999847
154.726837
134.948654
107.750832
162.093292
143.742477
154.331177
118.867043
131.806656
145.673340
149.868622
135.105942
159.737991
136.224411
139.950333
133.817032
140.099380
148.117432
163.870316
134.385239
137.250656
152.605209
152.209335
161.860992
169.815033
162.951355
132.417496
168.940750
145.315613
126.520515
151.610718
139.613297
142.654907
165.518723
-10.343167
-4.726836
-7.001321
-5.289539
30.686987
121.353409
145.975739
134.624573
143.000839
17.892429
-9.772496
30.337595
-29.953283
-12.271474
135.804886
157.674927
152.231277
135.410416
-178.430634
166.370300
136.613754
134.491226
141.398788
122.463142
150.528152
111.573151
163.208099
164.510849
141.723785
134.332504
162.633987
139.232040
151.917068
168.490814
144.246872
158.804947
126.234322
149.610016
151.675705
149.173584
156.928162
148.260284
140.238144
134.143204
149.267029
155.941986
128.914337
143.104568
163.992020
135.124008
135.117905
141.912430
118.480064
120.385506
156.202805
127.097137
139.935760
150.019989
166.087784
157.026703
128.118622
115.958687
115.151642
121.129829
121.910973
125.674561
159.863922
140.756149
154.397964
145.049271
155.136063
-0.800397
-34.874622
-4.134933
2.501785
-43.648178
8.888029
-28.290262
1.808618
-35.901802
8.483806
18.844669
-0.304546
-2.896108
134.931793
129.983383
138.504303
144.494492
145.554108
-20.906586
27.277058
133.284912
148.914047
129.993652
132.260834
139.400253
-15.509150
149.555161
27.124739
145.651993
141.200821
154.373169
151.666107
150.764450
144.850754
134.299850
151.179184
-15.695889
142.146851
138.031494
152.188065
148.263184
119.763153
150.714706
139.908966
172.529373
134.530243
151.637497
139.395233
159.977478
2.292857
-48.520100
0.123541
150.133774
139.417984
141.961899
146.584305
154.489304
139.746475
164.271011
136.747238
169.442871
155.947739
127.518150
153.822113
141.939224
160.494263
149.610550
156.642761
-53.769035
16.508677
6.061974
23.575867
136.852737
170.568817
162.413834
170.240936
156.190750
153.322128
155.664597
147.497849
134.511063
-174.108734
119.855568
150.493927
106.605354
160.888458
142.338989
129.283081
153.927902
141.880661
131.463379
158.008881
138.290344
143.066498
148.107529
157.480560
145.010315
136.016373
143.763763
135.925339
147.323318
136.422211
141.401062
150.145096
139.653458
136.574631
146.054688
148.854889
149.820496
152.637009
150.373642
155.282837
121.222244
126.301476
126.992592
133.288696
154.570633
152.810699
131.420731
141.465546
152.586548
152.482651
-5.357891
-5.089890
-34.060184
5.565071
112.069489
164.823868
155.464233
148.002151
140.826233
166.272552
135.252701
144.188614
148.586349
144.364120
145.626694
137.836060
127.149048
159.623871
157.593155
143.426224
140.327255
107.227287
152.963364
151.137405
134.108719
178.890564
136.253143
141.847961
141.004196
123.064453
147.132629
128.035339
156.660950
142.405258
160.088638
165.102386
-177.088913
147.375107
152.616898
135.113724
118.556618
104.321289
141.606995
153.224548
137.030823
139.119370
135.874924
150.039856
165.902878
141.110260
157.807877
20.251930
23.316305
-37.088116
140.063522
114.329834
154.462906
-176.846252
140.434692
149.721390
131.631287
134.836182
151.494308
164.000595
149.246323
117.341362
149.864502
135.914139
123.469490
148.751587
138.790039
135.467667
127.966431
147.592361
144.621429
158.439560
164.401764
141.864395
168.659515
143.542465
85.496269
136.649567
-49.437965
-48.606228
-44.739487
-42.676899
-0.374300
-30.145138
156.359161
125.724571
118.324104
106.729210
117.515244
139.314346
150.063873
135.359985
161.718552
151.457291
155.176910
166.946426
147.650742
3.333604
125.942451
127.318939
146.288284
152.348877
144.498962
143.430984
135.569382
134.651291
141.221390
146.830734
173.036346
-175.224716
143.804413
128.898849
158.145447
141.654251
151.586502
140.166153
149.489044
155.281052
151.174377
139.714294
104.309021
171.487579
165.167084
141.694336
145.278580
165.785324
142.762695
140.402847
134.026917
33.976410
-0.298707
-38.978970
4.221043
-31.879749
-3.355263
-36.137592
-35.020824
12.123479
-11.733357
17.323400
-4.242286
115.935280
145.672607
145.616821
111.369110
146.221375
141.429459
150.585693
178.484573
143.943283
160.742844
-2.909191
-7.373417
161.329086
155.669861
168.913773
146.014618
146.854080
159.052856
118.129990
168.204498
143.666214
172.547745
135.914825
141.828400
131.391953
128.941971
-74.051155
-10.976695
4.912229
-21.982523
150.947449
155.565170
160.846893
153.240768
165.254425
164.453094
154.345306
139.258240
149.790009
145.241043
166.432205
159.997131
165.381516
165.085541
143.401016
155.351120
162.119003
160.955231
158.492157
162.280319
154.576309
-45.136425
-6.941304
10.546615
-37.072712
-8.478665
132.537140
175.427612
157.524857
108.771645
148.207031
159.347076
146.600769
113.936279
-19.482546
22.504099
-46.379230
-26.671831
130.960892
135.680435
133.248077
141.636551
140.175507
107.401695
143.034897
-5.351889
28.125517
21.926182
-17.194170
-44.207027
-44.380238
4.565444
6.224410
25.612944
-18.850187
-29.564325
-16.990646
138.786575
-4.052459
120.544113
150.332260
155.497437
168.874023
104.194389
144.883713
130.996155
160.818161
145.200043
-1.430124
-4.795016
135.966934
111.941147
151.551468
125.921196
-166.855484
146.214569
149.994385
164.146378
134.639740
145.019852
142.499542
158.584229
118.069717
132.417038
140.121887
131.173843
145.242172
145.502838
130.975235
147.111649
114.705933
109.369400
136.601761
134.745544
137.970413
160.465347
161.870209
147.453262
125.333542
137.168259
158.924744
121.341553
139.782593
137.511063
174.786560
-2.462435
-37.011745
145.086166
136.906403
162.258286
137.389938
149.456253
142.520340
130.158340
164.785385
134.751984
-4.954324
-19.535631
54.562473
164.057968
138.099655
166.034134
126.539108
138.336807
133.886078
140.463623
168.244110
146.147491
115.231964
124.825363
160.845993
44.913944
-33.624912
132.818268
152.443604
158.998093
141.954895
109.676727
158.435349
167.224686
6.271698
148.246353
152.041565
3.275424
-37.062840
162.998413
136.064651
151.521393
145.444870
154.363831
113.696472
120.712929
-43.041351
150.430969
138.646469
148.029083
152.953964
161.101334
158.252335
176.475616
0.219397
-34.420345
-13.236882
-45.138733
-13.903298
-10.572704
14.939848
128.445190
125.898483
167.259949
131.833084
166.147842
14.194820
129.205460
135.894653
147.674698
165.898193
151.003662
125.122910
143.354477
129.608917
148.253448
119.545189
111.491005
140.831467
129.635971
148.247131
172.921814
154.705582
139.191772
146.080109
136.095291
154.767868
175.999435
147.578201
-9.405460
-39.265720
-39.715092
14.797309
11.062793
11.922149
-16.325577
132.235672
131.283340
147.425903
144.438705
157.705765
0.987149
-6.322791
-23.413637
23.377403
-1.164156
-17.526194
-44.703476
15.063010
1.024311
175.615707
120.728065
148.323898
154.949768
22.287460
1.423541
10.796926
23.676428
150.089035
173.627899
160.207962
153.483948
136.212875
146.460373
137.021622
153.648666
138.595581
139.425171
156.838013
152.433777
113.121773
131.930389
146.703156
152.907410
137.602783
133.527252
133.492462
158.468765
147.622665
132.198334
170.549164
142.270370
145.836243
140.481384
-27.664970
3.506880
159.043564
163.612854
131.507431
168.516052
138.910553
137.614883
8.829595
-7.816126
0.065611
1.184982
165.614639
168.859406
-24.114164
-17.736195
-27.222183
14.645475
22.898512
8.693686
26.970947
-7.145699
108.793610
152.508041
154.284576
153.360901
-40.267231
-18.330322
-0.961034
-6.701273
6.941163
-34.651539
-34.207466
112.842201
143.372498
145.491989
144.919693
148.536804
171.197998
142.577484
135.015930
147.094803
149.100372
124.690994
142.959396
144.152802
145.182159
141.677124
133.052704
2.945369
-28.367750
4.365024
25.164522
-16.078821
-2.952008
-4.827021
163.367981
140.413193
161.901138
153.640808
137.813675
140.779663
144.415970
151.658829
-5.623435
147.405884
153.855530
143.528168
148.084961
165.990417
146.874817
165.425537
172.144821
140.894882
170.195908
127.310936
146.268768
150.670242
150.370956
144.778717
156.319199
148.068787
112.070053
143.258926
111.979156
142.212662
152.819702
150.276321
152.568268
138.287903
128.515762
158.277466
139.140915
169.827576
147.674637
151.274948
150.484268
116.361282
148.722107
161.821701
148.340942
126.512390
132.157715
133.774841
147.775772
146.359879
149.147873
130.517487
152.880936
-30.565504
-17.796307
-34.918102
5.541356
4.438135
-38.465496
34.441296
-46.606804
-44.851147
-51.191250
6.229825
140.156845
164.545074
144.355072
142.922379
157.531616
105.611862
-179.810242
130.334625
150.411270
148.255508
108.320282
127.352234
144.815109
135.200775
164.703094
127.763664
145.541412
165.325745
129.416672
150.259567
155.821625
124.407463
-62.444004
3.514465
5.456538
-3.655163
28.225222
113.953148
165.637161
-155.135712
179.931458
-156.301422
31.394421
69.609062
-165.234222
-141.094940
146.207855
157.128677
-165.879761
2.797573
-32.456738
1.135738
-16.302649
13.331836
-21.315224
-9.062735
9.300792
52.999683
-38.483303
-26.794735
126.844254
144.786942
152.607224
149.292709
159.294449
149.771759
154.432755
126.880814
131.442551
119.764740
144.861099
157.332245
147.522568
-146.884033
151.674622
148.732269
142.889679
171.681931
155.018188
32.719120
13.927908
29.188190
154.634521
132.939804
157.021347
159.259491
128.950912
101.026535
141.126343
99.259842
158.289169
153.541794
125.649162
163.074646
154.619293
140.736755
140.399307
146.530014
142.278366
147.144684
147.363037
134.693268
146.975342
155.671722
11.991448
-51.458099
-7.676570
-20.876640
145.652679
161.857483
134.228256
122.036461
133.275757
152.718262
-47.383560
-7.018895
-25.576824
-16.478699
-28.618122
18.634001
157.578339
130.393845
166.757263
161.876404
142.286835
153.757263
105.261276
131.829086
154.027084
140.193314
102.454880
135.475342
155.304779
147.882187
146.581299
127.136902
161.420532
149.837814
156.620621
141.154160
153.273193
117.741142
141.893509
151.030243
146.800659
138.537643
132.454987
145.881226
127.957115
152.273987
147.190643
134.571136
161.430939
162.205414
174.451065
149.475494
146.392441
159.160156
131.544785
157.516663
134.829346
137.885010
150.113892
148.765289
130.246078
157.923080
48.846134
128.304245
138.092133
125.953926
176.417328
163.152527
150.073975
145.566483
121.572144
149.931183
146.695251
125.438004
154.249298
110.482796
131.514252
124.825142
148.831772
148.731842
165.560669
-1.524954
17.479208
150.764587
146.928513
125.023506
142.766815
171.517929
152.452484
152.230164
138.617188
146.948471
147.956909
141.589890
139.924744
153.947769
132.936325
155.859833
128.290115
100.709488
138.430557
136.126694
136.313766
162.461166
138.642776
151.223557
146.324097
121.276070
146.865234
156.663635
121.002106
159.207794
140.122757
152.718323
72.353302
130.580185
147.010010
151.159332
162.840439
138.295685
145.770981
160.441284
151.741211
140.077332
151.804443
-1.179851
-17.477877
-22.042377
-8.358675
15.793591
4.759545
-174.444641
171.058151
162.030029
137.488678
122.558807
143.145508
21.255438
-0.346615
29.696968
8.709284
-7.872227
-10.147998
17.531605
-82.752975
133.156677
-50.260040
166.147537
157.366623
146.024841
152.379593
153.524109
154.718689
151.557724
156.456314
158.807983
151.308472
146.248566
117.162560
145.333252
127.312248
140.561508
113.948051
155.017166
135.185883
122.893578
163.697266
147.527466
131.598419
155.256195
151.214417
14.383429
24.045530
19.474527
32.611767
-134.423141
-132.180435
-166.138870
-145.343674
73.967682
-146.304611
143.949966
66.514221
-170.116394
-159.993484
-171.089188
166.235519
24.836260
19.217659
127.084190
-136.387115
37.719261
152.186783
156.797836
130.544708
13.235063
5.302969
-40.598991
-6.988421
-179.201797
160.373032
136.782074
148.883759
157.473328
147.458862
-21.155888
-1.044177
9.649786
11.459407
133.407410
146.631531
163.179565
145.687561
130.200851
143.088058
145.831879
141.833542
140.026062
140.869781
158.006531
165.793625
116.160049
139.499115
-2.606844
4.632061
-46.335850
6.453607
24.407978
151.710052
37.522385
152.867172
153.539886
120.083916
124.141792
-14.973167
117.487389
170.513504
137.415909
149.152267
14.675674
-26.666967
-34.214878
18.609989
-40.394585
-45.451439
-26.420204
160.091766
152.309082
148.836624
137.345703
158.833572
164.185410
158.528580
128.852356
145.837753
146.446350
133.380081
-31.245529
0.988536
21.849155
1.578552
-77.286110
-35.929543
6.051649
142.812088
158.316299
11.149753
1.551669
-31.652020
-18.057880
21.815142
-25.376385
6.124231
-21.708908
14.988571
-27.528749
8.652015
1.790566
162.170029
149.640869
146.899963
132.682922
162.588638
149.835876
14.631152
118.174820
130.719238
156.693802
165.187607
140.807968
167.859482
153.029510
158.019516
152.449219
136.220230
155.623123
149.509140
166.282425
161.888397
150.221039
117.123352
151.660934
131.052643
-7.379987
-25.349937
-27.883783
13.151314
13.054315
-1.882320
124.677307
146.551544
141.838470
148.533829
150.000351
104.180733
144.645584
144.243286
160.840637
143.678650
138.454834
156.537048
142.385406
146.605408
149.587509
118.819237
150.138031
128.798279
131.746048
150.666748
150.680923
126.894524
125.474869
133.869934
139.479141
153.618835
143.849945
-45.586102
164.168411
160.413040
143.958435
138.471649
124.683678
173.341522
147.609726
172.584824
141.914917
142.730881
176.860672
147.586258
148.234940
146.309479
-31.600967
78.348602
10.530108
-35.638683
-42.968666
6.437757
129.212906
121.521980
147.814255
179.563431
135.781021
146.253036
-75.024750
150.561249
136.727173
-4.162219
121.912781
150.131546
-177.842224
159.251572
152.990189
153.064087
140.533295
176.632614
152.772095
46.214703
-149.090759
-169.453400
-132.274490
171.698624
-155.010498
166.459106
149.745132
121.890160
131.925034
109.746933
135.826569
156.852737
151.245972
116.785667
139.280182
160.999878
135.036407
115.910774
149.312485
141.466568
162.802490
147.088196
18.600731
148.876892
135.080856
155.224991
133.242813
137.007507
141.357803
145.526901
141.958069
137.498169
144.347076
112.971672
138.325790
127.323410
149.488724
108.812820
143.193069
149.667587
117.240479
147.319397
141.207123
111.701691
146.132889
140.243576
155.357300
176.506210
115.688179
112.259071
112.886269
138.130600
138.966263
148.919296
-179.803162
149.539459
129.063477
117.736092
124.615509
9.149716
-41.893433
-4.909077
136.577484
162.874329
133.387772
135.213455
137.227707
166.419342
158.553574
141.704788
154.301086
122.670464
19.137733
137.917557
147.947433
141.178909
154.402466
146.299454
137.894577
159.799759
115.279724
133.245163
146.917618
160.157654
146.675812
109.155777
147.513397
167.995438
168.201447
88.991158
142.967484
161.284363
154.273529
24.403896
7.372007
-45.854645
-0.887132
-10.346230
124.422272
148.534698
140.015106
18.882927
-160.884766
152.415848
34.638275
-172.412460
-171.201843
-166.904160
145.144745
146.082382
123.029648
139.405197
125.999428
145.987122
124.429512
140.159363
117.987221
143.914154
141.031845
113.979202
148.672607
-4.153080
14.222799
132.164566
154.033676
154.789612
142.003479
171.808426
139.266464
151.355042
152.404388
159.259705
121.555466
146.283813
178.366486
158.300186
148.685150
170.360367
147.711517
142.911530
146.496033
140.632797
-10.400529
13.130239
-24.201159
-34.928871
-23.560579
-8.997022
5.434081
7.397170
3.747006
140.902252
131.028259
119.060028
160.834152
132.338745
146.879288
174.354324
125.559250
110.324928
139.649933
-38.876995
9.236993
-29.319607
27.021069
