# Supplementary material for: Comment on 'Valid molecular dynamics simulations of human hemoglobin require a surprisingly large box size'
Source: eLife. 2019 Jun 20;8:e44718. doi: 10.7554/eLife.44718 (PMC6586461; doi:10.7554/eLife.44718)
Supplement: Figure 3—source data 1. — The zip archive contains a README file describing which source files correspond to the different panels. [file elife-44718-fig3-data1.zip › figure3/panel_B/box4/psi7.dat]

129.237640
162.595474
147.912918
138.112671
146.021942
142.497162
154.630569
164.533096
146.865601
135.823822
167.512741
148.062073
150.397644
154.147705
161.897812
140.748123
116.148018
148.977814
138.504074
112.836494
126.395920
143.347763
157.199432
111.689461
115.485161
135.048767
144.596710
167.584610
136.299911
179.441864
136.381454
152.167816
135.339722
159.129547
152.377289
148.094391
168.419785
137.078751
126.988304
137.764389
145.513306
131.973267
166.485123
150.477295
-150.847046
144.198120
145.299210
148.853577
153.915344
-149.748352
-144.282227
-139.759903
-136.875351
149.814117
175.500916
-162.982162
-176.137436
-131.950027
6.476445
106.252121
146.167404
166.466324
147.463730
128.430573
141.019760
-21.878025
25.865601
-5.202059
5.875698
38.533100
139.071793
151.884995
157.361343
150.686020
143.672745
151.627640
147.249634
127.065620
153.234528
144.879333
138.910110
136.369064
126.823044
143.572067
154.779877
132.727432
140.738815
142.955154
140.961258
131.701645
129.488815
127.455956
139.970032
-7.302346
1.031355
14.820598
1.116625
138.804077
167.954788
131.013504
141.436569
140.567581
129.627335
145.463272
159.314270
151.585022
138.203903
158.584991
132.323227
151.657928
156.163040
146.953171
136.748993
128.606003
148.110458
140.670929
-3.757652
126.920204
151.393478
156.050430
135.427048
167.743515
170.201233
142.795074
143.652893
137.904358
168.680786
136.715439
138.035385
143.991592
159.799316
147.044724
139.493881
158.546173
115.790962
147.142136
141.752029
143.655838
-35.233494
-39.377960
146.969376
145.460434
145.286469
156.573944
165.341248
178.928436
153.127914
138.789307
144.608429
160.621765
116.409241
145.893784
149.949234
145.237701
138.780533
162.613235
-176.831024
136.481140
134.642258
130.678009
160.923309
144.539764
133.498413
134.458008
154.343750
90.315460
136.971466
149.148239
155.044937
118.227234
140.092361
169.665527
141.448257
155.290741
18.775007
36.993759
0.601334
-1.981594
161.335602
116.308578
135.349869
133.527725
131.160385
153.817245
23.405645
5.692817
175.019119
-63.271374
139.258209
141.520309
130.762131
153.406525
158.978210
129.145859
149.525269
156.981049
165.090042
145.420242
133.764709
-169.987625
160.024902
133.315231
111.108307
147.415329
136.580414
119.770500
-54.738293
48.414394
153.226837
157.310211
152.524094
108.176247
132.806686
168.749847
130.755463
164.076141
156.544922
142.834366
126.474335
8.991190
-1.917854
-40.462265
-51.917866
66.404594
-53.749821
-29.691870
-39.168530
-15.085990
14.466122
-12.429288
100.564972
-38.761478
5.303782
-4.096007
6.445854
-22.751896
3.280501
11.323729
-11.113915
-40.703835
-50.666756
-6.512918
40.377636
9.831014
154.597061
127.148087
162.661865
140.178680
144.567947
152.194824
141.991013
169.424271
128.088470
148.035019
137.459839
137.845642
150.741409
138.774811
155.975510
54.617855
-30.031296
1.897026
170.015076
151.732391
155.044495
139.079468
151.430664
113.759834
141.287659
132.587082
126.935860
167.719482
168.471466
54.596241
150.142776
147.563751
125.548134
132.835617
156.517838
113.759415
159.101440
166.901093
156.672638
143.577255
150.892014
156.119843
-29.126303
-0.392170
-36.326092
144.787476
125.578011
137.077225
145.653198
136.982712
158.659943
128.602402
123.031013
144.983704
131.512650
153.437347
-5.406568
-74.112297
-15.626092
9.497880
21.213913
150.110840
133.693741
152.624619
138.050400
147.152054
145.151230
149.333420
141.478668
134.754059
156.498154
158.870514
35.169922
41.007568
156.458466
169.600357
152.949982
160.984497
143.562408
160.085251
137.631989
152.039352
159.647522
143.798096
145.820038
144.252701
-39.734184
3.001788
15.154124
153.998276
-48.596077
-29.663540
-12.546226
-6.252788
21.501839
166.444885
142.809525
164.856995
144.150131
136.276855
144.154785
138.170349
-42.656212
5.954008
-17.857483
131.980225
148.771027
148.709045
160.800705
146.669022
135.460556
151.101379
137.995148
149.405136
149.730499
145.219360
141.211182
154.778442
140.779877
110.718628
152.557281
142.404800
151.039749
157.628067
97.237907
140.956024
0.538867
25.192337
140.208923
134.069336
170.433823
142.084503
170.545486
148.051178
132.567291
169.519073
153.896072
-1.114520
158.416443
156.398224
167.653534
140.802032
144.475021
143.661209
135.440781
48.930267
150.147171
146.666153
141.128433
135.521469
143.576965
146.337723
114.601181
128.823212
138.823364
155.746811
112.732101
154.296310
122.416794
138.579880
-26.590721
-150.871307
159.534897
118.871544
153.171768
137.049820
134.993851
157.402664
166.969986
138.898773
142.768875
124.573067
42.626568
-143.618301
-171.953720
159.399994
-135.560669
53.634369
100.128876
-154.549057
-161.415695
-136.221756
165.024414
-138.957016
-157.994110
-154.550827
60.939899
-8.809482
-45.757954
0.515103
150.541138
162.918503
155.834137
142.549927
132.325943
140.870605
131.349625
141.926346
165.927902
122.366806
146.281586
148.977570
172.885574
135.711044
154.004440
156.174377
145.670822
76.257126
143.181519
147.010742
138.488327
137.452301
146.068619
161.203964
140.530426
131.423386
-32.613674
-20.584093
-12.880865
-15.950205
-11.657140
148.450577
141.317932
149.233307
117.250656
149.065506
131.770447
136.082397
143.273453
135.615433
156.031723
142.279877
140.703094
130.572617
114.958427
157.406967
158.314667
114.519539
148.949615
124.801102
14.192076
4.491828
116.522171
139.848557
154.785965
147.453049
147.875015
143.309479
142.239014
144.162384
144.777863
117.353050
153.313766
169.190414
136.461487
148.524033
146.741776
139.689453
156.916061
132.955383
153.881256
128.076797
143.313568
144.116150
139.396759
178.715927
144.737854
149.254181
131.060852
160.827179
145.957825
117.518791
157.266464
140.933258
157.908142
153.195541
143.528458
118.919350
134.688766
152.279770
159.215683
132.168930
161.097031
123.254257
174.167892
164.044846
131.010406
140.957687
144.037582
152.043762
126.571045
142.219208
151.198364
140.457611
132.756882
134.633347
10.987558
-155.541107
142.324783
144.763672
151.596695
125.193047
131.416336
143.330399
143.015549
150.151917
149.676834
118.661034
135.505508
149.771469
139.009506
135.900543
156.693497
169.537888
134.002396
138.921936
132.203720
144.580597
166.801743
147.306641
150.146576
152.890396
142.147629
134.698532
137.982040
135.121078
138.028641
147.386841
175.752960
88.413025
161.573715
-32.284901
-45.177898
6.893497
-18.420294
-43.661861
160.683594
144.251724
125.675163
158.516830
154.476883
168.196686
143.426178
164.330688
163.866196
133.019409
125.463303
151.539139
155.703201
137.016266
139.935654
111.172211
137.015533
136.593414
142.432556
169.216888
161.979614
139.933517
125.604141
133.701492
147.909378
145.292816
165.992966
154.197754
124.684212
144.785217
121.636398
145.857666
-17.164398
-45.090286
157.495407
160.952332
128.117081
132.590408
108.218971
-170.859131
109.287865
131.132431
164.844177
172.259918
162.715836
151.459991
161.171371
153.079208
142.745224
-36.692265
173.600571
133.763367
144.663513
11.305643
-45.458466
-3.247813
152.942566
138.010681
148.799500
147.447205
179.556763
155.938721
116.702972
143.180756
154.435974
123.802910
-8.423662
138.744522
132.710449
121.771118
133.330063
123.230583
141.255539
134.571976
136.801605
145.077637
148.292831
160.347870
146.794250
147.590454
160.267212
130.918060
132.514481
127.337425
137.389832
68.895729
143.238510
139.860428
149.415543
0.210289
-0.865245
29.705730
-0.730346
-11.443737
11.677624
1.088585
23.025242
161.668884
147.542542
148.342163
178.179077
139.681595
152.738602
165.079514
173.294449
135.124725
155.850876
126.248947
-10.831564
8.109174
-13.547305
-26.709360
5.906641
-14.479746
-38.305573
112.646454
134.090271
143.723312
150.794067
141.129166
170.008286
130.037338
143.796890
166.055237
142.360260
125.729965
166.066895
150.195175
132.175278
79.104263
44.944202
45.004803
146.828156
139.704956
158.320908
-9.265013
145.320770
165.280975
145.962372
150.303879
126.589027
-35.188648
-0.019782
-54.266682
-2.066017
0.349426
170.703217
156.554932
161.476471
-4.281485
-44.144867
24.207172
13.243711
-3.798854
147.767563
135.322357
151.166458
164.078674
171.310806
142.559570
164.531265
158.205276
135.345261
-7.588868
118.587624
163.836853
-2.889612
3.975423
-0.583833
106.393547
159.595963
102.681984
156.048584
134.062546
144.285141
145.588120
150.086670
141.080994
138.849365
145.279282
129.561279
127.930061
157.834793
110.834717
117.307793
127.366737
145.608200
3.457174
146.377563
130.678070
135.701187
149.864365
145.157837
117.606041
137.680405
144.415085
147.882004
144.471710
150.192184
165.002838
116.461464
151.893188
126.273521
140.239471
128.918854
156.388626
141.388718
156.225357
156.842926
140.627228
126.456764
173.232025
136.158371
129.434387
157.973129
140.193848
132.209717
133.891708
170.272598
170.371811
170.797729
148.038284
151.469406
118.594109
143.862579
149.028809
144.119720
161.751282
158.879410
153.780029
128.017670
150.526947
165.855835
117.018059
121.359146
124.166000
-2.493007
-39.398735
-26.706928
145.041229
171.179794
136.694962
143.131760
145.845490
124.780090
120.970459
143.522812
157.233322
129.414810
148.330597
137.605316
145.212494
153.151794
140.460480
139.235260
153.625031
151.624985
147.750473
172.798691
169.421432
131.904510
156.371490
154.578613
150.483017
161.478561
146.648438
138.956223
143.602463
154.692215
140.744858
130.350693
140.695557
111.019913
125.933174
154.527161
142.139786
143.728180
133.382111
141.501236
150.867874
154.934662
151.677277
139.061661
142.388397
118.040146
141.866074
137.247299
125.458298
162.319061
146.811249
168.627701
139.234497
139.990448
138.806503
26.985928
162.839066
143.515488
139.079910
143.725800
171.103165
136.653809
162.050720
146.614182
165.696198
159.679779
158.308838
135.761017
140.196854
161.172043
145.370361
156.192535
118.463493
146.561859
132.075317
3.584466
-23.118662
174.465668
128.074966
133.522964
138.742981
139.519836
179.227203
152.565903
159.295654
-18.943594
35.513016
9.797053
4.577869
36.681976
-45.282410
-35.018192
61.675457
0.669103
-31.120878
140.778961
137.829788
108.543129
109.323540
130.150726
160.216446
142.114594
173.890091
134.356964
142.115494
-171.731003
128.413666
130.831940
142.374573
148.473801
138.872116
144.150650
158.523499
149.596725
110.972015
136.196335
150.897812
145.879562
151.599289
147.716171
146.745636
126.169350
126.582741
146.629318
137.800415
135.187119
158.136597
143.924911
110.123009
149.688461
138.473984
166.775818
165.365326
-56.673222
6.086405
125.803284
162.749023
160.507080
143.891266
145.538727
102.053230
155.676132
126.900551
143.797287
170.850540
161.163925
172.905655
144.362701
141.574234
150.378784
154.107559
138.508774
161.889893
158.750565
148.129440
167.894028
142.689255
-3.196472
9.881270
-25.248449
-29.102543
-5.049427
-33.749722
3.175703
130.688705
117.101425
149.302765
146.164841
135.156418
-98.527328
-10.280611
-38.413597
-52.436111
-8.398728
6.265099
0.519641
135.265945
142.018723
165.468750
154.123795
148.203751
149.398575
146.776199
139.486465
129.637222
159.245850
122.478729
-36.666271
-34.159729
-23.518089
-17.213604
2.189905
-163.784760
-135.511917
-153.121704
13.964876
-137.852737
22.968536
20.275703
27.366529
143.676437
172.616272
145.112869
132.387466
164.710541
148.098053
117.356071
20.228287
-173.570862
75.771988
78.894669
38.343372
144.023788
155.112762
154.023239
151.117142
168.844055
144.580597
136.864960
135.869003
117.342491
147.312668
133.741592
157.458557
147.106369
158.277573
137.687210
145.898438
152.172714
130.455261
150.497772
126.939987
151.985626
158.150986
-172.196411
142.746811
155.189423
137.368149
140.546494
121.959198
168.628723
142.822113
153.371979
137.264618
169.872604
131.082092
151.983643
7.820745
1.477240
139.547485
133.614838
144.440491
130.239166
160.233276
119.265808
112.785950
132.354172
154.090317
129.008606
-21.624447
-1.387057
25.172144
10.091787
0.092787
-20.794250
-33.951618
15.058319
154.422882
143.864532
153.424652
122.279053
127.140930
134.602386
143.849411
150.176788
117.901024
136.395752
118.668358
156.039215
125.087585
167.081985
152.111313
163.854324
12.881509
-16.764278
16.634926
-25.225348
142.500626
147.680252
154.562714
140.299576
135.689392
134.973877
129.753922
117.037537
137.554016
130.447037
162.016083
142.050766
149.176712
140.493042
140.027481
154.586700
110.409073
126.985077
131.214157
144.592987
153.300430
158.078293
160.642410
131.071732
149.885941
143.478775
157.512924
133.059753
146.238846
129.353699
137.514053
141.305710
117.538681
-35.844677
137.545486
145.631271
135.007812
133.841187
126.396576
138.154236
115.325020
131.140015
129.371002
118.177101
158.617691
137.386795
143.962646
135.309448
6.350113
11.926215
-147.663727
19.157631
16.727156
147.139633
94.283463
152.896072
159.239807
160.932831
114.648270
148.054703
-8.085802
-2.444726
-31.545944
-23.634638
5.187387
-4.363812
5.717174
36.476124
129.945480
150.358963
143.625687
140.516525
1.029646
-26.582373
-33.582310
-44.863338
112.573242
151.006073
151.615067
139.297668
141.757996
160.396454
121.020836
146.555420
127.540993
148.857635
168.835052
128.204529
137.570755
147.354889
127.713440
164.196732
155.638550
138.869888
134.533356
121.833549
-7.240504
8.328975
5.943496
164.082443
160.017120
127.073639
8.932260
-174.817444
-133.299652
159.382736
-152.810364
-153.002304
-159.991592
-158.167435
-168.192963
156.023376
-162.032944
139.400879
158.402512
-136.804230
-177.419708
-170.241577
-143.239822
-145.198715
42.303688
154.876617
153.160950
99.717316
146.934921
113.185341
101.634804
143.104401
132.029251
151.003067
163.523651
22.136353
-43.407887
2.332716
-22.274652
-22.706270
-10.735150
-48.535408
-1.349152
34.107212
-23.389511
-150.187668
-27.406473
153.803619
149.498352
9.133337
134.944550
152.915527
154.496735
159.986404
147.274490
113.432213
146.080093
148.637726
140.653427
146.928482
129.337326
170.820206
143.304596
138.368668
150.931946
175.131195
114.749809
135.905151
146.972656
144.200439
138.020096
154.110626
144.291504
137.270294
68.607170
147.078445
153.518005
151.900543
146.948074
152.279663
144.058380
163.184433
135.895355
136.586884
143.450256
-139.660156
134.694962
147.561722
122.984337
122.717758
121.908051
125.445450
153.723450
146.239853
155.465591
157.269043
118.925537
168.682663
159.735611
138.944641
145.581955
118.611664
120.289024
174.233383
130.169296
149.878555
-15.667511
-15.571329
20.471161
-6.563097
22.242420
120.368584
135.365952
129.382156
157.051392
131.283264
165.347992
112.994133
147.433090
139.810776
175.835327
-176.372025
28.415384
13.635227
70.795685
33.821888
27.995680
108.119385
177.902191
-165.855759
0.494560
-176.269913
-173.245743
-154.432617
169.803818
134.917953
138.843216
139.196625
165.423828
135.550446
140.545715
150.346344
173.681259
172.933197
5.421806
-41.567387
-28.426060
0.463938
158.153702
141.111786
151.840927
108.397789
133.237549
129.702118
132.168289
151.191208
151.526978
137.612488
6.127687
-15.182994
-19.148939
-13.852396
6.780787
-37.115364
-35.583324
-23.203459
-1.987413
13.938517
131.307175
143.452835
141.331665
153.844696
137.548660
124.143166
138.265396
150.673065
136.777725
150.698593
141.185547
147.010483
138.075333
142.948914
158.376328
131.327881
139.900055
146.164246
136.939026
152.197098
160.330704
135.434143
159.419144
-3.878079
-14.984015
-0.000000
-11.443341
11.714113
-8.806047
-31.740026
-3.529530
-1.164493
-22.984076
-53.928005
-44.564911
-12.447743
-13.186541
-1.933404
-51.076801
-34.993290
-47.022209
-24.735428
147.084076
167.417603
158.033295
148.139633
19.939602
-151.584488
-158.761688
-5.175323
167.562378
154.284714
122.931610
142.727127
149.891327
148.416092
150.044708
168.522812
162.001648
146.533539
144.662949
110.768692
126.683144
133.768372
142.609970
136.812988
115.175972
166.813538
157.555786
123.506996
134.607086
161.625412
156.725342
172.489700
175.430176
177.842499
158.200684
143.934097
139.509506
136.071213
124.857338
136.164856
171.208191
140.391418
166.322021
139.881653
150.839371
161.355774
169.107224
156.707581
148.059998
152.752121
111.841324
168.652359
170.083084
148.742599
143.107986
139.116211
-11.792409
31.040800
22.242025
144.303802
169.692810
171.975037
117.518906
140.194397
144.834488
136.013718
138.489334
150.407150
136.513077
129.795120
145.801712
146.515289
130.042847
148.015656
167.097992
174.348328
157.932159
129.391281
156.576416
-22.451254
-11.767986
-38.547852
2.496929
-3.731506
-10.489780
36.767998
166.114517
174.117798
-35.135727
-37.219753
2.266759
-46.524609
-17.355040
45.172390
-41.321068
-2.237647
-25.231558
-10.325444
27.919323
-65.889732
15.579038
13.260441
162.625488
136.633972
154.702621
125.727974
148.033585
131.360611
151.841370
154.905243
153.003510
118.291862
149.170425
162.229965
134.431427
122.158279
117.116470
154.068893
147.731308
139.078079
133.826111
126.371307
145.548904
148.260513
138.306534
165.148987
105.455345
177.059616
135.703461
149.303436
149.470779
15.713703
30.574930
68.787468
-137.719482
-146.185226
-149.823074
-143.161163
152.005066
-137.666656
-113.312340
-141.986298
-168.408554
-161.489609
-138.392365
-154.133835
169.674088
171.099701
-159.126541
-177.334930
132.820602
144.634033
153.003372
105.837166
144.798798
160.763031
164.752365
149.384460
-176.182220
-29.639467
-48.665195
15.723411
-38.675686
6.107594
37.281773
61.440620
149.678406
152.066391
130.133636
141.319778
123.780640
138.672989
118.243584
145.881882
167.507050
131.835693
137.783325
19.552198
-1.982582
-22.934786
-1.325889
8.172264
-163.603073
165.938187
145.703339
149.875778
159.805176
-171.001358
-172.914749
-155.441437
151.763474
-167.092911
-162.228256
19.517925
20.179953
14.458313
150.410507
143.390488
140.478012
141.793320
145.445419
140.625336
157.769882
150.548004
42.263676
-135.519577
130.388519
-138.834641
-165.065231
31.683928
143.677338
134.058472
145.739426
170.855103
172.054596
136.695740
153.733078
140.195160
137.816223
139.869095
132.013046
114.863831
143.940567
134.206009
145.277206
129.502762
142.226135
160.587784
146.209564
171.706955
127.272209
133.884491
134.793900
47.903469
125.913147
158.492859
146.266739
177.993561
147.607422
163.772690
147.099808
146.087387
142.202530
135.621201
143.559296
137.618011
147.385422
142.339066
151.805756
162.309082
147.898315
130.908478
166.595825
141.350983
83.182220
150.985641
135.038391
134.882584
119.830063
152.208893
146.549820
147.397491
155.113144
132.140823
149.719055
109.020233
152.403030
134.475052
162.021530
140.853973
157.773392
160.247208
0.984966
-8.527260
3.127688
6.584157
0.680700
170.908875
166.764938
-157.491516
47.095100
24.926584
150.402908
144.627731
147.756821
135.564713
146.606750
137.178116
141.938843
147.274765
137.202347
148.300110
123.390709
148.816864
131.011322
133.599670
142.582855
126.641342
139.670959
119.677696
-115.931366
-16.742479
153.263184
145.521057
145.689865
144.370255
151.170227
139.472504
162.705078
149.266724
127.954628
149.034088
150.946762
148.372742
135.140305
132.458008
129.555481
141.918839
142.614807
158.888336
7.864718
-12.717242
-17.350163
141.684738
124.947922
143.109100
147.691711
144.487427
141.000427
169.240112
143.727509
147.956100
145.396545
134.365860
153.676971
151.752258
155.658447
132.154327
167.186829
124.220276
127.232849
147.414322
151.770844
158.399734
157.713058
142.536407
143.372330
159.807800
111.029610
145.127380
146.326279
169.724548
145.146729
150.747131
147.126312
114.567993
162.820465
140.033463
104.742294
156.082977
139.210159
1.610948
0.615803
-35.127159
11.841105
-34.023102
3.511957
-32.777046
-1.741587
-41.016060
0.039565
76.451042
2.742953
151.062103
150.860779
135.734619
141.861771
139.473389
156.515686
127.437401
146.632278
158.624344
147.070419
5.345404
-58.203236
-27.712296
-10.151427
145.399277
130.538589
-2.563382
-17.934088
25.235867
-12.151644
140.706375
177.357788
164.579010
133.533112
163.749207
127.632225
154.330307
141.544464
167.564041
158.301163
139.076981
149.532272
134.562347
128.145905
143.228455
166.921722
125.890663
177.404572
122.395302
128.451370
152.789627
152.806976
130.237213
147.166779
-177.237915
125.402481
108.868225
142.261856
140.069397
155.679230
150.552155
154.720520
124.918388
135.785828
162.409332
147.255524
107.000687
140.528809
116.993782
132.746796
170.478668
162.741455
153.587845
17.455656
143.298431
154.876846
147.139404
143.330276
128.992493
141.611923
146.168961
150.148895
147.756607
152.360611
147.439316
140.500519
156.349518
162.490936
-176.638367
152.935089
131.849396
142.433441
143.449890
141.694336
147.502487
146.169510
150.252731
143.244110
140.922226
119.347191
120.097862
140.877121
176.248795
-29.537582
2.262351
23.203112
138.289169
152.079926
153.849121
132.843155
128.199509
136.981659
140.697159
167.525085
128.177521
134.726410
150.322540
167.645645
150.028732
167.556381
137.639038
153.570984
133.570999
134.101486
134.727310
143.506927
121.186592
137.529205
-53.646999
119.695641
163.714020
154.944916
156.092361
170.940002
134.729187
152.845963
150.361130
144.224518
154.739960
145.938995
154.730865
126.561378
132.220627
164.726486
133.711731
164.700958
151.679337
149.195877
117.697899
-179.162094
149.045105
149.992462
161.142853
138.682816
-24.007843
-49.816700
-27.453651
13.591931
-4.070829
-2.753424
-10.645382
11.842652
148.724976
137.022461
156.308182
128.268356
144.437866
138.723328
170.943329
114.718079
158.931335
150.237946
175.562210
153.731186
138.172104
18.286304
-5.674334
-2.659842
27.740644
-20.231773
-7.580511
-57.627739
169.027740
172.432693
136.441589
123.420883
19.706104
-25.961252
-179.916061
123.616188
150.988037
132.856064
7.868261
-13.696747
4.204166
-13.467340
-2.267190
-14.771038
-25.336351
4.772739
135.640564
170.817062
151.505905
133.043427
140.735855
128.330170
8.796070
149.978455
167.847778
132.984177
105.426231
-16.610430
-9.660681
0.302612
-43.217800
139.992950
159.343216
140.187515
128.840973
167.978149
140.144150
162.453873
145.532547
126.216904
143.026855
-24.597363
9.299208
-17.191744
9.851933
-23.213129
-10.050601
15.600944
-36.473217
1.960944
19.758226
-27.445473
141.999786
128.769638
135.630386
151.352646
-178.360275
138.542465
139.598526
153.371887
160.532608
137.685394
157.130997
47.116447
-17.312927
5.262352
-3.977590
-1.451987
12.377838
-19.034945
142.905914
155.853653
132.927399
148.242462
150.431198
130.334564
157.654770
160.514664
141.996872
130.413528
175.054443
164.588074
137.177979
147.426163
145.463455
160.802368
148.249207
153.473511
151.808029
133.846375
124.463318
123.342934
142.703705
157.693985
138.833939
141.401657
160.842896
134.059219
126.765411
129.982925
152.722336
151.340271
169.521957
157.065598
113.343430
149.078751
142.393661
126.810135
138.497375
157.808121
141.753021
140.531982
4.470586
-22.594624
16.450516
-6.580314
-6.415637
-34.811489
7.772637
-48.904991
2.542605
4.940702
-12.336203
-7.877686
-45.576286
12.453984
3.222700
128.516068
119.854134
114.262901
151.607132
133.753342
123.256042
156.772293
175.579102
146.668961
136.786835
136.379166
158.069656
155.342941
157.801498
145.395294
122.158089
-5.591140
-40.856968
19.790499
-8.951616
13.565982
-30.389278
156.841766
149.904114
149.612549
150.626953
162.353226
142.575089
139.024094
128.383911
129.994553
175.605896
147.712067
162.425827
135.659439
119.242218
142.490906
114.666634
133.952271
126.993698
126.614708
145.042282
153.672821
128.369125
146.079880
126.526680
143.286011
135.108765
165.755890
149.096130
157.815430
145.087082
130.203995
160.455124
147.514328
128.714493
164.446045
138.808853
144.030518
150.624512
140.257126
131.725082
145.580170
-20.792019
-9.742169
129.967804
25.015118
125.209625
141.382584
148.054276
146.240601
126.259506
177.859894
138.550415
153.897369
152.054382
22.550274
-0.120331
68.613342
152.700577
172.436905
137.607880
144.461655
162.824982
143.255020
150.296082
159.514465
137.133774
107.129425
166.886627
164.615967
144.747620
121.119789
145.411667
141.066574
147.380890
135.707840
168.755493
148.672577
144.330536
121.831703
125.325577
139.360138
126.318794
140.876633
143.835464
154.363800
129.461975
158.124313
145.188812
150.379074
147.981857
-5.690578
-4.921751
-22.263397
166.694122
151.588394
141.653427
161.651138
13.404140
-32.600090
-2.484907
114.034599
-50.818851
-19.444164
-52.329567
138.547211
158.071320
162.184280
131.860641
144.855881
154.170807
144.954071
167.136017
164.349426
142.452209
154.283951
148.819077
122.704666
147.564209
160.477554
148.305481
155.359085
142.593002
144.164505
126.019173
146.563751
130.023102
112.959084
151.339386
142.225937
150.739563
116.452614
145.268341
136.485184
147.600891
145.674210
126.054184
143.360321
129.486877
166.734421
140.106125
173.744949
154.434280
165.659775
176.965759
156.017288
155.268188
-39.959038
6.329795
9.195371
-17.946672
-44.757317
153.035324
134.173187
154.890335
75.731552
142.794296
157.438385
144.432327
149.245270
-0.952238
-38.665508
128.985626
125.723534
28.188955
-4.980630
14.175616
-6.746832
137.141632
152.328659
151.147385
106.443672
164.270889
10.447208
-20.952045
-31.264051
-36.069626
5.776552
-48.472435
-1.567479
-55.099224
6.787928
10.119911
-89.939964
-2.104498
147.106018
113.589294
142.303482
-24.508667
13.029540
3.738583
-3.816134
10.048488
-38.656902
-21.966114
23.122263
-43.234688
-12.059538
-41.793797
-5.559505
6.880111
-51.343750
163.101440
163.761765
0.491385
-8.299477
8.956400
2.768384
-40.167000
-87.362556
-31.165186
-47.104805
-0.111906
-20.083586
-9.751469
160.258453
130.297165
6.840255
2.156221
-17.707081
129.978485
-0.495351
16.533211
0.000000
8.690681
157.136383
179.657928
119.065056
145.470413
161.424225
128.048477
165.862778
156.348907
132.144928
127.028809
132.611099
156.526215
133.132599
150.676285
149.404358
154.243576
134.717087
117.693565
149.857819
147.507629
149.349991
80.781685
145.484955
122.509476
105.206970
160.887756
147.032990
149.769882
166.054916
162.393753
164.514008
153.258209
136.745987
154.014267
-43.205132
148.702576
149.031326
167.120499
158.833267
162.279449
149.487579
123.943939
146.415588
157.732422
141.858627
135.683044
-27.192253
-4.797466
-39.962826
-1.061831
-27.723103
-16.416983
-6.230580
-23.165386
-23.949018
153.016281
144.139572
-142.496796
-143.629486
-142.338104
79.021530
-114.120369
-146.584152
145.282074
-146.814301
43.351418
26.100647
65.395546
20.904758
39.453056
80.694084
167.877747
132.962280
-174.011032
-165.768921
-125.713928
81.368881
134.262222
154.057220
145.529266
113.046951
161.406815
144.762573
143.440735
160.882629
149.449219
170.004089
137.376160
6.531168
120.801918
148.258987
149.653992
177.125732
165.530289
149.032623
122.560440
149.231857
148.804138
137.931244
134.383865
160.200867
130.327072
148.790985
167.174881
125.132858
135.160385
122.344948
121.017151
150.158371
126.700272
170.149536
160.015289
154.883026
119.707390
131.678131
165.713028
124.583000
155.826736
129.148468
145.752853
175.987305
161.596008
146.683548
161.957550
153.810898
162.006119
-3.823003
30.041332
27.333586
-7.680150
6.229479
-36.555058
-31.049976
154.994736
130.199402
149.184479
166.185806
143.371384
146.318207
142.168762
147.531006
152.271896
143.273132
149.047028
147.131317
152.000259
157.427216
125.504829
171.413528
145.547501
157.852356
164.887543
154.686996
162.593033
163.863602
144.917480
172.548141
147.353699
131.534073
148.939484
133.717773
163.165741
114.975861
148.328415
133.953842
152.332977
61.438572
142.497192
8.335432
-4.714345
131.887360
163.559998
154.726791
149.930496
149.987045
130.525986
161.443649
126.437233
147.556122
151.272278
143.936478
151.116486
120.867798
142.535980
166.535034
152.324066
141.414963
139.107117
134.555298
170.153015
159.305099
140.713638
126.759750
149.964401
125.550972
138.334595
142.193604
144.277176
150.707260
104.439804
160.171509
129.759613
161.363068
33.818363
44.600487
55.370102
108.903259
20.786629
16.399645
142.965652
151.413589
132.706985
151.237930
178.466324
164.109070
141.782623
140.140900
146.310944
147.657288
169.023056
141.513962
151.352051
144.397003
153.347855
144.603149
138.075546
138.254059
149.145157
126.253868
141.318527
148.485077
149.824646
162.851501
103.507553
142.586655
140.713089
129.591843
145.530838
159.720078
146.837097
149.143478
148.969055
139.761734
157.572449
149.110870
154.183868
154.964676
154.004059
159.975677
165.333755
149.909653
145.019577
126.151390
147.048599
123.624466
135.093903
-6.669445
6.545085
9.733447
-38.680378
6.549338
4.311389
18.127096
-53.815098
-42.728188
5.195916
-25.466377
23.057178
-13.832698
4.451971
-3.682595
-2.376358
168.634445
165.866852
128.432922
126.586372
142.962097
150.753143
162.526840
161.105820
139.189362
148.180664
151.110352
148.589508
116.513908
148.122971
121.644279
173.903259
-0.856608
155.530182
138.703430
-10.268011
140.785538
92.499023
104.931602
122.288193
-33.703808
17.549259
108.412476
146.874374
148.917206
148.548355
130.679810
163.031113
130.290482
146.996078
129.707123
141.831161
166.175552
125.687439
126.788086
143.820404
156.766083
135.910187
131.832626
8.992064
-56.647938
-22.004663
17.615158
-38.437572
-32.190166
-44.159790
145.365433
144.990051
14.002158
15.312110
8.691585
3.497264
61.409798
144.631210
51.271877
153.019104
159.180923
3.474629
12.361817
-48.826221
146.452332
159.846756
167.100525
114.328079
143.379684
150.062561
143.679932
165.746643
151.429337
168.666641
111.552582
115.522957
163.905930
149.899963
18.020119
-30.638165
-38.603561
0.209357
-21.882662
-11.927752
2.820916
142.849258
130.844879
139.307404
32.837788
-2.760736
9.796270
14.500532
4.879537
23.901213
-14.660421
-11.717292
147.801208
159.501938
153.402786
147.474869
139.761673
122.006653
129.902542
157.669205
149.366226
117.323822
162.686600
150.738190
145.291016
154.682083
131.240234
158.009827
146.765869
146.224869
164.620941
158.710556
144.656464
148.169662
135.483841
121.049988
140.996857
165.392700
166.251770
150.111786
151.467697
155.800201
157.728760
165.151062
139.712677
175.702896
142.014313
149.578094
102.473312
120.520050
139.632690
150.145554
176.417389
151.719849
150.045303
176.750122
145.256241
-178.005219
141.956589
158.324127
148.925247
164.905380
136.271194
18.082521
146.184845
150.618942
144.607605
142.582184
148.097641
164.380508
159.849060
156.668533
148.567398
152.290070
144.333740
159.481308
151.067459
117.691254
-32.588757
-18.663561
-36.344421
152.662308
-1.749659
-12.682570
160.343643
151.804474
168.004089
160.905991
140.812408
149.117752
149.149353
-28.063644
14.764903
10.196128
1.483849
-2.026130
4.751842
2.534663
-42.084179
15.629439
6.958746
-14.584461
-3.675516
-25.932646
2.141100
10.444910
-17.895908
148.250870
160.350693
112.927101
136.773315
129.092224
129.043747
120.760330
135.226517
152.505798
155.461868
141.475601
141.691345
142.002060
137.461823
160.719009
139.050827
140.960098
125.764336
-12.754019
-15.516645
-49.268757
-37.896168
151.320877
131.416550
136.897919
149.918549
170.192261
168.205154
166.228165
115.719681
164.644913
157.908737
162.102921
158.101089
143.791260
148.033661
159.752380
162.143845
139.596100
-34.165073
10.909232
-12.885965
-9.153367
27.221512
36.997734
140.548157
145.705719
146.644455
132.198288
149.603149
142.962967
149.237335
147.096878
139.758865
143.919098
160.224121
174.000885
162.353104
148.020477
134.318039
162.037659
171.677673
135.490112
-44.708019
126.931877
121.845680
152.883255
119.163559
141.587387
-61.676071
17.276167
136.272293
19.171394
-15.434348
-167.968109
152.629547
150.078827
164.056702
163.595337
115.093384
152.566391
146.791962
130.693893
108.991211
153.840027
154.810455
129.133041
88.778320
-177.192001
137.331406
116.010277
-16.353352
-41.519485
5.154040
147.355499
157.451752
148.884857
125.684357
129.076416
122.973686
160.270096
154.767471
148.179581
147.525269
175.523880
-1.465803
149.959412
141.113556
163.202148
148.813156
-16.188864
2.233444
-42.473152
19.756823
-55.440422
-14.803487
-48.564747
5.636456
-45.933640
-3.891638
133.690857
144.632446
127.088615
144.242004
129.804535
159.547043
147.245331
148.491455
150.470596
-176.111877
151.057465
139.381531
149.671600
140.635040
143.260040
157.457443
138.681488
133.916595
154.645187
142.630035
152.729935
172.540070
134.569550
150.892593
126.943390
149.154984
149.965973
159.732437
142.788940
143.701523
164.227524
125.606163
164.887939
100.448341
149.562607
157.526672
147.427277
142.230545
152.786850
156.089386
154.105392
145.536682
160.212448
171.161316
143.147858
149.930145
133.768265
160.379150
143.624329
133.019073
166.463181
130.924225
-153.003403
145.109650
124.743164
169.651138
114.554367
19.404535
7.798251
2.178166
-49.877834
3.926553
17.120497
3.830372
2.527472
6.544456
-174.286102
-153.705109
-149.183975
30.393316
143.874054
-31.277189
155.190735
153.713058
139.451767
144.309906
-23.032871
-7.098404
156.115753
116.337761
167.372162
151.473251
164.701431
143.674606
128.177673
160.317078
160.035400
71.806091
-26.227232
12.812222
146.839355
148.035858
172.056229
143.729416
158.294891
161.780731
171.219147
146.287613
139.031998
-49.459148
-11.322634
-4.254134
138.651581
137.640656
142.562134
152.171585
147.455124
135.940643
150.560043
157.874435
139.721115
132.343948
149.037048
157.095596
131.224319
138.925171
114.801811
142.790817
143.763702
163.077240
-5.122658
38.122101
-3.174285
153.665909
165.601715
132.999374
160.811722
156.214935
166.232300
137.876328
119.269508
159.293137
116.256783
162.524490
134.980896
148.828262
141.444366
136.925171
130.025055
150.880112
162.069885
145.166626
140.880402
139.444122
-176.487473
108.661545
143.533569
151.454758
152.389603
167.059280
-46.893764
-43.573364
45.589779
-12.363555
-45.199699
14.297140
17.517450
133.888474
124.439140
122.669510
159.684326
140.216583
143.436188
155.972809
145.424316
157.441925
139.333832
153.489426
157.943909
140.543640
122.034286
153.530701
148.715454
158.374939
162.849655
151.024277
134.780792
137.742615
56.744984
151.773727
134.354141
161.331802
143.834259
121.498596
141.422226
161.338516
136.602570
150.877853
152.167908
174.059631
7.850830
-0.690972
-20.747343
-10.413934
26.811071
29.284912
-44.591934
13.149093
8.684959
-7.889537
147.716019
146.222305
139.992004
159.498016
145.980286
112.257858
150.527283
147.102356
129.197174
133.387390
141.464462
139.018509
170.226288
139.650955
112.557121
131.695724
7.623828
-13.334517
-43.141315
-4.162454
11.527246
-1.835470
-12.842234
13.510019
157.460770
141.948486
166.484329
142.780151
151.637085
116.824738
135.846741
136.788712
155.090317
131.148788
24.525801
9.309747
-33.236923
6.393349
-34.031338
141.883362
156.098419
150.553665
138.715729
128.860031
131.162155
177.200882
129.429230
155.268631
144.544388
142.402802
125.536110
-14.530046
-42.994434
-8.774627
-22.335938
146.791397
124.501976
136.776688
155.771942
-53.898613
52.416088
152.996719
156.737305
151.302032
135.019180
117.748276
150.165573
130.154266
166.719116
148.301941
148.059265
165.619354
169.225876
161.074982
142.064331
154.852936
56.161861
138.221588
143.796600
158.320480
150.363632
123.778618
151.817123
-29.154438
6.438488
6.857753
145.582352
142.092545
148.590271
153.660645
135.868927
164.773804
150.389053
112.937187
169.123001
140.641708
119.196030
155.622940
97.847633
142.455765
143.739792
130.739197
147.309952
150.701691
157.681732
129.179001
137.266464
163.291534
139.057068
141.515045
151.648407
161.396881
150.679810
131.576019
143.079437
143.085175
126.726685
130.676605
129.303391
143.299713
155.030563
151.271805
144.604721
166.377335
124.066170
149.248215
144.599213
-65.653908
-9.281459
-51.426525
-44.485653
13.900413
160.714630
152.214645
143.681702
142.688599
145.726135
133.387665
133.218613
152.470612
163.863800
133.578293
156.237946
142.418701
120.641136
140.278885
118.117485
-25.782467
6.229573
-35.402798
131.310822
150.665329
141.574081
141.691330
169.071259
132.992676
141.721756
137.088974
158.295029
115.738518
173.558792
128.975494
136.451599
174.723175
6.303598
-10.850738
141.396103
143.065704
139.181824
147.676300
165.758087
168.924774
161.517303
166.174393
152.931808
132.382141
135.579453
144.242996
159.553070
36.723255
134.273621
156.691956
152.674133
142.720337
152.685455
123.812103
163.879791
170.496078
149.986343
136.110138
155.180069
-62.180309
-70.374359
-37.932819
-15.523257
24.788263
161.330978
143.854645
124.233009
133.254532
156.367630
137.724945
133.494537
112.735016
152.640976
177.087570
140.578018
137.960037
139.249435
144.233322
144.794449
141.770096
118.138321
148.476303
158.604828
149.263947
174.127060
155.937454
147.120209
149.297287
130.056030
169.641342
165.150726
155.514389
124.544106
146.288376
134.966599
126.719551
138.217773
145.049545
160.728516
145.333633
141.208023
142.264404
157.071182
143.284149
133.965958
154.970352
151.905197
136.084702
173.268127
145.698715
148.770279
147.121994
142.924744
157.693573
145.221786
150.949570
145.560516
166.039505
-9.368735
-8.358041
-27.243385
-51.018890
-19.196264
151.478058
144.694244
153.638672
145.872955
156.834854
168.143860
153.937119
120.397896
127.425201
162.174835
158.202667
121.574013
148.704056
128.182617
143.182785
140.786957
135.249344
126.887146
154.464020
73.769569
116.224350
25.314125
-166.770584
176.542068
152.875748
20.845951
31.782589
17.386724
141.874222
25.696619
144.407730
-176.459778
173.735611
139.203415
135.863434
154.524231
176.221542
170.929077
162.228546
132.144135
164.287979
163.252472
141.042831
143.705338
130.941589
127.953903
149.770248
130.283508
127.996552
144.807892
126.409935
138.618347
133.942734
-28.793924
-162.795883
140.676468
119.568970
170.412476
158.587585
141.559250
-41.675255
141.028931
132.040741
139.860977
158.588440
125.080757
151.221085
139.274414
150.332230
147.619415
138.130783
170.952393
129.476974
161.604477
161.765030
154.363602
129.965210
148.404388
107.155365
154.248306
133.380692
115.336479
120.281731
148.426834
136.013046
155.378418
148.477402
178.893036
163.717346
135.452209
137.319992
143.840393
126.220909
155.685379
141.429031
156.456390
151.015045
147.731934
131.897964
146.235016
142.240509
136.316879
155.239182
120.780022
-49.066288
154.568893
158.244736
152.645706
145.812912
148.021072
146.516251
149.949768
152.994827
138.878738
137.225082
154.631317
130.936523
113.222343
170.014603
76.085983
-97.038681
161.048264
125.542015
153.246307
156.633163
153.907623
159.037308
112.185043
151.660629
158.681351
130.862152
155.067886
116.970657
139.248398
148.860947
123.583923
145.522842
99.745354
138.991180
160.470322
141.913727
148.326996
135.205551
17.066748
-5.683789
-26.659267
12.341892
-15.708961
-37.881466
1.241908
163.870316
147.822571
164.015106
123.588554
152.341049
158.154007
166.646317
159.145584
141.687012
162.187500
133.894577
148.582199
4.200765
158.998505
146.956055
128.868637
153.260300
147.864243
52.345509
47.841160
115.964806
-150.634659
-136.628891
-145.797012
149.884811
134.281830
146.326874
142.193130
154.642517
146.894897
143.812271
152.272614
142.970444
121.688568
114.686653
134.530014
147.349655
127.218727
122.500473
156.390701
151.032761
148.724762
133.409821
127.948097
131.699234
147.810684
114.779106
150.633850
126.538895
174.518509
168.440002
172.247330
164.268585
0.785592
9.286328
163.971375
147.089325
129.106644
-178.165802
149.329926
145.411407
140.301819
167.749329
134.072678
148.900864
139.088974
160.901047
171.651596
139.835327
140.979568
150.986862
158.793564
123.562691
163.576355
134.238159
135.460526
147.560516
144.947220
139.131836
156.711594
144.314575
139.540604
136.210953
140.811172
154.920532
128.427078
141.486526
156.280762
148.796890
159.461884
-99.970192
-142.873154
149.653778
174.815857
-174.767731
-170.694351
-163.722778
137.275269
152.319290
143.525574
158.437256
150.656860
131.212021
125.576515
163.305435
14.651824
132.200592
-4.185351
-2.729504
159.305832
150.796341
135.147842
19.327738
16.579460
4.290305
6.297716
149.903488
164.624100
164.206177
139.279114
133.201843
147.936172
152.830276
152.785461
142.932770
114.441605
116.725403
145.166641
154.446304
-29.938644
9.952004
-14.718775
-3.705387
-34.422390
4.467167
5.153736
4.616176
-40.413792
-25.513872
-1.946016
2.042294
-13.088938
-25.686708
12.636523
-44.910980
74.339165
149.213562
143.956406
144.794022
151.606323
157.915436
137.377502
169.671249
149.129303
174.044373
152.534027
153.321091
14.540319
10.366613
129.673233
138.411667
150.909744
144.872711
147.912903
152.963806
13.167965
-38.224152
6.880168
11.542907
-38.439899
142.532440
150.786301
-25.338961
11.127018
-37.422955
10.315150
-0.629939
11.910522
-15.933008
144.482651
116.545441
142.997986
151.029083
134.547485
159.039215
137.293839
151.470535
151.729309
175.386032
156.525116
161.089249
154.769318
109.200729
117.337410
149.584518
144.879227
136.545731
145.147461
124.541168
17.307280
4.552813
20.990108
-11.966784
3.682063
139.230255
147.001953
169.963882
145.329086
142.435593
130.244110
148.027039
128.027069
108.928329
-38.578094
5.224797
29.766052
-30.501198
-45.845421
-43.478901
-18.852945
40.873699
150.191910
137.839737
166.357346
179.127762
155.683624
158.851715
150.114319
157.574799
128.723709
157.955566
161.682816
149.330078
128.566605
141.744797
155.025040
146.118835
161.855042
145.733109
134.921097
154.609161
161.694733
103.237114
174.027634
149.593582
147.225708
153.790283
122.934494
124.631859
179.709915
135.003540
135.163071
171.810898
146.992828
125.753448
164.645096
147.700516
128.136871
138.236130
-18.797743
133.984344
133.472397
152.470245
147.169067
140.398392
138.562210
164.186539
146.849655
172.390762
4.244640
1.568727
-24.946997
134.820572
117.512253
159.492020
130.110168
151.455414
141.010452
152.761810
167.039032
130.746429
137.750198
114.769424
131.170135
114.303917
113.523338
155.743683
172.263733
148.820068
130.905502
-2.360823
-21.085972
158.827301
129.256454
152.681137
146.904449
136.229309
128.854538
161.312469
143.748688
142.593597
143.576340
134.084549
159.295990
141.997879
133.480713
153.930054
108.095589
151.698090
177.249771
130.423782
135.179321
141.326187
167.333786
132.915253
159.037399
140.982452
145.249161
73.480827
143.640717
113.047096
-170.050903
173.788757
121.270592
165.715836
156.782715
169.878189
135.496246
144.316422
134.919235
140.603577
176.811111
152.506729
119.511063
144.729294
141.290634
146.416977
148.630188
149.339218
175.649216
162.075241
118.725388
176.711029
159.043304
116.483627
-176.982391
142.053101
143.758347
155.450165
147.968506
168.440079
151.855606
135.750854
152.445084
153.775284
149.586960
162.389343
137.742538
167.220551
150.543793
137.401672
178.560593
116.621910
135.551086
141.438034
139.252762
124.690193
156.480621
140.633163
123.830971
142.644226
171.605316
123.277176
123.375679
126.176262
157.756577
107.229965
174.204437
143.524704
138.092026
132.894302
140.991562
149.276321
133.619202
139.279053
169.451462
-17.940874
-47.634575
156.366440
163.134415
141.496170
163.928833
141.416367
143.483673
151.087357
147.620468
141.259964
162.018967
144.801590
-3.821876
19.113041
3.925806
-42.212742
17.466013
-25.540340
-29.764532
-3.511957
143.713715
148.494751
137.188660
162.593231
167.138016
154.237000
142.526672
135.466751
158.653992
123.055115
123.994484
137.830124
161.543823
167.480286
133.271988
123.388260
143.285263
-50.515957
16.770517
29.417952
-45.440907
-47.619995
32.631599
7.818687
-0.679838
156.988037
144.255554
145.601944
142.595688
151.394257
146.098450
151.223221
140.577850
121.380257
145.116058
150.316589
146.063034
138.542786
154.454865
134.757614
158.474564
143.297272
136.921082
156.535400
114.324188
132.175339
128.912384
164.597794
134.052246
144.590195
141.323654
157.371414
151.504822
115.458549
164.461990
152.607803
142.375946
134.674805
143.694351
22.962349
-26.023359
-19.158619
-21.274384
-30.806286
-15.829999
15.885841
158.615402
-69.117302
14.461364
-16.596615
-19.123415
-27.205338
-17.925402
-29.114527
-10.548574
129.823914
140.707825
138.583130
148.458420
148.203552
127.250870
9.759953
127.447525
12.844247
-6.771698
-11.110443
3.949825
132.649689
155.077728
136.727310
170.892700
153.522186
158.840561
117.146248
125.390739
132.281189
155.285095
153.523376
177.828125
127.612244
129.765808
138.456894
125.261375
137.471252
111.364304
160.175247
142.500519
165.575027
-4.061148
14.573024
16.061365
126.604599
12.912722
61.993431
-170.597946
-148.095367
176.937775
-157.523270
-146.036621
175.974670
142.135513
-164.079971
130.006012
151.745621
144.507507
137.143799
118.677757
159.446640
150.605606
140.110306
137.240967
153.855637
174.668503
138.497559
118.791832
144.223419
171.793533
150.192078
143.982773
151.741226
126.784164
141.027252
148.735016
123.745300
137.109085
144.098938
140.934540
157.787872
153.103851
99.915886
148.434540
149.304489
130.652954
115.439178
148.117691
145.693726
144.892792
139.924561
144.743042
156.705887
156.207764
150.632812
131.391769
146.442169
138.012665
11.803065
111.001404
160.195496
169.315811
152.378723
138.755997
157.383865
152.078125
140.389206
154.739075
112.971230
135.078949
146.754639
155.768906
130.709579
124.700180
115.653076
-2.521812
20.573145
-0.597744
21.315451
-52.467361
157.775040
136.473312
111.020416
136.906860
118.160873
134.987518
145.535599
163.440277
130.944473
128.187531
-14.492974
-16.516680
-8.723481
-6.320247
16.695480
-0.659679
-5.244113
15.271735
-40.027122
161.909698
113.323853
159.510086
151.034622
166.402634
145.322403
143.838181
155.293091
164.052353
133.133224
160.971558
157.388580
165.878387
135.191483
138.086868
64.201538
7.321371
0.918771
-39.708260
16.267830
-1.018564
27.006941
-142.487625
-5.435091
17.176521
14.265216
-44.573132
12.979230
-33.618092
146.327347
153.970749
134.880020
8.429885
-3.115584
-34.864044
57.818100
-61.548859
24.556084
-25.545227
50.739582
9.084434
-16.086428
-28.345469
143.400497
145.144989
137.270599
131.837128
4.931653
-12.603354
-24.845966
-6.342823
-14.474869
-41.605553
-10.220119
-32.108788
2.949487
-4.774586
14.011922
-3.085657
141.492371
137.912567
153.556824
166.254807
145.528030
171.641296
148.880569
148.376114
145.179413
149.623352
163.858749
11.651053
43.748413
9.386383
143.954834
143.063675
158.909103
149.475464
165.315002
158.063187
179.149338
151.686310
139.370453
144.416275
160.352432
153.754715
165.480515
141.377579
148.976364
156.863342
143.426910
133.128708
122.914932
137.079620
153.774277
154.837723
119.318916
115.272697
157.246857
-5.214511
-13.729232
2.698636
56.097473
-21.728622
129.359024
165.814316
156.956528
132.081665
163.620148
143.680969
160.269226
160.246399
161.428757
-6.302540
-37.265324
-19.915384
-28.178833
-5.240787
-20.351215
-13.695174
-24.304317
-35.022072
-35.981087
-39.409286
14.707803
0.596105
-106.103661
127.873535
-75.451828
-41.276775
17.376390
-6.165069
14.177373
-6.711479
21.148905
6.774131
139.418167
147.022766
138.314117
161.974152
145.014954
148.368225
159.133804
152.255829
129.207947
145.741974
166.674469
166.408951
139.305038
153.221054
139.887421
155.675369
171.720200
157.174057
165.473175
149.726944
138.258759
143.643768
131.288193
143.257446
169.034607
150.304123
142.488403
148.427383
175.596466
161.211456
123.640121
117.388039
146.144333
146.395889
121.878288
142.006134
147.216858
120.040100
149.438889
117.874443
125.054543
148.701263
123.861420
149.972107
145.990784
174.625443
159.779556
103.648453
131.237701
155.625900
154.069824
135.515747
155.132614
146.228622
157.740021
135.124939
143.208328
159.276566
148.563354
134.060776
132.326431
132.407776
140.732895
132.146637
22.888275
1.460051
135.238800
119.702065
131.614929
117.627296
163.511337
159.149277
120.045433
140.371124
131.046326
147.136246
138.968582
134.473511
150.401321
154.546265
-18.912577
-4.392176
11.378905
-34.546227
122.671341
153.177032
152.687042
154.718704
128.623840
152.200577
129.262421
128.017075
159.516251
173.286087
168.455658
170.817703
111.871956
-12.524983
-32.953625
-6.607467
-44.741707
117.045433
59.607807
35.101192
160.226837
146.697739
170.854782
142.041687
137.404175
131.097641
146.169037
164.490097
153.984634
156.469604
149.212234
127.889137
122.807739
13.799292
-6.799100
15.540309
7.874346
167.217712
174.435776
143.645584
120.893234
143.443253
140.468536
161.101990
151.057007
160.927643
156.874786
171.772064
151.516968
146.875717
131.061844
177.306503
143.738861
148.830780
125.062012
155.330597
139.676315
147.095978
-0.818766
132.673264
152.870377
118.893806
142.557800
153.288956
167.764999
142.267090
150.542847
141.558777
132.026672
119.930244
139.468918
139.295670
166.308746
125.651352
147.606293
131.893677
111.276726
174.776169
152.862167
170.890366
129.934235
137.387833
129.225861
146.854858
139.583130
161.395020
145.774780
139.067871
146.883850
140.953629
173.126007
150.619247
109.964684
171.747208
148.417740
125.849739
165.790253
136.150970
121.920731
133.692673
141.290192
127.856422
165.210983
152.462341
159.387009
165.458344
-2.641676
-37.148899
-1.688180
15.706666
138.665237
129.084717
157.904617
142.131104
161.606842
147.970535
133.345337
172.374573
125.633865
170.345825
153.250504
153.557846
126.314781
122.867599
155.601074
166.586426
136.707001
170.792755
171.388657
112.200905
142.948898
141.177490
-110.410019
119.365677
-127.201637
175.794144
167.594528
-163.202545
28.124249
-157.341080
19.815891
-160.913345
-142.119766
-41.039978
-28.781481
-7.164480
-45.818245
-36.568371
6.437331
-26.311769
164.867752
153.455170
150.114395
149.036575
140.584976
143.501953
137.411026
156.917160
150.915039
129.569260
130.083084
144.223419
136.493546
147.346375
165.138275
138.729050
150.885040
151.938293
139.753036
139.296616
163.841339
147.172775
136.797180
159.583298
149.180023
143.133759
168.597580
126.402168
113.652924
166.638443
146.829941
124.780006
144.307220
140.654083
138.761261
144.012329
155.898132
145.816055
124.636765
142.656708
155.979263
163.967331
169.935104
158.782959
147.988007
134.711655
151.984131
137.402695
141.405655
160.115845
119.790573
137.520767
151.016983
159.033234
136.630753
147.691986
153.398483
144.211624
177.881409
138.132736
143.813004
150.167358
157.512848
132.475937
135.092667
118.125809
136.540207
174.416382
128.773727
3.792043
-33.841206
-12.725477
32.653687
-5.993091
-42.347179
-44.476673
-5.909926
-7.416747
17.884314
7.099399
13.107172
165.756332
140.958771
21.790342
-33.671673
-32.083275
170.932983
138.152786
133.505157
130.459122
-46.119503
-6.155331
-16.885521
117.837685
144.709686
148.574631
158.897308
128.439453
-0.900703
-41.991802
-17.330570
-24.061071
-3.844150
154.212555
128.554794
147.316360
161.836136
147.945007
164.136124
5.365383
20.394447
28.082432
15.004263
-2.145575
-37.096745
20.455715
4.509541
-9.349813
-36.138412
122.804253
155.456726
155.502472
137.733154
150.933075
104.925568
140.689072
138.727234
132.648392
164.408249
-0.605226
0.803082
-38.953846
-5.401600
23.854078
0.201741
109.296959
143.606384
161.342194
158.300674
127.569618
160.436142
135.440948
151.284576
153.965118
147.924133
134.143555
123.743721
161.357590
127.111946
150.321014
168.638184
128.062866
-40.669025
144.573624
150.651688
152.346725
114.090263
145.504089
138.138412
156.610229
139.190353
146.217651
111.951447
145.806580
112.382332
139.959915
158.032028
-5.437686
2.647967
-1.095215
-7.790546
-30.383501
9.565340
4.511105
143.727859
137.739456
158.131729
134.495239
151.658936
-44.533329
4.972087
5.757962
-27.713007
177.632050
165.185028
129.943466
156.420364
126.717224
121.951355
134.984299
149.645508
157.280045
131.560562
113.697739
137.595673
152.091415
162.682907
171.552551
157.617905
153.097717
154.181488
130.887497
129.318298
167.918945
-161.778915
29.350895
45.993259
30.794781
-132.505676
-146.813202
26.299864
-1.310301
13.867138
-43.724415
-34.129585
-60.725380
30.238287
153.626755
-33.899750
9.073786
-47.276466
171.350021
161.809174
128.651550
-4.350506
13.293453
-7.971073
150.032944
164.362183
136.547394
139.822433
137.683075
141.906921
141.137039
-177.176224
126.509811
149.794449
135.294662
151.515564
112.071915
118.146477
128.289932
154.396942
132.791351
164.671585
156.308167
139.733154
175.118576
122.839767
156.363174
144.199356
-167.121490
135.449432
140.512695
153.217896
144.546097
-22.811913
146.993881
119.661835
135.102768
140.764893
141.827179
132.954468
165.040298
166.377869
147.211685
118.864761
137.132904
157.786728
163.932922
160.136948
139.264816
82.628098
179.484894
147.638641
141.882812
93.103401
155.298447
-40.928768
20.400482
-41.091629
7.198464
0.897003
73.227478
-15.173316
-44.262199
25.473310
-40.010448
16.393452
-40.292042
-10.261323
-23.089315
-46.979595
152.527542
159.528915
169.447632
137.305756
131.255844
164.460236
138.252609
147.279175
157.241577
147.257553
98.774696
148.791763
144.939072
138.050735
134.884354
24.168999
-1.025266
-39.468929
174.024094
144.236084
149.412720
131.132629
168.471436
150.293549
132.951340
156.389435
127.698975
-10.598063
134.615433
140.869308
134.260986
149.734085
139.829697
103.458794
124.091415
118.970848
145.678970
139.633377
149.144699
135.560974
150.880753
172.225555
156.507370
161.595627
135.659058
125.557159
158.860657
111.915390
144.706268
136.111572
151.078583
140.469452
168.274506
153.861389
141.854660
170.442795
116.457382
155.547562
165.732452
122.310593
142.281418
152.541428
142.154785
137.390808
129.879425
136.103210
154.111984
123.873726
149.886612
154.338348
165.294647
171.290405
140.340378
-34.364960
-3.936416
-25.090845
-16.898203
128.305481
158.211761
156.362732
148.271667
143.282745
136.668396
164.892273
141.075424
142.516388
178.162704
13.132494
42.695244
159.133591
-146.203140
130.524628
162.266724
147.566757
140.837051
-21.650326
130.505722
173.828018
-46.549122
5.972448
-53.271591
-37.020523
-17.434980
153.328369
114.782768
149.481415
160.722260
140.421967
-155.083405
136.736435
123.433632
158.896164
123.067780
138.935684
160.402863
151.968719
154.640594
152.437103
165.480621
151.053772
127.499626
143.135971
144.241013
148.816483
154.705032
139.563919
101.302895
151.523804
146.182175
149.485565
168.691635
142.639038
126.336922
-39.510860
-33.108864
-17.274223
9.137230
-44.564285
15.181039
19.893679
17.815292
-30.830950
-5.779334
1.564855
-36.012085
0.431147
-5.681099
171.895355
155.649506
130.682251
128.034241
163.322815
152.747833
163.947906
106.648216
137.411560
154.847855
-5.354561
-32.802151
103.080170
158.934860
167.538818
155.355377
129.369064
135.512955
141.539932
145.145798
97.798111
128.163132
147.883286
139.877930
133.567627
146.929214
-154.962173
126.638504
172.610382
142.880112
160.438995
153.090836
167.854736
139.704391
146.911835
122.740814
151.758026
141.831055
148.105438
156.385635
144.075409
162.649246
131.096909
146.940918
147.806015
116.726357
139.707352
140.067673
161.216995
144.726898
146.350952
146.040939
162.936035
144.071655
158.557526
170.440002
0.918771
-1.328101
6.055826
-30.136070
142.033127
147.010468
131.568481
159.471085
166.565094
159.276794
137.278458
130.432861
157.780228
140.313416
154.605209
139.272720
143.446808
142.796371
145.442566
135.181656
139.062256
162.108521
144.181625
139.303268
169.698486
136.992935
12.577065
144.466858
129.937317
149.564636
153.317062
176.220215
142.635498
177.382278
148.740097
159.464859
147.632004
159.935669
152.710236
155.651428
140.031570
147.270477
153.674133
153.426346
126.163872
154.263550
150.205811
151.654709
143.739105
159.170364
150.982956
136.522141
140.038269
4.555093
-24.385382
144.910934
122.339470
159.555008
160.141556
151.234528
134.331039
129.225281
153.043259
146.590912
160.210968
145.375183
149.174744
120.667755
150.279907
151.517090
159.468994
4.645026
152.378235
172.965271
121.775314
99.551804
161.588974
160.276505
140.434555
144.576324
155.412064
120.404083
111.849968
149.308777
154.977661
141.720428
147.314102
146.190491
24.229776
152.955765
156.966034
161.439926
150.711517
157.116577
159.823868
153.626526
146.960876
145.899750
61.806747
151.099075
147.660751
128.573730
141.256348
156.587250
130.496689
148.210815
165.251587
134.366501
143.439926
143.443695
167.364410
135.272385
144.919647
124.565674
135.800751
166.796768
143.497955
135.216660
158.406586
145.561279
126.124146
131.465942
-39.051811
143.468063
154.559753
147.690704
154.639908
138.873901
153.244873
133.450500
142.921921
157.677277
123.706551
145.917252
135.774567
140.770340
152.572723
144.222580
119.731697
135.834976
153.979797
152.094131
138.539917
135.866806
145.971008
161.164276
157.619629
150.399826
159.801498
146.289810
144.389786
110.638359
141.757919
139.008087
144.227280
136.137924
128.843170
153.759842
168.891144
142.440781
129.831284
124.515572
133.738022
-0.742568
-3.787600
-40.425163
-22.347456
128.302277
152.453659
162.423248
157.397598
125.211624
3.007131
7.746230
17.671305
-22.112602
2.181039
-39.444126
-6.280632
143.073746
150.820175
130.974396
162.897354
152.030197
165.558258
155.352570
12.041855
27.676636
-38.473068
-17.459059
-4.606746
24.808487
-40.221817
123.152481
163.953613
143.687637
147.677185
131.056412
155.137207
154.561859
152.581604
145.313812
155.348953
-7.792964
11.413749
7.809318
3.084134
-44.858974
-14.535924
22.742067
162.521454
134.435059
144.092117
147.265610
146.266373
147.432404
150.658890
149.057693
147.452194
155.822067
141.643311
118.193535
164.573532
132.491394
155.416046
134.265396
179.378174
157.686996
131.214264
3.010124
18.367468
117.722755
139.587555
136.248825
161.479355
144.702515
172.081558
108.710953
139.867294
154.187241
105.674881
170.969864
158.214417
139.685410
142.161911
119.671356
151.861084
138.461258
144.614792
150.115829
138.816360
134.204742
145.717468
-2.693481
-15.017594
16.705261
-50.845169
-14.708961
161.503769
143.212418
144.132660
145.466125
134.167297
101.650795
139.595535
137.052521
132.183609
135.478226
140.217239
133.737885
151.381790
130.216568
134.276947
154.049454
132.166565
162.075851
167.469940
145.623993
130.043564
166.868195
117.836845
151.708649
124.860741
173.226807
142.634033
130.697327
152.255753
176.131561
150.355865
153.049362
145.979706
127.963097
146.103546
135.260620
173.343399
153.239059
129.977188
143.117142
151.479095
137.305496
142.306198
151.239456
138.827866
-34.488808
-14.998208
13.517370
-10.065110
-43.681515
115.445938
127.514977
146.616928
142.169800
151.609711
119.939301
152.337738
125.964035
142.256180
153.191238
143.712753
148.965088
159.993546
123.190620
138.978226
141.083740
130.208984
120.268478
131.985107
145.661179
139.121750
153.029327
155.289139
136.700928
147.612640
-128.631897
143.132660
-23.586283
154.923569
136.371414
134.849731
144.147385
142.608810
142.546387
156.003860
148.062363
147.996033
111.608414
150.132156
141.228271
157.391327
142.532562
179.330307
148.668381
147.516006
145.579712
145.182220
166.758743
146.605301
141.737457
154.018646
155.721603
157.333420
141.909714
135.923172
145.370789
144.918076
151.122604
119.192451
165.997742
130.687759
130.436569
147.370728
135.176254
152.965714
-177.791214
147.540314
123.566887
141.745728
145.572449
146.697968
170.561676
134.019669
147.508423
133.654541
138.081833
126.887352
124.961746
-11.352044
165.844864
141.450317
159.688889
-177.355347
152.598953
154.132767
146.714645
163.131271
128.500748
162.034302
128.752960
134.622604
120.149963
-179.980194
15.992689
12.198861
158.516190
155.483719
125.301491
115.539459
116.870033
163.423325
135.850479
154.247116
154.876129
147.896133
135.135956
156.934418
-48.449856
4.159536
22.779430
140.677963
144.603180
150.412598
-33.391613
137.828415
148.863617
113.864708
146.866608
136.697754
165.594070
118.039635
125.208862
140.813065
127.456978
146.899658
12.771749
-35.056805
142.706955
135.531967
151.067078
160.450027
149.434525
140.382217
155.836395
155.192947
146.382599
154.776688
136.757462
138.351425
145.333115
158.634369
151.532654
141.526108
151.548386
132.754684
123.025986
140.208176
117.945610
140.491776
123.958076
118.380859
-156.205933
139.790970
165.801117
150.454605
163.331833
135.553345
132.628983
156.145691
160.416809
144.995712
136.893326
152.155518
170.364548
128.671692
141.594345
149.803177
145.510971
153.463501
171.861267
151.839722
65.030350
175.925507
128.630585
143.964172
147.376755
146.690063
139.855545
150.119843
141.715942
148.482544
116.912560
162.646866
19.528276
151.115997
-178.098434
148.199738
155.978043
140.273315
147.302292
141.922958
-179.878052
137.766190
142.275269
141.872269
157.831039
160.897232
151.086670
160.142990
137.461655
149.062302
142.334625
151.766800
136.723251
124.335022
167.381104
145.451843
123.092010
151.247375
148.063187
130.929993
108.447792
173.861404
128.897507
7.285884
-36.215813
-14.464810
144.286407
140.752411
149.102646
19.595655
18.272738
7.477113
18.338182
-8.877855
20.094893
8.915462
170.835892
160.131561
140.046143
137.798035
10.074759
-10.036404
2.613143
-22.009640
-26.102581
-17.858416
134.688461
151.465561
112.639160
152.463287
136.851944
152.065857
106.784149
155.201035
145.019928
163.598465
152.880005
149.196487
153.201614
114.346069
166.044037
125.098526
138.826736
139.350906
136.377716
130.736038
89.947975
119.972786
135.466965
134.316071
145.941742
137.447495
144.014511
167.380600
148.841888
143.314896
112.397064
118.657280
145.096100
139.998459
140.844254
168.288025
155.170105
146.056686
164.009903
147.431686
144.355820
145.304550
145.399597
147.718674
148.132019
166.187439
148.433685
166.781586
166.327347
126.699677
121.633011
112.599869
176.941544
139.912262
140.769943
156.365372
153.728577
158.360596
126.350212
123.427521
145.123840
157.993759
159.629730
144.834885
147.313568
131.590744
153.631668
154.895737
26.458332
-120.868004
-133.588089
-168.033035
25.003162
169.394852
175.207474
153.663651
78.922966
125.945839
128.965164
147.168457
166.709076
156.974792
151.857025
106.097198
145.771088
151.869873
-64.385536
-7.017860
125.280525
148.009888
151.835541
142.506973
156.083740
143.947464
144.594849
-172.543106
156.517014
149.154312
141.417572
160.875870
156.138641
143.598114
167.174530
153.435272
109.856766
127.904465
160.253510
132.466003
-35.353317
-36.590252
-17.813282
4.666526
-40.948093
113.367340
-154.948257
163.149002
141.632736
150.608505
122.747314
138.296783
150.984100
27.342949
-138.873398
170.323227
-162.540833
-161.337692
-78.315659
131.229080
151.763824
131.392868
150.280411
151.436386
167.691071
155.779190
130.626465
160.152832
156.321243
116.311874
127.417229
141.244308
158.330887
-151.374298
138.130981
147.569504
134.813522
155.817993
124.261528
156.142227
140.912125
153.527557
147.350647
143.868134
135.135803
125.938873
159.689270
154.176849
149.784729
149.979065
144.685608
149.747528
137.439728
144.994003
-144.623672
66.594658
73.218506
-172.112564
-169.747971
168.107986
135.591232
-155.008682
-166.880051
-126.841057
-147.616318
76.939888
-161.159348
-174.248810
161.920288
132.507736
140.460068
147.799667
143.032516
147.066040
124.717789
142.799866
119.864250
110.090187
147.420197
145.342804
168.427841
121.555420
122.631203
132.777115
33.759888
2.853276
140.478439
157.981308
-159.404160
-151.468094
165.307739
72.177292
36.745338
150.986267
163.212906
146.426208
143.753815
158.526459
148.875168
140.121750
126.110832
-38.618870
27.840034
15.984035
5.449674
-13.444180
-39.803772
-5.279973
-5.754864
33.128231
10.014648
-38.840157
-32.949409
-45.579395
-26.953156
-6.769555
-14.716046
-25.524191
-39.579865
10.409134
-8.624388
10.135099
-43.500607
161.689789
141.608398
152.449188
139.969162
147.678146
151.866928
-29.872377
0.945019
-45.541573
-21.026651
-19.810339
158.187225
152.778976
143.162903
147.682236
144.488678
122.789352
146.675949
127.086945
134.219238
171.677048
137.791840
161.856644
134.913284
145.943802
109.898926
147.693130
152.380844
131.925446
144.784897
135.498428
155.475525
-49.717224
140.408279
141.161438
131.100632
152.075790
152.877686
130.728699
143.182251
143.449570
152.483612
132.713333
153.554688
169.995682
136.499329
138.968307
-5.566515
20.402912
-29.418200
-41.841114
-25.766092
-17.239769
-3.335072
25.433905
160.007889
2.803585
-12.281287
3.295862
16.121824
7.862772
-19.037247
-43.689716
14.378862
9.098351
22.042860
-0.972168
-1.956147
3.658750
0.960627
-8.041126
159.409348
151.940277
117.636711
147.213867
160.323334
164.898453
151.433136
148.157013
144.170532
147.808456
160.785400
151.741333
133.112289
140.351379
134.404633
118.203087
20.528791
142.669449
163.004059
144.470840
143.025818
112.826668
161.319077
-136.204269
-131.654434
-143.114746
-176.751633
-162.854462
66.080032
66.053749
142.388046
168.626434
145.083572
151.934830
140.577316
160.622971
177.105377
150.466278
135.843613
133.224472
164.724640
121.309013
142.678162
125.546387
177.905365
167.377228
139.309357
151.992752
145.908386
138.683487
159.892120
143.874512
149.542694
163.224640
152.849548
160.039062
159.924194
135.809723
178.928436
142.829666
0.880934
157.696838
103.546585
178.525787
157.165710
151.285309
122.830780
148.869476
138.943314
172.368332
138.303925
-40.992695
-132.604706
137.208694
110.453827
111.928505
138.494812
152.956436
166.226883
147.215134
143.698807
159.244186
157.058334
153.324402
133.131866
119.370430
154.169022
154.310654
145.403275
147.382843
120.178986
134.450867
161.634369
162.733902
141.538498
119.425690
157.864273
172.094223
142.437790
143.781525
125.068489
139.805298
153.216553
95.876938
142.580353
144.433624
150.455704
148.206558
142.536362
140.351685
149.090668
142.965683
135.389999
161.711853
167.886047
136.861008
143.061462
150.125687
130.521179
154.397537
-11.761353
-1.808510
15.365300
-47.624947
128.586151
151.557831
152.600113
135.195038
133.860031
154.763855
157.905380
131.919373
-7.284430
-4.873952
-3.583591
-24.010530
4.645700
20.104214
-12.242872
-4.916096
34.878826
2.188475
-19.270420
138.087341
116.323883
149.386337
136.929810
142.660568
146.352005
140.337173
153.899094
136.827362
139.799652
142.274033
160.988129
141.082092
137.759308
143.922272
147.799225
159.390305
148.925995
115.031212
152.840836
160.051529
137.232864
144.913513
148.838821
155.311829
149.818771
164.454315
149.827698
145.131836
145.785706
153.602524
131.418854
160.075256
166.508392
174.467804
147.951523
134.559601
149.846939
-178.870468
136.886658
141.145203
153.858719
137.284424
147.588120
151.767212
151.802109
147.814133
144.611938
153.549088
149.930084
175.010727
111.363976
108.452560
148.571762
136.875000
158.845459
140.246368
174.847290
167.419418
-174.333893
133.799103
143.457382
172.208008
148.070053
140.485092
108.404716
136.786911
143.841858
143.033661
137.709122
178.459717
150.870911
129.225723
141.050598
151.629913
2.421558
-26.783466
-15.009051
6.671385
14.941728
-37.233524
6.253728
-11.676375
13.720552
-46.810776
-5.168390
-10.548127
37.416389
151.331985
28.076796
47.227215
23.889528
172.471634
-137.821564
-133.278061
77.638062
-169.831177
16.980661
161.306381
171.488739
130.022507
149.760284
141.526688
135.730774
137.922043
153.911560
139.760498
152.067139
161.505051
156.029892
141.881927
144.810425
129.566086
142.074036
168.941864
149.591812
152.573929
173.642807
119.960846
164.107285
152.705093
151.373779
110.768692
132.126297
152.337341
128.023849
138.360611
159.738708
135.589188
-179.789703
138.776703
124.426819
11.554267
124.024231
146.447342
149.140076
129.541641
138.259750
153.133286
150.475250
135.614899
134.340073
155.190445
134.635056
152.806290
163.948227
161.633652
158.278595
150.484116
147.635849
150.298752
130.058990
145.790833
143.323105
107.787865
157.196091
161.911926
147.131180
148.700012
129.369736
151.927994
115.814323
131.894119
138.657318
130.072464
146.289749
144.843445
128.851166
135.623428
141.949417
-155.011322
-169.324280
-148.281082
170.029633
51.201569
22.785896
29.512156
133.232147
-165.671860
-138.804291
41.632477
18.804758
26.748850
141.194626
139.477158
136.098663
144.059769
135.653290
135.753906
105.082870
162.371185
147.962524
154.166519
141.596024
134.662140
126.485779
125.613686
62.193970
169.823929
161.599930
161.045654
143.192810
1.826921
-3.443953
147.132355
173.594925
164.714722
161.195724
126.168327
153.576080
146.422302
171.959625
116.688309
-4.692187
142.806824
142.752502
128.213852
113.015060
154.357620
134.819687
21.921051
-1.397738
-32.212830
-17.391010
3.479697
9.439858
-3.901137
153.863998
147.191605
161.802292
145.467255
156.761017
-155.662750
-147.645660
-164.302917
-151.351212
-150.344528
160.729034
170.354782
142.167160
139.673157
114.210045
158.286255
119.701134
156.135101
125.518120
158.679611
134.488113
150.750488
149.035522
136.337677
142.477707
138.036209
137.609329
136.784332
147.208649
127.706078
144.155594
138.686432
134.097809
132.846588
166.502823
130.137329
120.977562
-36.800781
135.310196
149.354416
150.343079
138.086334
157.504501
151.745132
145.653336
139.543900
153.465652
-19.569927
131.763992
162.859695
174.379578
130.882965
138.167679
135.781265
146.221375
166.784149
148.229980
152.477814
149.275436
92.286263
149.577057
172.436737
154.542603
169.244186
127.548943
145.108322
144.649475
-16.624496
7.483540
8.880688
152.545486
133.449310
139.890320
151.716141
170.599106
144.194000
156.267944
152.926300
-15.688300
-10.550103
-15.433129
138.634598
118.932793
173.889755
140.649765
120.457840
152.739212
156.121338
158.579041
9.640145
-14.334831
-26.894781
129.494827
59.174004
168.511902
125.621788
-158.093369
141.374985
157.421844
147.323135
110.458260
144.302490
131.623215
168.399048
132.169647
131.732010
130.825333
165.228928
167.557419
154.451904
-50.269264
154.184235
168.649551
126.369011
164.219864
115.460915
149.508209
122.483070
120.779495
142.036057
171.441925
144.557770
139.035294
151.617676
150.731934
144.939285
172.334564
128.416214
140.538162
156.823669
105.804352
153.314468
142.352676
145.536911
148.364639
124.830048
160.152023
12.881050
17.892385
21.000689
20.334465
-32.101978
151.471725
162.458420
143.894897
133.406113
140.218643
142.206665
132.634613
144.331863
136.410583
158.491486
147.711990
142.374649
99.444733
29.286579
10.933008
44.394527
-34.802860
-13.046056
-39.279430
2.202737
-44.546757
7.015540
-62.171635
121.752174
164.577606
128.263824
126.106255
137.056870
162.710541
134.045853
-14.772900
-29.145802
145.530350
141.526245
119.997917
169.686127
157.272552
-172.418106
-171.305603
176.718826
-164.574600
-137.387619
-139.271240
168.035690
-173.011826
142.527786
170.536942
72.006271
-163.675034
-154.648102
-141.279907
-144.932373
-147.121948
-153.841934
-164.695435
-169.188156
-117.760132
-153.408920
-163.479706
-169.393402
-167.546539
-156.750229
-179.583145
143.632523
171.773178
-174.118118
149.775284
-147.636505
-133.645844
-143.346497
28.220858
-146.676910
-174.649307
-143.049377
5.587214
26.715200
157.499283
164.570175
17.063141
29.010773
14.342637
8.151168
-11.170943
-34.118099
6.699839
-13.023798
10.442725
-20.037352
150.970352
137.448029
164.116196
147.882629
129.868454
143.244034
148.778580
120.870979
155.846710
160.179169
133.497025
163.713348
127.612762
160.513123
133.968109
154.148804
144.706985
126.514565
-6.563216
-11.522939
-41.335289
-24.151970
-3.873734
142.747055
147.609528
136.905350
156.406677
153.205597
156.622574
135.531418
100.820724
117.767075
161.520508
174.305145
153.207565
142.295181
137.166031
140.400070
129.755280
130.620605
126.324013
-9.428504
-8.544494
135.937851
141.712982
155.768951
-20.779123
-6.916903
-41.454651
155.654068
176.514725
143.082214
-19.142618
-22.541250
13.367867
-16.246262
-16.987268
0.351102
15.478377
13.176147
-31.983763
157.402863
125.492996
148.126831
139.694870
144.763504
138.186340
151.562698
119.841698
167.212692
144.546890
148.148132
141.319290
145.887634
140.483307
144.533997
137.205688
149.076324
-3.562494
13.801654
-11.299702
-30.169989
33.085411
28.515387
-30.653881
1.773213
15.635650
133.675247
119.295876
111.701561
129.963882
128.004608
151.146088
153.021057
139.940430
165.848206
151.021790
146.636429
98.606682
142.364624
151.509888
153.760239
140.741547
141.042007
138.542709
150.246536
-178.194946
118.976395
136.532867
160.737427
145.625748
134.606644
155.963470
135.685394
151.741241
130.088699
128.321075
148.603409
177.683517
149.114655
150.608353
152.288803
166.496872
150.214020
154.204849
110.844894
170.956894
141.949326
137.550537
167.606064
145.878082
140.763519
152.407883
138.914841
136.869995
130.768463
137.911911
126.301285
161.010452
140.321304
154.814072
-33.421444
-39.659245
1.559092
-25.108694
0.904605
7.933083
-19.989742
31.949451
12.493829
-30.088686
-0.560230
28.782572
174.610382
26.331802
-23.776047
-16.552198
132.667709
113.637810
170.060410
159.338272
144.283646
97.720398
118.052505
143.227905
128.066910
163.102966
114.603981
152.735504
152.844467
149.138672
162.947769
162.408234
143.112900
144.275986
161.564667
169.311630
144.440948
160.796387
123.378220
150.256332
133.084534
147.318741
168.566116
160.161499
143.867676
130.909485
-175.521912
145.217300
153.649139
21.554022
24.352938
-49.599022
-53.042767
132.063751
158.862747
138.902374
149.298340
128.889862
133.819489
117.861694
151.795303
146.469666
104.650650
146.357361
-42.294094
20.058111
-8.812469
-10.826565
-51.260868
-45.563679
8.921432
16.846584
171.808121
145.339981
162.144424
138.742355
159.939560
120.666924
-40.551414
140.629623
2.994867
23.655329
6.392951
-35.219139
-39.036812
13.000698
-34.820438
-1.657412
-11.156267
16.395678
2.488292
-4.490084
121.932014
151.665222
163.695206
139.843018
169.843170
162.733017
163.394592
134.901718
153.274521
156.883514
163.512115
140.457077
135.351868
139.088623
140.320267
124.614555
145.153351
143.674927
161.793884
157.332962
126.557907
157.711258
121.715942
155.340820
145.947388
129.925125
154.971573
132.224731
130.126236
-175.579987
142.483124
149.060928
147.409470
121.645035
152.029755
162.254822
120.854317
73.638245
138.583710
141.282089
128.322418
150.797012
139.964905
157.660385
127.917099
169.923706
158.059998
145.847473
141.204971
147.846359
145.489243
176.701096
142.762222
143.375824
154.538803
28.597122
14.069383
-41.204670
25.188614
15.479516
12.236364
-48.705940
21.467178
-37.217567
7.349936
7.099952
-1.370165
35.393188
-0.381035
133.106964
-49.174961
5.620054
-14.715751
-12.859615
161.258911
131.496857
2.513493
-22.684221
1.514136
13.051139
-23.461737
2.683579
18.248116
-33.806297
18.799681
-33.007378
-33.646481
16.626478
-10.118940
5.959635
-34.777832
0.134170
147.682053
157.978455
149.928619
95.429749
7.476299
146.443314
149.071869
128.193298
153.558655
156.281906
142.708359
128.529617
-45.540237
-27.135996
149.319046
139.991135
166.262894
162.244949
140.141602
150.742676
149.358276
151.646652
125.647949
144.476379
163.850571
114.935493
147.370270
134.437195
153.979828
144.313263
139.567444
109.239075
139.345627
160.323074
139.890732
158.647369
137.386154
163.487350
133.179581
125.144142
153.330414
166.613708
139.431229
161.880539
146.007858
165.806747
144.503723
118.563446
113.426956
127.004929
143.988159
146.491180
143.235901
115.459480
147.282516
123.872849
151.602234
154.559509
132.781525
145.778336
132.494293
164.565933
152.874161
151.301239
149.208664
138.191986
151.111206
167.321762
138.530975
-30.725590
31.525396
136.102478
-176.208664
141.085724
0.624323
2.099563
-41.430218
-2.783544
-1.223014
-10.383338
-46.932838
-4.860831
-37.229561
-22.545000
4.989316
-14.563275
0.966718
-14.764889
-16.777346
-43.475399
139.255707
-171.793274
159.959137
134.842957
147.599518
122.400833
129.771881
153.491562
146.503510
126.064194
135.316956
110.509506
158.819855
-177.460632
-17.861557
23.250799
21.085108
6.568861
11.635333
121.057938
148.793610
140.390411
124.353584
106.600037
168.246841
163.433029
146.630692
139.355591
138.289185
151.536835
141.517502
-173.757874
145.782837
131.775452
147.954819
143.523605
146.731339
145.424622
153.716385
157.116943
1.215470
27.181372
-5.503491
133.600494
113.152054
175.946228
138.245819
159.704926
157.942535
157.875412
155.710739
138.582230
-21.322466
-3.929345
-39.225502
-44.809795
-36.833149
139.925339
169.197067
17.219660
-6.181646
-15.584237
141.563461
37.994389
-9.756891
25.319643
-42.547764
27.167850
-19.885906
38.229923
-24.591978
10.584797
-47.419285
16.230288
-15.392087
8.743095
-49.151630
16.128796
-34.729042
-10.423697
-1.775750
1.720673
16.502714
3.439174
15.220620
-42.750324
-29.777090
-43.692841
9.624205
136.281433
116.171577
143.880142
139.894623
140.971237
146.187408
131.892136
115.993958
159.887070
127.903130
109.398026
157.081482
134.922943
139.007370
140.737732
161.387085
136.436111
158.411209
153.971207
156.055511
141.204132
135.534164
140.656540
122.046265
138.317245
139.826172
135.468414
116.509895
106.408249
149.036911
125.142883
-33.996567
-14.556795
29.401752
12.219644
172.978302
141.373810
143.979263
110.978676
166.952881
144.539673
152.340118
131.121078
121.568916
120.308601
145.959976
-24.654913
-39.899170
57.453453
146.552444
135.111649
141.540451
158.646530
144.505737
5.958977
127.988342
117.948059
156.461777
128.856018
142.105270
163.600601
130.311478
137.575546
147.846771
164.272903
95.280045
157.492874
-44.213436
-8.460464
142.519714
146.020981
143.828049
133.443695
147.819168
164.254654
98.569069
141.899780
168.610550
145.860519
152.620392
142.281250
142.855148
161.294373
125.072426
157.955200
130.294464
141.896469
167.859253
148.510818
166.118011
123.880020
165.170609
152.104263
148.836594
77.928551
71.167564
31.834469
-170.523605
143.996719
137.195587
137.648483
-152.624420
-127.486320
-164.808365
-149.258499
77.215790
144.558929
141.301422
160.508896
147.699997
144.828171
110.263954
117.547806
148.781631
162.363998
148.743942
157.891785
120.731125
152.809875
145.621078
144.063004
141.238968
-168.292496
70.197655
136.757538
168.507935
108.746620
150.146149
146.812347
149.885315
136.498962
172.050110
-25.449112
147.986145
148.412872
168.324936
149.238388
160.119705
131.287704
146.553482
161.878540
156.774506
176.640289
170.733566
145.875977
159.860504
167.153183
166.948700
163.593796
123.163918
151.826248
152.230911
167.882523
125.830330
143.767960
158.881424
141.226700
158.429977
150.878281
150.448151
131.041733
167.316132
138.548843
148.218369
158.829910
163.618347
140.202591
138.040115
159.928482
158.702744
-2.991532
1.085885
136.206619
142.139862
152.015152
145.532684
141.555038
157.416885
176.886475
154.428177
152.872330
156.993973
115.030266
142.683533
142.233429
137.361984
139.294357
35.900188
-162.641586
-160.815231
-131.901672
-152.141541
107.564514
-143.563370
-156.509048
163.229736
169.424118
26.697950
173.151657
-128.795334
146.041595
137.104340
111.679771
131.774231
151.404007
169.322876
155.368958
175.060593
149.492508
-68.558235
5.105034
51.840168
-179.273148
-139.158737
28.696568
-168.290176
164.446411
113.241043
65.234146
155.521164
153.406509
108.368546
121.165092
173.219482
143.318863
153.815399
122.079895
133.441422
156.628067
132.257446
152.230927
146.138123
137.509903
144.433289
149.100952
145.647598
139.597778
138.256958
134.135223
156.089752
163.752487
136.107269
134.185715
0.039565
4.879255
7.722352
-18.753391
-17.501024
-3.596245
-3.352286
-3.617741
-11.518270
147.116943
123.852211
138.984390
171.998367
145.581284
127.783157
171.503296
141.815155
123.864410
152.499649
149.255768
154.644073
123.790886
129.892242
143.499817
153.697464
156.701126
138.550827
161.255005
136.504044
159.051086
149.258911
140.253128
55.296585
17.003626
154.805679
99.478981
142.040619
-39.333256
-0.792535
-16.382086
-9.058224
-20.798059
-44.563992
-36.297199
-2.078296
21.163336
22.622473
25.043144
-20.506626
-0.556375
9.355320
-9.896145
150.567917
124.900055
158.233353
132.534714
177.005524
150.871841
143.652695
164.662567
6.952909
-24.888781
-20.120283
-9.608504
-36.456287
0.153233
-9.826992
10.349043
4.443207
-17.724003
-35.248390
-52.469131
37.108418
148.544510
136.493011
138.339645
137.785614
138.852722
122.075691
151.190308
134.699188
120.394211
29.873234
47.945946
39.705040
-156.688049
27.187037
46.124977
48.850433
-178.426788
-136.667557
145.300674
37.505627
-22.349503
50.865654
-2.042102
60.781250
128.463974
124.306816
144.568329
139.716354
174.153656
153.866104
138.715561
163.543777
154.786697
119.486832
139.587906
163.274597
137.842896
151.262436
132.666687
110.925362
135.163055
151.388626
148.130051
3.463002
-1.752676
-48.968056
4.433630
141.083755
144.022675
153.437683
135.400848
150.036285
151.305450
136.960159
109.456512
119.866943
130.300720
152.048630
115.778763
152.149078
163.488327
154.177185
130.063141
-10.371622
-50.406143
18.540123
-15.790339
-10.589108
-50.502174
61.076157
9.991193
19.107752
-2.699289
18.102789
12.531958
-43.676624
-13.237404
169.008469
126.051956
143.771820
139.000519
143.913666
148.834641
160.515823
161.031952
149.122421
129.973145
152.133438
122.678825
175.030151
152.956131
137.893936
126.080711
152.844467
159.756821
141.465973
133.247543
14.095993
-21.584677
8.676860
144.460266
-22.227295
-0.220287
-27.476006
-42.448238
-37.884098
16.988729
-51.550335
4.658669
-42.800220
172.733795
148.631546
129.634506
123.770424
175.084808
128.600418
138.759415
31.949793
-130.600693
-134.220932
54.890163
28.644863
33.490692
-157.136810
147.465225
88.694130
134.400574
149.263596
-34.951668
-32.859245
-42.997425
-48.788261
21.041065
52.726536
8.800692
137.628601
155.951675
164.463028
152.858475
173.861862
141.654587
131.127548
137.828506
139.122757
140.826202
138.453781
129.386108
158.362091
136.944626
135.220306
-6.842807
-2.342930
-29.454678
148.832031
149.175797
136.150604
-142.279587
-1.219970
-33.727921
-39.097588
-11.803516
12.823983
3.360161
-41.938381
-16.749983
6.808036
3.198982
-41.376801
-2.295928
-6.920107
114.143433
144.820969
134.677368
178.181122
153.689072
117.628334
160.431152
131.698029
104.495285
135.689514
152.864166
-42.283779
10.089234
-41.722454
-13.500923
143.805481
163.450287
174.104248
119.428635
147.057785
140.319595
123.763962
169.296204
134.273819
148.478806
146.975327
128.946060
138.886032
-1.471267
3.469215
-43.378544
5.349728
3.488070
0.400074
12.833934
29.755526
23.866074
-29.843472
29.718008
141.483810
147.106903
149.836823
141.793167
121.954575
166.194199
153.033600
141.492859
142.840134
124.316414
153.731567
137.847687
151.716019
100.033295
166.659622
137.911179
-5.762725
-104.275871
134.205276
152.326706
154.780212
128.622314
127.316360
-154.077255
36.386692
38.375889
32.128731
6.772886
157.239670
141.115326
143.435211
5.038667
166.169693
152.465759
158.319885
143.024857
152.086670
161.186096
154.279816
100.108032
144.071915
130.093430
167.714127
164.463394
171.310257
143.901077
106.537323
150.699570
159.389801
135.509171
157.165649
147.103348
141.142563
152.303833
162.145187
147.125763
149.423904
141.051117
153.128922
148.761597
147.573273
139.908173
106.013184
124.380524
141.238571
111.184921
157.509659
152.755478
149.571472
134.536957
166.246948
126.499985
123.774658
127.682030
111.530121
129.586502
130.668396
138.980331
135.053055
112.886871
178.413025
153.186020
146.432938
150.389420
-27.286304
5.919768
-3.166381
28.207306
-28.267506
-15.477751
20.864178
-35.736397
-42.705738
3.088764
2.779885
-18.950134
4.131285
158.565674
133.236359
152.382172
161.367767
163.670837
153.660904
126.109436
157.988770
142.486191
-176.139267
144.484085
152.148621
145.340927
119.856812
139.137222
149.724777
147.699615
135.653976
146.057770
115.524353
143.550507
141.567337
110.945610
167.378876
128.896149
80.140388
-146.026123
150.013611
43.400631
15.555151
136.084396
143.822342
139.795776
138.347610
155.005875
135.819534
140.386765
150.997543
116.267227
122.321854
160.541962
155.291290
155.745285
136.087570
147.847458
140.239319
150.760437
163.770905
156.342087
147.456451
128.000122
76.504684
-148.247025
139.614304
12.963224
145.506638
160.808975
158.568222
-19.232666
-38.306126
9.515704
-14.765210
145.372147
117.296730
161.838608
149.237350
164.913330
134.237747
148.145142
148.426880
137.381149
158.217697
173.031189
149.724640
137.192963
146.018677
167.189377
159.962357
121.708527
128.491776
134.227036
103.688995
127.648499
-8.742645
-20.268251
8.846910
-47.174301
0.770756
27.365726
8.343838
154.140076
169.242523
122.586151
149.195007
140.799698
-45.446228
24.647085
22.854385
25.976009
15.580690
2.035670
-51.498020
14.194945
-17.969336
-5.080951
-12.041740
124.981308
139.262314
138.235184
145.645569
-5.080836
149.588486
143.094772
161.978882
148.522232
138.017334
127.143295
136.890945
-43.367470
1.135394
173.941772
152.284927
135.995239
134.289490
167.206985
3.749462
151.874283
140.134048
121.490234
-40.018398
-0.602634
17.185480
153.742935
128.876556
146.922272
133.718567
145.898987
137.934952
45.848866
-161.846603
-159.795074
-154.165741
117.034164
40.475407
75.738091
-1.506751
127.755188
15.015854
10.736361
4.667953
37.366096
-7.617106
16.090199
-29.370827
16.266207
21.806419
-35.471516
-8.214153
177.603867
172.419296
-10.462339
12.433318
-48.532654
119.125076
163.715424
152.736710
160.426651
156.514603
139.990173
166.476913
163.445908
-2.276752
2.535049
31.185738
-47.774876
22.040375
-52.315136
16.405558
33.638103
-46.665558
7.483146
-22.841923
-3.680307
-26.274208
-32.201473
1.161296
135.688431
130.261353
0.864340
-39.945148
137.568878
144.955765
136.294373
-175.484894
156.168839
143.907669
149.355179
147.770767
153.319656
151.069870
165.389313
155.599838
145.272263
149.158997
159.410599
137.706421
-48.001934
3.001070
157.860092
153.978439
147.870483
146.623901
132.460495
-50.520969
-5.279268
-16.273680
0.071326
-14.835811
-39.894550
17.226143
-27.910315
46.052708
-12.646619
161.617737
0.537048
21.866457
12.536365
-3.979018
-12.804967
-49.128769
-17.781384
135.781387
-31.453039
8.962913
-9.869003
3.663296
17.397055
-5.140298
5.558129
-8.438755
-17.181458
-5.608953
156.480164
153.854187
135.077316
140.760315
115.897865
113.361214
157.646088
132.732513
140.688416
-30.231798
19.272686
-37.280548
-4.217051
8.214655
-30.622250
-40.829437
-0.603931
0.977988
-28.401127
141.483490
168.271393
149.029526
166.087158
141.757370
135.302521
108.540146
127.934029
143.220078
158.110306
146.909653
140.070938
-34.831585
13.187304
168.460358
109.921303
-24.156801
-36.503765
6.484645
-5.012978
2.843861
9.019226
-27.918543
-1.243482
-35.465061
-27.414320
104.919449
119.613434
148.081711
127.426788
-3.610915
-39.468422
-38.834846
-36.021431
14.631368
10.782569
147.634979
148.052292
143.181427
170.911545
151.879852
151.863205
137.686859
151.464355
165.956589
156.516953
142.704254
137.776657
135.448715
124.267456
137.218506
138.231430
141.798721
143.711349
154.136780
142.029999
132.131378
136.225540
112.549477
46.092728
-42.955544
-5.153888
-1.768571
0.092787
-43.030502
-33.100975
-51.596298
10.947926
-21.531225
-46.322216
-55.277271
7.239040
-32.658165
-4.608829
144.944427
169.879944
159.340393
148.819519
147.449295
137.251831
149.639191
161.059708
140.029465
133.212036
140.697174
157.857559
156.065125
148.199738
163.435379
125.551178
147.918106
158.993027
126.587784
147.787399
131.067932
163.396179
137.950592
125.677498
100.301392
159.330109
142.890289
152.686798
126.910934
-146.460022
144.358124
152.483444
135.219055
147.270233
150.866745
-177.112885
121.454170
134.542114
141.699722
114.916451
135.580124
155.076981
128.561447
150.254181
132.228790
141.841476
158.148651
127.413673
142.088699
159.771606
166.332184
152.021500
-8.524174
-43.428436
20.109011
-17.774794
19.017282
-12.095446
36.474598
150.066971
173.356232
153.895874
139.275421
112.545776
169.289658
153.888748
146.579956
-23.177753
-41.781979
-30.644400
-21.278347
15.739156
2.359910
4.020292
-12.597688
-36.791714
171.456543
139.805847
147.678238
144.015213
137.602875
137.286041
156.780762
146.198181
122.756279
164.968094
-40.648117
8.581169
157.224762
150.521515
161.069946
136.346100
150.550430
152.754028
147.937927
147.050858
148.732025
151.418533
149.771759
162.429108
142.943619
141.458176
145.575195
163.004471
-10.678368
-25.820717
11.864731
-6.094195
144.616760
152.349777
-39.422585
-15.586791
137.355469
143.553391
142.440826
136.913437
132.571991
147.937393
126.439705
130.474533
150.041656
152.333191
139.853439
-16.036533
-3.287476
-27.732073
-41.193596
-9.575713
-176.641754
129.199509
143.403259
163.005310
152.237595
143.230560
143.912750
140.111389
138.808609
150.139664
149.047546
128.271408
116.743721
5.557107
148.292328
151.221283
149.161819
142.538376
143.996246
129.800430
139.982941
153.826874
129.437897
136.149643
141.212646
165.905960
122.402092
132.400620
158.591049
146.194519
146.223953
128.703949
167.222214
-17.394793
4.308435
-1.805152
-32.454845
9.581603
-2.671224
18.838377
-15.830325
-9.114061
-1.482925
-4.674243
-28.599483
8.573292
-24.285229
29.636763
-0.424285
164.578934
141.964737
147.960342
-35.189110
1.848644
-44.722527
-5.777807
-21.807486
-45.337879
-24.084633
2.368520
-3.977689
11.187695
-15.892789
19.704554
150.078262
164.754639
11.876949
146.471924
137.395264
106.294243
-173.106750
137.852631
143.700226
147.098175
-18.044964
-18.762779
-33.645073
-43.321747
-12.272100
148.996811
151.380020
143.746628
143.250336
148.993958
149.551758
144.297943
112.046021
142.459686
140.548828
160.762634
159.252243
144.863037
164.509598
167.487289
141.523819
138.422913
142.864853
141.031418
147.234421
141.359726
143.020599
134.655624
23.520784
-179.002579
-177.466721
-135.353409
-149.737320
154.551880
150.860886
-162.524841
77.185669
28.253506
76.799301
34.911209
149.731888
150.658142
151.319916
143.665878
169.106766
144.546295
148.213928
160.284607
161.399811
149.974884
177.757706
126.819420
133.463562
146.593521
138.108932
141.311417
150.966537
152.444122
130.620728
134.684570
152.793625
27.282154
-2.003302
32.640491
142.900772
143.628738
143.813171
146.899994
-23.153229
1.027934
19.758692
-10.937815
25.030281
10.132440
-33.064579
-4.029197
12.895762
1.288312
15.692241
-4.136543
-0.878710
-40.690018
-33.848293
-52.899101
-39.466274
-41.702675
135.013535
149.191269
110.181717
144.579926
141.068710
124.663925
171.687958
117.139801
136.865433
127.335098
14.286585
135.568481
150.937775
136.135300
152.131470
164.642914
142.880127
158.088730
134.653397
133.609619
135.497498
163.252411
158.202927
127.434929
177.117844
133.033112
158.718201
155.028946
150.150772
165.153412
132.528290
146.864883
131.954987
175.091980
141.918152
140.740707
176.176468
137.389130
150.976303
141.954544
147.308899
165.642792
146.085434
162.209534
150.175598
139.458878
-45.754139
-13.181270
4.060184
10.118940
-21.878492
-20.122725
-32.947708
5.978747
6.297530
-24.396639
142.368240
136.519333
138.569931
144.577606
150.187271
141.841354
174.881958
166.597794
157.768448
127.185463
147.875488
146.434845
152.773849
139.986145
113.586464
119.200249
118.339882
137.784988
167.046402
125.424973
151.460312
117.804939
140.494354
135.456436
137.947815
141.397766
165.658661
140.994431
120.175072
159.716751
140.262665
149.389465
161.951172
-47.027477
-11.631100
-30.865482
-28.952173
20.880539
159.814316
139.986145
-17.846865
-34.242466
25.506823
-6.967592
-4.606831
147.797577
145.422577
136.233078
154.809357
144.003891
176.566742
157.008453
143.684418
141.436386
152.476883
147.525421
136.343491
163.681076
132.366409
144.170731
148.180725
152.554367
133.443298
175.392807
139.906479
130.046936
141.480103
106.344902
132.078049
132.403351
156.466888
160.044449
151.859009
135.153488
128.241226
147.429642
149.071838
154.381088
179.605820
132.736664
137.499161
155.676834
150.469162
127.274529
116.099274
132.801590
148.591766
145.560944
162.562225
114.522797
145.905029
142.336441
153.204926
106.948425
144.294006
130.144608
-2.034132
3.857625
13.509361
-37.222908
164.398666
144.843414
164.491013
-164.605774
154.973190
127.655365
161.868530
148.190536
127.189415
164.870956
131.022781
163.532562
134.133011
136.321594
176.884720
19.483192
-5.134158
173.608978
140.307327
158.667465
116.743347
15.306303
147.522003
121.382973
156.594757
141.675003
107.373627
158.960678
152.128693
117.088928
134.008057
166.531204
143.127731
159.957169
161.490982
155.907623
148.738449
116.979729
128.599854
141.614380
132.920975
136.386795
132.967773
146.965912
163.243668
138.475250
149.832382
147.591675
124.620316
123.214722
158.178848
54.640350
53.006554
137.107056
124.128830
145.970840
163.972443
126.618874
-132.047241
-148.757553
-154.057663
-158.952316
-166.080460
-144.948334
12.266267
-178.275223
-160.950684
-152.170731
172.573227
175.329895
-163.199081
11.277965
26.303501
146.642700
7.035448
150.031631
133.363388
153.693497
172.074799
172.691788
155.761948
159.059814
15.384428
138.200836
136.828156
162.022369
128.549591
150.486679
138.077789
-150.282959
113.098244
145.404434
158.354080
130.350815
132.611847
122.849197
145.215027
175.253540
153.708130
155.179062
141.565140
138.414856
141.886002
-17.128035
-13.138249
2.679857
-22.389711
11.122098
159.530441
148.445206
147.445343
78.529869
2.120064
135.155594
165.505005
166.815140
146.782227
155.621063
171.662842
171.686310
120.751205
131.126266
134.499771
143.615540
162.485458
141.040955
148.025330
118.384766
139.397568
-42.967281
-28.932590
-37.031055
17.162626
137.428009
132.543686
134.007843
168.166595
129.127838
130.308533
139.477722
151.941376
145.653976
166.977005
160.975418
123.703568
126.356346
155.206390
128.817749
142.624161
145.767166
140.835312
123.852112
137.741898
153.401413
151.143234
121.499275
148.044037
147.320145
144.892685
108.345985
154.652161
119.983566
129.475906
140.416611
165.207764
132.901917
150.172348
138.821121
172.800140
153.383881
117.463882
5.230008
-33.551830
-17.936129
1.525467
-43.600399
122.514923
152.976807
152.785797
157.614624
165.202469
157.804352
137.366852
103.588486
143.175888
172.240402
149.300858
0.191797
-17.772268
113.364708
134.306213
168.053299
173.762802
126.910370
163.149887
157.929550
146.505737
148.716309
141.369019
145.443649
139.882477
-165.267914
144.424011
177.796814
135.766785
124.644905
155.095551
135.340759
146.258881
160.960587
161.931900
140.419342
168.494965
147.629852
168.855377
118.359428
-41.503788
-4.865343
-26.130634
11.707114
30.828331
-8.746845
122.551796
146.605316
149.640579
143.341782
139.973312
24.966673
0.979587
7.391173
8.152493
149.979828
-39.137318
-17.472544
3.862293
-38.801842
153.848618
145.611374
142.270279
154.880707
156.089706
123.384529
138.610596
131.937866
135.876144
149.662125
142.424042
150.522614
147.270676
13.125848
173.172256
159.954498
149.827515
162.561264
-2.335483
159.347610
136.829193
167.265839
152.345688
166.426453
127.158279
153.679565
170.823746
160.036591
163.779587
144.922150
133.619202
148.610474
144.195099
20.609423
27.045156
11.267483
23.441193
-31.019670
-22.938326
-45.090263
-14.499591
-8.658210
152.801208
148.677444
-178.274765
152.459396
147.002090
147.935760
148.718079
15.378325
-5.166494
1.319083
-17.769850
-7.165740
-15.311943
-35.534298
-24.699591
7.951248
88.323586
133.650345
4.915577
-13.806263
-2.678761
22.510317
6.999949
152.843781
169.846832
148.233566
159.258820
154.200363
140.644363
126.719185
-178.599731
124.741005
175.999374
-170.920990
160.775436
147.538574
155.989304
164.160583
129.965546
3.276739
-3.099583
22.173716
21.187225
17.129959
-28.111792
-39.476814
-46.222427
-31.852680
26.007000
13.583501
-28.921116
-34.970036
-2.224663
-18.698151
-13.302703
10.117482
137.333115
143.510315
-39.869534
147.256256
139.315918
143.682938
-179.492920
156.263702
147.033401
129.306320
121.120750
132.806396
102.386757
141.426239
129.337692
136.882294
160.932526
161.677643
160.127060
157.993439
-178.700485
154.712006
159.831070
160.848877
144.779755
149.809891
157.911804
159.873337
169.610397
173.045776
132.946640
153.522980
178.386978
-174.308960
-34.944736
-37.453632
-7.252498
138.074692
164.139160
113.611588
163.041824
148.113785
152.954941
142.815933
135.941772
144.460342
145.269241
140.052612
134.635941
161.211716
135.420090
138.406693
134.339523
153.449844
126.300911
134.831009
157.638214
15.781541
-26.656368
136.628937
126.818695
157.749146
132.555237
-30.798454
30.479816
144.723175
151.267105
163.027359
126.048988
163.560135
110.216621
130.579605
134.109619
164.542252
-16.633495
-42.929420
136.294220
159.234436
147.896927
160.348694
155.090149
142.806076
136.335403
142.711319
136.948456
156.786926
153.371872
156.974106
153.994614
149.270386
131.020416
-2.011102
127.329033
134.127777
144.341553
-0.309643
23.764938
-30.606123
-30.178076
-4.030023
-1.289071
13.041623
-35.201748
152.783081
159.637512
142.923859
151.334946
139.848984
169.601028
171.580368
-2.359081
22.524950
-14.873535
-36.151962
-36.294971
-38.253017
133.252991
129.812714
2.465374
-30.131166
123.164902
151.291046
141.435226
161.841522
163.942093
132.910690
165.382370
132.704147
157.890228
144.468704
17.256712
20.787399
-14.899564
124.136223
153.711426
117.500473
132.702759
-169.879822
146.755569
143.069763
162.035995
142.174103
166.881485
140.197052
144.938232
-178.633118
137.611832
151.865326
148.536865
145.559998
-174.620560
148.584641
159.848999
143.820557
7.986892
1.155383
150.880356
154.049500
162.966293
144.407318
153.963959
123.036224
141.571228
164.709473
148.193130
159.108231
158.491089
143.189438
145.221176
156.181259
131.750107
154.479538
111.057175
149.108063
165.983444
114.570389
137.889328
157.645035
125.904015
-169.761963
-2.292942
-42.574482
-9.846382
5.422746
-21.869995
-22.899143
3.607877
-36.862404
-34.915318
-25.467442
-2.825839
22.207958
-19.884943
172.900772
145.172607
176.150299
173.856171
146.023804
150.759705
134.191757
140.652908
134.589218
136.407120
140.042587
156.468964
169.370392
153.563049
102.432487
122.524315
174.716125
126.977386
151.860001
149.558289
148.104874
146.703308
149.514725
173.070877
-42.952141
23.987295
-25.604883
149.385345
154.956223
153.209885
133.240906
34.099529
164.675781
138.641159
133.041367
150.102890
123.746986
136.499771
123.865723
149.314270
138.728104
150.499252
120.453629
139.203110
152.251328
158.127350
121.332024
158.398666
-27.162704
-32.880142
139.782562
144.018539
133.181412
169.204910
144.021820
150.176453
144.682251
170.944763
34.996075
34.591576
52.158916
27.042395
32.757214
42.659912
32.204956
148.596146
-136.535706
-157.178528
-143.975189
142.181305
144.576706
63.464405
129.488174
124.583656
175.808044
132.540298
151.449463
145.283127
144.553940
144.606033
134.603104
167.318710
-14.217057
156.238327
-39.420864
-46.954014
13.435967
143.288452
140.750732
149.490463
157.904724
151.476028
-178.644760
148.993881
142.302704
148.132660
166.524414
141.410309
106.178802
155.615097
147.301239
169.965134
152.294678
141.176575
111.567139
140.364838
105.201904
116.148331
156.888611
135.843109
161.783478
169.615723
145.477692
144.024689
114.504982
143.539612
165.153503
113.239830
139.872070
136.104431
143.330078
-0.269069
-17.904465
39.668049
-2.044784
-45.092041
-33.375565
-45.298077
-48.952858
34.231903
149.523895
158.873581
179.960419
143.082474
141.651535
148.488449
146.914780
148.943939
141.314392
142.860260
118.875053
157.063171
150.840729
137.643250
152.350433
116.511864
151.939880
172.632385
-6.653193
143.016479
120.372131
137.701752
151.308304
150.604599
166.310104
139.702988
119.483856
144.931824
162.959869
146.599014
126.681107
142.655579
147.596649
164.824234
136.415039
-149.840576
163.892914
139.103439
122.852882
155.929535
-41.779236
-32.873375
-29.211226
167.846817
146.468094
143.351913
151.229416
134.942474
162.111206
129.044464
149.583237
134.657547
165.426727
16.723927
-39.492344
-29.623539
-16.741091
126.094887
143.028870
145.418518
143.231049
159.352478
154.362701
156.996841
-19.886641
4.739459
14.669554
-48.935410
-40.602032
-25.655363
-47.800243
158.834152
147.252640
142.161591
130.969803
156.225372
128.705292
145.496399
137.569565
143.833496
155.165375
171.443192
163.144592
110.600586
126.212845
168.493347
163.104202
146.938141
155.118805
156.088852
-21.650206
-3.256722
171.964706
139.594574
138.443634
127.685135
170.519730
139.667892
160.169327
137.436478
174.550705
124.692734
151.827881
143.446945
144.657135
136.625336
104.044159
169.922882
143.166061
132.767563
150.068222
169.066422
150.313980
149.051849
148.855820
152.646011
124.965309
149.741409
167.719971
123.213425
143.622696
149.916016
147.032776
148.008011
163.187500
-151.131073
108.361015
154.642838
147.667618
149.814545
147.792175
118.258118
162.573883
116.660660
161.608688
2.052903
-13.042743
9.988063
-39.266186
-7.512407
-41.964710
-75.954849
15.872910
-30.393028
142.327408
142.190033
115.523628
158.174210
152.054916
154.804871
112.619347
140.959381
145.919312
134.970001
137.786728
-4.897090
-38.925808
-9.392223
15.783462
-22.139750
-25.760256
116.717628
137.708420
133.184494
134.921936
109.230484
142.020981
141.565552
-37.989857
28.206924
129.856430
147.865173
142.315262
161.320053
163.209549
120.443169
152.985092
141.172455
112.905663
155.316376
154.061890
22.242449
14.372577
-40.935631
5.824770
28.327026
-32.925968
-0.606518
132.182144
136.280060
131.175873
153.150024
143.410110
150.981644
105.771919
143.937714
2.585583
-21.223518
156.457962
152.037430
158.231018
88.431480
172.267700
146.268997
-156.950500
150.165939
36.008705
-140.740524
-157.450653
-176.396240
-147.922043
127.463097
151.910553
-171.233414
-159.341217
-148.610413
-119.605446
-169.699921
8.299666
46.425884
20.905132
140.498123
162.384262
144.880035
150.273163
153.648804
116.631973
163.181076
132.883377
27.635874
-11.953204
131.210312
129.511795
154.649841
135.183334
125.245583
161.511154
144.833725
153.497116
162.450989
136.848129
159.166290
140.288574
142.278320
147.119064
9.114621
-7.970753
-24.412317
43.775486
153.590225
157.493820
134.831879
141.397278
-43.478184
-11.511666
115.292770
147.890244
153.311340
147.344498
131.662857
129.183884
139.829285
158.078598
150.304840
129.054031
135.342026
139.418396
165.275085
149.982483
127.862175
139.912811
146.744919
149.139679
162.002640
149.380234
157.179459
7.652117
153.116425
144.343323
156.183167
150.510239
149.263153
141.260605
146.517929
171.415833
-44.886772
-36.865177
-18.581085
-20.309803
17.685396
-40.040245
140.997772
128.142578
132.958267
143.092712
148.323410
174.934753
154.321106
110.594948
149.083511
149.248093
154.158676
-1.882112
3.881864
-9.810410
22.002331
-37.147087
-4.412996
2.840349
-12.211784
-39.173519
26.324072
6.991425
121.291710
137.218933
150.240753
155.734787
135.621887
153.650909
135.681488
126.118141
135.116119
136.156937
150.005386
142.147263
118.393959
139.915756
116.986725
110.230530
137.661041
155.717422
163.829788
124.974968
160.523392
62.728905
159.672409
141.406067
173.169434
129.294724
151.037598
132.231903
169.801086
153.911087
135.606491
136.353378
135.527130
135.174377
143.316422
-2.853070
-164.467484
-171.079300
151.037201
-173.764725
166.079437
114.230522
142.072098
147.754501
130.959183
143.958710
146.868179
165.689514
152.699982
144.412308
145.317047
139.891449
143.871735
141.942520
142.662018
-14.137874
18.104557
-38.911324
-42.353912
-32.731094
166.753510
-0.363156
-28.009268
-46.854671
-8.909135
114.075142
157.676132
127.921417
139.808609
154.710907
141.724091
165.166458
120.612831
167.258850
143.272018
171.634033
141.621597
143.412704
142.912766
155.547394
152.701248
172.468765
172.245743
139.931595
140.958725
-160.575027
-162.769867
-135.430710
-173.059387
-166.089432
93.567680
-115.483658
145.414886
39.908810
36.496727
3.304227
-152.277283
-130.547180
179.897202
-149.660339
-166.940384
-168.234543
-155.505142
107.003151
12.926530
126.159462
145.063354
143.431641
73.450432
153.161285
130.166687
148.238205
118.482025
153.570145
117.749603
134.544693
146.551651
84.734955
148.639450
163.947708
161.129913
170.813675
142.365326
135.144394
137.978439
169.797089
164.263199
134.080505
139.601898
131.001404
159.636963
66.797829
141.985077
129.166656
158.166504
153.401733
134.790039
142.110962
165.428329
135.180252
172.498734
151.841019
144.843430
135.073914
164.325409
11.854927
-37.873310
8.754298
4.785201
4.730564
27.915627
23.364998
-42.731812
-0.875810
18.936543
-31.156429
-38.586559
27.567915
148.451126
-4.693774
-165.651443
135.484955
118.062393
152.298538
125.465225
137.732498
156.651825
162.526154
145.940948
128.363754
141.272324
149.950089
153.583771
134.119675
139.661331
108.835632
142.392151
137.976166
105.366791
116.373428
131.446075
150.747986
154.815598
-175.673996
147.513672
127.226654
129.842010
164.124573
137.195343
118.392746
171.648392
144.527206
146.321365
150.268494
145.115128
140.864716
104.713150
143.752121
140.330994
145.096756
135.332657
169.271103
119.312225
144.300156
143.987259
140.060410
136.424347
127.187927
144.557663
138.208847
139.617203
128.905273
159.252075
176.475021
127.022919
154.665009
150.521835
151.905914
127.641312
118.396324
112.777946
163.784500
147.130936
134.469940
144.810806
131.505630
134.940140
136.126556
118.508652
130.976440
-20.997639
-49.540424
46.124943
-27.411852
-36.834206
-12.529927
30.663378
4.517179
-3.745543
-15.303689
142.871765
145.837357
170.957214
122.039520
134.257858
139.862106
134.733582
158.666870
145.292084
129.030792
144.080322
153.644775
147.971039
138.163193
164.746414
107.881577
167.393600
128.083847
139.579620
155.755539
155.209900
126.205124
141.253876
121.986885
154.635452
143.220200
136.856415
151.212891
154.345459
117.995338
132.111267
115.389465
157.786194
142.796753
136.822693
140.153198
20.213221
13.831255
-26.152391
-2.994214
2.049659
27.374441
-1.942493
-7.128492
20.306545
112.929237
149.285736
153.566040
132.492493
170.148285
142.501358
130.885361
115.041481
156.423492
144.375168
13.413212
142.558182
149.271194
155.000977
134.570679
141.343872
130.536972
118.620651
152.348907
142.812820
153.171722
136.837555
158.545334
175.409637
176.293442
145.428329
135.540756
131.889038
156.216217
154.430267
150.806412
93.507790
170.291260
161.855209
130.137299
122.641533
142.159622
167.597351
148.848404
131.764526
172.454742
149.102173
154.371368
-4.855589
-9.335403
157.552292
139.738724
155.849213
155.321655
137.287567
166.566345
146.054688
140.717209
153.538025
122.675110
24.298634
-44.790070
16.705132
8.122938
-35.599312
125.483612
153.508987
-0.954906
16.513771
21.498699
-42.544014
134.889816
137.582932
139.810638
152.898209
146.462479
164.772491
134.595963
154.213730
137.944550
131.335922
128.654068
152.938461
107.130913
131.271194
163.548950
139.001602
168.274002
174.644333
-172.047333
148.986145
173.915192
170.336060
133.529175
165.109207
152.311493
168.236160
147.886917
139.116959
-178.876892
128.522476
155.532135
160.669174
137.407684
136.687378
152.766327
111.998680
134.892593
138.342117
165.548233
140.135040
157.429688
157.547623
149.436661
132.124634
147.059204
175.094315
159.277359
-142.841431
128.178024
149.222488
111.372017
-172.054672
135.172394
135.008911
132.021011
158.328827
161.053192
166.751144
154.882889
140.569305
-42.289135
8.188441
-12.933398
-11.443600
-5.753773
-8.747766
27.195288
148.465622
-171.482544
134.968964
-22.932882
138.330597
139.064880
147.291214
133.377777
136.595154
146.017059
157.967026
164.076324
139.649063
138.382080
141.247574
129.318497
128.199493
143.707932
123.391609
176.181137
102.558266
166.000336
167.346039
143.994232
172.505447
147.968277
166.343735
139.104095
164.308426
168.999268
145.400177
147.935135
126.080559
130.710724
138.823730
138.388580
-15.303689
8.660568
-8.773440
-37.327454
-40.173485
0.826142
154.607330
153.992584
162.423904
116.082558
-160.523392
129.023148
133.717209
159.876801
151.943680
133.779083
-41.759472
14.142696
-41.317921
9.883319
-2.495832
10.509983
19.781176
-37.851360
21.423025
-97.228806
32.658772
-44.767872
-50.592472
15.411606
12.684997
-39.912537
0.232390
-3.385701
-22.907181
10.672727
127.939041
141.190414
141.720871
146.387802
150.759445
129.913605
135.667816
11.688468
27.276573
144.516861
148.123520
125.497833
151.642715
5.133814
-18.772427
10.499381
102.805290
105.109993
158.233948
140.580963
128.900146
156.815186
146.842789
142.401398
127.932335
-41.377453
3.262188
30.363071
9.948151
143.523560
161.299164
144.619965
159.541840
155.384445
125.318527
146.811234
136.233002
110.607513
160.137497
151.872772
122.763000
133.874435
174.225952
127.683929
144.119598
149.297638
137.837234
105.259918
130.017090
149.136063
148.528397
137.302551
150.520920
51.490982
74.741325
118.949455
153.309113
167.281784
172.716385
137.869980
136.530487
-4.015321
-82.920959
135.089325
158.412460
115.145561
-45.221340
12.729910
-42.368557
133.720337
138.660461
149.991745
145.019669
146.861771
144.164154
155.433472
148.812759
142.039581
149.847717
-22.827015
-18.989889
11.450172
153.074646
159.978409
130.415451
123.401871
133.596542
12.419367
13.520467
144.750992
130.891083
147.259903
145.468018
155.966064
109.428040
6.661648
-4.274205
-4.920119
24.217583
-9.971292
-17.292374
-6.350021
150.643372
151.584488
117.468208
156.842819
124.951637
125.565315
141.861160
105.252388
123.029106
132.987823
-9.130518
-2.708266
14.551142
-17.125879
-22.126064
15.711535
-8.082597
136.259995
129.171661
142.792358
150.947495
151.264542
154.295959
8.057906
5.664065
4.058302
-26.600988
-42.092670
3.947146
-0.605872
12.481952
-11.474094
-15.492513
-50.063293
-171.973129
145.958786
152.577423
127.344360
105.717987
160.671738
128.913757
72.696243
-8.891896
161.535965
109.280731
137.434601
161.473251
147.656982
158.708206
128.739700
126.242943
152.081253
147.697357
130.643158
144.763947
169.035065
1.107652
-23.937347
131.073380
159.348312
161.723419
167.961945
138.971344
170.523743
138.896408
124.458687
156.998016
161.921249
146.928207
157.333633
150.886551
151.503296
11.171895
149.910461
165.808121
122.549789
154.036896
173.668396
158.556046
148.339767
136.382584
136.008591
135.813934
156.884323
143.356949
113.635178
-14.874866
-47.201653
11.398707
153.404572
158.764420
-26.688784
8.580849
-2.731368
-21.863695
4.450562
-4.234060
26.805119
14.599576
-1.157244
133.921097
143.232956
165.777466
155.961639
119.628220
156.429520
140.383575
118.861214
11.896846
169.948624
173.169464
17.773018
34.437061
39.047325
20.455051
21.022842
25.995237
-127.105644
-168.007950
-143.880737
29.047157
64.373283
19.919945
146.330414
152.367706
148.002289
127.682213
110.565651
143.502533
130.100891
149.001450
150.768051
145.965866
130.079697
149.575500
85.490486
-16.458763
2.786215
12.715474
7.385888
-43.456314
0.262443
16.603523
4.269759
163.655151
131.387207
158.846039
141.484436
158.345688
152.793594
130.804977
127.008034
159.083145
147.524658
131.701233
114.559364
141.129181
143.458252
152.497955
161.746552
154.610504
150.090179
144.607056
170.065872
142.254166
145.240356
125.077873
-20.951197
-37.538715
-35.881985
-51.399403
143.029236
145.579956
114.062401
161.980606
142.337997
136.713074
153.120514
144.279816
-8.090196
4.849978
-37.515789
172.347717
139.612747
159.861237
179.303940
130.482605
113.455627
159.656403
168.757538
131.149948
137.706955
125.906631
-162.183884
144.165955
163.830185
136.999329
147.461304
128.639908
118.956894
160.656006
135.948196
151.530289
157.098740
142.657593
166.319290
159.077560
157.919388
59.090260
119.788452
162.441345
151.994629
145.053070
161.420242
145.481491
132.025497
153.515411
148.472290
148.766373
154.613907
160.493881
143.790665
131.840164
158.718201
134.807724
143.919540
144.312302
157.313400
124.791550
157.724503
141.498169
112.554451
161.329239
129.259155
153.262115
-8.946633
-38.167408
-14.248214
-10.014276
-10.233814
20.236156
-37.602859
16.022547
-19.900892
51.633102
-24.180115
-28.240345
5.551391
146.881302
133.391968
137.163940
139.812988
168.761749
142.116974
149.755035
108.458321
102.522934
144.186020
152.399902
-173.377792
141.425842
1.124309
9.181383
-18.839508
18.352810
167.113708
150.219559
105.968811
122.476524
122.346725
127.773872
150.529572
142.554123
158.406876
150.340729
147.581284
107.820206
143.833801
148.414566
143.110046
167.438385
134.283783
174.586533
140.237305
170.396667
17.222567
-40.833904
-21.953585
114.206261
157.232956
116.747925
144.464798
148.120895
157.406693
165.406815
132.665878
152.191940
-38.472511
-48.398083
14.027274
7.510448
-18.365398
-19.840919
2.135425
137.802231
144.157364
140.073044
146.807877
115.051758
155.830856
146.485291
141.434555
-29.252653
-25.457521
-10.949309
-3.670131
134.368835
147.956985
149.288910
175.390945
127.225792
145.770370
135.399506
106.408676
145.475571
148.501770
10.404388
149.382431
150.973618
165.310623
167.888260
157.033447
144.390930
145.095779
133.133865
140.561646
141.096863
24.407713
150.921524
159.705032
161.223755
137.010941
130.837997
152.947754
158.072647
146.008667
167.262833
161.181625
-35.343483
-31.614346
37.128029
34.623016
2.817861
1.115398
-22.063717
-36.543392
14.642220
8.139381
-44.802464
40.895325
-42.286137
157.215012
30.642719
44.329723
10.840538
27.899456
-47.491718
78.844116
147.132858
116.686020
142.929977
154.513672
156.119934
154.110275
-48.673820
-30.738321
0.332202
-1.019332
21.633261
3.888315
12.026671
-51.866314
-39.113625
25.513586
28.141298
14.815083
6.882990
-19.574903
-28.884531
-4.545019
-29.123581
145.302368
172.593430
150.252945
137.423447
140.259552
136.770248
155.688477
147.982742
162.782730
122.396912
124.552467
142.361511
136.600311
144.536819
154.644333
132.057861
161.238083
130.367401
134.446228
-10.585558
-14.001255
137.014755
3.858438
-1.975957
-5.648127
-35.696022
10.161750
1.094143
-41.676651
-42.248329
13.245857
-14.879069
3.535738
-15.374824
105.170097
145.927261
137.306732
18.075060
-53.354031
-15.952218
-120.461060
114.866753
171.245544
141.260620
133.869858
119.343452
159.107910
141.256836
140.362152
135.537872
158.365021
125.654953
167.890869
151.096939
141.700653
136.549744
158.194839
143.980865
115.581085
159.037415
167.805084
146.264145
-9.087872
-7.993477
-3.722837
156.422302
122.863022
-47.274494
95.799988
158.527725
139.148270
153.813828
110.957458
163.828903
151.242950
122.311714
160.631119
4.384588
-37.613293
20.290924
-51.788651
-11.947333
-12.982591
-13.296781
159.616379
149.130951
-20.661064
-4.426689
-30.525866
-32.404766
-30.492035
146.396805
148.798569
15.480861
20.689259
15.859158
18.259378
30.088491
-174.085892
-149.710281
-146.913345
176.181091
22.440208
17.293867
139.175278
147.293945
140.502884
-15.456429
150.207428
159.669373
137.144257
144.854019
78.695580
-33.804932
-30.608381
39.044003
-20.369413
-22.774103
7.690772
7.683342
9.472244
-32.799675
1.124309
-23.582407
-32.681721
130.829910
126.715141
145.278442
152.848938
149.568207
152.452713
121.230438
-179.236633
105.726379
136.208176
126.292435
149.830475
145.490997
147.442200
141.084412
140.813553
127.758377
115.468384
127.584213
114.961777
136.933182
143.355804
163.724594
137.697098
141.807510
160.687851
146.986359
159.985184
-179.965729
135.917511
159.722229
136.874741
-21.417706
10.734765
-16.681877
152.459564
118.539154
142.033249
136.304825
125.571762
166.922043
-45.345333
8.408939
112.672813
154.658386
166.131699
154.716812
131.721832
155.285355
-96.584427
85.668587
167.697220
149.326675
146.418915
137.444519
131.087219
129.905869
143.181992
146.623398
161.221390
160.772797
-9.093210
-25.138384
39.780499
8.437499
-2.227477
-3.693531
142.354858
144.189484
155.814850
124.961975
167.911392
130.116638
145.658615
158.692108
150.795837
151.473114
161.941299
143.377090
144.089508
148.818481
158.597565
139.387100
143.822327
12.756725
12.823522
-47.158764
26.024923
-3.969607
17.079102
131.036194
115.200394
149.876526
150.948563
153.446274
166.599731
151.237106
7.946013
-47.169670
-44.643570
108.317467
152.215210
145.189148
152.968628
-5.593524
-40.709972
-46.588921
20.403902
-8.770954
8.490400
-16.135948
13.838439
9.793280
-20.871733
-5.163004
-6.554725
21.945360
-47.790817
-39.757824
-21.364147
109.140465
148.755066
47.751350
19.385231
-24.090063
12.832966
-41.409546
11.098119
-8.094296
9.302060
-0.539230
-46.305504
0.548226
17.810625
5.873896
-12.921965
-41.472290
167.152512
132.891571
146.284760
169.567184
154.938232
139.568542
147.326935
148.408722
169.184082
135.849564
154.033051
135.551407
150.900513
147.821823
-169.881760
13.207199
143.646851
151.744720
153.644394
6.235424
125.273109
156.898300
137.719666
128.998886
149.817459
165.897018
141.191299
136.050766
138.568161
151.708878
161.746552
136.869797
120.127914
153.820694
139.503265
155.551437
121.613571
95.316498
143.553452
137.697922
166.552567
179.001221
136.043518
-6.670268
7.838044
-2.804283
4.849816
1.119950
158.693146
145.531219
168.850922
142.377930
160.839645
154.687988
152.091782
152.051575
157.323288
150.523834
155.810791
-54.552284
-5.207405
-40.027542
-42.658375
2.002814
119.217667
135.143951
117.757751
154.865356
140.198456
122.888153
139.222656
141.207062
136.430756
131.891220
135.947311
132.883377
143.174652
-171.138229
127.976486
155.032410
140.781662
106.919403
143.446503
148.488556
142.870682
154.773804
125.435242
-34.449684
11.760080
-25.354988
-12.437599
-4.516702
-26.352736
145.938354
164.786606
117.849442
168.346710
146.949158
111.227928
159.078918
140.348694
137.599792
142.487854
148.271606
131.608612
135.583679
172.921783
146.368011
157.551910
135.827820
158.292450
158.825302
169.488129
139.821884
150.501404
150.319016
135.540192
149.947021
158.327377
136.370667
143.610703
153.824081
144.673035
156.193954
159.725220
133.116684
145.338974
112.452644
134.389832
126.683594
136.222656
150.023422
154.254242
154.760040
139.625977
151.403015
145.574188
139.274277
157.267441
147.617264
153.699142
140.822861
151.713989
175.532425
141.604492
145.604675
136.238190
146.595245
146.924927
138.626251
147.917816
128.673340
160.510849
106.771217
136.473099
149.081390
135.988159
149.807083
144.397064
146.915176
158.599258
148.991104
143.220306
0.027976
36.031326
31.992559
131.266037
155.380890
31.731855
174.717758
45.129627
87.062538
3.025821
6.952937
-13.790812
-4.885515
-25.299704
-42.934406
28.721849
-3.352578
-7.420846
153.441757
126.245918
144.847351
148.460083
140.644928
130.296555
128.822464
121.174896
139.642120
147.290512
166.858032
139.048691
116.641472
23.423159
159.291718
137.307037
141.017014
168.552414
153.031418
143.403488
154.768219
110.216736
137.617065
155.032242
156.522507
129.495193
145.048767
161.490448
132.818619
164.520279
147.076553
143.267960
139.178329
0.553201
3.295624
-24.337629
-2.678761
125.672684
153.883331
163.706482
121.390297
120.747192
124.082756
122.310844
155.947861
138.915405
127.261497
131.202057
175.368179
129.155670
117.110703
136.546692
146.951370
-2.988782
-3.938057
-37.287701
-21.512114
-1.932999
-24.414631
-151.089401
-170.265060
-168.981155
-172.989487
-145.026215
-163.492386
148.588974
122.991646
161.084412
148.636658
155.748779
150.423141
151.896362
155.934906
143.385284
135.964050
160.127274
145.122116
164.013092
147.456818
156.943771
-4.887960
-14.587933
136.126694
161.804626
-7.097658
-3.820493
13.055630
-0.690122
-74.256012
0.549652
9.270356
24.509409
37.594868
-31.059082
-20.409945
-25.048000
148.968475
139.972076
139.549423
155.404480
152.930801
145.979980
156.559082
144.136261
152.771973
146.509674
144.787415
141.819138
98.038170
148.365997
6.963987
-37.795525
140.246704
157.477127
172.462738
126.411362
24.011494
-28.298851
138.019089
147.099045
133.547180
128.853882
154.191574
171.911713
133.896362
150.221634
150.907700
165.032425
62.847313
-48.885056
-53.759567
9.181020
-17.264410
-17.958628
144.943573
129.634415
122.274971
138.403336
144.996780
149.260727
147.016602
145.067856
169.278564
116.963730
117.470726
127.825905
159.573212
108.685257
151.453720
156.278473
155.660767
-28.424934
-42.076382
-40.596821
-4.110183
144.720795
150.847092
146.526505
146.510086
158.586975
146.575806
-20.089066
148.750305
154.807861
137.253494
120.583923
136.011780
144.575775
156.305649
147.022812
138.512817
135.408600
142.801086
130.652557
32.774700
16.585754
-39.309219
-5.225997
94.287315
141.628983
-10.803523
154.376999
156.655960
146.261490
170.173416
-10.029935
-61.396664
-3.812643
-42.344383
-38.381393
-37.757305
6.077025
44.698208
-40.347382
20.389242
-82.155190
-31.412844
3.244617
-23.200764
18.669228
-9.252978
7.527281
-76.028152
128.957397
144.109009
153.427536
112.718590
9.705957
-34.648579
-23.802198
-2.195261
145.913574
157.580154
138.081970
136.679535
44.441898
155.527252
-153.592178
166.918457
-177.316269
-163.356430
-175.111832
-6.332149
16.226854
164.837524
148.081329
113.941383
107.692528
170.998230
141.808868
146.072937
143.577652
124.520050
150.554703
158.234756
142.861374
178.703201
-28.035292
-20.474333
144.397537
142.912979
145.725525
150.964233
164.894089
148.935501
151.056747
130.968872
154.005676
134.604614
165.159393
135.924377
167.412949
145.837463
158.452866
148.203674
-10.832600
-2.813064
6.890679
3.883982
16.098797
150.290237
132.550354
149.097839
152.591507
148.386246
116.026001
145.348450
149.195724
168.345001
173.387421
163.921356
145.309952
-1.318934
16.077959
147.043686
128.597992
162.537567
160.083130
130.936493
123.169365
142.096313
147.805191
138.026718
162.408569
148.603394
139.780960
151.070465
142.675949
142.108765
140.013184
166.805710
156.474213
133.899323
106.721298
142.086548
137.496094
141.619537
147.427216
27.157759
151.326874
-142.849106
139.039307
137.753387
20.557861
-70.031975
-11.103085
7.024677
-34.883644
4.566474
27.624710
164.300919
174.860229
150.707901
141.398575
111.982834
127.070229
142.799911
140.506104
139.854156
132.968628
143.065079
152.427994
157.986282
-46.988548
-18.428280
-41.529728
28.542780
-12.954742
-9.067201
150.972977
151.179016
123.895348
149.318390
153.597519
147.767227
150.194260
-39.360321
-42.788372
152.437225
154.160995
131.371307
152.885208
111.517159
146.598740
141.999069
25.504459
17.691298
-1.829597
-20.933300
39.108879
-24.863144
-31.235836
-15.639514
15.969395
-17.098476
-8.399897
146.510590
173.139465
140.792572
111.137291
103.830345
140.570160
132.748688
141.589432
150.142136
130.897385
137.682114
132.757507
145.072632
159.121933
136.574493
3.761714
-29.035563
20.331535
123.613319
152.741196
6.882990
13.682706
-0.034264
-42.473553
-32.059975
-38.676121
-15.939689
8.873606
135.467361
143.018204
7.623106
-8.099557
-4.257356
4.971772
-48.896912
-10.357367
133.800613
137.921051
141.644592
149.725037
116.526108
150.392914
136.223907
-57.616856
157.446121
141.756531
130.010132
141.490112
142.214920
151.407272
144.317047
136.230270
140.318832
152.938339
147.302994
136.899307
141.560684
116.674622
160.775970
148.040680
149.476334
151.810349
137.017761
167.723511
145.883850
128.536835
144.294815
120.554359
136.698303
118.074127
162.967239
149.947311
135.210205
159.249420
90.000854
150.029175
138.993561
156.420578
114.721657
97.674927
127.074486
159.414429
154.082764
74.568848
-98.187553
16.799185
-49.542824
-35.072689
-44.598228
157.469849
160.877472
161.070282
139.953964
131.557693
147.362198
135.081879
133.386856
140.433105
161.528458
145.419617
148.803864
138.074127
141.942291
135.816284
143.528305
140.685059
156.196289
148.039215
126.584602
143.428070
161.003662
-144.957535
41.029099
171.640869
-143.122849
-159.506927
-160.068314
-148.575150
-159.031036
-177.287979
-175.136459
-155.121872
-151.891479
-159.297028
23.698122
142.577209
147.063232
147.390549
143.642487
-7.407773
-37.111546
-46.810493
-44.266132
-3.701581
-6.162652
25.393799
157.772720
138.582184
141.482712
141.780212
149.899246
137.164810
124.229439
157.861588
23.557621
-9.614210
-35.818516
-35.139694
138.298096
151.735504
162.776306
17.514839
137.716507
148.848618
154.599472
166.567413
133.412308
117.234947
142.994843
143.400986
95.934662
68.268051
46.010426
136.886002
140.664215
139.482834
158.852921
137.563110
136.190598
151.628250
136.678986
125.899834
148.796722
135.587280
141.401031
147.007324
116.826660
130.359222
113.286476
171.407089
130.835739
117.662621
153.970261
142.113419
149.176453
141.908722
154.303070
151.401596
155.691727
153.385666
141.784851
160.756271
177.782104
165.636337
161.381943
94.312408
18.209829
128.451706
158.700516
132.144928
133.389221
152.394836
131.414276
146.437653
152.392059
159.814865
135.335892
125.808556
141.244308
150.529404
155.248978
149.894241
29.450600
151.144913
149.727615
146.907333
119.764984
153.891769
168.899170
115.943382
160.895737
141.547653
127.116920
165.079575
124.606384
145.721100
125.085358
141.770935
138.441360
149.396057
140.719559
142.823288
142.010239
160.479034
120.876762
147.475983
135.884109
135.192612
140.240143
143.958160
164.333588
123.082748
-175.966431
146.447357
149.155380
132.634842
152.619629
147.036636
153.214493
131.532349
124.326920
155.017166
-54.571609
-46.897758
4.749410
155.690491
153.769241
152.997849
139.995956
122.125992
156.177155
136.576202
138.051804
106.074486
126.182762
135.379150
166.450928
167.024429
139.729675
126.969208
149.341293
21.635344
166.058990
138.523605
155.948135
152.627197
137.696304
143.261978
148.353760
128.698364
143.204559
128.162323
149.426147
149.953262
160.334702
155.126633
133.139511
146.080872
158.804108
136.549545
132.152542
156.346817
159.073944
130.471664
123.141525
138.087875
149.088760
173.468796
133.087799
130.877747
143.275208
158.067947
147.310394
149.203796
136.756729
158.176697
125.346214
147.378006
116.717873
132.257004
159.089203
-179.266434
148.741745
136.808838
146.116058
141.104996
139.949860
151.537735
133.503860
132.644516
160.111954
153.609116
158.781113
148.383453
125.012085
151.387924
124.403191
138.437347
143.055649
135.959000
173.059677
138.275238
144.910706
153.755371
118.096069
109.935577
156.837784
136.763321
146.436539
121.958160
153.165787
124.018211
149.683090
161.408707
141.337524
136.706329
169.076477
150.270203
154.593430
133.132141
115.937317
148.765015
141.379059
126.264458
141.656876
135.260468
148.753052
156.652206
137.424881
147.767532
144.608231
137.531830
106.552841
119.330956
144.961227
158.410629
149.813324
150.053818
157.649643
147.056900
148.659363
12.382760
172.437683
140.342102
150.461670
-17.851522
22.525093
-55.060406
4.411131
-20.593416
136.109619
151.736664
156.930878
162.159683
144.915085
126.610802
36.075531
-132.240082
-175.168304
41.396664
30.764336
107.471092
171.288544
77.648895
30.295347
141.044601
149.355682
146.286026
148.141968
139.047699
122.865013
140.201492
11.925422
11.866741
-2.916516
146.056458
-10.820417
154.371750
128.368256
131.192352
158.919403
120.286346
152.402634
148.121735
115.541779
140.954712
137.350540
144.229950
121.446548
133.051483
125.498505
150.595261
155.835098
140.994980
153.881836
122.717743
120.327713
151.190399
164.917480
147.370789
134.560730
125.763336
157.427124
147.928452
158.450470
142.312714
143.578339
139.889130
144.006424
145.438568
154.822083
130.690903
141.548691
148.616104
149.940155
134.632202
135.593597
156.080612
141.046432
150.343719
-173.999863
167.855423
150.005219
-4.117324
128.392059
143.026962
163.933731
155.775726
135.322540
159.358322
137.081696
148.794876
120.236977
134.969727
21.486359
-19.991491
133.321213
141.253906
143.814636
136.813126
137.932907
144.705048
153.036804
131.984940
-32.964485
-4.201977
-38.917614
137.398026
115.472565
157.019073
171.460754
164.934982
154.712616
117.875916
138.534195
149.456970
126.128601
145.446457
163.153397
144.259018
-45.418495
159.287064
137.566940
121.261971
133.618683
36.217327
-18.763916
13.686545
-8.380518
0.167859
-47.682903
-21.484995
140.801788
139.584518
167.974182
147.129074
-12.008482
-28.223177
-35.799835
124.001999
8.816771
3.385817
-5.020398
26.649538
150.313004
159.167755
139.794464
137.960693
128.263092
159.045883
151.746185
154.405991
126.355980
131.725433
149.850250
170.665619
151.841644
166.589691
129.430115
138.512161
-23.898415
158.994125
140.345474
-17.214596
-22.265615
-9.066549
136.828522
147.401733
153.841888
153.963455
151.234512
160.124115
130.223526
160.071701
148.596832
148.936462
157.450790
154.811920
151.697876
133.866455
160.274826
152.125275
126.845543
143.178513
142.708038
155.143005
136.327484
-41.433056
30.770025
140.687439
150.008789
144.607880
139.813171
120.386177
179.868774
137.417603
161.518982
163.332275
125.869942
158.212219
140.497406
158.844025
155.005005
138.742172
153.237610
152.976349
148.020279
155.226913
134.772308
169.137405
137.358337
165.947830
134.715973
153.920609
169.415054
155.610794
144.001923
132.954514
133.995590
129.339035
107.837471
147.770996
140.246078
142.695267
163.802872
133.471451
151.516617
152.273926
130.584564
143.855118
158.966583
124.334023
174.997849
135.546524
136.490479
150.180359
158.682281
154.364792
150.679901
117.121933
141.915726
159.904129
133.077103
151.857574
146.183411
154.972839
144.493744
137.654053
129.524704
132.011200
150.088654
150.742844
150.966492
163.005920
142.202621
128.974091
6.561512
7.394118
18.524811
138.744308
157.889465
158.482727
144.796753
141.806839
160.064301
118.873642
154.383011
175.809402
161.488235
133.123322
129.734924
149.602356
116.696838
149.763901
156.217117
141.170135
161.515900
140.628281
152.785690
148.924957
113.850937
145.221237
164.918396
102.770638
147.275085
128.030365
124.689384
149.983917
144.721100
120.894585
-170.095627
158.463120
160.538116
175.300964
146.391006
147.394333
145.636353
156.806931
147.401047
137.657303
154.030228
163.323959
135.309128
143.784058
127.912209
168.397476
144.957428
143.522736
164.017212
130.473511
146.681244
142.119202
127.379852
139.491959
126.213669
143.068481
125.543022
100.340408
128.100464
166.285721
149.048477
-4.147276
138.859512
127.717384
133.792389
156.800644
127.913879
147.906509
167.184235
153.102554
127.634850
151.208847
-26.192730
27.229492
155.579971
146.988464
140.135971
164.243973
9.103232
19.818459
-35.826340
17.934608
-73.562927
-5.611818
-8.912002
22.785166
-35.469982
-20.436182
-31.852398
-43.188869
138.950439
152.262863
159.044250
156.879852
122.086021
133.866760
143.647797
169.356308
165.748734
153.271179
118.992599
172.947739
136.774582
155.090073
141.341278
141.077072
162.948914
129.682861
176.289001
149.132858
132.209152
168.771973
145.686203
142.368790
154.206665
157.038269
156.681824
134.806503
142.822372
18.831247
133.148254
136.291000
137.190567
146.129379
124.150131
149.565414
140.041382
151.167160
158.610596
135.774704
147.459229
152.029617
128.720612
134.362457
-18.528713
18.984442
-3.589706
116.455704
22.228224
19.443527
-33.238609
23.341290
-23.978600
23.425083
31.287521
-4.481919
8.318477
40.039154
-9.195584
-17.467674
-22.755728
5.903189
-47.137722
2.100961
-29.455210
-6.845071
-21.532127
145.790298
164.538651
117.464355
139.542068
147.394760
143.923691
151.506210
-35.672821
55.148811
147.397385
151.865173
137.951981
124.512268
140.520874
108.617867
156.283478
166.566483
162.942963
133.373856
140.558273
140.571884
147.540878
151.476227
21.453094
-23.425495
33.575264
150.994385
152.227341
145.748291
154.482117
143.897797
130.498291
138.657333
158.299667
145.146027
149.885468
139.106506
146.352844
140.710144
140.791580
134.184235
120.288803
102.681587
148.212891
69.878029
10.745449
7.231990
-12.312941
18.553263
11.065035
24.031469
-0.257930
-36.922852
-5.598846
44.948708
-5.955949
-26.529184
18.045483
-46.835548
-16.782265
7.506344
11.377313
134.454391
151.216827
162.546265
111.724754
168.624786
165.509277
158.308075
143.220459
144.604980
40.594017
169.364258
127.495132
149.215469
141.969543
163.086472
154.070801
154.798599
128.677094
141.180679
-148.952820
70.734444
157.038116
128.037155
163.745132
116.107567
176.135864
125.691986
28.830088
165.700989
145.456757
149.073303
147.871124
165.818741
142.639206
162.137299
146.241196
135.351151
-22.717176
108.130630
176.672440
172.937912
148.201202
151.413208
156.394073
150.481293
126.277130
11.625525
-35.855625
120.747192
119.868286
132.013748
142.931290
140.571167
158.059097
154.448990
-30.001892
-44.683556
-46.776871
-3.057678
-37.899429
29.978287
119.050148
123.788910
106.407906
160.637878
-50.260136
15.409113
18.380892
-45.474327
-3.410533
142.259796
169.288712
141.681442
155.925049
133.215973
142.035278
164.699997
161.590134
139.968277
165.516037
156.487061
155.809021
169.556381
131.602127
-43.399242
12.373648
-0.741249
21.033178
143.089691
140.507889
144.260056
168.583328
160.630569
170.831406
168.032623
145.607391
8.804933
-10.871634
-12.614446
-14.270453
-38.151844
131.999939
126.029533
151.080383
168.648285
141.007370
140.612457
144.107254
146.623657
133.916595
142.761490
50.319221
4.730109
9.287449
30.283657
-41.289944
3.684933
-14.941318
161.435944
172.418396
119.451515
143.271606
143.545151
155.616531
142.480423
147.003036
143.454529
143.905090
147.101852
148.748230
152.101517
146.722916
166.926407
148.923172
129.069199
147.188004
144.890564
-42.700119
135.966751
159.402420
142.573700
138.226196
141.840210
135.849106
126.294083
127.394165
-11.150265
-24.515516
130.141296
119.783096
157.830124
134.254669
-140.344025
140.406586
162.230515
172.986710
144.118622
156.268448
140.461227
149.072754
134.187866
143.474533
148.066574
167.139038
-3.276679
-9.046720
-26.662951
-3.738217
7.266632
-5.103038
-0.437007
-3.267405
16.358688
-28.944794
0.330431
-41.313164
-36.465252
-43.194061
7.927463
6.633829
-44.095291
-23.332365
-36.816628
12.703490
7.839871
128.859161
107.844528
157.505951
161.658936
126.200073
170.466888
146.990219
151.345993
149.944992
143.705002
153.344894
146.216232
134.555969
166.868683
143.293320
158.235291
158.660141
147.264404
130.142868
124.290627
153.251160
174.422470
171.131470
141.572708
120.058365
133.154236
-33.255558
-11.990034
-44.663879
-1.330310
-42.070362
155.684570
173.378998
-146.020981
-130.035309
-147.051163
172.846191
152.222046
139.480515
137.138748
137.213135
140.397659
138.530609
136.829391
137.853378
137.395203
147.519333
142.937729
167.867157
155.785919
146.887009
151.733154
152.036911
138.033081
125.844833
-25.910740
140.873840
-34.050537
-10.718821
2.967551
7.128382
1.602178
166.541306
138.201599
149.701569
149.023117
131.390137
129.050919
164.826324
-174.132339
139.130981
132.764038
152.543991
153.021423
143.526169
154.636978
140.027618
154.859482
131.413849
138.786728
115.208687
129.951721
150.067215
105.998695
178.330704
154.915176
166.001450
149.337372
119.328682
148.367905
4.178420
-27.661602
141.894608
138.819229
142.202637
145.117447
164.236237
145.814728
167.575027
140.754501
147.271713
172.649551
-3.905050
-40.371361
55.826817
20.550898
-10.505076
-1.904645
-31.097624
14.133832
142.308273
156.812042
129.384415
165.332214
-15.097953
19.731602
1.259587
-19.754530
-8.706081
120.942169
147.500763
134.090515
-21.940985
-45.797302
-11.577041
133.972672
172.120544
151.936935
156.501434
143.698502
142.299622
142.030746
171.013763
144.678085
133.045792
144.356232
154.156189
-7.337031
0.346615
144.827744
162.345795
-178.210190
169.734497
153.343948
140.001389
143.906677
139.097748
168.095978
136.712875
162.674744
139.841553
161.038574
142.989120
160.038330
135.594269
155.565674
152.558441
162.233002
129.307434
154.234604
154.680069
156.585617
139.477432
155.501129
135.332794
165.789749
134.707062
142.846939
152.868011
108.401497
126.432312
152.670914
-32.335735
118.663673
146.663956
149.279480
145.584122
158.230972
157.901077
-40.904926
-1.062568
-21.738417
149.900543
140.750122
33.042545
83.692093
155.475037
132.416321
163.324768
141.077469
158.973816
109.919563
138.887894
142.019455
154.055008
137.296570
98.186752
137.099335
152.284210
156.388535
143.089783
144.604187
128.340637
128.496201
120.347969
140.628998
134.067352
155.975037
143.593307
124.947060
162.041275
154.418900
170.956192
170.543427
126.014999
143.290588
153.341171
127.744690
151.188828
122.327995
152.487564
162.532669
145.084000
141.949539
135.586624
149.636429
130.935928
174.989517
150.720428
159.391113
131.981735
111.136307
161.378357
174.621002
138.953110
151.216248
134.319000
133.227127
143.354019
111.973335
130.250626
105.153336
120.060760
155.864166
147.645309
147.704590
30.303055
10.610756
88.882446
168.916901
-4.008389
6.500803
9.179799
28.481497
3.074725
155.548462
152.543106
-45.350487
-42.341904
-3.057806
-42.872330
-42.128880
-41.804779
145.810303
165.249557
127.147736
0.728199
9.267241
11.281876
54.187496
-9.644182
119.189362
173.603851
122.405388
138.860001
145.128830
134.533112
146.367462
146.713608
174.672760
140.525452
119.963486
174.402252
143.615509
157.845139
120.828392
158.075897
134.051651
156.417084
151.402481
154.039047
163.610092
172.314301
132.739563
153.451416
142.711533
150.600494
158.862579
151.539856
142.893311
126.411484
130.359634
109.461273
126.108177
138.411209
147.869659
142.691116
150.078064
139.880447
132.188385
150.651993
98.303467
139.120804
153.264587
150.386368
137.115005
165.415009
136.059753
148.419861
130.683792
152.264359
151.943756
168.006775
144.139252
137.296371
159.022751
165.545670
150.440216
175.586197
142.612915
147.581970
123.293839
125.419205
132.752060
119.172585
155.091965
149.931641
139.456589
155.462036
151.032852
142.367050
128.944656
158.448166
135.603699
166.801788
135.722626
4.936536
4.918526
-8.360601
11.117122
168.465515
132.038239
149.536163
146.528397
127.316177
140.131729
176.681870
147.388092
144.359039
146.529922
130.018463
154.429886
125.833672
155.621674
-170.688690
161.709854
132.409409
161.762360
134.345383
20.346020
-46.922775
-22.067734
-23.820742
-41.426334
-53.785625
125.679123
133.855820
132.980606
148.733185
116.734375
109.048141
151.800568
124.246407
146.716339
163.272568
154.039886
170.235260
135.615128
160.034271
151.612747
160.163757
147.677780
149.809158
145.569016
155.564392
145.809158
164.186768
115.874687
141.926620
152.828430
124.487297
151.191986
162.120850
141.063812
153.256317
143.626770
150.059067
137.438766
154.555267
143.905914
-177.372650
148.340652
154.140640
132.450912
132.408417
126.343452
93.463005
154.244812
155.064529
160.900330
139.084686
130.473587
148.926422
149.393585
134.737823
149.128159
144.262665
137.436356
146.586594
148.832108
173.634491
158.034637
153.124191
139.434891
163.385971
116.525917
146.871246
146.559357
139.762817
163.173813
167.714935
138.242279
138.858841
138.513550
148.758377
157.858444
141.772034
120.608536
151.437805
158.228912
149.332245
0.181308
18.704050
-18.313822
4.478072
62.549221
-38.181324
7.498681
4.198900
138.209579
18.999405
-21.075405
21.121181
-28.796526
-38.942814
-12.965767
150.258530
171.195312
179.841721
142.609131
179.171021
152.600571
130.281677
165.814835
-53.572128
126.317581
121.508537
171.677124
133.849319
142.662155
-14.853765
134.322159
151.082214
142.639877
145.135071
141.574707
172.089157
134.711273
99.776192
132.524399
150.997696
158.856293
141.287521
136.159454
178.239288
149.254166
159.779312
136.943558
158.848465
122.821548
131.781937
154.048981
162.682693
155.599854
173.124649
129.705811
158.684494
132.825607
149.398544
138.218506
174.358109
142.260971
153.306778
118.353691
162.216660
-169.428345
122.339241
142.079895
159.175171
137.076508
167.121857
-84.003929
0.734087
5.804613
35.311695
-8.844489
10.459424
-5.572321
-0.079129
-41.371975
-4.729694
-46.876255
-1.553560
19.466444
54.848186
149.974442
132.212082
15.577042
-24.521442
-17.904009
138.875549
-39.893105
143.822662
147.262253
149.392548
178.479660
129.095703
153.506042
130.628922
141.547256
168.270004
118.179085
153.307419
133.071289
147.725601
147.561264
114.448044
143.202881
157.263321
135.506149
147.397995
137.800766
159.883636
133.183411
116.135338
151.411194
146.336075
139.855042
160.545547
155.927353
131.444504
147.104385
135.888763
135.676697
141.851379
124.149895
140.410217
156.418365
154.048981
141.320984
152.334488
127.361191
137.013718
145.238556
144.575424
126.352943
150.474213
170.070724
164.729813
136.389832
159.199173
-2.042485
130.063812
139.130829
163.022400
162.051239
129.206894
111.745499
152.760086
141.584671
137.701904
112.660217
161.939804
125.515594
143.763733
149.190414
136.923569
121.529655
134.382996
136.885620
153.777069
158.181732
119.982430
111.739006
129.901260
119.171341
135.037201
133.226730
148.257797
148.156006
124.564041
149.036987
168.168060
149.843933
132.710449
147.186478
166.285141
178.431259
114.754547
141.620377
169.135864
135.152969
146.860184
135.834625
149.590652
133.835876
157.864761
144.951752
165.061951
-35.631321
131.478912
120.976471
169.954803
137.628326
166.378265
120.124702
121.755737
137.044830
158.128006
140.930771
157.650116
156.579681
157.213440
124.283867
133.992615
138.268616
120.067505
144.558807
139.585403
146.259918
128.931473
107.151390
153.510468
152.325928
-18.884920
156.869766
109.987144
127.969978
138.488968
136.365234
144.000977
150.519272
135.329041
171.050949
130.997116
141.201660
176.927368
149.580902
164.308014
-177.599380
140.091263
151.891983
148.015137
135.964584
134.387054
126.441246
-48.538746
4.610529
25.182283
0.274112
150.815308
134.689972
128.346008
153.567535
142.536285
115.667595
155.121750
135.492126
135.640259
153.552750
139.571243
161.268188
138.940323
154.526215
137.349899
132.681412
-178.560593
149.231033
142.647003
127.541862
140.167984
136.013489
135.128601
137.365402
112.864449
136.890594
139.057037
3.757756
-21.291367
-29.487196
15.748671
21.564363
18.675148
120.299118
139.699020
136.062775
155.513504
143.968231
13.652542
147.778061
129.857819
128.577515
12.628216
-29.146208
-6.724849
1.578800
-7.545950
167.516998
150.125748
5.291539
31.090330
135.421936
141.357452
131.012512
122.326988
171.505936
158.462616
142.022827
166.082932
148.188904
133.237442
134.536774
146.431946
12.415398
-147.788223
-163.504074
-162.574402
-152.189423
-176.062073
98.585213
158.353210
148.914886
139.032043
138.576721
-31.499844
17.002853
10.183117
-3.591178
-23.121342
-1.955647
13.283648
113.377052
156.174133
119.612755
164.807358
132.258438
163.299667
142.796677
140.557556
132.846832
154.714584
137.590027
162.511398
120.325813
150.489349
165.926727
158.764435
129.874969
126.634102
122.448730
146.962433
158.400574
126.244400
128.297760
155.295792
127.856422
168.398865
125.413811
166.510239
157.596710
175.005219
139.795532
175.511169
138.435913
129.316345
148.930862
146.163605
143.677689
161.906982
141.048126
-37.830894
32.890217
144.453644
144.026566
121.451904
137.860306
143.937592
136.151260
10.881660
-35.588268
-29.296268
-27.826035
-44.010357
-6.110804
47.224976
-5.815003
142.075058
137.675293
153.742447
151.850449
132.685028
152.326233
143.568253
150.265732
142.013306
-108.864304
-167.296463
-173.194595
72.492996
69.018608
28.650562
10.217925
32.281864
37.402054
123.409218
161.558044
133.734680
116.418846
123.652122
128.667923
152.197388
140.823273
152.653549
151.091324
176.694763
148.697937
131.477570
127.701157
142.053391
-3.940841
-28.077616
-16.504433
137.513611
149.673615
149.836365
171.261841
140.701477
105.420578
23.236729
-37.325962
-49.048027
-2.831237
-11.177393
-15.963634
1.116275
-16.594999
-4.949774
3.746222
145.835876
160.335068
152.137665
131.868454
137.299500
124.670479
131.737320
152.858353
153.715637
-0.286674
5.564930
140.599579
142.227753
144.472702
146.299652
144.458389
136.608154
154.965515
144.256866
153.888458
140.169266
160.239227
141.495331
147.508591
145.321991
127.039131
115.194382
151.982117
131.564484
79.891586
5.253856
-0.424746
5.036489
-41.897766
-37.335217
-0.464360
12.899053
13.136882
6.524920
10.982576
-39.431374
6.295661
159.688110
157.212585
114.692696
123.517723
174.139786
33.142189
10.310991
151.165970
145.468124
148.066513
131.613037
150.085846
162.128799
140.893555
146.018860
117.581100
99.249916
125.696045
153.206055
153.034073
166.057632
157.650864
150.014572
158.083359
150.214798
163.308029
133.785110
146.114868
174.785919
148.209106
152.999619
146.022217
128.899277
154.157654
145.735947
145.678772
149.235382
157.568771
172.474716
121.809860
122.630219
158.771484
161.378098
145.941788
98.883934
119.392998
117.506226
-18.156567
62.905582
157.319855
165.293137
135.336914
156.729263
156.578552
141.781479
130.854202
149.984756
127.920502
179.305908
121.749306
155.653000
138.781342
155.287003
140.454575
150.301483
139.559967
131.614990
117.784012
123.504471
122.990936
144.203262
133.552979
135.112274
146.486588
165.721786
157.662506
163.661057
137.516479
161.143585
140.729675
-1.005610
14.204218
28.243187
14.770850
-18.688656
-15.911497
-16.905298
-2.804003
5.320823
130.955887
138.692688
136.009415
141.615158
163.229370
145.395599
153.039963
142.169174
144.215332
156.432831
154.274292
114.051521
143.281372
131.309586
157.851257
147.743652
129.396118
158.036865
143.497253
132.395386
157.566650
131.569794
-171.208115
140.698273
135.672104
128.184326
143.055145
147.324829
140.949875
119.372604
143.862228
147.929123
163.806122
144.888107
141.041916
154.507935
164.110870
148.618683
138.998611
143.049774
158.606171
158.640121
156.046127
154.548401
159.447510
135.133942
122.246773
170.577057
125.807709
147.169418
148.607697
12.442165
50.630318
151.002548
148.661362
123.501205
124.104858
142.422195
136.507111
145.036438
160.030319
138.917099
132.996841
141.824203
145.563095
154.659180
154.240829
46.913853
5.949660
168.241913
169.814240
146.171692
156.757507
137.191422
-2.850942
-36.263241
13.696747
-42.118401
-59.998360
12.296916
6.775752
177.248123
177.353500
158.079453
145.259125
144.339706
49.529449
160.885727
-166.709564
-126.631485
-158.030685
-150.573822
133.972153
119.327484
105.763496
133.635086
128.595596
167.621277
168.271759
146.578079
162.545029
124.507469
-174.177811
135.265305
7.127886
-43.191029
-1.616163
-6.583651
-2.503584
161.329163
147.993011
148.956238
135.742752
133.663986
160.652695
137.674408
134.375595
139.889206
150.774216
146.417343
134.055923
152.502701
149.664932
156.554092
160.101517
156.668564
130.896545
-178.668350
143.186707
144.097183
21.916641
9.050151
165.377411
169.861206
152.175369
158.652115
131.085831
153.895294
140.573181
133.571503
144.513214
134.416046
160.697937
-43.126499
14.937980
-42.246017
172.157196
-22.840849
-40.037594
-10.603111
-42.706650
-38.657738
-43.396008
-21.115484
4.274710
-33.100471
-7.898116
-3.976409
11.329623
-6.389115
158.175690
138.460342
141.182327
140.806885
151.589462
116.800148
78.772057
-4.508846
9.881767
23.563894
-32.875179
32.653179
-10.695697
6.766309
25.582668
45.912571
135.881500
160.001068
136.317551
124.819771
154.782745
143.029663
143.477631
151.450211
117.736389
134.320831
156.342331
153.628204
11.809008
153.433472
144.028503
154.890335
168.277802
139.831802
154.333679
128.995132
136.736984
169.959885
153.308060
104.613388
144.439590
145.247604
163.357162
134.126709
150.833237
142.208435
146.701462
149.012802
138.647812
143.476181
138.019562
140.584930
165.370407
139.619812
125.470161
149.679001
139.025604
145.305420
165.415283
131.699203
-41.712238
153.690048
140.143677
147.550644
165.947968
144.714294
-137.197266
-155.728897
138.396286
88.419579
151.906418
158.383347
123.739235
161.610001
149.210999
144.041199
-53.009014
-46.768948
-31.093670
21.601585
-38.729984
1.425738
7.936917
-27.189743
-41.685905
22.245424
7.532936
-4.923462
14.816780
-1.971892
140.283188
175.164612
153.548813
137.641159
153.368713
168.611908
149.243866
-177.947281
119.503853
130.517563
138.049286
146.761490
159.913284
142.078094
127.973793
145.195160
122.612679
178.968445
142.841125
130.143326
141.220581
172.910767
175.067780
130.844681
163.393585
132.009048
129.197281
138.329346
130.295517
138.812927
-175.904938
109.047417
155.173752
136.571960
152.510651
145.802399
144.796021
149.524323
140.365143
143.774597
140.131409
126.497391
148.392075
156.579300
136.728516
131.192719
140.629044
148.898727
129.024841
153.929260
126.822098
162.665619
152.242691
147.663620
115.142311
132.650879
143.043137
170.621033
-22.250946
-3.372433
13.181390
25.156788
130.940338
109.334572
135.089218
139.143661
131.859329
146.547272
122.479439
154.009659
157.156693
122.664726
-36.560013
-26.423122
-9.475067
-10.787788
-40.345245
-33.523956
1.369165
149.530487
127.577927
115.088051
157.934906
134.566483
149.148193
166.993011
118.064758
150.620743
135.015640
179.696732
122.271210
146.789474
158.938324
141.555328
162.816559
165.574249
127.709015
129.006546
134.430252
-46.075306
130.578491
143.507675
141.309052
140.364594
157.451828
138.607239
129.275604
145.941589
128.485718
149.091019
114.241753
132.444412
154.464508
160.897858
158.627441
138.005219
144.759872
150.461716
145.130753
146.486572
145.554108
139.185394
157.676163
130.959396
143.351700
135.677933
142.256927
159.708084
108.100632
143.750839
147.862656
169.894455
121.868134
-26.091198
-42.920742
2.072260
3.936714
-32.372505
18.596876
-11.815981
142.689301
130.340027
127.755051
138.448883
164.807571
142.134689
156.739410
159.457703
141.709045
122.905136
148.688049
117.375046
164.163513
158.743439
154.940598
109.577675
145.399857
148.250229
179.695450
149.457870
125.980507
146.343903
149.100082
149.741699
146.341339
128.114960
158.141251
157.534149
112.045570
140.498276
123.692940
155.129822
141.571228
146.161667
141.831131
159.820633
136.819977
139.132202
29.032755
64.581512
161.529053
114.703156
136.434174
158.333862
168.167114
176.190277
115.725662
151.992508
130.835327
-159.852478
130.258224
149.663864
165.886978
151.039108
143.500839
133.126205
160.013748
146.164352
143.433365
142.278290
119.995461
95.925522
130.428909
160.273514
134.728668
146.764999
151.456604
164.689728
139.788620
147.964706
155.005173
122.384224
173.069290
163.921356
166.884628
146.873810
159.341003
143.252396
149.076584
157.988190
-25.568129
0.170174
13.876937
134.475189
149.365326
140.439499
145.271545
131.626740
-171.411942
148.428848
153.709290
142.294800
151.192551
127.559975
124.959862
161.777588
149.728836
135.173447
161.563644
163.262894
154.595932
169.532516
169.438614
121.750877
156.274078
136.537445
126.014030
16.399622
27.876307
166.590103
159.248123
-43.063103
12.009712
-12.310762
-0.811806
-1.072284
-11.014850
14.202561
18.066505
-10.122768
-9.848998
8.209275
-24.582170
138.154648
151.399521
132.760239
173.426117
139.475189
151.754547
124.134201
139.225800
129.604889
144.522827
109.415329
160.134247
144.421860
74.874168
124.401779
144.772827
157.441391
158.509109
109.456711
120.272820
146.037323
139.712952
138.252365
136.944504
105.549820
161.253342
165.831329
148.292191
141.984589
166.473602
137.592834
122.011269
154.966171
127.987343
158.938354
154.808609
145.784409
147.526672
146.049271
140.320099
161.259613
144.382355
123.618675
143.501556
136.888992
159.829895
125.604713
169.237030
150.299103
127.086563
153.965790
137.146210
148.539413
149.410721
164.961502
125.007645
150.140503
145.742188
142.998520
165.962051
132.011246
146.999756
163.906418
148.201981
150.835922
127.228867
138.443741
130.380142
134.730743
138.179810
153.791214
121.421753
138.917496
142.358154
115.700912
158.278885
165.165436
146.767120
137.947983
156.441574
149.680115
145.597031
133.486893
146.760971
147.658432
141.664627
169.634521
117.036354
141.628113
136.487457
156.748978
149.921722
149.605179
148.555344
154.048645
148.249542
158.807480
148.656769
142.625061
153.326752
154.157181
-29.429625
9.421747
-0.458849
-23.720646
-4.171196
13.013626
4.589878
-2.571540
6.975892
176.908813
150.778275
144.505051
168.581772
120.971565
150.556152
146.707397
154.274597
142.681366
136.820175
148.174500
149.235474
130.285217
150.275589
144.161224
-12.587787
-14.409772
-19.245249
-50.497997
167.690109
144.713745
137.315994
115.268188
125.433685
157.989120
144.372772
155.635468
14.988848
-12.594555
148.928329
154.434387
149.193756
1.405835
1.446180
9.812796
162.359818
166.390564
128.945206
154.181122
167.806320
150.272034
149.144897
141.897522
-37.636616
3.265247
-95.702255
-45.532803
-10.670679
105.751480
141.107178
116.129440
151.024521
-2.742382
154.479233
164.178818
-35.952816
134.086746
149.810196
122.280350
128.882477
131.819717
132.623901
9.063927
-45.169819
13.741098
-1.372876
-40.459087
-10.248029
7.064636
154.467026
140.008255
141.519623
136.429001
142.049957
112.542168
149.861664
148.307571
153.316940
130.464554
130.241623
109.325546
137.314926
125.909500
150.062714
28.598095
0.381035
-38.038219
7.609683
5.552238
17.500696
-34.419369
18.581535
31.224863
-4.906522
7.285076
-36.442875
-22.938747
-45.062988
-35.848331
-28.315414
-3.730404
-0.071326
-14.813454
-16.936722
19.777563
149.730957
111.379166
129.502945
127.832382
136.757248
172.111801
126.405304
139.068359
154.132217
142.280899
132.354385
137.656235
149.772018
139.631836
168.591019
145.429794
131.220413
152.143433
111.065155
164.713547
146.679092
132.054276
138.653595
135.858673
150.110794
163.779755
140.055862
162.464401
-23.859001
28.796862
-33.071747
146.728622
150.981522
120.491417
129.494019
147.810852
130.675644
147.293198
141.590134
139.757034
115.714241
121.446877
109.679207
138.418900
134.022736
165.536209
153.794083
159.067139
146.536041
154.185135
140.184647
132.964478
142.402771
155.887741
140.286652
124.443497
160.175186
147.056747
142.225723
124.710625
166.175552
142.191147
130.793396
175.406952
133.242722
125.372200
128.446365
155.255127
136.700058
140.773102
137.474045
144.622742
142.645264
124.382561
150.959000
177.730377
2.338248
-16.215803
168.826553
116.477531
156.515381
121.959976
117.054352
150.078735
120.038139
22.277914
-30.362064
-36.054260
152.242798
130.667603
157.601959
141.938065
140.455048
128.951431
128.741287
129.838562
158.017227
150.722015
144.760666
123.286659
133.071335
172.136551
140.591400
166.604736
154.574921
154.077988
141.950165
167.843887
144.565735
131.643005
131.250244
154.463760
148.667450
-17.235607
11.465560
3.749253
141.589310
-129.718582
15.860318
33.160812
22.570124
15.755488
-141.164154
145.098862
150.370895
162.792740
166.133438
150.002884
153.106140
123.752602
129.806229
137.354248
146.392960
157.277786
137.678848
136.855011
155.228058
142.659256
144.370636
163.199234
155.399307
149.871765
142.781158
114.752373
118.696426
145.481293
101.379944
-165.131653
145.228928
162.322083
149.073410
177.152756
-177.256042
9.507230
35.655624
147.176086
154.206696
161.911560
146.846085
-58.376968
131.399902
132.487045
127.310677
155.733276
131.312744
144.793762
166.251678
166.525284
144.360092
156.162231
177.746750
143.782379
147.101257
157.825531
137.521210
-44.680241
-34.424160
130.783844
157.567459
147.644638
151.230072
127.536453
155.008881
151.084061
138.503159
129.571869
153.397766
155.194626
164.091263
119.930931
131.356445
128.230682
93.008217
149.299103
144.491821
127.848495
142.978546
152.490570
128.103973
169.476212
158.292953
157.728668
-0.824957
141.600525
153.237961
157.324997
167.380737
149.350525
132.121201
105.094925
140.291183
-177.256180
151.872696
151.367569
175.814819
156.945053
114.461922
149.913757
124.549736
145.848663
125.902100
142.906525
174.765640
141.368378
148.036362
133.972672
153.065872
-35.591789
148.347214
114.351036
160.894562
124.614922
146.389786
165.934143
110.141930
150.774811
129.956314
151.817062
153.321609
159.094315
166.932159
164.566559
156.191162
144.449005
140.759705
165.109909
136.701385
134.971146
139.630127
145.049957
161.917633
152.205643
135.276917
140.925232
148.288437
153.027069
10.151544
15.815671
139.939011
162.229996
64.109596
11.032692
24.623323
39.216019
149.786224
135.738617
118.842987
155.400299
145.096588
135.129440
139.910507
145.469330
146.315887
148.473755
118.262695
140.145401
132.914001
160.612839
147.956146
149.234894
132.559601
162.564651
160.334381
141.869781
140.254181
166.301727
128.922623
144.914780
156.422989
144.346710
136.729019
146.587006
148.298309
157.522614
111.134972
19.656782
148.669647
162.815643
150.142624
157.954865
108.019066
145.833084
154.998352
139.809723
141.023972
29.062880
-169.725098
-149.624252
-146.560852
65.929123
47.437725
27.179121
177.076431
162.642136
150.660400
148.925949
173.492645
152.113464
168.210236
20.854502
18.257778
-13.241445
1.648532
-35.738918
141.873627
144.072006
15.695865
-8.504775
15.794996
6.868955
-37.058044
-17.310654
-19.986477
133.758591
124.798973
152.582596
133.257523
147.475006
151.111755
155.115952
144.524612
133.051773
126.147034
146.860855
140.028488
161.197815
135.942963
141.347336
124.786415
154.532227
136.088104
133.101471
124.172447
149.376205
152.725037
147.675064
155.088730
151.944107
144.839600
137.469131
131.875778
137.524048
145.338440
128.818008
145.399094
131.611679
153.745193
154.885559
170.232895
148.452362
157.004974
102.731812
137.215866
149.246429
157.916626
153.019012
157.891541
167.684982
137.521439
138.394226
135.871811
136.197403
120.809471
163.516754
157.430771
153.063431
168.953430
143.693451
152.704147
148.346298
135.168213
133.472046
150.997070
159.782898
162.252228
121.057541
139.380066
155.029785
167.943405
-27.646076
9.145077
-2.584977
-3.701951
-9.302990
-7.032576
-10.894208
2.085065
160.010895
161.511749
163.247253
-37.155643
11.667563
-43.742432
142.553192
153.599411
129.912582
139.698792
144.309158
158.132538
147.567780
148.710358
165.249207
177.676773
-23.590122
2.592916
15.564319
4.902448
152.783676
109.937836
144.188202
141.649261
154.089844
125.637810
162.495041
174.230942
176.710495
158.173080
145.149414
30.888500
157.466278
122.185303
141.876404
111.681404
161.410797
-57.258640
-21.856863
14.127495
-0.347742
-31.244030
143.736343
133.489410
14.040991
156.851303
166.397598
135.341614
149.905685
-9.736981
-33.260159
-0.239031
-20.472410
-31.569952
-39.643318
-11.806587
-16.938749
11.606716
19.379478
-48.898972
-42.156433
-2.429708
154.281189
143.660217
154.895493
141.095596
152.699249
123.447792
152.053452
166.522079
131.212555
140.093674
145.866745
126.715736
133.676483
143.186874
73.090103
163.001633
143.199448
142.546753
146.113327
129.832626
135.879120
151.840500
169.167374
172.848251
126.107674
149.915619
144.664612
154.779541
123.092751
24.703716
10.303510
170.800537
160.587143
146.122375
175.524460
145.952057
157.904236
149.921661
150.373566
152.332687
141.028076
125.159920
1.768461
82.471123
-48.201153
-6.083023
1.355230
-9.860970
0.331613
10.792440
24.666372
27.771788
-18.539715
-13.793162
-47.313370
4.460541
171.920776
139.963242
133.005508
145.523849
137.942520
143.615005
-49.791718
-41.353973
-19.596369
-8.824232
-37.460941
-14.658099
9.224603
115.949310
128.792068
150.701035
165.128159
144.722168
163.713348
135.206650
105.801971
125.982368
159.771957
127.147171
157.646851
153.464706
135.531525
147.667068
135.691315
163.677322
177.573181
150.193192
176.768738
153.415131
148.016449
162.557968
145.235687
150.388062
133.225311
146.489105
164.593246
119.473167
120.883675
117.392082
159.643860
144.234116
145.815308
147.020340
113.993645
140.064087
145.271942
138.095947
140.472015
129.837036
140.357620
137.763824
131.533371
153.895630
139.495956
136.210968
164.449234
69.952049
3.703802
-21.166674
145.204926
134.167419
150.801941
128.057465
141.361969
137.682068
131.831772
148.581543
146.770798
118.264839
8.355361
-33.163761
22.204155
-31.534388
12.836686
15.900681
11.916559
-34.618595
12.930269
-38.388844
16.667749
7.638358
-7.518647
11.334612
-24.981773
-13.411533
4.240116
161.155121
163.725128
135.771851
163.924713
148.743484
128.471710
135.694397
115.976280
140.165329
127.341782
133.995514
135.129898
132.280045
153.362839
151.982819
148.456253
148.998825
156.909210
-177.911072
146.811127
110.207695
143.905319
141.195831
141.192230
158.349014
141.732040
143.760223
146.753601
127.284363
147.507401
121.455780
144.255798
169.863068
121.910103
152.059052
141.716751
140.462280
136.142685
164.338715
113.278343
144.117386
123.706848
164.711578
176.082260
145.597855
163.717743
146.955734
141.329803
166.989777
160.866882
11.345744
-9.741060
5.012743
8.740331
131.538589
143.532440
14.269789
6.842692
-47.361038
14.235984
-13.661799
-18.973057
8.884823
7.563951
154.198883
144.956116
138.072601
157.382401
141.921921
145.258560
130.168472
137.256271
123.685127
132.191025
-174.655792
179.980194
134.706909
163.655640
145.226257
144.442673
148.525543
140.293365
165.426834
130.932022
149.252823
147.971970
143.674377
149.533875
162.535492
155.413696
153.946243
-16.495319
125.497536
135.682266
149.437271
166.040466
124.722755
134.498581
166.584229
156.719711
145.407150
141.417282
-1.755020
156.610474
125.581055
170.878540
133.647888
171.375122
129.794189
134.370834
152.437225
111.139565
158.511642
126.568100
162.263763
155.643143
-178.290283
112.369637
157.366837
148.403229
158.492447
152.276123
143.457214
128.272720
134.749878
150.450607
126.386581
147.154434
150.091476
145.771454
145.082306
156.001923
119.025726
135.536789
152.611435
130.157013
122.797806
157.676712
124.452415
132.076035
161.399628
142.655212
136.232330
147.466431
162.957596
141.090408
122.484573
127.355522
177.071411
130.625641
145.532089
124.882500
118.060402
166.949905
144.799118
146.475113
123.135712
128.107483
-37.398174
9.781829
1.459783
168.150101
146.842392
120.555649
139.157974
135.962036
158.040314
129.527908
140.029770
51.281818
-170.529770
154.449249
160.713089
79.685631
2.625548
11.456639
10.123546
-37.341419
-44.095387
7.522143
140.302444
15.995503
45.669685
147.618286
139.199677
168.327682
137.213730
132.577469
152.895355
141.876740
154.241150
151.670700
-36.378330
-31.336163
-22.561232
122.257263
125.994034
158.276093
134.408218
170.289047
144.663010
138.467636
156.356735
162.091690
141.521133
158.087265
156.104202
112.523705
143.275146
143.645020
156.940109
133.453552
160.176773
149.083664
117.745628
151.580597
139.616913
163.363159
136.807449
151.901169
153.885269
140.334503
147.663239
163.083008
141.422775
159.455978
126.998428
148.400803
142.612457
142.499588
145.377106
148.451813
110.515625
160.167816
144.731949
144.746246
141.968048
139.049438
130.687500
21.310085
21.028563
-28.811050
-37.325977
-10.542510
61.362709
27.679039
22.587751
-11.308222
12.599316
13.682778
141.834366
143.987091
160.119888
157.330673
151.342346
155.830658
152.055649
133.541718
143.980209
154.059067
155.090073
139.514816
145.659927
120.086792
103.910767
134.969742
105.896790
141.403854
161.518250
148.852737
104.722961
168.611160
148.241653
123.745361
159.619156
157.149551
144.793839
144.275055
126.292297
157.164963
162.200439
128.049011
148.408951
157.467346
159.257889
119.335091
131.734985
147.696884
163.762619
142.102371
142.878876
-174.874115
142.546921
135.713211
160.778427
155.246201
130.472702
134.841248
141.551407
135.168045
144.115723
157.826462
160.741318
161.825806
142.800781
137.037003
141.307419
125.667725
178.968643
155.354843
161.908157
165.801788
138.041000
152.751114
156.229889
137.718521
151.915024
151.782852
145.548111
172.014740
149.362244
153.890732
119.805443
137.320557
139.891617
177.881485
142.336243
134.895584
148.511963
118.366379
145.930649
131.759125
144.402786
141.801010
123.280266
162.892838
119.830360
137.430908
146.893860
141.066177
129.825989
147.899399
114.923325
127.541588
157.892487
146.272751
169.037460
135.554092
135.125977
128.975769
105.208832
152.498657
136.017059
141.939896
147.241989
164.285187
138.872452
145.732880
126.931793
168.805634
151.719208
152.727829
136.057343
167.455322
148.446182
145.959915
140.374146
167.778641
138.201752
146.636810
147.595901
144.677902
116.239502
134.121857
155.238281
149.165695
133.539124
-178.288208
144.680588
148.494949
159.744354
135.720947
171.993408
-5.664135
-32.647545
-28.667679
-39.385979
-19.023182
-38.350182
7.271625
-26.592161
3.363423
-12.097124
-39.680290
0.027976
-2.131481
-50.085606
-39.308998
-41.866863
4.875881
-1.592745
32.606659
155.982086
138.078857
171.432678
164.901535
112.347443
147.240677
147.619110
163.693985
144.765411
23.412495
-5.603675
122.153717
165.678757
143.763214
171.930588
142.448074
145.301727
115.639183
165.431702
115.378952
89.643860
138.412247
175.307388
141.787872
161.722748
137.188385
142.564072
149.902130
152.635376
134.717789
146.478592
122.658768
145.856415
133.444275
142.416794
137.380829
115.426323
155.244156
129.812027
152.955399
175.936478
127.267891
144.628052
154.696152
122.671883
166.687500
157.139618
166.741745
138.426285
131.775330
138.938416
133.096252
124.872025
151.099319
143.175034
-178.486893
144.193161
120.474449
169.730225
140.456558
164.022873
150.934753
155.405350
149.994736
118.748680
149.796448
130.888138
125.630394
143.875122
153.045486
151.430145
127.987312
153.617584
143.162506
148.255783
124.019905
152.648743
156.420364
165.640945
143.500229
144.181000
155.153320
133.374771
168.186600
148.767349
179.346863
146.697266
147.117661
175.258301
141.359100
154.434509
146.127411
141.060394
132.886002
157.446686
171.756821
139.899353
143.343063
128.301224
155.759293
139.351746
-19.666578
125.056549
165.135880
148.921585
163.116486
127.499779
145.507507
177.044342
163.410553
148.525543
137.376633
148.872925
139.413803
7.895407
139.669662
146.981949
-46.854496
-40.067558
-20.517210
122.810112
155.829727
146.661331
144.356537
145.106384
155.351257
102.911209
154.223969
124.433937
140.541260
87.272263
158.948181
-3.616767
13.419423
6.607289
2.300952
170.432175
142.921310
131.643280
174.602386
143.201355
139.840210
34.318859
-8.518804
-6.335771
21.998711
8.677901
19.680910
11.192358
-15.104560
-12.096424
18.956968
46.818275
141.474014
149.921173
143.411484
151.052200
162.259201
159.749557
153.705826
142.686722
152.537094
137.719086
142.011230
141.843109
-48.499332
-45.589409
-174.979630
152.629547
139.331116
142.296173
156.749054
144.557098
-14.852633
-12.475851
6.177872
129.699936
175.507111
104.832733
145.576813
17.053177
-37.789856
-11.895918
125.398621
158.167648
130.455215
139.478943
156.297089
56.112141
132.190140
162.615860
167.434204
147.988937
136.393631
134.799805
118.884842
147.796112
157.119949
150.598007
152.612732
142.075684
-19.334929
5.725636
13.586771
-6.392766
9.571052
-39.686985
-27.473703
20.693415
16.898369
27.164253
141.457840
159.634872
146.604248
122.551453
161.261063
141.300430
153.807281
137.787384
121.510849
142.158142
153.588013
129.399673
143.317566
33.850636
-2.330786
143.453033
146.610153
101.711411
138.921478
149.512741
148.271271
125.938133
126.980179
155.526093
145.039810
151.548874
154.240997
8.246693
7.753928
5.417178
-36.188999
135.181061
168.196243
136.161209
157.792389
135.586761
139.231049
150.317429
141.455002
143.011749
152.215759
146.726959
137.700287
161.732574
161.362534
128.422180
141.679977
138.625824
128.085541
178.134384
142.798279
160.479584
160.973145
137.015259
131.067917
171.056580
125.675583
139.175446
166.707077
165.992569
139.201050
141.348572
163.577286
145.630508
138.614761
144.212906
148.052078
164.218903
133.543594
166.026703
156.753433
124.492538
142.598831
158.821075
152.271271
173.214279
144.486206
139.875992
150.226608
173.345444
146.008072
162.803085
170.554489
139.676178
141.894852
150.308334
141.575439
160.727463
154.767822
149.453888
139.628708
158.865952
-178.489609
169.270187
141.750916
169.291260
133.760437
149.597321
140.814987
163.997391
130.769394
124.458992
141.503006
104.964722
132.396057
157.853256
140.601547
132.192200
144.038239
152.636459
140.498322
-32.640545
-1.751113
-13.618035
19.768408
25.611410
-6.331003
6.300549
-6.409215
155.275635
138.917938
92.598755
-134.604492
154.199020
172.032349
159.958694
142.907745
165.955109
141.777176
144.196228
156.955505
161.223267
-31.045271
-9.948783
146.591919
149.063782
136.189178
133.583923
170.082413
145.679077
121.887016
148.791626
135.114456
141.356979
146.989273
151.382553
130.686646
167.245239
137.169754
130.218231
137.017136
142.305511
4.655010
7.860724
-34.013344
15.078943
38.643738
137.276184
162.174820
111.799469
146.186661
152.238678
146.216064
153.095932
136.800812
165.422806
140.042557
171.122971
-165.696747
122.402580
121.273529
126.824860
139.523712
148.780533
138.353912
146.287155
164.645996
144.987411
130.990189
139.734589
132.802765
147.093613
161.336777
139.423599
123.438194
139.633041
149.961426
140.994492
153.627594
134.668701
169.770645
169.834076
156.014313
6.621313
166.488312
179.171478
152.880112
167.909470
139.295502
149.361084
147.633179
162.999619
126.959442
139.506027
143.705673
161.303513
163.026871
174.673752
142.643982
154.142899
150.733154
179.854614
147.092941
149.401855
117.074821
130.235001
160.300522
139.140152
166.409912
151.769028
148.584549
165.852600
127.132683
153.573547
175.159195
147.245087
150.936859
140.295044
162.063126
117.284721
146.355530
135.830978
52.787941
8.379979
28.045746
-40.770351
-21.226715
22.412600
28.187807
26.889776
-39.125828
-21.462906
-1.186137
10.084165
12.648693
-22.108820
-29.313705
-33.110378
7.624703
-5.414247
-47.401730
32.303631
-45.296318
140.823303
153.675797
142.108093
173.260864
150.455643
133.357391
103.390305
144.655426
168.316620
154.204041
160.862656
155.302505
135.501846
137.431122
153.853271
-9.625450
139.356110
135.628616
154.858871
175.727386
158.021225
146.007797
112.799164
129.993484
142.399551
151.376205
137.502075
138.105637
146.176636
151.000458
125.284462
158.607468
122.879524
-20.764967
-48.671452
0.160713
164.057343
154.019135
154.896103
153.311111
136.607086
149.479309
101.962570
131.328323
2.840418
58.096397
115.252609
147.983749
151.522217
154.766983
156.500778
158.224945
162.520187
116.579659
146.510406
137.627045
134.442352
152.347168
125.774033
11.902393
-45.533566
5.908765
27.635403
-0.533759
145.363861
132.019241
163.250275
154.932098
116.608673
153.467178
129.706406
174.370041
154.929962
143.783066
148.363342
139.392288
141.871689
161.576508
132.201691
169.227051
142.736526
12.571590
140.539185
15.710666
-24.101463
9.009614
-44.971478
0.683283
3.596190
1.114169
13.527040
-26.222610
148.699005
123.932999
147.380234
139.571793
143.030716
149.380844
131.239197
155.378128
156.624069
136.602768
154.398560
127.292809
148.892273
164.941193
155.794159
165.263809
-36.276646
1.458979
12.422416
149.458649
135.449722
130.913330
141.450775
124.681213
125.434189
150.167587
130.656158
144.644379
-3.386453
13.497690
8.393863
1.132978
6.862727
16.906931
131.574188
131.545044
151.101349
145.123184
160.182739
130.043961
176.946930
123.244530
2.230463
-20.761095
154.239014
137.850266
124.736580
146.278885
163.776810
155.494492
139.027939
166.755173
-166.521851
-156.228455
-175.829880
-128.974899
173.711090
130.283356
147.245026
128.173492
135.361786
143.343704
137.911499
157.825653
142.389450
126.578400
138.400818
147.517822
144.373825
145.865738
176.471954
157.196411
137.623596
141.707809
134.889771
166.963257
143.506012
126.458420
145.815369
147.755554
4.104987
25.961914
136.368958
136.507401
142.510666
157.288284
133.410614
143.415070
121.878418
142.858810
153.966034
142.194946
157.265076
-23.956388
136.838791
134.809845
151.247040
142.784378
169.684494
153.621475
153.635788
28.638834
-8.417039
140.665466
5.076013
9.380497
-20.436996
13.901763
158.599091
148.301773
135.536652
144.784027
134.363495
144.141434
133.817261
165.916107
166.893341
157.408600
142.279816
156.857346
134.354156
122.776512
145.271881
138.761261
132.999176
139.658279
152.773453
159.368591
150.097076
137.666916
-46.038616
20.678167
-5.625039
-24.135561
-0.816613
147.137939
147.469025
153.600128
139.190826
138.150894
162.588089
161.012817
92.886421
145.743851
153.618118
146.281601
162.074219
146.441727
134.231308
140.002075
161.100769
123.689255
177.989853
158.823105
3.092944
-34.403751
-7.240883
169.490540
153.963379
171.663239
123.645927
150.690582
150.759705
166.374451
140.301147
146.067520
158.114197
154.244766
121.205200
-40.829853
-16.574253
7.325255
148.297791
135.121933
147.707504
162.113724
151.942978
141.748184
158.287552
-15.699423
114.274689
4.324724
-7.031236
-55.109325
36.331055
179.580353
148.827682
146.007324
151.892273
131.010559
145.165695
127.744324
158.564804
177.070557
166.059021
151.405472
12.340950
-41.086311
4.172839
134.346970
137.842316
131.219818
153.380753
149.201752
129.603409
128.090118
134.288132
150.944824
145.064819
128.154037
142.936966
156.992020
159.048187
139.267273
148.274323
-175.655167
145.792435
142.254486
106.036499
150.544998
125.582008
133.241760
152.240784
129.759155
138.255386
146.842361
142.494537
150.465454
131.984299
136.977142
106.288307
113.232224
145.930023
150.814697
174.937225
119.617889
143.047638
131.908539
157.470474
127.046249
148.614914
45.562214
87.940575
149.959671
-44.919552
156.683762
172.082077
168.191498
115.137520
135.371414
155.249695
171.006516
142.908783
146.603577
129.826004
160.306870
-35.315453
147.195969
133.805801
-12.751389
-45.534077
-45.134796
-35.564297
4.497581
-4.781269
-37.234760
8.452172
-20.787092
153.966812
140.444931
115.572884
162.188232
170.659454
141.523849
149.143982
140.928345
148.881073
161.010468
152.869705
133.413315
147.229324
149.699661
138.869034
132.893784
147.187531
146.221710
144.605606
168.393433
132.981689
164.859650
133.808350
137.620056
159.078812
144.514862
153.409134
146.035843
121.553650
122.971825
153.020081
140.432373
137.520874
179.037338
-18.451859
1.959046
12.427590
-17.089146
-20.075897
27.142649
-37.042068
-14.179354
-7.869534
-11.941062
9.790648
-44.537868
-46.861263
127.609688
158.602524
144.713745
145.970871
122.160141
170.199768
154.124557
143.659012
139.806808
131.424866
137.837479
137.124115
130.095825
55.361790
-156.716660
-128.500092
144.662109
140.249405
145.602158
157.951080
146.337250
123.191254
153.998062
22.629583
75.807907
151.528580
121.431206
169.837509
-1.937853
-9.824331
-21.600618
-18.967606
-37.089653
-4.608787
-10.571607
11.390324
0.440575
30.282387
-21.103613
115.552849
135.009567
158.797440
149.468307
141.094254
149.749329
122.441055
1.660125
2.466803
4.018343
-31.703205
5.527156
24.788328
-8.640315
-12.853600
7.105006
2.302823
11.945815
39.457176
17.770958
-19.999361
27.854977
9.471788
-0.092787
142.625061
162.623001
144.961243
153.369247
152.224915
152.593231
163.157440
126.899414
148.193573
148.111252
164.283051
124.056885
139.707611
141.049744
161.940201
136.923737
134.154739
146.392609
146.974945
154.290009
131.251862
119.334053
138.207642
167.879623
160.506073
150.971405
146.855972
154.472321
167.451385
152.565842
158.092117
161.166336
150.477234
126.538567
147.980881
140.549240
128.007675
166.736130
157.787003
139.291824
118.332840
122.649361
179.813370
169.444214
130.487732
118.650803
145.483124
154.966751
131.137924
174.753479
122.258415
152.234467
158.819595
131.181396
146.997025
135.230560
133.302490
158.698639
143.928497
137.743515
159.409988
135.355240
-33.632763
61.997623
114.499290
154.138168
149.894867
146.975128
128.193573
144.032059
17.590223
-8.845222
135.522873
140.155243
162.817184
136.585632
96.536888
159.208527
133.279556
122.148613
165.683990
164.584778
161.043823
146.123337
164.252045
-3.935023
-38.334923
169.405884
151.909607
148.801834
163.728119
147.125854
128.905197
144.984146
162.803604
138.969589
146.407471
149.099854
160.261108
141.461502
153.172928
131.135529
164.886688
162.725449
163.230362
139.181519
115.245529
144.857025
143.952316
121.432693
139.382568
154.205353
139.023911
158.034988
124.373779
158.142990
120.157036
139.913010
140.969421
140.928040
158.342575
140.426819
136.119324
142.546173
31.508070
-7.549538
22.294853
14.673760
-14.680418
9.910818
-46.765797
-1.847056
-45.110165
-42.717197
131.293732
139.492126
131.078033
158.776764
146.597412
-40.683350
6.082797
15.672809
-11.315691
25.247343
4.783890
-0.401051
165.739670
146.904221
154.559708
134.955109
124.809174
140.503891
150.165604
11.872767
-17.998016
-38.814255
-29.829275
153.515900
158.987015
157.985321
145.966660
133.569977
153.446915
161.164581
-19.167702
-36.606209
-38.549099
124.360771
141.367691
138.546341
132.236069
147.688599
95.430443
153.536713
138.711731
161.520355
144.210449
152.605652
141.131699
135.783188
120.981644
114.790062
140.573547
142.321411
-11.395753
-18.056526
168.449188
117.405838
172.817734
144.166183
131.044617
165.032791
166.985489
-28.502100
-2.834070
-37.458366
-41.524117
164.469040
155.061905
-12.693935
1.946921
-25.042255
123.887711
143.820312
152.663040
132.830475
139.587204
146.046844
130.895370
145.687927
144.293625
165.695923
146.333817
132.530334
154.901398
157.452896
119.609596
144.134720
165.347809
154.075989
-34.989334
-44.818649
-10.158226
3.747947
27.022781
-13.006481
-31.201843
25.766100
-14.329560
-1.786955
164.607361
128.544434
168.634048
164.499954
135.541107
138.278442
161.539597
134.841827
136.353867
149.754974
148.314346
145.763046
162.496140
123.795967
133.463089
133.730438
143.698242
137.769913
133.835464
-173.500488
136.175903
142.604446
119.650253
150.077515
170.945389
145.866760
144.362686
170.879623
163.081604
139.869293
145.454422
155.439667
162.238800
150.141083
142.095245
129.437927
174.297333
-43.863949
14.431973
117.753044
158.174988
151.070038
136.958282
132.884750
135.752258
151.719620
142.612915
140.870499
24.673407
19.280218
133.718018
10.387526
-42.780201
-0.405418
6.404993
121.948456
133.873505
131.504990
156.379120
172.720032
140.709686
134.860977
151.655212
119.004089
147.759506
150.328964
167.931854
134.713013
-18.759157
137.557678
151.800461
146.690628
15.034258
34.777592
16.443159
0.603607
-30.089888
11.709572
145.702682
114.317245
-4.185726
-9.007019
-46.427879
-27.668053
20.218555
19.774405
3.024592
3.723521
-46.683090
4.335625
-39.553696
136.104568
139.872269
141.698029
137.379440
128.006973
159.297577
150.190552
170.647064
152.298325
153.817230
154.647873
160.569611
80.078247
161.366043
131.726562
146.676834
150.329941
146.313797
155.799225
151.184814
147.127502
-172.978241
173.567688
-159.793762
-170.546585
-163.030380
56.263920
167.811768
18.914011
11.547394
5.237196
139.442200
-140.974243
20.428221
-156.582214
176.188324
98.821487
23.362604
-163.214325
-178.480423
-113.752655
-174.175522
-152.931244
40.643387
14.785605
29.653809
114.488182
115.428864
166.033722
129.896927
149.728516
132.127274
149.945709
117.365021
133.555252
-10.985588
-34.605618
155.652786
152.237106
44.420452
-8.593725
3.246306
-26.381786
4.667282
2.498418
-53.219589
145.498245
147.740128
147.386963
157.683548
-27.865458
153.420242
147.070679
-8.295999
25.535145
-14.044791
-37.981243
10.882221
-1.352194
140.168762
149.118134
139.095245
135.723267
154.574539
138.026474
153.883362
145.519135
149.166046
141.867661
145.547501
147.658020
132.364716
-7.320165
-20.067419
-23.203327
-45.110767
1.788707
159.482407
152.353622
131.218643
159.659683
162.314804
129.596008
150.159836
157.520828
155.177261
148.474503
148.364990
156.213409
125.042587
171.120834
111.514229
157.456512
148.025024
136.623459
121.514389
132.817795
142.473022
113.992538
132.437363
59.467262
-6.409736
141.527679
146.230652
149.746933
144.894882
128.394531
153.975159
156.890823
147.886200
148.206177
-15.440904
-41.595390
170.980011
144.184280
144.724915
155.068405
124.030708
148.336945
131.060028
103.341385
156.737549
159.584320
133.276672
117.760567
165.258408
158.542679
141.180878
61.401886
141.687347
158.136215
115.483696
140.113785
146.267792
150.303085
117.775894
138.929993
147.120102
150.569122
120.449234
139.194855
149.369064
93.090836
144.535950
168.158524
116.114929
-31.564516
4.203188
158.393234
164.114578
138.820740
127.835892
-39.654510
10.674294
-5.697187
-48.507614
138.639313
171.814713
147.530884
150.161545
174.042221
141.724838
155.389450
156.332947
121.496140
135.168182
144.691360
130.459656
167.041901
142.402878
144.180756
118.762558
162.292282
157.388535
158.571686
142.534653
135.771347
145.291824
122.697815
152.362335
153.994232
140.420547
158.943405
158.538483
144.485275
130.818130
144.090240
131.273224
146.874069
162.047455
168.158020
124.098328
-16.936241
-18.910248
3.141303
-31.599756
10.645844
-46.036724
-176.964996
130.190598
135.780670
139.486191
141.812729
138.947418
150.170334
141.687988
150.104218
161.621078
156.857498
116.779099
141.043762
137.862305
153.645020
146.252518
105.195953
172.120605
152.385361
153.402527
151.708740
-35.249786
-22.540493
-48.445000
14.609111
87.414276
149.156708
157.504578
144.704041
145.405594
173.819138
143.530960
148.470139
159.543518
152.197678
145.836746
169.368256
166.416107
172.687119
152.945847
121.187782
119.763702
137.872849
156.250626
134.124786
172.343689
138.192291
153.507538
146.877411
136.729797
149.620392
148.576126
118.328728
-177.129745
166.842056
13.006329
149.242172
136.574432
136.127472
143.848160
149.471985
159.187119
126.490646
-156.581100
155.472931
137.741196
151.068115
-14.538972
10.339229
162.406891
152.197510
139.833939
145.980301
142.342392
131.553802
152.860443
144.604660
164.938614
163.671799
109.483307
135.958847
159.752472
152.528732
152.370499
143.186462
154.702133
177.812057
149.786316
151.677490
160.491684
125.327583
108.067207
168.864883
147.620255
166.030289
151.401627
106.438187
156.772232
131.323486
137.583328
130.919235
143.580414
168.614410
146.492157
157.121750
129.271118
170.358047
-29.056723
-20.592630
-17.794115
-66.317970
152.301758
146.228851
118.532967
149.250244
144.090332
128.889297
160.760818
142.876465
155.520905
113.801559
150.959412
146.168198
141.951874
150.430725
104.265610
147.766129
117.872162
149.737274
152.931839
150.052002
148.443848
157.388763
115.773422
138.169434
146.721817
137.751770
143.176514
146.367249
158.817383
150.255646
149.783096
146.936615
158.151169
127.791985
150.125504
137.159897
167.057098
158.515244
126.821091
151.216217
139.395523
151.852264
17.156319
16.539511
2.551059
-41.952637
137.481323
155.380203
145.843704
135.864670
147.237213
121.069519
163.897202
107.840744
131.723175
-149.204529
118.698654
148.984314
149.761429
132.495300
130.276810
136.918762
128.250595
166.472641
131.810028
153.180054
143.942841
148.227142
132.308456
123.881126
138.549698
147.869476
10.127275
-5.657176
164.786179
171.242294
169.016479
162.588425
122.546471
156.718552
127.373299
132.296829
177.316849
126.336662
141.247452
150.618469
130.712769
149.615768
117.159264
136.221375
146.708923
161.592499
145.884201
125.671577
145.194275
116.689484
134.081360
111.604713
121.698776
133.099289
131.600830
165.585617
150.241501
143.660263
155.801956
134.303925
151.096420
161.991165
147.068192
165.991577
144.334671
143.178528
168.208984
151.776749
132.283707
150.472610
135.042068
151.872849
166.142349
142.471237
163.632629
127.949356
0.877596
123.889915
135.545898
148.811966
-44.073925
-51.428032
4.289528
158.554214
152.880219
119.278183
160.092224
150.704727
128.885635
120.279007
133.175247
144.920761
129.821808
131.022827
152.554169
143.237396
130.594391
168.338943
160.730530
141.111298
127.873322
-40.495171
27.294765
-14.158970
7.870930
-34.454144
20.616930
123.865814
161.040436
165.051559
161.682846
140.424515
147.015518
155.541306
161.372971
144.847153
-43.388493
-32.411961
2.692027
-39.094963
-23.943348
-17.349566
-43.639820
-41.106308
-8.035460
141.397751
152.506790
146.776382
136.310715
152.730438
149.908203
45.027782
5.976484
-2.831928
8.998310
-40.950378
7.035978
9.417198
17.377066
147.193405
140.235413
163.603333
143.706604
140.010788
131.578918
134.712265
135.345459
114.301285
-41.406223
7.471127
-171.106613
154.666107
144.524246
158.190689
144.672562
140.830597
147.927353
116.866486
-166.307358
-146.340790
-144.906174
62.609268
-158.374680
-168.644989
-169.609039
117.755516
32.256546
28.821514
128.106476
144.745682
16.873619
1.722151
-29.638081
5.065310
-47.725670
6.544695
135.927979
128.013245
156.375336
135.047760
170.496628
122.363884
142.248245
147.501251
170.659378
137.547943
136.500580
128.247498
103.928169
166.224564
147.502747
148.519135
153.558975
179.803162
123.856758
164.834091
-58.220913
6.087404
-4.256205
18.917633
-6.175301
-8.975748
0.317135
-3.784704
145.397446
-43.013317
11.509219
-15.666247
142.878937
162.117889
138.923492
126.008430
132.269394
132.728806
133.096863
157.524063
137.713898
131.605164
-164.041885
115.850998
144.200684
172.003860
157.793533
138.671555
153.639923
147.167511
107.845512
152.148026
145.906876
146.920181
131.932968
152.662750
134.107635
-11.996575
-11.625880
-50.848705
-31.747927
-19.345591
13.324978
-39.184158
1.781911
-2.457661
-22.447193
1.189103
77.045845
170.552124
131.207489
130.571396
129.097672
128.641785
154.989716
142.066101
147.768234
135.980911
120.398102
176.549500
148.539474
153.158203
139.420502
163.359131
118.941795
132.415344
129.019287
155.911865
147.704788
156.163940
145.544052
143.905685
167.717880
126.436783
142.360504
130.673462
131.141830
117.195580
139.321014
127.635017
155.538589
148.610992
151.362625
134.701965
-5.734597
162.500458
147.931320
146.052811
134.968155
153.018036
121.465370
129.988464
136.504242
128.257935
166.438553
162.637268
147.059235
112.469048
149.889587
145.172455
153.744705
128.834839
137.706436
160.663498
155.367950
135.774216
-41.416920
-39.538616
-9.014868
107.897583
133.026810
130.294052
144.510910
145.336746
151.483353
166.893585
145.171326
116.262871
120.247383
162.242172
160.640045
128.746033
155.253204
125.682465
139.165436
168.513031
165.646484
152.511383
170.887680
171.997849
161.105118
150.001007
-151.209717
-37.540375
-25.489290
4.040990
13.741846
-48.309200
-33.495781
-7.279149
-11.653184
150.516891
143.641113
135.933426
135.859940
150.732895
142.846069
131.981339
145.129807
144.168365
108.796684
134.438477
163.795715
149.177567
143.579208
141.335724
147.011993
148.108246
-58.973961
-25.080051
-15.706540
-13.397804
32.164883
80.393044
151.414597
164.328018
152.510544
153.000488
141.687561
142.469864
136.179611
-27.193359
-14.651120
-2.002618
-18.967258
6.437879
6.958746
-38.744499
3.272015
147.275177
139.915359
136.876770
146.798828
128.216858
142.153488
145.386841
149.992874
138.706543
136.609818
132.508469
-9.318251
159.657272
99.568169
108.363770
125.758423
133.682388
143.647812
151.985626
148.316605
138.238846
159.679626
164.965149
127.645218
149.374786
36.210575
22.805588
175.470474
-175.275681
-9.283026
138.941666
168.595306
126.851234
-135.754242
12.756463
35.177345
30.973185
32.362732
66.759453
40.263020
153.263351
-164.431274
-147.480316
-162.884644
-127.974625
103.650597
33.185436
94.124657
161.293777
153.191864
133.528763
158.060028
113.611008
147.185410
125.454613
153.952179
154.312973
132.720520
126.159897
158.273010
154.619812
159.862991
142.525024
152.811752
136.086578
135.574799
149.934799
159.632446
134.649124
127.748573
151.773346
121.338409
143.480469
129.195923
128.551880
142.105026
153.842773
144.451996
148.900574
142.676407
156.546387
157.254486
122.148285
140.991043
135.240723
116.034225
140.089035
163.653381
150.944214
-41.000706
150.253159
133.996033
134.868607
140.094498
150.373566
50.560020
160.648987
141.818100
149.594238
134.875244
148.533539
166.557465
130.749237
153.756927
129.489120
-0.059347
-7.439385
-22.520279
-26.555435
14.551429
-25.084057
2.697258
-19.902277
-28.765320
23.281467
19.039751
12.906332
-19.228403
-1.599977
10.049036
-23.858898
-20.262030
6.079767
-37.641312
-0.784096
148.737305
-37.376835
155.165253
137.244171
128.843689
146.529053
151.341949
131.771042
131.888580
146.097076
143.456970
118.370003
141.310974
126.526421
139.191895
161.619659
136.897675
148.094772
132.949860
132.393814
135.650040
134.523590
159.887466
43.241302
147.811325
-16.687765
165.346237
140.713943
-177.470505
126.454185
109.480537
150.265289
128.812531
131.272110
143.589508
140.530090
144.191483
137.581055
149.592575
155.703476
147.264084
149.230286
146.884048
148.392075
170.243774
-180.000000
148.170593
130.525650
138.870850
147.261795
111.668549
131.249680
138.230164
128.366730
130.936890
146.484161
157.068863
140.180801
145.355957
143.307343
112.248505
149.541458
155.456665
158.480072
150.932495
168.414459
-177.930374
121.840637
155.344910
146.617950
149.244247
137.129715
129.199722
-179.960419
158.223907
165.865692
157.231018
127.385818
145.922913
141.311081
147.529724
162.437485
15.074662
134.001617
141.934326
130.174454
167.891602
146.922028
142.362839
142.838745
147.797501
149.635406
143.954132
131.737305
-144.184601
131.954880
142.643295
140.617584
156.286469
164.762100
22.587139
150.440399
149.798248
153.486557
145.402451
-86.028717
-42.796692
5.249155
-0.251788
-51.371864
147.513260
109.823082
143.873032
142.557983
157.394150
159.226974
152.938934
142.925629
18.350433
-32.813812
127.596344
153.466904
174.797485
147.675415
156.987747
142.402832
156.649948
150.086670
142.465790
141.987335
143.306793
138.230377
145.489426
135.085083
144.830811
157.731186
150.503067
141.483215
119.968140
151.490738
146.156555
128.405289
164.331055
122.987984
121.223404
134.948929
157.803268
144.251953
130.836716
160.715118
-179.304504
141.645172
140.805389
146.237793
115.108353
165.010834
141.190643
163.824753
144.519531
138.024872
166.416641
11.135669
136.611618
144.337967
-1.190254
154.323380
149.714554
135.593948
161.409988
145.179840
146.643936
155.375259
140.194977
165.627457
144.842606
142.533478
134.251404
123.183258
157.049072
139.515366
29.269472
158.766830
148.878754
140.740738
167.992188
141.260056
152.366074
132.072495
129.233429
136.502930
144.760422
164.616852
174.495712
155.035599
178.847504
144.032227
147.914124
153.403915
161.000839
136.931351
37.839622
-2.305456
-5.491050
130.301239
167.272491
122.418365
149.389908
124.619865
155.923889
148.538010
168.600037
156.880829
131.873230
153.397522
114.586868
145.003983
128.208923
164.913910
127.954597
126.248878
120.077980
139.524673
148.645950
145.638046
150.648071
138.573074
137.041702
147.921921
167.642960
156.897675
162.414368
149.658142
154.057968
159.576202
133.608963
149.846283
136.813873
30.611240
61.095589
126.671234
147.397964
160.147888
147.670914
124.100403
155.021103
132.291824
148.290680
142.059601
150.676346
-10.402175
-34.904865
-24.187084
17.559267
144.402344
144.598846
161.628113
143.353790
146.477112
-40.545616
16.544584
4.559176
161.645523
161.383804
148.751846
169.314026
139.471008
-26.876451
121.298195
126.972923
150.528183
135.697769
158.311539
148.452194
150.514252
140.792130
131.881668
143.272354
-22.552231
-3.553193
-39.129513
-44.619377
10.161904
-43.762493
2.380144
14.564701
-41.973751
15.662048
-36.501087
-42.924446
169.825607
121.374535
136.980743
126.079155
137.625214
154.656860
159.727829
163.365158
148.983444
125.799278
159.029617
145.358902
145.318436
162.062668
152.037476
120.704514
136.848007
155.058533
129.635010
157.722504
164.674133
150.597839
165.558975
145.515198
153.913986
111.670769
178.978363
167.622681
156.430099
-178.759491
148.019669
154.479584
-16.738899
-5.668528
-39.335766
-9.690022
2.049086
60.268452
-3.856559
-8.867184
-40.788433
147.657379
138.515320
126.944633
127.525734
149.978928
142.301636
105.201279
143.370712
111.405952
149.586731
155.824951
135.349518
148.478745
135.248734
127.047798
142.853516
157.727875
147.600952
134.910507
130.422256
152.026917
158.373657
146.393372
120.236870
120.261566
143.835510
144.553787
134.314102
-176.718063
149.440628
151.238617
-13.683240
-3.604891
167.953476
139.791962
105.751572
149.472809
150.731903
163.421448
117.624100
160.347351
157.712173
156.273529
134.708542
151.589676
-32.029747
30.816481
-66.621490
3.471980
-35.264309
-6.039230
14.981029
29.224926
2.892862
162.078720
150.206711
123.486374
143.713898
141.228577
143.378723
157.278290
140.806671
119.898872
102.089119
160.785233
123.841743
156.039139
144.449799
150.715195
135.629822
129.289780
151.906342
125.281479
137.092773
167.562271
176.826447
173.772308
153.599335
143.638458
127.973816
-42.559963
0.731952
14.646718
46.567116
18.124384
-30.911993
-17.723667
10.917133
-18.083447
-47.342148
-165.778809
3.664258
10.782351
81.313583
-166.866425
29.174543
37.463318
68.359863
29.653727
-168.646423
-140.246567
140.741211
-147.463303
-177.103745
-149.828018
162.424622
-165.075714
-151.968307
29.841068
43.294617
167.085251
138.803833
127.180550
120.488739
145.889008
128.572098
135.575119
154.088867
-9.437631
-13.307526
59.558945
28.290558
104.605026
147.490891
152.143967
132.503006
-147.124390
139.274460
124.297005
145.793243
153.083328
18.771463
155.768921
137.499405
151.729935
73.746223
-31.515755
7.939686
135.831650
141.791367
-15.359346
126.892296
-174.506363
137.972229
149.393829
140.988113
135.772720
165.682983
142.879105
145.762756
139.288116
162.557007
140.013809
154.344208
128.473755
152.835556
161.928619
-18.547508
16.549896
4.987784
10.409134
13.299616
121.896713
135.971909
157.059311
159.961441
162.532013
15.099629
155.304886
142.253540
152.033829
138.689194
172.181870
143.797943
28.081808
3.132441
-20.162512
-37.733158
168.942230
156.781982
154.905670
144.283569
130.848801
154.377075
154.461136
152.436127
166.063049
-10.099444
31.469183
4.720532
26.776182
-26.854067
146.329422
156.072495
135.797684
129.808670
140.614548
147.425964
143.687943
160.028595
147.680588
140.030075
104.774506
122.382187
163.858551
174.047073
153.494263
144.935089
126.531258
155.294678
158.624023
154.130539
101.863579
161.996002
2.908451
-153.526947
78.273232
138.720215
-148.751892
130.176254
-158.054047
30.156275
28.976496
0.138476
46.392269
-169.250671
-160.682144
13.046041
-135.329483
-169.790268
-174.042358
62.313377
124.884605
140.113174
152.071060
115.932320
121.014252
125.482483
161.943359
119.214508
129.605560
170.790939
138.161423
138.943939
105.841766
124.893867
152.695511
138.486313
133.389481
146.600464
150.483429
139.396347
144.722382
156.285873
115.041222
19.104340
-177.137192
24.233677
170.674530
20.411297
3.920065
153.463272
132.637054
165.813690
147.577560
145.224869
151.502960
154.094604
110.641228
153.251480
151.532791
-2.105707
137.430176
172.205490
138.408340
159.772034
137.402832
141.698807
155.241501
149.754196
167.275650
35.877293
156.644440
176.888748
142.960114
133.907242
138.987915
130.080643
141.133911
154.376923
129.962982
134.479950
148.062057
150.033432
128.644455
158.799026
121.606201
139.870361
117.163666
145.844910
154.914795
150.223175
162.071762
-25.198360
143.651154
148.173569
156.153015
122.157028
145.469543
150.077484
151.175232
135.699371
137.268951
157.391068
138.139847
157.391129
134.109055
129.277023
167.022018
115.057716
142.810349
142.951553
139.605637
169.113525
152.618881
142.628387
159.372696
148.513687
176.705673
138.558807
155.475922
162.244553
132.496765
133.305069
153.144409
126.505646
146.554703
144.424210
151.832886
118.303436
136.056747
163.596313
140.381409
135.999908
127.142380
118.908913
170.639984
162.143173
158.220169
160.174606
173.456970
144.309204
140.680008
159.840546
164.725723
143.986633
115.914421
155.134521
117.108994
170.078506
147.528137
138.209061
116.508652
-13.091140
32.354156
-43.839870
-28.382812
-6.988871
-39.404400
124.581848
152.415268
146.855530
-2.584144
5.630506
175.690826
169.170624
116.590752
159.914307
115.925690
130.941025
131.609955
151.246307
122.732124
158.157166
147.566895
103.393578
147.366562
138.556015
147.054108
152.594543
134.401764
151.902527
150.161560
134.270218
147.120377
144.030106
139.076248
168.276276
139.025406
150.054794
153.695435
119.624367
9.334352
3.217715
31.010588
-13.685420
-33.341679
157.927612
153.065994
153.806152
17.203375
4.290715
140.395889
135.818039
136.198349
125.953117
137.146301
132.671356
148.880630
129.889160
147.260132
163.654434
145.979568
168.145874
137.804245
124.322601
138.909958
139.780869
174.903549
163.832428
173.996384
127.313980
137.034683
146.373001
151.594299
168.735611
154.118393
145.688889
172.935196
146.708344
165.402405
167.236130
146.170792
143.975815
132.157043
158.501617
153.215530
-147.084503
-161.421646
22.391300
63.378017
153.396744
139.946701
113.003258
157.237411
150.887695
23.115356
40.603260
159.061249
133.956009
124.727142
28.442133
-37.615887
20.326002
-21.821133
146.525803
148.141846
-20.852783
-6.934887
132.417145
137.812973
136.011734
-5.901429
-30.350189
14.260628
123.793785
145.571457
111.812294
142.281372
136.163315
146.442215
176.449829
147.885422
16.417284
21.178720
-39.917175
149.188629
142.474960
147.981262
138.963867
124.021530
134.885376
130.806000
112.424583
152.230515
153.678650
136.971817
140.120972
152.096497
148.596207
146.400040
147.442795
160.123154
150.114365
146.166794
134.315216
151.690216
174.207306
135.505219
147.200455
131.316544
137.604553
149.791855
145.818878
155.303009
144.251572
152.441437
153.220306
130.587341
174.887558
153.445084
21.225292
-17.016886
2.980912
170.203735
160.026764
-156.837097
-162.865005
124.337456
126.927254
-161.627457
122.204948
129.940567
138.705841
164.683319
-3.541326
19.196898
1.833016
-41.479855
-17.534405
6.540949
-18.451870
-23.158205
2.070654
140.350632
141.353882
157.309814
155.564468
164.504913
175.928055
152.021057
149.055893
179.184586
145.108994
133.586227
151.714188
150.780273
133.260193
146.101334
156.589188
126.329765
152.822281
118.225456
-42.079601
-39.707779
18.517059
-45.995495
-51.887344
31.209185
1.944406
-8.602954
11.582740
12.391675
21.882479
-35.366566
-1.413885
-12.032930
5.377385
145.247772
148.990402
139.910355
177.012650
164.057022
147.582809
143.505402
121.837524
144.446640
142.726822
149.017441
140.766235
149.439972
142.050079
162.821503
146.038666
135.019180
143.463547
152.572479
148.006180
131.655136
150.951950
140.964188
170.569565
168.207932
117.696007
134.929977
136.846405
117.934715
143.360443
169.350235
143.071594
128.978775
-21.553938
45.967964
-29.215273
-16.367428
-16.172062
137.818863
159.297699
139.386444
136.686066
108.604660
144.562393
132.009811
140.450027
136.824036
155.488770
150.286224
138.505768
146.281769
129.667252
158.482040
106.636192
135.447220
0.132704
149.196640
135.708176
139.707306
163.041229
168.063797
133.256042
144.680038
141.139618
1.815746
-14.335299
-29.046055
-15.193239
32.439178
30.491365
151.771072
158.397812
131.353745
140.236206
159.393738
151.278061
-43.226440
-29.993872
157.871002
132.038132
157.066772
151.207870
153.459702
152.165283
135.481339
130.566376
149.640717
13.816505
-6.741365
-41.701931
-26.457582
-11.223369
-21.848688
-41.335770
-14.821546
44.444187
1.123091
5.257808
141.989212
135.451355
61.877018
3.209186
-28.770910
135.811691
146.925751
140.200806
154.197311
-7.119377
121.547882
147.373123
134.090424
140.435318
146.596069
165.377182
164.780350
153.408356
154.230408
153.779312
139.002914
162.962463
118.171677
161.894958
131.319214
139.905441
4.396366
-26.739408
-42.503384
18.115269
142.293350
129.609406
145.581314
147.335083
46.449333
116.220497
126.276230
135.313095
121.528542
168.816696
164.832199
132.854416
139.314102
3.210223
140.654221
140.421844
140.165588
120.024803
139.438446
167.197723
143.008713
131.576172
145.550125
136.749023
144.841095
149.528290
156.047546
140.394852
137.995361
109.281754
123.541260
164.553940
160.120712
163.690277
136.409714
143.105743
111.998276
156.277512
137.507660
153.107925
142.162354
156.168442
148.836914
131.633179
146.619949
167.959244
-177.999817
133.495453
149.091629
105.046661
158.742828
-16.178425
-31.608383
-30.754393
-27.448658
48.435802
-3.462662
9.539101
-29.388800
171.318237
113.030815
167.797836
158.528824
162.886902
124.628845
144.364609
134.721375
148.915573
154.176056
148.921127
139.870605
148.005020
159.763245
128.786026
143.812271
129.396423
161.041763
164.682480
147.506195
148.049423
167.202255
143.297882
142.703659
153.634857
159.713150
156.694519
151.987808
167.399292
133.243240
142.056259
130.667877
137.389404
-20.215048
8.385624
40.924568
6.702415
15.486795
-48.869598
-46.036930
5.488016
-10.672523
156.732376
166.432526
124.313354
146.976547
138.699844
69.583740
10.021657
6.444029
24.255093
-7.677312
-28.922096
-18.213928
114.925415
139.871399
145.860275
160.628387
140.818008
140.561569
145.449875
142.815567
139.894836
161.792740
138.511993
151.377426
-174.191132
158.697128
144.076492
135.071213
164.321289
145.050293
160.252930
129.313232
141.898376
148.642059
141.047012
144.080048
131.111160
122.549484
168.513840
144.074585
-40.750530
133.400833
150.023590
169.531128
153.076553
137.911697
137.667938
150.049927
132.791367
157.927414
143.044418
145.247681
131.475830
1.122568
43.476017
-40.803131
146.633652
164.539719
140.012268
160.912354
142.890259
116.624542
164.646332
142.679291
167.694489
159.345627
-39.682449
3.219418
150.827072
161.784271
107.644417
129.308945
158.741913
153.104355
118.838356
144.946243
142.158127
165.694962
116.871796
147.689743
147.012039
152.174286
157.477753
122.157555
122.500229
105.606171
118.237137
125.106789
151.503342
151.435791
143.771240
158.111847
143.710587
166.579437
139.894562
149.751175
166.817642
145.385315
165.530289
153.258911
156.453690
159.213654
146.325760
140.888428
127.335785
165.632416
142.718491
160.216034
147.684097
149.638046
162.517731
151.927887
133.703690
11.780253
133.570679
147.795105
154.198654
140.072296
154.692368
136.519302
124.843666
167.274582
156.972626
163.840637
138.879440
121.343414
159.205154
147.893005
153.973022
135.260544
-40.028088
-17.902397
14.045622
-4.121888
20.719107
159.604660
155.032776
123.277466
18.686195
119.754112
159.465637
145.076187
142.829803
73.837196
-14.371888
-46.817230
-33.435448
128.311737
144.794891
178.266174
158.126816
77.097939
148.543732
105.918839
154.535873
159.883972
130.679138
142.727631
141.761032
140.731796
148.818130
158.691437
156.948669
140.336548
132.510880
149.036682
145.341721
27.109612
154.544128
137.499985
134.461105
160.242172
155.122086
158.493103
156.298279
-11.763330
28.431599
11.063701
-27.545296
-45.324638
-35.556171
148.714401
135.971085
130.880493
107.506660
170.015305
144.143082
153.740082
132.534225
144.005524
158.746094
135.749603
121.703285
165.146149
150.664734
136.455063
128.529205
151.576889
130.364944
-45.186047
-7.153985
-87.426628
-5.321854
-39.329895
140.774384
156.331772
156.503906
115.932098
145.202271
131.142563
142.803146
150.878937
154.581863
141.257095
149.331955
143.446426
117.989677
148.239456
144.974258
127.545059
163.900818
-28.624695
-9.683061
-45.846615
-13.131937
-19.556618
-0.417310
1.220932
-33.762962
-19.710844
-6.640241
5.231469
-9.121432
-3.213209
-45.378067
-0.787333
-47.038170
143.056091
141.119019
146.917831
155.029266
155.639175
-12.419240
-21.267954
-32.688454
-40.527409
141.852692
150.101868
155.679153
133.248657
134.507950
142.641159
167.085205
150.441818
149.860947
167.427902
-40.616798
-22.550568
-9.665339
10.840356
-38.112434
19.372532
-18.401318
-26.522110
-43.753201
17.345215
1.946016
-35.837246
172.671844
-166.999405
143.156082
33.266846
-22.249006
14.832009
-2.687006
16.492130
123.943771
119.445236
150.081024
148.601364
163.709198
130.191071
149.790146
153.063766
-166.713348
156.819199
169.421432
-162.134048
151.031204
19.068413
135.867538
148.127563
164.529510
138.254471
166.285446
140.431641
113.670830
136.380371
142.999374
150.215912
179.224167
161.898682
159.948746
124.135132
136.515549
154.887405
153.758194
143.908218
153.303787
163.267502
142.124512
169.285660
143.829971
144.318008
112.994583
162.324799
161.943390
132.481888
129.813538
142.119507
153.111847
159.000977
142.185303
144.598297
157.584747
111.588249
144.370972
120.721046
144.616531
156.251862
148.226273
154.686539
149.316345
127.104073
147.235504
148.543945
124.302551
157.993500
162.833160
147.358292
130.320496
132.094391
140.393158
162.518967
132.024170
155.267731
125.331352
147.865829
-24.017754
11.269946
-1.441436
-47.047604
122.674286
161.500122
144.611542
151.149231
125.357300
138.598770
179.126648
153.037338
167.756500
107.476204
146.741028
137.114792
161.743469
154.351456
153.088974
151.230209
154.011093
139.272095
132.946503
139.068375
161.743439
125.755798
144.549515
148.169632
115.095253
161.298355
153.539322
146.938370
141.084610
126.237503
144.707489
132.137222
106.877777
126.516090
111.537743
22.229084
-11.848641
-46.838760
10.396613
52.131535
-0.739134
-21.008568
129.014969
129.383331
153.786484
138.282394
148.993561
173.811783
143.740662
146.119736
172.327438
4.074339
-28.998163
160.518066
149.094864
136.650848
109.886055
166.334290
147.959030
163.995560
147.603973
139.253998
149.806488
129.463394
146.299088
179.641159
-37.885239
130.601654
153.365768
152.419769
145.954895
137.843536
128.846588
157.333374
151.360901
167.576538
144.511536
153.227905
138.193604
129.922546
122.301865
140.934616
138.987900
116.099083
-27.874237
136.307404
116.830437
151.051270
141.773026
133.557877
145.167801
159.992096
33.640163
-32.343315
144.466446
127.027237
150.243423
141.496567
148.506989
146.423828
132.808105
158.157700
133.501266
142.304855
168.380768
161.357666
153.604294
154.255432
143.904419
141.223770
141.403091
49.249062
-0.750171
156.159851
129.776382
131.889236
152.126205
144.831223
143.694687
129.514603
157.166229
125.731430
142.653015
-35.641907
-40.240807
135.343140
146.460632
121.623611
159.971893
120.083778
133.719040
145.902069
128.217575
141.726456
153.020218
155.381577
155.212448
5.536721
-11.777476
149.441818
137.228638
-178.063248
118.733650
162.934570
146.689560
143.170242
168.727997
163.728821
135.173431
153.639816
152.005112
139.222610
131.475281
130.998596
119.718605
116.759262
171.383240
122.448059
142.894653
145.502258
142.128418
160.460587
148.983002
153.117264
146.705765
124.327766
139.700531
131.692413
128.516068
18.897251
74.327110
25.124352
8.739409
134.863251
146.674728
137.309586
155.548874
146.303268
121.952705
136.467896
149.538986
-12.231659
-5.186820
21.462887
139.579498
153.044937
154.606323
152.081085
148.061142
122.232086
147.717468
151.505463
162.575882
162.918884
148.832840
-16.402767
148.967743
125.362457
161.516617
152.502289
145.044647
167.010620
135.187546
130.902374
125.259232
162.828522
150.970291
140.439362
144.747665
166.267715
133.157837
165.470200
153.432800
153.339127
162.018997
146.940308
141.285187
139.988953
151.873566
141.287750
144.206009
177.293533
141.932877
131.836533
136.992584
133.930878
158.813202
161.074249
160.215485
140.251175
149.432861
148.236496
125.032135
160.480194
163.423828
150.035294
139.375992
141.282623
120.271698
150.891953
147.823242
167.626053
159.094635
159.897675
141.536530
146.788651
128.675232
118.075714
165.597198
143.720596
143.175262
-43.735493
-66.015923
-11.200501
-45.599316
59.141403
-38.321121
24.646683
-31.773731
10.562836
-25.544767
30.397102
-5.285314
11.325973
-43.938557
-7.909863
130.028275
142.816010
148.182678
134.884262
-19.842972
-11.326633
-24.470490
38.828098
-21.051308
16.662485
9.818444
-107.396591
3.032155
-16.255232
169.123596
160.005798
142.515762
-172.783920
147.309601
172.562744
129.786270
156.920441
101.262001
159.958969
161.118881
143.151398
153.003662
147.524216
151.134079
157.893433
157.874680
157.253403
154.596756
163.433167
123.618355
157.604675
148.902603
146.162247
150.095642
166.586853
133.189819
-34.567135
2.728356
-14.300445
148.064301
126.195282
164.852493
140.142288
154.091339
-23.826042
139.792587
141.779205
130.475571
144.007401
109.926140
-29.741457
10.225450
143.188873
161.573227
135.718445
154.782791
147.367142
121.569000
160.011154
152.715149
169.299377
151.308304
138.775345
169.591675
161.849396
115.005737
141.960114
171.379761
142.467651
135.939941
148.664032
152.678314
131.844620
143.133987
173.015076
132.706116
65.301865
139.278427
146.502502
151.756516
143.960983
128.054565
167.591385
-5.648577
-12.130616
-41.159004
12.251502
-28.907999
17.315107
7.906289
-25.062168
-42.715675
-12.492502
4.790193
20.774012
-15.038206
5.839289
-43.139519
-1.616163
-4.110898
2.843792
24.164694
39.224407
152.086578
157.495300
138.258682
136.263962
139.205948
157.744156
147.488617
147.336121
151.502701
137.984085
133.223679
148.487625
173.989059
136.010513
117.122940
138.789017
133.185883
135.534058
116.391693
159.073547
150.423706
130.974808
148.711426
67.084541
155.681686
144.538818
138.955948
164.023743
178.004318
174.812988
132.637711
148.239471
166.371674
141.738052
154.042023
115.940788
140.121368
166.685776
119.677956
129.133728
142.988892
-6.984435
6.883218
-19.483068
-34.669842
135.857681
164.640823
175.250259
155.818542
133.005630
155.588531
138.584167
142.921402
147.366348
145.939362
136.062958
135.943024
147.007904
149.418228
148.377472
144.132660
146.455505
145.594040
154.519440
148.284744
172.796753
150.048615
115.453903
149.288406
143.651779
161.879593
141.251877
162.235199
23.540115
156.239319
150.466324
134.153427
151.919983
150.525314
146.070877
141.896454
-1.439942
21.714394
33.447453
16.118368
-10.100379
-44.471355
-37.077938
2.992775
-1.355808
18.071053
-6.382913
129.495377
158.473419
122.359993
144.543335
140.810318
150.874817
130.296371
137.314911
-178.732040
153.138550
126.383530
150.587189
176.049820
128.218719
137.401154
145.974060
152.462448
133.938370
152.181122
154.020966
156.347336
125.738297
146.318130
133.507675
124.548660
120.180885
152.260117
149.573517
160.865921
146.593445
150.622055
142.384766
155.645874
139.945877
117.983551
139.178787
151.156265
151.597351
150.437775
164.839767
144.762711
148.357513
148.780960
-8.207337
56.182983
10.659829
-16.869312
-33.071899
-9.859096
1.262691
-43.291355
-42.312508
136.954010
149.249924
135.761887
156.745682
146.544052
163.680359
150.003601
144.236115
145.360641
146.096527
161.189484
158.370407
137.617493
138.904373
-30.147360
-41.128963
-38.774231
43.461174
42.894844
168.415756
-161.716309
140.389862
161.607483
144.426987
153.350769
153.176392
-10.533453
-0.659085
-5.161828
13.832155
22.032764
-26.049532
-50.002586
9.002982
144.865768
154.154984
105.731323
118.969856
146.074982
155.417908
147.775986
18.518103
-2.719949
-1.011044
-16.441589
2.213639
6.307609
-45.469650
-53.651352
139.526505
142.822083
169.364578
137.440979
155.024170
135.793274
153.038666
161.582565
162.297028
150.808655
126.046379
152.241226
121.843658
143.415985
153.128372
132.266418
5.012508
73.935883
-143.675293
-177.628830
-174.543747
-171.121780
144.476425
179.062027
-150.757721
25.360130
153.671463
148.163803
113.931442
150.658096
112.720734
169.171005
134.002136
150.572540
173.947205
155.936493
143.153839
136.021179
140.786606
120.155327
165.814621
118.070580
131.801956
123.183083
165.421539
154.804077
162.469742
141.247681
130.081161
164.036133
112.386101
155.867966
146.718933
141.750702
165.329727
147.354263
174.365829
151.909988
159.585678
132.544189
-14.837385
-11.270925
26.640331
-48.356640
-17.695026
145.813248
46.596756
37.007668
61.485531
150.407913
176.335510
164.492676
149.736099
142.397217
111.072090
166.967697
140.643082
174.590530
139.659760
126.848724
152.770584
164.372833
127.876923
152.730942
166.844574
142.308624
158.557755
148.921661
108.576965
-175.060440
151.360458
120.031677
160.211456
121.498360
132.400726
164.975845
156.883835
146.038040
161.510681
150.004410
-9.199986
-6.964185
-46.521847
141.842361
135.215942
140.535461
140.789490
106.809952
153.999420
132.479614
168.745972
12.601193
-4.878974
147.033005
150.738831
147.412308
135.618027
136.953949
153.103973
123.003571
173.662430
152.214417
137.696182
153.736938
111.756477
64.239372
149.375458
151.347443
36.774406
-53.294632
-8.855832
157.325348
141.380722
147.267242
149.352371
138.687469
163.803833
170.847275
151.270813
134.366104
145.908081
124.708130
134.094879
146.878433
161.302353
148.997147
177.246277
-29.841488
-11.388595
-11.974176
13.356311
-17.439436
149.931244
147.094147
149.127548
174.630768
143.822098
-9.648156
21.606842
-22.618362
6.719364
27.862913
9.027566
17.365559
-4.204213
22.829321
-7.603645
-49.701759
-47.102394
-37.924404
-41.729710
-32.458099
-46.631203
-100.874519
-23.139538
-8.896446
28.740526
-13.764787
-7.333099
-12.278445
-6.690026
10.375169
18.590471
0.580135
-28.748941
-57.126389
-11.565822
-4.647598
-27.583918
-25.661634
-37.319393
-47.802879
-7.108540
11.443273
-52.567818
17.602819
151.589630
142.955109
128.767059
133.232010
145.817139
155.188828
150.972610
142.089447
122.956512
146.441406
136.229614
137.764816
151.615677
175.730591
137.431839
131.869095
122.579185
159.363556
129.960358
164.439835
155.050354
126.567360
153.120880
103.262421
140.768036
133.585785
159.925354
145.892578
154.249161
150.241791
166.961151
134.430115
155.811584
-178.396713
140.685059
104.395157
146.037308
127.772873
138.722672
154.907211
160.725235
130.976318
150.009415
118.922195
169.579987
-31.702175
12.920957
129.849960
129.872559
95.354523
137.885040
137.367722
127.978180
149.769714
142.712433
138.657562
140.296280
128.687454
145.982971
156.344574
144.429047
148.525726
147.981476
124.866028
136.027481
112.066811
144.340515
89.052666
144.636490
165.909164
154.418137
145.686081
160.791534
139.757294
157.721924
146.855331
154.980148
142.233215
104.430580
153.333710
130.624252
142.187393
138.380219
131.993591
138.435043
136.949600
147.587112
147.495911
157.622147
143.636398
167.131424
175.502747
151.026154
147.515823
145.290649
154.671509
135.737320
135.029648
146.700317
126.090118
138.390228
165.704117
147.763382
-38.463158
39.222115
125.166817
152.583893
156.084259
166.071701
166.339508
120.110069
162.041489
119.185883
149.757202
142.547791
155.203201
176.766190
139.387222
146.718597
146.234787
147.786194
138.970932
141.666321
141.466492
134.789200
154.361984
146.601120
169.396347
173.458328
141.101517
161.412033
120.223236
147.495148
169.927109
142.406219
140.111328
131.351410
143.144012
145.864975
138.968262
140.976410
157.803314
166.261383
149.843964
145.577576
115.918716
151.587601
123.950249
169.288971
48.628361
69.005836
-30.194769
-8.659457
147.482605
157.189819
136.065384
149.101730
145.438980
136.764191
154.909317
162.063965
149.492889
155.879684
152.153412
151.348221
154.167343
142.074265
12.176619
9.855704
16.183523
16.581566
-79.001976
2.910873
-1.878990
137.338028
163.735260
152.447144
148.382355
138.639771
144.342697
135.839294
155.042572
122.241470
148.722000
170.169846
154.130539
156.249954
143.383026
150.646667
128.372559
155.004364
134.035553
144.193390
152.498199
134.015961
144.622971
157.759964
135.192230
149.410675
143.511978
99.414886
137.979370
137.732773
141.830658
151.088608
146.804230
148.290512
170.887741
156.935806
146.297287
152.201981
-175.763763
152.065887
154.704681
143.872864
141.074509
111.969803
153.294067
150.144028
143.933624
166.513336
149.509338
138.084396
137.965408
127.148689
126.641373
123.043709
144.471817
151.753647
159.352798
149.331390
16.218773
-18.163513
6.680962
119.331673
149.404083
149.725006
-44.334053
-27.166573
-29.225513
-5.312051
22.427938
11.871024
-38.770557
10.768065
-0.200769
139.009827
168.478989
124.703117
153.862686
73.621361
121.875160
153.766586
146.077164
170.536880
148.913742
138.831497
148.208450
148.951096
144.052750
136.504608
141.943481
-152.739563
-144.316391
-136.290176
-148.447357
170.395889
165.862686
155.291611
154.319977
133.737808
-159.543137
-174.053986
-149.315338
28.227047
152.161484
-157.603485
-158.870407
141.309341
-161.814789
37.037064
-160.841812
53.142910
-46.978844
28.720304
-146.405090
62.844185
137.463516
144.305389
159.081635
145.405899
146.354385
150.557709
153.838562
123.956299
148.278290
156.711563
115.254860
144.374939
151.511307
154.722580
172.666565
149.656204
151.141785
148.774460
123.962463
140.535095
148.275665
145.377777
144.890167
-173.328995
131.590683
145.119812
113.288971
149.744476
111.798683
166.039932
146.284912
146.195511
153.534698
141.290573
-0.748081
-22.883190
19.170458
141.045166
167.443390
150.337753
165.135788
165.963272
126.841949
138.224640
140.166779
135.442490
136.906876
115.022278
154.675156
151.112411
141.819931
161.032379
127.398705
150.344330
142.873596
155.422592
141.178055
142.220840
142.552460
146.690674
148.012787
132.446030
163.720810
133.720261
120.947327
128.800125
155.364349
127.442909
142.913696
9.665360
-36.533524
153.178741
156.221207
110.776924
147.887527
151.363235
139.230316
127.246170
119.381767
141.883102
-9.212090
35.568863
4.437870
145.568024
154.842896
137.033646
144.342728
17.606310
4.448581
-0.255644
-3.502187
173.821732
142.192734
150.264511
156.624252
147.682266
159.733597
136.684113
160.021057
147.589645
145.126724
163.650040
139.495575
155.212250
164.794037
119.875565
150.626022
147.547989
163.952637
151.286438
144.719528
133.788406
125.318802
166.803864
125.058762
108.933945
155.542084
159.963730
171.355957
142.683746
157.968185
161.571609
141.763123
155.659988
152.806610
147.870392
136.872726
140.413620
130.691360
149.080933
152.181366
11.621372
-4.452718
1.327512
-47.200073
-2.478755
7.894810
-34.381649
-22.850138
2.148036
-33.393230
-5.869188
-0.000000
-31.993582
-18.530476
-17.564915
-32.522869
7.817557
136.761169
155.177567
149.190323
143.395386
166.617859
140.703262
154.912064
128.694687
176.743744
137.321838
140.402084
63.910179
57.901279
133.581772
-165.576447
60.125175
-152.792160
138.076004
-158.017883
171.315826
110.988686
-176.409958
175.908676
158.525482
140.255814
161.058212
145.867386
138.222656
130.933060
155.331635
154.785965
127.337807
139.880295
137.978943
149.332611
132.720016
145.228058
124.195320
118.030853
137.197556
145.674484
133.954727
130.307327
135.926636
147.577271
125.687889
130.933990
124.231148
153.916702
148.322495
141.944702
130.678177
164.980499
139.440552
157.530014
144.717361
-169.052338
161.849960
126.327431
114.560791
142.698715
132.736328
138.649246
158.756912
137.121414
116.295082
156.946228
125.033218
144.679184
139.500534
163.671860
147.692017
144.331192
148.975021
117.857162
170.398560
160.969666
154.023621
141.659409
159.614838
133.086472
130.707596
142.505325
150.911331
-11.412937
0.331613
-24.175587
5.405626
1.739338
124.124886
168.237335
-170.212219
144.284302
130.897888
123.637779
152.258057
161.124924
153.827042
15.726018
11.746718
6.188620
-34.165249
-63.466389
40.307968
-25.667019
-44.884491
-2.641528
9.071252
-42.751812
152.911819
141.112473
7.947050
-40.267570
-11.576956
128.034546
158.821823
142.711472
139.889587
134.319412
149.553406
129.958679
147.631149
143.951904
148.279465
148.069443
144.495956
115.541260
125.875984
144.219894
160.797623
150.208801
126.229385
146.384155
-9.698601
-39.194408
-37.426685
-5.094468
-31.972780
-21.774771
-10.854583
155.293411
145.422089
138.800385
153.011795
-86.631058
16.275326
152.158447
141.581268
146.176743
127.197716
144.559387
143.714432
146.195343
149.401443
152.271362
159.876999
-175.689880
147.307495
137.098083
146.293991
129.278091
51.906925
30.648655
67.685425
21.940910
128.547577
149.732483
150.695816
118.426788
129.814026
153.803085
137.782990
152.569382
136.457352
141.071915
156.461044
146.917847
145.370605
159.368423
154.840881
148.040710
99.702148
-4.480433
103.785004
134.596268
130.118576
153.811966
141.206772
143.130997
130.439865
123.840355
129.578720
167.262054
150.995834
142.258484
149.077042
136.575333
165.220215
159.879410
141.308533
142.474976
142.482544
153.207977
127.808281
140.929825
156.761459
146.395401
138.364517
165.719666
159.988846
139.254028
117.669563
142.185211
155.178406
151.943008
157.348221
-100.400352
155.780533
118.640076
142.751266
141.446609
139.760864
158.291855
142.358536
-5.694366
13.042470
-14.779716
-2.851148
2.388353
26.348288
136.522934
159.869415
161.859116
158.163132
125.788612
152.880661
139.331573
148.277664
164.463821
150.621674
155.200577
124.873489
-154.044861
145.323898
-121.223259
134.149734
168.200073
142.800583
162.916397
112.425102
137.936264
152.738220
174.545837
119.989182
161.142944
133.225677
139.136017
131.331696
159.486893
145.405792
171.894302
116.801117
-179.443619
149.149567
131.837234
162.557724
149.869965
165.341064
142.934113
134.311951
153.642059
151.378738
146.285828
2.456307
1.516977
-44.304295
2.232655
18.816746
-21.287603
-173.079010
162.073715
-47.230556
8.453752
91.008583
147.166794
142.043152
162.909378
134.953384
142.056915
147.473175
147.123749
147.489990
164.601501
161.374847
146.587784
150.766769
139.285339
136.889771
127.326469
163.487701
157.769226
126.560692
111.397781
132.766052
143.376389
147.756760
156.188873
159.945694
150.515366
144.013306
138.256500
161.785828
163.028366
137.698898
13.505721
-42.337597
-3.642445
129.285751
154.410004
137.385864
130.745804
143.313339
148.387238
141.749863
120.324974
146.445206
153.499390
123.713608
133.419098
-6.779745
132.068512
151.235397
125.897812
142.982864
145.292908
163.281616
129.916580
166.861588
165.773483
143.487183
133.031281
123.219025
156.992416
144.617462
150.602402
153.684692
119.772728
175.212463
139.096405
148.240784
145.925949
171.874741
144.566376
143.749329
150.230637
139.140274
112.746353
145.657608
158.224274
148.635345
164.399094
142.308716
135.304108
159.752548
161.385101
163.786118
133.840485
122.388039
138.724167
156.590759
148.772324
151.181839
167.968292
156.028671
153.463409
164.664902
131.682892
156.900787
144.871964
134.052338
147.537231
157.082703
148.588821
157.823242
136.493546
15.058490
-97.598320
7.299014
-15.791369
-36.426239
119.402740
149.022705
146.356689
136.391037
140.585037
135.278824
123.382851
148.838013
149.393127
124.060432
170.916138
136.474823
125.974625
155.212936
-21.209515
2.168079
-1.869383
25.690947
27.149828
-0.322641
-1.449559
138.866913
144.365219
158.020493
118.873314
148.115005
17.947870
-23.408274
-39.947128
-20.550974
119.980309
139.103470
128.230148
151.262421
142.807343
141.639023
109.891121
145.802048
137.980820
123.619453
169.645111
157.770996
172.389893
134.005142
130.616592
156.076462
144.460358
126.666328
161.441437
123.111229
140.565399
154.097183
131.386627
175.713989
143.053040
149.058640
143.164490
137.601151
151.651230
106.392365
165.237946
143.572861
142.146637
144.243011
137.896042
149.851349
176.091583
130.619812
68.727211
109.163673
111.817078
151.091827
159.280365
161.627762
106.258675
144.949524
155.814194
138.651733
141.483795
-2.256894
35.086239
-35.289829
-36.738327
-12.254317
-38.196022
-34.723202
-7.517890
-2.983800
-21.652195
-47.257664
9.494423
158.842621
164.682983
146.495941
-176.581375
129.314865
143.108917
160.638123
134.183319
119.333809
132.977554
163.853928
147.789993
161.234253
150.207443
161.283325
154.383850
151.866714
160.776962
144.556381
146.155991
159.803162
123.432877
155.944077
154.089890
149.006790
109.821922
143.546967
151.228638
137.121155
117.500244
150.953766
163.383896
152.524094
144.437790
154.840210
143.150177
122.674095
119.163490
138.695236
141.979630
145.792297
134.218353
145.761673
153.736328
157.096359
146.863464
127.571373
139.973160
154.342590
136.703201
144.145157
122.206261
149.939850
143.562744
150.488678
127.442276
140.818069
163.313095
-19.776302
-47.183178
148.155273
-10.145962
-25.332912
-42.570282
-58.173901
12.475425
10.925570
15.730126
-8.285293
7.440994
-13.549783
-38.894077
-14.069481
14.503192
5.777773
-12.308278
-42.935333
44.158634
33.114288
-20.064453
-24.171259
13.650387
-41.797642
134.365601
7.795709
-45.327801
30.257322
-36.038574
-27.229223
-10.606378
-0.134170
155.662918
171.570084
139.948578
158.563049
160.227631
146.889099
149.500397
131.784866
139.453003
147.768616
150.848099
115.858673
109.700905
2.763005
-9.955304
-11.334629
-7.521335
23.558809
9.692822
27.066570
146.198914
139.622208
158.469589
138.885635
159.311005
165.125458
174.122421
152.255661
114.814407
128.519516
148.099289
132.147110
128.462738
126.626320
152.383591
147.055283
160.886581
159.153198
163.562988
121.345024
147.444016
176.792206
146.003265
133.438141
135.389816
133.983444
164.200943
141.280136
136.088806
147.464706
143.366653
37.231030
-156.115738
-152.856445
31.709301
137.036209
139.737061
149.640671
144.558029
138.938538
175.229095
112.562561
149.989944
108.861130
145.044510
151.719833
124.457771
144.956192
145.197495
163.560471
154.860077
158.840240
149.359039
152.239960
166.355560
148.637482
152.824463
133.075668
112.775597
127.422432
147.647980
145.246048
136.467316
161.382355
134.675293
144.340652
169.800598
137.924561
147.756592
135.847046
135.294235
143.657913
-179.424927
163.580048
148.372467
158.850845
135.887314
109.468193
146.927551
142.686600
120.311836
155.192703
174.149780
136.446640
158.226288
153.193161
178.990494
138.671173
136.835709
157.772507
159.136612
153.285385
142.085876
145.284958
146.722229
160.786041
149.857208
118.930168
146.545273
155.852448
176.335144
143.897827
108.527916
160.044449
157.702988
139.516617
4.966449
5.733845
14.472641
9.804756
20.669453
141.098068
131.390976
134.562393
139.201294
127.795944
0.497715
3.944814
-38.062447
-30.255148
4.826940
-36.147411
3.190709
3.384544
148.083252
164.167038
147.553223
147.714462
135.146652
134.017212
130.516052
133.005478
135.606766
162.085419
134.681335
127.205925
143.765198
36.557869
144.021408
145.330460
155.423889
156.297684
162.612366
143.164230
150.450592
69.636726
82.387825
7.986721
-17.391056
7.648038
20.269129
-32.175583
-20.551413
-39.446079
-3.839818
-40.996799
14.805049
9.018115
136.968613
132.645264
151.952957
159.378555
145.298553
143.345001
152.019379
158.809158
161.771729
149.994797
126.771484
111.077171
176.185028
145.053268
135.881409
148.222000
158.135223
153.370667
149.979691
4.027349
7.379243
2.273570
-38.646214
20.032495
1.171696
13.280897
173.922150
161.942871
148.724472
132.518539
153.361145
150.482391
153.926636
146.273224
145.968201
136.590607
146.398224
-21.295908
-16.665249
1.559720
15.028372
3.447021
-45.739754
15.292520
-30.218460
-0.207479
135.166534
-14.846544
-49.444897
3.723889
1.473526
-41.131348
-39.995083
-130.035217
137.951996
-164.411057
-170.304276
-160.724258
151.555710
46.220978
131.293304
178.867874
167.094772
123.804398
137.286743
147.872635
154.581207
144.569839
141.483994
156.188751
148.957687
119.396492
174.229279
150.112595
165.293442
146.110443
162.842163
137.037125
136.606155
134.147430
138.741318
153.116302
139.673096
166.203537
117.293709
135.002777
148.061493
159.447266
152.554504
161.142700
141.169434
130.237869
155.471069
146.195602
159.157654
149.630814
147.224670
149.674088
146.342346
-26.769966
-28.691086
22.421457
21.383825
-40.903873
-15.126822
11.792025
1.948228
19.924084
-5.178767
-26.261976
13.837054
7.806628
-40.096027
6.841230
-28.222532
157.483765
-1.298449
119.459457
155.722534
153.475922
135.937271
113.151787
127.145233
129.692078
137.825928
144.970032
146.711563
150.812912
165.917053
174.833618
138.786301
144.683594
146.774994
118.099113
153.074738
138.365997
136.501343
171.171875
157.698471
149.987747
122.318329
149.361801
120.482208
134.444397
171.909500
127.147705
140.194641
147.881866
104.758141
142.314148
106.939690
141.559357
160.801758
138.326675
148.936768
162.114258
133.474365
155.298630
142.247971
161.494827
13.938870
131.769455
164.362762
135.951172
123.818184
143.017273
22.264360
21.090965
78.005142
128.962143
170.056152
141.085754
143.990601
157.765213
178.770279
147.302597
147.447800
136.079163
151.835114
171.124969
158.635635
-17.209505
-20.035526
-5.862205
-13.433498
-0.845804
-34.152538
20.130207
-6.788939
-21.763123
-13.790255
2.825354
-9.184743
5.343058
141.171539
147.120743
155.114532
119.794342
117.182655
131.919083
140.659348
130.185791
155.273407
146.987961
139.388443
125.046700
150.862350
123.653900
162.471497
147.107712
133.412460
148.922089
111.623505
148.925446
138.428497
-37.010815
27.457680
1.774427
8.980738
-58.747601
136.009369
154.578812
139.332306
-4.383203
3.267525
154.330597
147.453827
128.000717
164.269440
153.968887
143.686127
25.658905
-4.412863
0.719549
-27.810944
164.096100
122.038879
151.014877
146.194748
31.310713
151.437820
177.876328
140.362717
170.036682
148.656082
148.970795
148.131088
31.384619
-26.077995
157.858093
130.867340
172.880783
152.120392
160.995102
140.523880
141.621979
154.750580
118.976181
145.144485
169.993942
157.079651
161.911942
144.709412
161.536011
153.966232
128.977127
139.476227
138.741501
137.222977
144.010712
-12.137780
17.451180
132.895584
-157.699280
151.843124
116.377350
160.891403
156.211456
143.438736
168.911530
142.550354
159.912827
127.717072
124.522896
142.992477
154.049316
162.740555
140.901993
170.076645
152.533081
16.205025
153.859665
134.240875
133.697845
-42.277653
-51.265392
-16.139942
-0.824482
-35.167999
-13.283335
-14.559229
2.097978
112.698807
14.358508
-2.592387
154.883057
145.477509
154.165985
125.512482
165.546982
161.318512
147.070526
138.111511
139.103195
143.719772
145.530167
129.643707
127.559517
147.773376
115.677986
142.381104
138.232040
145.333633
143.548309
141.888351
134.093613
130.900726
125.784294
88.584518
0.845341
6.084311
2.422932
0.237388
132.285858
153.004272
147.531387
135.652664
142.179184
143.160812
132.121582
148.374573
138.389694
121.555107
133.565948
145.775635
155.337051
164.175095
148.039062
116.453842
117.758545
137.620239
136.205734
143.529678
147.055252
115.913055
174.808640
177.844040
147.894165
137.328903
171.791885
159.346283
168.714920
159.965378
135.160950
141.439224
18.778402
168.482864
-168.043808
-172.623489
161.578827
49.652927
-159.438126
-165.902527
-142.915634
-159.405518
153.978180
-170.434143
-159.128082
120.671867
132.832138
-175.537689
-142.947296
152.133255
149.104034
125.726974
132.471252
149.252747
135.015900
145.216766
125.554756
150.357498
136.725815
124.340790
148.167130
151.478912
133.348160
134.818573
155.634903
157.833008
-146.431900
5.023051
-0.382573
26.267025
-26.285593
10.634766
-21.015532
-10.886779
13.692160
161.297501
125.236649
161.010849
154.293655
122.234100
157.206726
-176.261047
128.284668
158.141479
148.959702
142.791870
157.470337
111.590378
18.243525
0.516241
-45.918663
-33.736599
-15.347376
-43.131298
-5.826486
157.954849
149.371414
149.907974
138.143555
124.929726
-44.779381
-38.960575
132.636993
163.313599
168.566055
145.129242
161.455673
131.519958
-166.309174
174.867538
123.902168
136.723495
151.429199
164.119141
128.415512
150.268585
151.862640
158.416611
152.924561
157.907089
144.698608
139.548386
129.234207
144.295624
149.403992
143.469208
138.586166
-51.330631
166.864655
143.033676
-29.384401
-36.718285
-11.201662
-4.582360
170.396591
160.857544
150.760666
149.521027
126.809982
114.179893
147.321411
132.616409
112.804749
123.546684
148.653351
160.387878
159.311081
152.487427
138.846909
143.895355
154.988007
26.115221
139.358261
151.546356
144.003113
133.888290
148.857529
123.745468
164.518875
116.644569
142.967850
117.351799
132.817444
158.500626
144.548538
137.004135
138.985962
141.641846
149.380432
139.424622
160.706039
151.392059
158.151764
148.194290
147.134186
144.365921
143.532272
149.739349
141.060562
-8.952604
138.780853
137.489136
143.429855
146.000015
166.818054
153.257721
138.341537
144.989014
148.892578
131.609512
174.019958
132.292419
125.620697
167.081665
117.624115
149.891479
127.736526
120.590401
158.195175
132.317810
136.041687
-151.359390
141.133987
154.723663
161.214401
151.845078
133.106689
128.608109
159.704193
132.476456
147.602264
146.547363
171.085327
121.659676
108.224167
121.771873
153.863663
147.769547
130.438492
159.293564
149.178741
144.616058
132.286789
141.488739
164.670563
169.469360
114.898499
145.681992
154.735199
140.182816
141.504410
164.498291
152.774673
148.228317
-12.033569
-10.369003
13.620182
137.114456
134.678391
116.283325
155.427460
163.872147
161.971863
165.644608
158.423935
151.296265
143.711487
-36.599552
20.479000
-5.500571
4.045495
17.714746
11.227983
150.188782
149.047760
158.720139
123.444267
-169.841049
-155.327011
107.889114
-126.856056
-170.770584
-155.059311
-170.292618
82.506050
144.209518
133.356979
152.711304
124.083534
134.824997
156.871796
149.472809
118.112381
159.457840
154.855072
146.939438
151.252426
150.092087
165.460464
156.474701
117.205383
143.687668
141.207962
142.122864
143.820847
139.943848
158.789597
153.016724
134.557068
131.035873
113.993477
149.420593
118.726807
160.208099
-32.765095
9.531019
153.797592
-178.065063
154.730881
136.429688
152.171112
125.688873
152.280975
18.924881
-42.752609
12.187704
-41.537186
13.303950
10.785599
11.333691
158.854706
148.349274
91.983192
-47.379894
19.057611
14.282585
-0.000000
7.869758
-17.182810
136.059357
161.575409
2.972889
149.243057
134.041397
121.262543
130.196289
151.106674
156.127151
139.934921
145.120422
112.814720
166.867874
114.720764
-28.338814
-21.707792
-48.967079
-38.417912
21.727367
3.639810
-33.884781
10.949795
132.585052
145.327805
-173.303604
-0.963271
154.513916
143.780838
110.760773
167.936523
157.208725
163.038712
170.078384
147.191757
-94.361534
151.859543
173.102966
109.872871
138.831039
165.525848
137.134308
122.502472
134.318207
154.306824
143.467804
27.055099
97.808464
129.328094
152.471848
140.252975
149.264816
146.975662
159.533264
135.732224
160.235596
148.475372
137.379791
141.902954
123.491753
129.809082
159.384979
138.335098
174.106140
150.961349
166.293335
118.380760
146.989227
146.842804
138.841080
115.988350
140.108688
150.964401
123.829727
144.752991
154.062592
143.773270
158.271988
148.900040
141.065201
158.080841
149.376251
142.603577
143.790726
103.396851
166.011627
168.481277
159.403046
152.791092
144.872681
11.449227
4.051251
-14.186295
143.916840
142.945374
115.262169
152.412979
152.706848
163.479797
132.699341
-52.143818
130.325302
157.473068
143.749451
-155.440338
135.457336
165.339005
137.437653
158.142838
140.442764
146.325668
149.842300
149.421066
143.561447
-11.746080
12.600223
-18.592880
2.773399
145.039688
148.074448
146.787521
137.372650
130.204819
135.716583
156.458511
131.017258
146.514099
131.468597
142.009903
155.071487
22.429747
-0.991106
149.843735
27.680098
42.487312
21.229443
28.656883
153.474991
154.905533
144.278641
141.021744
126.385284
120.885513
162.612228
167.513214
142.802322
153.267792
161.757660
127.496483
-147.754623
133.145111
135.241837
158.190369
163.723404
147.874817
154.565414
137.827942
101.556328
137.466217
151.123718
138.390488
119.054688
140.238541
140.273575
167.003555
148.240692
129.462585
136.472046
137.611542
152.416489
143.684067
40.543236
172.836304
120.784935
6.450780
-40.650246
-2.620175
-48.411152
25.413527
-40.806858
15.376485
157.418991
134.534836
120.621246
146.734497
143.191254
148.470032
100.086311
141.814011
145.119247
163.513306
143.756912
141.158020
122.492104
-25.636837
33.995895
-27.200026
-49.598312
-9.045765
-37.402641
16.216267
-41.542244
-36.799889
12.431747
-46.556591
61.742626
-22.480944
14.233956
134.344345
157.988556
-25.700005
-8.609594
-20.564892
-28.104197
141.539169
145.788208
140.699860
152.953415
142.185410
133.410416
123.555412
167.281876
146.854568
149.267929
125.542557
147.711426
137.325485
123.558197
170.345322
142.657379
-24.935043
-34.580933
-38.103390
32.330597
-6.000446
139.683258
146.987076
129.753036
150.226730
165.510208
123.663918
130.392395
150.501694
149.888611
148.406921
136.880722
151.881866
128.595474
142.035873
155.089462
123.677780
156.893692
153.220993
151.216660
156.703918
139.260010
162.335312
128.528961
136.797150
142.515930
144.342789
170.348358
12.483768
151.983887
139.363068
118.600639
168.037964
138.443207
147.107864
165.682114
114.710381
128.981674
131.549362
151.625565
142.503784
140.933533
134.341751
-15.203792
-6.553827
120.106735
133.383636
144.846863
156.940659
143.066147
140.325699
152.643509
137.534714
149.221039
158.442123
168.676208
151.812851
129.247177
147.488663
149.315857
176.937134
149.274948
157.587402
161.346451
173.821960
17.202059
61.992325
146.626907
150.538620
150.902954
141.290894
154.027191
134.893326
139.260666
157.993576
145.342621
156.192139
115.196724
146.313538
105.218414
148.651993
127.644798
149.179184
137.026810
130.762375
156.612839
137.265656
163.588318
150.685760
156.495056
159.508011
158.400635
149.279678
157.375168
149.670090
146.957184
145.964203
140.496429
108.354431
148.010635
159.087738
159.861526
150.278870
160.147797
139.148773
127.137108
136.147736
104.506065
141.682877
156.103592
123.059883
143.854126
164.021118
120.017998
110.675911
138.577133
166.453323
151.010208
173.076706
144.314758
146.576935
141.698532
150.741699
115.784897
162.674774
147.343735
138.758759
141.237305
17.414248
-3.001918
-40.567108
-15.471365
160.854156
156.113480
-178.742584
167.655487
138.214661
153.511597
147.540619
140.153458
150.545181
146.716110
132.983688
151.156067
139.311218
152.809570
137.566345
146.824081
156.334091
141.797821
148.858582
126.207870
-156.531952
141.394974
168.152985
164.967499
150.234451
125.756165
146.432343
141.709335
162.158981
130.715240
172.905090
145.054321
163.869019
145.773804
96.795166
135.041260
-42.472805
40.593517
5.815543
6.549996
146.611710
87.809929
135.623840
-164.061142
123.455666
47.400784
55.594837
-179.265106
146.925278
154.054657
159.781662
148.438797
148.275528
122.672623
172.421417
141.885605
143.282089
146.955154
153.535812
-42.854210
10.904268
134.218887
174.072144
-2.158670
140.435181
149.301102
142.258316
150.194962
149.520477
141.037643
-49.945545
-44.258808
-30.065029
1.577063
16.183496
-43.863449
175.559464
133.538513
152.222855
145.007828
150.117355
125.123871
-22.605732
-2.664033
14.541924
-2.724623
-5.844590
-9.607113
-33.498474
13.085122
4.612610
96.193642
157.633133
-166.073944
165.827927
124.862541
163.823593
141.636047
142.076309
159.197067
174.834900
141.322968
127.691879
131.793823
146.977707
128.769745
137.356079
152.331055
-177.741440
153.277893
149.156418
136.749573
136.372192
33.801975
-29.486198
10.239829
-36.001999
12.397594
11.625321
20.043131
-45.862400
2.841382
-51.075642
28.291237
5.601507
-36.809814
8.445711
4.105750
-18.212255
3.972713
14.940191
-39.698357
-29.782742
2.200604
-27.634422
-26.422897
12.078157
142.516312
158.794479
141.218201
139.192795
146.153885
121.811661
144.674377
129.501877
126.224266
-1.575325
-1.093606
-9.286772
-47.534714
12.140363
-45.225800
114.936966
138.870163
126.602905
166.514816
133.561966
151.196640
164.587784
130.556534
160.005417
140.636429
122.155457
147.333084
133.967651
-13.510779
-27.705929
150.385300
143.273392
142.925919
163.085754
169.110947
162.743958
144.746719
132.089996
-2.457980
15.551559
-1.167178
0.922597
142.794662
154.105865
18.791042
18.655941
12.915305
15.909791
-0.377424
10.516309
-9.269084
-46.561195
-26.281883
-14.177777
-14.863394
5.915396
3.873936
-12.214254
10.987522
-15.394634
0.805515
18.729710
31.217739
-41.390182
45.517807
-3.292296
108.433510
139.046463
129.492111
118.343666
119.097923
150.495773
116.365845
147.076080
130.013611
154.132935
152.854019
154.272720
119.393120
148.177353
174.736633
169.491028
155.189865
145.748505
131.668030
151.188309
124.161278
156.332306
136.147171
97.460701
-0.702486
9.478717
12.481478
-14.882500
3.041952
149.028900
159.202560
144.040436
151.320663
131.129395
138.457397
143.221542
-29.602814
37.918327
1.895375
17.975567
7.685872
11.332597
138.238083
130.602280
136.883347
-26.660172
18.504366
-10.089643
18.605141
26.682411
-4.858493
143.912613
119.023170
138.080826
152.915375
126.912735
9.430526
10.563376
-35.711868
-47.164993
9.999634
2.501707
7.481704
6.926255
170.124496
128.716431
3.888014
3.050179
-24.694571
-42.837330
-47.816666
-34.982006
1.163652
10.083345
145.495468
118.519798
147.127792
160.939575
148.786133
150.941116
142.291336
117.137695
172.999100
133.247421
132.193542
153.415497
144.657776
144.102402
157.939774
-26.701509
70.412941
161.476608
161.271744
126.238968
134.378616
158.919678
167.707932
117.266777
132.423996
134.104111
142.367401
9.070017
64.050453
-41.362614
13.625720
124.921013
139.488907
151.389465
171.822037
135.004257
136.618790
141.533356
-33.774250
1.621241
4.473433
-26.670462
128.683228
121.934166
139.152863
129.509857
144.596542
127.917374
150.706009
126.394638
139.928589
103.555847
176.031570
130.454086
178.993210
125.902916
144.930634
166.937195
154.393372
177.541931
19.537388
7.167984
-23.682083
-10.921081
17.190613
7.395605
16.389858
5.814228
133.237701
-0.638578
-5.358183
-35.022141
18.926880
-43.335739
-33.653030
-13.387099
146.358948
137.902023
148.791992
142.291153
167.739868
164.122879
142.609558
119.159431
142.540085
159.453079
27.873047
-8.289060
-27.339981
-8.051641
115.600044
153.149567
144.973557
146.499542
143.990997
142.610825
149.047012
160.857483
157.773254
145.734406
171.161423
146.506973
123.186607
157.014847
158.315735
152.978317
156.901688
169.839615
154.436005
156.522949
139.630020
158.108353
-42.509060
152.516556
134.428101
121.621399
148.987152
150.351883
168.340469
134.673294
144.157227
149.281647
129.712250
141.662354
140.652832
146.503448
143.775146
152.405991
178.028992
137.882660
150.844559
123.962929
145.102631
138.372162
132.291565
114.072174
151.198883
147.867737
133.840942
155.338089
37.497128
-32.346809
127.429192
130.895050
127.787697
160.060059
141.973328
154.364609
152.361786
148.072647
140.576157
127.833336
138.533493
140.860825
168.145187
156.430939
153.715118
139.970032
147.106339
171.378418
159.248550
123.882629
146.671143
143.447525
149.106003
140.589066
150.271225
146.839020
155.732376
155.150101
134.649109
138.636627
158.384735
163.855850
143.678604
100.727478
137.332047
142.696808
165.478500
123.759689
2.536825
-5.639166
-36.894272
-51.067398
-37.326393
131.385284
136.807037
141.139328
168.436829
140.873718
144.846878
140.977234
171.164764
146.330154
152.834564
155.811432
126.351311
131.330383
158.100327
132.113220
163.732910
135.425537
143.506134
143.139374
130.376938
165.562820
145.359558
134.390823
141.469788
141.533585
170.964645
157.793747
170.270828
147.328354
133.344757
5.089620
-42.769905
-17.883614
13.278503
28.368994
13.692389
-6.205229
-45.740017
-44.894436
6.299646
-11.419131
-12.836916
-35.167934
134.640503
160.512100
161.641357
116.650543
169.416122
17.835674
141.505478
138.951660
157.271744
149.927231
104.472794
153.903000
148.586578
129.680511
138.860489
154.709808
153.662003
127.069901
156.115707
136.958054
141.790710
148.608673
132.160172
129.577240
-46.183716
153.175568
147.864365
143.602676
125.991180
138.606201
153.335587
148.539429
159.235260
140.577164
145.238129
156.022186
115.069176
162.010284
133.148590
-5.104151
-22.077375
-13.115273
151.792313
143.162964
131.233383
147.487213
129.005280
168.066071
154.253799
178.116318
146.613770
167.332489
165.244919
165.303375
158.808487
177.596039
30.715851
26.755753
-42.530357
-47.766407
-41.582657
-4.398102
142.453018
135.845276
135.374161
128.541153
114.224800
144.029388
144.299484
148.799973
116.387329
-36.281700
-42.175404
26.975172
-7.362099
-25.526001
-28.830008
-4.546311
-37.961117
5.699182
8.951529
17.992710
84.840340
117.430984
158.963242
146.185516
144.323578
146.545746
136.531250
137.154663
148.727783
141.965576
139.478882
152.005661
134.713364
148.459045
161.002899
153.219513
127.111275
121.931297
151.408020
148.650528
160.444000
143.026398
159.706833
123.317406
169.686768
147.169296
166.072830
80.993263
151.703125
158.712234
153.697174
148.264191
131.906326
-113.293747
69.013847
-171.355072
-125.516586
-145.971832
-177.217987
-174.640167
-142.869400
-176.488037
29.444834
104.128334
135.917587
130.147903
144.710861
139.358887
152.156082
122.973618
135.009918
160.507645
152.537399
144.905304
153.065369
157.530823
134.437729
113.549103
147.634628
9.687446
-0.742041
-28.037071
-45.676502
123.517021
168.673615
162.382004
145.920853
134.578979
157.293716
133.173660
141.732742
136.176956
125.145149
171.842590
147.801147
163.652771
151.102921
135.294174
145.160324
101.952148
121.716942
151.651733
-32.136471
-7.021884
-4.167438
-29.523809
-15.056518
44.540230
19.893717
-15.041840
15.651912
38.427059
138.789093
143.911011
135.767502
155.441986
142.097946
146.891541
151.267639
112.181633
94.310562
133.597931
142.186768
143.431854
142.516998
146.811478
168.839325
149.393463
131.884613
142.472961
158.022095
143.503311
152.055237
153.583481
158.713455
146.163193
128.119415
145.222595
158.270172
127.764664
123.513580
153.735016
154.415604
129.663391
167.162354
128.119827
140.428223
136.576614
165.497498
133.206848
156.818634
158.171783
174.945053
155.120010
154.652634
175.934784
149.037994
144.810074
160.836746
1.456294
-38.086933
-8.058928
-9.422727
164.050156
89.489769
144.132431
145.625565
132.038025
145.790817
147.999496
158.773926
168.294739
-38.093895
4.269254
7.991045
136.604355
141.681229
157.439392
103.468849
131.135864
154.856842
126.350922
127.994858
159.077316
142.375336
149.173340
149.548309
132.960556
135.068253
148.748230
-47.721424
-13.319627
27.535851
-12.277273
-27.698839
-11.885626
95.176491
-47.814110
19.964613
-2.611120
-33.365047
-12.449708
14.288868
1.513749
166.973694
170.914581
154.450317
146.567993
158.045578
172.516006
160.720169
152.430450
141.319031
152.599487
142.866699
144.220993
107.438278
146.443863
152.346985
122.750404
167.831543
149.955048
179.127319
142.393234
126.253784
-14.188246
-40.674671
-46.069130
-3.742928
-13.539896
54.326508
-44.976749
6.621727
-14.238207
6.283535
3.373246
-7.736621
-34.328026
11.324529
-13.590769
-18.143387
8.632469
10.732271
158.537064
135.558258
133.228394
126.457695
166.691040
150.785156
121.440071
121.733063
171.391983
127.124290
128.152542
145.992767
165.581451
160.831131
136.565674
156.506912
145.779190
122.715759
151.850037
139.908691
151.595139
141.817963
-174.127762
169.305695
143.599518
130.284958
122.420860
142.486649
151.023331
152.371902
124.163185
134.524658
154.716690
118.098648
-1.517235
36.150974
-5.848279
-17.496674
4.839343
153.279739
129.530838
106.412331
129.346741
157.283737
127.448662
-18.712164
120.065742
163.923294
143.664917
144.156525
128.174866
116.493431
147.979675
106.656021
147.815704
163.579514
162.008148
134.313553
149.521606
171.884277
155.223495
128.155029
176.858063
130.726974
159.073364
-171.798157
110.597000
158.360367
116.356339
149.041962
141.544357
144.710831
139.990128
4.994771
132.852234
138.140732
93.385361
142.707947
163.337250
53.329853
-3.192059
7.296567
-19.939302
-3.246607
13.995876
22.959732
-21.975708
-11.933401
155.803238
146.873398
149.586456
150.410339
135.568527
136.583344
169.225525
136.821487
134.807922
146.703461
154.375793
157.925369
143.727081
160.830872
146.237946
101.272751
166.899643
102.132561
129.999069
160.097763
161.305237
157.866852
142.779022
137.152222
141.285553
130.744690
127.499733
-33.770580
-8.656463
-49.802956
-11.536282
-65.212967
8.759278
-47.520145
-11.471708
22.068560
137.848160
139.039429
133.769623
120.082481
137.369324
136.864883
143.727219
141.232574
134.610825
164.923019
160.104050
126.214005
144.333893
147.472580
147.272110
140.975143
125.522644
146.152908
128.795135
165.089905
153.264435
160.923676
132.501617
161.182343
154.939804
151.135529
145.870758
160.665665
134.327377
144.679840
148.223068
154.407211
144.203018
144.577454
140.580399
137.479706
148.824234
151.722870
137.923477
147.102844
157.212997
143.515366
157.220612
1.519168
11.226562
10.172429
-9.316606
-7.417222
6.360942
0.121947
-44.043701
-42.762257
17.044825
0.839301
124.948265
144.377701
171.459778
142.422333
131.546005
10.212302
-49.651264
4.840517
147.102936
129.041641
146.459991
172.696213
166.404587
-38.090721
-3.122112
17.863451
10.324244
18.889055
-6.799331
-40.465725
148.425888
138.738113
136.652267
147.093277
-85.835846
-27.447340
3.441849
85.361153
142.965118
163.605286
155.784073
146.261642
153.105194
157.676163
165.023834
133.020737
142.657501
145.314468
170.714645
171.395935
120.138229
147.338181
121.693733
104.243050
157.333557
138.466370
115.209770
135.828445
168.085403
160.323578
160.597260
138.059692
140.786789
122.463287
132.857178
147.796371
97.178185
143.919891
154.906815
129.736954
148.008438
163.259293
156.097916
150.765472
166.293091
138.302795
150.519501
114.190979
162.463699
144.751694
130.330673
159.408813
170.406601
158.521820
128.474731
124.570351
153.507721
144.697525
-145.055664
127.226883
109.406883
125.068542
143.129059
145.379059
136.691772
148.494247
141.443817
-174.170273
-4.083510
160.815109
151.556747
149.017471
-38.051743
2.815499
-4.557801
-40.524837
-28.224253
-1.136255
171.195953
157.115250
139.916306
174.109039
161.055222
124.187698
148.142593
-179.944046
124.167480
147.841660
113.025803
149.355881
150.884888
135.144455
151.231903
141.793274
132.098907
148.250519
139.520660
157.153900
130.142502
155.596344
169.317352
141.913239
153.152222
147.947083
140.486267
137.605972
143.102997
138.279373
151.861404
146.622757
173.206223
119.004112
126.351692
138.140930
152.750946
164.419067
152.389740
125.894028
152.463226
157.371033
155.828217
151.979782
158.107407
143.389084
134.716293
133.486343
150.879807
119.304779
132.400558
134.954010
146.537521
151.996231
145.819000
138.896790
160.528748
150.813629
153.996704
151.713791
133.359512
159.200394
139.784531
140.189896
141.899231
144.583923
132.916290
137.122421
-7.273918
22.269598
-37.346127
-0.483760
-4.679479
175.125671
128.196259
143.601578
134.994400
136.321991
135.772766
146.896698
141.566833
150.357193
134.723785
150.474182
126.613571
155.414871
144.102798
142.219604
147.222366
-43.693497
-10.442668
-1.459247
-26.692684
-43.347496
13.615932
-38.728043
20.078613
-42.783382
22.385580
-3.722733
14.679543
132.873550
160.723236
152.389404
154.096634
158.066330
155.183685
64.051369
72.274979
159.418625
151.962372
172.413086
149.702301
141.880447
149.161545
111.777008
133.895996
131.514938
110.942085
142.789825
131.858215
173.504532
127.378456
141.291916
130.945618
172.359406
140.784927
156.597412
169.571640
129.084412
179.367569
168.792145
128.582764
160.332581
164.959305
156.000809
150.440918
175.061905
144.584808
167.903152
161.167374
125.580162
155.062012
106.935684
154.275925
136.419617
150.162262
131.311035
148.688232
165.690491
170.584244
132.039932
145.920486
143.418304
131.722122
127.146805
129.835754
143.133682
155.904694
-3.413575
-41.820190
2.941778
-6.069439
-40.472645
-35.096203
-41.784355
-10.544134
21.400444
-40.652576
-11.346803
-3.030992
15.837835
-7.012436
-4.041814
-11.417647
160.917358
159.024643
161.980255
125.803719
155.960297
160.457138
148.906998
139.046982
155.524414
137.820755
138.367844
169.829468
154.817047
157.393555
123.501686
127.083145
169.248383
159.654526
152.574921
127.842026
144.841324
160.558945
-179.784195
132.109436
139.694580
-27.364361
150.169067
145.101944
137.769699
155.587158
158.030624
115.065979
138.886993
135.286453
121.436302
142.357666
154.766907
151.330658
142.020874
134.461533
149.157913
153.943207
173.521500
3.268543
27.906151
-162.794312
169.175781
30.255623
142.880493
124.825195
147.541153
142.478989
151.967682
135.311829
146.872589
127.025635
161.250809
114.443726
144.811859
128.463318
126.378220
158.568848
145.098251
23.103367
-36.947189
0.670272
-30.620272
-9.348301
19.247456
15.614488
-68.315857
-19.135765
162.531723
117.319710
153.523056
143.170135
168.254395
157.179092
156.630936
147.448044
143.231552
145.273956
161.766617
132.926682
135.841766
161.170380
170.345413
147.105499
146.960098
164.491257
110.962440
137.181564
178.449829
170.258209
136.298325
-12.753926
-31.170794
0.951210
-37.850502
-37.130268
-66.500168
-38.404903
22.817717
147.830948
153.161484
143.637726
120.873360
-13.364573
20.033663
5.737707
149.893936
130.314117
157.155518
143.298187
140.429214
154.615616
-168.633026
140.909286
77.516304
-152.208160
-168.898926
-170.895340
-162.514526
144.144333
143.836044
176.029160
136.160141
140.016785
146.318985
146.323013
141.358765
118.624367
143.251984
160.468704
132.717529
126.849747
16.551191
5.718168
149.423920
146.759598
148.410721
143.291779
127.855820
155.732513
152.735825
141.821228
176.278366
137.268005
138.834488
124.269028
136.225418
140.877747
149.710831
151.690063
146.391739
153.387100
172.793518
124.162262
27.715542
16.165083
127.863960
-1.187621
133.204575
166.137939
119.004265
95.970871
-174.824326
129.033112
-152.437485
-168.792358
19.659227
173.281647
144.166214
125.149315
138.567230
147.660004
150.243484
162.418259
178.565353
153.140991
147.270111
151.732773
146.240219
126.924141
156.980682
146.131638
159.225357
140.384506
145.782883
26.978725
43.595161
-156.827286
13.928915
22.612562
13.754161
38.579372
179.972015
-149.757614
-156.491318
-133.269257
-156.543442
20.940487
166.196671
129.470001
159.577713
148.593414
-9.677049
-15.239847
-5.865380
-13.897171
-12.564040
9.946669
8.921608
140.185440
148.743347
161.638611
145.782410
134.715591
158.846710
120.544579
123.474625
155.048721
147.664902
152.044281
144.540741
143.826111
156.889923
167.811264
150.651749
141.682587
147.492737
150.751328
158.607483
144.820770
152.123718
145.604355
157.762878
10.331939
-24.014063
124.173149
127.076164
155.542709
132.835434
156.609528
161.017136
156.607635
146.494537
124.484367
172.611282
144.014221
149.069000
145.263855
117.010422
133.841476
-118.537064
-28.969402
77.556511
-145.737732
-156.955399
168.809341
-144.690765
-153.870880
-153.329987
-172.382477
-139.346619
-167.692520
-145.062531
-155.468277
131.783035
20.282394
18.035503
30.165159
139.657440
143.624420
150.124130
159.414368
138.970001
3.231739
-52.816872
-34.131695
25.840384
150.714325
141.625351
135.005264
151.367493
124.758156
101.424103
173.480362
148.855988
153.928802
143.110901
-52.611385
-43.671577
142.282349
161.857178
137.509659
126.070229
150.516357
35.835567
-24.163692
152.220581
114.369759
160.199570
157.817474
146.380646
142.995178
147.596588
147.970749
148.988876
-116.180885
-0.281855
10.584406
-23.366634
159.778183
164.852554
168.972824
130.662277
143.289276
158.581314
143.504486
167.128326
149.320328
144.763870
166.535202
148.379166
141.095642
131.696136
146.001785
160.871689
136.285889
147.381699
149.914688
145.112640
144.719818
3.733762
2.660798
11.761856
-45.429661
10.359171
10.823055
-22.204443
-8.072365
159.199387
123.312218
159.940262
174.142471
121.625145
109.541634
37.850578
147.591644
126.792618
116.050690
139.503540
133.739059
155.691544
6.496186
1.707200
11.734114
15.731637
-15.928890
-45.377853
-31.045441
-10.450240
-25.099277
-25.708447
152.713104
145.928589
125.907303
153.358368
142.446655
141.442780
121.710739
151.869385
143.294800
155.072311
137.199097
94.560150
159.875732
142.488083
153.086334
129.282120
145.593475
152.997437
156.180420
167.223694
161.610214
138.052811
108.529526
146.181427
143.492386
171.767303
154.786316
128.842834
133.813583
144.573151
96.771721
120.874001
148.403320
148.381683
178.947601
144.160233
166.979706
144.559326
143.329773
134.435516
-44.452587
-45.435608
137.636261
164.155716
130.906876
150.010452
144.176300
142.964355
140.679703
134.195374
135.613770
151.974747
112.912964
146.987732
168.155228
132.182892
-176.241913
160.236099
165.305725
145.964188
169.148621
174.458069
130.883957
123.776680
159.314972
138.021225
141.540451
151.218048
153.894379
140.472946
154.660110
10.218252
10.761556
-4.847271
26.662220
4.670763
-12.379320
21.494402
24.979057
-37.503643
156.669464
149.072052
139.774216
126.999138
162.927979
147.494431
143.741257
151.366959
152.383728
148.213577
168.467621
165.972488
136.857483
129.136887
152.292404
152.579086
8.077324
130.787003
132.232315
148.626389
160.414062
160.987076
158.652863
174.683441
144.257462
163.764023
133.645157
141.454910
147.426987
156.332840
163.802139
148.116302
151.325150
-21.596018
-41.162785
0.055953
-35.861515
8.951572
129.394211
129.567062
154.145615
155.665482
163.845108
168.225174
-51.623680
140.275772
148.235580
146.888504
136.236038
136.619156
149.583893
168.697601
142.523285
173.995651
152.388702
137.042969
163.821564
160.289276
143.931305
-32.943073
-43.114708
15.131677
-52.098091
-14.629069
-34.826729
10.944832
-39.929836
0.806728
-5.585565
-8.073070
123.340462
125.228477
148.718445
149.214615
158.072021
145.858261
168.651031
127.251350
153.624039
78.907372
17.160473
18.934870
-7.900924
-35.910454
-9.126342
139.462341
127.279396
135.390579
154.436646
148.065796
151.580902
152.680298
134.562195
146.464630
141.010498
120.332382
123.814262
-175.970840
146.272690
133.277649
151.061340
154.042755
115.235260
126.715057
144.093170
152.379303
157.832138
158.037109
147.742844
175.825607
153.806351
-170.173523
144.991440
14.460775
-31.436543
152.514542
-141.997528
142.733688
132.666412
118.491783
160.503754
178.764404
112.867996
154.755997
153.820724
144.095764
160.291977
-163.708252
154.047668
157.515335
140.203552
173.234695
25.479790
55.292164
-151.006180
161.201614
24.373711
-45.205322
2.812716
-25.634186
158.191345
151.521408
149.910110
136.622131
167.566940
153.476135
150.469742
139.660645
134.374939
145.000168
108.884850
151.592102
151.970413
149.285110
164.268173
138.597076
166.094742
146.487885
144.901840
155.445892
127.862923
134.557098
160.641632
152.849823
153.266022
167.504410
148.731628
138.372604
165.511444
138.382996
118.607689
128.436234
150.445679
141.165329
150.175522
168.127945
130.655167
153.118866
135.946747
130.417679
137.671539
86.698349
149.345520
142.986862
138.942871
141.718460
130.541763
129.293121
116.900604
137.804092
140.556122
175.475189
143.724380
141.741547
132.813675
141.940155
159.046097
135.701111
48.295254
-32.063080
20.904882
2.321783
4.051928
166.309631
151.923981
162.210190
155.789520
177.334930
-176.686768
134.884094
133.663223
131.287491
148.618057
144.846603
156.785202
130.292496
-25.737087
-13.076309
-57.432571
176.974686
155.799652
147.090118
165.178268
144.958954
129.009048
143.236038
154.436996
134.583481
146.022614
134.501785
153.054611
160.682343
153.406754
161.013962
139.908081
147.353241
142.772247
163.697723
163.756180
150.805695
127.214371
136.433441
148.107773
117.694138
163.919342
131.536438
135.357437
152.045624
105.948387
159.831787
146.656418
134.015381
129.978745
135.763474
149.974747
152.909470
140.622025
128.029175
160.276306
132.240967
123.703613
149.080292
-4.598234
20.996971
62.124870
3.431480
4.543079
-20.888845
162.425873
125.764458
132.770874
151.569183
146.832550
152.041183
127.282509
139.972351
125.580696
165.663116
136.119781
114.233398
99.964859
149.927673
149.309158
126.688148
144.340607
125.062805
141.779877
-41.478222
20.137510
-32.217384
-34.195683
-44.334824
-26.533381
-57.439892
176.217499
171.460510
-48.661556
146.260315
143.532761
123.534866
145.101105
141.235123
150.881851
177.942993
114.569283
159.847549
-4.548465
-20.927401
9.749129
-49.072586
-0.453703
7.524048
-32.872108
15.247665
-6.866956
-59.370289
4.797058
-0.903740
8.876263
-5.284498
99.210281
147.257614
152.385895
104.028381
140.295288
130.301102
164.113037
169.200027
139.330688
29.416609
-178.995544
-163.564743
103.883163
-110.394501
-157.863388
-163.563644
19.266569
45.503483
49.200405
22.966192
-145.884949
148.687927
173.350021
160.572952
133.685898
128.699493
-178.188782
138.383636
115.062210
129.798935
147.450806
155.281967
156.535736
142.778595
125.479858
179.457504
129.817261
140.772293
160.670471
136.567825
145.732208
146.463104
162.063202
149.560211
-155.741730
-147.668488
172.375290
-158.198105
-157.186829
144.345154
-169.951828
178.741638
147.579666
147.736404
151.940857
153.337555
157.300903
165.066864
155.588333
149.185867
143.209778
148.145432
148.218445
148.913879
134.458099
161.024338
145.011276
133.658768
144.579666
123.215797
152.967514
173.660004
172.825409
135.075058
145.938477
131.031326
141.973709
153.402069
133.901993
131.831955
4.695192
-20.046738
-2.418323
-37.515526
-37.782688
145.691910
127.250404
137.955231
159.248856
123.636406
159.902649
140.665802
130.285934
145.852798
25.328609
-26.346050
4.769701
-38.680153
22.407021
-2.623684
9.001912
4.495665
-31.287172
5.531870
-1.017218
3.480934
9.553371
147.117966
145.060013
133.435394
139.397110
134.293839
147.865326
5.052917
-46.347370
33.290165
11.491970
7.583022
55.216087
138.561874
-6.469993
123.808472
161.832581
173.118774
132.864944
145.824829
115.227432
146.901978
150.962921
169.559006
133.924683
82.264229
150.683838
137.696182
160.315521
2.649962
-10.454514
-156.132370
145.716690
150.259491
140.480392
152.167099
154.257156
145.800491
102.728638
144.043304
149.107727
139.676804
143.636322
142.579849
115.715744
149.478531
-20.120420
123.789101
153.103394
118.767067
152.061264
132.128357
148.299301
155.194641
-17.130541
7.269304
-41.218533
-16.331163
-6.773320
-9.596118
30.913862
164.902985
142.392563
131.991989
6.862784
0.027976
134.542816
145.452301
143.060852
124.439377
139.002731
146.519012
146.443680
138.115952
141.809525
161.955139
120.686127
144.713074
106.252556
146.429031
147.824036
144.382355
113.957283
164.950226
149.634781
171.045120
140.423523
151.994812
169.149277
167.643433
171.767532
141.981918
132.665527
150.687851
152.930908
128.977676
170.428513
147.195480
128.847549
143.074356
138.931656
141.716339
152.520447
131.010788
159.623917
157.351547
104.388092
147.806747
117.846741
144.450836
144.529602
155.050293
141.249893
135.432968
169.470535
142.210968
140.074310
144.839310
139.064789
131.292297
143.172104
105.226433
-9.864479
-5.543371
-11.571304
-9.507499
-39.879490
145.338455
-151.752075
40.684250
118.732727
140.600800
-31.907568
-0.962662
-11.920942
110.010307
149.852219
135.675430
151.068939
139.529556
138.928482
116.293991
26.300858
-42.519192
158.834427
151.009842
126.227409
139.998703
8.672830
-25.233936
39.768581
-26.742239
-21.895321
6.912705
-1.624738
169.411911
142.636261
178.460724
146.262939
152.672165
169.245926
151.753967
108.082062
153.254196
117.235245
126.729164
149.742401
135.627975
121.346146
161.247849
64.875343
132.654510
142.491211
149.815048
139.768509
133.888229
143.020691
148.038025
138.235474
176.730011
137.135284
147.557968
147.161041
153.222214
140.864685
13.629431
-12.758071
17.197498
-6.767237
-2.434536
-95.095779
147.302811
153.374802
152.882599
126.779671
150.331085
120.039062
144.126495
144.090195
-36.843971
-40.617710
60.239342
-12.914800
44.816811
142.610825
175.549789
140.107147
149.435043
113.673401
158.750595
147.775650
143.590286
164.068970
152.995224
167.416275
155.265060
137.904190
155.729965
114.583519
144.395599
133.919281
171.370728
153.790710
117.491364
25.039658
12.728547
145.106857
141.486954
120.230858
142.222565
141.800339
165.813034
155.429764
149.077820
141.340546
141.412064
144.084579
130.701477
145.883774
137.482559
134.812332
-130.228500
34.412685
-165.263992
-151.201477
-148.089218
-157.324219
-166.583603
-178.339981
-176.503464
-177.710373
-23.511917
2.803864
-22.910200
26.015036
13.202042
176.468292
141.447876
146.663513
147.540955
114.992310
152.854523
132.771667
-25.600466
156.349594
146.445908
174.852676
159.699097
128.837845
160.098267
136.044449
130.613754
6.015292
136.997040
141.827209
128.583832
167.706863
152.199112
134.540436
141.449890
121.297897
131.803772
140.776123
127.352669
167.308609
135.546860
132.214432
117.830986
13.454547
167.964401
125.508774
85.223366
8.038978
-29.713531
-23.625675
22.650343
30.895157
158.358734
31.642427
30.257948
162.229156
96.020309
143.655838
161.800171
163.739288
134.145752
138.413284
151.647339
123.795685
113.836998
-55.045227
12.272294
153.445267
145.981903
130.757660
144.521255
142.452301
163.699295
138.728806
138.478088
123.354233
150.411987
140.118393
130.593399
141.368683
142.437988
-178.436386
130.224106
142.692810
172.192657
119.835884
156.992523
165.928131
164.083801
168.094788
103.754913
142.519028
-133.947067
-157.848190
154.334213
58.503155
-141.339447
145.058853
137.866791
132.507172
154.231171
112.015282
155.561829
125.082802
-7.177229
-6.221196
161.936508
145.393021
126.871223
141.967133
161.204590
153.292984
148.578766
145.865067
118.963409
109.373367
169.908936
134.587875
126.947853
150.907501
145.316437
161.818924
-2.905892
10.646676
148.008011
141.190826
150.725449
138.304306
163.301926
147.568863
127.656662
148.919998
126.168762
147.110535
151.918793
146.888580
149.733963
158.760498
132.739395
161.281036
28.830999
-33.061619
-44.194881
-6.215647
-24.837635
-13.954641
-51.644432
-50.104641
-18.792030
-30.136887
-6.139194
-19.373272
23.946125
2.172318
4.233135
-13.228617
-28.916710
-2.934716
-26.153545
-2.166634
109.262299
150.986694
164.423065
129.967331
168.804214
142.434586
142.574112
164.338226
149.947800
141.558151
130.323776
139.391312
154.752655
134.422272
140.364319
136.774124
117.801437
168.977936
144.137558
123.908081
172.265915
141.360443
141.425812
135.034088
156.940125
147.735229
108.946175
136.609131
154.118546
120.629959
132.725449
137.066177
105.497498
136.473328
150.492386
148.841858
161.071594
120.844711
129.734482
148.096222
149.472168
-82.818932
-16.291670
23.803392
-15.805456
-4.174059
0.783347
2.281218
-25.616560
152.226608
109.600662
149.436203
2.440639
-17.267355
-3.308490
-45.429642
3.603044
1.088045
138.803894
140.317261
136.972672
139.782135
133.508484
151.390656
153.821533
-13.858458
-19.759651
28.782637
-35.838825
175.642242
161.758926
147.859009
138.903442
-1.081913
-2.642491
-11.086278
41.356087
147.833374
163.682083
111.028557
152.076492
158.047318
151.961472
160.077301
132.701401
155.802643
148.540024
148.589966
142.973938
129.027054
140.651840
151.513443
159.340607
7.242535
32.126564
143.989075
124.993263
150.732559
138.890533
143.818634
145.849716
155.277390
143.246140
168.401199
127.253189
-26.063938
39.746700
15.525374
2.773117
132.661301
132.540741
159.131531
151.438950
131.007385
161.674011
167.465057
154.272034
161.199768
170.367676
143.177917
159.477951
134.338745
133.945663
170.146317
125.541031
115.514954
168.910904
162.456757
146.427795
162.540070
139.447968
148.271301
131.868729
136.697784
125.866280
148.054169
152.604599
156.581985
122.002556
178.614487
149.351715
13.188397
20.551266
137.085266
156.396896
162.272858
128.634308
137.604980
148.316177
135.830154
144.839874
129.146057
123.709961
147.376587
126.512787
157.584152
129.985931
133.188675
148.127609
163.682175
141.087387
174.004059
150.723709
113.881310
156.245667
137.535477
175.403152
128.246155
163.894867
134.400970
140.274506
132.074326
147.654846
142.371964
153.657257
134.187668
143.641708
136.659622
133.355286
137.214844
157.439438
138.795639
-29.994160
11.088853
-18.318125
89.269661
133.849243
149.316101
171.797745
143.870361
152.033020
160.533585
143.990601
-4.563856
161.444336
140.382492
145.371658
142.001862
149.532623
171.408096
141.770477
128.544724
157.601288
134.783707
139.822113
137.374878
136.751495
106.468727
134.022263
-19.232168
7.781848
-29.048565
-47.434807
147.535553
138.574509
140.800598
39.249226
146.816635
144.095154
165.281876
-7.654501
-69.233879
-12.030833
-5.970512
26.812244
13.611797
153.866608
143.085510
147.838303
142.384827
150.418640
161.583221
173.740250
139.409988
157.651840
147.746384
128.514526
148.781128
150.993515
150.409134
147.449219
-2.707615
-27.624535
-19.732157
0.193827
-2.035286
3.412542
18.554541
17.426065
11.794598
-46.348049
-35.070656
-12.938905
-49.072430
-24.312599
103.995987
152.845779
167.751572
159.145798
138.934967
132.466263
156.213242
145.173294
159.024384
159.900833
118.173874
155.748825
110.282333
153.853424
136.444489
136.395721
136.951218
-42.071087
8.155646
12.751682
15.863305
-31.731121
23.563457
137.636063
-41.528934
-16.989349
-23.156494
-22.277527
-44.518898
-41.967136
-23.291952
-38.754848
150.639069
146.506241
134.931885
153.836349
142.692398
154.901505
147.235214
-7.208241
-43.369648
7.162837
17.721367
-0.878041
15.444995
140.658524
141.534256
136.562668
158.192139
166.293701
148.258392
128.824158
147.860825
144.500290
154.713577
14.231623
171.843323
125.961441
132.790466
131.311234
165.198395
131.505707
114.570000
138.756958
151.552475
138.520279
159.979614
170.966110
113.916496
153.504730
161.694504
151.082687
151.123856
153.073349
134.472153
148.329514
114.911926
146.934814
146.502884
148.630188
144.568481
143.775589
155.535004
130.331284
152.263687
150.014801
137.742142
149.099716
150.934845
133.678879
140.051361
151.569733
123.991943
138.268021
144.922943
152.910873
127.749611
154.324265
126.668068
169.382538
145.098526
129.460709
147.465744
108.756874
115.237907
-40.485443
151.172241
144.469131
121.865433
126.476379
106.323715
125.889938
179.420532
164.630295
158.993362
124.552727
156.558823
149.203094
162.382828
122.339584
150.894547
143.807556
168.546494
153.915283
149.648895
152.128754
161.106522
124.685616
123.259033
151.756821
154.311478
-8.897418
6.714693
-26.837248
-8.257899
-2.773117
4.266409
16.264757
19.043760
151.801224
143.057022
139.948471
162.690308
151.247757
167.567108
158.944534
136.287979
-6.476748
-0.564059
15.455083
17.292110
16.163095
21.020636
-22.362459
-5.746069
-42.735229
-24.782209
-2.086848
17.354811
4.074868
-26.910751
18.202517
144.755356
136.801865
134.158920
132.694717
148.318329
136.962646
164.874359
162.510376
118.604889
138.453674
157.148895
122.013977
136.727753
160.513870
129.719345
151.383392
154.484512
122.758095
152.372925
161.621567
140.191284
147.721664
137.660034
116.778267
107.493126
152.345810
132.475433
139.171631
135.561844
130.325378
160.030136
154.782120
160.799194
156.397141
-179.417831
-114.618164
179.776184
-146.967972
-123.951851
172.574509
-151.084381
-160.862732
-150.105240
25.232407
33.061039
-177.883987
-165.230606
20.837255
-169.021225
142.419739
43.159161
-162.265198
169.358032
-145.821655
178.221161
-143.628128
-137.291580
-176.009079
-145.714401
-162.249649
-167.963058
66.227325
-130.990921
135.777466
149.207092
-29.133211
17.745474
-53.011925
7.247545
-24.703684
3.276978
-20.219988
158.673294
-176.948792
161.429138
157.799713
146.921463
6.184056
-23.446997
19.803162
5.458979
3.804828
154.245575
156.310501
58.063805
121.902260
142.568802
151.612381
124.855362
154.600540
158.184311
114.120255
109.427780
164.078888
130.503433
-44.268547
13.630461
126.918335
143.101242
133.351212
172.429764
144.481415
117.671051
111.593994
106.169250
130.513672
172.935303
124.914703
167.528564
145.058044
161.500168
168.554749
113.474815
124.857971
140.375565
135.836075
161.661041
133.381088
148.762329
139.985764
-5.847709
135.305664
142.516983
162.963226
-38.871948
130.137573
136.031662
150.945099
150.916443
153.995071
120.073151
135.006943
172.103760
149.256149
-44.380848
-9.331887
-27.271931
8.087866
17.743155
-21.899599
-19.636255
-8.698135
-26.045465
-11.916279
143.926926
145.662903
149.815872
142.758820
137.810730
151.509018
145.594666
-18.267771
-39.545052
-13.691683
-4.565401
10.163085
20.050304
-49.232143
12.957011
-20.652998
134.097992
155.956070
143.071671
163.398178
20.089136
5.199836
5.826082
-2.253248
-17.132162
-74.356674
121.966461
130.759552
149.883087
138.337494
8.702945
147.636658
148.295563
144.314682
160.288513
164.374939
137.763290
166.141037
137.186295
156.559982
-49.135178
151.395157
163.963425
144.028107
-12.877050
-33.130875
0.703600
20.186941
-6.737611
-43.761009
-22.008574
-8.306926
134.043854
21.053429
-4.289392
-2.049945
7.378870
-9.815781
-0.685284
-12.095201
-34.512577
13.899545
147.613190
140.628342
168.888992
155.622513
139.491257
120.188400
167.501068
141.531677
132.723221
169.215912
151.686630
131.604691
150.747665
133.657928
160.197708
-43.965549
-35.799084
-4.370360
8.983603
5.029054
6.248459
-6.106599
-9.166239
-23.419928
176.097504
147.759613
146.678604
155.636322
158.282104
154.490433
148.506393
150.483353
174.298538
141.984619
135.423279
149.299164
140.844727
120.633987
149.384888
134.097275
136.377258
148.936798
-148.167770
157.991852
171.709625
-48.432316
36.757164
-38.596806
162.762161
145.496521
173.664185
163.127914
134.413086
139.727417
151.667206
160.815887
148.508224
132.776901
110.415535
129.283020
162.721512
-150.032166
149.277542
138.865723
158.746674
5.085731
2.519016
23.447031
-46.413628
130.412567
134.037292
128.450485
138.187653
167.527954
157.927490
145.558701
161.766281
168.652328
143.693985
157.893173
124.502022
155.289642
114.927910
135.723511
148.531464
149.708282
142.512375
133.852051
143.503357
168.056534
155.473450
151.635880
146.154739
174.856186
129.277252
126.605339
-19.604105
-36.552494
-35.922310
142.009003
148.322464
135.413162
139.605698
128.034866
138.512344
150.035645
134.515701
144.989151
134.499939
161.285019
130.068832
146.318100
156.548569
-34.206673
0.271242
1.188280
-41.693771
-9.531432
145.304443
155.855667
-38.926479
-2.686714
-48.154713
-49.620964
-5.642502
-19.832506
-178.594574
158.466690
156.509003
138.985153
150.437836
153.957367
141.172714
157.225708
146.648468
145.752869
153.089966
145.580307
129.924728
150.855072
123.623482
140.798508
133.062134
152.788544
133.770447
159.556396
174.457428
152.091888
163.311798
130.991028
43.537838
137.494003
140.522095
167.789597
-2.200159
3.239061
-43.218895
6.042280
-9.316796
-25.394163
-1.589916
0.118694
-1.254762
0.298051
-13.319316
159.490189
169.190063
134.328247
132.777390
149.315765
139.508896
157.873550
158.263535
148.683014
100.619087
136.680206
132.987076
144.632462
143.473694
107.283081
161.331116
158.490585
121.162743
149.652481
159.139648
136.562912
164.347458
130.681824
173.184235
111.065239
119.240906
121.027405
170.156219
149.511688
150.177444
151.695358
157.989197
126.142181
150.934143
150.832565
138.566238
153.225998
142.282303
148.141739
158.207260
143.036270
141.391922
135.460068
155.887543
167.229187
138.027435
141.109024
163.330734
153.400192
167.206253
179.686584
126.306870
151.527634
127.525993
174.871948
140.263397
121.859200
139.711792
171.563889
157.951981
116.875175
14.909747
121.178017
151.511414
139.396591
142.532211
-52.435490
-21.685030
15.029518
-4.538377
-20.688698
5.233304
-30.561935
24.523005
151.779739
158.319427
135.255936
126.138725
134.150635
130.200531
145.193100
122.076111
136.422119
132.536453
162.456360
-22.917742
-2.162113
1.695698
-7.724562
137.507111
156.273102
137.487030
136.324265
119.747009
155.952454
130.772385
163.874939
129.820740
-75.059372
168.694580
136.159058
145.881638
153.632782
156.159119
135.686905
128.440628
131.501816
148.532562
154.278687
145.380432
30.077324
-172.853119
-179.736069
112.106987
153.700256
147.084976
149.881546
115.345085
156.916748
142.175186
155.210297
139.476669
142.572357
178.589157
146.949448
127.520653
160.902054
163.687317
125.381149
149.372803
-1.599121
129.516388
-21.018997
-12.018244
-12.684685
144.618103
149.905426
122.134048
119.597969
161.865265
138.776672
149.383987
142.301895
147.682007
146.837906
139.850769
152.289474
139.562958
169.458527
154.797928
124.857559
119.028114
25.963007
-11.229316
-7.327800
14.587079
-17.854897
23.022999
-23.499311
3.265187
13.165536
18.800541
158.278107
142.979172
147.690231
145.133850
149.681229
156.856705
138.795364
166.981033
135.093018
140.769241
168.131836
153.693039
141.496246
162.588196
143.683670
158.387054
141.913803
173.841354
141.165436
116.777855
148.655334
150.955719
155.907623
148.808456
174.697327
137.996674
150.985474
139.546387
168.708328
143.067627
150.790451
150.121307
132.854263
128.244507
157.884064
146.867508
155.968994
133.397583
162.469360
