# Supplementary material for: Comment on 'Valid molecular dynamics simulations of human hemoglobin require a surprisingly large box size'
Source: eLife. 2019 Jun 20;8:e44718. doi: 10.7554/eLife.44718 (PMC6586461; doi:10.7554/eLife.44718)
Supplement: Figure 3—source data 1. — The zip archive contains a README file describing which source files correspond to the different panels. [file elife-44718-fig3-data1.zip › figure3/panel_B/box4/phi0.dat]

-138.002380
-103.535042
-95.055634
-80.193344
-83.490356
-55.480164
-150.385712
-41.302696
-80.276573
-86.382370
-32.883282
-122.585083
-72.965317
-17.584223
-142.213867
-115.433975
-107.061218
-117.489304
-135.360626
-99.956985
-82.888412
-99.417572
-68.861580
-72.311737
-60.798012
-109.135338
-61.180325
-165.149887
-109.722076
-65.907715
-63.433823
-33.295223
-64.652672
-56.089779
-91.907379
-111.852837
-160.909729
-62.766697
-99.637665
-117.116615
-60.349991
-127.705490
-72.894211
-49.906971
-74.828941
-65.585770
-60.776699
-152.759445
-52.714394
-52.533733
-66.023544
-63.330494
-50.500351
-87.893776
-54.418880
-60.605145
-55.912407
-37.132160
-145.139633
-71.796280
-55.144314
-88.054146
-82.302200
-31.376575
-121.176071
-65.282974
-75.923958
-60.007114
-99.325607
-77.958755
-76.512512
-72.498634
-61.638443
-64.450142
-45.048660
-65.515419
-90.966927
-57.410789
-67.632523
-101.167542
-66.046898
-110.849281
-107.948120
-60.779137
-82.492950
-75.559303
-119.360580
-128.109390
-105.768120
-59.175758
-88.170265
-85.256851
-56.701496
-70.807335
-60.374493
-63.259323
-68.109467
-96.620758
-131.120148
-46.586281
-63.407280
-63.490780
-149.543930
-40.183388
-107.404770
-90.998383
-103.559677
-65.171036
-65.807304
-58.565945
-103.979805
-63.038612
-63.768280
-155.632874
-60.897095
-61.590279
-94.008842
-88.885033
-59.902847
-61.485672
-92.082619
-139.044846
-84.622368
-74.700485
-75.849213
-108.549599
-127.339417
-74.739983
-68.822044
-56.866337
-66.844124
-67.101120
-130.201370
-78.561829
-51.838417
-64.298752
-148.348206
-153.390106
-65.889122
-67.953117
-48.258305
-60.425198
69.495201
-160.911636
-149.144638
-57.193424
-37.842556
-86.409447
-149.473465
-155.864731
-65.713882
-105.685654
-80.371857
-161.623123
-43.805660
-109.071846
-77.317062
-107.173363
-63.945717
-98.025665
177.142593
-91.659760
-89.733719
-55.203835
-74.390572
-69.482719
-46.304104
-68.507957
-119.528046
-63.021122
-163.665466
-74.861191
-70.095299
-125.128540
-69.315666
-89.228806
-109.000214
-98.124191
-92.377991
-138.212814
-156.798859
-86.409897
-65.528145
-68.577538
-55.753895
-85.168701
-63.854404
-159.274933
-59.763382
-44.715218
-82.604851
-68.780365
-103.914856
-50.410831
-61.481678
-67.470360
-65.690758
-102.679024
-60.588604
-61.647583
-60.025265
-155.906952
-76.422241
-67.587029
-75.600197
58.192554
62.635838
-63.273518
-76.901253
-55.712105
-40.616081
-72.503944
-71.021835
-59.072826
-64.600395
-167.299408
-65.238708
-56.393482
-64.911980
-86.143112
-63.515469
-56.400867
-65.645027
-59.948669
-147.681366
-20.376476
-123.244568
-61.433216
-60.915928
-138.725174
-76.576538
-117.442802
-55.523464
-118.562950
-127.729805
-59.728554
-58.678440
-53.782806
-152.498703
-47.824673
-88.390800
-109.048401
-83.028938
-163.696793
-67.300148
-57.578224
-47.968353
-59.944607
-70.372414
-66.613945
-68.505005
-58.098236
-72.847855
-73.104736
-62.567581
-125.277229
-94.197617
-94.573799
-146.585190
-79.540749
-55.032265
-100.341331
-81.828308
-85.688164
-149.154022
-98.671288
-143.516022
-45.861862
-72.203819
-88.704788
-62.731869
-72.347542
-49.836006
-38.396667
-30.840498
-45.482540
-56.520550
-144.733185
-128.360504
-55.375885
-82.451378
-150.901123
-124.138145
-133.326187
-80.925674
-52.936245
-148.598404
-63.631992
-61.552502
-123.692932
-50.401268
-98.194809
-161.116669
-73.304070
-152.689911
-53.112385
-84.216621
-91.960594
-66.137939
-128.937088
-91.324562
-53.351517
-66.505516
-57.202618
-76.091110
-62.842667
-52.450699
-70.240395
-149.925934
-118.747505
-153.587845
-85.812050
-52.282700
-57.878925
-149.693787
-137.234055
-70.160851
-74.170410
42.609615
74.778687
-85.976288
-61.877487
-86.867134
-141.593018
-74.840446
-53.141724
-108.253777
-64.728821
-62.463123
-67.285828
-38.273754
-107.001030
-45.244007
-75.399902
-158.182480
-120.930771
-113.462730
-67.243103
-65.690804
-84.903160
-65.449348
-89.669304
-107.121750
-86.068420
-55.870857
-63.829418
-80.939972
-114.789146
-92.457314
-92.999016
-90.880898
-63.683254
-133.220520
-148.555099
-101.049789
-138.807663
-38.121010
-122.686378
-50.396912
-113.529404
-69.677338
-61.612198
-88.317383
-60.478848
-68.771446
-81.881058
-85.308342
-109.304840
-58.006752
-49.507942
-143.081070
-63.642963
-85.402229
-111.160774
-142.133987
-65.544518
-60.331364
-144.376511
-69.320312
-129.793533
-52.714428
-56.445896
-156.794876
-87.805389
-24.109089
-54.226032
-97.681061
-58.761276
-83.011780
-62.946392
-65.032127
-162.211243
-80.180191
-60.449509
-129.687408
-60.918919
-155.667496
-32.021152
-85.821243
-116.190773
-73.529221
-38.473877
-61.002029
-58.788609
-68.079300
-67.967957
-141.982422
-4.319422
-54.617157
-60.111603
-60.171635
-60.497551
-149.493042
-106.687424
-44.295620
-132.501129
-53.707417
-103.574364
-162.499146
-114.284515
-100.937477
-156.980286
-97.076881
-75.129303
-164.928360
-59.648338
-62.402065
-45.430019
-116.454567
-70.157059
-70.629478
-67.024193
-69.834671
-60.044353
-57.404465
-55.638573
-65.821129
-76.899010
-75.805313
-157.894028
-85.790314
-53.671535
-104.525604
-63.263065
-57.938591
-77.424744
-161.761047
-109.899330
-58.625046
-144.915619
-65.049797
-134.113312
-150.314484
-63.742588
-54.450748
-71.050583
-62.353798
-67.029488
-67.947342
-141.827087
-60.084263
-63.927113
-65.836037
-57.274338
-70.350113
-68.278786
-67.663139
-48.302174
-113.394783
-68.715347
-66.297455
-71.769806
-108.386833
-59.952679
-145.420761
-53.734985
-79.809776
-66.469414
-65.067642
-63.026474
-57.917534
-74.236450
-75.065231
-25.649660
-66.642570
-152.866913
-59.383854
-83.046326
-60.339760
-59.212246
-49.557869
-100.777061
-64.225861
-100.144157
-65.618256
-55.247940
-69.573738
-62.066662
-114.588295
-69.241951
-75.093201
-61.850330
-57.948284
-58.662197
-71.508728
-64.702629
-67.049492
-53.772610
-63.580929
-74.449020
-120.009819
-113.450584
-162.494431
-145.878143
-80.017059
-63.672447
-79.988930
-83.002541
-32.615997
-62.821754
-163.433838
-47.090122
-65.457329
-93.430641
-72.992279
-68.926834
-57.163940
-64.128220
-87.192223
-65.535202
-92.186760
-50.159885
-131.405701
-65.388046
-142.945877
-93.918640
-78.561844
-79.090591
-87.093552
-64.704834
-65.926872
-153.646332
-45.354664
-147.991699
-148.131134
-53.910694
-100.803818
-74.651474
-77.912178
-56.122356
-64.212860
-62.290203
-45.818909
-111.925362
-62.396042
-44.229530
-84.439034
-65.867775
-63.009201
-66.515564
-66.180321
-63.967670
-93.521889
-87.210167
-74.264549
-84.078285
-56.551376
-56.436852
-104.697830
-93.194542
-62.031815
-107.598457
-63.054077
-73.175613
-68.429787
-101.669762
-112.779884
-66.642456
-120.805122
-80.676399
-157.430359
-128.111313
-109.588799
-63.617805
-55.208008
-85.345665
-47.886566
-70.763084
-52.964977
-156.237045
-95.501686
-75.442383
-152.615616
-69.450287
-52.315777
-57.633442
-86.768028
-68.805237
-151.038376
-58.181557
-64.627205
-73.374641
-68.451828
-149.742905
-74.635857
-108.128433
-152.918076
-53.666275
-63.193657
-128.089005
-91.179039
-14.025005
-98.446671
-68.348022
-78.189369
-75.411247
-105.289925
-42.944103
-154.710205
-78.449608
-102.008759
-60.216705
-85.525742
-53.627014
-40.345402
-162.686478
-128.336349
-54.783951
-59.000202
-37.801987
-134.990112
-156.195053
-91.704559
-57.461914
-67.345856
-84.745667
-57.715935
-67.362556
-80.009171
-90.599731
-86.254494
-64.699097
-135.833740
-147.391022
-87.662285
-124.653374
-52.888466
-85.948914
-53.879971
-69.679848
-108.100594
-94.247719
-65.411819
-75.943558
-98.326248
-150.063736
-68.801437
-86.451233
-70.096230
-75.444672
-59.779758
-25.707273
-78.016327
-70.325027
-64.482185
-63.368675
-54.658543
-65.380112
-92.346703
-45.356476
-132.435226
-102.551117
-143.377548
-55.420258
-85.748566
-65.546509
-131.630585
-92.855042
-74.382355
-56.234272
-143.013611
-60.675587
-73.964958
-85.932983
-101.465866
-60.486935
-68.677299
-56.467541
-66.716614
-68.728249
-61.801025
-75.469925
-58.553070
-59.004990
-161.235199
-60.505581
-92.271370
-48.061386
-101.453804
-59.977459
-51.210045
-61.365852
-159.073578
-107.534683
-103.585342
-173.372986
-67.333214
-82.922096
-102.066338
-122.670876
-105.272644
-101.210274
-83.677429
-64.763382
-99.908569
-114.803291
-90.171036
-58.613403
-97.799995
-138.069855
-57.807152
-142.843796
-82.895027
-130.387558
-81.371063
-60.818256
-102.818642
-82.310699
-75.476151
-59.601437
-73.701752
-102.623657
-111.977516
-152.821640
79.633904
-133.023972
-79.092300
-71.228943
-148.320480
-134.109818
-86.808022
-131.899261
-59.337177
-64.737747
-49.693844
-94.753487
-88.497055
-65.927559
-151.706329
-63.276207
-68.126625
-53.110783
-55.688866
-60.305866
-65.478676
-51.411919
-63.903847
-89.557022
-144.111816
-76.314407
-159.768356
-86.012794
-85.426193
-75.196732
-42.354946
-70.260674
-71.100204
-76.591507
-73.181694
-143.289429
-96.166451
-86.102081
-107.477646
-69.028114
-63.107258
-45.881378
-62.883812
-144.484863
-87.237114
-74.260437
-46.530968
-89.993698
-110.534714
-94.431755
-118.699608
-102.028160
-107.421944
-62.772167
-59.787041
-60.816921
-113.105232
-93.029633
-112.395836
-62.289654
-152.454773
-79.261444
-116.486359
-161.944382
-110.625076
-68.332558
-118.516373
-69.087212
-68.156815
-58.625683
-70.073326
-95.287224
-155.795258
-45.331917
-80.662750
-57.529827
-152.222626
-71.239151
-64.057892
-77.379112
-75.705681
-148.320145
-75.406853
-86.465782
-94.607773
-54.841785
-103.072639
-132.516953
-91.187820
-84.308014
-81.681595
-50.110420
-52.483280
-78.964355
-86.194344
-120.607101
-128.515320
-66.330490
-90.869957
-52.870140
-75.965950
-49.607441
-58.482643
-102.194389
-55.141079
-136.728271
-66.702553
-81.813507
-84.832054
-74.815262
-54.388935
-53.212688
-90.085106
-91.450050
-62.154507
-146.818649
-136.787827
-96.119064
-95.784874
-36.900356
-66.083633
-156.289108
-83.952805
-78.774109
-65.573441
-79.289482
-61.273392
-83.322884
-55.787693
-117.581375
-106.745659
-66.864220
-71.649666
-68.830833
-112.702438
-141.710373
-53.915897
-67.021088
-68.531219
-64.809288
-55.464611
-158.542892
-49.550758
-74.635590
-60.744286
-56.730106
-125.031357
-52.212311
-80.009857
-97.073547
-101.767715
-105.439453
-75.832420
-77.214607
-138.067307
-127.899559
-51.537861
-91.143120
-104.902557
-88.386505
-104.305527
-52.801926
-50.539490
-80.785217
-85.783188
-43.830063
-149.652954
-113.568344
-106.188011
-147.113098
-157.415695
-146.688293
-66.915947
-30.956478
-138.713440
-143.924072
-140.830185
-35.682037
178.715637
-145.192703
-64.398903
-82.846565
-129.907028
-54.963917
-82.337341
-86.263702
-73.230614
48.820534
46.069351
51.610027
77.712601
73.052025
83.196526
-59.943554
-53.959797
-140.682922
-71.332565
-158.219620
-149.013641
-46.985512
-90.390472
-83.621574
-58.633072
-123.620651
-51.953560
-96.285637
-70.978287
-163.224762
-146.273682
-48.670776
-148.217087
-99.559845
-57.338928
-68.974037
-150.390121
-138.818741
-49.031067
-40.856060
-140.527451
-93.713814
-84.168823
-77.672241
-56.059643
-70.571495
-59.687386
-90.680130
-70.698143
-90.710724
-108.004364
-86.916275
-97.035507
-118.584671
-148.299927
-59.597340
-45.117260
-155.585617
-157.506989
-55.202637
-125.060768
-60.206898
-65.838005
-62.576782
-69.218056
-89.641983
-148.142838
-91.051994
-87.757324
-72.507164
-66.134422
-77.278877
-118.320274
-90.563599
-63.091976
-49.374519
-45.752598
-85.391541
-123.757149
-34.310295
-141.847977
-52.252769
-97.653229
-44.806377
-92.908043
-55.899078
-66.821541
-134.349655
-60.677021
-103.355690
-102.993690
-86.574806
-81.461288
-51.777775
-129.068192
-94.191719
-73.723289
-118.307503
-96.140610
-81.724594
-146.680954
-63.611145
-54.735134
-88.687469
-51.190380
-117.851250
-61.498474
-87.512268
-63.604198
-86.644386
-93.295410
-129.293732
-115.079941
-80.641190
-59.400314
-59.150902
-47.178425
-24.298401
-129.697601
-29.980824
-70.152115
-77.716278
-146.135712
-88.317978
-80.225716
-70.409607
-55.770672
85.040848
57.813702
29.271225
47.440002
53.383427
58.523823
43.945763
51.140152
57.805897
71.720619
-89.895348
-59.555832
-71.371681
-149.976669
-167.245010
-155.629181
-68.765305
-150.600616
-65.466965
-148.874664
-111.191437
-57.602547
-69.132668
-59.564644
-67.319374
-68.630013
-93.917969
-67.129829
-103.000366
-65.126228
-59.109554
-154.874023
-99.306175
-157.808121
-70.515465
-95.705559
-68.671455
-81.605072
-85.778122
-89.369553
-61.124481
-65.555222
-66.032898
-86.122612
-79.840149
-105.564537
-47.146332
-132.207565
-70.189026
-82.384132
-149.302399
-86.968307
-103.136360
-116.275757
-162.604965
-59.549240
-65.606720
-64.704765
-55.965565
-95.571907
-87.511635
-109.418213
-58.778229
-51.960140
-175.998795
-119.636620
-118.315041
-96.893456
-146.339828
-116.650291
-88.618652
-64.445854
-45.873211
-59.242245
-162.385330
-73.900665
-62.040974
-36.732563
-65.366478
-111.613174
-76.137466
-47.966263
-37.307339
-30.376154
-57.882095
-90.559860
-83.783798
-86.114891
-81.637383
-145.120834
-44.482422
-28.595739
-122.891586
-55.122437
-71.736710
-147.340820
-73.091362
-68.001526
-149.856644
-58.586647
-60.105434
-66.341415
-120.521690
-69.097115
-58.128090
-59.245453
-68.379005
-120.594772
-65.082092
-71.759796
-75.821068
-49.286797
-153.315399
-58.926014
-62.027992
-84.067802
-160.111572
-78.143654
-67.850525
-65.185257
-58.427395
-63.817875
-54.030029
-146.284119
-64.362358
-77.066589
-156.116013
-51.198704
-59.596104
-59.517990
-44.843262
-47.294968
-51.790379
-59.805515
-61.769974
-60.221992
-62.693661
-57.859753
-68.692558
-66.767708
-88.909218
-69.430740
-111.288513
-62.053993
-53.362003
-64.985558
-89.494156
-54.228783
-56.280231
-136.888794
-77.030174
-61.756199
-141.366394
-112.829216
-91.984299
-99.494659
-64.373169
-111.167366
-118.228111
-52.679607
-55.636955
-149.682297
-62.793777
-68.989227
-88.518333
-90.469170
-116.413506
-68.351265
-72.601395
-80.311203
83.795189
50.651478
61.302856
-129.290192
-161.583694
-68.448341
-41.972931
88.669777
50.965282
49.956882
57.722008
64.547104
56.894958
-83.371223
-64.429253
-78.878166
-97.016037
-55.852512
-63.902782
-112.971428
-55.979168
-79.117004
-53.240459
-103.214989
-79.453079
-151.185883
-86.575615
-51.613457
-160.766083
-79.858360
-84.245346
-59.595310
-138.085907
-100.232719
-104.402496
-121.697105
-100.873337
-45.602757
-53.238113
-23.741190
-135.047974
-58.514050
-59.472954
-150.288574
-66.267212
-56.936283
-75.601326
-113.780495
-75.524536
-116.836037
-89.763634
-142.354324
-93.853149
-82.690834
-116.058693
-72.664619
-63.062820
-113.136200
-67.660843
-77.549095
-60.974174
-133.074234
-69.030884
-63.190311
-60.595863
-85.975655
-91.636185
-147.371536
-53.253479
-85.424553
-39.329727
-139.560760
-88.354378
-92.787468
-76.823669
-148.772369
-78.085777
-55.978680
-65.189613
-58.480587
-49.980087
-60.093872
-69.713943
-21.189276
-56.515793
-63.393631
-64.753098
-73.727135
-126.497200
-82.580170
-119.135811
-56.502640
-110.386436
-61.796638
-45.919270
-143.554337
-56.409515
-71.841522
-54.598362
-115.146698
-52.005795
-156.108322
-123.576324
-152.202225
-112.280708
-69.920296
-94.892288
-101.876663
-97.341057
-67.951431
-60.750828
-69.730186
-66.843987
-57.872318
-92.344002
-62.056568
-69.005966
-115.715309
-67.565201
-122.719009
-35.461018
-125.474609
-74.489182
-147.703796
-148.829514
-51.753769
-128.323761
-58.744282
-64.231773
-100.642052
-170.324387
-46.101501
-168.011063
-129.465439
-67.484818
-24.715008
-158.720001
-52.904537
-104.023956
-97.798767
-57.894421
-115.219223
-66.449593
-57.876171
-55.233459
-80.370285
-84.535187
-107.545738
-53.683186
-58.161053
-128.323212
-66.124794
-116.182907
-54.492592
-129.159775
-64.830765
-86.893501
-60.365414
-56.679504
-43.112503
-79.127243
-60.241253
-130.531952
-77.577728
-70.199646
-64.582451
-137.066772
-75.699814
-50.564358
-116.350876
-95.497215
-65.795319
-65.720291
-64.390442
-78.234161
-148.566696
-58.666908
-96.219322
-64.713417
-93.246803
-85.972015
175.315536
-99.942818
-174.162750
-30.000799
-66.998405
169.185089
-145.810440
-95.329941
-98.503059
-96.406487
-51.531376
-101.121788
-72.201912
-73.221024
-83.062790
-65.018425
-58.361847
-55.033966
-108.578659
-109.558723
-62.348694
-55.671982
-130.822021
-61.794666
-134.004684
-107.099785
-155.328827
-81.341316
-131.891891
-75.032646
-60.999199
-55.981102
-62.492954
-55.982746
-62.691128
-55.856342
-38.767048
-82.718597
-58.159401
-61.775463
-80.658302
-49.228020
-103.251244
-70.786705
-76.892448
-99.742752
-131.670563
-99.539261
-54.995647
-119.052597
-66.117653
-59.830322
-62.792561
-53.921497
-37.324581
-47.943691
-91.084610
-52.298920
-105.304893
-64.022980
-61.059475
-95.953087
-165.163742
-147.824173
-83.522713
-52.988396
-114.770287
-64.023499
-87.331223
-48.568405
-88.891960
-156.331543
-164.369003
-155.540283
-63.819878
-126.864174
-143.381104
-106.906700
-78.480881
-137.901245
-112.742653
-131.538132
-174.275894
-64.751297
-148.934967
-58.145157
-115.795074
-77.867332
-62.535946
-110.374367
-79.574203
-105.523613
-73.102196
-151.225876
-77.789307
-68.307709
-65.337311
-83.773689
-71.066299
-136.011902
-65.407089
-48.901081
-89.891403
-48.312981
-66.301392
-52.723370
-63.899990
-33.363140
-55.953697
-72.931953
-131.857269
-110.246643
-76.023537
74.577888
-57.014362
-53.899124
-106.810944
-141.678558
-93.906113
-63.034981
-98.398926
-70.509155
-62.519539
-82.256279
-75.334671
-47.440468
-47.319660
-143.844864
-66.038612
-99.918968
-116.365555
-70.422050
-87.648491
-60.501007
-69.447624
-57.221889
-61.442596
-52.609379
-65.823296
-62.250763
75.402840
-61.071156
-65.610619
-49.814323
-46.107079
-63.085850
-62.846672
-52.475929
-71.817909
-80.413635
-64.368698
-33.758511
-133.870255
-63.687992
-159.300797
80.092117
-49.794743
-126.726151
-87.034676
-68.330353
-55.793434
-94.044945
-61.204960
-80.804245
-81.124298
-74.084702
-51.145660
-65.354240
-59.178608
-70.829536
-133.784943
-98.161232
-41.784904
-66.473778
-115.533516
-69.827003
-166.888062
-111.267830
-94.963806
-99.351578
-144.394760
-102.092415
-58.318699
-51.344730
-147.544418
-151.232040
-65.418945
-66.772377
-67.901283
71.657112
68.339417
49.272202
-138.218918
-104.271667
-67.388756
-99.837395
-35.531715
-65.684570
-88.308983
-97.089539
-152.665710
-90.867577
-71.945900
-67.121567
-56.872902
-149.069870
-55.237335
-77.446167
-57.188530
-53.184406
-94.346474
-89.954582
-102.946747
-69.280273
-63.332172
-136.019043
-91.176765
-48.416901
-60.417828
-98.453644
-94.896736
-59.540550
-51.196800
-93.533447
-155.208954
-50.491352
-133.154694
-89.729843
-70.804008
-91.796295
-148.285263
-80.048683
-62.192661
-128.281082
-88.415558
-105.915543
-114.672600
-113.846931
-93.061775
-51.637012
-51.356613
-68.169762
-74.249290
-71.975769
-96.395378
-79.451630
-81.259132
-111.526230
-74.254051
-52.728672
-57.965946
-87.727478
-55.434490
-73.272545
-129.725723
-154.818161
-99.573494
-159.678802
-107.121468
-123.290947
-74.368904
-84.098419
-87.851616
-68.486046
-112.008095
-81.539276
-68.135284
-143.674805
-150.723099
-83.477348
-77.149933
-83.656784
-90.408806
-55.609127
-61.266342
-64.542183
-52.396713
-65.688400
-151.748581
-49.655975
-69.858871
-110.576256
-113.568573
-66.549881
-70.986694
-62.113441
-94.997528
-56.973446
-60.476418
-58.302361
-103.173996
-52.920609
-72.613136
-67.971420
-85.181740
-42.046333
-68.831215
-60.863934
-145.590836
-110.549355
-103.841095
-58.332798
-66.066826
-110.524292
-56.780533
-148.800873
-124.746567
-63.987305
-72.171425
-120.913712
-83.762077
-69.122452
-62.507839
-105.395615
-101.451630
-91.999329
-91.793114
-40.467339
-82.747925
-153.551926
-37.272934
-64.145248
-50.978786
-61.806038
-74.385384
-76.328911
-155.567001
-105.668442
-56.858219
-55.058369
-72.259331
-149.355896
-49.952492
-74.256477
-82.477936
-142.068192
-57.892715
-119.519806
-142.764053
-75.239922
-69.708664
-79.474495
-52.352287
-84.460846
-73.680634
-131.763855
-110.992126
-45.621269
-132.325653
-144.895462
-64.984138
-55.783615
-145.957718
-66.598358
-51.718094
-140.019333
-90.614876
-92.682861
-71.319260
-61.629475
-145.189667
-48.358566
-69.437286
-63.886772
-73.834984
-74.391396
-88.203056
-107.902870
-125.565163
-66.003326
-60.634605
-108.093750
-71.023758
-146.547699
-110.004044
-96.300034
-92.591125
-81.645782
-84.393059
-148.261963
-151.077240
-64.176926
-89.099937
-102.159424
-71.111610
-111.659012
-55.396152
-66.538521
-149.395111
-112.758865
-32.002338
-168.086746
-53.686508
-79.736076
-99.017914
-68.933365
-146.354858
-62.680908
-56.378330
-64.253372
-50.965347
-54.800331
-94.543045
-159.514343
-72.342697
-84.485512
-79.666435
-137.653900
-145.581314
-66.514008
-51.656521
-59.013023
-141.504471
-125.404930
-52.343872
-57.181854
-55.880409
-80.634041
-56.209251
-73.899048
-132.029205
-62.364037
-132.307053
-64.337196
-53.217907
-59.930038
-151.818665
-111.975204
-102.486237
-69.638649
-61.278656
-81.173943
-77.389534
-58.755253
-67.375412
-63.412277
-70.308075
-92.570343
-84.484291
-69.008163
-66.733490
-82.091141
-68.781013
-97.204750
-47.799099
-66.671333
-80.742302
-67.221039
-52.548229
-74.392998
-54.125069
-86.975464
-62.563778
-58.388245
-65.079765
-67.287949
-154.687576
-149.034561
-60.929462
-146.340240
-64.732475
-75.156677
-62.823914
-77.307335
-122.448097
-100.366745
-108.626442
-128.534180
-83.169571
-81.978943
-162.197296
-169.992523
-150.976517
-100.649612
-77.522614
-51.275303
-50.392548
-102.134857
-63.416050
-154.684982
-88.827744
-74.927582
-74.050621
-39.974987
-124.120476
-96.111641
-66.774902
-67.709251
-84.872665
-137.771255
-56.808464
-111.898720
-67.914940
-62.863201
-71.203949
-81.240837
-62.026558
-53.073940
-62.056290
-60.207829
-53.800354
-88.826073
-163.022751
-62.933796
-120.190697
-94.855316
-52.781528
-48.047668
-62.458721
-52.728493
-67.370346
-142.087387
-62.804317
-57.139626
-112.291695
-77.923317
-60.433044
-85.059471
-107.342522
-62.305775
-74.156914
-56.734055
-60.599930
-126.061378
-56.909698
-64.651070
-37.781860
-67.503563
-54.542316
-87.139832
-95.747032
-31.155411
-53.099987
-60.094734
-73.289986
-140.741867
-142.505219
-61.081299
-43.114632
-111.453857
-108.761902
-63.757328
-158.976944
-97.108803
-60.961895
-46.016544
-63.286205
-123.566910
-155.576752
-27.017588
-47.532562
-66.909821
-47.824348
-66.637741
-86.179504
-43.135723
-54.473476
-72.101357
-58.142960
-69.086136
-58.650387
-66.341515
-42.243332
-61.881607
-63.798183
-111.253021
-63.795986
-100.016716
-126.128838
-141.287689
-46.946651
-36.527710
-58.649002
-127.826408
-111.323570
-50.248203
-60.554939
-36.080368
-80.152405
-57.403893
-157.164337
-61.017082
-67.746483
-90.317413
-59.752670
-116.824394
-61.367771
-87.733788
-92.251198
-66.492775
-95.549294
-162.372543
-51.489182
-84.578568
-72.882462
-81.932274
-65.040237
-127.153717
-88.150444
-109.439095
-66.545502
-76.471077
-79.379723
-154.047531
-33.988251
-114.123894
-66.940926
-114.470520
-60.824936
-59.145454
-131.699905
-65.036224
-99.092430
-108.527596
-159.848282
-92.551216
-91.201935
-119.470367
-59.866501
-83.823486
-69.262901
-17.894573
-67.472397
-81.248276
-69.291771
-47.084831
-77.051498
-69.221313
-61.215103
-69.764412
-95.403534
-119.742195
-72.384895
-55.476830
-30.072832
-127.543274
-68.423203
-52.454315
-51.178814
-144.122284
-8.397091
88.590721
80.306358
64.897163
-68.658714
-171.599594
-75.275909
-64.705414
-156.487274
-54.920143
-60.861355
-61.915737
-136.515274
-128.310318
-144.541275
-64.057808
-47.233898
-60.674889
-92.153786
-46.887638
-82.335648
-34.686882
-160.682648
-80.033302
-66.919250
-60.570652
-99.069077
-44.778969
-88.934700
-155.402679
-76.888756
-156.401459
-106.929230
-126.040810
-105.632828
-69.481415
-92.418953
-70.098251
-46.178375
-67.261528
-58.347645
-97.366386
-52.897564
-45.885925
-73.628204
-64.942703
-81.861046
-96.593460
-79.277206
-63.990631
-74.356575
-63.694801
-94.786285
-101.766960
-88.325386
-69.177452
-77.912186
-135.225159
-86.874748
-68.190392
-56.429184
-74.340630
-142.302933
-64.316742
-58.004799
-82.602432
-62.162731
-30.753878
-156.395523
-62.352501
-49.798199
-145.023315
-89.657394
-151.299438
-121.973183
-94.296448
-81.515182
-72.769272
-68.494774
-110.806671
-51.654995
-53.293812
-63.316193
-62.764851
41.745522
-71.386986
-122.965668
-91.495789
-59.701199
-117.196518
-122.668526
-114.901917
-79.518082
-104.835144
-104.664055
-101.121681
-95.788231
-148.351334
-88.012024
-118.199547
-151.578506
-71.608589
-57.454449
-43.044453
-56.918491
-139.885483
-78.692421
-61.642693
-65.775810
-53.401234
-70.947182
-76.240852
-63.390770
-62.393536
-87.732109
-123.876991
-47.317787
-86.440102
-69.532127
-65.255386
-63.355431
-57.772141
-58.320694
-72.060745
-120.076630
-98.520859
-64.760506
-55.472996
-36.484444
-77.010918
50.014763
75.916740
70.178444
-96.470329
-127.494682
-74.275841
-112.061142
-62.656319
-65.683876
-50.546040
-94.508568
-59.819946
-131.710663
-109.902832
-76.142319
-30.030502
-41.084743
-31.923193
-58.650085
-93.990547
-74.231552
-111.597687
-75.216522
-44.087582
-64.622887
-84.675438
-97.869118
-135.957947
-69.082916
-77.668335
-111.657234
-159.879959
-154.678192
-120.473396
-118.231125
-73.666702
-63.309032
-97.689171
-131.284042
-119.413734
-67.036858
-82.279343
-83.166054
-136.001877
-95.112328
-151.164352
-146.465851
-158.034225
-155.237244
-153.200882
-94.263908
-68.952255
-156.683868
-64.225822
-79.646805
-126.909676
-64.567551
-150.986267
-122.830780
151.864487
-36.814472
-48.218266
-87.759491
-145.018890
-108.671349
-32.038734
-64.318985
-95.555389
-65.606232
-46.506336
-68.294479
-64.068085
-55.939812
-67.808006
-65.910011
-62.594563
-89.102097
-130.061249
-67.083488
-70.400558
-85.209862
-71.303391
-77.406616
-61.899384
-58.622528
-54.966888
-135.765900
-45.868176
-92.777496
-38.003860
-158.222168
-94.553391
-112.585304
-73.170845
-166.993790
-59.049168
-61.529850
-146.014069
-58.093830
-130.455322
-75.155327
-88.728226
-118.484062
-136.047928
-98.963745
-139.332382
-75.843437
-67.875534
-57.722847
-64.950981
-116.990440
-102.817299
-66.121162
-117.623489
-70.949516
-154.127625
-87.238617
-64.459152
-61.470860
-59.919216
-71.652519
-57.353008
-99.456001
-61.973747
-82.699234
-71.891060
-61.687889
-60.741081
-50.679680
-109.415253
51.933994
57.391243
46.227959
56.394482
63.821064
-73.055771
-135.354340
-95.446892
-57.235336
-149.605392
-157.544418
-56.918468
-89.410858
-61.470119
-51.965679
-55.260357
-133.664261
-90.219063
-59.243912
-79.135635
-53.374763
-76.057487
-76.008636
-116.055550
-70.629860
-102.978973
-53.684143
-46.983856
-58.878624
-54.992805
-140.960037
-58.744522
-71.248665
-128.466354
-61.823414
-89.800087
-89.729485
-101.209572
-83.675949
-98.916382
-114.032761
-91.487015
-143.508163
-64.506516
-96.927986
-74.948730
-71.407745
-86.997124
-99.727127
-75.888107
-137.464920
-58.141396
-52.021969
-142.251633
-62.709126
-153.381836
-73.511276
-60.957794
-80.071823
-65.806435
-153.072296
-58.250069
-57.029202
-100.815208
-75.705849
-90.320816
-121.510864
-55.913097
-64.541168
-69.810211
-67.528427
-65.130447
-143.595123
-136.133316
-135.188049
-57.585117
-66.088326
-61.723270
-49.773392
-64.919266
-106.658127
-121.526108
-95.191772
-67.406631
-66.492683
-97.785538
-95.124542
-70.949646
-100.758347
-112.430595
-64.879532
-95.333061
-62.856930
-95.911003
-67.933403
-65.372047
-69.313469
-39.322445
-116.407288
-109.423477
-61.083054
-87.552841
-119.808464
-114.164352
-170.787582
-71.744614
-60.536919
-106.571846
-79.474808
-97.012527
-67.205093
-95.000725
-142.791168
-140.176865
-142.401260
-58.901787
-160.394135
-69.788864
-110.407867
-109.698441
-55.442562
-140.153473
-61.639866
-70.355629
-103.094101
-123.735588
-146.623779
-68.115005
-66.713928
-62.290627
-63.684223
-84.262482
-46.014297
-58.425606
-66.562691
-48.218761
-69.722343
-56.547039
-42.333115
-71.182014
-78.401413
-67.530785
-44.012840
-40.639858
-64.089783
-58.677292
-69.468491
-141.207932
-86.705391
-111.794586
-127.340973
-52.779125
-99.460251
-95.314575
-142.598068
-72.703606
-64.527390
-49.799305
-101.703735
-68.747505
-51.540947
-114.116196
-73.261749
-46.343243
-47.962807
-85.758095
-70.694595
-68.182114
-129.840408
-126.798904
-144.519989
-89.285011
-63.779640
-57.767967
-74.545639
-70.636055
-52.634953
-122.765892
-108.378242
-67.339653
-67.165932
-59.850582
-136.677551
-60.161900
-51.960236
-91.906776
-102.278259
-107.697533
-53.103558
-70.296288
-75.840904
-86.491875
-68.020805
-56.169014
-56.777596
-57.598011
-82.584732
-57.856762
-80.798721
-98.034660
-79.206787
-163.464020
-43.081829
-58.108379
-155.896378
-130.723587
-43.377636
-160.980362
-58.897526
-59.852951
-162.516907
-84.655930
-122.141983
-79.774734
-47.567070
-58.492958
-136.405136
-109.358238
-94.724136
-84.919594
-130.175034
-84.111969
-47.646809
-42.872120
-55.857811
-43.372715
-167.616364
-116.066177
-84.390160
-82.775116
-88.150749
-43.730789
-57.281094
-60.897743
-77.966103
-133.894608
-82.504524
-146.197815
-81.133118
-47.142948
-71.459663
-63.286957
-58.076618
-142.099594
-57.292557
-111.123772
-46.106812
-61.935272
-59.997158
-79.340714
-98.370003
-78.291435
-134.577316
-109.155579
-109.418800
-106.605904
-86.806328
-48.377098
-78.912086
-61.215088
-64.726585
-41.212029
-121.388107
-117.722893
-70.231735
-94.602470
-66.634178
-94.915314
-87.086319
-92.691467
-96.436180
-82.383057
-61.217171
-29.556656
-146.875824
-78.095222
-80.713448
-60.112354
-138.993118
-91.879356
-105.706406
-58.230289
-95.341904
-96.137993
-74.906418
-94.684425
-66.724747
-104.368706
-104.807205
-77.177498
-76.660355
-65.825928
-151.735657
-164.186966
-112.983429
-54.594284
-154.082718
-62.909370
-57.243244
-53.221104
-120.266266
-108.598495
-52.693417
-80.507111
-60.465141
-67.541565
-48.305813
-120.345055
-122.941460
-38.182907
-98.833527
-48.221310
-71.017563
-165.511276
-35.431473
-166.827393
-37.531548
-81.309998
-60.048706
-85.462685
-89.060379
-70.096687
-114.275772
-72.266327
-49.309410
-47.721420
-97.288841
-54.636539
-62.868526
-148.348679
-68.992096
-81.654091
-158.037857
-95.233788
-60.718876
-53.412796
-81.227020
-54.631195
-121.131294
-59.564327
-46.318779
-72.889076
-114.376152
-90.522995
-71.350800
-142.225159
-50.778713
-74.484108
-102.423927
-60.870758
-56.519154
-94.836716
-119.062729
-79.261940
-57.018204
-140.014297
-59.530602
-56.163532
-116.312653
-61.652378
-62.648186
-72.936752
-78.174324
-50.285515
-70.226913
-69.771065
-64.762733
-96.076027
-68.103813
-36.260925
-74.750107
-36.977806
-70.471558
-106.632996
-66.576271
-76.113457
-151.387909
-29.630442
-32.775196
-56.143806
-58.175709
-51.887360
-71.925400
-50.354774
-61.006119
-62.773396
-101.809746
-112.109093
-56.231297
-56.600716
-66.924538
-98.738411
-44.815594
-69.923599
-63.018879
-89.283035
-76.498756
-65.353409
-138.127579
-57.444443
-58.701176
-45.423500
-97.109322
-140.141190
-138.203018
-130.444397
-66.281151
-58.779396
-94.790428
-145.940948
-128.316132
-62.471706
-140.592102
-63.460827
-72.123695
-76.069771
-56.477871
-54.204586
-57.572884
-123.959892
-64.125206
-71.221626
-56.205711
-56.387131
-46.958260
-72.776970
-64.027283
-82.792389
-114.546852
-74.175186
-102.652344
-103.770027
-174.931503
-81.079140
-71.652061
-61.590389
-51.106110
-41.466679
-82.994720
-58.695324
-59.435661
-62.702328
-71.954399
-85.036537
-121.954826
-90.048035
-144.886063
-162.083145
-130.095810
-129.272339
-116.022316
-63.225243
-53.783352
-60.614662
-167.333191
-113.718964
-79.836510
-63.683395
-71.941704
-80.482399
-67.217270
-74.781372
-54.685566
-66.819939
-77.588333
-47.627613
-56.915733
-52.796112
-62.736362
-119.357246
-64.379570
-66.902611
-73.776436
-62.579063
-95.785606
-99.547348
-165.235046
-95.950188
-70.071342
-152.803040
-68.394196
-106.897484
-136.063324
-159.040802
-115.220627
-65.894615
-87.482628
-60.574253
-64.327087
-126.652626
-68.540932
-63.691826
-87.855240
-69.346565
-92.278603
-103.235504
-98.049995
-74.690910
-81.105263
-56.091145
-65.134369
-59.043438
-128.362885
-101.393280
50.178452
68.421318
-158.621048
-53.510895
-71.302353
-69.707634
-85.958488
72.951988
49.034309
54.591084
59.527214
-77.749886
-67.986420
-133.587875
-78.463928
-63.275620
-62.503448
-61.101627
-57.524418
-64.414749
-62.561333
-55.596745
-66.734779
-92.992554
-63.233921
-76.989777
-95.080597
-101.541679
-67.063957
-58.030815
-62.417789
-32.546345
53.622299
72.699081
52.636436
-59.730583
-60.808147
-36.157265
-60.481392
-89.360054
-54.604340
-74.687820
-63.184757
-146.994339
-77.064438
-62.677147
-95.444191
-131.199020
-113.620132
-84.009285
-133.561066
-111.809540
-116.194382
-139.828537
-91.225235
-166.148621
-142.741165
-44.859543
-73.370201
-47.957180
-153.177567
-87.555824
-73.868835
-115.908096
-62.111687
-66.227440
-79.289719
-54.106880
-48.071426
-81.331032
-63.247856
-65.302246
-149.770935
-111.440170
-151.270523
-61.814869
-42.976547
-55.047794
-99.757187
-94.360031
-79.100624
-84.381584
-137.624832
-145.671021
-105.804802
-75.177223
-155.897934
-82.463478
-88.203011
-91.957413
-161.820786
-118.049469
-84.754585
-67.740410
-44.167160
-74.852951
-87.333206
-65.816986
-140.264313
-55.672348
-87.773254
-62.815151
-57.833511
-57.931435
-54.526279
-104.464668
-111.602104
-60.930187
-61.074627
-102.458214
-58.458561
-103.416733
-78.275185
-76.854454
-99.378082
-63.892319
-58.828423
-74.423569
-77.805687
-126.090309
-84.158035
-128.546097
-112.497910
-161.568649
-120.642441
-65.088623
-109.903542
-65.288582
-78.255013
-77.380066
-161.553116
-146.897324
-68.303688
-33.690960
-52.207619
-32.110989
-62.639709
-91.382957
-125.068871
-148.515244
-112.408142
-73.543419
-76.060570
-98.145782
-63.956181
-67.271484
-66.991852
-105.566391
-68.507065
-103.590004
-107.145920
-80.385735
-54.045441
-67.379028
-66.217285
-56.273434
-69.380104
-73.628334
-83.252045
-69.710480
-53.818497
-45.080811
-54.548698
-59.224224
-107.943123
-61.772652
-101.190781
77.702850
-110.281685
-78.971207
-156.339066
-105.955551
-113.726562
-126.393188
-80.021240
-72.177711
-64.041138
-116.516029
-73.401421
-114.613655
-146.550980
-122.289093
-126.537323
-58.436657
-136.350861
-61.683994
-75.886345
-120.614990
-58.773037
-77.173904
-89.379173
-54.934734
-153.945038
-51.815479
-69.223465
-63.272171
-105.874374
-47.996738
-67.187500
-82.606606
-63.515839
-62.166939
-57.368717
-151.791077
-80.851898
-65.684547
-83.476593
-67.053383
-104.716537
-58.832508
-106.716484
-59.654850
-86.967949
-140.709152
-110.289177
-170.088745
-70.660820
-153.225372
-115.532043
-131.628754
-70.860802
-65.782761
-73.048012
-134.607712
-70.466705
-59.468502
-52.440941
-162.175461
-54.754833
-140.939194
-43.646965
-120.825729
-87.713623
-101.660263
-76.964676
-120.046715
-86.573212
-89.320663
-80.935135
-97.648590
-101.310158
-165.301773
-114.937843
-79.109581
-86.233215
-119.533836
-125.450134
-134.952744
-132.422287
-128.179504
-116.082939
-76.662628
-57.376598
-63.863964
-65.156929
-66.210808
-154.196991
-65.003998
-154.937881
-99.900284
-66.531548
55.005196
51.560493
45.700737
93.740067
54.479034
41.519138
54.881546
68.779655
-88.496231
-159.857712
-158.590103
-93.212677
-61.347473
-116.895454
-59.525875
-147.484207
-111.725189
-109.013351
-133.619568
-71.576256
-107.734009
-150.718475
-58.742302
-66.257568
-68.933983
-58.855251
-115.312164
-69.920654
-67.490479
-99.650124
-159.571945
-59.913933
-66.221672
-84.273056
-143.934433
-68.754784
-159.932098
-81.852844
-71.716454
-90.125977
-93.299385
-120.351189
-144.631607
-103.499046
-166.469620
-65.678047
-52.648495
-149.538300
-81.218948
-89.569885
-120.149658
-90.538986
-60.168022
-57.644203
-59.192234
-56.464722
-144.853455
-100.494255
-60.902657
-113.530098
-159.717606
-62.220097
-138.114044
-141.873550
-122.850861
-58.677032
-43.485451
-86.478836
-121.003708
-86.218781
-51.997002
-62.018742
-9.915996
-72.798943
-126.862175
-42.822044
-93.991707
-59.645649
-112.772194
-47.653328
-86.340195
-138.657913
-47.500084
172.205826
-51.177238
-61.870438
-129.538788
-59.723507
-65.907021
-47.748940
-61.191006
-64.276161
-41.966743
-54.411793
-78.781975
-56.649715
-77.295128
-86.990028
-56.455696
-63.162224
-55.207035
-40.848328
-39.045647
-122.679367
-138.110001
-146.819656
-70.631683
-93.843384
-64.033760
-131.295685
-149.844788
-55.506054
-81.651688
-43.942249
-156.030273
173.668152
-90.539673
-159.975693
-73.019913
-93.777588
-90.827805
-53.531857
-68.345718
-50.350773
-94.862526
-60.928562
-85.071007
-120.816940
-63.530960
-109.031723
-34.450432
-146.315002
-62.849197
-86.676247
-141.881729
-149.854950
-55.284798
-49.755085
-64.073845
-50.642334
-98.130859
-146.377533
-71.903320
-53.658382
-86.332565
-67.481339
-138.037659
-56.334900
-68.865417
-43.838223
-45.830391
-55.848721
-66.594536
-111.700050
-73.895500
-54.371319
-74.122124
-71.917732
-125.527412
-65.287193
-106.190697
-62.268986
-69.693123
-29.476759
-51.985634
-150.208282
-149.771942
-64.150024
-36.650047
-75.329216
-55.626720
-80.100739
-83.326897
-51.990673
-67.186699
-58.416351
-117.236801
-58.820950
-66.030602
-136.176636
-146.269714
-122.862175
-69.999802
-68.609489
-64.512489
-154.486282
-117.954071
-61.445766
-146.807877
-64.386528
-91.828583
-62.574390
-73.874969
-12.651360
-129.299149
-159.139572
-63.305904
-38.607597
-85.737480
-92.115570
-65.846756
-101.938950
-159.270920
-37.196735
-136.236786
-73.362511
-65.732346
-139.886169
-58.079041
-73.926476
-88.624687
-63.824249
-60.496498
-153.622833
-117.883881
-42.585884
179.663101
-68.449013
-31.478168
-66.719635
-61.992851
-152.538925
-26.523264
-44.209698
-77.603279
-70.646141
-71.333672
-146.562103
-52.848724
-149.247528
-103.741814
-106.217705
179.148651
-94.644203
-97.496727
-49.954742
-72.988289
-159.937256
-78.631325
-54.577255
-154.714249
-147.879517
-59.614285
-139.679138
-54.737572
-59.670258
-75.519363
-64.285744
-112.197296
-50.638241
-84.151207
-35.484512
-55.885227
-64.016342
-52.654373
-48.639851
-60.534161
-57.825855
-85.735855
-62.862164
-68.998398
-106.347832
-57.416222
-54.531143
-113.857437
-65.768951
-130.588394
-131.826233
-75.673103
-62.013252
-66.594429
-40.723278
-78.293533
-57.030968
-142.044861
-45.306789
-152.257492
-74.534348
-57.114704
-94.392570
-84.228752
-60.214016
-56.446365
-155.908859
-100.430557
-128.170059
-79.390335
-103.344475
-59.785633
-52.779034
-90.438034
-81.507568
-65.099442
-35.060444
-125.631912
-117.854500
-63.728065
-89.367020
-80.608429
-72.202583
-151.876465
-52.546108
-65.423225
-104.765121
-127.071213
-103.958618
-54.781963
-122.314285
-58.321705
-99.792221
-72.881561
-128.982269
-66.483421
-106.798981
-60.047966
-56.506508
-73.196060
-58.179733
-102.313721
-120.345657
-172.331665
-63.072258
-99.165298
-52.831150
-147.673721
-94.634857
-89.708130
-56.313908
-64.054153
-155.028748
-70.706398
-53.340984
-50.541096
-53.866745
-49.173378
-64.432106
-132.854492
-57.199997
-63.362629
-59.550121
-119.157234
-95.574043
-96.901718
-38.741478
-50.713825
-106.857780
-167.912537
-127.069023
-79.101151
-71.029755
-55.153854
-65.903839
-63.875019
-63.926735
-56.051746
-67.522369
-66.338722
-147.304871
-123.944458
-50.578533
58.884678
66.220818
-119.847557
-62.343014
-64.750214
-85.106651
-61.228386
-108.534859
-106.333221
-48.913689
-109.669067
-60.390072
-151.489517
-129.137817
-59.570599
-80.262993
-114.405540
-41.637627
-77.413750
-53.837914
-65.413658
-96.162621
-81.275734
-125.164818
46.635441
-122.638840
-78.513313
-77.693069
-59.416748
-63.796265
-76.727150
-143.632141
-66.684303
-64.369301
-59.908241
-33.120079
-118.069801
-68.590576
-140.538177
-110.283760
-68.411430
-103.408020
-80.125610
-113.247330
-88.688904
-25.980375
-51.011604
-64.320007
-61.779522
-66.468185
-161.141876
-107.142235
-61.686016
-112.926704
-115.914246
-93.845810
-35.780903
-139.637192
-50.303421
-133.873123
-65.197372
-61.498528
-105.139313
176.270996
-104.664413
-138.285187
-119.433350
-51.761654
-58.742069
-66.819870
-57.610271
-96.650566
-72.492165
-92.585312
-162.503189
-153.802673
-95.785500
-57.731480
-115.238647
-129.121475
-116.182716
-112.323662
-63.087631
-87.800110
-119.166931
-103.692955
-99.531784
-70.923317
-62.915321
-79.324326
-61.503597
-92.606636
-69.590561
-67.271408
-56.589447
-87.438499
-112.426567
-73.154335
-47.427841
-68.946045
-70.882935
-52.821213
-97.744606
-61.555996
-62.477669
-92.264565
-76.162674
-155.801254
-59.500160
-128.229828
-77.807243
-106.129234
-65.614349
-85.991280
-83.077835
-62.601112
-84.506584
-77.588577
-51.747223
-62.128353
-69.943077
-59.742889
-59.671623
-41.736755
-80.432755
-65.241417
-44.780338
-28.458076
-74.327988
-44.745701
-89.303185
-110.410934
-95.653275
-65.575523
-157.422577
-63.716022
-44.039845
-150.145203
-140.055801
-56.878788
-112.536270
-74.994568
-53.475616
-51.847446
-95.381310
-64.692543
-122.521835
-157.834167
-78.618515
-68.213158
-71.966286
-60.712948
-101.541779
-93.556152
-112.285782
-108.553299
-94.368263
-104.624733
-154.778290
-69.620987
-55.464325
-57.574181
-81.218933
-135.478378
-61.227589
60.800484
-61.137531
-63.130703
-144.289352
-77.378853
-61.194542
-46.233452
-63.195572
-108.799522
-66.971992
-147.036423
-73.589409
-58.774746
-56.868793
-108.060333
-107.448456
-109.943649
-166.615143
-159.472610
-104.635033
-143.607254
-87.515015
-103.064720
-122.337151
-103.300323
-60.526558
-132.994583
-147.819260
-124.548012
-38.369408
-62.534122
-114.866959
-55.676109
-79.517403
-75.589485
-45.517349
-94.649529
-42.250263
-160.346024
-53.825775
-119.137436
-161.624664
-65.701912
-123.698036
-76.313217
-64.360779
-59.689026
-112.096962
-113.352913
-87.822830
-81.252892
-85.562912
-72.986168
-49.457912
-75.036972
-117.140167
-75.273232
-145.511124
-145.868195
-72.600945
-50.400669
-36.005222
-97.065872
-126.127663
-102.126511
-56.681763
-116.760864
-127.472359
-117.974617
-84.673409
-65.432838
-66.367226
-48.961967
-110.815010
-66.345642
-111.208908
-68.482330
-153.094101
-54.219704
-91.991470
-67.575951
-35.879120
-155.796997
-64.445427
-67.361916
83.191299
67.908524
58.635899
46.004696
82.685158
57.342373
43.446846
75.386452
55.396507
68.845665
46.969410
72.130867
36.639164
53.676426
50.885117
69.213867
-74.771614
-129.952484
-56.889030
-132.627335
-62.170094
-59.213863
-62.424812
-55.072998
-74.716080
-72.824951
-85.115471
-133.260132
-69.663292
-108.016693
-96.208443
-164.319778
-68.756729
-94.823570
-63.523571
-49.358898
-96.579201
-64.416611
-81.222939
-110.178017
-100.214333
-76.755463
-103.520195
-98.601410
-74.949898
-72.650139
-66.686668
-61.942162
-148.212952
-53.004093
-73.832878
-93.518257
-61.113071
-143.515579
-162.928253
-98.820862
-57.702755
-96.601311
-90.450272
-101.579231
-107.538498
-98.612000
-95.718063
-102.172844
-167.463745
-59.211391
-68.735443
-100.742332
-118.782799
-159.425919
-107.651054
-98.978378
-98.644646
-59.350735
-54.607582
-111.568871
-153.692673
-103.213852
-54.470139
-122.844788
-106.328621
-107.530739
-89.902870
-61.890144
-138.806824
-103.776100
-35.827293
-85.994438
-159.190674
-70.922264
-167.505600
-102.752747
-97.072586
-113.372887
-50.559135
-95.754196
-130.520020
-169.985153
-113.435997
-97.492546
-114.559517
-124.926407
-59.561840
-63.815815
-54.242954
-63.654171
-81.454887
-57.707382
-143.353790
-154.653717
-85.498848
-55.060261
-140.138596
-58.873276
-153.485367
-100.676559
-154.209045
-37.187500
-67.903275
-55.945705
-104.682549
-53.745453
-28.138924
-148.240631
-155.555359
-49.714176
-119.421997
-61.842613
-134.681152
-51.868916
46.763523
-46.149040
-152.045471
-128.638062
-116.144234
-134.152039
-100.303635
-92.935738
-141.909500
-67.163040
-108.032349
-155.844345
-59.870750
-156.062790
-59.479839
-51.876293
-51.290291
-139.955124
-66.036919
-95.895058
-170.477722
-86.740829
-71.689056
-62.317146
-67.209373
-74.521149
-74.770302
-82.743935
-61.153534
-53.724789
-63.312382
-144.237167
-138.036743
-105.694183
-58.084480
-75.441994
-29.071466
-72.942802
-71.151115
-72.408157
-60.571884
-148.004135
-127.855469
-66.373146
-65.150902
-52.940739
-69.141945
-153.950302
-155.488632
-155.231155
-62.916046
-72.520813
-59.900372
-147.997330
-117.225945
-155.617661
-81.384628
-85.005928
-148.674698
-61.407207
-105.394676
-60.515255
-51.475754
-129.192307
-129.471634
-90.031891
-59.555653
-68.579857
-152.507645
-84.265747
-74.821915
-76.516525
-161.626419
-130.926163
-73.716469
-71.494225
-140.841232
-90.401291
-114.839394
-103.779251
-63.294765
-76.066025
-69.222626
-91.741127
-153.999130
-87.324974
-97.389549
-168.976318
-91.371239
-70.980431
-60.615780
-79.187248
-91.087799
-73.362335
-55.752438
-107.602592
-80.952843
-75.688194
-64.524399
-146.521500
-56.123486
-52.270115
-123.052246
-58.564888
-45.348839
-111.491013
-69.734962
-69.313126
-42.371197
-174.953873
-68.156731
-103.441589
-92.692741
-112.117760
-58.650963
-105.883507
-59.958408
-88.352409
54.456005
47.524307
57.127899
60.207958
90.153297
-133.662842
-74.319260
-122.516541
-56.736652
-105.743286
-52.381161
-81.059761
-55.483585
-86.596451
-97.778877
-40.053364
-79.987083
-98.167717
-78.522972
-67.744408
-113.737152
-148.023224
-158.140747
-69.551170
-61.694294
-131.784088
-127.400024
-66.550064
-144.574203
-82.402969
-130.743790
-107.356461
-107.255913
-153.781845
-158.039505
-100.050926
-71.570526
-61.946621
-18.853939
-108.145744
-67.166321
-90.552490
-167.063065
-64.837502
-118.701561
-161.452682
-53.929211
-63.508175
-149.097305
-159.896927
-71.353531
-71.907600
-42.094822
-71.113533
-94.053146
-54.580921
-97.632469
-51.734447
-54.173927
-111.222404
-79.835060
-79.462631
-91.886055
-69.835228
-125.924599
-109.276627
-59.415745
-63.376186
-102.950874
-89.883430
-65.102959
-165.715759
-61.958473
-64.943512
-78.538986
-64.651642
-70.274971
-40.221992
-70.977356
-143.729309
-146.257706
-153.073715
107.777878
50.598663
-54.019741
-117.650360
-88.226639
-98.136627
-54.781193
-67.589485
-88.567039
-62.784447
-98.197571
-73.260765
-37.991852
-120.273056
-161.803513
-132.133789
-168.872818
-65.995544
-59.678139
-53.128819
-85.821564
-47.514553
-68.954437
-63.160934
-135.565796
-71.291656
-158.383957
-112.188179
-103.263130
-82.682816
-115.348091
-65.321091
-155.183517
-160.317413
-104.750961
-73.497238
-74.193619
-68.317589
-95.474014
-60.228741
-165.419556
-69.952957
-50.566795
-61.951519
-96.262306
-65.055748
-60.997635
-72.339401
-68.784508
-42.016338
-70.722664
-61.620434
-74.233345
-75.931068
-56.892906
-62.610031
-155.934311
-54.175583
-48.723610
-56.153698
-75.650215
-111.134460
-170.371170
-93.919769
-85.894173
-111.974945
-109.601860
-118.077911
-56.175167
-72.355240
-107.717354
-86.242447
-75.180351
-73.991997
-75.274841
-81.637268
-80.526215
-73.946571
-69.953072
-124.139648
-117.017868
-143.897964
-71.084198
-156.838715
-137.034027
-110.502800
-104.681152
-131.034714
-57.438137
-60.569077
-69.142014
-121.826195
-72.804825
-48.345753
-68.841270
-56.400566
-92.513893
-64.406738
-70.329781
-60.873825
-55.873524
-48.673851
-53.441998
-80.186523
-57.408268
-78.727791
-78.184090
-77.497749
-55.968086
-50.662807
-57.909119
-104.395103
-92.675308
-62.670918
-59.647350
-63.612907
-82.704750
-96.220016
-77.339287
-68.028419
-128.041748
-69.082184
-113.278328
-56.546658
-55.198887
-78.124802
52.089874
-64.432869
-57.687290
-140.243256
-57.244549
-85.126953
67.337204
104.557686
-166.455872
-69.938568
-142.982269
-63.646709
-92.461044
-64.899094
-70.904793
-87.931160
-155.706787
-55.263092
-127.565308
-63.776588
-48.998482
-95.890694
-158.223953
-90.979904
-52.473770
-65.033043
-61.726719
-88.634163
-67.947685
-59.467155
-148.676468
-25.716066
-147.169983
-72.423119
-123.868561
-73.100052
-69.851807
-80.425507
-60.472839
-77.026817
-153.334152
-85.697815
-145.293137
-128.094315
-139.448303
-102.798058
-127.630440
-168.694992
-61.242901
-152.859924
-89.694199
-62.094334
-63.999851
-95.342194
-104.969765
34.653786
41.875435
75.294716
42.458351
51.798733
40.873142
48.805363
58.404999
78.575706
48.650505
57.574467
60.931808
46.992996
-49.405048
-125.812347
-105.235878
-67.562210
-56.026962
-53.612762
-101.028679
-59.635197
-138.996048
-113.659233
-91.336288
-121.634544
-48.652813
-155.747101
-145.102814
-63.088882
-75.849312
-53.469124
-60.408020
-63.028305
-75.818031
-59.871803
-73.127823
-89.479568
-104.014015
-100.795258
-98.577095
-124.314804
-119.489525
-82.986771
-102.741920
-172.572952
-142.897415
-79.501228
-129.075958
-104.921860
-104.910103
-91.241707
-112.166656
-41.519657
-130.124634
-83.640366
-39.350521
-48.244213
-57.610130
-48.891617
-57.794880
-90.066872
-90.602272
-114.134727
-61.220142
-128.365768
-58.668575
-73.173798
-168.789703
-104.076065
-57.203724
-43.665359
-146.255585
-62.365376
-59.325981
-81.079163
-163.097336
-81.800476
-52.118664
-60.576492
-65.673485
-64.380318
-76.202576
-98.023178
-47.808758
-67.519882
-63.729355
-84.107132
-117.160057
-86.326752
-107.765831
-84.474228
-71.810593
-58.981098
-97.539604
-58.154850
-53.340881
-135.209213
-109.001488
-80.575409
-64.909294
-155.962860
-60.133175
-68.318970
-128.622299
-62.319012
-119.578766
-53.411285
-118.898438
-59.423817
-40.228466
-85.003220
-57.505680
-65.949135
-155.011719
-61.955830
-140.458496
-81.788284
-63.098419
-81.806854
-107.394707
-107.676208
-75.972763
-83.270050
-120.610672
-163.756241
-97.687561
-82.664017
-80.084801
-97.418205
-171.847473
-90.517540
-66.090668
-32.626560
-70.824669
-68.583275
-150.818069
-87.667061
-121.099098
-63.748722
-73.595261
-55.165325
-53.951160
-57.732136
-82.597755
-102.752266
-147.766388
-57.871799
-62.393501
-95.194733
-65.291000
-86.612381
-149.852478
-74.232941
-62.272827
-142.472809
-159.591705
-81.108360
-155.579269
-38.247398
-28.298571
-147.467270
-59.160870
-58.153435
-138.267151
-57.034557
-150.874222
-75.461281
-62.152859
-95.859856
-92.690117
-51.871738
-65.265747
-78.608284
-56.185852
-49.996075
-57.156532
-85.560524
-80.247299
-122.235535
-41.467838
-58.390152
-70.943604
-58.736263
-114.423729
-102.824600
-81.713577
-64.214706
-61.659763
-74.622520
-158.907364
-72.586639
-25.364716
-97.605026
-86.744873
-70.645866
-101.434677
-82.509773
-149.431122
-117.098793
-74.505486
-53.449974
-148.607849
-79.705368
-41.401215
-51.780735
-29.048615
-102.006660
-53.177273
-88.576599
-111.766747
-153.673004
-139.575867
-56.084824
-48.571079
-84.736717
-72.600945
-135.358200
-63.610752
-41.408138
-74.390213
-67.813866
-82.028473
-95.326233
-86.942413
-64.517487
-95.427887
-100.041725
-101.000145
-67.849678
-164.487671
-150.984055
-63.881268
-103.240257
-126.212082
-89.818382
-146.450806
-76.544823
-67.015244
-131.891235
-69.712242
-101.076286
-128.266998
-32.896622
-45.528488
-70.430984
-69.212448
-67.807167
-110.259972
-156.541763
-91.155884
-70.784935
-68.896156
-46.287056
-58.976181
-119.461052
-168.071472
-54.887016
-158.070267
-87.367157
-86.258133
-75.350975
-93.640778
-111.170876
-77.477974
-116.809067
-125.494217
-69.672638
-155.608337
-82.247162
-70.883240
-56.009933
-60.405247
-90.750816
-42.261295
-45.969307
-59.868088
-74.439400
-87.450706
-68.549225
-96.548698
-71.346054
-108.657188
-101.688087
-104.471184
-118.138077
-127.960510
-84.474297
-64.730721
-66.058289
-144.219498
-103.969360
-151.356781
-101.509163
-49.270657
-93.820282
-60.118504
-83.268265
-121.080833
-90.733658
175.512741
-105.333321
-138.119324
-54.497066
-67.860527
33.089428
-87.530167
-74.189232
-108.220993
-93.892334
-39.379780
-129.494217
-90.331299
-69.639427
-62.338360
-113.677902
-63.610615
-38.461075
-65.481895
-59.247005
-53.612007
-72.917366
-56.309029
-55.788250
-59.036770
-84.093903
-111.409645
-60.556591
-64.069107
-56.551552
-62.024158
-36.362701
-52.199669
-58.640305
-77.073746
-86.443230
-66.153542
-75.978279
-45.698582
-105.852898
-81.865784
-61.031502
-58.510281
-154.653427
-57.293217
-68.364647
-129.363861
-61.898457
-75.376099
-94.016853
-50.311752
-115.875847
-93.644394
-127.496773
-141.539673
-72.798889
-61.653683
-60.346195
-71.688774
-58.413162
-83.386063
-74.550804
-79.329048
-91.711967
-104.076187
-45.110104
-120.665390
-38.342350
-62.011463
-141.753143
-58.963005
-162.880066
-58.466949
-115.881554
-138.216049
176.305984
-151.099121
-76.684486
-51.613617
-62.138065
-52.310143
-29.471291
-156.384201
-104.796173
-104.476982
-47.258701
-59.234921
-155.518311
-97.090805
-85.465569
-143.781601
-125.281029
-49.377140
-140.583176
-164.242905
-123.872688
-73.771439
-98.872353
-121.793739
-119.411209
-101.045891
-70.164566
-57.628059
-99.292404
-65.263771
-88.665001
-100.286568
-51.494358
-75.103554
-123.286011
-116.839149
-125.562187
-57.782543
-61.702251
-106.046585
-62.886478
-73.153435
-89.377136
-97.966759
-87.255852
-61.375645
-91.987289
-120.534584
-92.601852
-90.689957
-90.599220
-87.604080
-87.506554
-154.217056
-120.851967
-96.192841
-100.711853
-70.283356
-94.993996
-57.561554
-94.108757
-65.715714
-62.953617
-67.324272
-60.957180
-133.631592
-75.855377
-74.649887
-86.142036
-61.838112
-105.197060
-100.666756
-37.781170
-64.973495
-70.725830
-130.775070
-57.801880
-151.222916
-141.478683
-97.481750
-159.937531
-56.966454
-51.497063
-151.963760
-83.365517
-92.248718
-111.533005
-147.993378
-64.750053
-110.715828
-108.265907
-156.604919
-82.692047
-71.231224
-101.644562
-49.639256
-100.335648
-81.802536
-93.386589
-117.366905
-98.676712
-84.940231
-159.315948
-99.939568
-60.531467
-55.538158
-44.302090
-131.392975
-45.362076
-66.223648
-119.939674
-152.469391
-69.917198
-48.779716
-95.456497
-122.510201
-56.817173
-60.334404
-84.835320
-50.223473
-63.750660
-70.700562
-60.586205
-63.599701
-122.001457
-117.617928
-87.891487
-55.248440
-58.795345
-110.212936
-127.457062
-142.285873
-92.513145
-69.058144
-96.631554
-129.277985
-52.615349
-112.304604
-103.866074
-118.759964
-64.775574
-71.535095
-56.683872
-132.255676
-126.219307
-60.297726
-76.552170
-142.921539
-53.984825
-74.091110
-100.122856
-72.239700
-116.367813
-139.624329
-43.537155
-46.011562
-73.338921
-55.678444
-36.556316
-74.879288
-150.457291
-133.496185
-133.114685
-67.502357
-151.924423
-48.224724
-134.521698
-135.306686
-67.836487
-53.542793
-53.148693
-87.058479
-162.941635
-154.131958
-43.277039
-144.853821
-71.496704
-152.573776
-73.590370
-119.829956
-65.374336
-41.069031
-100.900024
-89.051399
-142.233124
-59.569996
-55.630924
-82.319870
-79.713348
-60.531647
-119.644814
-47.293339
-125.320412
-63.784634
-56.024055
-58.542000
-64.201439
-137.114655
-77.269218
-58.219368
-84.336502
-98.227516
-96.106537
-96.746246
-124.959671
-71.860985
-130.554626
-109.686317
-114.653381
-116.462654
-107.329300
-88.219330
-144.446335
-91.786697
-152.419983
-76.340477
-81.389847
-50.663685
-153.340103
-77.369904
-75.582115
-122.733070
-81.238113
-160.097992
-76.482231
-53.875462
-98.180382
-105.802032
-148.545364
-35.874233
-153.246948
-121.162590
-104.747963
-127.734283
-70.160614
-116.592140
-94.058914
-143.903946
-90.488091
-112.488098
-64.161568
-58.065533
-67.800949
-70.161018
-154.286209
-127.357841
-154.939743
-150.516754
-83.304611
-51.762936
-57.247944
-143.591431
-66.646072
-63.176506
-66.007767
-154.176590
-114.904022
-76.613091
-63.730942
-63.845478
-94.495125
-52.854721
-59.701138
-104.943283
-84.785904
-54.512356
-151.694229
-51.242271
-114.930443
-62.030243
-97.256340
-63.256790
-146.414078
-80.096916
-58.498512
-64.917709
-126.423615
-93.018051
-68.931358
-129.090561
-61.921848
-99.737366
-48.364975
-60.201775
-57.531445
-46.723915
69.224907
-75.496017
-164.125946
-149.395126
-134.641953
-144.097183
-87.402573
-52.322521
-53.305672
-71.396431
-103.456886
-75.278542
-93.508408
-62.560184
-139.041656
-115.071877
-61.590012
-98.753029
-21.250813
-62.311634
-59.326843
-50.971252
-128.623993
-115.848938
-99.299080
-66.981483
-109.884682
-68.311119
-66.967361
-117.163559
-61.637585
-108.664604
-73.767296
-67.225327
-127.876778
-142.494583
-95.245552
-77.863281
-142.905746
-68.400574
-158.792786
-29.644110
-118.175819
-76.754570
71.963364
53.903236
46.349918
105.449738
64.714783
68.565361
64.486206
63.463097
44.817570
90.273453
28.365128
-152.926163
-52.968060
-80.473701
-63.052219
-84.175598
-52.753407
-63.369522
-87.882904
-56.948883
-135.344559
-61.255047
-107.182602
-46.181313
-74.847313
-73.725464
-79.762474
-44.956432
-64.933510
-166.532852
-57.120106
-63.639923
-142.848572
-46.477493
-78.392273
-67.187836
-67.211830
-139.096542
-131.108231
-73.298553
-57.215317
-63.265865
-138.497269
-136.465622
-65.543922
-95.984085
-137.822556
-97.262978
-67.514343
-90.781364
-64.495255
-76.466141
-72.817459
-45.646397
-72.809685
-56.475986
-54.943302
-119.980461
-55.614040
-60.729504
-77.809059
-63.679668
-59.665737
-128.396942
-51.627705
-89.794456
-81.784477
-19.648548
-53.965534
-48.696156
-110.450836
-67.164864
-147.238083
-48.558247
-61.181976
-73.678268
-103.877144
-131.679703
-65.525314
-118.467873
-128.611252
-85.504745
-168.455887
-62.475674
-83.623299
-162.889252
-146.324203
-80.923775
-60.634651
-57.355618
-118.926964
-88.312057
-115.199577
-60.040310
-130.820938
-70.053268
-36.139427
-69.291855
-64.394295
-128.955688
-44.565620
36.094727
-57.141434
-60.843159
-101.893410
-53.100109
-66.780617
-84.852982
-33.613022
58.310455
51.657146
-115.341263
-67.927208
-96.919037
-64.271149
-56.103676
-66.996109
-114.548302
-93.360794
-92.756714
-55.012661
-69.032188
-140.241776
-91.746147
-61.501957
-57.208660
-162.316025
-65.298996
-38.518620
-74.392426
-57.697220
-48.082569
-61.706589
-52.967209
-96.294022
-55.859291
-75.806335
-89.508163
-72.183556
-69.639397
-48.824661
-33.906246
-94.087883
-103.661041
-129.691101
-71.697845
-56.582634
-64.646660
-49.615646
-54.121704
-95.071068
-112.515343
-69.501114
-130.098145
-26.835682
-125.503517
-45.202671
-58.935608
-84.641739
-73.560043
-24.638279
-61.996422
-128.370468
-57.758938
-176.062180
-23.211102
-25.659513
-155.794922
-95.845436
-58.994976
-173.871536
-71.216248
-98.637825
-118.929062
-107.929390
-96.851089
-64.323921
-71.525040
-107.603607
-68.848106
-66.535721
-148.166733
-67.346313
-147.255463
-60.643238
-74.153763
-94.080254
-84.527596
-84.019028
-136.656937
-101.177032
-82.652847
-81.040398
-70.396240
-66.328835
-62.858021
-123.407402
-58.882786
-75.440979
-66.533043
-101.035927
-65.037300
-64.904022
-64.653557
-77.279556
-85.621788
-92.514877
-80.112030
-74.288483
-64.420807
-114.607315
-66.961235
-64.925217
-69.678749
-47.057281
-65.965530
-54.489853
-75.947998
-58.738060
-77.594147
-67.011307
-83.328842
-67.877037
-138.344803
-137.290329
-83.896782
-58.333076
-53.541409
-73.327621
-37.544296
-163.650040
-86.973747
-78.493195
-105.293907
-62.729900
-66.754601
-108.462364
-89.459000
-98.250465
-153.485565
-66.738953
-62.672363
-56.485516
-66.020538
-61.408890
-49.397617
-49.893570
-119.292976
-120.294434
-60.740570
-73.964249
-62.759476
-151.225372
-151.919983
-90.637756
-74.881966
-118.128372
-60.722141
-62.336941
-49.682732
-56.334057
-88.767372
-112.490395
-52.601902
-110.765121
-52.788704
-56.298954
-81.679184
-165.600571
-90.697235
-63.048573
-78.261787
-105.783485
-58.143723
-113.730591
-53.191555
-58.813835
-128.106613
-63.264500
-100.070938
-78.359566
-43.595406
-78.449257
-32.459713
-61.834465
-63.702888
-64.726326
-134.464874
-82.440109
-93.051941
-61.258789
-67.086998
-62.467690
-112.072060
-110.577713
-141.121201
-90.145592
-44.528839
-92.091568
-88.706306
-48.708656
-48.103676
-69.073769
-59.629623
-67.970100
-99.997520
-125.104141
-88.802765
-73.939659
-142.154144
-87.804352
178.571091
-85.339706
-63.739979
-57.337292
-130.899475
-61.564209
-48.278328
-60.845322
-52.520718
-131.221756
-156.975845
-97.596748
-51.113331
-60.261608
-80.300415
-61.990150
-95.224304
-105.803406
-47.380028
-121.368988
-62.474255
-138.691391
-56.061886
-40.632187
-74.602631
-70.715523
-58.918575
-58.889343
-58.730232
-56.944744
-81.559776
-86.366112
-111.507851
-83.005295
-104.505959
-106.056870
-142.703751
-115.797493
-55.186775
-104.290733
-71.611900
-91.090218
-62.275368
-81.115150
-35.783199
-123.003624
-91.988686
-122.912743
-155.936920
76.103027
-156.568405
-60.408718
-65.325943
-52.561062
-45.026379
-64.525383
-145.057632
-66.175774
-140.092636
-159.413834
-141.058853
-71.031693
-63.932384
-61.530693
-52.886951
-89.900574
-120.189468
-70.541580
-100.543350
-84.689224
-70.777954
-112.596802
-43.787525
-30.797279
-58.850368
-59.408314
-64.699814
-63.421566
-99.839088
-139.947845
-68.666084
-62.734097
-60.460102
-64.576515
-61.067966
-138.273758
-74.715546
-104.105164
-49.567162
-68.600410
-65.868034
-90.404160
-116.686646
-72.086006
-102.152725
-90.809151
-116.630775
-158.171082
-92.750305
-69.104973
-69.398102
-63.708900
-117.061966
-59.189617
-72.724976
-64.105217
-104.285423
-145.036179
-50.223572
-132.626831
-83.526039
-67.843109
-81.395607
-56.649872
-76.119911
-39.743900
-59.223221
-65.669640
-88.302902
-78.784554
-87.108177
-47.332054
-93.477814
-59.789227
-71.340706
-112.777199
-61.244377
-56.169449
-121.627014
-63.036755
-56.297821
-60.443214
-127.676872
-63.968754
-50.423401
-43.899616
-62.471954
-61.514599
-66.328987
-63.559067
-59.511127
-73.043541
-63.780468
-67.716637
-57.773041
-50.531116
-89.015541
-79.087967
-114.559113
-93.763283
-65.053986
-57.835197
-150.826050
-149.568634
-109.981590
-145.727692
-53.424637
-142.110519
-54.407223
-60.418579
-115.856316
-115.532455
-116.888939
-61.988544
-66.701591
-150.952957
-133.070236
-67.154556
-66.104797
-64.033745
-83.088020
-61.076519
-72.839737
-74.058250
-121.091682
-145.534882
-68.830582
-95.206512
-71.812775
-82.932564
-102.903587
-161.343384
-60.078148
-61.403111
-143.683334
-85.907196
-79.199966
-63.714493
-60.108955
-53.835140
-55.354725
-69.031151
-70.329666
-51.400261
-89.910118
-145.186584
-94.580322
-78.559410
-67.094208
-134.698639
-63.160053
-45.510223
-53.317120
-91.836617
-56.512016
-89.617996
-133.730087
-63.660732
-67.618004
-72.520294
-83.470764
-75.051765
-150.346191
-81.141266
-74.525475
-92.532700
-65.201569
-52.242199
-86.343330
-72.573868
-70.935432
-105.314186
-61.533337
-53.757641
-72.147797
-87.655327
-40.563255
-49.713043
-57.060509
-144.389832
-161.463959
-65.776230
-148.500320
-122.228798
-72.537224
-27.950861
-64.500725
-116.224365
-63.532799
-55.312878
-82.382858
-72.074669
-104.417656
-144.878601
-61.467739
-64.855797
-63.086582
-106.158058
-67.649399
-78.969307
-136.816223
-115.645836
-60.191017
-74.507729
-59.785252
-97.039032
-73.852837
-124.378746
-41.517281
-35.325336
-65.696083
-116.433693
-109.554016
-75.027130
-72.133858
-62.608490
-106.309486
-55.894268
-57.491524
-162.323303
-160.638474
-57.699516
-61.159805
-68.272926
-135.672394
-66.755119
-154.318069
-50.740471
-149.951065
-57.245949
-46.133522
-102.301979
-71.524269
-73.991768
-112.191681
-51.382938
-45.809910
-77.554123
-56.355572
-42.413998
-63.389664
-86.698532
-72.180794
-56.957962
-149.514969
-133.734848
-55.818810
-64.093102
-122.240326
-59.828335
-58.328896
-110.696320
-59.845009
-156.846741
-57.794598
-144.568863
-26.934849
-110.728714
-108.928917
-86.524483
-112.287491
-78.950806
-39.908951
-77.183578
-89.655914
-87.376167
-60.183704
164.164932
-172.845474
-55.264603
-81.756554
-104.025261
-51.768856
-90.545341
-84.894096
-60.477608
-59.293320
-112.713722
-65.183479
-96.112984
-63.572884
-66.163429
-65.286186
-63.130699
-144.333694
-59.462921
-166.613007
-95.256233
-51.318016
-57.102093
-86.692169
-113.877556
-57.442776
-94.497948
-134.524933
-57.832314
-93.997604
-64.137779
-55.156956
-58.183743
-76.251411
-71.765152
-67.053001
-54.791893
-63.171062
-58.259003
53.577564
81.665932
15.892476
-58.236492
-169.775513
-47.010872
-79.666580
-72.119034
-53.328011
-54.386574
-64.885246
-84.438782
-52.476368
-69.324623
179.723740
-125.846786
-67.186752
-154.288895
-81.350685
-145.252182
-64.465935
-47.973213
-63.932739
-62.586796
-100.195007
-139.526215
-78.765503
-76.873573
-46.499596
-113.200974
-116.741966
-121.562225
-153.513260
-64.864594
-114.482803
-52.684738
-93.884689
-66.651154
-144.163284
-52.564930
-44.885818
-23.825569
-138.805359
-124.229439
-29.953093
-54.579140
-61.470818
-61.455395
-144.312500
-85.059235
-67.059502
-100.348465
-64.647614
-110.642906
-38.360458
-113.923119
-61.713345
-141.939087
-61.864059
-164.908508
-135.609818
-73.361992
-29.684752
-46.440277
-151.025513
-45.140312
-53.207237
-109.416969
-147.912964
-61.313179
-97.205086
-65.630630
-127.461403
-62.040928
-84.024193
-142.984116
-58.664192
-62.008499
-97.882141
-119.502106
69.741463
-84.404305
-142.186951
-47.371918
-79.544922
-140.360168
-114.343536
-64.485573
-126.494278
-57.560165
-57.503593
-52.329060
-52.329777
-85.985603
-80.732841
-98.871071
-88.446213
-62.014782
-104.780869
-154.723709
-91.345078
-112.864334
-51.625523
-60.064911
-58.497814
-43.630753
-40.354527
-109.721077
-56.079716
-127.551056
-57.629894
-115.939369
-40.017910
-164.607315
-59.753372
-52.930397
-75.982056
-51.329845
-66.889709
-132.110992
-58.049324
-33.009689
-114.330666
-70.742874
-55.683998
-68.108391
-76.985580
-159.660583
-60.790333
-132.789612
-75.268356
-98.242416
-50.516594
-69.701080
-60.164017
-63.010075
-162.066833
-104.615509
-52.991829
-129.108734
-115.842430
-67.291580
-66.571022
-89.295547
-52.891983
-104.241478
-103.995239
-68.189392
-69.666321
-61.962856
-71.259117
-148.624741
-86.469093
-125.022438
-86.337204
-61.214722
-59.589245
-53.660084
-61.691097
-108.776115
-77.285881
-131.440125
-65.214706
-85.914444
-154.041992
-146.506378
74.912529
-64.047668
-94.011810
-58.056530
-59.415203
-150.560699
-83.503967
-134.837830
79.118950
47.840061
90.004570
34.022121
50.562828
39.521824
55.325222
56.183105
-63.027206
-69.287354
-52.135117
-86.637932
-121.269455
-59.719536
-79.858704
-54.260746
-160.683044
-59.548412
-40.086346
-59.565105
-115.380058
-94.885788
-84.341873
-67.516823
-61.241241
-60.909752
-71.135696
-88.232018
-60.228153
-67.585701
-74.407066
-81.068047
-46.791130
-109.374084
-109.929451
-122.731895
-118.557350
-141.975388
-80.763077
-116.204269
-101.156464
-144.719086
-62.469448
-94.523727
-119.547974
-63.083164
-148.510849
-24.510511
-69.821365
-50.412067
-63.526001
-47.523243
-66.917664
-68.321396
-84.276253
77.043625
68.482651
61.010006
48.476036
38.131264
53.575249
52.942760
52.931080
-50.264687
-33.506744
-70.364166
-84.874191
-51.058796
-86.408356
-64.604805
-55.755741
-103.537491
-120.812149
-52.317619
-97.062325
-45.709751
-73.407646
-151.192245
-149.501022
-129.024734
-120.215134
-138.412704
-54.600147
-60.177296
-71.318275
-66.073837
-45.553513
-152.189255
-122.350891
-74.397369
-55.456841
-70.041870
-57.165058
-137.845306
-53.152927
-46.345150
-75.943634
-78.110931
-50.653667
-148.123688
-85.684731
-84.108208
-71.399628
-69.913887
-61.173904
-139.792053
-81.538696
-62.341347
-54.893871
-64.156006
-79.406479
-59.809464
-67.908157
-68.185150
-77.512138
63.586250
66.076813
66.308296
52.491516
71.174484
74.920204
-109.557533
-58.368416
-72.404137
-90.777328
-82.658577
-134.650513
-57.371597
-77.645020
-94.119370
-78.869621
-62.666035
-146.197876
-70.621651
-68.229675
-49.786980
-80.905228
-62.458332
-122.342262
-65.847885
-56.146942
-65.526413
-111.211975
-79.587334
-89.857262
-78.643234
-61.817039
-69.157753
-55.054504
-64.677055
-87.619888
-157.338303
-62.949116
-61.973881
-132.349960
-123.180504
-118.028938
-117.171753
-90.429512
-112.527283
-44.064693
-113.187935
-79.256119
-118.420586
-71.323997
-63.780071
-60.652794
-81.482124
-57.913815
-35.647781
-70.116234
-110.976456
-55.354500
-105.605713
-75.181625
-56.352230
-146.727814
-55.990582
-67.880577
-116.677467
-138.195572
-127.958260
-84.276848
-64.477852
-63.289349
-105.101929
-62.238205
-70.177856
-86.413635
-119.112534
-73.515053
-73.479576
-58.092796
-91.502434
-64.046120
-64.868340
-79.240112
-46.157444
-147.620361
-128.463058
-65.449814
-41.340710
-49.216187
-50.136292
-48.349857
-129.115173
-75.326874
-57.424831
-73.505219
-125.581268
-62.156193
-96.760071
-60.042774
-97.422371
-105.172310
-72.696342
-84.629105
-67.114853
-105.800095
-93.920937
-69.119797
-59.208221
-57.210346
-54.362640
-57.052784
-45.357414
-82.310028
-121.697342
-119.407394
-87.900047
-106.397446
-106.971336
-129.933105
-141.736847
-92.599007
-97.789642
-97.237106
-103.144890
-91.380074
-149.704742
-62.807877
-156.202072
-126.327362
-55.673035
-127.725456
-125.459534
-67.922089
-95.373383
-85.446609
-61.994762
-149.965118
-54.445614
-70.276016
-97.803246
-109.898033
-73.742722
-72.507103
-109.779839
-83.084763
-76.851212
-63.105461
-73.699989
-132.863449
-149.317444
-85.925484
-81.475349
-139.837082
-70.138458
-72.108238
21.308542
-54.771477
-51.351639
-67.386368
-61.389656
-138.659821
-61.185520
-76.717545
-121.390976
-94.303810
-86.726105
-77.465912
-55.014194
-136.896805
-57.766102
-164.996170
-67.580299
-155.837280
-153.221603
-62.110771
-97.302307
-79.688240
-157.900803
-50.134510
-48.070992
-86.014336
-138.498734
-76.580238
-137.001068
-67.985909
-71.677956
-81.045532
-61.905266
-69.640312
-64.557831
-129.809082
-80.728050
-100.903404
-123.321899
-117.101250
-125.101288
-67.377449
-61.441692
-59.628395
-96.369965
-152.094147
-95.227280
-124.215942
-121.790245
-108.928749
-98.284836
-99.877243
-96.562607
-84.134026
-94.635078
-65.326439
-71.386864
-60.577244
-160.976151
-67.345787
-91.138283
-135.564682
-59.634571
-86.846642
60.445831
73.500809
53.665024
67.204094
43.664959
42.155972
-71.707504
-56.579739
-100.124580
-147.840195
-101.091591
-66.608452
-150.778412
-64.935219
-66.173477
-145.641693
-137.811157
-58.189438
-64.738564
-134.186478
-60.448578
-61.736546
-154.403839
-99.652542
-61.003067
-66.715668
-38.704895
-69.262703
-65.280869
-55.788872
-90.463264
-52.517658
-40.208179
-62.354214
-93.428070
-88.764961
-52.626442
-70.300217
-79.355148
-35.427887
-55.118923
-152.476868
-67.700432
-61.097065
-114.718323
-84.565804
-59.966061
-80.693504
-61.754017
-128.916168
-86.826279
-68.128914
-57.407394
-65.877785
-79.166695
-88.602158
-58.869518
-101.830246
-64.058182
-35.121613
-112.075020
-106.052277
-119.935860
-144.725693
-62.903339
-66.484436
-73.349419
-138.002090
-66.175255
-63.133759
-122.112030
-99.798355
-95.819702
-64.250114
-87.632904
-84.133179
-66.672340
-63.324833
-75.435287
-163.722839
-58.338951
-76.164970
-53.152462
-116.599174
-73.819946
-140.217606
-97.163269
-55.655907
-98.963211
-151.205414
-61.549797
-90.748405
-119.525421
-120.313690
-83.379608
-117.338188
-66.192001
-61.095467
-62.014713
-56.030190
-104.365921
-100.845970
-78.020607
-105.318306
-62.842648
-61.311909
-64.603935
-67.342445
-54.584805
-106.395027
-97.711113
-89.642044
-110.652199
-63.981522
-108.954407
-107.080299
-63.616413
-119.656631
-66.795311
-60.470436
-63.351482
-73.741432
-60.679111
-81.646576
-52.315468
-69.213318
-61.158821
-50.149048
-58.382206
-116.512924
-141.368683
-33.114841
-103.330093
-121.098732
-71.956612
-58.317642
61.460926
39.881081
57.079704
63.414295
-73.699272
-118.270592
-156.041534
-77.863586
-43.996639
-141.951523
-85.923416
-97.120270
-54.313560
-129.483368
-60.994789
-67.725349
-57.099327
-152.085220
-79.835457
-53.616482
-54.320068
-118.504486
-60.178555
-62.137287
-61.595818
-74.418304
-149.948196
-58.137638
-93.873947
-57.008999
-50.842842
-78.076225
-144.974442
-87.042038
-158.331741
-146.907013
-156.954895
-119.539612
-172.483856
-131.868347
-82.604431
-72.077942
-62.432053
-72.808540
-150.673340
-139.993423
-121.043266
-80.009186
-113.004585
-144.905197
-69.048660
-90.011009
-72.653580
-91.690956
-42.098167
-55.834682
-76.589027
-69.439690
-95.971451
-83.234344
-81.624474
-64.987419
-55.273399
-24.901470
-81.499077
-38.720905
-61.408466
-20.000547
-108.529633
-57.922226
-57.204647
-90.359436
-73.309555
-107.450180
-41.240120
-56.857807
-84.680161
-60.357441
-97.033180
-74.123024
-130.299149
-143.593170
-70.574890
-122.856010
-58.910240
-53.356144
-40.851238
-51.212734
-97.464333
-73.496361
-60.944492
-147.023773
-108.942802
-58.582920
-77.696274
-102.923172
-54.750572
-53.631401
-59.682751
-82.857307
-127.287888
-138.021103
-91.730515
-121.109604
-51.984997
-82.521500
-144.943008
-45.356712
-75.126846
-105.812126
-58.408325
-62.852196
-68.570930
-88.541840
-149.266296
-54.431225
-90.312721
-54.751556
-30.733429
-87.099663
-72.894203
-33.101418
-139.671021
-122.503410
-97.119858
-66.182877
-80.655571
-94.369415
-56.667095
55.886696
73.834740
-146.770477
-94.405914
-68.927727
-75.749832
-62.365772
-103.430534
-135.959274
-92.367332
-74.700150
-72.067963
-61.049564
-80.567337
-166.964096
-83.524750
-101.438217
-103.832047
-157.739594
-63.965427
-70.159851
-91.956390
-77.317871
-62.290405
-126.572350
-88.801445
-46.335945
-88.730370
-108.562531
-140.546860
-61.137226
-70.172829
-82.194427
-175.808838
-60.640343
-56.015026
-145.218079
-122.075279
-90.080864
-82.835228
-91.484261
-93.410385
-107.870209
-153.570129
-107.964600
-99.518257
170.815338
-131.842224
-71.231590
-48.291355
-82.726456
-62.243523
-97.284424
-114.321831
-71.966377
-113.137047
-152.705582
-152.791107
-75.667160
-64.127113
-74.814972
-58.894825
-82.336311
-138.609192
-65.139641
-66.338676
-95.754456
-56.857349
-45.034153
-63.413296
-65.558762
-77.203728
-119.859947
-116.228874
-69.482658
-91.548042
-48.329659
-54.195095
-73.369499
-65.818298
-113.182678
-20.912308
-54.539700
-60.543243
-151.024551
-59.525539
-151.425812
-59.386280
-145.001740
-56.242966
-64.510292
-157.451569
-99.432220
-128.690491
-104.254333
-156.872192
-80.231255
-56.763504
-161.104752
-66.465958
-68.364250
-67.699982
-71.847992
-67.490051
-71.168663
-100.834320
-83.196785
-77.126556
-124.348503
-117.174782
-33.411449
-35.463165
-66.299843
-53.697117
-41.939480
-78.807320
-160.532547
-64.989555
-87.339973
-70.778511
-62.967770
-91.254242
-153.367188
-60.820255
-149.167114
-153.521790
-135.181442
-72.401733
-72.889557
-56.308224
-116.520958
-104.323952
-105.648933
-60.927414
-111.211357
-62.798183
-116.701279
-71.090408
-123.649872
-76.875465
-94.532272
-62.585896
-61.034008
-63.784824
-158.345520
-56.266117
-55.382668
-119.762390
-98.628738
-112.214333
-90.528297
-76.684319
-63.492184
-80.494408
-64.395485
-64.319023
-155.621338
-83.934402
-153.199448
-61.693462
-105.093544
-96.259804
-118.894012
-55.890781
-58.871235
-64.085419
-63.548855
-56.672295
-66.086304
-150.696732
-100.464684
-117.393654
-89.242104
-102.603004
-34.389561
-64.551865
-71.675262
-56.962631
-137.556641
-54.400284
-50.840546
-109.480537
-90.440552
-91.325951
-62.480656
-80.064667
-125.700653
-74.226341
-45.683128
-144.204239
-71.724648
-61.474636
-55.692528
-25.049042
-53.236034
-48.703152
-123.090645
-90.484688
-76.749977
-63.106998
-106.011581
-81.060860
-54.644802
-161.105972
-80.474648
-46.809116
-54.080372
-35.987957
-69.745995
-152.743256
-88.712784
-58.560665
-53.572731
-134.174896
-87.249374
-76.453773
-66.889572
-131.678543
-59.618088
-59.268097
-95.578102
-45.336849
-144.756775
-68.403290
-95.592567
-67.308296
-55.636635
-62.956493
-82.145180
-46.501087
-90.703789
-42.594219
-116.165298
-74.930588
-77.871140
-99.684227
-82.239830
-107.548752
-101.022522
-52.047146
-64.339310
-73.216560
-37.479862
-64.426674
-68.478241
-58.911880
-60.677586
-118.387047
-45.534332
-95.302910
-94.386963
-126.333382
-114.319984
-134.461029
-138.941757
-118.248077
-121.382675
-109.038910
-70.374809
-109.550293
-58.280369
-67.242561
-66.074059
-67.459564
-157.724854
-42.481373
-71.442268
-158.578918
-63.829636
-63.584927
-59.105591
-97.608589
-53.171181
-85.001427
-144.854996
-149.519684
-58.543903
-84.458687
-66.248459
-67.343422
-34.930836
-66.702301
-65.622742
-47.968521
-142.624237
-121.479118
-54.435020
-139.376419
-86.186905
-58.046925
-37.996494
-27.949411
-53.565178
-140.745773
-172.682663
-84.974403
-69.984795
-63.004784
-56.206917
-65.612991
-48.120026
-97.851868
-104.983673
-145.180847
-56.205132
-131.111588
-167.161621
-71.524971
-55.711121
-33.144615
-70.313492
-77.832550
-74.193611
-77.384178
-155.551041
-159.389771
-83.822250
-59.879768
-114.484253
-154.428421
-140.758026
-105.490051
-59.679295
-64.382149
-64.801346
-59.236862
-28.938568
-34.418777
-81.840805
-137.993774
-65.634033
74.684929
49.679699
68.540985
41.736324
54.249516
74.966515
40.413853
106.785622
52.275215
72.544243
-93.275818
-62.259335
-73.193954
-68.463188
-143.375473
-159.766678
-55.963703
-119.009239
-100.034515
-101.402283
-77.373253
-121.873726
-60.903030
-139.021225
-130.833572
-54.286491
-72.604187
-162.067322
-75.044724
-64.842384
-71.141541
-93.356644
-98.287544
-95.194916
-64.386185
-93.489716
-77.088051
-155.976425
-70.976402
-57.091305
-100.600807
-64.882576
-148.214508
-65.824066
-60.641853
-127.958488
-82.707176
-75.207191
-107.057320
-77.125168
-104.618874
-109.950684
-69.394310
-63.490791
-103.409874
-67.872131
-154.461639
-81.521080
-90.069702
-87.531578
-89.509094
-67.786430
-77.641121
-73.707420
-168.272934
-63.575508
-108.276657
-114.319229
-69.798210
-110.522224
-81.109314
-59.689114
-77.971519
-125.416107
-120.146027
-146.675552
-138.081528
-104.319984
-103.614067
-105.228592
-138.911880
-136.558350
-66.667847
-45.566055
-170.976913
-159.856949
-124.510773
-88.465088
-152.830933
-118.489212
-96.587196
-141.541809
-61.102768
-94.986542
-121.957802
-105.460526
-68.045486
-110.743141
-102.302536
-54.289604
-91.502907
-58.148449
-101.364624
-57.134262
-52.688160
-89.063454
-93.158119
-159.334503
-81.889816
-98.552902
-98.836586
-124.300789
-139.445938
-61.449318
-71.144997
-78.229813
-102.528374
-58.432949
-67.081924
-128.350220
-95.628090
-64.011581
-68.127899
-129.595108
-64.927292
-68.666290
-67.299850
-153.072495
-137.895767
-68.492172
-67.992210
-134.479202
-118.266891
-75.514771
-66.417519
-144.927139
-67.014732
-56.669609
-93.112885
-63.829002
-151.420349
-138.519363
-80.233131
-100.488297
-88.068741
-64.104973
-51.371422
-52.203468
-81.654610
-44.465176
-71.048477
-66.657509
68.410133
50.005264
14.237581
-28.720079
-122.172844
-103.812485
-111.764877
-85.399590
-102.577797
-128.597641
-85.974556
-65.887703
-80.916405
-45.710629
-63.599426
-113.548996
-56.435955
-127.118942
-61.206833
-98.255966
-86.119049
-116.357552
-121.505219
-56.445881
-100.155052
-132.892365
-76.360092
-141.905334
-71.220383
-99.317696
-83.719971
-116.522827
-128.721878
-52.495449
-69.615166
-61.841801
-72.306473
-131.929199
-54.228283
-71.392685
-151.750000
-46.398979
-89.432182
-148.838348
-84.473396
-58.283188
-61.680355
-155.436935
-66.074089
-62.265858
-135.787354
-69.609756
-68.820641
-33.082253
-58.225269
-35.159340
-78.842133
-64.677254
-58.337845
-59.764759
-88.280243
-61.998264
-97.145164
-111.883202
-132.396408
-156.261871
-60.613689
-63.080906
-129.812469
-119.870743
-68.232269
-68.538872
-46.780476
-52.698994
-101.879837
-107.782928
-72.848297
-108.444626
-137.158875
-101.530434
-60.513683
-102.719315
-80.177727
-63.545933
-61.821842
-75.243080
-73.311646
-77.099403
-103.050957
-78.246643
-67.897476
-45.091038
-39.513966
-150.238968
-146.527069
-70.681732
-79.741142
-161.881805
-96.115349
-112.452484
-92.850021
-57.682453
-86.718513
-110.666885
-71.303009
-67.003654
-111.949928
-83.168945
-140.216751
-69.932648
-145.278107
-111.752655
-85.596603
-63.060635
-62.751308
-58.305660
-54.222946
-58.929394
-109.366447
-70.776077
-147.907440
-85.322891
-152.855606
-66.285179
-64.192612
-92.627541
-137.587830
-47.980728
-72.466888
-134.056381
-77.533997
-150.078751
-60.998169
67.829048
27.768263
-129.587280
-72.259430
-83.812035
-64.020180
-141.890717
-142.593063
-151.499298
-74.138954
-88.237221
-45.038704
-31.738802
-64.688812
-59.826321
-75.571815
-50.837875
-153.498749
-66.887466
-155.523788
-75.233276
-87.500725
-104.898254
-88.648438
-90.457474
-66.758392
-64.798218
-89.771141
-99.977852
-140.648300
-43.779686
-54.066463
-65.016098
-152.310654
-140.859726
-84.234245
-68.913734
-57.458588
-46.943920
-70.406075
-35.697830
-107.940926
-58.409985
-57.646889
-64.423027
-57.409889
-106.685875
-56.050682
-92.618279
-116.186348
-155.167374
-145.881119
-63.079880
-58.459709
-124.924675
-91.982925
-75.257790
-67.120621
-165.950378
34.315918
76.881310
-61.963833
-35.789417
-64.964455
-59.202766
-91.452003
-82.435379
-66.638115
-82.227654
-64.020950
-118.157227
-81.261269
-120.267273
-107.335609
-69.680122
-61.952065
-77.796280
-64.485878
-59.885742
-95.826714
-64.519073
-65.933899
-138.202576
-95.069992
-65.540962
-67.626030
-75.165703
-64.153183
-101.353851
-105.699883
-89.448891
-105.199127
-93.819008
-106.941322
-117.801437
-62.772221
-63.963352
-69.458321
-58.531086
-132.764908
-80.839630
-82.421066
-146.479813
-119.183350
-67.818344
-76.838982
-56.631313
-101.918175
-61.044743
-72.815369
-150.645081
-86.716843
-135.221298
-58.235077
-51.020603
-67.682930
-56.450508
-63.535809
-123.396988
-63.916176
-129.494202
-75.460617
-53.101177
-65.051918
-65.292572
-66.239731
-94.755211
-153.676468
-154.954285
-56.118359
-81.244301
-70.938179
-115.413391
-135.980911
-58.617321
-93.688286
-99.652283
-76.266472
-117.951462
-76.491173
-142.175751
-113.006027
-79.579941
-60.402126
-63.126789
-61.260887
-102.733414
-58.538216
-116.439102
-101.453880
-63.020538
-51.914032
-87.793335
-145.851166
-148.288727
-53.842949
-77.838509
-118.233795
-92.450806
-116.569847
-70.210068
-142.803558
-57.181850
-81.333511
-73.460228
-117.671227
-77.996559
-102.633095
-108.158577
-77.628021
-81.865891
-81.620872
-122.346085
-62.746582
-49.961098
-74.974030
-165.089813
-70.753571
-82.668579
-80.901031
-53.797256
-42.448666
-42.091026
-55.903202
-63.870289
-81.392822
-94.891243
-80.824150
-115.755104
-94.487419
-116.007370
-70.515968
-77.932037
-60.530869
-64.295868
-76.483360
-79.545166
-65.080498
-45.303814
-95.725258
-130.169327
-43.778587
-84.397980
-56.968117
-127.980461
-84.351517
-144.890091
-138.506546
-86.243607
-84.609673
-65.390671
-67.724716
-67.585419
-69.308929
-65.570702
-124.347588
-69.948898
-138.830170
-116.436363
-84.027885
-57.455338
-52.884602
-52.169041
-154.685410
-57.377300
-84.365654
-69.593651
-155.198395
-76.512810
-69.870369
-167.310837
-74.807510
-105.292114
-50.415272
-159.198257
-162.802917
-70.855812
-140.314972
-57.655235
-76.778671
-75.165871
-101.554283
-65.265640
-90.021500
-155.231384
56.490967
59.605560
43.880718
64.148720
56.012173
51.185013
50.110260
71.215935
78.034760
35.602917
72.130180
54.043015
58.368568
51.455620
-91.197510
-150.479736
-58.060909
-99.504669
-102.545128
-68.703575
-94.510468
-81.213326
-105.563385
-139.960602
-46.367863
-124.763054
-67.633537
-56.467102
-57.113003
-158.238739
-53.867867
-74.413277
-174.778870
-52.963287
-62.502052
-152.771042
-52.269341
-125.931923
-114.782867
-25.889771
-71.981682
-50.443321
-45.872177
-45.068790
-100.968941
-71.095192
-70.042168
-147.981598
-62.288399
-59.056797
-60.598721
-58.071617
-106.571983
-153.466141
-119.863365
-62.435383
-72.026772
-54.516621
-89.005180
-100.147766
-123.192863
-100.422234
-99.050507
-55.837852
-91.382652
-94.445038
-112.642265
-53.000042
-144.234634
-92.012932
-66.530983
-92.195908
-48.924786
-81.662987
-116.416336
-76.311462
-63.132679
-73.257652
-90.191383
-123.814217
-97.108307
-71.582428
-70.396034
-161.066772
-49.840595
-57.652332
-55.394058
-133.232101
-55.806026
-54.579666
-125.820496
-142.150940
-68.500931
-130.629791
-57.373211
-63.709324
-69.510468
-58.417320
-115.982491
-91.209358
-158.468857
-59.043808
-145.968445
-115.467445
-49.058521
-116.582893
-62.658936
-62.775459
-43.818192
-76.132645
-68.698441
-142.545227
-79.086853
-67.975784
-60.679260
-22.329414
-141.269669
-51.678074
-55.557350
-71.568077
-142.933182
-47.940617
-93.903702
-90.539200
-93.874641
-98.949013
-56.744068
-165.576721
-68.550995
-47.429413
-90.204391
-118.836899
-64.820107
-63.360527
-147.035583
-68.222610
-80.282936
-126.872330
-94.374229
-64.995621
-92.585312
-122.121170
-64.110382
-60.154400
-119.235672
-72.408073
-103.601082
-117.852341
-117.569580
-141.296524
-125.972641
-111.597740
-88.255547
-85.885422
-32.411953
-147.424377
-62.178017
-107.625633
-96.651688
-107.333237
-91.461815
-110.470917
-98.568855
-92.791542
-115.145592
-55.958042
-102.959961
-70.914459
-141.109818
-64.443977
-70.992310
-92.848549
-58.465939
-104.129395
-68.296638
-126.935684
-59.693665
-123.205406
-65.461159
-100.932991
-115.913986
-61.876934
-154.431641
-56.019821
-102.095909
-107.107613
-64.071114
-64.003319
-117.267540
-105.023537
-118.078461
-61.761600
-112.479591
-108.669861
-85.233917
-61.121693
-158.852112
-49.048096
-73.054428
-93.406845
-152.853149
-65.364716
-76.693138
-151.977722
-61.324673
-58.679356
-143.594025
-64.138908
-69.264946
-122.333572
-126.111427
-52.805141
-59.751572
-132.620239
-143.771454
-74.951622
-62.159725
-67.914726
-46.647900
-50.925602
-51.387344
-71.825150
-56.561527
-47.885834
-57.590839
-104.206367
-58.300491
-54.864540
-131.069336
-148.011292
-68.666229
-66.745644
-94.147667
-64.607391
-156.797928
-102.923279
-73.661316
-88.446419
-85.046150
-71.857254
-61.337498
-83.628830
-61.704746
-73.074959
-62.117344
-144.259537
-80.226669
-59.916084
-77.830536
-64.526802
-59.137886
-117.112770
-127.488464
-56.043358
-45.720818
-109.349548
-59.257748
-70.582161
-86.658760
-88.386230
-103.393433
-68.855576
-22.591129
-69.912102
-86.334259
-48.107552
-68.412964
-150.512985
-54.406078
-126.099220
-101.179573
-85.805222
-99.168587
-81.833000
-137.970444
-72.440132
-118.595245
-45.672340
-58.031784
-55.723347
-62.027699
-39.245903
-66.706589
-144.941818
-94.967262
-98.790924
-69.329514
-79.336212
-51.908600
-61.001980
-94.846725
-90.297905
-69.020973
-80.886032
-133.058273
-110.281021
-138.872406
-168.106293
-41.488808
-66.472939
-58.688671
-127.271141
-64.938660
-78.865173
-113.484177
-116.222656
-64.278748
-92.339027
-82.265755
-77.345825
-83.618027
-112.442513
-160.628067
-133.866913
-68.146820
-79.511436
-81.783691
-74.790634
-101.650101
-66.626457
-98.041069
-102.256973
-108.625397
-67.557510
-129.493607
-81.139290
-82.573700
-132.687088
-61.806931
-68.046524
-119.129395
-98.447861
-121.892639
-139.980347
-58.101410
-130.131454
-84.040268
-115.856682
-51.025547
-121.114899
-60.182514
-51.322575
-91.372765
-61.906742
-90.124161
-134.219711
-68.652420
-84.696335
-97.199600
-154.953201
-112.728493
-93.338257
-85.860207
-63.971458
-65.093636
-65.063354
-150.909515
-72.428963
-108.969398
-115.969963
-65.251122
-87.955551
-97.632973
-62.142887
-82.471664
-77.344254
-85.054718
-52.746738
-66.987389
-85.396843
-79.672745
-31.607275
-118.242210
-75.436028
-112.236832
-53.834518
-62.390747
-115.954773
-55.432182
-91.982079
-50.856998
-66.958626
-115.436844
-95.628677
-78.937195
-47.598530
-76.217834
-70.729546
-45.404446
-155.399338
-71.971542
-73.200264
-115.005554
-109.768631
-81.837234
-71.635239
-52.429176
-70.515862
-54.777103
-126.809860
-76.970764
-66.348053
-62.206356
-77.655785
-84.361305
-133.617676
-82.418121
-81.990761
-175.972977
-56.393974
-55.130817
-63.218273
-59.035378
-71.836227
-87.215843
-71.962509
-145.548431
-71.376968
-139.913605
-58.967335
-45.710838
-83.281281
-63.675568
-67.333160
-65.729500
-163.562637
-85.570412
-67.682968
-58.220474
-142.274567
-40.424347
-53.343735
-64.703087
-63.607006
-87.689850
-138.145279
-81.560669
-59.381615
-72.970474
-29.390308
-159.715393
-144.926056
-80.599518
75.575272
60.924873
-116.158272
-28.099911
-53.697128
-110.925919
-51.792839
-156.902832
-143.553268
-132.254807
-56.455341
-67.602386
-49.828102
-64.916695
-76.737801
-86.651413
-124.777878
-120.660065
-163.300201
-53.627384
-103.255875
-105.296921
-160.773712
-103.792198
-68.501953
-54.302818
-52.193893
-61.030460
-79.246979
-65.836693
-130.137085
-98.173561
-30.147497
-59.886208
-41.284866
-68.582954
-107.927765
-92.682915
-93.802864
-100.584267
-160.502167
-82.044090
-108.809631
-102.169067
-49.439720
-118.432198
-36.444633
-78.704796
-63.983692
-66.801895
-69.107140
-46.286194
-127.090485
-39.908264
-132.569946
-70.931984
-141.399094
-85.035225
-66.136024
-38.265743
-111.251617
-96.924500
-65.075523
-112.360367
-90.363182
-88.846107
-102.024582
-156.877029
-50.780342
-50.325958
-103.124626
-63.198433
-71.412125
-67.014359
-111.057846
-84.593353
-146.705887
-67.936966
-102.319191
-119.814186
-78.784401
-112.328842
-102.738960
-86.213814
-103.728264
-56.785892
-63.656815
-166.812790
-61.344269
-44.890858
-118.056152
-143.765549
-65.487045
-149.281677
-62.711693
-73.954475
-140.090973
-141.280045
-70.391266
-87.016014
-70.728455
-66.738052
-61.679741
-67.544136
-47.330475
-106.708389
-59.072849
-163.659729
-166.276657
-23.090483
-137.980133
-120.062126
-147.183212
-69.532791
-78.918373
-56.550419
-70.300316
-82.804268
-72.315826
-138.916595
-133.792114
-58.817741
-120.335823
-82.126060
-125.003235
-120.675339
-30.631781
-63.690273
-86.559921
-124.237122
-107.294434
-74.534798
-59.129124
-60.524967
-75.414169
-56.413586
-140.933044
-116.133247
-64.052238
-106.954758
-60.017715
-88.655708
-146.876480
-67.221390
-71.193222
-143.067505
-96.318863
-84.912064
-58.255219
-110.149582
-90.687271
-70.702652
-39.193619
-48.472397
-60.866318
-108.129234
-60.912483
-56.821968
-131.535172
-66.507065
-145.249969
-155.581146
-51.043594
161.879700
-51.139961
-71.336807
-68.255478
-70.112976
-123.684280
-53.371937
-99.950951
-65.364388
-48.127251
-58.445160
-102.702759
-73.240303
-60.363747
-103.241135
-81.636055
-57.036308
-30.527525
-136.686813
-83.873451
-59.735409
-89.509796
-78.036072
-52.441700
-57.784340
-62.442104
-110.915848
-58.190277
-59.888428
-57.354187
-63.055031
-66.461044
-70.238190
-144.136139
-147.661407
-64.859177
-92.117989
-117.905029
-148.683594
-109.922592
-84.294884
-64.979179
-89.558159
-48.978966
-68.652588
-65.106819
-66.743607
-94.026131
-56.056541
-65.569427
-160.728973
-158.320465
-61.621902
-59.744503
54.789837
41.073105
74.446236
-97.237061
-92.829468
-71.163857
-121.944359
-101.442383
-115.674522
-108.208603
-66.150658
-150.077332
-111.121445
-72.191231
-59.608097
-41.415985
-71.423561
-80.141968
-69.197403
-47.887291
-120.634628
-49.428833
-57.500927
-62.291027
-102.575951
-154.084946
-69.007820
-103.464706
-145.618881
-75.774445
-163.611603
-115.876259
-88.953270
-92.558678
-114.975380
-85.411400
-63.610260
-101.000130
-58.782471
-56.514656
-57.107746
-53.762741
-102.824051
-28.106009
-103.370667
-71.828766
-132.890991
-122.442291
-74.852730
-68.634888
-74.710365
-140.358749
-71.436943
-31.777473
-57.049400
-58.454052
-79.664978
-85.778023
-64.044853
-60.078697
-45.415634
-68.095314
-113.519478
-59.702946
167.044968
-115.936554
-136.948700
-111.144333
-114.965805
-151.365219
-78.837906
-71.762466
-66.094055
-73.183479
-124.971039
-78.956314
-86.331047
-58.423256
-82.127480
-62.722580
-65.265961
-64.658844
174.712891
-79.918015
-104.749321
-169.984009
-78.385178
-114.924118
-57.457817
-77.032700
-107.569992
-100.248528
-85.143661
-61.556938
-68.003555
-56.767666
-112.837265
-55.411991
-159.185394
-56.067478
-135.318665
-76.040565
-110.363136
-103.252922
-59.537506
-92.059128
-59.994076
-55.314518
-47.658413
-57.151020
-56.597149
-64.837891
-66.602386
-55.985462
-76.907364
-158.249466
-56.020161
-63.130104
65.854004
51.510914
41.547092
54.659016
43.236340
61.960278
71.669746
-33.786324
-64.455055
-56.467373
-64.845222
-83.416237
-161.580994
-52.600323
-75.575401
-61.811516
-86.025520
-165.457199
-117.281120
-109.952034
-145.657013
-101.179832
-66.749779
-74.854469
-61.214897
-104.543526
-63.618004
-55.172985
-103.163582
-80.945885
-72.344650
-61.568974
-66.689278
-76.309616
-86.510620
-144.516281
-88.670982
-89.702164
-80.236946
-63.990795
-49.412830
-64.656281
-86.861130
-38.899857
-116.428818
-67.978912
-58.196350
-79.622200
-118.130630
-88.865807
-64.682487
-34.610229
-55.491508
50.764679
-70.870514
-70.548088
-101.280876
-135.814301
-65.799690
-85.752808
-115.292450
-113.659126
-165.833023
-32.574158
-81.982567
-119.342865
-58.329601
43.302612
73.995659
-39.895836
-126.677383
-87.318947
-157.267517
-112.308853
-106.108459
-116.545700
-140.193207
-95.863014
-92.257202
-97.425949
-103.064438
-103.538460
-58.465637
-71.632286
-106.412582
-82.755936
-102.702843
-69.695648
-61.484261
-98.098160
-90.184593
-115.083160
-89.195328
-52.456409
-94.994286
-51.528149
-30.579128
-38.518795
-129.736511
-54.110626
-124.326645
-134.534042
70.871269
67.728889
71.138641
-73.933006
-60.593365
-166.228134
-74.542427
-115.154854
-60.048820
-63.623291
-61.586857
-97.232834
-61.333908
-132.297989
-68.581779
-45.672745
-127.315720
-69.791931
-56.829887
-51.730370
-99.242188
-130.110153
-52.639351
-94.496742
-33.550995
-81.550201
-66.420242
-162.660446
-160.880997
-56.654991
-67.673698
-123.998474
-129.398849
-137.224075
-69.739563
-59.333755
-121.730408
-86.918381
-124.562660
-142.110062
-121.278358
-97.338982
-59.250973
-77.419647
-51.614693
-80.281822
-97.987663
-66.441162
-84.795792
-53.946186
39.658104
70.079239
96.752182
78.210052
-76.640305
-159.071304
-85.651649
-97.357773
82.994423
-59.637890
-79.923729
-112.171967
-71.672966
-138.545883
-114.998001
-72.665298
-65.546028
-55.768116
-53.447063
-64.766090
-146.973129
-79.326424
-61.329666
-155.169739
-67.787903
-53.097900
-77.249222
-67.612633
-74.818520
-126.530640
-61.357704
-96.629250
-112.050461
-60.502815
-78.823669
-91.395737
-71.337990
-47.073544
-146.302231
-74.667053
-41.888287
80.442383
87.731354
-54.593868
-60.384663
-109.488144
-140.232010
-64.781448
-75.418877
-61.769920
-60.162762
-47.234951
-129.845337
-64.095200
-148.865921
-107.725891
-74.131248
-59.668037
-56.647633
-106.100304
-59.989159
-59.251423
-62.027596
-67.962219
-156.912292
-82.588028
-107.442734
-57.295273
-132.250565
-97.944405
-84.725418
-60.252499
-44.155602
-59.704769
-134.119476
-47.768311
-44.178040
-70.637024
-83.502090
-74.707100
-132.386078
-165.824478
-67.326431
-168.318848
-48.827309
-99.739372
-61.933285
-61.726547
-75.024910
-138.943939
-61.726929
-60.510918
-82.849548
-80.057152
-96.920929
-56.651733
-94.281784
-67.717888
-63.038818
-96.771408
-100.651512
-145.958755
-90.415359
-122.687103
-81.763489
-127.792206
-41.888920
-61.940460
-66.020042
-83.601288
-105.642601
-54.574272
-74.929321
-102.545479
-79.545441
-64.534821
-155.243744
-35.923599
-88.132523
-63.853714
-64.449829
-62.336109
-36.034256
-49.868248
-64.892418
-95.592148
-82.430984
-68.628403
-76.694305
-60.388088
-52.565048
-115.797203
-90.855789
-49.912376
-60.825249
-68.960236
-98.387428
-85.405159
-139.546509
-66.227890
-52.499516
-36.398708
-129.544373
-61.719746
-80.827194
-56.505257
-111.548866
-120.284325
-58.206997
-68.604919
-60.945080
-134.856613
-77.315674
-153.959641
-96.106804
-100.775116
-66.083488
-49.461117
-80.181190
-100.571060
-94.402550
-63.620865
-86.229271
-97.195389
-91.693619
-78.397720
-70.366142
-134.944611
-103.102386
-129.052368
-82.542625
-159.906342
-70.766838
-55.688908
-53.956711
-69.322983
-69.156563
-64.258377
-108.634438
179.353790
-56.788219
-94.135086
-139.145294
-94.286552
-110.996078
-56.128094
-77.718155
-45.383465
-76.752998
-55.813053
-75.652771
-49.140808
-67.095917
-48.158375
-73.403572
-68.236343
-69.059601
-82.108414
-117.424644
-84.929062
-49.940140
-83.918335
-84.483192
-161.344086
-122.025505
-92.938881
-57.182243
-147.264343
-67.752930
-84.206566
-40.444847
-70.381363
-117.263512
-136.217072
-39.250500
-56.837852
-117.682938
-53.569439
-64.306923
-157.958099
-69.556892
-82.252869
-64.072762
-73.275146
-47.944740
-68.143959
-60.335537
-47.853722
-150.157608
-125.608604
-62.663391
-106.049667
-81.243484
-158.137329
-74.605003
-51.260357
-87.366173
-159.680618
-162.131653
-62.424400
-86.961899
-49.275646
-146.349472
-105.109505
-73.165558
-133.074997
-72.188057
-140.877609
-49.779949
-74.792702
-49.401394
-65.402199
84.244492
63.269588
53.527122
49.502747
63.199177
53.845951
74.183624
53.877026
74.054901
48.195404
92.991440
-57.534641
-90.102661
-135.753601
-75.123665
-42.681210
-54.793892
-89.422523
-134.258926
-71.751396
-108.622643
-87.240013
-151.214615
-160.954956
-83.477837
-56.036049
-67.212364
-42.982658
-56.109959
-147.599808
-66.696213
-68.427788
-62.955242
-160.427170
-69.466164
-171.470459
-109.446877
-166.963226
-149.286865
-84.730721
-82.816139
-164.353119
-88.590515
-90.165977
-109.488251
-60.464336
-58.408749
-87.125992
-63.028297
-141.673950
-163.108185
-57.748337
-153.807861
-106.106834
-105.106689
-52.076172
-92.430511
-77.057396
-92.398682
-69.576492
-166.461273
-78.046120
-155.684402
-43.610279
-58.826591
-75.028778
-67.840683
-79.441475
-84.503815
-151.419678
-58.724476
-55.622322
-78.781296
-151.456528
-88.790573
-153.518814
-56.130447
-107.230568
-75.857460
-87.614845
-48.715115
-49.928028
-33.030964
-56.951332
-100.640739
-69.254204
-63.673943
-67.461662
-138.680237
-45.249878
-134.954132
-150.134537
-80.713287
-88.926201
-179.972015
-74.806839
-71.676559
-115.544937
-49.777435
-107.425751
-67.192429
-60.169708
-44.917988
-71.942322
-67.511803
-48.530148
-142.121399
-49.333607
-79.203461
-55.163807
-100.727119
-77.661957
-57.914448
-53.628086
-61.323265
-75.712120
-87.837440
-124.074287
-52.072182
-55.796036
-50.398857
-131.735870
-158.156631
-74.101746
-79.638985
-82.392311
-68.854980
-53.586025
-122.994774
-153.299911
-98.788948
-86.745155
-75.428734
-67.018372
-116.706886
-93.550156
-91.059761
-64.312637
-61.202370
-57.891178
-105.025467
-66.550461
-72.837402
-58.978439
-153.340393
-70.144455
-66.925529
-53.440956
-94.576027
-107.329185
-69.050308
-55.706421
-89.336205
-123.293213
-65.223114
-73.877846
-129.750977
-163.743866
-60.859142
-128.504791
-33.561596
-61.877277
-70.030907
-61.445492
-73.623337
-109.343239
-76.741753
-69.413017
-32.031197
-69.913727
-124.986198
-58.922794
-122.072906
-102.279778
-57.668617
-68.251060
-51.103371
-57.224354
-69.185562
-37.285473
-57.102577
-89.566681
-72.122978
-65.075363
-56.612057
-62.292778
-67.499550
-111.126663
-54.035866
-58.943279
-150.394043
-165.095703
-69.967842
-72.349907
-65.927826
-88.687523
-36.664406
-75.854881
-95.659248
-60.390930
-88.860710
-57.198143
-33.267494
-64.582458
-51.773624
-59.441063
-63.548424
-137.079041
-62.671040
-90.257652
-74.737724
-51.067680
-86.128571
-37.227283
-70.232567
-49.944561
-50.591259
-41.449074
-54.466785
-72.630371
-64.711243
-44.849068
-64.342827
-81.983849
-49.648037
-115.640999
-69.465134
-62.254150
-93.620239
-110.951630
-111.157349
-65.939491
-138.066391
-153.406235
-132.884583
-147.793289
-71.741249
-70.359467
-102.415283
-56.757675
-94.257790
-66.247353
-66.178589
-69.033630
-74.432251
-65.069008
-61.325764
-73.293785
-50.632439
-75.139336
-58.676609
-97.576759
78.614899
43.079010
59.839245
54.860455
64.163994
60.560455
49.487366
-62.732826
-66.765533
-120.009125
-131.401001
-143.716019
-79.292854
-95.945702
-103.268974
-71.364334
-107.376778
-139.717529
-63.745010
-56.176456
-126.752007
-83.906288
-42.494961
-60.572247
-31.082930
-91.093971
-118.575859
-90.059723
-66.924484
-113.709053
-83.062622
-106.886078
-103.967598
-124.477051
-82.674149
-80.784325
-60.492619
-67.890739
-63.633442
-74.870300
-149.911682
-53.725010
-142.016373
-52.341980
-71.061516
76.540771
48.160378
-101.133049
-66.108444
-70.055519
-113.741280
-101.720161
-119.690056
-138.348923
-100.891472
-64.157654
-55.451809
-49.874298
-44.551899
-76.244499
-57.248749
-132.534882
-63.392723
-63.848316
-65.971725
-121.573029
-146.621567
-114.115456
-85.345505
-121.836563
-66.719978
-82.042244
-72.321182
-68.234459
-91.890335
-85.680962
-96.631828
-109.573441
-124.454521
-74.427048
-91.317734
-113.696159
-113.955002
-45.385174
-78.140991
-118.693588
-42.803921
-71.003075
-65.187790
-113.055466
-53.720856
-47.081936
-93.421066
-139.683975
-114.381172
-57.879868
-146.723572
-67.808609
-152.822174
-83.240204
-90.865051
-127.276566
-94.404243
-61.026413
-62.215343
-55.260235
-53.772087
-158.770279
-157.689545
-52.964455
-66.151489
-44.726662
-70.003975
-65.065262
-63.461662
-64.942276
-96.993111
-61.834431
-133.712845
-123.001198
-90.110329
-60.882206
-71.769562
-120.848526
-66.536278
-79.702744
-65.916077
-79.843468
-57.185921
-90.754257
-103.767059
-112.509453
-70.400200
-91.419067
-100.485802
-149.655945
-60.486649
-132.431885
-130.183655
-82.745796
-62.206142
-81.443604
-149.844269
-107.694717
-71.896523
-57.026764
-69.462608
-55.439781
-50.662056
-78.543411
-112.647377
-78.031975
-50.215378
-60.278835
-167.077148
-103.602180
-88.588264
-101.082603
-104.576942
-71.957573
-115.946823
-132.747772
-82.452469
-161.476151
-142.166702
-120.865685
-97.685966
-66.152077
-137.635757
-99.380737
-73.374825
-86.167168
-93.020493
-73.287430
-62.565357
-91.898232
-129.760147
-114.521172
-94.198570
73.208443
70.491348
92.674332
56.174065
-62.344727
-87.118156
-57.250862
-62.452427
-135.918594
-165.006058
-59.317272
-113.822357
-99.314293
-153.958694
-84.467522
-111.470215
-121.214188
-60.963139
-41.061985
-90.728149
-63.790253
-67.022202
-95.852692
-62.901703
-63.120499
-55.122005
-66.102318
-79.548309
-63.139481
-36.720795
-88.063148
-117.373802
-66.862701
-74.928085
-22.159550
-65.803055
-67.021675
-66.718742
-121.920876
-53.745472
-129.773834
-91.461639
-55.627625
-28.770712
-81.478264
-55.293922
-123.508446
-93.940277
-136.571884
-59.239792
-47.943863
-73.523407
-102.961876
-143.056961
-88.487480
-131.968750
-49.939892
-56.593430
-165.500336
-104.124580
-63.692638
-160.139618
-96.527290
-119.206589
-75.161171
-62.368279
-93.244423
-87.607384
-99.564758
-54.843464
-104.018288
-73.810989
-54.864098
-82.417419
-65.725746
-43.449196
-81.550163
-88.681473
-129.793640
-136.307083
-113.817429
-62.472282
-70.568932
-71.277992
-136.681961
-54.403214
-85.557251
-72.677406
-56.695408
-58.291698
-66.411774
-115.649002
-49.234222
-66.810280
-70.584961
-65.806389
-73.063599
-52.906399
-68.589920
-81.900948
-124.575470
-24.645855
-73.763771
-38.549793
-70.382195
-27.289173
-126.948196
-65.258614
-91.909889
-42.518852
-151.580933
-109.922546
-111.504150
-52.837051
-68.311050
-59.512417
-87.196617
-129.906769
-57.733326
-85.903099
-135.279465
-57.328854
-62.926052
-110.388115
52.940460
50.882603
69.283012
56.216663
-50.162800
-60.580414
-138.886047
-86.239067
-62.600723
-55.703419
-156.440872
-60.206463
-136.604126
-69.569000
-77.095329
-80.101097
-51.478661
-27.331465
-148.953796
-89.074936
-83.565987
-136.878922
-152.459534
-67.879578
-64.969635
-78.782501
-62.646198
-105.136223
-47.343220
-71.367226
-64.724632
-63.885933
-58.688438
-71.460007
-19.376463
-66.081909
-150.688492
-57.770947
-78.170830
-63.448593
-63.675110
-52.707066
-132.972626
-106.463058
-62.103374
-62.833740
-62.998280
-117.238541
-35.854092
-133.236008
-58.629181
-67.011154
-72.490486
-99.201714
-73.131607
-60.394680
-46.026245
-104.184860
-88.151337
-111.862923
-23.306234
-97.795036
-96.983788
-84.364273
-105.091576
-53.332458
-57.110275
-72.851532
-98.613350
-126.360283
-59.886318
-109.803696
-97.924995
-54.885506
-69.630310
-59.792622
-118.566719
-45.766834
-136.571976
-60.053341
-70.003464
-86.896797
-71.452850
-102.115776
-136.587967
-67.124771
-62.291759
-85.184151
-93.674973
-141.564011
-71.728210
-71.873192
-54.713848
-97.168762
-116.827415
-140.349625
63.502075
30.131077
60.830605
-56.463112
-73.679947
-57.957401
-61.059086
-112.322868
-57.688251
-50.299202
-104.169891
-65.094460
-82.240837
-64.321152
-71.948013
-54.769527
-69.409729
-124.806633
-51.666489
-72.323769
-50.548122
-133.264069
-64.277390
-102.154419
-146.934326
-39.527088
-91.809746
-74.797356
-64.099022
-65.554535
-122.367424
-108.112267
-73.124680
-61.409073
-62.557220
-68.693321
-70.576714
-93.454605
-44.876270
-152.474274
-58.922440
-153.441269
-87.414467
-129.024490
-46.325871
-102.649529
-80.985504
-122.728989
-108.327301
-41.859688
-84.051147
-119.648514
-118.241814
-124.381317
-128.402649
-112.400002
-95.645378
-97.191986
-139.961304
-127.208794
-96.834175
-99.718704
-82.451775
-93.817764
-97.505844
-146.321167
-89.287483
-71.947136
-49.710983
-74.601578
-49.133270
-157.458420
-49.048805
-75.830261
-59.705181
-60.863922
-44.503880
-52.883133
-151.495346
-118.856651
-115.804787
-96.390663
-56.949722
-84.237358
-38.529636
-72.495682
-95.158638
-121.140694
-59.638290
-129.682800
-65.990158
-71.384544
-31.592232
-56.647530
-70.628044
-45.752430
-50.597965
-86.953918
-45.726257
-60.196720
-59.695702
-37.351295
-72.024521
-84.098343
-89.987549
-72.561737
-97.915649
-112.565552
-118.788567
-92.356544
-56.365978
-61.563614
-58.913235
-69.952354
-64.803764
-57.453991
-88.966751
-106.560005
-131.174438
-103.052361
-84.288681
-79.596977
-123.909843
-138.741302
-157.152023
-57.938988
-72.157822
-50.588337
-68.643036
-72.849686
-127.795303
-49.603432
-92.780823
-112.077988
-87.912010
-101.752625
-69.453133
-62.881840
-77.825035
-59.527676
-110.004982
-66.594933
-118.689095
-106.818581
-83.517174
-92.094589
-83.795929
-64.196297
-67.400070
-95.566177
-94.229492
-107.166199
-54.394215
-77.278824
-63.411041
-146.587906
-111.910957
-70.586617
-75.645912
-116.025291
-79.215378
45.923260
74.676712
-62.741089
-71.751610
-121.778961
-70.876938
-56.431446
-101.582710
-104.013397
-60.868103
-68.714035
-45.183056
-158.278946
-104.167366
-69.066925
-47.591831
66.416496
48.697285
58.517487
48.157032
61.968506
-148.483383
-152.808487
57.472488
75.546448
75.859634
-58.900658
-48.310215
-96.505463
-52.536827
-143.946686
-66.647095
-69.817398
-108.398766
-51.661449
-61.183281
-56.071159
-111.191185
-51.961910
-113.026009
-156.167480
-71.274521
-144.567291
-58.151054
-72.130592
-78.791397
-83.383965
-127.706688
-125.521416
-126.483185
-60.954830
-46.841511
-56.839966
-143.223251
-88.095734
-65.737579
-144.776550
-160.975922
-57.876289
-44.430721
-147.216080
-100.620712
-76.536438
-64.613106
-65.135056
-34.047550
-56.328926
-153.035934
-66.390564
-54.668209
-69.784836
-96.604340
-62.501240
-46.198467
-75.688911
-91.311752
-80.782745
-101.418961
-100.334053
-151.481384
-95.300125
-96.022835
-91.799919
-109.289581
-70.824150
-108.428909
-106.573700
-100.964333
-132.509750
-108.568916
-108.219444
-55.392647
-71.089195
-55.298096
-73.070770
-51.332275
-63.305878
-90.019783
-71.514328
-66.649483
-135.207169
-75.747635
-67.363243
-120.411392
-58.450592
-67.499016
-57.632061
-61.452129
-41.880253
-82.868294
-85.157021
-59.227970
-53.998413
-121.427094
-75.064049
-87.997902
-66.223099
-110.505501
-64.084816
-65.262749
-146.651688
-138.044601
-124.393036
-58.015118
-50.838715
-159.004959
-73.391907
-87.768715
-107.067703
-88.270363
-77.042923
-85.805573
-84.735130
-149.282211
-56.597836
-46.917953
-115.932602
-157.534531
-74.920898
-98.294289
-94.412079
-97.021523
-115.904701
-111.260986
-61.943611
-101.592545
-92.657448
-68.794693
-90.327415
-120.822571
-166.366028
-51.638008
-140.531052
-87.982536
-68.681808
-60.001705
-88.510094
-61.395290
-60.343258
-104.620880
-137.839691
-157.422073
-49.871349
-111.706429
-105.969337
-60.588421
-66.332611
-99.579674
-66.661888
175.830673
-80.868401
-53.179497
-53.988758
-45.717899
-118.055267
-73.909813
-138.294434
-146.889526
-69.681725
-68.841301
-149.989456
-62.169628
-56.569630
-138.793152
-85.152397
-81.761887
-139.142776
-155.203506
-95.684486
-56.469067
-79.495644
-77.156403
-62.242966
-52.118694
-92.759491
-66.051727
-64.096405
-66.181786
-160.203033
-87.178604
-114.359146
-91.381821
-63.428158
-84.670929
-71.554642
-53.939735
-64.460258
-138.763565
-74.493477
-56.928886
-65.724403
-59.788303
-64.428131
-76.447609
-59.691166
-74.768478
-86.736603
-63.980400
-63.869942
-118.724731
-107.663155
-51.764095
-78.852211
-117.190819
-111.678574
-61.844524
-115.766029
-69.253067
-76.000717
-53.361382
-164.962051
-73.006386
-69.788162
-105.145813
-144.637054
-72.760094
-69.972664
-67.164726
-76.649734
-67.859688
-77.102516
-116.409683
-72.909737
-88.113495
-48.613113
-45.259640
-81.459213
-130.352600
-94.247002
-70.954582
-148.767212
-73.966713
-111.031509
-66.935349
-76.207245
-117.816277
-57.482166
-68.821213
-64.615326
-60.747131
-71.511642
-69.013557
-76.570175
-59.630287
-82.056541
-54.123905
-71.320015
-154.261505
-44.439003
-154.492477
-80.257278
-72.808563
-68.766808
-102.120903
-75.374428
-142.026291
-136.627350
-136.577682
75.588295
44.830902
63.253162
77.113152
84.621765
51.415676
72.864105
45.579708
56.651924
40.344677
82.076080
58.066303
75.294960
55.439754
52.081779
52.277000
60.026207
50.395390
51.816833
79.248650
-54.084312
-71.582588
-74.890022
-62.255714
-70.883865
-131.791641
-88.466927
-82.694321
-110.429207
-150.127747
-91.422874
-77.629387
-89.185814
-74.674660
-140.444366
-58.888199
-130.095337
-88.232475
-60.288151
-66.571320
-65.195984
-46.487759
-49.010719
-58.446129
-119.493767
-158.781128
-62.323589
-67.054726
-79.206558
-143.985641
-112.053864
-149.490463
-147.898575
-98.987587
-76.266693
-68.607155
-113.777367
-148.505875
-50.178005
-69.736115
-79.330467
-79.963409
-39.418880
-29.831232
-56.288803
-64.572594
-61.611473
-96.831512
-131.341492
-83.100082
-52.189114
-86.078117
-65.052071
-62.259014
-60.280445
-50.534756
-69.276474
-150.530579
-103.444397
-64.628693
-91.152214
-132.979675
-57.163841
-113.127396
-39.643272
-83.783501
-42.287506
-83.489502
-64.679390
-66.363045
-50.629887
-69.892326
-98.445358
-34.723160
-145.649506
-156.727310
-67.639793
-29.865007
-59.088333
-148.447556
-116.851105
-86.935349
-108.595108
-67.946396
-140.041489
-141.237457
-71.052620
-66.734360
63.323021
77.417198
40.470844
55.566750
66.668083
84.251564
-132.801819
-70.247368
-78.747498
-108.976517
-66.365547
-66.632004
-145.182800
-69.582603
-65.149551
-51.343678
-82.030296
-167.776505
-62.201729
-59.403088
-125.945816
-152.826462
-55.590191
-59.518444
-54.271332
-88.587921
-52.716011
-62.534721
-98.446243
-88.148216
-41.680630
-45.683487
-92.585243
-152.098358
-73.402084
-114.616959
-95.759018
-108.748528
-88.122345
-64.048683
-77.521156
-62.008987
-69.428925
-90.701775
-143.934204
-167.317871
-77.644035
-130.524765
-59.362537
-69.692307
-56.340534
-126.068497
-155.270905
-87.986923
-143.778275
-61.824478
-73.462059
-67.955574
-63.094509
-96.241730
-69.592041
-71.724060
-59.350353
-76.787796
-61.189270
-83.001808
-56.326939
-61.231365
-141.362656
-87.828140
-123.822937
-82.999710
-89.380806
-152.855316
-76.393234
-71.509369
-50.413406
-55.474289
-63.808601
-61.806297
-63.791832
-129.954498
-139.494934
-54.511425
-155.979843
-77.485733
-34.681862
-128.564896
-104.570457
-76.847198
-78.426971
-86.635063
-50.398445
-140.215683
-107.778877
-78.689774
-142.043121
-80.336823
-130.198349
-67.729813
-139.559479
-98.845695
-149.212967
-75.758583
-132.630188
-100.271553
-112.717583
-66.490768
-120.190338
-109.564903
-65.072876
-63.178761
-63.494560
-127.195221
-105.217010
-150.651077
-65.886375
-72.910843
-138.620651
-162.612106
-71.711304
-66.925583
-92.562035
-53.887848
-79.528595
-47.854767
-65.986557
-63.293606
-155.995926
-115.928780
-70.900833
-96.894226
-135.694839
-63.142246
-63.964867
-116.629517
-72.481514
-131.246506
87.364426
54.241562
69.533470
86.242035
-41.962044
-154.733521
-117.809898
-122.584297
-90.125534
-89.067947
-60.866932
-71.820641
-82.695831
-111.393990
-58.810413
-120.881706
-81.037392
-113.056396
-159.486877
-68.555626
-146.809586
-163.905319
-134.857452
-51.913090
-52.087917
-63.533268
-46.620773
-89.192741
-31.176270
-76.288383
-102.357414
-94.501915
-52.450039
-76.580025
-141.191055
-176.856567
-115.418388
-98.569740
-111.374496
-86.876823
-54.515190
-67.038353
-150.756378
-130.535980
-58.661652
-97.429161
-60.884262
-72.328056
-64.452080
-109.281013
-54.481548
-90.954704
-80.471214
-66.248734
-118.714775
-179.389297
-52.262577
-54.583660
169.318466
-158.046631
-63.937206
-65.410698
-131.512238
-116.351364
-63.053646
-104.319649
-64.768913
-48.610863
-83.125740
-61.968369
-114.187096
-128.053116
-75.801903
-101.035942
-42.748550
-52.110355
-56.874645
-132.070969
-73.691391
-91.429832
-67.543640
-76.775757
-38.911327
-44.368629
-85.971596
-96.359192
-75.319031
-62.491787
-97.578262
-62.072960
-57.695843
-112.227425
-126.617142
-99.865738
-138.436035
-107.776184
-123.583443
-108.906258
-85.578400
-98.439682
-98.441635
-67.924911
-115.181206
-51.476677
-50.000809
-76.846085
-144.363968
-60.202057
-106.095871
-65.668121
-45.580151
-57.622723
-94.593399
-86.570518
-137.684662
-137.698181
-77.054199
-59.832619
-58.230843
-62.393078
-50.921967
-70.565918
-65.446297
-56.815956
-87.708405
-46.011990
-114.210815
-73.575897
-37.110741
-167.425293
-152.833557
-158.822128
-56.763287
-50.337341
-117.051460
-143.203125
-96.185356
-81.118385
-53.729301
-76.720741
-78.763214
-147.445038
-130.709259
-54.700684
-129.346497
-72.349632
-38.913471
-53.638470
-151.178299
-146.198715
-153.914261
-88.450691
-51.660641
-46.120636
-110.707199
-100.717041
-69.148506
-158.636215
-155.329453
-138.789795
-150.223343
-53.076412
-55.180191
-71.683151
-64.620804
-70.227654
-34.196236
-94.640976
-25.430136
-110.604416
-50.543087
-70.668648
-65.427704
-63.857731
-60.360962
-95.112633
-86.863083
-64.879761
-64.473839
-59.685810
-64.459229
-63.927029
-42.006439
-88.932426
-100.710541
-58.802120
-74.583496
-62.455814
-150.333267
-165.685608
-123.233574
-153.922729
-72.963409
-61.952065
-52.947582
-66.072037
-128.275940
-98.179718
-77.739761
-139.964615
-71.422661
-159.904922
-168.647415
-148.134277
-66.033615
-59.355705
-114.860474
-70.823700
-54.772869
-62.253628
-131.220261
-68.334763
-93.088257
-53.806725
-110.174049
-71.419273
-113.359535
-29.090317
-141.016785
-60.815544
-62.034378
-81.184502
-58.214088
-56.158157
-142.891342
-72.773666
-111.224709
-126.032722
-58.384140
-62.721127
-83.218651
-75.204910
-162.060287
-88.487686
-106.699814
-154.418182
-73.025688
-92.678596
-75.843430
-124.383583
-83.036064
-73.334656
-86.464951
-91.904961
-71.668365
-67.825508
-60.266273
-145.391129
-156.947754
-71.502968
-51.777443
-108.835571
-66.132309
-142.383102
-118.876228
-88.080093
-75.445976
-82.414436
-55.336155
-84.833313
-65.897385
-32.272411
-102.757324
-106.657043
-57.177025
-61.611610
-159.806976
-132.574081
-150.776886
-63.223473
-64.626099
-61.340771
-82.520874
-81.733330
-110.088226
-101.648979
-38.363907
-68.293671
-58.798439
-96.197441
-71.109863
-72.097794
-124.414536
-97.983437
-50.300682
-71.280548
-152.281326
-148.265060
-79.943382
-101.031021
-55.526310
-50.246120
-75.421753
-77.144081
-69.594704
-63.761166
-51.940968
-65.284515
-147.073746
-54.333607
-61.887741
-69.958748
-66.707420
-57.876453
-74.938080
-81.298859
-133.584885
-94.603798
-115.923729
-55.024204
-58.737949
-63.216347
-106.180984
-92.451363
-64.891472
-115.213486
-97.254532
-107.814644
-65.876259
-161.840958
-174.566437
-98.161179
-85.410980
-70.170387
-140.815796
-43.466404
-95.194717
-63.245678
-97.997437
-146.729233
-124.324951
-111.932823
-96.808960
-139.388428
-67.956955
-55.161076
-142.347778
-61.623684
-58.527321
-56.376308
-110.712463
-60.431496
82.321350
54.083054
59.595165
74.761734
44.552425
-85.875496
-119.876617
-116.544632
-53.763577
-59.729538
-65.502289
-56.932415
-139.422180
-159.044769
-53.088005
-119.518677
-74.100990
-77.050652
-135.296173
-156.126740
-67.245407
-18.496338
-48.564503
-52.875168
-85.302704
-60.766945
-64.485054
-58.513184
-82.595741
-85.364067
-86.442177
-88.738731
-86.815712
-70.388977
-94.170715
-59.351746
-142.555191
-85.788551
-70.014992
-68.194397
-59.925938
-94.214027
-58.150105
-148.893356
-135.681076
-78.984047
-56.441738
-59.613091
-56.056122
-62.087425
-147.979294
-78.758041
-107.414932
-59.859917
-61.296505
-102.601578
-54.641159
-83.859146
-145.571854
-41.707745
-79.976074
-165.650589
-42.904896
-150.532883
-68.407440
-129.384460
-66.765167
-65.042999
-147.607056
-67.203384
-31.337896
175.220901
-66.388481
-140.373642
-160.892197
-64.796181
-84.637756
-159.696777
-41.203644
-61.210430
-63.851727
-60.637352
-84.526909
-71.309227
-105.713203
-79.959480
-97.107498
-61.080372
-59.925304
-63.975494
-60.027744
-63.143047
-68.339066
-57.533562
-85.170837
-76.883095
-51.439175
-78.410316
-62.220348
-133.830811
-42.069813
-55.181278
-74.516541
-109.847893
-58.089745
-61.592690
-82.771858
-122.811005
-126.726227
-76.136879
-60.480488
-161.929581
-61.901367
-53.497025
-45.916058
-80.605560
-55.755123
-57.465446
-62.742279
-76.820724
-95.771553
-48.700832
-75.452095
-57.070881
-130.815720
-56.289131
-54.822922
-90.106964
-80.952507
-73.953407
-67.200592
-58.695030
-69.603806
-63.363873
-52.245590
-70.470444
-64.291504
-70.138077
-61.282101
-94.298355
-155.206818
-87.447411
-59.321323
-164.195374
-148.873276
-120.714241
-53.110119
-153.364059
-76.370468
-55.069542
-76.359589
-65.687653
-66.083542
-130.567825
-84.289505
-57.730183
-69.980324
-73.716286
-59.786629
-110.753296
-70.481110
-57.489460
-63.859081
-48.719772
-82.180710
-84.589897
-78.053436
-68.680733
-73.596077
-63.406002
-82.290443
-166.111496
-50.791779
-63.872482
-69.701675
-99.195869
-122.098587
-53.389603
-120.860817
-59.462257
-84.997124
-57.366344
-61.354813
-125.429611
-88.580620
-126.031425
-140.236938
-90.039917
-43.016056
-149.981186
-73.592766
-66.132820
-120.679398
-169.013489
-70.928909
-78.695938
-69.724335
-100.477089
-110.369591
-82.985779
-98.342133
-86.277122
-62.773975
-55.958179
-64.161339
-153.978485
-57.259785
-68.181755
-74.576523
-55.827007
-50.788799
-70.493370
-134.336014
-75.144600
-99.879333
-70.203903
-127.556152
-62.742825
-101.114479
-69.425133
-111.346458
-107.687851
-136.644714
-49.012154
-144.927612
-47.933220
-63.179337
-125.120041
-68.315582
-155.679077
-46.116451
-65.152817
-136.029709
-112.285995
-84.956154
-136.104004
-101.900497
-56.868229
-85.227142
-140.488541
-170.308624
-94.706238
-96.274315
-84.353348
-144.021011
-82.794044
-60.901905
-76.096245
-153.325424
-68.850662
-82.439644
-53.621040
-143.856110
-99.364540
-102.359985
-118.737488
-83.928383
-64.147362
-66.867409
-112.334724
-92.009293
-119.258118
-75.313164
-166.516586
-93.836929
-78.151794
-78.292381
-67.723236
-64.708939
-123.780373
-141.592377
-69.997841
-115.189972
-78.718102
-115.382614
-58.807987
-109.136162
-33.048229
-66.627586
-61.382816
-94.701370
-90.659927
-93.304932
-88.248650
-61.488358
-82.478561
-59.469353
-75.924530
-67.975502
-66.340858
-68.200188
-58.436192
-107.680107
-131.699112
-145.468246
-97.517075
-62.095795
-113.135178
-85.031197
-96.023682
-91.015045
-57.273392
-82.294281
-81.952393
-59.768597
-69.739296
-87.780930
-65.927528
-66.487022
-86.988266
-134.757507
-90.618042
-81.046684
-55.652065
-62.791183
-147.566803
-58.962883
-144.001129
-72.966034
-130.631042
-69.513748
-80.623306
-55.810093
-76.557121
-75.392250
-73.596390
-59.987759
-86.291115
-82.071335
-65.411240
-34.663769
-66.127663
-61.105606
-60.426521
-61.385033
-175.427994
-144.090591
-149.114349
-107.743759
-41.660782
-56.727810
-103.827179
-61.110367
-158.114639
-85.637680
-103.030464
-66.645226
-54.852489
-88.808990
-102.654251
-144.280807
-75.019615
-102.759865
-101.028778
-59.446972
-76.904533
-63.130245
-99.781189
-51.992859
-73.142296
-47.192295
-62.323166
-65.717361
-58.388073
-67.237091
-91.785606
-59.004936
-77.944008
-58.029797
-67.241173
-66.850906
-118.237793
-105.773956
-171.335342
-56.634182
-74.954872
-74.891937
-68.126785
-26.998133
-63.915241
-32.906898
-127.928696
-75.856773
-64.565903
-101.711494
-77.477867
-61.773594
-89.214844
-57.656239
-68.408890
-68.353638
-145.480423
-66.773125
-149.114151
-45.932178
-64.649277
-48.862144
-95.958771
-148.766968
-35.042992
-98.409752
-60.017231
-101.571396
-97.350121
-111.523170
-112.667419
-96.481567
-126.175774
-124.044373
-96.044090
-62.357445
-110.804298
-56.781864
-55.837837
-61.263474
-123.641113
-90.195892
-58.954510
-76.674232
-60.907162
-30.085711
-89.177559
-66.600830
-69.942726
-54.047699
-59.240475
-72.835060
-79.012398
-52.420506
-97.455818
-66.571815
-123.813225
-91.326538
-63.129303
-64.073158
-96.801720
-82.630852
-43.456463
-122.208290
-42.073227
-95.065460
-111.417809
-117.671295
-63.719055
-62.137138
-64.254662
-58.842724
-171.636993
-50.245213
-49.731880
-57.291767
-107.516113
-62.800709
-59.924183
-43.780319
-157.039627
-130.698822
-52.628578
-154.614960
-50.122482
-56.477715
-81.780296
-57.327038
-115.353912
-89.425346
-80.067459
-93.572876
-93.739174
-66.774727
-144.688797
-73.808823
-44.730244
-43.911285
-60.439041
-57.818798
-105.142418
-55.690651
-58.775982
-103.913742
-142.764420
-62.450527
-171.503143
-60.178280
-64.580444
-55.114399
-56.164631
-127.313789
-101.081558
-93.928711
-161.218002
-155.461731
-77.468864
-88.153412
-63.394157
-99.742279
-146.912308
-24.121067
-64.155548
-63.596375
-106.252640
-154.413208
-98.093880
-59.586102
-116.985100
-76.817986
-154.507324
-95.187691
-73.407501
-64.983017
-57.056812
-125.165276
-76.436226
-48.680035
-63.687706
-132.853775
-75.073059
-82.433083
-139.420486
-92.649681
-64.078613
-65.051842
-143.195312
-54.552185
-77.983665
-56.004326
-50.621864
-115.539322
-52.669571
-67.817726
-115.694138
-57.687084
-56.528442
-136.033875
-68.478310
-104.635239
-66.683769
-57.606548
-111.610435
-74.220985
-72.452209
-58.593990
-65.616852
-60.249779
-152.931488
-92.328346
-123.822800
-100.933029
-46.215908
-65.360611
-60.041157
-90.192856
-53.675529
-53.210369
-76.960060
-62.077713
-77.950607
-58.385254
-140.988922
-150.510406
-59.796600
-83.823898
-74.971939
-167.150558
-62.880398
-122.281799
-89.365761
-162.814438
-132.770615
-59.995899
-55.827057
-78.412354
-91.243698
-162.381302
-55.124645
-123.974350
-108.570663
-57.508865
-54.155060
-43.360512
-84.436188
-138.845490
-59.036915
-68.540710
-60.987617
-49.469025
-60.198204
-172.013931
-90.847839
-62.582069
-74.558823
-78.577278
-58.904415
-83.756844
-57.264126
-69.482544
-130.686020
-144.000259
-61.792820
-84.369400
-152.825455
-66.948601
-58.248001
-125.768326
-94.512299
-70.751961
-59.046059
-143.620422
-63.245056
-75.337212
-79.149574
-61.485600
-82.269470
-120.048706
-60.745525
-125.194420
-89.053276
-108.563843
-86.585449
-128.886124
-71.422630
-76.562500
-99.594727
-59.451843
-35.619408
-66.468506
-89.221947
-93.759651
-69.924332
-135.679047
-38.300701
-100.349365
-78.840393
-61.578812
-83.907158
-59.870846
-120.306839
-105.069954
-162.092346
86.353531
86.693222
68.746246
51.900448
84.558990
55.329964
70.816696
60.166504
73.943062
48.631176
81.730339
49.584171
53.462406
71.797691
48.590088
81.258156
77.525711
-67.766098
-50.158802
-125.797569
-83.860222
-150.787720
-125.592201
-60.712975
-99.603439
-108.569923
-60.306713
-109.182503
-63.281467
-130.516693
-66.253502
-113.972366
-106.847939
-141.267975
-97.858147
-110.698174
-135.018387
-68.210571
-166.142319
-67.342705
-139.498276
-65.097092
-41.854034
-88.080246
-51.282410
-61.995289
-109.319313
-53.949223
-89.536316
-71.744019
-53.636505
-71.432899
-131.134003
-152.463577
-79.952621
-113.729713
-140.931595
-112.847931
-100.069885
-162.326416
-83.251221
-99.715614
-154.182953
-69.959892
-118.353523
-86.820084
-127.865837
-122.451927
-97.064026
-69.736191
-111.768898
-84.682312
-69.760689
-65.629745
-98.968269
-104.831703
-96.176712
-83.995392
-118.787308
-83.809601
-73.604332
-63.134228
-58.923508
-63.199997
-164.703064
-65.430733
-58.665768
-64.300499
-59.556393
-130.647659
-66.841873
-42.962852
-69.184937
-60.089466
-102.334351
-140.614807
-39.839954
-32.924763
-12.402619
-156.695938
-163.856934
-67.642792
-69.343056
-84.833458
-75.688644
-59.413559
-70.955025
-70.351379
-31.376341
-109.423515
-83.993752
85.130211
50.719482
66.417847
56.904980
27.439795
88.089409
50.763817
87.028442
61.212017
98.220947
80.700607
-80.017845
-57.914169
-87.864944
-156.888031
-90.538857
-67.557045
-42.775368
-78.037315
-45.449318
-115.338104
108.501640
83.631523
57.088154
93.921738
33.205448
67.372223
62.100563
56.792648
49.379391
64.830673
74.858353
75.759438
48.494514
48.679836
82.901024
59.127331
-157.053741
-87.091743
-35.855919
-59.044106
-62.774269
-58.423454
-64.894447
-63.154758
-67.092056
-118.220116
-61.910423
-149.170654
-85.441376
-56.275776
-70.966553
-40.049896
-105.159653
-91.716042
-62.289886
-125.171516
-71.523895
-61.326809
-163.313461
-71.724724
-74.402527
-66.970085
-55.301014
-109.178993
-141.258255
-94.794441
-66.439674
-57.526871
-151.694855
-105.655319
-54.549107
-55.534382
-94.224792
-157.855469
-72.686272
-135.536560
-167.143463
-53.976391
-136.040375
-71.337112
-80.910477
-161.717743
-73.499939
-81.771400
-114.965820
-73.673065
-58.659260
-75.054230
-115.536316
-104.032753
-141.464096
-88.799774
-61.890301
-93.777237
-67.205589
-54.913311
-84.846077
-124.457504
-106.755798
-75.701782
-114.565376
-111.960663
-112.567558
-87.767670
-122.668480
-87.570496
-58.381126
-136.792801
-115.922836
-76.527283
-94.282875
-110.231918
-144.045685
-73.388855
-60.179508
-70.147949
-63.591816
-126.109711
-56.507736
-74.188148
-109.520370
-94.597748
-74.249390
-79.052155
-53.249958
-99.524101
-146.781754
-133.355057
-126.457954
-97.628632
-110.867691
-63.264439
-86.974030
-101.654991
-96.161560
-89.069214
-135.313751
-91.419754
-103.822906
-124.291130
-105.963028
-56.255768
-114.603767
-169.184006
-61.155846
-41.546303
-68.610970
-56.762722
-64.360229
-91.641563
-60.187248
-101.127533
-53.285759
-107.120781
-58.219360
-63.245880
-81.840080
-77.508667
-163.564606
-69.525314
-66.862343
-79.091545
-166.635849
-55.681446
-144.483841
-110.988235
-132.722153
-112.430382
-100.156471
-97.816658
-54.436501
-52.850441
-67.102104
-143.978653
-61.710087
-90.281830
-39.796432
-59.671219
-63.524677
-58.738907
-58.133820
-57.365799
-36.592152
-54.294735
-77.116226
-42.936562
-55.271004
-129.307022
-74.124237
-63.252369
-139.486496
-161.460678
-75.056381
-52.303497
-121.432693
-118.287132
-55.570522
-69.614952
-90.477097
-64.090347
-90.385017
-48.626316
-70.210785
-160.569748
-96.737579
-82.214218
-168.553513
-53.605881
-67.972343
-57.583279
-57.542961
-72.779259
-79.609840
-63.518360
-54.059612
-86.747902
-56.292446
-103.975609
-59.243069
-99.720253
-85.904762
-127.839691
-92.099594
-98.588638
-71.497635
-44.086617
-73.938736
-133.277908
-122.812248
-99.630356
-73.753357
-157.881836
-152.082077
-117.565430
-71.509544
-33.404427
-51.133904
-78.629494
-57.177280
-52.621826
-52.659695
-122.317902
-62.259178
-28.811935
-146.146362
-86.310074
-104.022667
-61.182838
-82.543655
-74.783203
-54.082615
-81.077721
-152.608002
-64.779701
-156.792465
-79.125008
-73.396637
-74.576057
-28.068304
-64.351936
-114.982635
-60.139614
-109.111313
-58.875946
-125.140137
-71.532051
-69.431297
-60.142395
-54.086899
-124.720802
-105.179558
-60.008701
-76.939301
-84.486206
-100.310104
-121.967476
-108.507149
-98.091110
-106.921883
-83.172577
-46.059422
-115.109924
-107.335938
-73.555092
-72.771362
-53.419342
-43.929989
-154.226898
-73.509026
-76.538803
-46.363869
-59.606335
-67.807175
-107.485435
-68.867538
-57.914413
-62.943802
-69.742371
-60.083088
-146.742905
-112.475960
-124.783455
-149.121460
-74.679169
-68.138390
-87.861954
-89.208702
-95.588753
-81.783516
-101.831627
-127.165657
-69.101074
-62.182156
-121.387260
-106.913475
-88.088326
-61.774414
-53.505371
-109.251831
-52.944771
-79.705513
-112.163536
-50.192757
-145.214264
-54.166386
-54.387177
-148.019669
-155.115768
-57.867355
-67.755287
-65.709030
-159.900436
-150.561295
-54.214943
-81.611214
-48.675938
-68.389381
-134.451157
-62.299271
-117.649658
-130.807266
-129.232391
-156.524536
-61.630337
-56.251228
-72.004997
-58.652271
-64.995132
-67.375755
-67.892693
-56.844036
-62.430233
-138.495880
-94.958870
-52.888237
-137.794083
-121.095436
-58.011547
-59.968311
-75.381531
-121.202271
-64.087715
-118.554909
-69.901917
-71.559013
-158.256042
-138.485199
-67.547943
-96.921829
-110.300491
-60.105824
-46.172859
-79.414253
-142.804214
-105.994896
-162.806763
-77.865120
-138.852783
-92.127426
-37.638390
-60.837200
-138.092865
-57.314873
-66.011871
-89.719246
-70.405655
-132.328110
-87.229240
-96.074249
-38.840389
-65.807823
-67.118256
-85.568909
-72.987862
-87.240334
-65.318069
-68.950035
-66.144211
-127.138435
-54.576927
-69.470245
-58.303291
-53.987457
-56.396687
-60.380043
-147.967255
-100.756889
-129.938141
-74.891014
-137.349747
-143.276077
-137.642426
-104.209023
-72.314804
-76.083580
-119.416031
-70.861771
-70.020325
-93.927582
21.615282
77.120392
-82.750450
-90.923569
-79.561348
-62.054234
-124.416191
-26.480629
-153.381958
-58.212498
-81.567154
-83.076469
-89.495232
-76.152199
-71.453033
-126.196915
-52.644428
-51.276569
-64.978600
-42.190826
-55.096046
-102.671394
-114.715195
-60.964756
-60.535061
-76.209793
-152.263779
-80.365837
-48.622513
-118.497452
-116.400352
-64.195770
-82.779701
-61.272980
-167.542206
-97.257027
-30.838558
-123.649094
-90.898155
-58.321854
-106.158020
-92.723076
-112.886589
-98.691811
-100.998543
-113.408226
-80.029175
-71.126541
-87.147141
-47.818169
-52.346924
-48.572773
-72.462608
-66.626778
-72.084999
-95.961060
-29.896328
-61.095436
-69.837563
-76.823868
-52.956955
-59.172638
-58.696957
-114.553139
-47.620064
-62.527046
-67.500885
-66.294876
-110.407967
-58.948376
-75.966125
-119.893654
-117.565826
-66.709290
-147.486542
-61.779652
-54.180473
-40.028458
-54.447193
-132.736465
-107.125221
-34.588886
-60.460625
-54.359138
-28.217695
-76.926430
-138.147491
-114.127182
-49.935108
-84.846390
-67.195045
-154.001053
-55.524662
-58.484959
-105.088356
-65.633209
-103.013031
-102.706848
-83.805870
-109.750427
-52.100685
-47.671780
-60.401054
-44.095428
-134.508316
-122.883125
-22.193731
74.851089
55.809052
64.415985
26.413610
63.836708
58.632561
67.387367
42.205818
51.568954
80.054436
50.287132
54.000488
62.863564
50.115574
87.590385
42.415112
37.142487
51.261787
71.976753
75.978165
79.790207
50.038364
-54.279320
-99.179047
-64.994080
-101.040604
-107.541199
-123.930305
-65.782234
-58.815575
-65.494423
-153.609665
-66.736885
-69.583153
163.295410
-62.522976
-118.626770
-86.178673
-70.582474
-113.639275
-130.913147
-96.196121
-155.522736
-58.905857
-63.464111
-63.076679
-75.093758
-54.136875
-46.958458
-64.518967
-78.051292
-107.309837
-57.734909
-61.431458
-80.109703
-63.754101
-70.263931
-62.744347
-75.382896
-49.411716
-43.897030
-56.008045
-67.730614
-65.801064
-87.871246
-98.481125
-77.249710
-87.592789
-48.182392
-50.918884
-72.279129
-39.788799
-44.254032
-56.408386
-76.503914
-60.448551
-69.773102
-102.030365
-42.681263
-119.018524
-109.415207
-106.608559
171.397446
-6.212934
-62.323135
-91.728142
-131.362640
-54.346722
-86.854858
-139.535309
-88.415031
-72.314407
-63.551479
-150.497513
-51.589695
-55.264530
-64.078552
-63.561626
-63.354797
-63.619972
-86.375168
-130.932114
-114.573723
-85.779404
-51.485531
-70.136505
-75.444954
-67.255814
-60.272305
-63.848072
-163.769592
-60.438011
-60.040104
-138.444214
-55.408276
-60.159279
-132.027527
-76.913055
-68.206444
-68.559608
-57.790024
-77.757530
-58.316994
-88.271690
-90.726738
-80.775032
-91.622330
-108.543831
-133.559219
-71.958725
-100.038139
-64.957504
-59.251015
-96.863556
-97.344513
-70.374451
-79.512589
-104.795418
-67.873611
-102.210281
162.727295
-125.547806
-60.821983
-114.542656
-69.979996
-66.204605
-64.811684
-147.543518
-93.042580
-90.127808
-118.513145
-52.558338
-92.160950
-65.717560
-45.434544
-64.184807
-62.523193
-54.350388
-57.507309
-67.811218
-69.492241
-82.563957
-50.224915
-64.155121
-56.503357
-61.068539
-74.729073
-70.160942
-110.736511
-62.323849
-152.136276
-65.544121
-60.954338
-152.120804
-62.918095
-87.395164
-82.960548
-58.596970
-62.551273
-83.529320
-50.305046
-70.264465
-57.314026
-154.479965
-117.109184
-164.079651
-107.203537
-76.443527
-47.812321
-51.154202
-51.653149
-56.620483
-68.775818
-147.438492
-52.320087
-124.282471
-124.944496
-69.307060
-109.968613
-67.858086
-150.029953
-150.879517
-109.668007
-63.676922
-90.251823
-51.118778
-76.043030
-70.942650
-135.096558
-111.238747
53.487251
42.407124
88.313332
50.490646
46.669708
59.359833
62.689659
56.670475
68.732956
43.865612
52.358452
56.940151
70.116478
56.499344
89.692345
-71.447693
-66.071854
-112.114998
-74.787857
-98.784752
-139.840714
-111.936249
-113.933830
-61.564697
-112.395401
-103.741280
-73.182724
-104.279114
-111.825722
-99.168396
-137.303085
-91.832100
-148.141632
-82.457214
-42.390881
-93.957771
-105.258568
-72.439789
-70.496979
-61.681503
-65.346260
-55.318863
-157.543167
-55.513496
-72.316071
-114.976746
-55.896641
-136.428177
-112.323837
-63.388634
-78.234192
-59.374676
-52.959949
-58.788849
-55.431835
-83.057007
-57.232136
-71.075356
-61.637074
-143.717178
-136.062576
-86.317825
-53.224770
-60.836773
-161.104233
-130.659256
-101.417595
-83.783615
-163.456543
-108.121506
-99.846970
-158.122894
-100.181984
-99.722122
-61.257763
-102.209229
-72.180099
-77.724136
-105.643654
-68.675537
-69.555511
-43.778996
-112.930588
-102.880363
-59.889484
-80.905632
-104.826416
-48.819759
-56.665226
-47.484512
-157.678070
-82.381409
-80.291847
-62.149220
-165.365585
-47.601128
-130.464340
-70.327110
-57.481915
-43.849831
-146.845154
-62.003975
-75.825203
-76.073074
-89.262497
-89.912468
-64.338776
-82.643784
-75.223953
-72.859932
-61.247334
-66.637482
-66.626129
-55.701691
-115.759476
-89.115761
-158.678955
-54.307873
-67.975937
-60.622536
-125.853493
-90.811493
-152.366806
-123.572922
-78.577576
-60.235722
-33.724979
-82.071098
-58.122181
-49.260124
-60.615417
-51.052883
-81.972160
-69.807236
-60.465710
-41.472332
-83.986992
-139.500076
-56.077137
-90.775032
-72.556198
-99.517792
-53.378124
-99.895325
-59.290825
-53.755028
-68.356194
-54.056858
-53.558685
-138.520660
-76.879585
-114.320824
-115.561989
-52.199539
-50.157654
-74.450027
-105.930763
-64.714851
-59.340878
-70.709618
-91.619957
-125.198769
-57.465179
-64.383530
-153.772034
-52.744198
-79.857475
-98.263084
-58.625431
-102.181198
-118.010254
-67.277298
-66.112709
-50.817322
-103.051781
-105.900482
-87.240250
-124.121635
-87.989723
-132.855591
-76.992409
-91.599869
-67.462044
-66.895752
-67.461945
-70.297005
-58.206547
-96.124329
-90.250519
-72.604477
-157.848251
-156.479034
-73.136383
-69.077454
-76.364159
-58.382896
-48.376228
-121.688423
-77.632462
-118.656662
-56.300678
-63.266495
-64.935341
-68.061455
-85.974541
-47.901371
-60.808624
-124.263496
-81.042244
-56.917206
-56.327145
-59.761555
-61.213352
-70.040337
-58.542107
-114.141212
-61.212505
-106.960907
-174.427811
-99.010193
-44.731117
74.610321
75.513962
78.381165
-64.889084
-85.537796
-104.307953
-50.352257
-53.138233
-55.817646
-131.324661
-99.591927
-63.085674
-61.826809
-56.695290
-52.023724
-71.060059
-54.453636
-59.993660
-56.619373
-49.123058
-59.903557
-54.224976
-63.902687
-75.765717
-45.563396
-88.119568
-72.892570
-83.429474
-136.516525
-105.495064
-114.733032
-106.382133
-112.595444
-68.758553
-96.337021
-57.032520
-98.160675
-64.763062
-22.966358
-101.177551
-85.641006
-72.519417
-110.744720
-65.268890
-59.218872
-97.009605
-95.027451
-63.691605
-57.564709
-48.035767
-84.770943
-118.832047
-85.976082
-133.108490
-39.043335
-145.724548
-51.187347
-64.646210
-90.078445
-114.933922
-65.036171
-100.800407
-90.044624
-74.614540
-95.245422
-102.568626
-111.832100
-116.648026
-104.235756
-51.452255
57.364460
45.587582
46.632950
60.537651
57.640648
-153.809647
-66.877739
-50.174393
-75.644844
-105.094666
-37.177944
-43.065933
-57.662189
-96.708496
-51.712204
-117.229607
-62.516491
-68.302383
-83.184715
-85.972519
-87.312683
-74.981071
-142.578339
-148.825150
41.663918
55.690540
52.254379
71.861359
60.722633
69.680252
56.169674
70.137535
56.066319
82.995239
-144.592789
-62.973179
-117.445625
-22.358356
-125.258392
-63.445816
-94.867638
-57.368526
-48.037811
-51.835182
-122.589485
-27.338404
-170.386246
-89.752441
-55.442226
-139.306946
-47.933895
-123.196632
-62.389378
-89.327019
-61.908333
-59.251976
-146.869293
-62.192905
-155.796280
-56.059879
-79.304977
-53.868687
-147.850906
-144.913986
-153.349503
-65.897087
-60.036320
-55.910698
-55.794933
-69.878502
-61.423847
-77.762627
-112.727455
-66.323578
-107.934746
-169.175110
-61.617020
-74.476151
-83.801590
-55.370880
-68.298744
-127.423576
-140.157959
-59.351658
-127.715813
-62.370865
-55.576767
-48.238598
-25.957514
-79.806366
-92.209579
-56.930630
-63.884403
-58.407383
-61.416458
-59.396236
-74.725777
-107.402382
-61.138340
-43.371983
71.392784
63.996162
65.482285
69.511650
32.516842
59.519234
-54.175301
-68.994995
-143.642548
-150.751343
-63.298939
-140.811874
-144.576767
-68.411537
-62.666626
-69.670860
-84.607750
-67.521141
-53.069805
-75.242821
-76.162216
-67.509041
-76.808754
-38.868778
-86.370682
-74.229843
-80.207771
-61.633999
-149.986099
-66.159668
-57.692760
-109.687477
-71.676193
-73.767555
-85.769188
-60.072834
-93.822083
-56.666584
-83.444313
-83.551353
-70.497063
-71.730080
-105.858528
-120.247086
-113.913345
-58.051365
-56.199970
68.730713
57.115330
71.317566
-63.157917
-58.717365
-100.471077
-91.755470
-53.889317
-63.463165
-85.588501
-111.750839
-70.734978
-65.602570
-42.615494
-78.597366
-61.399410
-59.836052
49.904869
43.482887
58.547817
57.385723
56.485130
47.191879
50.223473
39.060314
79.332359
52.945057
75.037315
-146.045883
-150.061630
-49.816902
-39.261364
-112.790703
-89.487236
-54.282742
-43.897228
-140.304276
-107.551170
-91.220779
-60.863445
-147.127792
-52.859798
-62.034870
-51.270840
-63.163216
-84.238235
-103.234093
-128.387848
-90.095078
-82.840492
-135.728348
-99.252831
-60.970596
-131.214233
-66.077721
-48.862202
-146.380127
-65.587387
-56.781696
-62.868076
-156.651276
-47.658852
-57.728687
-53.440002
-88.147133
-69.869453
-135.801727
-110.164139
-62.424038
-97.602173
-118.954689
-43.163643
-68.482681
-117.036484
-85.268959
-97.195419
-91.668076
-65.601166
-85.461647
-66.212303
-61.183792
-35.591282
-79.867294
-90.474091
-97.090385
-155.146667
-74.199303
-146.557709
-73.718544
-65.137634
-74.459213
-69.615036
-94.123405
-121.601509
-73.886833
-62.268078
-61.885117
-99.926712
-75.972733
-74.158173
-72.670555
-123.491737
-61.405315
-57.589706
-92.127335
-116.672981
-52.331291
-57.450974
-112.842621
-71.877548
-63.137726
-132.408325
-100.297928
-59.141758
-65.026047
-58.802559
-60.167046
-64.493790
-152.720413
-58.964542
-55.832836
-150.279816
-67.210617
-115.506660
-63.147636
-148.735992
-107.430168
-152.808319
-63.365765
-46.407856
-59.460987
-93.689384
-60.442200
-56.537098
-56.653038
-97.054230
-107.411095
-99.094803
-156.352020
-101.455536
-66.663757
-64.567001
-79.677086
-99.553375
-117.860710
-92.368896
-68.041504
-122.249382
-140.409012
-102.212509
-123.652397
-100.975357
-73.044098
-59.367558
-47.350292
-139.928513
-90.450302
-143.296158
-70.382225
-77.100983
-81.471191
-110.153046
-106.109177
-109.359764
-163.528488
-80.365822
-66.613571
-61.578018
-27.854092
-64.895370
-81.115059
-72.163239
-139.754974
-47.655571
-52.450630
-102.195091
-83.040962
-74.751625
-82.087364
-90.713913
-117.594170
-105.003044
-143.425201
-64.692436
-147.844086
-79.871475
-88.441971
-88.879814
-94.941444
-39.913376
-129.458542
-61.314209
-74.180672
-52.116280
-167.133240
-35.277603
-58.030239
-53.619686
-130.784897
-58.637840
-48.486092
-78.176140
-76.053589
-70.332329
-38.782932
-57.369999
-81.268097
-80.649292
-60.611893
-58.367466
-50.501591
-148.737640
-51.190624
-71.142548
-54.798130
-51.103031
-71.844994
-72.473450
-110.997238
-52.452324
-108.988770
-111.200859
-148.972198
-65.070183
-65.691986
-62.828243
-73.050598
-104.138306
-62.573654
176.962540
-69.141945
-153.625229
-69.981293
-60.682442
-155.064804
-92.131340
-123.966629
-56.050232
-111.228836
-97.560883
-80.556183
-143.180023
-60.238701
-172.851715
-104.770935
-150.436447
-114.458366
-66.697189
-96.754509
-82.805832
-134.741196
-59.007011
-161.392136
-57.864227
-133.382339
-143.192581
-132.044861
-57.107834
-63.688122
-89.516273
-137.314667
-165.915192
-69.475182
-67.611855
-88.383926
-67.367844
-123.001854
-85.697624
-45.313404
-122.788857
-95.122910
-60.562847
-122.461472
-123.273941
-112.703308
-65.163155
-87.031731
-138.695953
-58.529594
-120.461838
-44.877781
-68.107033
-55.454151
-66.813461
-61.782043
-98.267815
-76.504364
-84.845917
-62.432289
-140.711472
-72.731430
-99.817657
-94.816856
-73.111572
-123.883919
-59.917660
-121.349480
-57.623688
-78.799057
-31.270401
-65.473808
107.553833
31.620417
55.287186
47.088333
71.353500
79.325439
-104.609322
-81.819519
-84.881119
-76.572922
-59.878101
-62.940239
-62.351128
-63.228275
-57.439327
-125.785614
-103.474289
-61.396088
-124.317360
-116.136513
-115.397064
-58.030041
-59.704887
-98.110794
-85.809288
-99.121613
-99.004410
-61.265251
-88.167915
-64.363983
-100.259399
-87.492958
-128.880859
-67.033035
-115.021019
-125.918434
-57.964371
-115.460121
-124.352493
-65.414749
-75.352066
-57.096561
-101.536552
-42.597378
-74.199539
-32.684422
-61.733807
-169.214233
-85.080154
-64.815430
-80.732338
-70.862869
-47.033455
-91.029671
-117.295624
-54.588921
-83.544113
-152.022202
-40.126068
-51.363373
-66.983810
-91.384979
-81.515678
-62.911762
-136.100876
-125.358444
-102.778015
-110.459366
-116.113129
-60.158009
-134.011124
-47.574390
-75.782646
-54.932163
-58.794361
-53.690960
-53.430176
-56.745560
-115.550934
-76.373299
-110.068535
-95.383003
-138.647888
-127.302094
-58.684311
-102.310722
-160.786453
-107.184906
-64.482033
-138.741486
-91.238586
-69.868896
-163.309357
-42.094837
-62.528458
-81.263474
-40.911880
-68.369820
-49.163837
-71.756653
-90.463509
-120.239761
-59.173397
-71.795982
-52.171703
-151.368073
-61.287743
-51.738152
-82.456154
-71.801270
-57.129265
-80.459488
-166.196426
-86.026184
-136.471786
-81.745529
-149.746017
-68.058983
-88.244804
-100.223366
-94.618782
-103.536057
-100.710030
-75.021042
-73.320084
-60.167858
-69.877861
-65.074173
-78.964920
-143.028351
-113.481041
-57.379589
-63.551628
-91.745117
-64.346840
-40.619026
-65.940292
-64.008972
-90.900238
-54.574589
-87.769363
-62.590374
-139.556610
-69.988960
-84.041054
-155.408264
-46.764679
158.426743
-71.987068
-60.766647
-130.693436
-30.834522
-84.520103
-58.353233
-88.048836
-160.763885
-56.037815
-73.457085
-67.955635
-157.993652
-108.842056
-66.752892
-51.356037
-117.643814
-140.845810
-58.027309
-80.822098
-121.908501
-58.453098
-50.334221
-148.291168
-83.689445
-151.583817
-139.242111
-66.044838
-68.138390
-65.148178
-72.085442
-110.085693
-76.670784
-88.588081
-72.316597
-50.634178
-61.406948
-45.822639
-60.369995
-64.506760
-48.956310
-63.000042
-70.339226
-69.986992
-57.662632
-132.785309
-62.793308
-158.492279
-67.010406
55.741005
61.452679
61.405842
51.526737
51.706551
86.706169
51.938286
70.128113
50.157822
47.400669
71.364548
59.769615
68.514404
94.242134
83.191910
43.583355
41.507824
-64.513168
-62.166130
-55.671661
-64.495789
-129.215698
-78.441795
-62.625755
-104.335884
-66.377357
-91.282944
-96.126740
-82.971504
-133.615616
-84.550415
-76.394936
-58.886002
-53.865078
-75.234634
-171.859253
-64.770538
-81.884018
-163.254074
-124.697227
-92.823730
-53.335598
-117.759529
-94.573448
-117.467155
-59.986755
-102.940231
-87.683327
-156.786850
-176.226334
-81.544075
-61.638371
-176.230576
-142.745651
-75.037079
-40.649944
-85.446335
-73.455154
-79.383247
-71.318787
-57.249142
-49.673500
-65.760651
-94.909355
-66.713203
-106.692612
-70.845535
-87.343048
-72.007202
-151.919495
-131.911438
-66.226486
-52.891685
-48.959248
-84.117622
-69.144142
-62.564980
-90.919121
-148.684052
-80.775185
-48.486679
-160.397034
64.136108
69.996529
79.516724
56.363064
83.002357
-83.796097
-34.012775
-70.283463
-57.137184
-55.666355
-150.884613
-152.874222
-151.486618
-52.467884
-65.334747
-55.921009
-62.678253
-61.266205
-130.996521
-163.575409
-156.047104
-66.003433
-106.022575
-67.030182
-73.385948
-127.013588
-74.238205
-56.595982
-59.040501
-66.640366
-70.847855
-40.012833
-57.812847
-110.493309
-84.046730
-139.501465
-73.483391
-80.182503
-151.291367
-124.361412
-84.269203
-74.775627
-70.037354
-92.488884
-41.107819
-103.806885
-64.034233
-63.600792
-86.337555
-59.685688
-87.664124
-148.500046
-102.889114
-105.252281
-126.900970
-61.806870
-68.196075
-129.046143
-60.323456
-134.171280
-62.607880
-53.217052
-54.500465
-61.854279
-88.549858
-71.745682
-146.732452
-121.473694
-116.465729
-104.797028
-102.517776
-73.019440
-67.044601
-91.651405
-110.020035
-95.472519
-58.957050
-69.667068
-64.236702
-158.007294
-66.624268
-116.417999
-56.408386
-135.729065
-118.963745
-82.736710
-66.073181
-96.133949
-73.082428
-104.788414
-67.233704
-105.531868
-100.742142
-70.401924
-63.173893
-95.605270
-53.758720
-99.449936
-96.158569
-112.978233
-69.444000
-76.321983
-90.428535
-64.382988
-155.004349
-43.566093
-108.566628
-46.436188
-72.173637
-71.665802
-56.508636
-79.845779
-88.957008
-60.532372
-72.535660
-53.846909
-72.667656
-123.411240
-58.440353
-64.189972
-82.621040
-71.324562
-49.204365
-35.412865
-87.504478
-46.648567
-71.389244
-80.689476
-86.960571
-87.615974
-78.028191
-61.630432
-65.483559
-10.571495
-75.335533
-133.985931
-58.942970
-52.230732
-60.780048
-50.405453
-136.140274
-88.642563
-74.645302
-119.549545
-110.181679
-56.777306
-56.641823
-42.290154
-38.059029
-81.320564
-112.059784
-159.459946
-62.568253
-100.810356
-62.289478
-103.039322
-120.332870
-90.506340
-143.980423
-139.183960
-62.528671
-119.623177
-84.386200
-52.862553
-46.055847
-155.850601
-129.934891
57.386974
59.832790
-156.664703
-57.539764
-48.649525
-72.980232
-100.722099
-59.758858
-54.203026
-151.893585
-83.181709
-64.712006
-98.418900
-155.702454
-152.744751
-63.998486
-73.769966
-73.375389
-117.348022
-60.928406
-85.066734
-32.694729
-107.489212
-156.208054
-69.557121
-117.768791
-68.447914
-73.237427
-156.204941
-78.897163
-89.489151
-63.883125
-87.083305
-66.892166
-90.849319
-151.221985
-60.401997
-66.112617
-67.102959
-59.684616
-65.540276
-80.369835
-68.580109
-69.160789
-59.421982
-57.844788
-85.969032
-65.201683
-55.100651
-76.693611
-99.035248
-81.445099
-61.961246
-105.783112
-72.958954
-141.875290
-54.380764
-58.184895
-76.056419
-64.101624
-48.155643
-86.240753
-88.508995
-43.488037
-59.535854
-101.918930
-76.228111
-29.273384
-133.808441
-66.638802
-75.872467
-158.877579
-59.751762
-166.102463
-157.834549
-61.893444
-82.399239
-53.476830
-157.551834
-57.435741
-138.576355
-126.571526
-97.275108
-87.695671
-62.308014
-147.436050
-94.952271
-115.016525
-105.248581
-128.408417
-102.356453
-60.290104
-63.358799
-45.201313
-65.753159
-55.546570
-40.802280
-59.232006
-109.315971
-93.314194
-93.964104
-116.457588
-102.652992
44.286106
73.654343
68.385315
83.460114
68.192917
-64.176956
-60.690010
-102.695824
-120.885490
-93.789062
-144.910233
-76.770241
-95.480614
-154.053680
-100.681511
-134.716125
-99.941216
-55.336945
-54.884487
-68.992729
-59.065765
-88.055809
-162.338623
-63.240726
166.046280
-109.628113
-72.173851
-73.370865
-140.077484
-63.474884
-62.497028
-47.945614
-81.823479
-63.743324
-80.225502
-79.010269
-71.379028
-61.853580
-117.453712
-67.133667
-103.830696
-41.055508
-73.546318
-68.324608
-44.611324
-60.844601
-59.835522
-164.882202
-77.969391
-51.217777
-78.600388
-129.275742
-154.049530
-77.308243
-82.103203
-61.828377
-142.677551
-79.117516
-116.317421
-66.230934
-66.254173
-149.960281
-80.396103
-75.753265
-66.638969
-112.843109
-68.716698
-73.730087
-64.228485
-57.189747
-164.193558
-158.326035
-61.512764
-100.689468
-68.411743
-64.846802
-72.628021
-109.179489
-66.248489
-86.680687
-130.899139
-65.161980
-165.964188
-104.203392
-63.193802
-126.230263
-81.016762
-55.802967
-79.973068
-68.237442
-69.830734
-72.213333
-49.731903
-119.358345
-62.118492
-77.669502
-109.399979
-78.870270
-49.707520
-141.859955
-169.256851
-105.631523
-79.490585
-135.565125
-76.152412
-153.775803
93.973564
47.672012
83.428024
20.013775
48.218933
62.221436
45.434021
57.222359
47.650501
72.095413
-54.326000
-105.577682
-57.159313
-149.656540
-84.109428
-63.225796
-77.992767
-159.380005
-53.912056
-165.940857
-149.182022
-78.514084
-85.638641
-84.065781
-64.427910
-142.599609
-89.989967
-105.782288
-35.805859
-81.939934
-126.208954
-155.821945
-100.822334
-85.860176
-75.116211
-65.244446
-93.037315
-57.975365
176.807129
-59.398422
-113.769058
-57.257843
-62.656696
-52.484066
-82.446701
-64.461029
-64.211739
-107.089645
-91.446808
-98.446541
-60.891537
-148.219437
-59.979324
-86.619408
-77.355850
-146.686798
-56.560699
-93.522186
-79.048523
-59.568058
-74.662506
-121.219131
-61.490665
-61.423355
-72.708893
-156.884933
-157.979996
-62.226627
-46.169632
-159.696609
-75.563118
-142.756851
-153.704605
-164.480545
-61.164703
-125.094337
-107.314285
-112.181648
-89.867180
-142.380325
-85.284157
-33.307503
-59.783325
-151.748108
-65.268318
-102.749443
-108.738731
-61.798550
-56.243126
-70.918251
-62.120766
-107.188599
-60.284142
-70.818375
-159.747604
-73.157196
-59.391327
-109.271973
-67.556099
-65.194016
-68.911476
-66.693268
-135.007675
-90.891754
-70.359299
-69.141701
-48.489700
-114.762665
-65.958984
-155.453079
-114.726082
-121.339958
-151.843292
-136.968185
-98.513481
-130.966354
-65.939072
-47.412956
-114.552086
-65.653404
-115.919724
-63.906506
-97.154396
-32.679108
-46.567127
-46.156761
-56.717251
-64.706474
-60.859585
-53.600109
-137.057800
-61.680622
-129.257950
-64.086182
-162.850098
-103.255936
-136.474731
-51.998661
-69.620491
-60.128414
-87.313446
-77.055855
-79.230103
-69.374702
-82.431587
-70.956467
-66.828346
-77.167526
-89.833794
-164.275101
-66.307381
-66.978577
-134.989639
-69.978729
-67.809944
-77.044708
-83.467964
-77.269920
-93.067726
-144.481461
-96.360870
-113.842361
-89.616653
-68.204453
-86.325615
-69.827667
-62.698723
-108.750786
-65.312721
-44.099556
-35.872433
-82.759583
-30.362293
-119.630455
-154.196091
-72.989059
-66.515564
-30.314587
-79.984215
-68.107040
-65.531143
-60.095001
-111.202950
-61.635979
-67.029381
-64.147797
-71.963692
-56.127750
-51.284035
-44.987431
-51.977310
-53.537899
-64.419678
-140.383606
-33.472786
-154.556137
58.828388
-82.566711
-48.943100
-68.928864
-75.062141
-61.223885
-62.774094
-116.778389
-65.381142
-63.679672
-56.483612
-108.389053
-73.886276
-99.413902
-62.290302
-93.277214
-162.420776
-68.750336
-65.845024
-117.093399
-103.494057
-114.682228
-65.533768
-153.546585
-133.883179
-84.513237
-90.122681
-163.382156
-84.984589
-67.830261
-129.038116
-96.837204
-142.529114
-92.237206
-108.031036
-140.849579
-59.000996
-70.025208
-88.004410
-176.795578
-24.249929
-65.294739
-68.904556
-83.454155
-129.362076
-60.430820
-46.779633
-147.135544
-69.776482
-50.882626
-63.153183
-77.541344
-106.382362
-75.441116
-107.927887
-78.491707
-93.996521
-94.372810
-77.495987
-48.012642
-90.315811
-62.773548
-77.103966
-77.114822
-68.334663
-65.502678
-62.149254
-98.239487
-59.295040
-151.764755
-55.055927
-166.261871
-66.207161
-171.855911
-61.973541
-41.508038
-75.128235
-66.859406
-43.589478
-62.286369
-33.682865
-71.249458
-65.347832
-68.260002
-68.404968
-61.596439
-115.986008
-63.789440
-64.655075
-50.765739
-36.228146
-82.504044
-61.469666
-85.705101
-80.306755
-88.484360
-83.456764
-81.105995
-158.099197
-80.867683
-111.993752
-58.871407
-86.366798
-128.646011
-47.251926
-68.746643
-101.942055
-87.575851
-95.953224
-110.358162
-52.673172
-87.380363
-56.604218
-107.859238
-87.538307
-51.449802
-73.101715
-58.131115
-75.437607
-115.744560
-150.064102
-158.973114
-62.489704
-73.314339
-75.498314
-71.580818
-67.493767
-72.699532
-46.633541
-37.389820
-53.042072
-95.173981
-66.681534
-77.825317
-47.487106
69.831429
81.178116
-77.954285
-82.184280
-93.419708
-74.130814
-58.744888
-126.367836
-91.933655
-140.112381
-75.433723
-113.169479
-69.609703
-71.800697
-69.030121
-62.518208
-86.357178
-19.848434
-94.807129
-77.259048
-73.132446
-46.006973
-51.849854
-141.661530
-60.025646
-62.718777
-57.643810
-63.175285
-77.860435
-84.779984
-63.260265
-124.863037
-107.945450
-90.003159
-59.713512
-65.166008
-97.648361
-140.612503
-60.280514
-115.358078
-113.034187
46.834709
59.819687
75.458405
55.055965
47.936501
47.566502
-67.734070
-137.818649
-66.664124
-61.206345
-95.107155
-111.083992
-64.816788
-109.963051
-67.438446
-62.134945
-36.961483
-36.894249
-99.588623
-139.593399
-143.126953
-141.855865
-159.001556
-104.907288
-104.156311
-78.085670
-67.086479
-56.054989
-171.229553
-129.893036
-82.475021
-68.718651
-155.451477
-108.852036
-101.372009
-141.868896
-115.974312
-137.346954
-55.963474
-67.335228
-78.023529
-140.552460
-128.598007
-141.387970
-139.227982
-108.519257
-157.135681
-81.195900
-106.007614
-93.405113
-88.581940
-45.209610
-54.358414
-115.329582
-57.504936
-61.112976
-61.111668
-36.137455
-43.410141
-71.506790
-40.756847
-68.864685
-161.016541
-153.458221
-147.956192
-157.130630
-55.798794
-72.319420
-69.294617
-69.421326
-91.259926
-79.482681
-57.929691
-93.297020
-94.584915
-74.280502
-55.146118
-122.437172
-65.716576
-97.989166
-61.743153
-28.072870
-121.019783
-62.606953
-49.414604
-56.222061
-62.617298
-68.698486
-61.711502
-59.584339
-90.012123
-71.035316
-68.224541
-87.870934
-53.247993
-74.723343
-66.200897
-73.597336
-99.092232
-140.164642
-56.953674
-82.097466
-82.058281
-60.759754
-155.740768
-55.096691
-63.449490
-94.369652
-136.180130
-116.816666
-169.678101
-92.218056
-64.149574
-92.007088
-138.153839
-83.472511
-87.673439
-70.816185
-105.029930
-60.910900
-148.714859
-35.811214
-82.030602
-64.251762
-41.923763
-130.130020
-57.306423
-150.781113
-80.929192
-45.541126
-62.778500
-81.874146
-147.488342
-59.991890
-67.009506
-78.165123
-61.543568
-60.662266
-47.169567
-52.061634
-112.651863
-123.808800
-103.491631
-88.263817
-84.119591
-90.505150
-84.716278
-143.516449
-40.151928
-73.359657
-48.561924
-80.051888
-141.126297
-167.062714
-83.682953
-55.598965
-63.456566
-77.176323
-105.749840
-72.898376
-64.345352
-72.433464
-111.850929
-119.847519
-122.615929
-103.767632
-69.015495
-97.340370
-52.723442
-55.592484
-156.557266
-66.641937
-99.234825
-98.300964
-95.301361
-64.133667
-111.773323
-60.072468
-68.177567
-108.336449
-42.194405
-63.394329
-100.912102
-67.172104
-48.423283
-83.375679
-51.693565
-44.321854
-62.111519
-137.600128
-75.213974
-162.990326
-94.664703
-57.338917
-114.994408
-86.195755
-48.573017
-67.448296
-61.997475
-87.473953
-54.070530
-63.473026
-124.210808
-54.890144
-78.204338
-128.008850
-80.965675
-118.749405
-88.588409
-118.483330
-116.976517
-112.977562
-160.556625
-73.707832
-90.739647
-102.661827
-92.229904
-103.666771
-113.667931
-53.858986
-130.313965
-61.095055
-150.393356
-49.457542
-66.013947
-93.619034
-62.417168
-160.775314
-82.215202
-151.699051
-32.509857
-51.017605
-60.871010
-48.441853
-131.119949
-53.072170
-53.667992
-66.264519
-32.868633
-68.741821
-102.345032
-59.645329
-54.830029
-61.371502
-114.155716
-55.760254
-68.588516
-122.482468
-61.000553
-80.799751
-55.229057
-124.164803
-59.339294
-85.224792
-41.391129
-140.490952
-61.237804
-74.281471
-56.826935
-64.665825
-61.333328
-70.208549
-82.154030
-65.498116
-54.902626
-69.529411
-47.958893
-58.930035
-42.134884
-84.792412
-145.687408
-52.896461
-56.879860
-64.078552
-79.946396
-53.152092
-66.164856
-55.994774
-64.374359
-151.018616
-71.680092
-88.348053
-96.836067
-106.573563
-102.786575
-157.457291
-84.348244
-148.963074
-77.649956
-61.843575
-57.896217
-141.243317
-98.168648
-59.569279
-101.971245
-77.316559
-65.004303
-98.883972
-70.629219
-93.139732
-97.942261
-82.345673
-135.723099
-47.412430
-56.659904
-92.533745
-136.961426
-84.592628
-174.141464
-64.792603
-63.540562
-99.102196
-100.707008
-67.976311
-88.128372
-107.517639
-109.947632
-163.430786
-146.520660
-87.844788
-118.633553
-90.896355
-67.857307
-60.684269
-156.974808
-106.017586
-118.599632
-71.216385
-85.551132
-71.495178
-48.183552
-83.919167
-81.691315
-121.214592
-58.832077
-60.342281
-101.202568
-84.950340
-42.276432
-56.066326
-99.413361
-88.095383
-118.127258
-85.327377
-66.830299
-144.198135
-57.744549
-61.621498
-39.428082
-124.037086
-131.596237
-131.649002
-121.405838
-71.128822
-62.716793
-68.548470
-63.638172
-47.705631
-137.362213
-52.328037
-68.741737
-66.211334
-157.015320
-51.432167
-93.335899
-91.639160
-54.463661
-66.362000
-69.930244
-94.919601
-98.849464
-144.323822
-56.056000
-76.145500
-71.952614
-56.748825
-30.853760
-58.892380
-58.578739
-60.285049
-80.846016
-91.933060
-113.514275
-54.227177
-83.537666
-123.829163
-63.180798
-107.012886
-58.263458
-54.132389
-79.891472
-122.115921
-156.404541
-88.091133
-85.258636
-51.601429
-57.325043
-57.429729
-121.816605
-62.076286
-59.046074
-51.669987
-55.847225
-71.780075
-104.749771
-143.960602
-59.954155
-167.142044
-15.774908
-85.700172
-136.850128
-118.851364
-76.360558
-100.595291
-58.851570
-153.145981
-92.976875
-39.379112
-51.429707
-54.671066
-74.753036
-138.992737
-103.319382
-162.858276
-111.355415
-101.215202
-65.359200
-107.879471
-71.362907
-58.277706
-70.397301
72.730598
-56.800556
-163.803848
-164.096146
-120.102425
-150.169403
-19.785646
-65.132820
-62.448471
-63.624977
-93.665054
-102.631798
-151.861267
-106.923645
-92.851036
-128.198273
-108.053337
-76.651276
-58.323605
-156.753601
-75.246315
-109.025269
-76.558861
-98.797310
-106.812248
-100.705528
-68.862595
-83.414749
-95.807899
-123.730179
-77.970894
-74.713005
-35.279102
-68.128197
-155.994766
-98.437691
-53.085079
-116.069550
-90.268929
-85.793640
-64.703789
-51.987679
-48.966450
-143.821106
-74.671463
-157.641815
-166.712204
-113.256828
-137.730957
-122.933205
-84.441528
-62.630135
-128.766251
-73.501640
-127.314339
-53.539158
-61.846046
-58.211246
-64.805077
-71.182701
-131.381516
-49.011089
-79.955734
-70.097153
-73.515152
-54.534397
-24.371788
-113.390175
-119.036873
-60.365658
-96.155869
-173.343140
-59.832066
-89.738609
-67.043030
-132.703354
-103.398720
-48.453117
-55.557030
-52.772598
-65.941689
-75.089661
-68.236053
-76.515900
-49.059738
-57.401554
-71.981041
-41.317883
-54.565868
-58.608799
-99.803398
-68.765297
-134.739304
-80.024033
-113.865135
-92.282303
-121.876526
-62.979191
-78.040367
-80.417198
-58.065258
-64.503250
-161.673889
-87.255333
-83.613098
-115.960403
-87.449547
-119.072128
-113.722847
-98.162064
-104.252716
-156.461990
-110.105400
-78.355316
-92.944710
-90.139336
-109.876869
-63.644428
-60.579472
-54.646500
-90.487877
-86.830971
-107.985985
-154.739502
-100.965462
-61.738773
-175.147705
-162.761658
-70.732971
-60.670025
-144.966461
-48.839298
-155.801147
-134.708038
175.152679
-164.703735
-153.930893
-65.128448
-21.808754
-144.617996
-78.040840
-61.886215
-63.447918
-67.769157
-135.977203
-134.632355
-76.445190
-70.377174
-161.415253
-101.055901
-64.412308
-57.589336
-62.560925
-157.573868
-62.083050
-59.167912
-87.022095
-80.882294
-74.912300
-77.641167
-56.275032
-53.829002
82.583504
31.859095
38.693336
38.515182
45.218502
74.533875
54.093231
43.287342
82.005478
87.041298
-59.552662
-63.525768
-84.431091
-58.131462
-120.434097
-64.522980
-96.331932
-70.083366
-73.003868
-121.080330
-80.222099
-143.791519
-115.590698
-80.204903
-50.370430
-128.240250
-60.585236
-149.791946
-83.180397
-116.483582
-125.444473
-92.407173
-115.001839
-117.857040
-66.725548
-124.678268
-60.138424
-65.414597
-61.142525
-75.308464
-120.440216
-42.095787
-54.736759
-56.349758
-29.768270
-95.497185
-102.463425
-127.299011
-46.910061
-63.401939
-73.417465
-157.387360
-128.427200
-70.593811
-53.694580
-30.007498
-41.051682
-96.785988
-80.393517
-75.829033
-86.499054
-107.800026
-55.838234
-64.887497
-61.333893
-160.639069
-82.364273
-136.337997
-129.276306
-74.420105
-147.302399
-70.015480
-48.619385
-143.819107
-152.855911
-59.077950
-80.592781
-54.789635
-60.453278
-56.437927
-60.806000
-65.089607
-152.364960
-124.716187
-106.461121
-55.032841
-108.157875
-53.146763
-54.266819
-120.471092
-159.159271
-95.359894
-79.835312
-60.498539
-104.914001
-66.361870
-69.356087
-117.715652
-65.025642
-65.312820
-157.532654
-33.778774
-65.441277
-73.229485
-147.723541
-103.548851
-59.632629
-120.484123
-89.046768
-99.786522
70.502892
29.518181
67.728027
52.220898
55.107368
18.576584
72.225807
79.825462
70.976578
-87.889351
-80.112114
-100.763374
-55.016129
-60.116535
-96.956314
-105.294945
-83.062195
-23.729372
-56.554115
-52.679970
-63.551517
-53.347878
-63.260712
-63.995251
-62.294670
-52.225471
-53.616047
-65.060036
-145.181137
-108.762489
-92.632507
-57.693661
-66.962166
-47.260231
-70.233582
-59.462955
-75.233246
-45.970715
-47.675438
-62.206852
-116.717461
-45.748211
-43.375465
-55.096161
-59.702782
-63.336510
-125.641319
-66.518974
-65.565659
-109.500282
-61.792576
-67.915901
-60.149742
-84.404846
-71.840721
-65.936623
-56.264809
-68.831245
-166.533264
-69.537819
-90.398804
-73.185799
-113.321564
-105.708069
-88.589287
-94.554924
-83.956604
-64.760559
-48.176727
-54.464901
-72.749077
41.039867
64.762840
82.580597
64.373344
37.847759
48.901558
61.971886
84.093376
-65.151924
-73.871712
-120.008125
-120.833824
-119.837517
-54.414570
-132.901764
-58.732746
-62.538971
-81.818214
-63.094894
-62.202522
-58.841736
-110.332275
-40.831707
-73.878433
-44.747684
-52.019451
-131.719284
-63.850826
-73.273148
-63.084927
-136.138016
-91.004570
-91.345360
-54.100754
-72.329979
-59.760853
-53.266392
-112.978851
-65.747169
-70.716713
-75.028542
-70.217247
-152.909958
-69.601768
-125.081520
-53.027939
-54.643642
-92.480537
-92.998154
-120.261169
-85.338860
-64.380318
-150.497635
-58.478466
-71.201820
-151.174911
-54.143440
-60.119648
-138.810425
-53.994476
-52.936245
-53.673813
-155.260361
-60.557014
-61.033070
-59.281647
-102.168106
-63.211479
-69.649223
-61.687622
-119.073334
-65.938927
-80.046257
-69.148956
-62.838917
-74.381287
-47.696579
-74.804367
-96.877213
-76.734451
-68.607033
-97.099854
-69.542206
-55.231651
-66.465385
-54.591156
-67.232620
-97.041946
-73.132019
-68.898399
-117.616425
-113.193726
-103.252586
-64.152054
-74.686226
-69.316139
-110.175392
-78.609360
-91.950371
-160.067490
-151.353180
-38.059063
-63.177578
-55.855145
-62.096695
-34.609066
-153.585999
-39.298450
-138.748489
-69.231857
-147.697800
-171.455261
-110.896774
-154.732117
-44.713436
-141.063919
-73.294495
-54.056683
-82.933670
-45.109726
-134.767792
-95.365906
-67.822899
-112.935768
-77.997604
-36.867069
-134.869614
-105.819771
-169.457870
-92.063057
-59.307587
-107.056374
-78.937584
-107.683578
-133.877075
-129.345184
-61.895130
-168.486664
-99.327736
-96.813400
-78.156853
-89.531883
-58.702549
-96.126892
-69.201447
-50.636524
-59.718098
-95.574875
-65.395248
-53.437828
-42.872013
85.731728
39.351986
44.584965
70.614136
33.596977
-120.165504
-52.633236
-50.292320
-67.868797
-59.603958
-147.390015
-119.275017
-99.062263
-141.162933
-57.294685
-70.404152
-64.059303
-65.540771
-52.152843
153.485580
-56.551781
-67.717163
-58.196140
-21.371796
-74.719933
-63.743393
-37.252808
-68.597961
-55.378395
-63.116257
-68.114204
-78.220474
-142.749161
-86.370956
-88.292671
-43.558239
-149.265793
-63.385902
-101.322289
-83.524437
-113.577904
-161.727737
-69.666199
-41.451519
-81.686653
-89.547478
-49.980350
-94.746674
-59.722870
-44.282490
-99.212082
-63.197399
-80.710373
-63.157253
-75.640854
-73.450935
-29.830545
-111.301643
-65.045853
-148.934296
-43.442741
-105.001015
-83.957802
-95.148590
-150.437561
-56.423450
-91.480431
-111.376068
-101.724068
-112.218185
-63.840073
-120.694916
-105.893517
-119.772903
-59.546337
-70.822517
-88.855644
-105.894753
-58.430237
-51.429817
-118.675789
-139.804642
-108.144531
-31.631359
-114.715683
-44.032822
-54.939335
-123.949486
-49.821445
-68.243530
-80.122520
-142.810196
-62.380188
-68.123421
-33.505035
-122.691475
-143.024338
-97.268097
-111.342430
-76.332169
-75.648537
-103.461365
-74.745636
-67.369125
-120.928864
-151.154816
-116.896103
-103.762817
-93.073853
-59.615021
-84.599182
-91.305489
-158.225800
-95.273224
-83.848351
-45.987621
-144.583817
-50.683819
-95.114861
-60.603226
-136.538101
-51.451771
-70.794106
-85.416252
-67.646461
-56.329113
-117.523834
-58.579407
-62.023891
-108.620926
-96.669701
-73.379356
-85.411789
-68.747787
-60.518360
-64.668938
-77.686691
-64.800049
173.187317
-95.542931
-138.081146
-64.468086
-76.342209
-104.187111
-59.777149
-143.157455
-62.417244
-55.932186
-52.232201
-113.276207
-55.843601
-87.704361
-121.899666
-138.436218
-78.490593
-155.153809
-71.279976
-83.590591
-120.615257
-111.059547
-134.445251
-91.342758
-27.335556
-54.177586
-60.138336
-143.479538
-65.186714
-123.190445
-74.624573
-59.526569
-56.654228
-53.516090
-64.514862
-75.684570
-76.190117
-57.780598
-124.087265
-156.058868
-55.562008
-72.601669
-59.942364
-95.894737
-60.829811
-76.058350
-88.287849
-101.354904
-60.624645
53.791134
95.203918
37.697418
85.459419
63.317905
74.147430
48.904293
88.503365
47.186356
74.999565
77.725578
46.574612
51.548096
54.838718
61.493637
-95.012222
-49.306068
-39.694290
-115.764854
-63.899136
81.374214
82.496307
-54.571835
-46.428265
-82.612305
-60.037804
-110.258331
-118.591827
-85.752541
-84.444679
-108.730034
-100.779572
-33.609375
-34.830769
-70.614433
-63.404083
-58.061066
-150.528748
-122.458931
-82.115952
-131.212387
-115.259521
-118.920609
-73.515434
-144.452148
-57.869198
-79.271515
-103.032181
-114.591232
-97.614609
-79.599243
-68.297653
-144.358490
-34.650333
-87.182381
-145.168747
-155.236572
-55.625793
-61.084538
-62.536266
-75.668892
-107.816757
-56.783051
-52.887791
-52.151363
-122.461723
-75.396873
-154.698196
-73.461273
-46.381527
-71.248009
-77.787094
-57.783897
-88.773666
-70.061943
-63.961899
-81.022102
-63.489841
-95.766106
-57.920532
-78.850746
-75.070259
-112.016876
-69.361977
-107.255310
-94.384262
-58.751324
-95.246376
-144.664185
-57.203018
-82.342720
-73.814087
-92.445160
-157.442352
-55.303871
-91.140266
-111.360817
-95.289978
-66.460762
-74.764214
-128.299179
-104.941109
-87.184937
-74.864555
-119.364540
-91.826340
-83.970833
-151.201126
-79.498352
-168.854492
-136.123398
-34.662258
-66.635963
-86.578621
-65.247948
-101.463760
-62.408485
-157.590546
-61.894493
-54.615387
-88.643341
-49.170879
-68.089401
-77.519363
-62.559017
-87.160362
-54.385506
-84.484726
-88.039696
-98.868210
-100.486198
-116.380379
-167.675156
-59.308544
-56.542164
-144.576584
-79.012955
-84.621857
-132.860962
-50.082981
-107.449654
-40.109612
-90.166504
-179.362335
-122.412560
-98.279739
-94.060692
-146.502396
-150.606079
-104.949554
-64.877129
-104.242012
163.960266
-82.239189
-58.563595
-57.841221
-150.913315
-82.370728
-64.967041
-122.151917
-166.067215
-59.987076
-158.906296
-139.164703
-52.335724
-61.351803
-54.442009
-65.418015
-100.711021
-72.994637
-118.878777
-92.943588
-61.542793
-51.125309
-70.437134
-62.972927
-61.406532
-79.377792
-65.207199
-69.805000
-61.146309
-60.082058
-62.839321
-28.314171
-55.631893
-68.814796
-78.151321
-64.198524
-97.632172
-72.713531
-68.980721
-100.854881
-132.557388
-56.639874
-66.476257
-132.387741
-71.971390
-89.668884
-79.444511
-65.417534
-92.073563
-74.785034
-110.527512
-54.220608
-54.487324
-133.188324
-54.238102
-125.089500
-145.783493
-164.179413
-145.380386
-108.600555
-59.471027
-21.972395
76.905983
28.931700
-45.430283
-143.231155
-84.623947
-134.696686
-90.705986
-150.384460
-79.884087
-56.491032
-68.828918
-52.714199
-26.065058
-66.972038
-58.677692
-56.558125
-151.532990
-67.154510
-71.635620
-136.964325
-52.238281
-26.045542
-56.519859
-58.222134
-68.042519
30.420019
77.108452
74.985214
-101.948265
-68.600433
-77.959435
-29.377430
-134.569550
-105.769279
-107.360374
-163.663055
-60.551743
-78.376465
-49.805763
-72.774010
-56.782566
-56.253742
-66.155800
-73.932724
-96.838089
-62.209919
-103.437172
-77.787483
-45.626732
-58.378975
-81.351509
-48.197346
-45.584599
-58.393196
-117.326675
-72.834236
-107.170578
-109.229019
-41.404446
-156.886124
-96.346832
-65.444954
-161.249802
-116.202835
-67.686203
-90.162132
-65.856285
-75.841019
-73.725815
-122.546509
-78.151955
-66.219910
-64.012749
-79.583801
-50.203716
-102.780106
-89.184868
-61.268871
-62.196190
-93.029579
-96.889267
-97.972260
-53.363815
-134.603394
-64.239357
-65.429039
-145.695374
-63.468689
-87.985626
-140.938644
-90.684494
-92.936661
-84.141190
-152.374420
-94.726257
-98.386383
-94.048378
-102.708054
-106.948219
-78.384857
-94.699036
-70.192924
-47.006706
-64.700859
-158.439941
-57.925930
-42.173347
-75.405365
-147.073334
-43.587761
-98.328323
-161.755508
-99.761185
-79.478134
-122.025940
-76.303123
-74.970261
-83.123665
-55.191631
-77.241249
-127.945122
-98.053261
-72.018860
-138.015030
-60.829716
-140.737350
-132.701614
-57.872326
-14.421857
-73.311874
-60.621273
-99.162163
-120.661514
-92.441978
-64.163635
-150.994690
-117.069603
-60.053970
-132.698380
-92.338043
-54.362106
-69.228188
-133.233170
-127.292221
-143.292511
-107.496994
-77.891617
-58.069984
-62.202641
-66.546387
-73.781075
-70.502754
-33.508415
-123.448875
-105.966408
-71.600609
-99.518562
-62.108177
-143.712997
-65.704895
-79.831444
-117.643074
-74.833076
-137.693298
-122.689590
-114.497284
-76.121841
-69.415001
-64.425880
-72.918442
-57.222309
-59.602489
-127.013290
-117.670654
-46.411705
-64.708725
-149.192093
-57.483444
-126.201385
-107.840729
-52.505665
-88.441277
-56.203999
-93.851387
-77.141876
-120.453468
-48.628410
-119.724457
-98.076736
-143.772812
-91.454773
-65.892189
-74.490074
-95.800674
-60.196518
-72.161255
-67.070503
-74.517250
-69.923332
-59.630882
-76.469856
-68.409264
-66.979424
-60.768448
-62.536118
-112.079170
-60.629906
-117.677528
-71.992363
-64.336761
-133.671036
-60.709354
-86.236496
-72.067146
-60.689480
-88.768707
-61.883560
-128.925430
-70.482025
-63.296711
-110.521774
-108.349403
-66.771652
-69.097549
-76.714157
-83.831482
-61.728077
-66.425659
-160.169464
-38.273853
-56.788483
-57.030411
-48.731125
-63.158653
-170.023895
-94.575943
-66.990944
-126.073685
-30.773417
-60.850567
-48.483948
-73.524345
-67.886192
-59.478252
-73.433258
-56.567802
-94.338387
-163.433243
-104.300278
-157.076370
-36.239742
-47.887066
-64.213676
-106.739861
-110.477051
-63.776237
-46.515202
161.721191
-46.435043
-65.628357
-54.433331
-64.935219
-111.949364
-76.551170
-64.609886
-136.449890
-71.243958
-46.442116
-77.022713
-58.798058
-155.436432
-24.124228
-131.221130
-61.805393
-78.821564
-128.278854
-76.834366
-65.805107
-63.482494
-97.058189
-155.327698
-69.676132
-88.114601
-71.751678
-74.402802
-139.588837
-103.229988
-104.958855
-76.279633
-66.014297
-68.232559
-52.363884
-60.906338
-78.329132
-61.103443
-79.803017
-110.562439
-92.296791
-64.393646
-118.132347
-115.421860
-61.397934
-107.125816
-58.488510
-140.215286
-81.129166
-61.872589
-60.358768
-61.936939
-149.235962
-56.144192
-59.094643
-71.110123
-61.211067
-147.259216
-73.095749
-164.673080
-61.189667
-54.919941
-31.187843
-135.425201
-67.923096
-81.474838
-71.151855
-148.222580
-117.166191
-62.584324
-86.529884
-78.812752
-61.405857
-61.975426
-51.834000
-72.789452
-37.292290
-69.562798
-84.262718
-54.775902
-115.030136
-63.945122
-139.543686
-130.943253
-63.054935
-157.576248
-148.856613
-120.923988
-106.496765
-79.610023
-73.892197
-100.312622
-90.978554
-63.919094
-145.331802
-96.459099
-80.099533
-130.208817
-76.346939
-83.546227
-140.888962
-129.295883
-61.410427
-116.169296
-45.358101
-131.122162
-90.761345
-85.839867
-109.152969
-71.724442
-96.845245
-129.080109
-109.646080
-37.366871
-147.527283
-81.501259
-66.041748
-70.728821
-51.536385
-64.045418
-50.759308
-63.703259
-75.420631
-103.772583
-125.712929
-63.436337
-155.439468
-67.558151
-85.350578
-57.836391
-54.633892
-58.380806
-64.797813
-83.244286
-80.903488
-61.919342
-155.673233
-73.058578
-140.068344
-144.000565
-23.748322
-91.341522
-56.852238
-120.615669
-70.144081
-71.697914
-79.408104
-118.310974
-48.159325
-63.382008
-140.298096
-61.087872
-43.117218
-52.306034
-56.127499
-66.229729
-170.614273
-129.224548
-41.118759
-86.756531
-93.206085
-65.020744
-54.813282
-57.103882
-159.437607
-73.025841
-75.082855
-97.058159
-30.063507
-137.453125
-71.356529
-157.555939
-152.749008
-59.764179
102.905960
38.596836
60.427174
69.370674
55.272526
59.964680
60.690147
-126.941383
-57.510136
50.596840
55.744331
66.574844
40.729130
-120.800018
-74.562149
-62.838135
-58.685215
-86.859695
-73.101677
-52.966236
-75.060493
-76.657578
-82.883087
-74.739700
-92.614540
-120.691147
176.518204
-67.126312
-90.994392
-88.833481
-42.774376
-42.458183
-90.746666
-49.643547
-58.007919
-98.599350
-60.908318
-74.239410
-86.290428
-48.574718
-145.723465
-152.201965
-100.681808
-174.222519
-54.100075
-115.400032
-107.019226
-77.089668
-93.415657
-72.475830
-67.269218
-97.386421
-145.486267
-99.013222
-103.816277
-77.394600
-99.930283
-67.440353
-70.972618
-118.350151
-121.223145
-29.639441
-77.293831
67.490173
93.415756
46.958725
54.964714
80.930664
-110.282501
-54.755424
-80.357376
-77.033936
-159.845490
-71.773674
-78.483139
-163.101852
-172.176361
-75.315941
-79.217796
-82.690376
-61.014130
-151.468643
-123.897346
-78.536034
-96.788521
-62.969246
-103.157532
-130.522476
-85.937378
-45.733280
-61.055454
-55.374264
-68.327614
-55.879734
-119.639091
-135.102081
-148.044022
-72.936172
-102.399857
-57.960304
143.290466
-71.014069
-55.227146
-58.990135
-121.513359
-85.490891
-140.436935
-71.332733
-109.304466
-81.191231
-121.344955
-60.206394
-60.761620
-104.750694
-100.138802
-86.902832
-72.093468
-81.705704
-133.524902
-54.333481
-54.012154
-56.951641
-39.745365
-75.332771
-41.150356
-155.916214
-84.382721
-30.973797
-67.188919
-65.686180
-60.203960
-104.955963
-47.621014
-59.006569
-68.097000
-63.968418
-70.280251
-67.452309
-90.175102
-80.581116
-63.602451
-82.800064
-64.666824
-54.068531
-53.631863
-53.042088
-71.441139
-55.488583
-78.779984
-61.192684
-69.217842
-175.768661
-75.446556
-83.064980
-64.616333
-158.435318
-98.626648
-133.455963
-61.936871
-62.105618
64.709969
49.378590
64.809319
65.075096
56.852795
22.710941
78.155876
78.067078
40.646149
85.377029
66.688942
75.344124
70.080841
74.586456
49.825581
74.118713
54.710781
63.375668
63.668533
44.921497
72.561028
48.534058
53.664722
61.343269
-43.757618
-64.933174
-57.498852
-66.795593
-138.769226
-98.931847
-58.047985
-78.296539
-92.852814
-82.536423
-64.303864
-109.688248
-66.335266
-154.954086
-61.439133
-53.624142
-53.190765
-88.877350
-63.146088
-86.058365
-64.996559
-65.540291
-69.514290
-54.302322
-76.011719
-86.453751
-62.166534
-57.678978
-68.612404
-63.786991
-68.586296
-152.615952
-68.924225
-112.238472
-70.952599
-76.560097
-116.096954
-43.285213
-114.792252
-131.358795
-38.568512
-78.527718
-85.139488
-74.876221
-58.568027
-59.963161
-81.391975
-60.765152
-168.651947
-81.991333
-58.860847
-71.838890
-65.599426
-96.485291
-58.383327
-51.668877
-137.861343
-57.888611
-137.620895
-55.143368
-82.849823
-149.695038
-145.358871
-83.810928
-141.986588
-133.120743
-50.390324
-85.703514
-65.812935
-58.905113
-59.744438
-73.220459
-89.927826
-63.766403
-105.750526
-142.903778
-41.012455
-49.930531
-77.108467
-113.102814
-65.280960
-143.921509
-160.774277
-39.938297
-164.040390
-78.292969
-145.615768
-149.175308
-69.079407
-154.103821
-48.156940
-157.861099
-93.592590
-33.843456
-61.925770
-152.250626
-102.174446
-95.904793
-120.174957
-112.739716
-59.513409
-145.579102
-155.116974
-88.550186
-31.495125
-69.608345
-99.430710
-125.227745
-92.738228
-73.983223
-109.666115
-44.515560
-80.241554
-52.402508
-100.350204
-127.259201
-111.282188
-94.919296
-108.691048
-123.478638
78.198769
55.560081
61.151501
67.801186
93.090279
37.071102
-64.308578
-71.758102
-54.526596
-62.328251
-69.842133
-59.359150
-127.689919
-66.810677
-71.397064
-83.886711
-82.152672
-45.485191
171.806824
-97.214691
-42.844273
-110.734085
-128.458878
-79.062149
-70.991638
-54.769855
-157.321640
-64.404419
-46.994987
-64.399361
-73.878685
-53.283596
-66.154091
-59.446957
-53.828518
-116.876617
-161.178680
-74.792618
-149.776505
-57.228962
-39.200718
51.079044
69.393440
-158.441956
-113.640686
-123.602509
-96.786438
-117.048820
-94.003174
-44.004311
-89.779472
-55.240540
-68.104698
-57.053288
-79.349350
-45.714882
176.559158
-61.499588
-52.375599
-51.265556
-134.066040
-62.688175
-93.500725
-93.211594
-136.462921
-79.640701
-55.350960
-74.392349
-69.003693
-154.623184
-121.869186
-68.091019
-59.850410
-122.556084
-138.159485
-56.186039
-79.555634
-57.042210
-155.839020
-88.408302
-65.152092
-46.334770
-140.304550
-140.285522
66.367485
57.158600
25.312679
-60.188251
-124.954231
-46.611156
-62.619854
-34.742329
-121.555611
-137.668304
-92.763351
-155.737366
-53.636353
-51.535473
-124.973518
-72.133064
-35.675594
-52.437492
-65.269600
-65.179878
-38.083054
-155.996613
-23.445065
-154.440674
-147.493637
-113.688324
-120.690842
-56.101505
-72.758904
-48.720112
-64.609581
-89.416985
-95.058350
-90.755020
-55.918381
-84.883430
-60.814346
-59.508736
-66.250008
-55.623394
-51.129913
-90.346375
-40.455162
-107.524353
-92.794777
-70.639526
-137.950745
-63.863762
-73.733459
-62.643391
-68.102959
-119.096596
-69.231781
-81.643234
-102.442207
-92.516090
-143.879242
-137.114044
-68.457291
-63.012276
-70.182205
-81.614197
-65.764282
-63.151905
-128.955719
-98.688454
-93.331490
-99.724884
-93.860001
-112.039207
-114.618462
-106.465965
-87.233223
-95.356125
-63.878506
-92.355003
-169.127075
-67.174515
-88.308228
-82.180283
-145.070007
-57.959930
-73.028160
-150.676636
-103.502296
-119.578339
-82.012520
-32.484631
-107.890167
-65.551399
-77.813141
-59.917175
-129.478851
-100.616219
-126.047607
-74.868340
-108.844238
-141.911819
-57.087002
-64.989700
-173.907242
-59.887039
-93.097404
-61.414829
-146.095764
-27.982815
-142.780609
-55.532814
-63.947945
-53.578457
-142.231049
-93.269310
-62.448513
-68.772423
-75.227631
-88.023598
-58.079781
-100.833710
-37.539791
-103.917511
-59.832420
-126.034813
-76.487358
-97.321350
45.558292
52.696903
68.593773
33.541359
50.749088
56.302986
61.441154
-65.996429
-126.329926
-64.076309
-53.887657
-68.480118
-45.952484
-137.736511
-153.472794
-58.076099
-49.396156
-90.441956
-53.108719
-64.942558
-53.879333
-61.478142
-67.272049
-59.937988
-47.304707
-114.440239
-85.911194
-134.230270
-108.374161
-74.014427
-90.664268
-94.447731
-142.328659
-133.800613
-144.649139
-93.231750
-57.862175
-60.598686
-61.872578
-59.830296
-75.515083
-79.834404
-61.092110
-97.346626
-118.081795
-123.672836
74.673424
-137.826859
-55.843937
-82.117828
-57.102467
-171.780670
-65.822472
-52.290234
-150.069229
-36.739594
-67.148613
-147.289627
-43.724728
-96.735764
-68.365234
-103.323479
-64.930748
-124.985489
-148.547775
-70.254311
-152.757019
-53.260849
-59.897469
-80.761635
-81.252113
-68.529579
-56.837452
-60.095779
-78.565208
-61.492191
-91.970428
-62.381683
-53.973808
-135.550095
-75.020081
-100.132652
-90.256454
-118.521889
-56.851303
-59.817474
-53.830616
74.855690
49.423969
70.378067
49.818493
49.493294
56.294884
78.912521
60.703583
81.090523
49.543854
-86.407745
-85.097786
-50.593987
-61.126972
-50.264442
-61.544598
-59.421234
-74.694374
-154.179733
-57.298466
-63.231052
-56.534878
-111.620110
-155.111725
-59.017700
-62.033161
-114.881645
-67.618507
-54.537548
-128.037750
-116.721710
-99.755020
-112.442833
-112.614693
-62.246521
-119.498207
-123.579262
-92.354057
-128.980148
-68.786575
-56.029507
-111.964691
-72.830414
-116.977600
-104.267067
-105.547707
-109.003395
-89.411438
-139.310226
-65.732269
-82.431015
-48.675171
-64.539574
-69.084053
-55.174004
-61.114605
-151.285599
-114.188049
-134.768585
-93.030884
-169.919510
-58.826977
-107.631920
-115.040695
-85.636452
-69.637024
-159.807068
-135.143066
-104.511993
-103.420067
-67.566437
-115.837448
-140.186600
-81.187912
-122.936661
-104.611595
-75.238205
-65.432053
-66.908295
-99.681526
-159.762985
-87.660606
-76.738800
-71.266899
-94.888634
-110.983658
-75.551430
-105.159592
-119.726135
-99.453079
-53.947113
-58.865803
-56.396580
-112.126808
-60.600624
-60.799458
-145.617462
-63.933533
-103.251656
-108.821548
-118.314987
-101.803055
-56.684162
-86.333542
-77.701782
-115.024139
-50.540180
-161.111145
-86.896919
-89.111153
-50.663265
-56.426773
-56.627987
-143.186462
-66.537476
-133.252182
-63.986507
-64.273094
-72.874695
-83.966949
-141.178802
-113.363060
-68.581612
-45.125259
-154.922256
-69.147964
-69.082199
-60.756851
-72.735062
-117.249069
-66.317551
-114.062302
-145.626511
-69.925034
-49.343380
-58.641117
-69.573868
-161.744995
-24.160255
-61.309891
-59.987717
-60.003620
-93.405273
-147.316391
-70.084366
-149.971420
-100.379143
-81.989151
-104.071686
66.917831
39.911514
59.204884
75.222321
-52.159130
-52.982746
-60.373993
-75.769295
-60.683945
-64.604683
-69.305389
-94.024307
-63.800159
-55.363678
-33.828068
-87.670898
-43.200455
-91.365936
-126.047600
-63.192936
-64.099495
-63.321465
-66.263809
-157.332428
-64.338531
-50.605160
-71.048668
-30.492821
-60.980991
-123.074730
-84.795654
-143.146011
-58.850075
-55.777126
-50.872852
-79.000633
-45.413944
-137.692398
-53.711834
-94.152840
-71.397972
-121.813591
-64.960258
-58.659279
-59.972355
-67.415421
-59.937290
-64.738007
-157.242264
-81.134888
-153.699600
-57.181328
-70.982864
-98.794205
-72.424225
-73.720825
-48.093040
-62.292175
-35.023289
-64.847038
-63.192558
-68.173302
-64.645111
-65.404984
-69.577797
-64.779739
-62.170639
-66.953247
-59.244019
-78.983589
-56.869179
-39.753716
-64.376030
-31.199568
-55.243500
-68.969444
-114.767403
-48.579094
-64.565742
-60.489872
-58.100700
-70.023399
-62.850536
-137.222641
-58.688206
-39.647884
-137.146500
-137.236008
-138.707855
-66.647331
-54.179897
-63.907604
-81.539528
66.433289
46.754959
46.454662
-66.674797
-91.427849
-119.690536
-62.527412
-62.320255
94.356445
54.023037
90.050941
-59.129429
-80.569809
-97.241463
-164.496170
-45.792973
-160.254578
-68.897301
-134.174927
-60.740078
-99.558098
-118.931656
-102.031090
-126.712921
-76.325272
-58.842972
-97.057877
-77.235245
-124.994354
-128.676819
-58.764629
-68.859352
-147.995193
-65.060417
-49.698956
-61.412357
-161.520309
-29.284834
-56.272728
-71.028191
-59.890045
-78.455055
-91.860962
-27.589071
-119.401314
-96.889641
-63.700279
-74.244232
-60.193306
-149.813629
-85.051582
-89.316986
-70.134300
-57.954651
-123.655457
-80.233742
-62.967838
-95.747116
-72.427467
-157.849564
-132.353317
-87.261909
-69.321983
-154.859741
-52.455769
-58.923096
-64.299515
-45.728924
-89.040138
-58.857807
-73.924629
-56.428642
-58.587925
-65.200844
-89.824219
-62.620190
-91.869987
-118.962395
-48.030781
-60.260857
-80.237419
-51.110905
-78.481697
-127.060913
-81.752304
-68.386536
-76.990898
-61.893646
-93.676224
-163.817078
-43.982750
-57.841850
-94.290817
-70.247330
-39.920959
-138.663849
-153.114883
-61.126823
-62.494354
-102.326149
-64.231064
-100.993553
-96.363319
-59.807095
-121.700851
-67.403931
-63.489841
-157.634827
-62.443989
-129.305725
-26.516970
-62.432537
-68.332901
-77.900436
-53.770866
-66.079468
-99.596222
-101.825737
-78.108727
-117.892723
-129.427048
-70.130890
-129.705750
-156.999130
-59.842537
-77.319786
-63.512321
-57.197239
-137.290497
-75.812279
-72.655937
-79.697723
-91.873466
-155.743973
-53.436378
-134.112595
-70.737053
-156.260849
-44.672329
-56.481625
-156.907349
-56.778362
-93.822845
-151.159592
-47.355869
-84.434631
-43.611790
-58.003807
-72.445663
-77.772385
-56.241959
-58.422150
-62.039227
-54.370178
-92.874313
-65.509773
-107.416359
-111.538406
-86.684402
-123.028984
-67.690071
-155.710831
-39.417149
-58.872982
-66.000755
-85.250282
-60.201824
-60.032032
-78.140869
-66.957581
-66.113998
-58.501190
-104.083298
-121.226997
-89.485283
-65.334488
-75.219902
-97.628967
-117.764641
-81.854134
-92.766708
-57.427948
-59.762978
-88.916985
-83.295563
-64.077110
-62.417149
-65.194061
-67.903168
-108.058739
-65.033508
-138.684525
-73.030998
-119.166519
-68.363564
-143.441757
-62.161739
-83.451965
-107.566811
-65.092064
-118.970085
-126.795403
-62.017593
-144.346710
30.177691
35.883945
63.389595
41.955448
73.466225
92.783180
-106.602142
-162.296814
-84.572929
-57.468151
-55.636837
-111.826241
-67.983353
-85.130493
-66.590904
-64.807373
-108.745483
-85.882927
-74.243713
-94.664764
-26.254745
-106.595726
-58.697563
-96.273666
-57.660515
-71.569939
-80.656281
-56.137447
-134.768951
-153.313416
-81.076103
-38.758217
-98.697105
-53.290539
-99.210037
-57.407089
-58.801872
-73.523720
-86.610107
-112.569061
-67.525650
55.740841
65.059731
97.058098
81.664200
100.256805
62.061630
-69.068413
-101.103188
-141.368164
-92.645554
-60.286922
-76.079849
-99.736649
-96.268280
-58.150261
-123.762177
-44.613232
-73.961510
-49.408592
-115.654839
-86.211235
-88.353882
-108.320999
-88.513779
-115.134720
-162.428116
93.980080
48.125687
60.831917
47.492630
56.763744
-100.344475
-73.721069
-143.126709
-82.554085
-94.201103
-78.439720
-63.340164
-132.069763
-128.283325
-63.773514
-132.937744
-47.640480
-69.393501
-66.905266
-78.381645
-70.734123
-44.888817
-67.262329
-60.822170
-66.656166
-60.546852
-57.414425
-77.961098
-63.108624
-89.886925
-112.893517
-105.564644
-40.055321
-49.981064
-79.277847
-61.027920
-56.438267
-115.705818
-153.489288
-90.106979
-50.072739
-75.697609
-54.583630
168.419937
-80.674530
-74.816696
-65.918640
-70.397247
-66.607346
-67.739159
-101.159340
-75.627663
-59.303257
-57.619049
-53.693714
-76.806625
-64.733696
171.524429
-44.317345
-110.848892
-52.217384
-49.951103
-59.344410
-96.283569
-141.723541
-143.278107
-69.115883
-94.626114
-66.912460
-75.703369
-77.227730
-71.309486
-90.794121
-32.711540
-52.346985
-139.241150
-72.983109
-49.251690
-99.960739
-84.986542
-60.885574
-104.608032
-75.545921
-71.013077
-163.859070
-57.152840
-10.565388
-59.910851
-45.164249
64.060654
78.000511
-47.528542
-66.947762
-95.592117
-65.070358
-60.401791
-67.140862
62.702915
56.555191
-53.695381
-78.108574
-39.854584
-58.555298
-84.956665
-63.794044
-71.554626
-97.113220
-143.016510
-77.741333
-79.147644
-28.119583
-57.157051
-137.983566
-61.918728
-154.039841
-64.176331
-101.331245
-62.528740
-116.139618
-162.483521
-139.648956
-144.681519
-167.751419
-68.036537
-68.359169
-155.746704
-113.213974
-98.009644
-92.361481
-87.676132
-141.735107
-61.832451
-89.554520
-70.985054
-69.325409
-99.822830
-134.332382
-92.034233
-67.399673
-65.075989
-58.180443
-65.327629
-75.827988
-152.477829
-76.723053
-94.032784
-120.420685
-58.641022
-61.469269
-64.071877
88.834229
71.640358
57.491489
53.819523
65.856834
86.692970
46.266216
46.644196
44.531532
36.740940
47.500782
61.665321
45.089401
44.480122
45.199192
58.010910
60.888290
60.583282
54.962944
45.426819
54.175762
66.127716
41.255783
50.434616
48.948566
65.522736
80.518013
-110.871071
-116.219101
-104.056259
-64.614166
-52.738457
-69.569839
-99.310883
-63.586353
-54.443649
-68.792442
-95.341820
-56.345821
-62.029396
-163.282654
-118.007088
-64.284218
-66.510948
-62.828651
-143.418427
-43.537033
-55.495152
-68.864609
-68.870880
-66.391624
-78.438156
-58.763111
-73.625328
-154.976379
-44.114338
-148.916687
-122.484871
-68.918449
-62.833897
-62.379269
-76.088409
-74.758118
-158.383148
-56.062546
-60.082001
-56.840343
-67.290581
-97.604034
-73.506332
-125.559509
-84.149780
-56.186661
-117.605865
-146.943069
-65.034096
-76.549965
-66.688492
-143.572556
-125.991646
-167.106659
-80.840790
-92.764671
-101.480103
-116.424652
-80.395294
-70.321396
-74.499916
-68.342369
-105.645538
-60.637119
-81.863968
-123.877129
-91.039711
-82.519089
-87.253273
-110.241043
-70.586174
-35.523548
-66.998848
-67.975990
-84.736450
-99.120125
-108.592834
-86.627579
-75.886215
-62.917171
-46.061245
-139.070847
-48.274643
-145.253220
-144.093567
-61.518211
-59.555435
-158.478165
-85.849457
-61.971886
-138.114929
76.832794
60.290226
73.034248
-53.616776
-138.241760
-97.614952
-145.096695
-44.182938
-81.354958
-123.072067
-58.804962
-44.639492
-63.758842
-61.666039
-92.629494
-60.967964
-68.690926
-72.867386
-129.154373
-60.723118
-65.084984
-81.103401
-61.247559
-56.795460
-61.907124
-121.951683
-112.289658
-136.827042
-107.860321
-64.907562
-37.432232
-62.272846
-131.527573
-87.584206
-34.509811
-66.749992
-62.432148
-151.193298
-172.972076
-65.396233
-56.364197
-99.203552
-138.952377
-139.755112
-145.772903
-62.723072
-112.062920
-55.283627
-59.937439
-65.365562
-66.725945
-57.149506
-66.978401
-66.668053
-65.504311
-131.558609
-161.258957
-36.584072
-52.321800
-67.427528
-65.018448
-70.967079
-100.547722
-59.262913
-154.329315
-53.054516
-59.717384
-45.835846
-49.544357
-89.060898
-56.589878
-117.046921
-72.247795
-70.795074
-105.497566
-133.350754
-78.352951
-71.293144
-144.291183
-61.663750
-56.233406
-44.481392
-140.739471
-61.107357
-29.906563
-53.302975
-85.352463
-64.089874
-77.165115
-40.030270
-56.379372
-139.916840
-88.800087
-155.826202
-71.612083
-158.397797
-64.543068
-81.382088
-158.253433
-117.282890
-54.329567
-68.933739
-98.812325
-159.366028
-71.928055
179.775314
-76.246811
-63.707336
-60.468754
-30.895977
-81.095230
-98.068253
-55.226299
-93.478561
-91.276192
-84.237068
-74.024864
-56.902725
-146.919022
-138.623489
-49.148628
-169.306122
-72.556526
-81.904472
-71.217781
-137.159302
-53.885761
-132.980469
-78.426048
-157.327759
174.268463
-56.723087
-60.685360
-99.885674
-65.569794
-110.014702
-68.134666
-159.485733
-116.306694
-141.553436
-109.440842
-97.597946
-99.794746
-61.662083
177.017960
-93.980492
-68.842461
-155.569839
-64.335930
-153.218109
-53.999966
-71.113083
-120.375381
-44.974106
-65.184280
-79.832329
-43.191078
-60.493862
-117.657021
-72.879272
-100.124374
-73.139671
-143.554596
-63.010826
-140.415436
-93.085190
-148.792328
-36.152832
-57.347878
-130.143127
-124.039696
-169.646118
-163.480499
-63.341076
-67.767166
-24.784336
-61.590244
-62.271774
-104.166115
-113.213692
-63.952820
-138.012192
-79.523643
-114.386131
-112.722816
-65.816559
-53.269146
-93.795898
-138.735367
-69.318840
-95.910675
-67.635796
-86.719757
-171.091232
-75.277229
-123.420502
-58.661392
-86.800758
-55.063671
-60.958874
-101.124275
-49.567921
-67.196831
-95.775276
-125.392815
-114.878532
-78.825417
-164.426010
-95.862480
-52.998795
-126.101921
-149.741928
-67.568504
-57.059368
-38.165588
-48.582088
-80.966118
-63.428665
-121.566063
-62.356449
-39.063370
-67.601418
-65.138680
-59.485844
51.104946
81.786591
60.431351
61.176041
35.489902
58.062992
45.270897
52.861046
42.656963
62.050449
-116.065933
-47.093285
-40.076603
-148.443481
-63.208637
-63.188610
-53.333561
-61.557999
-153.424530
-83.797768
56.796364
50.221695
57.349850
81.765488
46.283188
40.644375
39.615730
40.622955
61.377361
55.255222
53.227856
62.042793
46.847515
77.897621
-76.780464
-160.915207
-21.095985
-72.431625
-65.721474
-116.277267
-87.260918
-137.139969
-72.653473
-107.645973
-67.927139
-126.219414
-32.716152
-123.200378
-63.271694
-93.730042
-122.611450
-121.911491
-156.479523
-75.146057
-80.301598
-69.238510
-74.742172
-124.759132
-131.971741
-62.487671
-139.886215
-89.819550
-82.227486
-160.805511
-78.633286
-62.481503
-65.038467
-51.766396
-56.768356
-53.284164
-136.678177
-109.359283
-137.318741
-66.182098
-109.719894
-57.815090
-85.574104
-65.363075
-26.118076
-56.849697
-68.378235
-70.480209
-56.232231
-98.156288
-96.096901
-153.674774
-30.247053
-65.885979
-70.935181
-45.435211
-154.492874
-107.136124
-57.341793
-43.054428
-60.220325
-67.680168
-71.616646
-159.792755
-61.846409
-62.016132
-110.388763
-70.091995
-103.077644
-94.785210
-76.708817
-50.392185
-113.215630
-155.401230
-77.405273
-174.046677
-96.072029
-81.859329
-59.978092
-62.219112
-34.083286
-147.966843
-75.160751
-166.945679
-139.870499
-112.113167
-100.475395
-56.946617
-161.314697
-69.755470
-70.314987
-60.211372
-88.195206
-100.669319
-61.373066
-62.073460
-63.576748
-64.287460
-108.652229
-72.275871
-57.064217
-124.756325
-58.925560
-61.710754
-48.789753
-55.263985
-64.328804
-153.598389
-50.049576
-158.665588
-49.939037
-41.424641
-144.606003
-67.912468
-141.742569
-67.705788
-63.576191
-72.289871
-138.868622
-117.819443
-61.115368
-60.537766
-107.964149
-112.520859
-106.938248
-76.986824
-64.563110
-58.910023
-102.469765
-42.394405
-151.316452
-76.092896
-64.063278
-161.795807
-101.342316
-143.372147
-67.238914
-79.211510
-97.435036
-64.490112
-32.899784
-72.150978
-93.770630
-136.087067
-117.010040
-99.640495
-134.612396
-49.068806
-65.118454
-57.263226
-138.314560
-92.074699
-62.042198
-86.874672
-63.363510
-105.234116
-114.024902
-55.273804
-47.510185
-53.712009
-144.650620
-92.607857
-174.876450
-35.783424
-53.093243
-128.896347
-109.430939
-79.789169
-51.513027
-81.816795
-118.849518
-58.588799
-145.348511
-79.334053
-89.502289
-61.663464
-95.685059
-85.754868
-51.872368
-73.772163
-111.606926
-65.927704
-67.161255
-123.379860
-49.944550
-62.002800
-67.458611
152.768311
-70.396568
-65.686958
-63.721699
-146.101959
-74.896080
-74.868042
-67.562057
-76.564903
-32.433136
-34.449535
-86.090172
-67.272263
-70.443588
-79.945915
-82.225822
-60.005394
-69.966545
-51.529961
-85.567657
-52.117275
-48.492992
-128.133438
-62.290215
-68.149933
-70.766617
-58.263294
-133.249908
-65.821754
-58.333508
-88.453247
-75.925018
-74.526375
-80.883492
-83.882484
-80.157196
-77.853737
-100.977226
-78.329941
-63.421371
-114.363289
-169.058258
-77.197296
-71.957802
-160.855347
-42.188049
-107.451454
-148.434311
-45.066044
-86.758224
-81.360878
-45.450428
-71.509560
-69.248993
-43.782982
-58.528374
-153.629211
-76.943367
-66.484184
-67.946121
-152.094635
-37.484077
-68.185440
-64.737579
-132.322906
-157.807648
-85.069115
-66.764061
-138.993057
-63.238506
-67.346565
-65.335991
-98.299232
-75.809402
-76.183441
-77.251358
-109.659477
-71.481331
-128.643845
-106.682587
-98.663254
-122.786880
-43.483059
-113.006744
-149.584198
-78.202110
-70.754837
-55.715195
-61.596355
-62.353039
-110.089653
-117.519966
-137.718887
-57.215641
-75.917923
-118.838699
-120.153290
-65.856216
-89.961197
-134.686890
-95.762215
-127.090744
-150.853683
-67.023178
-67.831650
-59.020981
-48.300426
-68.626938
-38.220783
-131.432419
-56.708260
-51.660530
-86.043434
-160.847824
-69.284019
-62.536148
-63.028305
-62.978985
-152.702255
-57.879257
-78.064796
-58.587872
-94.435875
-86.314789
-54.786221
-48.126957
-90.458214
-63.418194
-78.786674
-95.434174
-123.157417
-107.792015
-99.444504
-112.503853
-108.717560
-56.878136
-78.733681
-126.686096
-53.639980
-65.043259
-65.119301
-73.348083
-110.611298
-86.384064
-56.825779
-72.999619
-76.581360
-74.384689
-75.022675
-61.073895
-75.596313
-58.773434
-104.870720
-39.714611
-151.115982
-62.499439
-126.603203
-64.450577
-66.423927
-77.947021
-97.281929
-53.722511
-88.371666
-59.937832
-61.311798
-143.942673
-81.192505
-162.171707
-109.499153
-53.738743
-89.003624
-69.766975
-75.815674
-78.912483
-94.054062
-90.534782
-47.184765
-49.949314
-97.045006
-95.550316
-75.596619
-59.014484
-60.630001
-44.536808
-28.267462
-55.218159
-79.083672
-38.009552
-60.963081
-51.689159
-64.942383
-115.544197
-93.700836
-89.102577
-89.032204
-117.687271
-52.010185
-118.911552
-107.180649
-94.714882
-126.199333
-63.226032
-49.867439
-152.762985
-153.644043
-53.536053
-138.329529
-78.310806
-70.773697
-147.665253
-92.220695
-70.788902
-144.245636
-80.356705
-61.862659
-61.256439
-126.982101
-72.215622
-148.767670
-61.305691
-140.610809
-64.922348
-97.479706
-38.926010
-61.387394
-62.070576
-89.218689
-92.221313
-104.349045
-102.410652
-156.813370
-165.609695
-116.086655
-109.953789
-146.129517
-70.254982
-134.345963
-64.697952
179.944046
-87.484985
-56.082623
-52.273434
-154.266129
-118.820290
-73.371124
-55.530186
-87.927704
-91.085449
-127.637634
-58.689285
-62.474003
-29.258062
-56.385254
-69.857010
-96.978638
-52.164391
-67.300980
-63.935253
-75.053520
-134.019806
-60.356098
-108.151337
-111.767189
-106.249039
-62.884441
-92.494156
-35.177914
-48.404411
-108.047333
-54.295006
-103.184464
-82.181511
-72.601761
-148.461823
-150.366272
-58.746838
-57.522007
-78.030807
-64.073997
-155.671616
-106.511826
-69.443619
-86.549721
-138.200241
-61.724026
-146.492172
71.513252
-72.721451
-152.739471
-127.844742
-122.033928
-48.013016
-56.165215
-151.131393
64.151115
60.198471
59.835152
48.219158
77.352646
63.406624
60.038795
54.705070
66.627243
-120.908112
-54.929321
-146.163971
-146.064575
-78.111252
-151.894897
-57.090809
-120.757889
-90.452766
-72.545097
-62.013885
-145.335556
-55.032482
-154.005722
-122.188484
-89.420357
-125.235046
-133.355087
-138.184830
-57.282681
-80.987968
-168.676910
-63.274151
-58.677994
-100.474457
-85.071442
-111.968224
-89.180168
-89.532021
-92.614227
-87.469902
-115.246307
-68.345718
-62.384171
-64.429947
-117.064217
-88.199310
-105.079102
-96.362083
-62.226326
-124.385895
-71.707161
-90.854530
-66.824944
-24.153696
-75.740318
-65.923660
-99.315659
-75.076836
-103.942436
-107.741638
-111.142105
-139.697327
-78.658318
-55.363049
-145.283508
-61.868084
-123.150818
-153.772903
-52.168404
-62.881779
-59.156120
-58.326775
-142.740509
-107.914337
-62.893368
-58.142441
-143.917084
-58.533272
-65.080338
-88.530830
-140.845642
-95.035942
-102.963989
-155.900620
-113.373962
-87.177284
-65.968849
-110.941498
-65.020447
-55.598721
-71.043388
-50.461704
-141.349915
-93.704048
-79.241470
-70.505455
-178.614914
-100.191109
-50.102730
-68.882591
-95.555779
-46.004257
-142.039780
-94.007469
-73.731171
-75.089699
-88.908829
-58.804852
-136.033768
-105.358818
-99.028984
-56.922798
-88.916878
-29.322165
-144.035339
-60.902321
-65.467918
-62.269901
-129.691345
-85.982910
-84.784462
-67.442673
-88.801353
178.950012
-61.169792
-71.708336
-145.312805
-93.049660
-149.070969
-88.061348
-92.832146
-90.859909
-112.344528
-91.929741
-92.770378
-67.778587
-103.696121
-93.776260
-125.332596
-50.876312
-176.220093
-71.520065
-59.925117
-87.754021
-66.888062
-57.500095
-67.363358
-111.420471
-130.184128
-105.569687
-65.015472
-78.001175
-60.560772
-58.705666
-39.017838
-36.205349
-61.946575
-97.440720
-90.128395
-60.243202
-57.561287
-105.272758
-60.571152
-82.049606
-68.532829
-98.068573
-107.129143
-120.572067
-91.011925
-111.425987
-105.267365
-97.536812
-92.744446
-57.862934
-105.761345
-47.789570
-65.188179
-81.455109
-35.628960
-62.045189
-85.354050
-139.652847
-60.641113
-73.059158
-96.164452
-58.322681
-53.788769
-115.864944
-87.468040
-82.264519
-53.453651
-78.161446
-39.735867
-160.363678
-44.656189
-95.236809
-59.695801
-62.820572
-81.087219
-63.804508
-56.121845
-64.636116
-64.602768
-59.733780
-113.533951
-49.315277
-68.742981
-123.342415
-100.938072
-59.840683
-104.308884
-112.390709
-60.248863
-78.670097
-99.492264
-144.493195
-58.588520
-112.262581
-57.637299
-64.429878
-92.569206
-83.387360
-66.856270
-52.653603
-157.122787
-112.117523
-53.345078
-63.307232
-51.991302
-54.185570
-56.496983
-69.016800
-93.703957
-44.354744
-70.138512
64.418480
82.647682
92.028664
35.292324
61.609390
52.304005
43.048672
81.708305
71.516914
26.868200
-46.181416
-49.338806
-77.291809
-81.779121
-96.557892
-49.546009
-73.345581
-112.492302
-54.446575
-68.358574
-95.382835
-70.246117
-104.951729
-79.672760
-69.199150
-67.782845
-64.031517
-87.182663
-104.732994
-151.734787
-153.421661
-82.266258
-74.864517
-88.348770
-67.358749
-126.459145
-45.752632
-64.362244
-71.554420
-74.845062
-100.658897
-63.736721
-72.364037
-59.953129
-126.858040
-117.547958
-69.366753
-60.000313
-46.802502
-54.989990
-105.264786
-146.498291
-50.684685
-142.586182
-54.011269
-57.133629
-49.263802
-168.841812
-87.051819
-66.109596
-54.731583
-75.179291
-144.260803
-87.173195
-79.819550
-156.264893
-81.749451
-62.988686
-80.037849
-53.719055
-53.921181
-73.479660
-62.789913
-154.020920
-65.136017
-82.566269
-98.380684
-53.197483
-39.543312
-50.567188
-44.985699
-75.619339
-74.871170
-52.752865
-84.966347
-53.308334
-61.692417
-81.429451
-72.534050
-51.200176
-28.002853
-33.046635
-161.942551
-153.668121
-63.483299
-54.844986
-72.044052
-65.651115
-83.265411
-91.346962
-144.973236
-59.806293
-128.262131
-61.147812
-69.700699
-89.942795
-64.604446
-54.048775
-64.161392
-74.554924
-82.193596
-151.520508
-50.975033
-117.181015
-61.009281
-147.800583
-69.985855
-159.479279
-63.833908
-139.645676
-60.575851
-57.215050
-116.521843
-110.971962
-106.210365
-59.430061
-74.384773
-69.370750
-137.283768
-51.438229
-149.901901
-47.389736
-59.446056
-57.113388
-57.265240
-113.259804
-61.031158
-95.397270
-108.221596
-65.165810
-58.548733
-72.689079
-50.873795
-63.590111
-75.709404
-95.915848
-90.464104
-159.918701
-146.315948
-106.359901
-60.219978
-64.338196
-55.697525
-69.777046
-88.228996
-75.702827
-54.726730
-149.600037
-51.046265
-130.537338
-83.163200
-128.366318
-89.843765
-164.060608
-92.474663
-117.609474
-96.881477
-69.939796
-167.952988
-92.643387
-105.746613
-50.051472
-53.520496
-59.085285
-89.423637
-59.828560
-65.808746
-62.020348
-161.339447
-66.222359
-102.078522
-96.933380
-58.183331
-74.863571
-107.907143
-55.679955
-62.056896
-60.603657
47.582142
71.563408
-78.008881
-72.159477
-59.414337
-166.310623
-92.121628
-32.733715
-106.984016
-59.245831
-94.374374
-104.571045
-154.972412
-61.987713
-131.735031
-72.417534
-57.858196
-56.171207
85.944763
-147.661331
-139.677139
-89.911072
-45.362293
-78.829971
-88.524765
-57.094479
-30.292137
-146.315369
-59.869698
-52.943459
-86.940208
-58.563446
-151.757294
-151.109970
-115.746918
-135.880585
-66.150330
-68.839584
-100.432274
-118.905434
-127.927193
-84.289398
-59.054043
-158.265976
-52.455608
-48.544460
-47.103001
-150.590363
-53.428223
-145.049271
-65.099342
-78.542297
-56.939186
-78.373077
-146.964371
-48.024605
-85.891029
-56.066822
-72.363800
-41.451920
-150.983215
-77.523056
-63.682114
-52.459801
-59.074268
-130.001144
-71.557793
-63.690212
-77.752434
-111.484558
-67.363609
-114.140259
-68.297157
-139.232285
-57.779476
-76.858788
-90.104713
-77.745590
-92.684273
-103.165154
-65.395592
-135.356934
-61.654762
-25.292416
-158.236694
-92.716858
-70.955650
-98.128525
-63.394356
-63.595135
-159.158234
-137.628372
-66.210220
-80.770073
-108.351723
-62.114571
-58.724297
-68.536888
-131.350266
-95.095314
-64.831772
-130.921417
-166.965347
-63.030697
-77.362099
-94.094437
-64.488167
-72.326210
-50.115875
-63.798470
-67.892311
-65.299278
-89.821777
-63.615654
-61.967312
-65.775146
168.660843
-110.608093
-61.679916
-106.399025
-128.837387
-91.154587
-95.601685
-62.325665
-82.099892
-49.690426
-133.193024
-87.312286
-63.283707
-61.028202
-71.575745
-54.772427
-68.415329
-52.754166
-65.102234
-49.170151
-82.633835
-110.194160
-135.360062
-98.206284
-163.753510
-149.902115
-68.902740
-107.072823
-89.790230
-165.739960
-85.270782
-111.632980
-103.351875
-57.303284
-61.436394
-72.096382
-52.133858
-126.750343
-104.863739
-75.750114
-62.299042
-62.343792
-143.977478
-59.770374
-121.292107
-159.253113
-72.862923
-95.858078
-20.398279
-75.904343
-37.334995
-64.535561
-45.161541
-62.534313
-107.499382
-60.379776
-77.360291
-66.624710
-70.591629
-148.475418
-123.314362
-66.164581
-83.450912
-72.428055
-68.884216
-67.825691
-57.964745
-75.136971
-57.932991
-57.094315
-87.530922
-69.804489
-58.971973
-135.463135
-52.685593
-59.481472
-82.032745
-100.902985
-127.932426
-69.297958
-79.549332
-56.921631
-134.808624
-73.569839
-126.802124
-63.116451
-141.168289
-133.118637
-139.965546
-60.400970
-82.067886
-88.523438
-141.545425
-59.828239
-59.389740
-55.159637
-68.066162
-50.264931
-72.521568
-59.733593
-149.769073
-57.707119
-60.829014
-67.756241
-44.621212
-68.257133
-59.926117
-150.416245
-69.513184
-150.758255
-59.300449
-80.133636
-55.657852
-70.503159
-89.381798
-159.617584
-95.562302
-77.133141
-143.831848
-143.574066
-105.567123
-69.585945
-49.831768
-135.447342
-69.884636
-151.417221
-76.333405
-123.787224
-77.101204
-68.520401
-63.288681
-71.879936
-60.465012
-69.277031
-93.510559
-85.969002
-49.793591
-57.122932
-92.605896
-151.840668
85.905136
75.232643
68.748199
93.881058
87.845482
74.213524
-89.269279
-82.607941
-151.544312
-60.969654
-131.289032
-70.416725
-53.946758
-83.388344
-87.137947
-48.870720
-149.525726
-112.277939
-48.546879
-56.277687
-69.683815
-82.366928
-157.971909
-84.180984
-64.437126
-146.856644
-68.740463
-142.659805
-58.282890
-133.930939
-97.532234
-104.791512
-139.620377
-66.387840
-150.781113
-130.169281
-67.493340
-151.333435
-69.279633
-72.656242
-65.194435
-69.175735
-91.492439
-46.890278
-69.007111
-69.896370
-57.088303
-75.663437
-89.678040
-44.576351
-57.031609
-52.927242
-59.515778
-74.678322
-50.804363
-156.198639
-63.962643
-129.827927
-58.527107
-51.116520
-96.942993
-82.723457
-98.691322
-64.987289
-75.941948
-79.708908
-45.319870
-72.538521
-128.201172
-69.134689
-53.186077
-65.931282
-64.346687
-62.862194
-148.191391
-110.878563
-83.559929
-85.708717
-95.362373
-64.495850
-94.220963
-58.980301
-165.123215
-164.762756
-102.284149
-169.808823
-59.081181
-74.229156
-95.648338
-43.934139
-86.788422
-76.840797
-129.161530
-68.364082
-74.789192
-56.229786
-95.163330
-90.725960
-125.800537
-70.889404
-75.719917
-81.041183
-96.864914
-75.703247
-67.312729
-110.434669
-158.148865
-90.654221
-69.426109
-61.481602
-58.391293
-155.924774
-72.212349
-126.842262
-103.543350
-89.187103
-152.648499
-102.505089
-54.469421
-60.740444
-118.305046
-83.922813
-106.200333
-61.202946
-94.055527
-59.184441
-118.806862
-96.926018
-157.709396
-73.084396
-49.246838
-83.343086
-74.501381
-69.359207
-113.549858
-63.503139
-62.529301
-83.252663
-54.889687
-61.699493
-98.927467
-68.327820
-122.533478
-63.236778
-119.301651
-66.800064
-68.439514
-137.843491
-70.858109
-83.142120
-52.589111
-106.444298
-98.954399
-54.814934
-145.070374
-62.417873
-165.948257
-71.514458
-62.689201
-68.420334
-94.733727
-120.723763
-157.563873
-155.941803
-137.679031
-96.201675
-118.215981
-77.938179
-140.838898
-63.195877
-51.845810
-58.589870
-64.543961
-63.879189
-91.632744
-149.253479
-47.484524
-132.332474
-79.308533
-50.583252
-143.647415
-138.365753
-158.417877
-65.996231
-168.227219
-135.074646
-73.400581
-86.011780
-119.283180
-70.628471
-50.670151
-83.056343
-69.408501
-70.693367
-172.867203
-141.356323
-65.188171
-52.137852
-44.113625
-56.956966
-74.869263
-69.484978
-31.212330
-85.841522
-69.602058
-58.960217
-68.591408
-153.759674
-65.107201
-150.205124
-51.915745
-57.394302
-59.528305
-138.463547
-151.606461
-74.420479
-107.119209
-65.629791
-124.956871
-75.612610
-59.296448
-84.450172
-67.523766
-137.295105
-85.742401
-65.089134
-85.878876
-53.321209
-75.764725
-84.792839
-60.727085
-112.314491
-151.482666
-95.216362
-155.237701
-47.335140
-79.522980
-96.969528
-55.624866
-98.820534
-90.518486
-83.507072
-139.842972
-96.503777
-122.534225
-157.236923
-71.782227
178.174240
-76.236336
-80.705490
-134.560547
-76.031570
-94.853180
-64.305626
-66.178993
-81.868149
-63.962818
-96.385864
-79.062943
-63.521774
-84.082809
-72.901787
-105.584015
-68.213150
-80.534927
-121.551636
-67.147522
-149.811371
-76.157715
-47.841991
-79.807335
-94.610481
-59.183311
-98.662598
-67.265121
-122.031158
-57.593414
-34.561012
-125.649750
-58.927189
-149.588531
-56.369869
-59.368317
-97.974663
-76.355156
-80.367348
176.233658
-69.501259
-113.183952
-65.733925
-50.965858
-146.533447
-104.947258
-31.252966
-149.573151
-54.845188
-66.393562
-160.505219
-139.810211
-151.283173
-51.463707
-63.359932
-45.541183
-63.478676
-123.486603
-30.946917
-152.643509
-72.573929
-84.548424
-115.281281
-77.924271
-55.819225
-61.112129
-113.765480
-63.290543
-177.230759
-82.471046
-78.680244
-56.652954
-65.638863
-133.224304
-134.360367
-67.017731
-76.636757
-50.159782
-85.197563
-66.262512
-55.345459
-72.009338
-82.709518
-49.582172
-99.761810
51.694939
-83.875412
-57.387104
-65.499588
-53.286556
-55.954559
-54.425903
-73.742813
-71.466484
-127.727386
-90.566589
-80.114441
-77.785172
-70.461563
-105.782913
-122.290352
-73.250725
-64.812851
-56.800739
-106.929184
-116.671127
-151.628586
-57.392731
-104.132774
-136.455231
-62.560478
-69.742027
-58.812611
-126.152115
-153.389984
-93.230118
-66.956749
-61.053814
-93.483086
-111.550163
-60.414871
-46.362850
-151.759949
-68.718071
-57.992168
-60.257030
-47.528526
-57.785870
-135.265533
-61.842743
-16.724094
-60.101810
-56.572437
-49.398960
-55.378361
-48.629177
-54.648205
-92.474083
-74.316032
-62.866711
-54.469101
-69.435112
-109.275909
-113.141022
-57.242641
-104.886787
-66.505043
-56.145176
-57.675117
-134.586182
-165.120499
-102.272911
-46.221725
-87.162125
-122.879921
-56.225628
-56.326031
-65.802826
-128.473557
-90.794121
-50.230953
-71.841896
-104.280411
-122.529205
-88.623001
-50.354656
-65.143784
-72.082672
-130.231750
-123.965988
-81.365082
-32.430763
-54.410789
-149.216156
-84.065086
-163.535995
-60.554226
-57.593178
-149.296951
-145.807480
-89.478798
-63.424736
-127.639099
-84.184662
-59.600624
-83.817299
-117.555374
-58.197021
-152.322189
-61.731300
-79.288872
-72.002556
-104.827644
-99.969635
-100.162094
-105.774628
-57.917351
-134.688171
-91.323822
-82.409729
-114.660431
-112.498169
-113.439308
-67.924744
-48.318943
-125.083511
-150.104370
-120.152771
-114.290237
-91.158966
-70.100861
-77.984627
-113.263054
-66.287773
-90.997734
-70.719559
-124.163460
-69.889030
-53.414223
-68.948975
-58.625504
-60.127533
-56.885326
-69.956894
-95.131142
-99.322830
-73.230797
-69.102570
-56.858383
-43.017288
-157.132339
-129.968323
-55.092079
-79.515511
-92.648117
-68.337318
-94.432899
-56.155308
-96.891777
-41.972939
-64.516365
-75.833588
36.032238
-54.049313
-160.734970
-87.781509
-75.100426
-86.972115
-43.182068
-65.369179
-124.017639
-136.930969
-133.308701
-47.526833
-109.788567
-68.156761
-73.608322
-61.775288
-105.006493
-87.750847
-75.105415
-105.838669
-111.742867
-63.677589
-84.920486
-108.997131
-157.226837
-81.010422
-100.922989
-37.477142
-48.948597
-153.064621
-96.675728
-152.343170
-73.088051
-90.362930
-66.820404
-66.898300
-76.116997
-72.108116
-59.986698
-67.813950
-61.125633
-94.065956
-123.964485
-97.035233
-120.784157
-78.945839
-60.581512
-69.340324
-118.134796
-70.972488
-130.600861
-59.005543
-134.998184
-72.017334
-76.076759
-85.661392
-113.224091
-50.475124
-102.604828
-71.478294
-158.389832
-139.291489
-101.643326
-112.810501
-60.420300
-69.461899
-106.377220
-143.371674
-148.086258
-52.630016
-64.606781
-61.543777
-63.662941
-75.695816
-60.018154
-58.577160
-57.262661
-77.495590
-140.782700
-139.992889
-59.941887
-63.606434
-60.597462
-92.457558
-57.932419
-62.618385
-124.096046
-130.201752
-75.813271
-67.761314
-67.033432
-61.025578
-69.734879
-96.626343
-73.964828
-61.393787
-153.977371
-135.792496
-63.554169
-60.540295
-109.004501
-58.253929
-132.045532
-91.274689
-64.498421
-86.172432
-61.065701
-89.930885
-84.548912
-111.236771
-111.429649
-42.891796
-65.276642
-75.918312
-62.885113
-104.754578
-159.080353
-125.749565
-131.436783
-85.947487
-141.739624
-86.369476
-93.987450
-39.496704
-81.226196
-60.651230
-132.702118
-54.364674
-133.643875
-132.330307
-107.958183
-60.381519
-115.806427
-60.725418
-59.316414
-31.581175
-80.294716
-97.628258
-53.068703
-64.672874
64.608627
57.545071
37.538525
-74.647987
-79.687485
-68.462791
-51.066006
-158.027313
-57.743214
-151.397354
-72.434135
-63.246292
-89.802650
-122.417717
-71.138550
-63.137104
-60.676262
-67.691368
-64.692993
-148.066116
-69.555016
-68.496330
-69.339325
-123.972488
-44.988693
-103.715569
-54.632214
-118.939430
-105.345314
-83.940536
-75.008766
-35.278011
-178.611801
-41.776192
-160.947586
-47.306320
-64.705505
-99.450073
-109.857704
-71.809937
-69.376060
-115.393768
-113.145821
-118.091858
-109.325188
-98.166710
-52.740150
-73.860435
-85.247894
-66.879784
-58.860245
-67.737846
-55.731373
-160.735794
-53.561451
-77.510147
-147.376923
-61.845623
-73.070107
-122.317902
-94.153236
-101.517105
-87.551819
-48.493465
172.237656
-113.144279
-64.035103
-64.632797
-125.251114
-111.013832
-137.180130
-64.145462
-80.316689
-147.456039
-83.927849
-58.164223
-139.170685
-88.659737
-65.750702
-105.421890
-46.085567
-57.257763
-53.851944
-94.153603
-77.893684
-62.892056
-110.242798
-65.865219
-83.103523
-17.030161
-53.611866
-57.367249
-45.262596
-54.487335
-57.004261
-74.445045
-98.646019
-75.005867
-84.240402
-156.803925
-82.201569
-62.941372
-67.299599
-46.605877
-56.111027
63.677570
79.406128
85.663460
41.677631
52.476250
39.221931
39.249908
-62.682007
-148.794983
-58.293968
-39.070152
-93.760246
-108.780350
-58.411106
-80.903671
-103.825249
-58.061497
-61.216843
-69.158051
-68.833221
-59.545578
-154.316925
-72.733002
-54.686836
-52.715321
-109.586082
-94.832039
-118.929199
-66.070206
-41.663139
-92.726791
-65.337364
-65.386681
-71.178452
-141.546310
-78.395508
-68.180855
-56.687084
-120.791298
-107.049332
-66.460167
-86.150711
-59.948425
-123.006813
-118.017891
-166.265427
-50.560020
-159.999878
-85.262657
-149.509247
-132.000732
-44.972019
-78.562004
-85.988472
-109.806694
-77.441582
-61.926441
-74.624847
-67.114815
-61.644928
-37.605030
-123.994308
-66.869461
-111.779419
-51.448124
-57.504158
-60.333256
-89.459152
-105.738091
-46.205452
-37.523830
-72.997398
-156.546036
-127.003700
-154.495361
-76.707336
-70.100334
-133.225403
-56.605412
-145.125198
-137.662079
-78.106613
-73.814209
-48.696426
-55.748436
-93.918823
-70.753654
-57.542236
-67.260681
-124.022308
-120.246269
-91.234047
-76.121368
-83.227310
-61.620121
-60.357147
-118.698601
-117.187531
-150.693741
-56.726738
-160.993027
-46.133144
-76.258362
-94.739189
-54.361023
-108.201027
-63.999722
-63.159370
-110.322350
-115.462540
-69.071037
-97.690086
-58.463364
-77.195351
-66.872437
-93.704536
-57.579716
-52.546528
-59.557503
-58.782894
-60.991959
-58.219185
-150.495972
-115.379059
-86.068550
-113.321091
-83.040901
-57.366543
-107.045959
-46.981377
-128.131607
-58.997089
-62.884590
64.256958
52.628803
-81.892784
-119.258919
-39.962116
-65.093208
-62.317474
-86.941414
-83.357079
-80.277634
-116.264023
-47.901718
-135.591690
-52.349106
-140.996109
-101.684097
-86.037781
-67.054443
-52.133095
-52.748016
-117.833122
-95.095261
-70.133110
-75.779518
-102.490234
-143.368912
-113.062904
-58.812794
-69.663544
-96.657326
-56.876064
-79.540359
-64.533783
-94.498154
-109.188255
-113.472931
-92.897797
-73.587990
-96.547119
-54.628185
-114.446358
-61.565014
-63.680794
-71.448692
-42.075264
-48.324905
-129.734756
-72.680336
-60.634762
-60.236622
-59.827152
-116.773361
-92.843025
-134.000961
-101.051315
-115.200439
-66.948853
-72.187256
-74.515228
-71.161880
-59.291393
-69.597076
-68.806938
-47.339798
-162.086227
-55.742481
-92.378754
-123.128456
-60.245811
-63.795601
-83.354538
-145.510574
-73.449608
-76.274864
-72.099724
-161.959671
-56.462273
-49.309803
-66.104630
-79.310501
-56.828915
-38.307941
-156.759018
-128.819458
-74.862709
-59.270519
-53.319450
-44.905861
-43.404598
-64.278442
-77.613350
-82.487297
-76.020058
-81.485138
-110.318672
-61.922886
-66.788155
-49.678070
-69.618034
-55.827610
-132.239822
-80.430008
-80.215546
-87.833542
-45.537163
-48.820721
-59.109478
-89.821510
-74.297882
-60.414303
-143.422348
-119.349815
-47.809216
-88.438980
-91.767639
-135.004791
-83.964798
-85.292816
-112.062073
-94.892670
-107.019577
-83.967659
-124.475723
-67.787521
-52.683289
-94.161171
-160.384094
-93.978271
-157.719864
-69.144859
-148.934418
-122.079117
-89.447220
-58.413818
-167.380280
-76.443695
-100.152199
-89.058067
-92.699142
-120.342926
-144.636139
-136.163651
-129.876694
-73.343445
-90.214157
-88.907570
-112.664650
-69.803177
-70.782692
-41.499889
-83.837784
-65.215576
-36.563755
-58.600315
-64.454414
-117.303276
-117.080009
-99.120987
-131.850510
-81.744850
-106.068047
-62.423897
-94.860420
-149.200943
-90.403183
-146.341492
-70.678070
-61.518978
-66.814125
-118.048691
-74.634445
-110.919632
-89.524284
-93.024284
-84.960442
-145.420044
-67.194046
-155.299622
-79.356895
-54.660698
-57.469864
-70.875145
-63.649548
-136.981186
-80.863747
-117.111908
-64.981812
-67.659294
-65.095070
-67.959991
-102.035011
-78.202293
-148.821960
-115.755676
-61.815926
-110.830315
-85.115288
-89.808502
-68.100372
-81.408669
-102.681305
-89.901489
-143.451828
-147.988602
-64.075325
-129.053238
-81.119705
-160.582413
-81.459885
-66.477020
-123.111404
-83.707733
-56.245975
-68.436119
-153.602829
-80.764534
-175.459930
-141.347641
-97.656700
-116.119026
-59.475521
-65.219345
-66.171211
-104.906738
-111.729866
-67.353088
-70.511841
-100.976006
-101.186409
-67.947723
-62.867012
-87.858955
-59.435928
62.833141
73.330734
45.923954
56.922520
53.026485
58.754513
52.386761
72.440063
61.280872
46.790245
45.685959
86.656906
93.952522
51.658756
-53.910557
-101.495819
-98.456512
-46.227764
-73.920982
-52.563168
-73.609093
-116.513367
-74.217552
-130.002533
-58.919613
-61.976845
-88.094063
-101.755333
-74.035049
-75.147743
-91.644608
-146.765335
-45.881508
-65.903084
-73.344330
-76.533592
-142.613098
-60.343529
-60.680710
-79.595520
-61.318592
-32.952473
-38.850029
-99.013664
-105.646477
-57.937740
-63.849567
-144.841263
-118.998909
-81.839844
-161.000992
-148.434204
-52.446407
-58.251572
-145.328369
-166.164474
-64.031158
-147.682251
-78.551872
-143.513885
-66.873413
-61.152912
-72.905212
-32.357162
-136.477936
-49.046696
-98.694290
-78.176170
-76.883926
-155.398636
-56.144344
-60.405842
-62.994884
-48.903572
-65.770020
-77.232010
-92.862907
-99.514549
-113.976837
-69.311180
-82.286514
-116.291275
-61.926056
-55.348049
-82.941452
-81.564308
92.252167
47.175102
65.982887
59.837673
77.457893
71.298943
73.990349
-157.372925
-67.524315
-138.816498
-141.124115
-68.617043
-66.654190
-120.222305
-82.046158
-140.112289
-87.559113
-110.942238
-117.027283
-65.158142
-100.080788
-68.435226
-70.585510
-127.849083
-86.376579
-87.884003
-122.431923
-66.589844
-47.593998
-59.053219
-67.352837
-69.974022
-67.027855
-152.581497
-66.142616
-95.343391
-133.767853
-118.144028
-96.684845
-151.904709
-60.947060
-68.961525
-70.405029
-55.020538
-162.893539
-60.295200
-60.343147
-71.858093
-59.450016
-102.834503
-51.426426
-66.307602
-70.064529
-60.288090
-49.469418
-144.884293
-62.193008
-165.194092
-57.869183
-60.728508
-95.645363
-148.981827
-77.462158
-62.988697
-56.053188
-145.261810
-73.530243
-58.657154
-70.972298
-62.704597
55.728489
-67.262100
-64.483337
-143.490417
-59.179611
-105.109474
-83.960762
-57.709637
-128.339493
-67.905540
-32.292587
-157.224884
-91.661972
-76.925102
-81.793541
-91.990639
-53.611183
-96.267525
-95.712738
-88.974472
-56.499622
-64.370049
-83.663681
-46.470901
-68.676407
-36.304520
-70.520943
-102.228760
-138.658371
-56.682316
-58.563679
-62.291641
-28.385750
-54.756195
-70.719604
-159.921295
-126.083206
-124.831192
-65.008011
-59.161430
-63.642048
-108.364159
-121.059959
-64.556366
-76.088089
-63.580433
-73.230171
-61.598522
-84.388367
83.504875
69.868835
73.128006
52.330616
43.781403
56.511959
80.085381
57.755989
58.632320
54.339642
59.611649
82.876343
-68.983833
-68.735046
-70.443466
-122.581261
-56.741695
-43.552769
-109.831841
-61.380119
-73.036751
-156.292572
-113.126366
-87.092232
-76.326309
-165.621811
-69.655632
-104.354912
-108.357590
-69.558189
-71.250366
-63.076035
-62.039303
-82.619858
-142.861282
-61.162399
-139.513794
-61.835571
-62.176590
-118.512985
-43.852928
-46.789459
-52.757725
-74.289658
-64.654335
-83.701286
-150.872681
-157.995773
-71.474823
-54.341923
-63.098419
-53.564499
-56.972683
-49.382683
-60.250774
-48.286427
-63.545803
-59.427868
-52.700974
-58.954010
-65.990005
-100.980576
-76.859802
-64.513977
-76.225861
-58.245159
-51.972717
-67.327713
-62.582993
-106.957237
-29.441303
-59.080963
-58.129066
-97.920494
-164.084320
-150.823868
-52.184807
-98.327347
-47.017368
-76.300964
-138.445709
-61.681313
-66.059906
-54.359997
-142.614029
-56.528866
-76.569901
-46.943619
-139.491623
-41.627514
-86.176712
-64.582031
-170.846527
-61.659634
-138.932495
-69.160400
-90.015862
41.265850
40.324306
76.025917
-66.274918
-70.210861
-138.424652
-42.466358
-147.825531
-75.110840
-54.373009
-156.938812
-35.831669
-72.727478
-66.534470
-50.610828
-48.115997
-142.421127
-68.800179
-62.508930
-106.181786
-150.180374
-80.660660
-86.910614
-60.644119
-109.264778
-50.404251
-114.801270
-92.276421
-86.146538
-119.802277
-139.113495
-53.474663
-65.368553
-59.110687
-60.699730
-129.725204
-50.246429
-60.307308
-144.604477
-80.196793
-109.163338
-62.057648
-53.260124
-64.561569
-84.933319
-52.853203
-83.191071
-69.124062
-140.771896
-131.042175
-65.202782
-140.770950
-71.000465
-67.937714
-70.748215
-55.364662
-75.887321
-65.504539
-85.744957
-98.065033
-104.157631
-111.983643
-61.225349
-109.785706
-106.763031
-94.924416
-113.812767
-104.803528
-57.296841
-90.519508
-67.303246
-42.961628
-62.156609
-45.905235
-65.291039
-103.610703
-75.306625
-61.112473
-63.971077
-55.869171
-87.341286
-60.884071
-74.045059
-62.930668
-49.646641
-151.505615
-98.788895
-99.325783
-62.001259
-118.785942
-133.354218
-75.369934
-138.367050
-94.074303
-62.045914
-53.479431
-78.489761
-78.665192
-41.016190
-168.605637
-58.243088
-84.730865
-76.593407
-78.208664
-132.551773
-50.791317
-94.929871
-116.257820
-107.352661
-109.429817
-111.337898
-85.307556
-86.920753
-119.234222
-75.151855
-51.863029
-54.936001
-97.123093
-61.896358
-61.203499
-78.251244
-130.324051
-54.824814
-158.057526
-97.758202
-65.967354
-70.203865
-58.005093
-69.250526
-144.378143
-57.822849
-138.519455
-89.288780
-37.341770
-58.491119
-129.781860
-65.677353
-76.296165
-55.715923
-61.206577
-111.162109
-78.569138
-57.515106
-95.615440
-65.447929
-46.016708
-60.927086
-75.798515
-74.865051
-155.763474
-57.011738
-146.267776
-60.889172
-93.069092
-51.956947
-151.880203
-52.178551
-52.833916
-95.742256
-106.922729
-33.637291
-89.748749
-118.012001
-64.051933
-90.201988
-162.043930
-103.597458
-62.434414
-60.215847
-159.882874
-111.665283
-152.407578
-174.089569
84.989197
60.429359
49.575817
77.527695
73.495605
-65.756561
-139.163910
-101.407585
-156.219635
-64.740105
-100.626190
-58.873791
-110.305611
-93.898636
-61.312740
-59.997402
-104.363808
-92.471077
-84.935982
-57.873516
-114.736626
-110.190971
-152.818146
-40.830482
-89.933632
-62.453354
-65.920311
-153.229996
-67.420258
-58.542656
-68.134003
-87.707619
-118.172836
-29.339233
-131.421509
-79.666168
-43.191704
-154.752274
-71.966660
-67.767677
-68.237709
-80.796066
-59.605816
-59.917019
-63.827316
-68.944626
-69.827530
-58.978333
-62.525959
-121.473640
-75.467384
-96.092079
-79.050240
-107.026535
-65.250572
-139.584869
-78.138939
-46.492233
-117.579651
-67.980247
-99.349251
-55.915142
-153.377487
-92.926994
-131.657318
-79.246315
-60.349827
-79.922302
-75.486389
-57.977325
-68.895111
-65.726570
-62.870834
-136.342361
-124.881271
-67.940826
-89.251213
-46.190117
-44.147068
-125.331741
-72.957123
-88.607216
-89.709152
-46.932281
-60.467266
-59.853886
-75.363747
-68.894012
-56.954979
-132.097931
-102.465675
-92.170662
-66.681030
-74.392998
-122.627571
-44.338120
-73.401169
-56.315540
-61.318554
-112.338066
-66.198959
-120.879204
-98.056854
-88.484398
-72.609985
-59.061867
-81.628632
-76.775406
-81.372215
-56.920746
-59.774555
-69.997017
-154.155670
-46.113365
-41.262970
-149.784531
-161.201492
-85.167244
-57.291847
-136.580246
-83.059761
-86.221825
-110.822594
-108.687828
-115.334320
-103.157677
-141.495041
-78.515228
-75.146965
-161.169907
-120.624046
-74.590118
-125.730606
-139.528976
-106.696068
-98.429581
-97.101196
-79.036774
-119.065575
-73.686493
-101.792160
-100.589836
-138.175995
67.880562
67.945267
68.895103
51.815277
64.137253
48.837948
51.373543
69.302666
-82.951202
-72.326401
-106.848045
-107.117508
-94.371269
-57.048363
-68.071762
-95.186134
177.616638
-64.741249
-120.842979
-142.779938
-55.478340
-70.928833
-62.727962
-53.650192
-57.409786
-73.320625
-56.557678
-24.997208
-98.430557
-59.998611
-113.047699
-66.532921
-62.050831
-74.959084
-70.499657
-111.755852
-62.268932
-49.792282
-172.849670
-140.999710
-113.274544
-97.079773
-112.992264
-97.632828
-88.831856
-90.087761
-116.180458
-109.902313
-159.832901
-159.826752
-133.901703
-68.953766
-68.199738
-39.988674
-72.995438
-130.395523
-30.997433
-47.953789
-80.337631
-71.996758
-68.130051
-57.095665
-74.718056
-78.386528
-74.420975
-45.475243
-57.403774
-144.906860
-54.915428
-109.326385
-63.847340
-90.546623
-73.400299
-58.972313
-66.014885
-145.174438
-137.238327
-48.899384
-120.787148
-133.166306
-103.196602
-63.984470
-67.839836
-58.663536
-83.748123
-83.126953
-137.418869
-158.611008
-75.881516
-104.462021
-48.432167
-68.327766
-47.370636
-64.593964
-62.825096
-147.448166
-59.330040
-116.738800
-139.334915
-78.132881
-65.577759
-171.720078
-124.701462
-68.191788
-70.692963
-71.670593
-61.319756
-47.758102
-94.712990
-161.523697
-95.235832
-47.988491
-73.372063
-60.714211
-52.929291
-47.888767
-74.522362
-54.346294
-63.685997
-99.124222
-90.454811
-122.920479
-71.968193
-74.591545
-86.346718
-65.993683
-109.609062
-54.880817
-63.608231
-65.905342
-95.856407
-84.547119
-118.112572
-100.463486
-75.742966
-97.711342
-137.752258
-87.430069
-99.457779
-56.605667
-121.255356
-86.395378
-60.548286
-106.460571
-108.827240
-67.273331
-90.083817
170.534439
-73.184479
-94.366043
-60.599483
-68.867058
-65.482643
-157.834198
-62.421928
-62.512577
-110.688141
-113.504227
-133.955368
-77.537140
-79.897316
-109.853798
-46.945934
-83.023796
-92.132370
-69.407158
-59.981098
-154.270477
-56.954082
-136.579697
-57.188721
-135.051865
-76.978767
-81.348572
-98.968903
-86.793480
-64.850685
-68.338036
-155.302383
-80.100914
-59.983162
-109.931915
-106.313667
-65.886177
-76.777390
-74.580208
-52.991047
-74.500275
-162.137268
-54.809223
-82.103203
-70.733833
-41.770359
-106.337799
-103.925468
-166.125443
-160.179871
-136.823700
-61.249268
-94.299408
-72.934952
-88.813202
-63.508873
-106.127792
-104.636787
-47.377174
-88.477966
-71.117516
-68.328987
-133.384613
-125.786217
-94.103134
-56.433525
-85.792236
-98.039963
-96.831444
-108.339745
-106.970894
-60.811901
-68.429123
-112.887772
-69.690605
-61.458157
-110.819229
-84.714958
-98.646393
-59.093067
-155.602829
-60.242592
-50.571156
-132.285446
-57.711422
-88.741196
-124.411591
-108.930695
-84.843094
-61.115799
-133.402390
-87.671280
-124.662437
-146.268097
-150.971954
-144.349121
-64.642242
-57.928703
-112.292595
-60.980751
-62.028290
-55.828182
-51.354248
-46.355621
-70.198853
-59.591450
-150.785858
-65.595848
-67.860260
-105.878052
-56.998058
-98.217789
-96.900261
-77.633003
-53.961506
-92.691750
-71.208603
-68.621338
-62.050667
-72.099907
-158.517044
-95.632828
-77.135620
-153.321045
-57.322018
-44.264366
-75.252777
-87.911827
-51.124218
-81.221146
-71.551941
-81.364334
-128.574615
-69.106415
-135.426941
-108.676498
-119.303314
-78.407440
-145.098480
-145.381226
-40.409111
-141.906433
-69.119209
-57.283466
-131.742905
-119.196304
-51.073425
-17.307602
-48.151272
-35.841026
-65.347672
-137.775620
-97.671440
-63.197906
-122.666992
-95.957687
-72.222069
-136.215942
-98.279480
-104.310730
-84.839851
-110.764107
-101.067421
-95.025429
-107.113556
-95.022873
-68.906860
-64.022293
-69.068192
-74.915894
-67.518845
-60.901993
-76.621162
-75.009560
-60.829048
-116.246796
-160.950897
-57.288380
-58.312790
-77.501518
-112.634270
-102.799194
-142.641861
-59.347073
-87.178154
-109.006798
-83.854134
-91.111557
-99.703842
-62.378685
-48.415329
-52.974129
-99.160149
-59.321548
-58.500423
-64.422050
-166.421982
-151.762405
-155.531738
-144.143280
-90.992638
-72.262589
-48.812481
-88.749184
-133.003754
-122.090881
-114.456627
-69.181175
-56.820126
-151.033157
-118.003899
-56.690338
-106.952377
-93.712448
-57.805882
-100.807953
-106.632294
-78.964615
-123.867233
-101.137329
-167.805099
-151.882629
-71.276917
-63.578533
-70.174194
-110.395424
-55.762680
-165.264343
-107.077629
-65.134087
-149.021301
-142.485291
-168.402588
-59.092613
-106.440231
-122.120773
-70.747574
-103.325783
-68.301704
-53.832153
-88.914001
-76.993355
-112.815422
-65.853310
-109.838531
-96.612396
-68.865280
-122.584389
-62.469105
-39.811050
-170.384018
-50.866055
-57.496353
-70.780243
-55.113464
-42.751705
-151.855637
-117.230125
-105.697868
-95.523125
-65.786125
-78.256195
-132.721786
-135.039246
-108.920425
-142.516052
-38.692497
-91.483025
-67.391045
-62.262848
-92.886307
-90.137436
-83.491440
-59.945816
-57.809967
-53.617554
-60.044258
-153.423355
-33.937897
-101.206062
-56.573143
-78.559944
-161.719421
-62.563259
-78.417114
-57.990059
-40.596344
-125.655846
-136.433670
-69.605957
-161.227036
-66.013557
-69.593544
-86.447350
-68.040207
-57.512486
-135.892120
-138.960114
-108.759026
-121.579781
-127.946281
-123.763611
-57.410149
-46.907036
-143.028046
-51.019100
-70.568146
-69.935242
-124.334137
-56.653656
-67.165894
-44.843075
-100.368126
-122.579964
-68.293716
-160.275116
-54.434330
-66.137985
-59.065552
-95.714851
-67.268196
-82.853386
-18.888540
-70.703590
-62.205029
-59.881104
-54.121155
-60.913250
-39.957767
-52.233261
-76.415382
-126.336143
-56.143990
-156.918030
-89.095779
-44.454506
-144.757935
-58.775673
-158.379272
-65.535088
-64.264206
-63.044540
-84.643997
-133.215668
-80.283348
-139.212067
-121.652878
-56.838528
-89.376213
-97.882942
-103.118324
-101.392281
-66.101990
-68.297852
-58.314049
-142.890411
-43.168079
-58.886829
-94.165970
172.148254
-57.193890
-154.351227
-149.212967
-95.581215
-71.190971
-83.696205
-72.579041
-60.009151
-74.366898
-155.914932
-61.647602
-66.868095
-105.481735
-83.734947
-69.156235
-77.551643
-84.501610
-74.788795
-123.121819
-63.321152
-55.544209
-62.691113
-88.539101
-105.962990
-146.038757
-92.170860
-105.339394
-90.114784
-61.899830
-111.186119
-71.705498
-114.238365
-60.543041
-121.407600
-128.252258
-77.914101
-103.777626
-108.120110
-114.621971
-103.656769
-60.688671
-108.297318
-74.900940
-59.319656
-150.863495
-55.891510
-64.010155
-96.588692
-162.963745
-113.514839
-68.729813
-78.782349
-66.540596
-113.465065
-123.393562
-69.830704
-175.293839
-102.691284
-63.732288
-129.237564
-86.124046
-44.982372
-52.539032
-62.360062
-65.580795
-152.593796
-60.327225
-161.607071
-141.273911
-55.805511
-156.351105
-52.632259
-119.311264
-102.979736
-60.053719
-41.764393
-147.290421
-78.096725
-83.678055
-25.905222
-111.094940
136.007812
-103.543549
-108.648346
-118.473297
-100.719528
-102.992714
-122.697426
-107.907074
-68.916344
-104.390717
-68.776260
-100.764854
-95.675911
-117.794472
-97.959167
-84.951447
-114.345245
-118.595207
-110.075546
-96.212502
-61.859894
-115.269203
-108.011665
-118.356163
-83.456116
-81.214661
-62.370380
-59.212772
-84.766083
-93.302505
-145.110413
-134.783401
-112.731934
-81.307541
-126.489441
-51.372334
-125.737358
-125.087776
-86.498039
-105.964317
-101.408218
-113.844856
-59.573208
-105.935089
-51.747681
-75.332970
-111.318527
-60.188141
-155.719681
-56.832405
-59.215321
-68.501396
-129.322601
-86.708763
-58.405716
-102.060417
-63.161472
-69.234253
-83.440109
-125.188560
-144.063049
-70.400116
-69.973846
-74.018852
-113.131042
-54.033455
-62.494869
-123.780067
-64.533684
-145.530792
-112.044693
-76.400337
-133.549500
-52.801186
-53.171700
-104.697998
-62.179676
-69.820786
-40.077999
-106.152580
-64.103264
-64.131653
-53.847660
-61.103367
-154.390701
-87.926018
-58.536663
-63.119823
-54.426170
-63.011074
-66.805611
-76.322838
-59.170738
32.052742
-86.822823
-152.581955
-146.187408
-51.286251
-91.974342
-110.747223
-65.333473
-97.232529
-129.605103
-58.796936
-85.930687
-33.036678
-63.888187
-60.681583
-71.056717
-69.274574
-110.993874
-74.452522
-117.080910
-150.644089
-105.802223
-68.837440
-64.021111
-57.584087
-60.596355
-105.772034
-93.224068
-51.045334
-157.671036
-62.465874
-69.346405
-59.052078
-71.960495
-100.067566
-69.750793
-71.372398
-63.108822
-138.837128
-103.202431
-51.094616
-165.668167
-74.362152
-87.758209
-59.612694
-143.136932
-64.331978
-133.656464
-120.656982
-74.968567
-148.012390
-93.167793
-97.901627
-68.554855
-52.662403
-73.967491
-71.209084
-62.743332
-68.217384
-66.402031
-38.849224
-169.625305
-97.281479
-62.309376
-78.472473
-169.154251
-70.274437
149.850723
-87.090187
-44.985916
-44.768208
-53.928711
-72.198494
-91.848763
-58.008541
-80.833183
-72.583199
-60.529892
-93.210876
-65.945389
-50.243980
-124.206329
-96.813965
-72.226257
-90.366524
-48.818974
-47.245224
-79.283051
-118.530533
-89.182350
-74.972923
-56.502071
-63.317913
-104.950157
-77.653564
-76.892097
-60.776817
-127.311424
-64.776253
-28.460247
-53.265148
-57.855797
-103.708763
-59.932018
-56.892559
-75.224792
-83.385590
-52.936813
-124.277199
-70.722694
-47.070686
-74.686974
-80.433647
-81.503448
-64.992859
-64.751541
-83.370621
-87.136925
-104.004227
-89.343079
-57.143269
-130.719208
-24.841805
-51.062786
-106.632202
-137.478516
-51.644215
-68.301659
-66.609901
-90.403526
-61.134056
-19.312885
-111.087051
-65.726242
-53.843342
-67.823532
-79.445076
-102.633347
-73.761719
-58.134571
-108.955894
-86.560905
-124.609032
-94.498184
-96.875076
-111.013229
-97.070305
-70.557602
-162.352783
-152.887329
-55.771324
-65.926140
-53.295940
-76.227432
-70.341377
-125.994652
-105.898483
-71.164001
-114.236450
-105.444290
-126.195786
-98.810760
-95.027901
-94.570999
-107.240364
-111.366608
-81.049232
-58.004673
-56.437057
-88.103050
-147.806961
-63.301929
-124.279823
-129.445435
-88.281242
-124.759529
-113.422058
-70.895134
-84.600662
-61.957584
-154.446808
-91.495781
-71.653465
-73.718544
-58.573261
-66.583313
-70.783859
-64.893753
-67.672661
-39.448154
-97.510010
-135.544174
-51.271503
-72.628380
-74.139389
-54.881847
-66.391510
-55.125652
-58.937958
-146.622223
-49.488239
-61.226948
-125.915077
-146.560013
-63.962505
-62.225178
-37.660618
-45.047256
-80.489822
-60.178867
-60.466999
-64.532349
-66.549797
-110.049164
-66.942123
-93.352692
-156.998383
-84.167740
-87.285561
-161.130859
-65.245026
-99.746796
-77.894547
-57.600006
-40.843746
-50.800884
-66.949631
-63.013435
-9.630882
-74.281021
-79.163506
-91.656792
-54.362396
-63.399273
-49.730320
-62.290592
-84.958427
-118.963966
-85.453484
-67.625481
-61.684296
-77.061378
-111.237587
-102.834389
-65.672577
-101.945305
-91.174934
-110.087852
-58.898739
-55.571133
-63.011967
-79.669853
-103.447800
-56.736717
-102.001320
-146.354507
-81.276093
-67.964844
-143.318649
-104.718758
-60.559891
-63.536621
-67.553970
-127.991043
-145.894043
-68.258408
-81.944717
-66.642738
-72.636971
-42.798801
-79.878494
-99.763237
-116.054466
-61.136417
-79.179443
-59.108154
-58.176617
-101.642715
-130.948318
-9.148750
-57.391773
-133.752304
-70.676270
-71.667107
-70.096573
-97.708702
-67.389771
-62.999741
-109.188736
-68.590530
-62.252869
-62.971149
-49.795071
-105.533295
-114.826904
-104.297195
-121.001549
-172.791992
-82.294006
-154.983124
-101.702934
-77.920624
-60.086174
-69.319984
-125.103897
-58.209026
-68.926552
-55.554520
-81.338409
-59.769276
-72.575218
-67.176186
-66.234200
-70.394333
-63.989677
-71.438416
-103.130371
-108.049438
-160.609558
-62.731594
-85.133583
-70.372795
59.915646
-67.220726
-68.951164
-60.125557
-90.778397
-84.882904
-95.539352
-101.984818
-125.660095
-89.760223
-66.797905
-42.219494
-111.354103
-64.001938
-57.260765
-69.178108
-83.803658
-57.306126
-134.388672
-60.235317
-135.229813
-71.572014
-80.354057
-24.337456
-136.486313
-134.603516
-80.893074
-69.856453
-62.559673
-48.558460
-59.677376
-153.928207
-63.531937
-73.508324
-65.212189
-55.007065
-51.490429
-60.265610
-75.238815
-71.147240
-58.225502
-44.284973
-102.408836
-75.103493
-69.263901
-116.367714
-45.611637
-100.067368
-53.771877
-53.518158
-106.700989
-65.543831
-113.455528
-75.856544
-90.556755
-59.894276
-51.287014
-95.248077
-60.087997
-136.010071
-82.845222
-141.121201
-74.912720
-86.687500
-80.093399
-62.874279
-155.742523
-148.736450
-85.922302
-97.751167
-86.066978
-57.549858
-108.499916
-96.177299
-159.378281
-138.771347
-82.059532
-80.896294
-79.042999
-100.097755
-56.795650
-78.629868
-97.384933
-112.001846
-113.512970
-116.168877
-51.109402
-88.864380
-83.259415
-80.248680
-84.206276
-66.853699
-71.995842
-152.797501
-52.725876
-61.584412
-128.565323
-44.696728
-101.753098
-125.053978
-140.394333
-80.816231
-151.095001
-52.289368
-78.831619
-139.979172
-112.806931
-58.953449
-139.962723
-82.475212
-149.820770
-58.741562
-64.135284
-62.522686
-151.102707
-68.319008
-51.384621
-56.126904
-105.106842
-51.322102
-70.568321
-84.115753
-66.897743
-41.083839
-109.489296
-100.180962
-109.025558
-100.352936
-90.128799
70.296951
81.128654
86.331512
78.012016
5.239254
42.783577
-61.153301
-61.694717
-75.452477
-59.452988
-121.889748
-125.020416
-64.483704
-140.192902
-69.833443
-110.462555
-75.497932
-94.957001
-88.158501
-56.529858
-79.010941
-54.901318
-70.926399
-93.131065
-72.561256
-102.900108
-81.296692
-161.805283
-55.723419
-90.004730
-96.294891
-98.262535
-68.560020
-71.170151
-86.538872
-90.711235
-53.065781
-157.667282
-93.366478
-148.861343
-147.568512
-77.318855
-58.325905
-62.166752
-39.479351
-57.520695
-59.263866
-144.346893
-70.589180
-91.427811
-142.310974
-108.216805
-138.474075
-61.760632
-83.842171
-66.205338
-120.515160
-54.499786
-150.395050
-98.264290
-77.347321
-122.241280
-90.498306
-96.029076
-121.326637
-102.626770
-56.903404
-159.268814
-66.186913
-118.535866
-83.896172
-100.221489
-97.977142
-134.262131
-63.026810
-67.847527
-83.505081
-27.288866
-88.990715
-41.118610
-42.179340
-60.064312
-62.496677
-155.261597
-39.117512
-72.486374
-63.606712
50.679375
-161.759125
-94.677689
-79.236954
-66.898048
-70.693565
-90.452164
-71.403488
-132.849655
-94.055756
-90.828926
-59.106049
-63.098083
-51.653786
-105.867760
-87.558403
-99.148392
-59.213619
-45.609303
-74.829735
-90.071274
-58.522095
-85.606979
-73.032745
-70.100403
-118.869598
-54.928291
-82.257004
-81.823997
-103.570343
-42.769611
-144.441559
-73.631134
-108.041260
-62.291965
-60.152737
-120.391640
-62.971008
-76.204964
-100.239784
-61.828514
-72.086662
-82.507393
-62.315220
-120.904533
-64.232681
-52.292526
-60.319363
-79.559189
-143.315659
-74.313751
-89.766701
-154.333145
-60.414558
-91.681976
-137.605225
-126.494957
-67.900986
-66.923073
-126.573845
-82.328865
-71.682861
-60.882214
-102.540031
-114.381248
-77.560707
-147.485992
-42.903835
-53.944038
-60.586170
-41.175274
-76.052185
-60.720516
-108.434029
-91.637939
-117.678444
-115.907509
-61.461159
-138.527328
-114.443710
-98.845993
-40.375851
-144.625046
-104.795319
-100.440262
-99.835609
-103.404938
-67.187828
-141.893555
-59.196770
-56.468052
-144.963791
-148.797333
-68.163162
-62.873089
-77.896217
-61.924076
-66.626106
-68.787682
-70.716446
-58.964371
-114.776062
-84.010017
-51.548752
-162.039017
-57.900017
-88.436729
-49.384724
-82.359329
-86.663048
-136.288574
-145.343475
-63.190388
-59.053291
-148.678604
-116.617989
-64.137062
-91.612793
-93.048332
-74.060516
-29.546318
-99.658989
-158.024490
-96.146736
-66.775772
-61.701103
-64.247353
-86.642593
-118.211761
-135.114517
-138.455719
-151.163803
-59.830051
-68.520416
-64.897179
-47.912720
-72.207336
-62.420155
-75.193649
-66.333145
-96.791214
-53.875538
-45.409832
-89.040031
-81.233154
-115.248177
-82.909454
-72.708832
-141.886505
-55.782627
-135.467346
93.272324
76.678925
55.953896
89.269287
39.333057
55.228542
49.268471
-83.743721
-91.917313
-125.927299
-63.292503
-135.560699
-81.360634
-106.961052
-70.161827
-69.202332
-73.060974
-69.242447
-63.851303
-73.794518
-120.043549
-141.836166
-60.670723
-61.009857
-54.291599
-58.717892
-143.343185
-84.322617
-74.802460
-82.781303
-74.077827
-144.029282
-148.236359
-147.706085
-63.457207
-143.513916
-65.346390
-129.592804
-55.225613
-59.927105
-157.730118
-156.265915
-56.693043
-145.775955
-143.677673
-137.248169
-96.446907
-59.338932
-70.571205
-146.106384
-124.816811
-89.444237
-53.751339
-46.709568
-169.442490
-62.093117
-58.333324
-78.767151
-160.776657
-69.539009
-58.447121
-47.450787
-55.601280
-74.305664
-39.458649
-66.834106
-86.171974
-109.141373
-61.949230
-60.400311
-132.205246
-130.532883
-92.359062
-74.357834
-59.766666
-66.314880
-56.324566
-97.772072
-48.536442
-134.271744
-98.672348
-97.243919
-104.199768
-105.457291
-107.997162
-147.225235
-73.313072
-56.774300
-113.540314
-112.992065
-64.265114
-111.001678
-81.197998
-93.294769
-99.285294
-100.173813
-156.650253
-135.166473
-104.880417
-104.104004
-153.283020
-78.660744
-55.364628
-64.921074
-73.815773
-58.729160
-72.312790
-42.335526
-60.834988
-53.271515
-80.570915
-161.617569
-127.054901
-81.884567
-152.274109
-80.737633
-26.421057
-81.526924
-71.169098
-89.062660
-75.838966
-111.655502
-97.709557
-63.809338
-60.356472
-95.974922
-69.067795
-117.834976
-132.879288
-89.984177
-80.311478
-76.311096
-67.281845
-52.270992
-44.620846
65.533661
86.553612
45.948662
-78.101257
-167.044434
-67.191063
-149.710983
-152.163147
-54.941139
-147.771729
-54.026836
-77.447212
-67.238197
-64.799583
-66.709793
-103.663635
-169.983932
-136.566818
-144.956039
-167.389297
-142.928970
-62.396553
-73.866280
-90.573906
-59.762280
-74.727715
-86.153603
-101.895775
-50.155922
-46.111839
-58.197933
-89.470245
-126.511215
-160.753006
-87.157326
-126.681969
-82.252083
-62.535336
-137.222214
-55.467716
-57.827095
-87.407684
-64.959259
-154.127151
-62.554325
-132.449203
-62.223232
-61.403233
-55.649746
-55.397911
-152.815796
-69.606392
-135.142334
-82.283096
-148.864838
-57.329014
42.629078
44.911037
-112.370911
-116.216141
-73.276680
-56.308086
-80.098694
-54.427456
-127.347885
-135.914154
-55.851357
-54.262154
-33.508015
-65.049690
-50.770458
-92.601715
-52.527534
-73.586731
-88.212936
-70.715256
-64.481232
-57.205383
-110.782753
-64.047073
-116.217018
-88.225685
-68.333916
-82.079353
-47.514050
-118.910500
-69.093506
-40.032845
-146.973633
-54.035931
-55.830135
-65.928024
-162.064835
-81.591934
-58.504993
-80.271469
-66.380516
-63.275066
-100.215675
-56.015736
-82.912003
-91.334602
-62.342506
-165.676880
-70.164627
-113.393593
-46.822132
-71.230232
-70.922142
-58.985352
-94.298622
-99.678635
-123.652565
-40.456757
-45.771503
-69.740044
-62.930260
-82.414146
-75.687706
-101.945244
-60.018097
-72.143166
-43.629612
-85.599098
-133.266296
-98.960121
-59.911629
-105.717583
-106.225121
-111.914398
-134.154449
-126.703392
-137.648926
-55.846375
-90.430023
-62.032459
-70.367676
-78.441498
-59.138588
-64.781769
-85.440628
-133.124405
-88.248009
-57.582329
-119.107635
-61.462151
-55.327232
-77.323524
-111.469543
-94.850418
-113.049599
-62.306026
-105.825958
-59.978348
-135.898300
-114.970520
-37.248993
-86.880310
-68.735901
-73.903923
-148.355896
-69.390381
-68.153862
-54.589390
-85.286682
-96.383110
-124.090172
-158.800385
-54.254845
-78.414307
-60.856068
-59.030529
-64.904510
-59.623764
-56.982452
-58.416283
-80.285561
-107.474213
-94.428650
-49.688259
-63.715328
-79.354782
-58.963894
-162.904510
-64.946106
-91.873055
-89.577057
-111.111954
-35.877686
-68.008339
-88.843697
-107.360954
-132.593277
-45.439625
-97.906250
-76.816238
-44.832470
-110.281639
-61.468571
-158.930130
-159.144073
-101.485825
-129.035141
54.860950
27.801975
40.388062
49.292484
47.116512
63.357841
-59.689205
-152.730850
-136.894409
-50.924011
-119.389526
-114.390564
-90.949860
-95.283630
-50.106968
-125.749680
-115.703751
-151.582748
-120.636093
-61.744434
-155.728745
-66.611687
-155.287338
-71.755219
-90.312645
-146.159988
-51.524521
-63.550468
-37.250809
-41.709278
-63.084663
-77.510704
-82.755630
-65.536530
-33.375950
-81.466003
-94.135475
-59.493118
-96.706711
-127.239754
-96.219841
-60.632664
-63.926163
-72.829430
-72.476173
-87.965309
-158.793533
-40.812981
-119.292557
-162.055817
-95.435600
-96.454109
-133.496094
-145.741821
-93.792908
-100.466568
-90.941765
-148.023331
-50.291420
-58.342762
-120.763802
-80.933990
-63.754135
-118.537178
-53.487484
-117.334572
-118.656898
-80.637260
-135.645386
-100.019455
-111.841240
-65.193871
-67.749298
-122.957741
-95.628571
-113.916931
-46.038139
-58.301071
-66.700607
-124.066734
-58.210358
-98.017586
-117.539711
-56.961918
-115.035362
-151.347504
-61.175861
-61.368557
-62.340118
-55.956875
-136.250061
-47.006039
-144.793808
-82.267578
-68.597305
-53.959503
-74.147713
-56.309608
-52.934898
-59.478901
-100.331276
-142.391235
-80.282875
-116.726807
-150.247604
-138.071533
-86.020309
-56.059601
-116.341583
-48.904064
-119.009705
-104.074196
-64.060516
-62.357559
-62.667076
-96.560120
61.688972
58.011696
41.079884
42.906212
-87.005020
-75.959396
-58.909489
-54.039669
-85.149979
158.980728
-59.381004
-67.412346
-61.111462
-60.219398
-89.690422
-145.800797
-60.955242
-66.907631
-104.061913
-82.528419
-76.789474
-81.327881
-149.082367
-47.588531
-64.718254
-60.111465
-71.891571
-88.848488
-79.574951
-106.154861
-84.994522
-137.063889
-49.727249
-87.225838
-65.569633
-63.581627
-57.148876
-137.036407
-124.043755
-59.038498
47.572266
56.060925
59.503326
46.334274
51.877831
58.653919
37.042057
-58.260902
-69.184685
-178.614624
-76.413361
-79.907158
-68.034988
-59.385399
-95.797806
-67.306046
-49.895256
-75.862411
-72.962502
-78.853104
-63.871098
-62.381889
-66.423721
-136.506119
-131.061493
-82.331947
-65.156059
-63.485565
-75.079712
-62.421616
-57.120979
-155.739227
-76.995438
-73.275032
-65.676117
-67.655174
-69.404060
-64.977531
-104.051384
-66.759071
-145.818481
-54.569317
-111.142273
-116.899979
-89.455643
-105.723976
-60.443031
-119.444550
-60.124683
-110.555367
-135.756500
-95.184631
-96.975410
-70.916801
-127.483070
-88.909340
-128.636017
-105.412422
-110.488632
-97.931030
-101.966995
-62.997482
-76.188148
-60.332348
-119.581741
-140.552032
-76.466286
-88.504128
-72.858086
-96.529572
-87.025444
-98.740250
-59.260445
-61.327991
-103.567886
-73.567848
-64.416336
-32.063736
-63.510960
-119.760529
-56.883160
-60.192173
-41.199047
-103.477371
-90.351646
-148.378525
-65.162689
-50.986809
-57.482662
-61.473469
-94.753563
-117.437500
-60.099075
-63.349319
-89.776146
-74.851982
-90.732925
-66.377251
-51.929928
-71.332115
-127.847801
-106.156853
-79.830650
-97.251038
-68.185715
-64.865768
-69.147972
-55.573040
-57.149063
-124.050270
-86.502106
-95.173431
-128.546616
-81.885033
-70.895813
-91.767563
-57.199459
-56.751514
-63.258587
-49.742767
-65.795639
-103.955978
-115.492249
-110.802193
-125.546547
-80.583839
-57.700233
-58.759125
-87.977364
-78.168762
-51.874569
-80.923195
-59.075634
-38.332821
-70.813110
-59.503971
-120.640549
-27.343296
-110.985146
-69.238770
-106.472618
-65.593452
-67.268936
-97.929543
-102.858559
-52.867645
-126.825256
-132.875183
-136.681137
-90.909935
-120.444763
-83.832405
-77.098969
-45.255428
-79.097954
-65.036690
-58.278141
-80.369141
-64.276573
-74.909805
-63.833973
-61.773499
-67.433678
-142.354614
-83.877609
-100.393875
-84.410568
-68.757774
-76.388710
-138.734482
-68.097572
-75.576248
-29.933641
-71.087761
-135.024384
-72.455070
-99.936043
-142.354691
-103.303497
-78.337189
-113.200844
-73.890373
-150.172012
-162.628860
-65.016502
-135.862762
-69.852135
-58.505142
-100.580299
-51.413033
-55.524639
-102.239120
-71.285942
-60.615166
-111.910774
-62.099392
-92.528496
-67.496529
-46.718971
-72.757629
-98.576042
-75.864464
-81.427383
-67.709892
-66.325356
-78.150185
-62.138775
-61.869762
-60.894657
-76.291176
-117.746582
-97.269928
-111.542267
-53.859249
-62.497513
-61.856285
-39.189472
25.144476
-59.397575
-77.576355
-33.270664
-64.170921
-66.246864
-118.650558
-59.434307
-33.651100
-61.289867
-99.214973
-116.812248
-72.476051
-100.416359
-54.268784
-98.246391
-91.895248
-81.718895
-86.976753
-77.326569
-117.721176
-57.815479
-77.028435
-68.490135
-53.067066
-56.473804
-67.387527
-61.132511
-57.363274
-149.104019
-78.150208
-28.615276
-62.652241
-94.882172
-104.983604
-104.705292
-56.960796
-59.120331
-86.283295
-72.940269
-83.090141
-77.380074
-74.237869
-95.815422
-32.075500
-54.541084
-130.566406
-69.341629
-78.078003
-47.964058
-32.815788
-65.975914
-69.936806
-67.376984
-152.300385
-59.096767
-107.432953
-79.253265
-93.374420
-70.349777
-61.060440
-89.813652
-103.017067
-108.105438
-99.786858
-142.774796
-124.834839
-92.106628
-115.433632
-71.790428
-61.819157
-106.454910
-123.292831
-68.399323
-66.095657
-55.671562
-78.201851
-57.708588
-85.901573
-66.065666
-96.131706
-140.974472
72.807495
56.743626
-56.886307
-36.889542
-82.100029
-61.521622
-63.880829
-86.940987
-63.606140
-115.906502
-105.317284
-97.065910
-62.809166
-123.976997
-137.021805
-76.904846
-97.430946
-58.905399
-70.886475
-50.581142
-89.206253
-74.529572
-100.004524
-54.331303
-98.760849
-55.534027
-63.080223
-67.609879
-60.154068
-64.038857
-105.855484
-46.662380
-29.468340
-157.263000
-60.357449
-75.588799
-70.047073
-75.981949
-94.649246
-113.333389
-83.213585
-119.618202
-63.774879
-66.131920
-64.376907
-61.064529
-80.591934
-68.552620
-89.267380
-81.751549
-91.564163
-95.904549
-68.342400
-125.386246
-61.842953
-93.105057
-58.103527
-161.060837
-130.493332
-149.087875
-61.116241
-57.120041
-70.579277
-69.043221
-132.375809
-56.034294
-113.057518
-75.472878
-92.992859
-95.995834
-110.502853
-73.660881
-72.417709
-81.620384
-94.280579
-89.426506
-77.229927
-107.474304
-68.941353
-115.637978
-82.632378
-63.755600
-75.698830
-61.776176
-127.196175
-63.080372
-86.831665
-105.977768
-119.797333
-69.121376
-63.787582
-60.222717
-69.700684
-73.604454
-116.712929
-66.103439
-49.015671
-152.396469
-71.196991
-83.829788
-107.102249
-76.533676
-124.678223
-109.653023
-74.756104
-62.037586
-60.162979
-57.467091
-40.326889
-71.785988
-120.831146
-146.053818
-70.315453
-163.170990
-78.414436
-62.810982
-68.248253
-64.518112
-60.860561
-75.297562
-55.155792
-78.792870
-61.947552
-162.861420
170.417648
-65.646851
-85.153015
71.704735
82.080894
-84.380013
-90.785095
-60.230900
-106.654480
-105.082756
-120.941307
-130.440720
-141.599594
-130.352493
-100.768570
-120.648849
-108.949295
-52.543278
-139.732437
-122.555992
-50.864113
-76.358292
-49.887756
-56.771473
-84.072052
-144.663040
-65.896576
-65.895729
-164.321564
-102.375946
-66.947929
-71.244461
-112.096977
-63.450352
-63.822529
-67.514587
-69.524399
-58.079945
-111.607491
-163.660431
-56.513012
-42.726719
53.908978
74.630745
75.143234
54.789879
56.253010
75.129341
87.758682
31.589090
47.525845
-62.521187
-110.907639
-128.988602
-103.443130
-75.881912
-69.122826
-33.027405
-98.573662
-117.211807
-105.564423
-135.078125
-53.050873
-98.513916
-88.481468
-55.679504
-68.409973
-103.495300
-61.550472
-78.074257
-60.591419
-164.275024
-92.292656
-131.879639
-155.068649
-156.258636
-60.528210
-67.719803
-59.598682
-89.643021
-102.986572
-99.973488
-151.898209
-67.924179
-79.580650
-60.620304
-62.676395
-93.570869
-114.039032
-87.251923
-96.714806
-126.208908
-97.785736
-98.631645
-108.727211
-120.938271
-82.307503
-139.037643
-67.969452
-143.679245
-56.861664
-58.846012
-75.285606
-73.380234
-88.609543
-106.957077
-51.848991
-62.501663
-63.711243
-60.950802
-67.139954
-112.533516
-86.038551
-38.698975
-74.981422
-76.508118
55.389076
56.021763
82.757195
62.255920
-64.594803
-69.585670
-67.600067
-96.420639
-156.610260
-40.133774
-106.214584
-60.310539
-90.512978
-77.805687
-72.839691
-70.026924
-95.284874
-117.866943
-102.941010
-73.281616
-110.675537
-59.725433
-104.155647
-57.717197
-124.417023
-53.836052
-74.493401
-60.235573
-91.968666
-78.488342
-99.983757
-46.078823
-24.303207
-60.624928
-159.301315
-59.291515
-44.958961
-116.494125
-43.624680
-118.315865
-58.118385
-71.416389
-76.566544
-66.341759
-89.500244
-46.694691
-57.892258
-63.641220
-100.794670
-165.171082
-65.279968
-171.993088
-79.649429
-63.162033
-60.020603
-62.596706
-94.616447
-115.906654
-122.043823
-93.376228
-67.285049
-60.964272
-91.121819
-75.328392
-57.258888
-136.238586
-70.274918
67.712921
-58.445652
-66.009613
-104.404663
-89.490318
-67.382378
-137.290131
-63.717548
-162.434540
-70.350075
-51.819851
-62.901741
-94.884781
-74.933472
-58.171940
-68.652260
-94.497688
-160.173904
-62.119507
-152.254654
-166.499130
-98.264938
-57.296234
-126.758957
-70.193787
-56.089596
-63.710674
-100.199249
-109.934814
-66.339333
-152.041672
-70.035271
-144.082901
-56.813213
-65.896286
-62.357704
-162.459488
-77.769150
-123.178261
-111.557526
-79.119362
-87.834290
-57.164612
-97.836365
-90.023872
-66.256508
-157.125336
-68.098755
-86.063538
-138.669067
-56.168346
-149.761017
-76.060677
-71.156120
-153.673706
-93.887444
-159.069641
-63.281643
-129.679794
-130.077805
-159.438019
-102.753448
-54.943283
-130.818756
-116.560097
-93.566833
-166.812286
-94.150902
-87.880569
-61.938210
-111.099785
-86.262199
-62.034904
-63.984390
-85.968597
-47.596363
-87.923042
-59.880245
-46.952938
-78.840897
-56.783672
-69.006363
-57.898125
-66.043259
-45.468628
-96.007538
-126.313934
-48.211174
-88.383690
-62.081676
-152.349640
-71.949539
-75.974365
-116.372650
-125.430199
-98.536819
-89.621262
-117.018608
-58.495697
-59.769768
-143.177261
-84.369186
-61.780655
-115.146782
-83.511452
-53.162357
-52.448681
-67.620979
-150.639465
-72.163826
-68.370773
-96.307434
-66.996490
-140.229736
-137.123184
-80.774185
-46.647346
-41.043140
-77.944519
-107.697563
-77.981323
-103.099403
-55.656013
-133.888977
-158.388611
-77.124168
-108.781082
-99.255829
-60.217991
-107.211319
-122.250107
-74.657402
-60.664700
-111.756149
-67.245872
-72.340004
-104.385277
-54.499916
-65.000198
-65.276360
-80.502159
-63.508614
-149.840591
-63.645947
-104.309685
-78.205467
-40.714870
-37.880302
-67.653732
-50.704666
-152.188446
-65.092949
-133.008667
-65.100403
-76.185875
-151.550018
71.905563
78.721359
83.304581
73.223709
40.919861
47.579697
45.267467
75.629303
52.799038
-42.249828
-90.696167
-117.729721
-64.717674
-59.488014
-87.610748
-139.408554
-48.990273
-46.431335
-157.263336
-146.648224
-139.832123
-94.343933
-38.538929
-77.534012
-47.719463
55.412125
65.414589
53.038151
52.148262
49.942570
-72.532097
-54.124199
-117.931732
-57.418644
-55.596291
-66.191086
-63.229488
-71.846512
-57.150352
-163.940445
-71.107483
-169.675339
-50.325268
-74.090302
-62.016674
-49.899311
-76.433067
-125.684860
-102.017517
-84.675003
-77.991905
-67.497101
-71.969795
-49.134354
-104.142372
-74.011711
-96.500183
-88.302208
-106.304459
-90.211693
-125.312965
-143.882278
-52.144287
-57.273579
175.660568
-62.519722
-90.203911
-152.933441
-62.361141
-150.002090
-148.448868
-150.106400
-62.081238
-62.800282
-112.503098
-100.507729
-59.787544
-158.032242
-63.710869
-74.589417
-117.516991
-72.595985
-66.643234
-57.628399
-69.217690
-46.366146
-139.089447
-110.942406
-64.037140
-55.760632
-53.595383
-78.402153
-156.778748
-41.018024
-54.013912
-59.988586
-88.350571
-52.056774
-60.893024
-47.203487
82.178123
-62.716351
-129.196625
-70.398567
-48.689213
-105.406303
-46.347771
-58.215237
-136.149841
-136.983154
-65.396439
-67.651123
-62.054081
-103.602837
-61.067516
-55.495655
-106.253517
-92.426651
-41.743946
-70.257660
172.909500
-109.355461
-95.098495
-156.359009
-58.828156
-125.852638
-67.633011
-59.246853
-64.826439
-125.138687
-132.189209
-72.036720
-66.770149
-64.073509
-63.471859
-82.529922
-59.153751
-110.379715
-173.772247
-79.736427
-85.172691
-64.494263
-87.554207
-70.644028
-113.268631
-68.206940
-66.325920
-84.050941
-68.207420
-65.463173
-133.316330
-55.146992
-61.781086
-68.411263
-68.499672
-70.908951
-68.558029
-62.387039
-138.645599
-45.009197
-62.328247
-56.095970
-74.357544
-149.534912
-78.962357
-53.392925
-65.748749
-58.879364
-53.442795
-65.098602
-72.095291
-55.000977
-54.333374
-37.904968
-64.218613
-96.803459
-73.897133
-103.856758
-65.020958
-63.644356
-56.437271
-71.409630
-89.045441
-82.648056
-83.279724
-63.820145
-51.707840
-86.125473
-60.057133
76.911751
71.784264
41.306763
-67.095802
-89.191406
-141.323166
-144.270264
-83.409264
-58.879692
-70.604866
-74.656097
-111.647293
-47.620388
-62.361015
-71.648705
-73.076843
-47.850773
-74.412117
-118.856499
-167.798553
-65.513573
-63.862907
-140.333344
-59.497063
-137.391159
-63.336861
-77.450829
-63.430988
-133.740051
-97.104034
-54.024853
-73.433418
-63.537365
-130.386276
-59.456890
-158.189423
-70.237083
-32.294933
-72.814362
-125.679993
-58.613655
-52.017551
-68.239410
-118.530510
-89.879890
-71.839287
-85.547897
-161.079590
-97.410294
-114.258911
-169.939743
-104.102242
-109.933899
-99.336159
-109.325768
-51.501080
-152.506424
-42.173237
-78.336258
-65.426750
-51.760834
-131.260803
-138.767929
-78.226341
-93.624535
-123.955864
-72.761086
-39.758083
-149.304794
-147.794327
-63.423714
-159.028793
-52.596706
-132.627808
-51.930027
-64.968628
-64.236885
-109.850319
-64.097221
-61.203674
-115.839699
-85.512444
-58.506134
-74.895119
-148.676300
-49.429863
-121.270714
-64.047256
-132.111679
-33.319370
-61.065575
-41.879230
-88.891647
-85.561417
-82.402145
-88.389778
-138.136505
-136.599472
-58.388355
-63.637409
-118.674324
-60.671352
-60.039532
-104.003754
-101.061356
-55.211864
-56.396202
-121.781586
-73.992950
-144.587509
-76.277168
-79.360466
-162.092606
-65.614998
-83.290398
-86.916023
-59.583740
-51.620354
-105.576416
-76.360229
-84.338402
-121.391647
-111.720222
-153.802124
-84.896912
-98.480003
-74.274742
-83.098389
-111.368233
-158.119949
-108.328995
-87.485558
-64.528999
-91.120430
-63.662987
-99.935799
-62.297421
-67.205635
-93.121933
-107.972549
-75.409790
-99.116707
-69.476852
-71.464287
-135.740707
-158.451309
-155.465759
-73.416885
-80.270424
-161.268646
-39.553776
-63.522846
-144.936951
-67.068298
-159.498047
-96.157280
174.186737
-79.697823
-68.355820
-71.837685
-70.368187
-73.790833
-143.703354
-58.290169
-59.451847
-79.010567
-113.192932
-103.461586
-61.499062
-92.427612
-96.946472
-104.778564
-58.201466
-61.625057
-70.324387
-115.840195
-74.124695
-80.098213
-85.175224
-66.991982
-91.706245
-62.579105
-150.564590
-147.080887
-48.642090
-150.864655
-80.445755
-80.979858
-67.150345
-62.223457
-61.839821
-150.501099
-45.122910
-90.632523
-106.975647
-60.148712
-62.047314
-68.020172
-69.708191
-73.660278
-61.767735
-59.678978
-57.818649
-77.506042
-51.843323
-113.487587
-57.780083
-87.237900
-37.047581
-141.112900
-89.017723
-83.425224
-41.496578
-137.237000
-86.405045
-69.349678
-64.305916
-144.271072
-64.951843
-58.750751
-89.662743
-154.345917
-47.953358
-51.823727
-67.232460
-143.553192
-61.036629
-91.480888
-122.888474
-51.763542
-151.728943
-89.097458
-119.171700
-63.084145
-66.520630
-40.733654
-136.558609
-146.104874
-122.767319
-76.977379
-62.417538
-107.439392
-57.893929
-66.738884
-63.124016
-150.622086
-96.781555
-102.086029
-106.232597
-146.417465
-51.976868
-65.381813
-93.447166
-63.176937
-149.763443
-113.376816
-118.161751
-155.146484
-154.603180
-59.146683
-107.160896
-46.543221
-58.436737
-70.025070
-101.653656
-74.089882
-85.949913
-158.419296
-69.686134
-100.905312
-130.786011
-167.986176
-114.397583
-80.760002
-84.809296
-104.831200
-83.751091
-130.938141
-113.893463
-144.857346
-76.536285
-85.262276
-65.081772
-86.771446
-78.240486
-58.431610
-36.063667
-61.053158
-44.465408
-41.232124
-125.729950
-98.150078
-154.487198
-50.809727
-60.127983
-56.749989
-111.116577
-108.569809
-56.015057
-46.774044
-74.321457
-59.154709
-150.893784
-118.791489
-60.385044
-52.703499
-59.545517
-95.618835
-88.683502
-96.468376
-119.042252
-108.497955
-121.059143
-88.001068
-93.527267
-52.332447
-95.811836
-54.985298
-63.962601
-103.222687
-62.144173
-47.918240
-62.265362
-24.574215
-63.372528
-61.793694
-74.567589
-86.084229
-103.774597
-66.596214
-59.613869
-69.374947
-65.337029
-149.664368
-101.428246
-81.553680
-139.958817
-80.356483
-48.227840
-48.507912
-63.940163
-81.753242
-88.824776
-122.300323
-82.809677
-59.074875
-152.837448
-67.327728
-157.374527
-112.749207
-113.489334
-109.258347
-123.999977
-136.180771
-53.982529
-63.255356
-55.588120
-162.338120
-42.204304
-87.607597
-60.949612
-81.804771
-65.779510
-89.548187
-64.944321
-72.702187
-94.764427
-114.249672
-102.141365
-93.487434
-89.312721
-97.294670
-112.754837
-95.863525
-116.328156
-56.678520
-69.204247
-106.357719
-106.705986
-67.262108
-99.056656
-95.050331
-103.152397
-65.817581
-77.770195
-157.728027
-29.508816
-55.490475
-48.345425
-152.463776
-37.894951
-73.088036
-84.692459
-89.895950
-64.245232
-109.012886
-50.354565
-163.554672
-122.324966
-108.730919
-125.331421
-64.133919
-70.784386
-51.873314
-70.318008
-91.063354
-84.289803
-48.070705
-67.460388
-67.942909
-118.738693
-69.728622
-56.661541
-69.759140
-61.225773
-60.142628
-56.356091
-158.447617
-83.846489
-120.718597
-80.036148
-129.520599
-100.128166
-139.856461
-109.048615
-97.310532
-117.176971
-136.007370
-45.809395
-86.497437
-61.201004
-65.253532
-104.968208
-90.697144
-86.264191
-71.096840
-69.493721
-77.182159
-70.321823
-81.071526
-97.483521
-109.356026
-77.453941
-96.576561
-169.563049
-67.961906
-39.981373
-151.566238
-74.452736
-119.934074
-59.905750
-151.722839
-99.826347
-92.389191
-88.328110
-105.620972
-63.163982
-63.626789
-54.674252
-86.915878
-98.015884
-170.025604
-50.729176
-93.860672
-75.161278
-91.236588
-101.140869
-66.287956
-171.509872
-81.495384
-64.391472
-80.359436
-105.835732
-76.094795
-106.068382
-59.310246
-77.632141
-38.396233
-121.903198
-82.567558
-58.061092
-145.201706
-74.421051
-90.322968
-105.179428
-83.530952
-60.508034
-53.808899
-80.416252
-67.161873
-55.960762
-126.182961
-70.143219
-53.172050
-115.625175
-63.513435
-63.331600
-135.269547
-145.879318
-66.413109
-104.498627
-63.865932
-76.677368
76.457985
79.633400
69.318268
52.772949
81.229446
35.239830
82.519020
81.251831
72.694328
52.838551
-166.248413
-74.291832
-53.995892
-61.223476
-69.647369
-63.921211
-113.434204
-79.425323
-63.951508
-132.933884
-69.972374
-66.396118
-64.369659
-101.072678
-59.423912
-47.643776
-69.507156
-99.529053
-49.313675
-74.873955
-95.954529
-92.549088
-123.025467
-72.027412
-99.086861
-52.021763
-121.260086
-54.354599
-168.774506
-144.349991
-51.633308
-117.190559
-55.752769
-61.106094
-83.738319
-50.993950
-75.984558
-99.909142
-106.329048
-59.239574
-83.331108
-61.540718
-63.972786
-45.295925
-84.103424
-77.157814
-68.327843
-59.582264
-74.821846
-137.996124
-32.589703
-71.141266
-74.488930
-78.596733
-62.352478
-68.079704
-73.327118
-49.893730
-68.153358
-86.748177
-122.886452
-124.550293
-141.054138
-60.255154
-72.691910
-52.095451
-79.019295
-55.009907
-106.530304
-132.756363
-126.946312
-68.376297
-82.644432
-68.595367
-123.576149
-58.287773
-107.797096
-56.283733
-38.033379
-62.458752
-74.281517
-68.591835
-62.111210
-112.116722
-77.391541
-66.881851
-55.441467
-150.850708
-60.039593
-84.143333
-102.643723
-60.099159
-114.071922
-87.725952
-135.697952
-61.586918
-102.238579
-97.772636
-151.407501
-67.650452
-137.431915
-74.335190
-159.705032
-85.436356
-79.438728
-49.021694
-69.612930
-98.789795
-73.748878
-82.271042
-148.545898
-62.156780
-94.105583
-84.404091
-87.674332
-100.646820
-62.507362
74.646667
77.553589
53.398338
48.221550
61.853001
75.379578
54.818829
49.359673
82.643600
54.198936
48.095303
66.349701
43.767406
90.870407
58.548023
36.338036
86.113899
54.883991
51.000252
58.581211
58.366852
51.123589
63.759838
74.484955
78.372253
-59.086346
-141.337997
-55.827400
-43.788689
-58.163914
-53.491627
-151.723053
-169.547562
-143.492401
166.824402
-74.225128
-129.406647
-134.192307
-116.097404
-87.885132
-101.619347
-58.837910
-146.531754
-151.806030
-95.750504
-68.169083
-71.645798
-39.063725
-147.717224
-106.861267
-64.762878
-80.035744
-70.403366
-52.682064
-50.600361
-69.598831
-147.667450
-69.360039
42.141720
-69.019798
-47.205395
-73.781883
-152.920212
-59.769344
-89.970474
-66.391121
-128.070175
-97.646141
-111.460510
-109.543701
-157.328461
-56.851372
-97.166222
-55.403122
-73.713928
-42.465317
-65.443085
-50.854057
-65.473312
-49.779121
-59.051941
-116.969604
12.036386
-140.126251
-105.968559
-118.274483
-55.245434
-62.805527
-65.533104
-120.282982
-58.019646
-54.509014
-75.698257
-141.618103
-116.569328
-112.333344
-111.803291
-109.876701
-73.433815
-111.364151
-49.470844
-104.106186
-133.674255
-151.505524
-53.345795
-93.816544
-74.482193
-73.958870
-84.595314
-156.552338
-84.965393
-135.231812
-83.943283
-61.249840
65.695068
-79.663788
-56.778759
-61.387932
-50.111603
-108.074425
-116.089233
-150.750366
-57.863281
-106.153473
-63.446518
-78.636116
-90.675888
-94.900955
-148.786026
-63.437714
-54.093189
-62.052059
-89.904869
-52.403961
-56.626339
-177.274567
50.396358
45.948406
58.171009
61.579693
-67.400490
-60.146614
-71.523811
-61.319843
-89.443596
-67.029274
-65.803131
79.590271
45.608257
55.621662
70.646729
68.323921
83.046623
23.381157
-43.399158
-69.613678
-52.723862
-157.490921
-131.370575
-152.599823
-68.237129
-102.899467
-108.517632
-114.409081
-59.519802
-77.053551
-94.569977
-124.680695
-116.540550
-66.666771
-92.621742
-123.075073
-79.460983
-57.066425
-62.160782
-47.301205
-52.143833
-80.924194
-58.096344
-126.102646
-68.153908
-56.602234
-50.785233
-136.138428
-48.284901
-63.143772
-66.579079
-99.955803
-62.209789
-70.551933
-68.339699
-65.722984
-56.090656
-52.718021
-65.699600
-132.533707
-76.845352
-156.296310
-97.261635
-138.398453
-135.958878
-79.445816
-114.976364
-62.545864
-70.972588
-45.951633
-24.181166
-71.163963
-123.056831
-73.832687
-68.010956
-76.546432
-87.813133
-69.233704
-69.937386
-65.225014
-49.453533
-168.678329
-172.197037
-69.578644
-132.994019
-63.890980
-90.812981
-47.725151
-104.372726
-63.164970
-122.703690
-71.245148
-76.607597
-68.194710
-76.279648
-112.925201
-132.621170
-159.162842
-53.151047
-66.209145
-67.519928
-150.310974
-58.650696
-49.194592
-62.040573
-58.691223
-122.949448
-144.646973
-47.535038
-82.306549
-60.840221
-61.342800
-80.180504
-169.681198
-45.494011
-90.627632
-124.331276
-131.156708
-71.061707
-128.260757
-86.664970
-60.154648
-136.100418
-78.734032
-89.349091
-145.586700
-135.886261
-59.923595
-82.227959
-92.641075
-153.393036
-54.249279
-89.342178
-67.011650
-86.392204
-68.443016
-60.312355
-71.037758
-57.896370
-47.604809
-51.570126
-59.117996
-89.023018
-54.428658
-164.694901
-69.702904
-113.015465
-54.762028
-109.913513
-54.332535
-110.790771
-146.922165
-63.785862
-95.316963
-79.297760
-108.866409
-94.872612
-129.738678
-143.584076
-62.046417
-72.793892
-141.771439
-83.528252
-83.877136
-37.917885
82.417465
44.827419
58.359215
51.876087
59.627308
63.542126
-93.987938
-59.536037
-88.621956
-169.542847
-64.305374
-156.412415
-53.061546
-70.604095
-143.376404
-100.596527
-153.442245
-44.009579
-37.529037
-93.239838
-62.431107
-137.014542
-54.577385
-68.646645
-125.361969
-153.022217
-55.854431
-88.693459
-150.008896
-98.642883
-85.473740
-71.796387
-64.281342
-63.098583
-50.195385
-144.981979
-61.613384
-67.743073
-156.443405
-67.254471
-63.938820
-60.580769
-57.156876
-42.132435
-167.855865
-57.956871
-159.602921
-99.495644
-39.098225
-65.384674
-63.410091
-159.101181
-153.377518
-70.106247
-152.513931
-120.470215
-93.635704
-58.427258
-154.152969
-59.696972
-104.679810
-53.186409
-58.002769
-97.300468
-93.735939
-101.763519
-67.864250
-58.017422
-94.475990
-73.140617
-62.659981
-65.538445
-52.108326
-94.888588
-109.818672
-153.456345
-100.699074
-87.359795
-58.921341
-67.063034
-49.677753
-65.472328
-63.625546
-69.173561
-61.156540
-151.670303
-27.975288
-49.564163
-84.049469
-61.159012
-151.165390
-114.232147
-132.836166
-120.104912
-83.676811
-142.877823
-65.652916
-131.474350
-139.837143
-68.675606
-45.438080
-126.828316
-68.828476
-62.085083
-34.832199
-79.956673
-80.551003
-60.751591
-52.556862
-71.415665
-63.263073
-54.808739
-59.058723
-151.703369
-53.700119
-57.110161
-69.988838
-141.437424
-68.383957
-145.747742
-71.204712
-58.907318
-41.392612
-80.989929
-114.571762
-39.813595
-155.315613
-57.842449
-36.349052
-37.232697
-60.615578
-67.911545
-63.971931
-174.209473
-112.829422
-65.475471
-34.411282
-46.733032
-36.609821
-56.619156
-71.214531
-99.147003
-100.446266
-64.373108
-72.537804
-56.567429
-104.103317
-64.647331
-165.910278
-136.017624
-99.387856
-26.397232
-92.528885
-139.865494
-80.362099
-72.835152
-52.285919
-53.093838
-78.971283
-55.670956
-64.014198
-97.238609
-70.861717
-58.085796
73.576874
34.042435
-64.070419
-93.540916
-60.256950
-143.498657
-82.126999
-40.459888
-68.318748
-77.879440
-58.638584
-60.913166
-60.828773
-66.797897
-101.062386
-64.574669
-145.737946
-71.008453
-71.958740
-60.665028
-47.847790
-127.647980
-57.954781
-139.315094
-130.073700
-103.669472
-82.725960
-73.165619
-88.472252
-66.604301
-57.220661
73.091530
58.566055
52.400940
56.560368
40.507488
57.512264
56.212631
62.985523
46.101360
-144.720901
-62.528500
-91.113960
-43.448650
-67.933632
-62.297020
-65.875496
-68.109314
-84.472786
-173.868271
-125.564705
-158.030792
-101.413338
-95.609222
-61.248093
-111.325630
-88.979942
-77.336670
-58.164467
-57.007042
-81.867867
-57.210926
-50.563004
-66.968475
-98.280922
-165.183594
-137.804855
-94.766533
-45.368618
-97.018967
-79.461166
-91.027946
-94.534760
-60.152721
-74.621979
-72.388023
-55.489067
-108.543068
-96.396729
-61.569000
-52.834728
-156.246384
-62.373005
-166.777359
-93.389839
-144.828506
-63.853180
-58.541645
-43.026253
-147.654694
-99.756012
-80.892189
-60.070774
-144.294296
-56.765541
36.772560
87.799889
84.452812
-67.699478
-88.508583
-98.811241
-164.468521
-71.007751
-75.002274
-65.603935
-92.619308
-90.500595
-52.197220
-58.819801
-77.054619
-69.291298
-154.967468
-59.449211
-94.391487
-57.409985
-64.640579
-97.286873
-108.006859
-100.500771
-62.018101
-81.724724
-116.078987
-127.119003
-86.654030
-63.749241
-78.684067
-49.647507
-116.626213
-45.461914
-74.111534
-86.988327
-152.017319
-51.946266
-53.683281
-68.198326
-59.253929
-119.350174
-131.556900
-69.453522
-57.717274
-70.239655
-155.132965
-68.786705
-159.543396
-150.052811
-88.208580
-156.043549
-51.562355
-111.990189
-49.672352
-117.418907
-63.161243
-75.694702
-101.236374
-84.616722
-104.210831
-95.796944
-95.716522
-78.046318
-65.214394
-33.353706
-62.660316
-160.734787
-92.918724
-89.580162
-79.218559
-97.366974
-69.177643
-101.528770
-112.048309
-63.942535
-156.575516
-50.828613
-52.968182
-62.925442
-73.449280
-151.497665
-66.873955
-99.818428
-68.512024
-155.225494
-62.435184
-84.393890
-120.737709
-30.396889
-143.787354
-81.603043
-59.185402
-88.930099
-62.039467
-64.123665
-47.244198
-72.936699
-47.854290
-65.993492
-65.077171
-32.434765
-61.867664
-60.440750
-54.311485
-58.004688
-125.320251
-38.183266
-42.258804
-46.118874
-53.668297
-126.232056
-144.673615
-42.053211
-64.202957
-74.250908
-139.058533
-156.846085
-65.467636
-65.250900
-129.886581
-35.110157
-138.239487
-82.925011
-66.406609
-61.455021
-64.661003
-63.948109
-123.672943
-106.472900
-58.483948
-102.642273
-128.575653
-57.868687
-93.153221
-71.033096
-115.331482
-57.883568
-116.772934
-148.165771
-113.672981
-88.582100
-143.552063
-115.329201
-58.177540
-58.643932
-80.270126
-78.478706
-89.340782
-121.751381
-37.990444
-62.418480
-65.219978
-133.938370
-75.013428
-67.395943
65.032143
-59.629761
-157.939865
-53.528755
-46.668415
-82.276421
-39.031715
-53.597336
-63.705589
-108.602135
-56.831165
-125.044106
-73.961800
-80.003487
-87.646980
-105.550873
-75.193932
-78.599808
-73.568375
-71.844505
-90.634605
-151.926453
-89.808380
-59.440536
-118.184189
-153.191635
-71.705360
-108.126640
-58.672928
-93.350739
-74.241859
-57.100391
-65.028450
-154.669952
-164.663483
-83.868767
-45.251915
-63.201214
-90.516106
-66.732437
-131.739746
-140.631149
-127.600113
-102.758568
-104.274673
-48.748940
-103.973206
-168.973236
-104.725006
-119.160072
-59.904602
-162.750153
-78.591156
-60.384266
-121.144081
-49.059303
-65.883125
-87.479263
-89.792816
-58.152077
-56.327332
-58.310757
-50.300270
-70.522369
-57.278152
-47.004230
-48.958881
-83.442673
-115.571358
-58.448097
-61.718864
-62.647995
-61.803837
-55.756149
-76.182106
-137.279312
-56.660358
-53.907440
-58.360577
-64.312874
-100.819267
-53.253826
-152.096390
-138.442688
-49.649361
-77.711037
-72.673073
-72.054176
-61.027626
-156.938309
-41.742588
-121.698502
-75.484283
-75.414230
-61.915592
-160.789276
-93.740883
-70.715675
-118.977219
-94.447563
-145.759491
-51.653091
-65.444748
-69.044235
-56.667843
-72.564011
-83.842598
-51.719807
-57.752975
-103.755844
-71.547935
-73.362312
-138.914154
-56.596298
-57.719055
-67.404961
-121.326744
-79.635056
-58.364388
-53.118355
-51.239586
-57.850594
-70.067993
-63.331314
-63.095432
-156.532379
-65.729614
-72.677917
-57.316921
-70.768929
-95.349319
-88.035637
-66.874489
-76.902740
-71.871109
-83.474609
-52.902477
-48.297234
-63.011559
-60.670948
-54.220829
-41.703388
-86.498161
-150.050674
-62.931702
-117.895653
-162.635178
-126.558044
-68.733047
-118.555260
-69.218994
-116.056793
-97.055443
-77.744316
-145.396439
-144.558258
-61.266357
-60.844627
-36.825218
-150.129837
-126.039703
-91.107483
-87.178070
-74.195839
-61.769749
-69.582291
-55.833031
-33.456848
-74.496666
-63.587963
-157.386505
-94.285500
-89.519943
-78.577797
-55.785194
-152.554474
-71.536957
-63.064266
-64.819595
-50.251923
-61.547939
-95.227043
-59.508465
-113.920105
-50.999462
-69.067795
-105.281975
-122.616615
-62.891640
-72.940163
-71.725548
-136.126617
-143.455322
-67.606636
-160.510269
-81.119324
-93.394943
-26.200451
-62.742748
-55.472900
-56.313602
-141.343750
-56.768337
-70.613678
-60.365318
-61.629395
-54.627934
-138.671722
-76.992401
-128.189972
-118.612648
-146.056503
-50.764515
-48.717571
-62.794434
-64.874115
-53.545948
-57.788090
-130.255600
-109.548134
-85.683113
-84.376930
-107.245804
-51.887993
-156.420074
-85.635551
-55.045399
-33.306011
-163.028000
-96.652931
-64.695007
-92.201195
-69.272964
-89.921921
-80.543221
-70.699615
-107.458237
-107.326248
-106.802261
-99.589386
-55.656887
-55.468395
-54.539787
-68.556732
-127.618446
-73.847862
-142.704529
-57.593517
-86.727661
-77.347939
-87.567551
-106.854485
-47.099514
-159.831360
-92.804276
-81.289337
-64.973061
-69.533707
-36.450439
-89.351891
-58.938251
-172.762360
-49.584129
-69.264122
-61.334988
-92.617630
-131.980423
-79.856956
-97.593102
-78.941261
-72.938408
-150.867111
-46.314953
-128.049896
-70.205521
-52.465252
-73.855774
-76.349953
-61.584984
-91.917290
-91.329193
-148.589966
-146.894150
-57.307175
-58.864971
-59.961597
-131.378235
-153.929413
-68.929153
-51.636086
-85.757416
-61.322861
-78.962517
-108.811111
-72.708214
-92.896240
-60.610855
-43.827396
-60.317001
-87.368912
-60.727074
-74.666397
-87.702415
-93.818169
-67.570946
-108.516472
-80.891022
-90.898033
-75.620934
-85.807625
-95.738831
-64.396797
-73.453125
-54.750198
-156.100891
-91.895813
-98.941750
-163.607071
-81.381866
-61.456104
-67.274315
-116.494034
-106.948364
-106.431686
-77.003357
-142.230927
-116.273254
-61.285179
-110.100929
-72.387215
-76.819054
-86.362846
-52.022934
-113.318314
-63.733788
-30.020702
-161.457260
-108.857979
-102.318909
-99.009789
-119.572472
-60.513371
-63.723789
-148.329437
-144.996201
-58.346130
-66.495140
-77.124252
-40.661201
-71.519196
-65.931633
-77.379623
-36.142231
-110.570145
-52.770100
-101.901878
-76.260414
-57.299252
-68.368172
-57.949543
-53.455006
-123.782021
-35.382896
-55.100178
-70.060547
-153.671906
-145.864624
-62.547787
-140.138535
-39.116116
-109.256340
-55.459560
-55.431950
-57.236992
-89.595711
-89.886841
-62.280762
-60.886093
-88.991249
-73.463928
-50.436733
-166.680710
-74.974091
-69.938210
-73.781616
-21.472143
-100.221848
-79.736748
-148.271805
-167.734940
-55.790291
-159.084702
-55.928410
-60.516361
-25.440115
-62.022118
-141.162811
-67.692734
-62.847813
-99.822678
-71.092529
-162.319794
-71.682861
-115.529884
-68.756294
-131.488754
-62.954548
-63.662708
-59.178352
-126.802895
-88.065125
-90.139778
-153.051956
-97.243423
-77.355927
-138.627731
-37.547543
-71.591515
-55.439350
-60.638268
-66.506332
-98.493820
-122.333092
-80.804367
-69.805420
-64.126892
-136.446487
-59.254414
-71.783844
-87.011925
-98.062508
-62.566864
-105.460869
-70.252388
-73.384018
-93.790154
-135.056992
-76.801468
-83.766708
-159.929657
-114.932266
-82.603783
-116.422012
-121.789452
-69.489487
-149.256439
-87.821304
-64.145309
-71.243896
-62.496799
-94.443565
-45.155712
-130.832779
-84.113266
-144.315918
-64.886887
-51.212433
-71.820564
-58.602131
-121.914841
-138.924667
-59.678223
-62.865044
-59.866577
-92.637283
-122.938660
-58.193851
-59.952461
-108.304939
-127.790726
-102.615845
-103.956215
-85.676811
-36.954330
-61.598598
-63.073051
-86.504372
-101.140800
-100.968231
-85.257347
-107.343643
-114.125633
-98.338173
-61.545368
-111.227531
-90.557861
-77.982506
-147.853699
-56.139584
-70.116447
-131.492432
-101.434265
-120.112694
-161.517014
-53.681862
-78.126274
-142.552704
-68.629135
-63.007248
-55.071926
-98.608566
-64.078224
-68.175903
-69.903839
-66.206306
-58.916622
-65.758049
-118.557594
-52.721512
-153.634003
-42.181492
-34.345360
-64.622925
-135.741501
-76.418037
-155.512314
-63.655960
-66.583664
-57.134846
-43.180561
-67.633514
-106.644844
-81.317139
-155.295181
-58.846550
-162.992996
-100.970833
-36.587578
-90.154549
-94.064583
-112.937477
-122.683357
-154.339188
-63.793716
-69.500748
-76.799507
-77.444633
-114.206825
-147.037933
-90.443420
-121.116966
-110.364052
-62.302544
-93.717636
-166.409698
-56.481762
-62.235493
-98.182213
-126.450111
-103.400696
-91.648331
-67.676132
-68.599640
-51.486588
-58.492493
-74.971397
-57.204487
-68.241753
-93.306763
-64.027390
-61.084427
-153.219788
-73.976425
-73.684967
-53.945309
-59.473785
-99.146828
-56.598907
-60.319759
-113.310036
-72.414673
-118.252655
-102.681450
-102.634323
-124.579597
-96.778458
-97.602638
-49.236782
-159.666092
-145.724380
-72.160660
-100.358406
-71.603775
-74.870110
-162.489365
-56.320175
-75.519920
-60.390694
-61.459835
-135.482254
-61.572418
-54.975449
-159.522461
-73.711792
-94.737427
-67.934036
-89.926971
-63.830246
-70.326775
-71.910660
-74.045845
-66.679543
-158.150909
-78.555481
-90.148003
-50.525021
-68.282272
-96.402924
-68.057915
-60.264847
-116.565353
-53.586796
-59.957195
-77.146568
-160.475311
-83.916092
-56.266064
-54.952003
-116.006630
-64.568527
-118.753502
-87.598175
-50.881680
-68.561508
-71.258598
-59.077484
-73.428452
-150.566849
-100.151573
-103.291008
-92.072678
-67.975784
-109.643250
-91.892776
-52.708294
-130.918884
-52.014854
-67.016853
-71.081841
-153.355148
-61.834259
-54.602520
-114.424187
-88.632126
-159.538895
-125.246132
-61.208000
-138.519577
-73.556404
-73.040421
-119.666489
-32.151138
-57.658112
-51.606709
-72.784065
-69.157616
-80.068649
-158.994705
-60.724709
-89.212410
-58.440105
-8.964622
-148.900269
-82.723862
-115.077141
-86.338661
-110.892448
-131.476318
97.262093
35.790478
53.680939
60.523888
83.143906
41.716599
56.946270
36.675522
77.566017
42.093113
75.017532
-101.227264
-82.465485
-114.135536
-93.386734
-106.322800
-74.288719
-113.168808
-150.616119
-165.064590
-63.063869
-66.541977
-142.533890
-54.115322
-61.098976
-59.462440
-75.183487
-65.652687
-47.701500
-61.076786
-56.142185
-63.017986
-53.939716
-66.787285
-48.622253
-157.036148
-82.363792
-53.776180
-63.222973
-121.636322
-63.499287
91.240494
72.932793
79.877670
-76.796974
-37.595741
-71.477295
-71.746239
-88.525848
-175.456314
-71.452271
-136.062256
-76.736526
-48.945408
-69.694893
-70.680252
-136.969604
-66.180359
-44.739201
-61.215096
-73.673889
-69.246468
-92.782532
-63.919708
-60.385345
-105.530243
-112.839546
-59.577190
-169.860855
-100.130356
-153.089386
-107.892471
-70.121002
-59.293476
-66.212379
-120.859238
-63.413830
-99.630798
-73.209190
-81.168015
-80.836945
-115.193207
-60.748600
-45.860615
-70.416573
-83.929893
-69.520752
-57.401421
-87.339722
-80.757751
-88.674141
-60.711784
-70.207779
-34.584690
-132.983002
-69.450493
-71.050995
-45.513687
-45.527508
-49.929680
-36.661758
-62.011585
-69.902534
-95.001961
-111.476151
-147.259827
-68.124557
-67.166206
-76.280991
-64.001549
-59.280350
-151.459503
-58.919941
-52.107651
-143.714264
-134.591034
-72.404533
-48.401562
-56.870049
-92.821465
-72.618713
-146.989136
-125.178711
-131.733490
-83.799545
-78.408005
-55.230553
-42.533745
-104.779114
-77.668152
-63.884182
-42.142406
-59.927483
-143.952713
-175.855087
-62.901722
-64.042717
-74.029266
-69.802414
-83.608017
-66.789711
-155.034180
-129.662781
-58.363220
-61.279961
-72.229790
-83.269852
-110.694885
-130.538940
-106.493896
-69.507210
-127.585289
-64.104752
-155.639435
-60.653572
-72.034653
-76.855316
-98.611305
-68.667274
-65.849442
-74.699013
-59.415100
-64.502052
-53.185951
-92.243820
-178.558273
-64.577988
-126.354599
-61.458332
-58.967922
-63.379807
-78.894867
-54.870258
-55.873371
-60.929920
-56.439526
-174.674271
-127.127762
-50.326401
-56.944847
26.108332
-71.980301
-158.135666
-140.971375
-166.367538
-64.100143
-31.914118
-138.971939
-62.235207
-56.078121
-83.944313
-105.664383
-68.328194
-76.893013
-81.143669
-127.677933
80.394112
-146.855423
-53.050266
-58.647766
-67.128296
-52.869129
-60.548450
-110.278923
-106.718498
-158.347733
-110.653160
-95.866096
-119.620651
-101.297302
-102.752373
-68.662544
-64.002907
-88.696739
-150.240494
-68.896469
-127.737343
-63.591236
-132.916046
-137.751953
-76.911636
-67.965675
-50.755463
-73.444603
-63.008881
-55.916565
-143.809052
-80.530846
-62.114597
-67.964828
-41.099831
-36.777931
-53.373203
-49.739426
-60.729027
-70.886284
-64.562630
72.245956
58.599518
74.336578
89.665459
46.738758
63.671291
57.104912
50.935638
93.949959
53.297916
70.935074
75.008873
67.586533
68.067055
56.135399
74.427612
93.849167
61.322720
54.301731
46.588028
79.509964
-76.522812
-64.690865
-58.997066
-125.800346
-100.930824
-59.689724
-73.926819
-138.844711
-135.120758
-55.549404
-67.503532
-119.035683
-68.124771
-90.714821
-125.835739
-153.618378
-114.771446
-72.404922
-60.598759
-50.229591
-60.457623
-87.553635
-64.703857
-75.475403
-62.610806
-57.918804
-57.138363
-87.903816
-102.425522
-59.457291
-58.440224
-119.055672
-100.783249
-68.051949
-112.717995
-113.109566
-73.052490
59.285423
-46.373974
-76.628319
-49.429642
-58.927578
-99.675079
-70.027466
-135.102783
-67.626663
-56.441669
-159.409698
-80.466301
-69.302116
-109.091599
-57.526638
-58.685940
-150.309250
-68.726883
-73.916092
-80.610748
-50.725437
-72.183182
-163.309219
-53.748638
-67.549706
-59.386574
-150.106216
-78.426231
-75.377930
-101.096573
-155.969940
-103.015327
-24.542521
-73.733551
-106.670746
-63.950817
-58.433399
-113.064148
-101.889473
-60.239998
-86.626572
-92.022133
-69.708084
-83.543846
-70.311180
-114.392654
-67.820045
-117.462227
-136.057144
-149.884720
-76.621811
-56.666092
-61.228447
-151.414001
-111.001427
-126.729675
-77.423767
-55.691963
-57.549080
-84.870102
-35.179752
-77.380119
-162.982437
-69.052834
-70.008026
-90.710793
-148.947647
-80.732323
-109.394341
-139.841431
-67.418793
-35.216217
-66.993385
-47.090733
-92.527786
-100.605324
-67.188393
-118.483261
-100.543854
-142.402039
-22.877981
-109.426964
-64.056747
-66.746979
-85.047035
-85.598839
-158.323273
-56.212811
-71.289276
-65.535316
-39.594849
-139.735046
-57.492985
-52.402477
-53.707115
-99.841148
-56.349472
-133.529556
-35.894440
-122.617477
-75.579575
-68.909653
-126.225143
-91.233551
-56.527466
-54.937489
-138.726151
-68.503868
-117.798943
-161.780609
-50.718014
-68.816597
-77.547920
-153.829575
-79.432892
-112.680397
-66.837547
-64.617271
-66.179871
-53.561699
-69.736328
-87.523682
-88.531456
-144.998596
-120.702301
-55.283337
-61.369774
-154.504410
-132.394714
-49.965580
-63.447060
-153.602402
-42.535904
-143.399841
-61.499443
-68.176056
-53.555794
-121.001877
-72.325989
-67.084457
-101.723938
-112.375786
-70.615547
-70.048294
-110.372887
-86.859406
-68.288704
59.622513
61.520550
61.685982
67.319740
63.945900
68.027344
-61.274662
-69.452995
-99.288757
-70.428711
-100.510788
-102.569038
-67.750641
-76.079643
-115.248001
-114.218117
-43.490891
-38.344997
-95.339508
-65.297554
-63.468506
-155.213486
-55.156452
-106.995590
-158.075287
-66.231644
-135.606110
-97.093819
-95.429161
-59.931957
-64.694359
-79.884636
-31.248049
-53.612766
-123.512245
-68.374069
-120.170326
-97.715096
-66.742844
-68.151672
-74.656036
-88.048889
-70.408356
-77.586876
-89.479630
-67.925087
-118.485214
-67.629486
-124.451897
-95.556808
175.653580
-53.212200
-93.590141
-63.624413
-51.671696
-89.221962
-69.125923
-86.349258
-69.079956
-107.339767
-109.713135
-61.003033
-100.541794
-68.292648
-110.904053
-61.368343
-58.650826
-114.072044
-79.278137
-61.514168
-62.873390
-57.630447
-145.806198
78.256912
-63.952396
-59.086220
-61.421677
-52.921913
-154.090530
-53.288445
-51.526009
-106.229019
-59.343899
-77.182625
-53.284908
-59.862679
-60.293999
-66.288666
-150.269714
-79.690956
-93.542801
-104.187111
-127.167572
-129.637817
-109.153976
-94.111633
-71.673721
-94.579773
-142.555405
-107.359978
-122.943710
-51.770679
67.407463
41.275742
87.714203
72.664780
69.295212
67.697990
52.055817
-61.738228
-37.693256
-115.089485
-59.507732
-58.206932
-64.493401
-129.208923
-69.616562
-133.335480
-135.837143
-60.945240
-71.649368
-60.106152
-158.150833
-91.243050
-53.213551
-86.778458
-66.051529
-64.167480
-152.558594
-50.195869
-141.545288
-55.071163
-103.022179
-65.221924
-57.741165
-157.175949
-144.554840
-149.297058
-161.631744
-58.255821
-65.611275
-67.479202
-53.110855
-124.678009
-115.636627
-103.149155
-64.797745
-65.125916
-91.392838
-94.743942
-112.929161
-112.515625
-68.766151
-63.695198
-71.009483
-158.023117
-27.288136
-122.004974
-71.336838
-58.790726
-89.438332
-77.483017
-63.701168
-111.062866
-48.833820
-117.075882
