# Supplementary material for: Comment on 'Valid molecular dynamics simulations of human hemoglobin require a surprisingly large box size'
Source: eLife. 2019 Jun 20;8:e44718. doi: 10.7554/eLife.44718 (PMC6586461; doi:10.7554/eLife.44718)
Supplement: Figure 3—source data 1. — The zip archive contains a README file describing which source files correspond to the different panels. [file elife-44718-fig3-data1.zip › figure3/panel_B/box4/phi5.dat]

-138.002380
-146.467712
-135.001694
-153.140198
-154.299332
-77.978310
-84.517471
-111.917404
-155.108353
-84.483780
-153.352219
-61.510807
-61.850937
-68.717438
-122.974930
-144.274658
-110.560181
-59.029755
-104.851883
-127.012238
-106.959579
-128.111633
-72.980865
-70.520714
-82.851776
-61.997787
-75.087090
-26.066830
-78.786354
-81.223351
-45.148487
-77.400475
-55.672523
-86.278694
-48.189987
-60.360428
-47.406326
-89.636528
-80.613655
-68.093834
-71.451561
-84.406357
-68.614334
-70.010201
-64.889343
-81.568031
-152.765976
-101.431938
-100.421410
-109.520493
-104.193214
-68.261238
-87.668892
-57.859493
-76.520851
-52.321682
-54.020245
-130.383408
-50.522564
-116.724678
-65.175362
-61.892029
-59.709305
-100.312370
-141.505661
-69.270638
-95.736130
-35.699417
-60.657814
-20.519987
-43.283730
-68.384850
-55.522053
-67.424034
-57.530521
-140.169052
-38.576298
-51.248795
-60.993477
-147.005554
-89.022530
-68.979912
-70.643578
-68.583183
-145.447174
-52.392860
-61.575451
-69.218887
-136.134293
-62.814732
-109.127213
-92.803619
-150.812057
-146.402878
-63.748474
-91.527191
-83.080643
-103.818527
-101.988274
-85.983078
-103.043549
-104.386444
-60.445190
-62.722244
-102.789688
-169.064224
-85.645897
-71.392265
-103.422829
-76.023392
-146.168274
-65.573158
-128.141357
-133.790604
-143.909485
-126.972374
-102.229195
-124.265053
-118.624947
-80.635094
-125.954636
-103.252983
-88.542061
-99.035179
-126.861031
-60.385113
-126.366570
-58.307983
-82.442451
-77.350235
-46.902134
-59.210621
-95.208748
-54.424732
-148.858200
-94.168396
-110.304428
-114.373329
-139.083084
-149.515121
-53.310944
-43.970566
-118.071701
-66.418427
-121.636070
-64.997330
-71.030548
-92.637291
-88.785324
-48.412800
-72.192978
-65.490128
-71.238213
-68.548882
-85.799110
-163.806168
-41.283829
-164.403763
-81.586365
-97.826843
-58.906300
-158.942383
-58.652073
-74.654037
-70.406815
-62.369637
-61.144478
-134.388611
-87.733627
-132.023300
-120.493958
-62.348717
-139.582993
-60.296021
-63.055305
-101.233643
-61.744526
-79.065704
-47.728367
-58.472862
-79.728416
-66.601906
-59.852146
-60.961319
-113.408943
-73.218124
-68.429657
-105.350693
-40.100552
-82.831177
-69.498116
-43.676239
-70.197464
-98.381874
-147.138107
-133.242172
-60.541412
-69.096024
-98.769478
-95.512161
-80.055260
-78.756821
-72.990143
-100.197418
-119.948593
-101.264595
-62.717381
-106.200150
-48.273964
-80.524048
-153.719986
-106.781052
-71.032043
-72.115288
-63.766491
-134.646515
-53.454590
-65.968819
-75.765831
-75.230568
-111.273911
-130.442062
-71.027084
-99.796776
7.997110
-62.267731
-114.052963
-116.418640
-58.499905
-141.152786
-62.068691
-89.410973
-69.614014
-102.457474
-134.604782
-100.428139
-88.008690
-97.417824
-126.450699
-85.235252
-117.718590
-115.748802
-57.456287
-68.901253
-133.619675
-110.639877
-143.116806
-164.258347
-60.112572
-87.192833
-70.295494
-68.503769
-74.468384
-131.160416
-53.661957
-65.179619
-152.642090
-68.278061
-119.703850
-107.388260
-118.237450
-85.672699
-64.612129
-108.604141
-112.424721
-143.740509
-69.163475
-106.719307
-124.893501
-61.216660
-40.464245
-80.353012
-115.270828
-124.409035
-54.911697
-85.651939
-45.527828
-94.690285
-43.376507
-143.831284
-68.930687
-88.360207
-63.356823
-59.316563
-73.264137
-106.888603
-58.139782
-48.619091
-147.774338
-55.310867
-58.273533
-58.944904
-128.868057
-153.376221
-98.644897
-48.199852
-165.654434
-97.037811
-37.067890
-82.411446
-160.086945
-141.463516
-58.818367
-82.834579
-77.903526
-57.673527
-65.819214
-132.946243
-121.042191
-120.029732
-46.164066
-138.017578
-74.552330
-131.320816
-57.566559
-63.890167
-112.036758
-109.458740
-89.004013
-55.038010
-68.167274
-49.555672
-98.991035
-122.713112
-72.693314
-55.992714
-36.731655
-71.934143
-89.743202
-56.348915
-59.550423
-77.236366
-62.794899
-120.742409
-55.132645
-83.274391
-58.539303
-99.859550
-52.921047
-75.032677
-97.750580
-68.991058
-64.025589
-84.317757
-59.319820
-151.874283
-113.553444
-91.901466
-55.908421
-153.373383
-51.925682
-83.012230
-94.114113
-150.341492
-51.481674
-100.680733
-108.891785
-112.843979
-92.099380
-70.179253
-65.789558
-82.370583
-70.975876
-70.845329
-61.978813
-61.182823
-87.828156
-32.384270
-63.179443
-67.387009
-141.294281
-41.830677
-114.892639
-73.857765
-47.133038
-98.201447
-81.123840
-64.349838
-50.087807
-45.361103
-60.404156
-94.513153
-51.642529
-145.519363
-58.806561
-123.016510
-67.363091
-48.372318
-67.246422
-151.928864
-58.687256
-43.908077
-58.801517
-57.162090
-155.455460
-75.467552
-63.029564
-85.257133
-78.765961
-78.614449
-31.520294
-69.156494
-66.164131
-62.925224
-112.955551
-43.128803
-155.695023
-109.249031
-72.008163
-168.432556
-50.779503
-71.360611
-75.123238
64.331352
-50.233845
-64.543289
-60.976025
-82.133835
-159.671860
-39.545437
-100.692047
-156.520859
-48.208954
-123.296112
-54.741840
-134.047150
-48.309494
-93.574020
-55.718029
-138.862488
-61.254333
-88.421097
-59.892937
-154.448471
-66.586769
-102.365189
-32.187622
-152.106369
-125.573540
-62.936569
-57.274666
-70.338043
-74.892471
-45.238811
-76.562881
-153.126572
-151.647675
-174.641281
-52.854858
-55.956718
-84.077019
-59.622070
-56.811451
-79.057892
-57.811996
-114.094940
-73.944984
-120.916252
-72.104584
-120.166107
-61.499340
-51.650997
-78.109947
-50.593681
-80.873390
-112.183563
-146.996933
-78.802673
-52.970669
-120.146515
-73.488106
-76.257195
-54.829670
-51.635170
-129.582520
-61.564632
-160.694061
-84.611038
-139.868057
-52.462719
-138.650955
-163.811539
-86.792778
-55.580299
-72.388939
-59.177540
-92.331322
-150.598938
-54.491051
-120.539635
-153.194916
-54.216995
-90.525116
-88.845306
-159.100540
-159.605728
71.546272
57.639698
-74.012085
-118.995628
-64.974602
-94.515167
-68.499489
-65.184052
-126.422943
-164.947449
-77.399246
-81.148315
-51.877106
-102.061607
-107.089134
-68.169563
-58.096760
-152.566177
-62.823208
-37.868774
-62.888405
-68.480957
-51.872169
-57.366982
-67.622688
-61.801193
-49.474739
-63.128742
-60.914738
-72.719276
-153.446701
-148.979874
-57.795280
-52.175003
-88.545303
-90.115227
-61.195786
-37.917397
-61.142403
-54.849236
-109.309700
-144.856232
-36.521065
-56.009918
-78.058174
-157.907867
-67.372383
-110.842598
-70.614151
-99.348869
-95.717224
-154.379700
-115.243401
-102.750877
-80.223297
-79.762115
-157.410812
-92.220802
-87.218468
-69.599709
-81.636292
-96.682266
-55.579327
-57.923717
-64.180634
-59.748981
-31.291401
-141.524567
-62.536758
-48.103058
-114.633377
-66.593880
-66.425499
-112.980553
-98.777382
-95.458946
-95.195618
-71.785049
-82.821022
-144.315247
-52.388695
-125.684364
-57.777981
-66.977356
-69.923187
-153.308319
-143.023575
-59.799717
-53.227718
-79.653809
-48.971317
-63.658234
-78.757980
-152.717865
-62.777531
-59.304672
-101.845673
-59.370918
-65.911133
-152.051804
-55.127258
-103.325607
-58.305161
-55.967880
-66.522858
-55.392666
-33.110809
-64.830894
-62.557766
-60.855316
-165.673340
-58.325481
-86.391861
-74.572273
-47.813980
-124.345596
-55.585411
-60.496231
-73.070770
-57.938026
-152.985458
-67.838654
-92.204140
-55.359638
-70.563332
-84.964256
-131.405441
-82.408455
-45.568394
-66.403175
-84.494972
-59.959652
-39.589436
-107.562187
-60.229187
-64.241966
-150.065598
-53.600166
-158.652466
-94.477348
-43.635498
-60.415569
-53.018738
-55.813797
-53.805435
-61.692081
-41.400417
-79.476387
-143.031662
-123.705444
-98.069267
-104.597595
-70.430374
-143.757004
-68.770264
66.167068
42.724648
-93.414177
-61.222881
-98.023285
-66.782562
-94.711197
-146.541901
-100.550949
-65.432251
-69.498161
-64.642303
-86.721306
-67.431664
-85.015999
-63.996807
-94.138947
-91.311256
-110.231873
-90.120857
-58.365501
-138.249741
-105.157379
-76.504364
-67.780106
-61.034828
54.948803
60.838261
59.245476
-76.955864
-40.976585
-63.722580
-148.400604
-70.062241
-128.744949
-168.184555
-119.471603
-92.586327
-64.770561
-67.364655
-70.321487
-63.735142
-73.360374
-65.529709
-68.265953
-65.857292
-107.507172
-97.190193
-151.151306
-70.785606
-55.101078
-63.421471
-139.034225
-89.799591
-58.572796
-85.559036
-90.215675
-43.309242
-62.778862
-70.228600
-79.776260
-65.215332
-150.108566
-139.283096
-74.540466
-148.915405
-65.605423
-61.190895
-133.803589
-88.001923
-63.085037
-90.481827
-86.551743
-85.215919
-109.780251
-118.536972
-51.270782
-69.202225
-108.537209
-92.930695
-155.025452
-55.966347
-146.741440
-103.927696
-49.741268
-83.423851
-86.021812
-82.128845
-94.113701
-84.332428
-67.078934
-131.772888
-60.106541
-54.600887
-88.967659
-50.903904
-162.509155
-152.515594
-56.501743
-66.495056
-55.628540
-68.424614
-92.216202
-129.725693
-58.610622
-70.509758
-61.535618
-57.849102
-34.641472
-77.465294
-160.998901
-51.373417
-65.801476
-68.265289
-156.218658
-98.973549
-142.098343
-170.600403
-75.494003
-83.919121
-105.842316
-158.352676
-64.462395
-73.797935
-65.270042
-120.622635
-93.719765
-46.635983
-73.007080
-38.557987
-91.816109
-57.692295
-128.226761
-73.310768
-146.056458
-148.234680
-91.319046
-67.755630
-53.202248
-48.945717
-126.942131
-59.598541
-62.901463
-148.969635
-47.732487
-98.751228
-159.414001
-62.980160
-43.777607
-77.420944
-81.749458
-47.852634
-53.763199
-153.148590
-78.160835
-58.324997
-57.637287
-72.396950
-54.812389
-70.886787
-92.127708
-61.528473
-128.512085
-70.240784
-105.286263
-68.490631
-89.743179
-93.749321
-62.940472
-57.573914
-71.622749
-51.847878
-152.721176
-146.118103
-60.712891
-66.392494
-117.502525
-32.866753
-62.319462
-60.018673
-65.905350
-70.887375
-123.231918
-57.048923
-81.107841
-76.075798
-75.373878
-58.917980
-71.354561
-107.653854
-60.763710
-115.658234
-147.149811
-148.227097
-83.051285
-103.578491
-102.898819
-108.599998
-63.594250
-95.366028
-130.242493
-68.942902
-107.095718
-89.465675
-64.383202
-62.163883
-148.531342
-61.559483
-25.420065
-51.669720
-145.079117
-90.121544
-105.698059
-80.749054
-75.712914
-48.937126
-64.675247
46.340179
71.007095
48.301773
57.209209
72.020523
72.279533
72.825607
-151.707092
-78.893204
-63.333630
-93.305450
-44.895817
-63.314907
-67.503784
-72.281296
-69.257324
-169.746414
-80.947403
-86.695717
-56.799011
-78.793617
-65.866676
-59.338917
-128.235870
-152.441589
-153.355423
-71.946785
-55.658401
-84.617073
-46.481800
-65.248863
-70.487305
-62.480968
-131.870468
-71.305244
-46.875042
-63.116505
-109.965698
-136.082825
-72.587517
-93.650856
-72.793907
-59.526264
-115.612709
-108.216522
-91.825981
-73.538361
-73.404716
-119.763451
-84.217583
-77.830292
-120.042999
-85.474190
-66.056282
-89.541046
-54.790527
-84.628311
-131.005417
-57.879177
-58.812706
-69.842476
-32.024395
-95.607239
-161.285599
-69.157509
-64.894699
-64.956528
-54.896599
-49.358459
-80.448936
-121.962746
-66.386787
-86.155304
-161.768646
-100.546989
-76.804382
-102.576683
-117.681000
-63.309315
-139.472137
-45.903194
-62.555042
-82.937607
-124.769737
-42.713074
-57.579330
-107.216705
-48.434620
-91.068939
-156.559799
-68.836853
-122.480858
-67.005440
-108.686890
-168.322708
-58.343204
-75.655151
-120.466660
-61.303375
-65.784264
-61.831993
-112.268402
-69.236084
-166.596085
-55.467449
-66.030853
-42.536102
-102.627090
-76.363327
-142.009583
-109.260658
-66.572830
-73.114304
-147.551865
-83.872574
-105.093018
-124.754967
-129.112137
-93.821793
-84.239670
-91.629356
-99.096252
-101.676353
-63.522892
-54.601044
-111.420624
-58.956604
-50.599243
-40.053783
-57.245514
-80.309814
-82.854599
-62.333096
-96.173485
-172.614944
-83.962158
-66.387314
-80.472038
-100.371033
-63.278046
-57.542099
-30.832764
-98.772400
-76.408867
-68.537346
-81.542328
-65.760796
-54.297768
-65.526558
-95.724518
-47.477821
-84.941673
-76.839455
77.004326
88.694229
51.591164
52.912872
75.805000
-76.515923
-73.019638
-71.745750
-143.467453
-56.068829
-66.478180
-61.137730
-52.751732
-58.275394
-80.235695
-62.735542
-47.698177
-75.984863
-76.868423
-102.720688
-77.693779
-56.271931
-111.952057
-96.588943
-58.595745
-79.977356
-52.592777
-53.139606
-139.781082
-103.929382
-107.384125
-77.005035
-49.672241
-97.033867
-79.880043
-79.020927
-59.406803
-124.349968
-83.721947
-122.367256
-85.776901
-89.816109
-117.174660
-71.105164
-76.409637
-105.979683
-66.804573
-79.562592
-79.413803
-115.738693
-56.788460
-124.341934
-39.140884
-73.327621
-63.219635
-105.253960
-164.878555
-168.503799
-75.859802
-65.018639
-123.895065
-64.744423
-142.415390
-53.346092
-70.636398
-50.838539
-48.162437
-87.217720
-41.854115
-62.934574
-32.086136
-65.530617
-134.723694
-24.903812
-113.346588
-61.524162
-99.755867
-89.430443
-97.705605
-90.398384
-99.825920
-57.663185
-76.324112
-93.835159
-91.776695
-111.328102
-109.888580
-74.515900
-60.024040
-55.073376
-82.233231
-71.301880
-147.078598
-120.293800
-77.622879
-110.696594
-69.067291
-85.959747
-67.679535
-62.710300
177.519730
-120.632072
-96.362312
-34.093315
-66.210022
-66.507225
-48.267265
-119.466164
-136.343292
-61.999325
-125.076782
63.052971
52.929783
66.384972
72.538795
78.683914
60.135181
63.437489
62.576633
68.362503
76.959000
77.472275
49.058868
56.820194
-137.487534
-68.073555
173.928619
-75.710716
-159.991364
-55.758835
-121.053268
-137.611847
-59.296829
-59.258385
-61.216755
-158.768051
-70.285316
-152.147919
-46.365398
-95.543129
-151.757126
-59.048737
-142.703186
-65.085358
-111.363335
-103.045082
-54.885826
-57.387901
-128.219482
-117.012596
-62.561905
-59.741791
-148.858612
-36.257927
-108.497971
-67.709435
-66.090584
-87.658409
-137.634048
-135.718765
-135.203125
-64.289886
-78.494583
-50.105412
-149.630859
-32.973274
-73.485970
-161.404144
-74.470207
-64.775238
-163.153458
-37.267296
-64.141525
-73.527451
-101.197693
-100.858055
-98.772163
-104.157639
-89.974129
-99.199966
-151.627914
-68.286934
-125.196869
-142.096252
-58.958687
-57.673103
-66.567528
-58.552895
-100.224831
-59.926941
-57.816891
-105.339180
-80.079124
-57.606407
-86.687004
-59.207790
-152.775146
-107.125595
-57.347298
-148.758942
-47.887463
-54.546608
-46.549549
-56.649605
-141.110199
-155.888733
-132.895752
-86.811798
-62.476036
-41.832558
-60.809963
-89.156258
-52.200733
-144.572998
-59.144756
-137.900085
-68.972946
-66.140686
-163.883102
-73.490135
-68.972298
95.013336
-65.585106
-39.641525
-92.102852
-109.981941
-54.345016
-151.034821
-60.673347
-67.005836
-67.741295
-150.848343
-70.613335
-143.643997
-164.221603
-41.623314
-158.008804
-70.591774
-62.894325
-61.155769
-49.062458
-117.715759
-70.418083
-104.090851
-60.601486
-79.134804
-163.212357
-123.496918
-98.034721
-47.946419
-60.246799
-93.633545
-59.527412
-55.342445
-154.129166
-61.140839
-63.209915
-84.190872
-40.687218
-63.870934
-138.581116
-162.774765
-58.064857
-68.313965
-64.235649
-62.709049
-64.938293
-131.441956
-115.794106
-156.223251
-87.800858
-57.788860
-77.840767
-136.990921
-77.675591
-58.943737
-82.487717
-63.223274
-66.261917
-62.254330
-78.148506
-125.923653
-77.164902
-56.424557
-91.394913
-73.143700
-131.755234
-136.871353
-80.533104
-88.776237
-63.709663
-61.341640
-98.909927
-141.711029
53.711128
62.064083
63.233559
-69.679916
-75.443115
-97.094978
-110.443436
-62.298714
-159.894180
-53.250565
-119.529259
-134.322906
-74.388687
-88.069633
-86.498230
-158.659607
-75.387665
-92.654739
-26.279306
-123.147911
-72.400139
-39.628071
-57.394451
94.404274
77.558403
78.792679
44.856888
45.409477
78.916405
86.540871
68.448624
-57.501019
-79.384895
-89.937431
-162.385666
-89.738396
-132.991440
-49.485050
-88.739754
-55.054806
-52.715775
-75.830902
-54.539757
-104.749939
-56.514999
-62.227753
-139.377167
-53.634983
-119.539001
-75.467918
-67.192574
-65.767014
-64.611183
-159.633820
-57.773739
-92.038834
-120.031441
-53.006367
-58.751144
-106.945946
-104.303749
-70.964790
-102.856461
-118.243805
-120.464378
-120.367546
-117.066582
-88.294945
-152.705521
-124.434731
-97.596054
-78.062309
-63.748405
-89.445488
-66.827896
-95.058678
-55.849030
-113.484421
-54.917828
-61.903210
-85.553192
-67.770653
-58.864727
-100.782143
-68.756065
-155.012482
-99.943398
-107.081665
-93.426926
-64.039017
-96.985283
-107.070023
-132.123001
-123.704826
-137.553970
-140.236755
-66.591522
-85.259071
-86.672462
-71.877151
-144.390244
-86.387787
-79.274963
-56.781368
-83.957756
-65.849823
-99.249115
-37.290916
-59.416531
-101.477989
-127.855530
-25.191214
-101.194107
-150.718491
-41.857864
-91.684273
-132.736328
-67.908867
-103.597267
-59.927269
-84.126160
-43.180161
-63.489201
-122.128586
-61.685196
-40.405933
-54.074024
-64.253372
-93.819771
-67.083206
-84.300186
-61.463306
-57.520058
-82.152443
-78.839417
-52.348427
-104.884865
-57.599964
-101.494171
-58.995846
-52.415730
-128.912628
-62.793423
-40.322605
-65.924309
-108.104248
-46.857494
-63.856918
-80.675140
-125.487846
-68.568802
-84.648453
-143.838806
-57.751793
-65.338608
-70.484390
-81.740768
-84.745750
-104.431747
-112.396332
-68.036552
-143.362122
-68.454613
-58.772545
-59.044941
-156.735275
-91.734322
-66.576103
-64.598030
-54.196056
-149.910538
-73.003807
-148.858932
-80.372742
-145.764618
-75.354828
-82.556297
-114.265411
-120.697495
-79.465454
-88.779121
-68.380371
-72.778969
-89.365372
-100.256683
-77.787880
-62.662769
-36.943546
-155.288651
-66.306396
-48.214134
-62.927902
-123.268898
-61.525513
-60.385796
-57.450172
-51.054985
-104.558197
-89.330101
-114.764969
-134.907211
-147.081955
-95.328217
-96.432983
-53.067631
-40.074379
-100.685150
-106.061066
-138.919876
-119.380074
-83.393585
-113.627693
-102.851616
-98.019814
-97.938240
-62.993446
-119.580551
-103.887054
-151.701828
-88.820694
-92.263885
-103.333000
-93.303589
-59.158211
-70.973465
-56.311840
-63.375301
-74.971710
-140.826035
-105.420197
-66.722443
-91.695793
-152.613281
-115.215614
-76.733368
-80.318069
-61.624184
-58.696369
-19.866110
-62.444046
-76.911263
-146.734528
-130.721909
-51.371719
-56.714088
-134.908508
-69.230438
-57.116585
-173.815552
-61.201675
-80.860771
-84.144958
-63.047821
-53.828724
-52.502842
-64.822380
-52.140282
-56.507626
-95.238724
-58.110775
-49.327152
-154.945206
-53.576706
-63.453056
-149.887863
-79.315926
-151.336411
-70.141289
-57.700172
-131.419464
-64.543289
-75.225624
-62.930202
-71.474167
-149.183105
-62.081787
-57.821331
-161.896942
-65.269814
-91.044968
-52.602669
-51.908821
-61.644081
-132.135910
-148.651443
-84.720184
-129.983856
-59.308804
-86.423454
-55.909805
-75.654289
-81.589897
-149.947159
81.015099
64.991341
32.551216
-68.502190
-75.836510
-53.357922
-78.678070
-65.308662
-67.184090
-112.510483
-126.275902
-141.376572
-68.944633
-60.300514
-58.420135
-132.094513
-62.610641
-71.474800
-144.953888
-57.919727
-81.597931
-63.993473
-89.366898
-67.041519
-51.123348
-77.941811
-64.225975
-46.024460
-134.166443
-75.684692
-67.289993
-57.343170
-49.555138
-54.558723
-40.964535
-85.951103
-106.899940
-79.884399
-95.601685
-147.861160
-60.623390
-99.804993
-59.492886
-48.418858
-73.966888
-142.330276
-98.032196
-50.214825
-62.035286
-64.986519
-61.004570
-92.069687
-72.359474
-65.098625
-57.391151
-64.764915
-158.163956
-84.759811
-75.393990
-88.699982
-118.452492
-90.945076
-93.153015
-36.128967
-135.738876
-68.818794
-79.705360
-127.162323
-63.245323
-51.621246
-60.808487
-126.539742
-156.591400
-60.766754
-59.034531
-89.421379
-53.620266
-127.949219
-46.238834
-80.785271
-84.903572
-66.981659
-57.372009
-52.510117
-147.661652
-118.142746
-52.841972
-133.931976
-86.387955
-97.797913
72.701797
63.039452
41.262360
70.300247
42.244186
58.449291
96.918533
86.927696
54.767109
61.306061
68.411789
37.693741
55.816616
58.500465
37.224045
64.307205
82.846710
52.434456
62.681599
91.080475
44.247837
57.912849
52.580875
83.252174
43.416737
61.335480
54.416317
48.785530
56.333546
37.579407
59.146820
54.768883
58.934059
80.852455
70.579498
52.403694
58.835773
44.722843
52.220432
70.419533
70.149078
-54.730255
-99.356499
-68.462914
-133.967453
-129.291504
-88.268700
-90.771217
-83.389015
-46.158813
-53.656811
-120.014343
-75.189842
-84.377716
-70.861076
-57.708134
-79.703575
-66.221619
-68.761208
-74.811424
-113.840332
-57.427113
-109.034439
-120.432266
-59.292068
-101.692818
-103.928970
-100.017136
-118.929718
-51.844849
-73.027748
-56.091507
-78.676491
-80.102921
-75.309769
-88.559090
-66.875496
-67.616440
-60.706841
-27.315670
-61.752018
-30.444193
-95.375504
-92.661835
-77.124672
-36.224987
-57.997231
-98.395515
-93.084351
-153.661804
-68.915459
-84.292183
-106.527794
-80.428726
-63.353329
-115.136871
-69.416969
-65.338470
-82.661858
-81.369041
-99.160812
-46.997112
-55.363628
-65.059135
-64.597015
-63.816277
-71.666763
-58.459312
-93.011414
-78.068535
-64.653946
-81.570480
-154.335922
-69.785675
-115.537094
-83.428490
-131.218094
-61.305206
-120.916840
-141.226395
-62.737526
-48.782681
-61.678413
-62.277168
-86.502319
-31.785357
-76.632889
-63.977894
-49.519505
-83.589432
-89.797943
-57.389103
-70.479691
-35.312599
-71.305031
-59.045044
-46.957813
-132.582077
-56.617359
-99.976700
-148.740402
-97.707397
-74.302170
-142.609055
-47.617718
-139.238815
-136.943069
-54.579994
-91.577545
-100.044624
-123.988609
-58.327026
-77.477333
-62.716461
-58.733742
-54.603107
-165.767334
-67.554909
-153.365921
-57.822891
-64.014359
-69.850563
-99.015923
-91.558228
-103.142998
-120.335999
-164.468048
-152.493790
-65.131126
-63.945259
-106.377975
-91.946938
-114.374420
-134.043259
-120.871872
-87.257179
-126.414909
-59.229183
-65.683014
-56.006145
-124.508247
-127.675163
-69.673538
-67.233101
-87.518105
-132.088501
-46.721706
-159.118973
-139.535675
-69.204521
-31.231792
-55.763245
-68.619751
-141.910736
-144.860306
-83.367249
-144.934387
-63.135048
-57.551315
-100.068748
-52.124729
-69.638199
-77.273750
-84.377586
-103.430405
-123.285988
-64.171196
-105.725937
-110.149193
-94.823898
-80.792816
-45.729050
-64.223236
-77.449860
-47.148544
-57.724895
-126.201126
-95.417877
-39.987671
-166.850296
-80.659821
-65.496330
-71.505615
-73.140175
-172.579437
-81.801727
-69.881012
-147.677673
-68.129631
-90.010262
-94.943085
-66.951973
-69.598915
-127.423157
-150.433289
-66.069221
-159.200348
-97.643806
-148.157990
-82.628738
-79.646439
-66.048203
-59.621101
-162.991028
-96.608360
-50.335556
-60.673290
-71.809502
-52.550335
-74.619720
-43.852779
-62.240643
-58.456429
-106.943573
-115.949692
-41.620533
-96.868698
-154.389877
-57.280796
-59.146271
-57.543495
66.671036
-108.447166
-62.734562
-58.452408
-73.793144
-45.137329
-71.145309
-67.753242
-87.584511
-59.843662
-140.310272
-69.060356
-28.258585
-92.988380
-109.841446
-84.433617
-93.482964
-56.046062
-86.518265
-127.736931
-77.136597
-62.273064
-85.155655
-160.065399
-92.187080
-57.761616
-117.632965
-86.767677
-83.450867
-56.572163
-134.843765
-96.428413
-36.144123
-97.675491
-72.058296
-63.745693
-108.129349
-78.983589
-63.551369
-136.545303
-65.376587
-55.089409
-66.358627
-97.615501
-112.192108
-76.036118
-78.791504
-57.712986
-9.190839
-56.422138
-112.312698
-152.913116
-65.192001
-116.566269
-60.955242
-60.133583
-81.378082
-91.069733
-83.620941
-163.449280
-90.871140
-63.809067
-95.662064
-74.701515
-65.018120
-53.829010
-43.397930
-72.001228
-72.209312
-58.857731
-61.085056
-140.879257
-91.050995
-69.140350
-162.821259
-65.563301
-52.379871
-70.290077
-62.481052
-121.590965
-106.374298
-104.513954
-60.632679
-75.938934
-113.770721
-86.431450
-68.508820
-165.949829
-69.971527
-102.366318
-85.371063
-94.078346
-115.785400
-108.022301
176.502716
-67.453972
-110.888313
-105.824738
-71.659142
-60.125511
-85.323463
-94.615761
-85.688232
-76.717400
-94.773209
-35.259754
-69.318047
-65.748978
-86.232178
-24.087879
-62.479855
-73.741425
-79.902649
-58.686245
-165.379929
-109.985435
-55.152977
-95.502701
-107.415154
-147.058685
-68.528511
-59.323647
-25.582256
-111.915352
-158.810715
-83.287872
-81.718445
-63.677624
-76.497787
-67.445366
-60.326767
-85.150993
-69.856659
-74.609550
-55.948250
-97.563889
-65.760460
-73.517540
-154.457199
-69.409286
-70.511032
-55.015369
-151.874924
-70.011536
-62.029152
-84.410614
-93.333969
-140.679413
-71.546257
-87.793732
-121.806488
-68.306274
-51.075394
-69.158737
-57.429962
-95.332962
-65.159042
-145.575302
-123.505180
-50.175243
-68.554443
-42.216339
-78.779869
-54.063484
-78.529465
-69.669067
-141.212509
-82.555237
-64.313560
-70.345413
-102.933098
-55.041874
-69.665169
-55.560154
-56.547058
-46.715790
-74.785011
-81.021736
-86.657486
-63.457821
-70.036156
-73.879150
-93.795380
-122.637993
-104.131927
-97.413757
-68.727722
-62.154221
-76.598442
-96.763794
-55.552914
-104.663002
-79.165573
-58.272629
-89.911263
-63.440865
-90.428703
-87.222893
-52.686630
-72.538956
-78.347336
-82.651932
-63.744576
-98.690468
-54.953335
-61.345108
-93.830200
-150.405136
-87.011925
-78.773979
-103.402351
-77.861191
-46.592075
-51.927479
-132.740372
-160.625626
-60.204937
-56.744286
-149.808914
-128.699173
-69.663033
-60.896652
-95.641121
-134.708389
-47.078529
-88.005135
-100.530289
-67.786629
-117.542191
-86.724045
-52.938290
-121.291000
-72.982681
-72.482536
-53.313354
-33.214039
-93.030861
-113.664886
-50.122723
-88.253479
-126.878654
-58.846790
-51.824287
-158.759521
-53.380527
-96.491615
-138.904068
-37.589657
-64.546104
-139.682388
-98.166985
-96.838043
-71.579041
-67.968796
-51.703846
-68.241463
-152.025879
-59.230877
-55.998459
-107.735085
-81.565422
-95.763245
-79.851723
-63.910172
-69.363945
-96.462891
-78.795097
-54.763477
-65.288719
-150.372910
-74.340904
-117.234894
-62.908749
-46.348492
-51.357658
-56.238071
-77.442451
-79.955704
-68.496933
-48.600407
-83.934311
-63.943283
-148.560944
-144.134964
-61.298252
-50.077011
-137.907059
-89.791000
-115.185631
-82.403870
-82.777374
-70.240524
-95.091682
-143.105270
-70.994484
-118.351067
-95.788940
-82.280876
-143.722031
-25.422380
-74.117920
-51.002411
-153.202850
-96.855659
-46.092628
-46.970875
-62.561539
-94.280357
-118.937332
-67.859459
-117.335175
-98.583488
-126.000305
-65.578804
-55.668098
-144.482422
87.775108
-58.901901
-95.672478
-68.586174
-76.723022
-98.533623
-148.497177
-71.182312
-68.288101
-68.861816
-57.174648
-109.551735
-92.806252
-105.704475
-65.253105
-115.347176
-75.440353
-58.262714
-62.073048
-36.311638
-125.160889
-87.011208
-66.097687
-63.626297
-60.898476
-70.938835
-123.641525
-73.185974
-88.170479
-100.443115
-153.824707
-88.117477
-55.959229
-61.152554
-51.167965
-65.670540
-60.359203
-56.043064
-53.196392
-90.372215
-65.725060
-60.085743
-60.608528
-138.574234
-43.603348
-78.831963
-80.950775
-74.938530
-51.952232
-152.708572
-76.383995
-110.055000
-51.383934
-74.567467
-106.948196
-124.503754
-164.256210
-68.535400
-54.205357
-163.805054
-62.921871
-63.524643
-121.620148
-101.892052
-104.457138
-140.981766
-87.981369
-72.206444
-128.352051
-55.452755
-69.360428
-31.029312
-71.026070
-56.807789
-58.694912
-86.563309
-150.621613
-101.616898
-79.001846
-59.360462
-73.716888
-80.898819
-71.758957
-88.152260
-73.794052
-96.079094
-97.916183
-91.171234
-152.968857
-68.805710
-93.981667
-132.477646
-61.414463
-87.943260
-92.720238
-112.412758
-111.759850
-97.542984
-122.383476
-107.118492
-63.683998
-60.731075
77.627838
77.045525
69.852051
72.848953
45.539131
47.135387
50.582386
58.083439
48.705536
64.207916
62.230274
52.256386
60.713581
65.650261
64.031425
58.165928
96.313309
54.044811
49.313492
65.110352
60.484962
46.814198
61.246883
30.814899
57.837532
65.993324
53.946030
-84.563103
-107.592361
-112.358902
-102.783249
-106.514580
-102.649078
-55.883167
-81.619110
-122.500313
-142.370193
-166.655151
-77.743492
-152.654739
-70.265022
-133.320068
-98.327896
-46.062607
-67.034248
-46.876251
-114.917953
-159.264023
-83.212090
-70.267387
-67.369759
-58.596355
-113.530304
-62.229694
-56.261177
-84.577148
-34.310127
-60.643654
-68.725960
-53.105751
-121.279480
-175.462006
-107.194038
-155.984100
-123.011589
-80.002274
-65.657440
-67.316154
-125.749786
-55.632446
-161.716354
-160.507599
-57.908478
-114.561783
-121.229843
-63.097961
-40.079140
-48.845734
-71.026787
-62.974865
-62.840477
-40.042675
-47.524792
-134.653763
-80.440666
-38.617161
-91.326118
-143.888992
-123.158028
-62.276112
-122.678276
-30.901628
-9.492973
-96.273750
-66.928581
-147.543686
-59.226227
-63.184841
-115.543816
-36.711685
-68.280540
-123.739700
-79.193169
-88.213348
-58.896267
-104.613655
-48.782780
-68.019539
-151.988113
-109.911606
-61.705421
-61.052734
-160.420776
-68.954094
-63.018566
-46.003788
-89.212990
-67.169548
-107.501038
-62.916256
-54.973167
-97.362526
-107.142303
-104.201996
-133.153549
-93.389122
-125.780289
-90.771736
-156.140579
-82.259300
-119.497749
-100.529625
-97.502853
-89.307297
-60.344650
-91.918732
-116.341255
-57.330425
-85.201454
-90.907104
-35.835228
-111.222374
-55.831394
-82.970657
-121.882301
-90.494637
-152.873169
-68.571266
-80.370285
-78.343666
-150.399002
-50.461521
-79.426155
-49.962154
-56.546539
-101.044342
-107.965240
-51.848511
-67.074272
-66.437126
-103.154175
-166.187576
-137.568466
-57.728359
-71.604057
-44.864651
-70.222824
-59.157612
-53.120266
-93.754097
-104.257271
-84.078552
-118.746796
-82.139107
-72.287437
-61.292377
-69.817284
-47.940308
-126.601936
-143.910919
-89.524147
-93.642624
-57.548820
-60.794369
-154.464035
-75.950920
-144.284073
-59.286133
-87.230064
-147.231628
-132.998718
-95.212410
-137.374954
-37.883938
-51.509094
-67.488731
-57.174438
-61.645439
-45.284737
-84.519478
-130.699722
-62.444195
-61.986519
-134.902328
-54.043312
-69.288116
-118.176308
-63.495560
-133.575165
-117.486298
-83.738655
-94.322861
-126.244019
-65.235207
-58.969643
-100.704674
-98.047470
-139.803818
-114.312042
-100.162994
-51.019295
-114.790062
-85.888573
-95.639290
-146.112854
-80.889534
-52.810371
-73.498276
-148.744278
-70.020355
-73.573547
-65.825089
-114.353706
-57.839035
-167.828827
-63.967014
-64.214401
-111.883804
-58.741837
-146.068237
-78.423462
-55.739620
-66.025513
-77.716637
-78.660431
-80.818008
-55.040375
-70.505096
-131.661880
-59.023548
-92.668739
-111.777412
-154.266525
-73.877457
-71.430992
-133.353104
-64.569611
-71.802452
-93.147400
-69.140961
-133.006729
-55.532215
-50.787464
-14.467093
-71.078033
-105.731102
-65.609497
-157.301102
-60.302280
-53.908855
-134.454376
-131.876648
-36.363445
-140.949799
34.377510
-100.137299
-155.788559
-73.364334
-64.920059
-56.952774
-65.306328
-136.738052
-160.872391
-82.559906
-72.849701
-66.668861
-57.598278
44.338005
-135.722626
-55.195900
-59.667095
-61.385639
-50.099289
-68.559578
-148.538330
-116.747833
-51.910004
-59.052055
-82.337463
-70.090553
-60.724300
-108.116249
-80.682541
-40.955200
-76.506287
-144.314377
-127.862366
-54.861492
-61.815987
-55.061928
-83.817390
-136.718018
-88.794746
-150.190964
-32.589981
-117.679413
-65.468643
-98.918198
-82.902031
-55.848801
-73.206047
-68.663010
-70.474602
-70.629005
-55.184635
-112.888092
-64.676727
-64.990433
-106.637863
-61.009533
-106.116928
-54.400631
-54.770058
-162.594742
-122.907310
-60.141098
-131.957138
-59.989609
-97.596886
-69.488220
-84.364799
-54.864220
-76.267036
-152.998230
-99.825768
-73.989799
26.171375
50.177860
-53.568771
-71.665115
-73.384758
-139.623718
-65.207237
-154.731461
-95.383423
-104.544563
-73.675301
-107.325775
-123.282379
-132.124939
-72.524155
-59.266628
-17.756989
-60.800198
-111.793091
-62.049965
-139.897766
-57.288425
-44.172764
-62.810524
-61.408474
-111.067154
-119.089836
-118.732521
-95.395988
-122.667763
-68.782410
-54.150131
-135.341690
-53.429317
-72.432510
-100.371117
-66.429504
-42.759567
-105.855179
-117.891342
-56.205715
-148.184128
-64.091209
-116.331970
-112.761185
-64.600037
-61.057285
-20.674135
-37.377052
-61.015892
-67.520103
-85.678734
-32.178539
-165.432663
-116.350288
-44.007011
-63.560951
-60.626286
-83.331818
-118.694763
-113.498871
-115.185440
-106.745499
-86.856941
-124.813583
-97.663063
-104.548904
-121.156441
-138.503601
-70.006508
-115.851685
-79.870087
-145.450974
-106.943214
-144.860077
-66.246758
-140.758713
-62.118519
-61.509991
-52.011761
-87.063438
-59.775681
-110.657852
-57.513134
-60.758404
-62.365498
-53.948986
-89.579575
-85.315941
-59.163654
-149.932938
-63.285168
-78.167610
-78.787178
-69.627098
-66.772720
-62.402420
-50.241512
-70.862679
-75.955574
-62.200520
-132.842972
-46.842495
-134.166733
-115.944489
-72.108856
-57.183086
-55.292137
-62.044888
-71.209358
-63.655605
-143.934372
-104.372818
-146.166229
-71.197845
-64.526787
-61.666809
-63.549114
-131.967300
-151.513687
-56.794319
-80.682144
-56.869076
-84.342598
-62.057858
-150.522644
-164.245087
-73.045174
-47.039368
-119.527702
-159.276535
-62.950153
-78.134827
-43.236454
-58.779381
-61.013927
-52.235413
-83.039330
-57.432545
-47.123215
-93.550171
-59.578815
-131.292236
-84.273315
-63.981377
-112.919037
-148.108002
-148.879990
-147.236343
-173.308121
-57.891697
-159.676132
-106.348389
-73.021217
-73.491966
-70.814003
-59.610287
-89.662727
-85.991768
-95.689240
-83.329987
-52.082722
-75.673203
-98.509315
-66.137299
-119.794899
-57.460888
-86.762970
-56.190742
-116.057693
-33.925659
-54.166714
-149.800873
-66.946953
-16.615639
-150.572525
-56.853622
-97.140442
-120.472588
170.057449
-65.705452
-110.062439
-56.016640
-65.763222
-79.583588
-109.759499
-147.555862
-103.583160
-150.761841
-89.134453
-145.422073
-76.579735
-88.673935
-109.273026
-67.807709
-68.040527
-55.948330
-83.036026
172.230713
-41.772964
-78.433220
-118.471512
-56.735882
-68.282547
-66.902412
-65.213257
-47.356712
-106.844917
-137.659256
-154.070541
-49.852695
-55.513828
-175.369705
-150.584976
-79.172966
-71.561134
-135.445694
-68.086533
-76.575897
-111.573601
-140.729370
-88.737419
-58.051838
-155.540726
-69.476418
-57.354374
-97.934074
-134.360489
-51.105610
-64.193848
-66.530571
-88.415215
-148.300995
-72.406860
-112.808174
-150.934433
-55.397556
-66.351440
-129.793442
-44.415886
-45.742043
-149.211121
-106.007751
-73.300995
-67.461639
-36.110928
-137.304382
-63.914215
-67.913567
-81.596321
-64.241760
-58.165581
-65.610413
-42.798653
-48.375721
-87.991890
-69.036697
-69.003914
-46.488850
-74.000229
-22.003653
-119.049866
-48.694008
-69.688339
-156.581009
-58.337620
-144.806168
-105.692528
-122.128990
-149.890503
-72.225159
-139.705612
-95.792976
-70.168213
-103.289719
-119.551254
-85.368141
-153.386322
-61.369465
-81.181374
-135.826447
-90.680786
-72.499161
-56.997192
-61.755268
-58.806381
-136.783325
-53.052540
-110.600220
-135.112778
-67.792953
-41.608162
-116.588470
-147.197510
-103.227852
-66.964890
-77.369026
-123.489471
-101.089363
-114.021202
-63.216984
-102.877647
-69.714142
-56.321434
-66.179520
-62.578018
-60.035488
-94.952271
-68.355927
-84.735817
-146.097244
-101.571884
-145.033829
-72.408234
-88.041992
-57.920403
-55.179291
-70.175407
-68.281776
-145.037460
-97.200691
-100.141869
-102.809296
-102.034630
-70.135605
-99.928902
-97.542274
-70.531982
-88.809601
-163.720078
-127.380508
-52.182190
-110.494911
-60.167542
-79.366844
-54.239304
-61.659569
-125.776382
-109.641083
-99.742470
-20.837034
-57.255352
-65.635315
-73.226456
-87.837151
-146.037689
47.786915
57.017723
59.550045
43.132553
59.458755
54.623138
64.433266
60.265541
50.691765
48.984016
70.187912
93.619263
-39.759480
-64.077621
-112.844322
-54.576267
-85.606300
-138.435959
-159.775406
-68.478409
-128.356339
-82.420128
-155.668625
-30.532211
-65.206779
-62.489494
-69.085007
-78.457794
-94.578293
-161.181931
-45.695526
-67.972786
-75.747650
-143.639908
-13.640615
-84.404869
-52.089066
-62.012138
-76.194443
-129.649719
-37.427517
-166.554520
-56.383587
-53.839832
-70.965210
-59.479485
35.502209
78.932617
71.179787
74.102158
-67.035683
-156.346024
-46.806011
-63.058052
-71.703751
-64.110970
-90.245811
-35.576900
-62.220535
-54.159775
-126.651848
-67.271812
-116.739021
-84.276672
-157.968719
-69.054047
-69.775162
-67.824036
-129.919327
-91.918190
-46.247150
-152.529404
-64.469482
-123.751518
-99.282555
-68.438652
-57.993973
-61.513088
-59.921978
-52.404297
-67.588623
-75.688126
-166.932938
-137.735947
-55.379166
-53.814262
-47.291809
-139.243210
-135.492523
-70.755852
-62.729103
-78.627586
-51.491375
-70.430748
-58.985264
-65.065567
-92.967064
-56.073616
-43.851486
-80.082901
-64.631264
-50.677528
-86.264580
-56.781120
-69.123123
-41.290615
-67.088013
-137.584946
-106.741104
-167.093597
-100.396233
-158.170609
-70.738327
-63.673016
-33.737213
-60.989269
-117.017967
-110.346298
-157.207245
-98.778473
-64.287506
-129.718079
-92.747643
-106.600319
-115.903603
-39.494377
-145.973465
-81.689125
-53.494335
-54.171440
-62.039467
-91.709473
-62.453667
-68.094833
-58.183666
-148.343552
-153.814819
-60.947838
-65.177338
-60.100662
-63.152473
-69.654663
-66.339851
85.081558
71.905853
73.568230
75.869530
52.625557
58.444431
48.135460
49.424873
52.404541
64.190910
57.830791
95.390457
92.021164
68.140671
-139.719437
-135.041336
-45.017456
-58.343403
-90.028702
-78.728539
-71.296867
-75.547661
-55.132885
-81.864563
-69.542526
-88.484734
-63.079540
-143.411118
-135.011139
-64.582359
-53.636047
-113.238487
-145.422760
-48.268082
-61.831055
-92.635063
-45.742172
-125.213013
-133.807281
-93.119362
-47.349609
-61.209324
-61.541061
-68.393906
-100.589111
-95.505135
-159.453110
-109.799599
-70.393349
-108.278259
-74.314514
-112.749977
-101.448463
-20.100746
-59.521461
-54.682049
-125.000320
-34.336918
-69.346306
-97.677673
-72.757904
-59.634953
-101.964279
-102.052635
-105.756752
-100.329582
-67.633095
-66.977654
-79.931839
-49.751244
-140.500046
-66.021675
-64.244904
-67.304390
-149.446991
-53.301441
-44.886448
-136.432556
-62.073303
-53.913837
-57.467747
-83.226082
-117.433250
-71.649094
-132.354477
-72.329460
-68.277405
-56.811012
-76.388901
-146.785172
-93.354240
-72.765770
-89.888573
-74.378784
-63.548241
-74.313194
-142.563629
-120.266197
-97.698265
-70.767693
-61.326244
-103.854744
-71.696953
-130.084747
-98.712921
-112.293968
-111.377838
-119.072594
-115.193207
-96.703491
-62.775139
-76.466454
-61.918694
-111.078873
-157.781570
-55.540874
-65.887566
-114.055840
-119.381439
-88.848267
-119.455887
-55.550617
-79.153900
-122.395020
-120.174072
-64.253746
-104.787529
-149.680527
-63.047668
-74.716080
-122.181938
-154.834396
-66.672882
-106.092377
-81.282043
-59.935467
-119.920631
-72.926064
-96.902740
-92.374275
-61.702164
-128.434647
-60.934711
-44.222149
-78.054367
-135.710693
-74.170166
-54.200111
-143.168701
-94.341774
-126.888123
-76.241119
-34.006104
-85.681450
-158.915497
-69.929413
-140.033676
-62.135387
-66.683556
-86.495605
-76.163063
-84.645126
-53.214375
-71.486069
-92.976578
-56.345909
-82.918129
-100.595421
-75.756248
-54.046833
-159.489044
-158.553558
-134.963089
-78.694885
-55.428993
-60.025352
-87.967155
-135.909103
-68.584328
154.967621
-72.381340
-58.935371
-55.871986
-163.737991
-149.561417
-65.232681
-65.421410
-108.518837
-77.307823
-51.183743
-64.343552
-155.725784
-150.943497
-62.420631
-71.632080
-59.937618
-93.189240
-151.475677
-62.151924
-135.927933
-121.583969
-86.647278
-67.279816
-91.861778
-47.183006
-158.427734
-157.095398
53.387913
50.700932
54.947189
84.704941
59.508095
53.177200
43.257435
78.199593
-54.367012
-138.224030
-92.659615
-57.275089
-144.357727
-133.735535
-111.641747
-60.735424
-139.023117
-60.396832
-100.452171
-112.456856
-66.834198
-62.558506
-147.076950
-127.517250
-114.004509
-142.201447
-63.584419
-67.574715
-59.666588
-57.735764
-55.680660
-58.470821
-69.979134
-131.021057
-173.474548
-91.380051
-89.633385
-57.768726
-113.934036
-145.452911
-65.482040
-164.332779
-52.737137
-111.743477
-92.722641
-77.797104
-79.269829
-66.750000
-112.916229
-86.630066
-68.466713
-67.247856
-85.355858
-48.244194
-117.333282
-124.184578
-51.224899
-153.662094
-58.408791
-68.408890
-86.244995
-149.634430
-153.506088
-134.649246
-124.057816
-69.549973
-105.067200
-155.957733
-157.074249
-65.476265
-79.410385
-52.231937
-98.537849
-60.389454
-82.057625
-158.082199
-45.856251
-56.507877
-70.126251
-65.244835
-76.145248
-12.374125
-124.495819
-137.919708
-62.259521
-103.319962
-106.705521
-94.906700
-144.799622
-52.952461
-58.433002
-111.361153
-48.657459
-69.839897
-93.249672
-149.076981
-56.019371
-124.063469
-84.249557
-87.199463
-65.322342
-93.611481
-34.786057
-170.550507
-57.626499
-63.131557
-84.165390
-108.073349
-59.054298
-58.849850
-92.044357
-68.747993
-148.111252
-115.010300
-93.974724
-59.890251
41.496922
-64.801834
-61.213352
-161.301208
-38.519096
-68.461945
-54.373711
-141.896072
-53.040092
-91.301537
-54.920208
-69.775177
-67.723618
59.018269
61.471031
56.391499
-93.534767
-75.379631
-96.349487
-59.875019
-63.582802
-59.857883
-65.230286
-99.409058
-66.135857
-59.287411
-123.909256
-98.612740
-107.604378
-96.976822
-96.114456
-96.592781
-57.447796
-177.664169
-103.413223
-139.848175
-58.683071
-90.473030
-63.287933
-69.951736
-69.882584
-149.826157
-157.333557
-67.581779
-81.631805
-105.489182
-129.262482
-59.850628
-54.482590
-45.447536
-66.042984
-67.757607
-107.984955
-116.768730
-57.682781
-95.463226
-69.775177
-96.927643
-78.551727
-87.120712
-107.116943
-62.104641
-61.133148
-61.778641
-76.231560
-47.489323
-63.360703
-76.766853
-90.028595
-57.211681
-133.064468
-151.380051
-38.430660
-147.291702
-74.236427
-131.272461
-99.534866
-84.051498
-56.947308
-51.804001
-65.075317
-124.091721
-72.169167
-36.321125
-59.202061
-57.997627
-36.082916
-81.099808
-105.962341
-153.480515
-134.284332
-86.605133
-87.227341
-108.737137
-58.028683
-62.504635
-65.004280
-146.265671
-64.273720
-50.393219
-66.872498
-76.433754
-56.988472
-165.337280
156.459427
-62.027149
-66.061882
-69.897041
-73.617950
-78.592484
-58.285347
-85.711494
-68.123154
-153.210785
-59.423832
-78.642502
-81.236549
-77.561874
-67.502808
-67.846298
-166.305267
-59.838280
-54.765324
-62.178406
-51.335022
-65.520744
-60.267632
-95.416328
-96.351517
-61.438793
-149.605133
-136.471481
-118.618935
-67.583771
-85.120865
-75.086945
-39.766720
-61.189831
-159.672104
-69.255180
-91.458275
-47.342072
-98.126961
-54.164234
-78.250992
-133.867981
-82.038254
-53.980804
-85.276466
-72.052986
-160.150711
-142.199341
-71.542389
-77.836830
-71.721802
-63.647278
-65.610374
-97.243614
-121.558922
-58.066277
-70.144814
-65.104523
-70.324806
-13.352363
-98.359261
-60.733822
-44.593731
-65.015457
-153.275848
-53.545898
-109.482925
-129.265671
-160.977631
-58.660805
-79.895340
-64.995766
-103.043053
-50.603008
-117.452530
-140.610641
-56.405148
-67.082092
-50.289196
-28.845360
-91.064407
-58.246998
-56.174438
-74.025108
-130.545166
-122.957497
-73.670105
-63.597481
-94.380325
-66.526001
-56.445827
-50.261185
-144.960922
-80.038803
-74.108139
-97.715324
-68.322449
-53.856922
-54.563984
-108.154251
-110.679764
-63.032993
-97.057114
-92.334557
-116.799469
-59.898918
-97.586464
-158.571487
-51.385345
-127.375755
-99.822891
-59.219048
-51.121231
-119.393394
-84.318588
-79.826210
-82.552971
-59.613457
-48.935673
-129.794220
-90.119011
-85.342117
-86.711456
-74.526306
-66.182823
-69.500389
-61.548496
-52.063747
-62.461319
-63.581245
-117.071007
-116.774536
-58.992592
-66.347588
-60.920517
-48.182674
-97.962807
-119.347916
-55.721119
-47.246780
-55.495945
-125.109116
-130.188583
-50.813492
-138.153305
-41.577877
-55.980957
-111.496368
-155.816498
-57.742165
-64.455482
-63.179691
-99.720840
-115.160782
-56.440178
-74.382812
-82.830917
-56.598816
-132.309677
-72.781258
-134.437973
-143.386642
-73.228889
-78.092491
-66.100815
-95.137276
-52.681442
-156.164200
-78.452766
-55.644680
-72.279137
-51.600609
-85.836624
-128.177292
-74.838837
-83.462166
-75.664719
-61.914028
-96.434906
-88.957855
-101.689629
-66.685211
-160.939880
-54.631859
-153.647003
-111.287041
-60.271137
-58.474216
-69.924202
-67.781509
-135.377731
-67.938545
-64.007423
-138.866135
-80.618149
-71.276497
-73.734741
-150.643326
-58.722214
-64.002602
-99.172035
-96.050095
-67.807693
-120.356476
-39.795029
-78.957855
-82.532684
-77.999596
-56.380192
-82.045494
-86.297813
-63.349537
-92.478874
-94.233246
-80.189186
-59.837719
-125.670937
-63.692562
-126.770531
-80.476120
-117.435356
-70.808128
-91.233009
-53.818054
-162.602448
-95.042061
-110.317581
-96.790390
-73.588928
-94.893967
-76.245476
-76.667389
-108.396614
-61.557194
-76.155701
-114.810898
-102.591743
-78.753174
-95.830772
-151.926208
-63.392124
-137.894760
-61.098598
-63.444874
-140.432617
-55.824520
-53.928921
-159.596466
-170.374481
-143.467545
-72.585419
-54.180748
-41.266541
-117.798897
-62.807465
-88.482224
-90.147270
-97.271568
-62.619240
-69.898994
-105.382263
-75.127060
-63.820381
-64.579735
-79.557892
-148.613403
-154.536880
-89.087730
-75.962898
-93.053291
-34.867928
-60.503696
-65.951881
-49.432293
-125.330086
-56.061352
-164.429245
-53.920540
-136.444519
-54.419937
-131.525940
-39.855019
-68.378426
-109.571121
-69.481476
-103.560074
-33.743774
-64.073570
-64.706985
-26.534214
-66.637085
-102.718178
-53.936985
-57.847206
-72.843147
-150.788925
-134.561844
-103.461388
-66.804916
-103.311806
-85.953873
-107.641914
-118.115807
-117.136833
-58.306522
-134.596039
-65.368111
-61.762844
-56.116978
-66.440865
-95.757843
-60.340954
-56.724625
-120.049324
-74.708145
-72.779388
-154.427155
-88.018799
-66.925911
-88.672813
-64.256844
-77.830147
-99.026993
-74.431091
-118.961617
-67.333839
-76.705223
-63.277580
-45.358910
-90.965172
-67.956116
-83.257027
-64.762344
-59.510910
-141.181229
-73.192413
-148.837784
-75.314659
-75.492256
-82.669113
-54.501835
-65.208580
-121.565445
-123.938690
-114.380165
-58.757751
-128.474350
-88.882507
-85.985352
-146.661987
-39.044392
-107.563148
-57.929768
-63.832451
-101.288322
-88.688377
-122.474602
-63.056099
-58.198978
-72.359329
-74.257820
-63.538574
-139.359161
-77.557930
-109.814735
-113.831238
-56.976681
-73.264938
-55.437992
-79.925446
-60.381859
-62.286324
-51.383457
-45.608559
-61.490360
-111.155037
-97.649544
-99.681259
75.041275
19.512526
-66.690651
-115.087341
-70.644615
-57.002380
-60.504913
-58.531357
-41.853195
-75.315613
-68.975273
-59.472866
-84.205208
-54.626270
-72.807373
-147.466003
-72.713974
-58.048435
-24.270210
-99.185059
-88.072693
-55.220512
-148.779480
-106.257057
-66.404953
-115.516609
-63.163551
-70.097748
-70.829247
-71.402924
-84.100571
-143.570999
-98.120125
-76.664230
-67.249298
-139.261948
-125.091629
-103.500381
-140.800476
-58.217785
-75.296288
-87.143745
-126.121773
-100.991196
-78.942909
-66.367622
-54.271008
-47.928539
-61.322788
-159.944214
-53.511841
-98.918182
-163.361542
-88.706932
-99.780083
-115.954384
-110.981911
-70.133202
-117.833504
-69.976151
-161.621643
-86.909500
-125.969292
-68.343323
-120.540131
-93.682640
-49.609470
-60.233578
-64.190567
-121.851440
-57.581387
-84.859795
-88.104355
-47.223095
-137.318222
-127.326164
-105.339615
-95.917816
-158.291138
-158.872559
-85.171364
-58.786713
-56.669098
-65.703041
-81.188225
-54.726608
68.154716
-96.431358
-133.722107
-149.733154
-58.890625
-91.427811
-101.577904
-91.398148
-154.134857
-57.214394
-90.210297
-53.273544
-134.330658
-142.510696
-63.515034
-56.325039
-92.261208
-78.702690
-82.004730
-74.653297
-156.844360
-103.994095
-93.966995
-62.966324
-90.414116
-139.495010
-121.168900
-83.156181
-62.503029
-96.091728
-148.036118
-53.919979
-88.129272
-51.852455
-65.461121
-43.414204
-59.728115
-58.224018
-65.506393
-81.691910
-99.265526
-62.007526
-66.171631
-108.509163
-50.042274
-70.325195
-56.257412
-80.278664
-55.583893
-31.340523
-99.848564
-59.211304
-53.614460
-79.644974
-52.081348
-85.414711
-56.529770
-68.668495
-43.803726
-56.917706
-116.505333
-51.109818
-84.478416
-47.325516
-96.891960
-61.354614
-66.519829
-55.021168
-154.595642
-24.332273
-95.221764
-157.136917
-67.123146
-61.178753
-58.610390
-72.343262
176.933624
-152.203247
-73.573662
-83.863991
-78.158920
-82.064392
-160.026154
-67.283394
-42.804131
-155.763306
-45.705116
-66.928497
-115.411575
-152.798889
-68.140831
-153.965302
-58.035847
-137.938660
-53.693092
-82.865364
-74.199448
-61.680710
-165.999207
-47.938519
-59.968872
-150.512939
-60.477654
-42.786980
-157.429428
-58.253616
-146.225174
-143.290039
-54.554054
-115.578430
-77.164116
-66.715637
-154.551102
-109.686279
-129.058548
-53.712303
-63.417156
-64.121811
-70.141861
-138.647552
-113.402618
-40.482117
-99.382584
-145.848480
-53.185722
-147.612488
-65.409523
-123.169861
-110.221840
-57.301014
-68.730576
-156.818939
-46.954742
-161.138611
-68.156746
-61.500702
-49.145046
-70.513008
-68.531654
-116.602020
-120.490158
-72.019577
-124.389297
-58.201878
-59.453835
-68.471031
-61.665874
-60.076469
-91.911644
-68.816406
-74.515228
-59.897285
-61.624130
-70.917686
-41.231888
-66.424965
-45.795555
-169.479874
-130.013412
-57.906742
-148.816879
-29.745237
-55.572979
-113.315086
-66.078499
-53.610493
-61.335369
-77.956207
-73.033218
-69.420555
-145.244324
-76.046898
-76.941971
-77.673752
-42.517670
-119.756981
-66.437500
-62.198799
-99.281380
-82.259178
-62.001072
-67.658577
-86.208420
-48.106209
-52.373604
-86.541176
-65.561798
-60.996811
-51.258961
-134.521332
-72.269722
-134.629776
-69.264870
-94.344055
-145.111923
-58.895344
-75.995331
-117.409935
-121.061432
-90.803421
-74.633476
-67.752907
-109.733444
-167.988373
-112.158638
-86.376060
-57.009357
-128.664093
-125.669945
-154.092316
-97.035049
-53.521072
-145.245773
-54.384331
-57.620113
-71.971909
-152.503494
-151.746384
-64.424881
-68.689621
-101.952400
-106.616638
-98.639938
-67.708115
-89.641708
-135.179733
-60.396107
-68.395447
-71.288437
-110.977371
-59.657341
-67.573677
-31.429712
-61.770821
-75.413757
-79.732254
-158.283920
-83.199776
-100.913902
-97.145439
-64.158630
-53.374802
-67.880135
-61.993607
53.760441
52.299561
67.527687
-138.211578
-66.796547
-151.219223
-175.301666
-91.635902
-121.728882
-61.462593
-105.014709
-52.301018
-106.245117
-69.538033
-154.603073
-104.930229
-117.044411
-86.544426
-59.684559
-146.331024
-149.519058
-86.854385
-99.387527
-61.020851
-61.936821
-76.250435
-43.019997
-64.810692
-95.898521
-151.221603
-77.834717
-56.095722
-53.362110
-42.112019
-37.015896
-155.524384
-113.324966
-87.021751
-57.198917
-59.253021
-58.267738
-153.378616
-53.325733
-75.253258
-77.028236
-40.636845
-47.473866
-63.733078
-54.649120
-54.451057
-62.637573
-64.856880
-73.633385
-115.093819
-56.744942
-47.133286
-63.739300
-63.157158
-125.098282
-139.208557
-142.205597
-65.104591
-107.087822
-108.482437
-87.014160
-96.802902
-104.050591
-81.826225
-71.082222
-75.948654
-82.100777
-106.007629
-63.764984
-59.588902
-120.020897
-114.233727
-84.921394
-58.335720
-69.485298
-67.515839
-100.330849
-145.689301
-67.176003
-54.991837
-59.176353
-71.971779
-65.689117
-61.537575
-48.950279
-64.100639
-110.213539
-160.020966
-60.300266
-157.409546
-65.766632
-74.442062
-60.308155
-81.371483
-76.451469
-59.992363
-118.106750
-107.450005
-76.732346
-63.718006
-114.555656
-61.935249
-101.414680
-110.411560
-73.361221
-120.374535
-60.642563
-68.248123
-163.938187
-54.072224
-66.743034
-62.787243
-41.309055
-122.312889
-101.772606
-133.207184
-93.771591
-60.448112
-85.729607
-124.860085
-71.981430
-110.154083
-70.706200
-56.431694
-67.161415
-61.855350
-90.735313
-137.747849
-71.889900
-60.551884
-69.815582
-58.285114
-83.252693
-117.628716
-63.156284
-59.620541
-68.534393
-46.445999
-56.420147
-56.877319
-125.945595
-99.851608
-67.533600
-67.977341
-81.396904
-119.328217
-113.506317
-80.426392
-41.825367
-77.669304
-156.682755
-31.382473
-86.946213
-61.433334
-156.585312
-151.148956
-64.401939
-63.009079
-65.389481
-141.366592
-50.732914
-107.504471
-64.106354
91.117569
56.319645
51.433758
42.513966
88.288460
74.385445
64.108429
94.118927
-70.741692
-129.266510
-50.393196
-125.749214
-62.111626
-93.558029
-50.768745
-67.255569
-102.697220
-92.806328
-55.732525
-58.359844
-171.324631
-66.442360
-63.193516
-61.553455
-69.087273
-89.220093
-124.286530
-29.596632
-95.384132
-64.915634
-65.482407
-54.866756
-126.645767
-99.291832
-62.085953
-153.722000
-48.066662
-53.700363
-142.070984
-38.670956
-156.090866
-107.291351
-67.320366
-77.554878
-65.463852
-63.392963
-78.686920
-64.468597
-86.916588
-70.898102
-120.209641
-80.065933
-105.087929
-44.037163
-131.363632
-57.399712
-115.983025
-74.613991
-107.716354
-78.203674
-72.112488
-38.839699
-63.710026
-41.290016
-60.324181
-67.721642
-153.267303
-132.078278
-67.856911
-55.930264
-52.279018
-64.997559
-49.805908
-107.893692
-61.494205
-66.450745
-114.429893
-120.273804
-78.179955
-40.007149
-68.473999
-46.138962
-135.439285
-125.654739
-126.459686
-112.131264
-70.383934
-153.788040
-59.699921
-61.266834
-63.140320
-93.029762
-98.885193
-154.683853
-39.702782
-83.062042
-74.719826
-110.709106
-97.959793
-135.653748
-97.859810
-92.152481
-109.619446
-119.528717
-60.231857
-139.939789
-77.789589
-56.816315
-71.031769
-52.542896
-148.967606
-120.539772
-109.917870
-76.559700
-37.067730
165.328110
-42.782787
-137.811203
-80.060997
-62.306664
-42.789879
-53.824810
-79.330788
-70.687500
-108.221100
-143.383270
-160.619751
-84.326958
-127.366615
-73.068581
-70.547394
-129.635574
-58.124607
-107.968361
-76.400551
-66.397606
-93.112869
-68.042336
-85.803902
-83.570557
-61.790764
-99.256767
-67.660667
-63.571915
-138.611130
-87.466881
-90.174232
-70.325645
-77.429672
-115.226662
-63.233253
-87.850204
-45.545555
-69.274612
-141.631119
-86.989120
-67.018166
-64.623856
-128.384598
-85.872620
-74.944687
-68.330025
-96.784958
-104.464096
-143.652908
-49.725422
-67.580521
-67.815971
-117.579620
-61.120613
-46.105320
-72.443260
-156.651001
-121.333794
-101.940033
-56.391338
-53.321053
-73.791710
-141.085129
-63.967018
-94.563858
-161.888260
-89.115128
-118.649002
-90.870659
-69.350571
-67.942535
-91.993866
-51.461258
-46.371796
-67.930634
-154.499619
-70.509094
-85.894714
-53.703094
-155.306107
46.184856
47.389511
61.297939
75.961266
-122.180550
-66.916031
-34.974125
-62.755653
-84.724266
-57.119549
-84.180824
-56.105846
-52.871170
-69.480782
-79.780380
-61.887951
-91.970215
-61.623943
-136.255829
-60.256443
-70.735474
-81.195625
-66.475456
-78.168282
-62.403419
-68.025009
-67.218262
-69.859756
-158.616730
-71.492393
-58.358383
-75.709587
79.150742
61.909229
-62.138641
-49.767826
-83.876045
-144.552322
-56.523556
-71.849258
-105.910553
-61.354198
-111.604408
-54.887859
-145.433517
-70.583565
-72.449387
-70.097710
-62.106823
-34.548607
-48.507492
-133.705856
-138.284348
-94.457977
-64.060265
-64.892616
-58.228943
-31.012878
-71.374672
-136.089661
-50.767437
51.701530
53.551571
113.470299
-157.639862
-80.677208
-93.514000
-80.865532
-76.646965
-71.693527
-94.151276
-64.678215
-90.434586
-65.818314
-47.273182
-70.153664
-98.527161
-138.850754
-58.442093
-67.905243
-103.442673
-97.553116
-160.142380
-106.567703
-60.514416
-83.660553
-84.184540
-136.420349
-114.968590
-52.471230
-88.295044
-83.657494
-61.629013
-80.811775
-106.754860
-94.380745
-96.740784
-102.714859
-70.326134
-59.363331
-97.181824
-73.901138
-139.468552
-54.452877
-59.068031
-72.565552
-96.433624
-68.487083
-72.818123
-159.451828
-165.610443
-58.891102
-67.012283
-104.082657
-57.439327
-160.511322
-114.075775
-82.709084
-79.874260
-98.829796
-53.129734
130.418625
-133.781982
-77.626106
-55.926670
-70.234566
-71.070602
-105.718735
-161.119446
-75.650574
-79.997078
-65.351547
-160.263123
-52.523285
-54.781837
-72.479706
-61.539333
-110.232552
-96.664459
-59.512577
-136.358353
-51.437431
-65.246635
-59.084522
-118.979782
-87.640312
-63.078350
-139.948669
-139.839325
-87.757660
-74.681053
-77.982300
-80.965485
-109.337334
-91.594078
-120.954582
64.537392
77.435051
61.354355
54.329964
58.403927
59.899487
40.133789
-102.103340
-98.863808
-70.395531
-79.674683
-65.559563
-109.249878
-100.537613
-56.059010
-92.905807
-51.102810
-144.277145
-49.963402
-71.179443
-70.382683
-112.114609
-63.879997
-64.760704
-61.112602
-61.588127
-74.778755
-69.558907
-90.832970
-62.180092
-54.678856
-72.490784
-64.785141
-97.202469
-52.418308
-65.253517
-64.880318
-59.813889
-39.139771
-136.305923
-57.450554
-104.418449
-90.040115
-136.288040
-54.779793
-163.726273
-147.960327
-100.394768
-55.561390
-122.670601
-155.763107
-125.007591
-61.345177
-71.218819
-121.681793
-80.245964
-68.546082
-119.144760
-63.367924
-53.765545
-66.318291
-57.012928
-112.971909
-99.263374
-58.016518
-140.966080
-145.972046
-161.243927
-134.328674
-112.283958
-63.163441
-120.372322
-82.394989
-64.807671
-143.193924
-60.402939
-137.281143
-45.815681
-167.138290
-62.223209
-139.600235
-123.077614
-138.435135
-134.372482
-95.213676
-92.133430
-85.422554
-113.241203
-155.671722
-61.273460
-59.225140
-57.827766
-67.421501
-68.539345
-93.030830
-98.815140
-57.493496
-76.284760
-67.797775
-49.324898
-65.942863
-67.889153
-120.787903
-149.772308
-50.911572
-64.630356
-98.770264
-78.153000
-81.213921
-158.088928
-77.918877
-106.902046
-76.376617
-71.705170
-86.187622
-60.758762
-69.004280
-60.663715
-72.836212
-60.085049
-64.007866
-151.116013
-63.113697
-64.662247
-89.133728
-53.167568
-72.660881
-67.099213
-58.270622
-74.645630
-138.197403
-60.602135
-82.758690
-115.568993
-82.167984
-55.318050
-52.111835
-99.171089
-64.990433
-60.550873
-49.105854
-44.148285
-32.945847
-63.409683
-62.141926
-56.379696
-73.580940
-55.772823
-75.212769
-145.303986
-80.716286
-101.126717
-112.440468
-71.129768
-99.511665
-126.133408
-167.273926
-139.759903
180.000000
-68.386787
-63.204025
-80.186371
-93.494667
-66.370270
-61.083717
-64.862976
-150.572083
-56.336025
-28.945040
-73.136742
-58.159760
-58.604988
-76.295303
-70.561958
-76.711990
-69.572563
-114.348999
-150.013077
-131.871338
-85.550896
-131.055817
-67.041374
-147.824081
-118.552162
-90.345146
-44.252922
-82.981232
-66.413689
-70.111687
-71.281219
-36.046581
-122.958031
-94.906990
-105.457497
-75.643250
-55.719032
-145.613052
-64.234482
-70.957451
-70.592758
-102.074120
-79.454727
-71.129448
-132.268845
-96.192947
-89.735359
-118.281067
-93.314163
-40.691048
-58.284794
-38.425152
-59.592953
-147.389496
-56.306801
-91.885857
-65.068474
-126.660744
-58.648537
-63.206306
-73.841545
-147.867966
-67.890625
-58.442413
-49.270802
-41.582924
-54.563614
-160.126877
-68.370789
-79.400513
-60.033733
-51.969109
-59.652943
-65.071609
-147.360138
-87.494507
-68.010300
-106.938568
-63.244236
-86.861435
-95.870514
-61.172318
-96.280281
-64.866806
-65.126160
-81.944061
-75.992134
-73.284958
-94.015701
-65.392433
-81.689438
-56.242764
-143.717834
-155.205978
-158.979141
-132.040421
-101.199364
-72.002563
-78.389992
-96.310852
-105.110130
-98.918137
-98.874908
-57.999928
-80.992920
-132.479050
-76.016403
-67.240685
-100.196617
-159.057266
-60.458733
-74.635292
-64.889992
-67.593300
-67.206841
-67.546234
-86.118462
-132.389572
-123.342667
-56.516212
-106.242142
-112.682579
-65.838043
-111.751999
-96.744553
-76.856453
-110.207306
-103.887306
-95.529633
-75.443619
-75.569229
-66.949158
-128.250153
-122.324669
-169.334808
-72.275566
-79.698097
-74.332306
-63.562534
-91.166420
-152.256134
-81.425095
-87.376785
-159.889267
-57.186382
-146.828201
-61.374245
-72.658630
-110.732300
-67.697449
-61.802067
-156.668701
-53.888020
-71.298904
-106.048065
-66.585960
-65.484421
-77.420822
-170.965561
-73.155106
-109.140244
-132.265732
-61.524395
-60.592838
-54.339607
-152.829208
-69.618607
-74.116768
-92.450111
-61.746361
-54.031364
-85.762711
-39.273426
-148.324356
-66.122490
-70.785713
-59.027393
-66.125809
-107.042770
-115.508385
-73.241875
-86.395325
-119.106339
-119.395058
-108.495552
-74.228661
-104.583603
-99.743759
-105.314674
-60.768257
-55.439686
-58.322334
-73.501221
-47.486057
-69.034866
-69.475365
-75.920250
-57.780125
-72.159279
-129.171692
-87.544777
-83.278519
-64.231812
-77.688820
-162.324753
-101.393921
-119.076744
-81.075203
-66.462196
-69.847237
-101.084885
-19.423162
-57.855728
-63.208542
-138.629059
-157.740005
-60.293121
-66.115257
-75.413300
-169.671967
-123.683342
-96.764671
-59.678516
-108.149330
-136.348129
-100.137535
-95.851814
-113.947357
-97.595383
-98.143463
-73.744621
-129.807709
-117.646843
-103.362244
-153.718414
-136.905258
-82.612877
-75.217598
-61.400986
-54.699753
-103.179390
-60.893311
-135.458267
-141.462616
-78.861275
-92.093147
-73.507378
-63.936024
-78.442734
-61.195293
-114.234200
-121.615227
-71.949020
-110.644279
-112.166298
-94.419037
-90.853951
-102.890831
-150.387619
-99.318825
-52.947861
-69.709648
-121.184486
-46.250782
-89.650589
-79.824387
-61.236488
-137.730286
-82.908783
-119.072388
-126.249977
-131.301193
-82.389626
-66.898270
-55.204304
-153.652832
-61.793667
-60.065788
65.954567
-61.176514
-72.985977
-48.639050
-45.945583
-134.050903
-50.668808
-100.350662
-140.365768
-124.634117
-63.184902
-69.060860
-59.402466
-70.997391
-89.531242
-108.846916
-79.240883
-138.250687
-74.156494
-66.168694
-67.803665
-70.025536
-40.515587
-156.314697
-95.746086
-58.703205
-87.815964
-94.616745
-51.665905
-127.403267
-72.391083
-76.848488
-83.280640
-159.599121
-72.143204
-71.115829
-68.585716
-143.478851
-90.202698
-66.308167
-62.761997
-61.630543
-111.476494
-102.153687
-78.295982
-48.306881
-136.109879
-62.948257
-117.539284
-88.120689
-114.318390
-101.986870
-101.583649
-141.328629
-119.824036
-108.166794
-63.988480
-84.427216
-74.964813
-97.566498
-148.385025
-55.886986
-75.727409
-116.293365
-91.035515
-136.561020
-142.496597
-66.111771
-118.079071
-159.513458
-62.536682
-150.473206
-67.829338
-96.922806
-94.381836
-58.393578
-68.296051
-67.290764
-156.542114
-115.573883
-60.065720
-98.907227
-120.947464
-100.445709
-99.775230
-92.882019
-78.640167
-107.534592
-103.359581
-109.850708
-137.691818
-69.274910
-72.901772
-57.573643
-51.946461
-65.032021
-61.085850
-70.448418
92.325783
49.809189
76.356377
68.787506
-31.122681
-75.493828
-68.861488
-55.616070
-43.039471
-136.775543
-134.802322
-123.322197
-55.578552
-59.149967
-89.275803
-116.353493
-37.551037
-148.944992
-93.996132
-146.730301
-92.697601
-100.806107
-120.154594
-69.790421
-46.170662
-86.381439
-85.301254
-51.472897
-40.957886
-82.588982
-109.899666
-98.656700
-65.455627
-63.505100
-59.904922
-112.944321
-76.328140
-164.607086
-91.621819
-153.050522
-81.095100
-104.030708
-87.199562
-64.712692
-150.361969
-65.220779
-145.395493
-144.462128
-93.457047
-91.462654
-76.814217
-142.887146
-108.612534
-96.438271
-94.515999
-72.195984
-102.040627
-115.856842
-88.595474
-70.764946
-103.173393
-100.050842
-95.051636
-54.687019
-138.378082
-69.401390
-91.773193
-119.952652
-63.086887
-85.842506
-111.689423
-81.925331
-96.891434
-106.467422
-114.594437
-113.497124
-74.537270
-98.411873
-60.064728
-72.229073
-76.745461
-58.739193
-84.819008
-82.078018
-74.565674
-96.592278
-63.734035
-148.295685
-62.737305
-151.366013
-151.300201
-94.020653
-49.758251
-80.164627
-62.868488
-68.911812
-115.836624
-67.698349
-159.734222
-122.450134
-86.472687
166.158737
-141.796249
-59.667534
-122.490967
-92.580948
-138.485611
-91.054153
-144.857727
-87.793625
-82.953697
44.855579
44.087692
45.395817
-44.068287
-52.107689
-114.838509
-73.566345
-162.966156
-74.085075
-53.676304
-67.129402
-61.052380
-50.368298
-48.568310
-124.781158
-60.589279
-72.572243
-66.098236
-59.769596
-49.107273
-66.314293
-117.161629
-112.645348
-54.901657
-89.275269
-160.926102
-151.287689
-138.590851
-106.294838
-72.148064
-66.010223
-129.657715
-78.091766
-89.422966
-49.507538
-56.336208
-64.971886
-124.306801
-161.808899
88.566093
88.883453
60.305828
46.037701
-55.102562
-50.341068
-65.065948
-63.070087
-127.411545
-133.365433
-96.875206
-99.768517
-96.982544
-89.594917
-146.072983
-58.634296
-113.168976
-38.090836
-46.375282
-56.430801
-82.311562
-65.620735
-135.072510
72.257034
69.988411
-120.599197
-81.771011
-126.278252
-144.273499
-104.769073
-69.392502
-67.992760
-47.188110
-90.232361
-120.316017
-76.022446
-60.586643
-115.463593
-63.205910
-96.397247
-115.086182
-77.107590
-83.753685
-94.949234
-73.268852
-62.138393
-49.204845
-104.667801
-53.182102
-144.005402
-103.191162
-94.555237
-72.061516
-73.239693
-143.575729
-48.529591
-117.907394
-68.182564
-52.929188
-53.750294
65.101135
72.337669
149.641983
62.259495
65.995171
52.299873
60.476002
63.636044
36.768261
-55.911839
-67.527466
-59.707687
-75.775238
-68.069374
-91.227875
-52.617851
-70.161972
-57.825710
-143.887619
-133.367233
-56.676128
-73.931999
-115.865059
-60.936047
-65.462746
-61.163563
-104.564552
-138.899506
-89.530647
-152.754654
-21.375853
-72.662277
-56.908424
-84.612785
-58.469654
-63.932480
-76.519875
-78.969429
-103.992088
-163.369751
-64.242966
-56.949135
-76.845528
-61.357861
-47.593754
-151.081131
-78.086365
-94.057411
-58.721333
-61.858814
-65.327911
-144.156174
-149.566895
-107.567513
-97.351830
-117.480598
-108.721313
-68.287994
-85.233727
-82.340630
-91.734833
-51.998287
-54.063656
-80.306030
-128.721390
-75.308548
-63.171516
-157.461807
-73.931923
-54.267197
-64.718544
-60.406437
-63.480587
-26.239840
-84.785385
-61.551018
-65.382881
-75.190231
-44.655521
-75.790092
-84.812477
-68.304153
-139.473404
-82.701454
-149.073425
156.724228
-65.780113
-42.642765
-103.806427
-139.191345
-60.234261
-53.627369
-90.923233
-83.934723
-114.932762
-76.778328
-74.590836
-56.884903
-69.956718
-150.271683
-77.771996
-110.516434
-135.533417
-66.202469
-65.401054
-108.051933
-64.846367
-69.741516
-95.119347
-55.986984
-74.411034
-150.575851
-67.172066
-136.513641
-68.064499
-68.494720
-66.824577
-65.447403
-96.022301
-72.055809
-64.738708
-63.684040
-115.453102
-97.613091
-88.527199
-17.420729
-85.163666
-95.308762
-31.697605
-93.497261
-55.736637
-67.683411
-68.654472
-113.591003
-55.572670
-130.253952
-99.533394
-65.687637
-156.242447
-80.217873
-40.395584
-144.757919
-58.419800
-66.459694
-75.524033
-101.653328
-65.635384
-140.760818
-61.043541
-102.866707
-75.157814
-142.238602
-77.287766
-40.758408
-74.164703
-68.809280
-58.884853
-78.260704
-56.085308
-67.200653
-55.989410
-60.895409
-45.530602
-72.230949
-145.813782
-87.138969
-55.433929
-131.230118
-78.055481
-176.428101
-109.418419
-74.965286
-116.340927
-137.067856
-63.821659
-82.816521
-71.224739
-85.004913
-72.126015
-63.207611
-61.774452
-63.796776
-45.779579
-118.329536
-107.308952
-70.062584
-113.930191
-86.945190
-66.265228
-137.781219
-134.757492
-78.475334
-70.537567
-73.498833
-80.333107
-62.053001
-73.166756
-50.892696
-98.948456
-104.387222
-58.314957
-127.429123
-67.461349
-59.937565
-101.577019
-109.038719
-100.344322
-104.295456
-53.869801
-91.881714
-72.637543
-70.873383
-46.131020
-66.032158
-77.078873
-64.948692
-57.428562
-82.595116
-90.135437
-153.285645
-57.827595
-54.035656
-69.726326
-61.732197
-61.272694
-124.017403
-76.060707
-71.597961
-95.927330
-112.429726
-93.153366
-144.334900
-55.613396
-58.952480
-97.943077
-71.862282
-60.023064
-32.741165
-140.023788
-93.491753
81.870132
66.294891
61.696133
55.645992
65.793144
69.308662
50.324116
42.810802
113.909508
48.808052
61.641396
55.236248
51.461845
74.494820
78.660637
-151.155319
-65.096565
-69.283241
-69.435997
-103.584610
-49.694801
-62.291424
-68.471764
-48.428745
-114.619133
-46.305496
-91.634102
-100.193832
-139.206177
-155.938538
-91.734344
-73.542488
-65.593689
-52.889145
-95.759750
-57.233360
-114.011024
-99.646767
-169.027740
-54.233524
-92.042786
-144.251999
-114.110664
-89.233795
-141.770309
-110.496407
-89.532761
-150.904984
-72.681618
-56.568535
-104.503555
-49.792572
-61.959267
-131.032822
-56.919888
-155.973038
-69.223549
-91.639801
-147.925720
-72.245987
-156.182510
-152.291565
-44.025288
-48.880405
-63.188480
-79.105072
-60.382030
-68.578979
-59.845547
-49.802193
-77.949936
-84.773514
-54.716511
-53.041809
-83.292946
-47.916920
-60.290001
-91.330856
-88.959908
-150.600601
-156.033356
-42.656765
-68.436569
-60.228966
-153.544205
-55.884304
-86.888199
-52.337936
-148.763611
173.209183
-107.711372
-67.457405
-121.165611
-117.246475
-75.921600
-91.449394
-105.915451
-152.584991
-146.743881
-48.447803
-75.135780
-94.873924
-50.611546
-118.005119
-48.293404
-61.506180
-66.144310
-65.831558
-168.027756
-95.861656
-73.569649
-144.601456
-50.567993
-69.139687
-89.344612
-77.643639
-153.901474
-104.999344
-102.398674
-70.341522
-61.095356
-146.712616
-88.316795
-107.408791
-162.394241
-97.016075
-61.409115
-65.604370
-106.839470
-92.776115
-119.418831
-144.172684
-65.529678
-62.774448
-60.477154
-56.917637
-74.603035
-87.809700
-54.223835
-126.898949
-97.604927
-112.711273
-87.122887
-87.542503
-84.278587
-62.370743
-106.956131
-74.567978
-53.238785
-85.389252
-138.102478
-115.459122
-67.445572
-106.042168
-159.653748
-59.601116
-149.130707
-85.888496
-55.429146
-10.309960
-35.659195
-68.812447
-64.933128
-104.685829
-61.453373
-61.354717
-55.884544
-113.453285
-81.900047
-62.622478
-112.794037
-63.973503
-100.050522
-79.934380
-98.344864
-65.471138
-151.492279
-64.210777
-56.827381
-60.328926
-70.632080
-52.596107
-152.210144
-57.196579
-63.735661
-113.513382
-67.404480
-158.557922
-68.496223
-96.399193
-145.722488
-61.102535
-49.788361
-61.295849
-60.786442
-54.605919
-61.056511
-71.242310
-44.510601
-67.209908
-73.759537
-149.283691
-103.634018
-84.384773
-63.454918
-57.450008
-60.219971
-73.698853
-141.270920
-151.237701
-71.240433
-41.188164
-118.081490
-54.703621
-54.076809
-64.423805
-61.055660
-88.906334
-58.140465
-88.011604
-74.756783
-57.634136
-91.789528
-68.497459
-153.598373
-59.357059
-57.595001
-29.056765
-146.664307
-76.888290
-49.663242
-118.634071
-62.481804
-74.398323
-70.482559
-88.505753
-45.766071
-58.321636
-58.723164
-110.439194
-84.924698
-64.316391
-85.429092
-84.245476
-88.042503
-112.583710
-103.945450
-119.296608
-77.842506
43.473000
37.233490
60.986912
51.361416
-128.858444
-58.335640
-51.684460
-66.407921
-128.725983
-137.038223
-112.033813
-80.763596
-125.673592
-165.074234
-147.775360
-132.769684
-67.136887
-59.525589
-60.015038
-54.944229
-58.318233
-70.604980
-57.215523
-134.059280
-50.625645
-118.678886
-105.663033
-63.604206
-133.946518
-92.113747
-75.275154
-55.569607
-57.731346
-93.157738
-59.216358
-97.789032
-76.479279
-105.878181
-114.836838
-135.951431
-62.726440
-98.214058
-63.457085
-93.615936
-110.152466
-93.262596
-63.528843
-79.841278
-117.883621
-68.941673
-135.863007
-52.757114
-85.695824
-61.262737
-151.774368
-57.639084
-64.186653
-44.948177
-57.718784
-153.146515
-125.669899
-55.453411
-99.082848
-155.121216
-116.790138
-113.481804
-77.692894
-165.074615
-73.151497
-60.536976
-95.936234
-63.171562
-42.250210
-59.559452
-62.816795
-72.638268
-71.245522
-93.325951
-128.478546
-61.436661
-66.613396
-53.903568
-63.416283
-67.359764
-61.124424
-88.940079
-43.030830
-133.297195
-60.129799
-79.436943
-135.987457
-65.389534
-58.435863
-56.574402
-153.582199
-69.569321
-58.906738
-86.778572
-68.479027
-53.820110
-89.702675
-33.541420
-59.876434
-33.907921
-56.605549
-152.011673
-70.720688
-85.162979
-86.228531
-81.900429
-141.729858
-97.630859
-83.562164
-109.348839
-73.764671
-115.962891
-121.297516
-54.074291
-136.373611
-38.410061
-51.712460
-82.419426
-86.054581
-153.137894
-61.710045
-135.539001
-72.160355
-81.975311
-73.769279
-53.285614
-157.896225
-71.819885
176.015656
-110.333824
-73.702110
-122.181229
-67.777885
-63.865250
-78.085297
-168.521729
-73.295784
-165.186996
-68.659088
-80.277420
-59.138145
-59.021759
-150.920105
-98.237099
-82.264847
-108.606972
-54.798702
-112.467155
-136.752213
-145.275711
-102.172791
-88.637787
-91.331940
-139.576675
-118.313744
-97.793892
-161.971390
-103.499664
-119.550186
-58.474037
-137.140106
-70.599220
-62.388283
-67.248840
-67.152603
-56.367897
-58.230774
-67.014534
-111.614021
-162.442627
-93.912209
-140.733124
-154.318970
-105.081841
-85.200714
-73.693542
-82.926498
-68.147385
-83.368462
-62.136196
-137.165573
-85.188484
-60.150520
-55.741890
-91.250351
-69.191055
-112.621536
-103.790558
-52.803772
-62.064526
-82.147522
-79.245857
-132.417511
-80.867722
-56.569229
-44.564362
-66.861771
-135.754211
-169.217026
-150.307709
-61.819588
-58.375671
-131.668564
-120.203674
-121.894325
-97.341599
-107.336395
-101.349060
-68.916336
-56.178017
-85.623100
-98.953125
-81.272400
-112.412888
-59.144966
-172.404587
-95.520470
-157.514404
-99.393303
-106.729881
-113.496506
-122.219696
-128.979431
-137.496185
-81.256828
-96.308472
-127.188171
-61.940353
-98.247604
-120.074989
-156.201889
-111.445854
-96.363663
-135.213776
-62.963726
-106.292191
-84.295845
-59.599224
-59.080688
-63.101685
-62.051987
-103.028015
-56.741127
-79.797302
-53.434063
-118.386108
-52.161385
-58.304821
-60.288437
-57.106468
-156.250702
-105.702728
-62.800854
-67.532570
-140.501785
-55.943768
-79.647514
-60.967373
-111.556145
-57.656391
-57.570946
-110.945709
-56.859440
-116.653763
-75.270767
-147.944595
-28.871010
-79.019241
-126.088020
60.486828
94.991943
-74.267235
-94.434494
-48.384377
-144.929672
-148.787308
-73.160599
-123.215240
-94.114021
-87.604698
-69.963783
-72.496140
-146.626068
-158.049683
-120.420982
-77.978546
-101.966461
-127.309311
-110.165825
-60.137230
-154.001160
-90.369995
-59.815071
-51.851021
-92.309006
-119.332413
-94.476334
-81.270561
-60.895668
-74.529938
-102.419693
-122.779518
-166.346558
-64.494743
-55.582054
-110.027756
-58.144474
-70.434326
-67.165375
-71.233429
-116.723854
-122.210426
-144.123947
-130.450897
-148.131439
-65.468910
-61.375237
-73.296410
-90.025940
-62.750603
-61.545887
-72.656143
-70.486404
-56.447926
-74.324432
-152.088730
-27.035212
-68.031898
-157.666550
-113.350311
-53.259903
-28.843372
-89.710091
-65.792938
-112.180740
-138.266708
-58.409519
-89.232681
-140.205597
-142.128860
-88.013405
-68.901466
-68.685677
-39.729668
-65.449646
-64.487091
-85.429176
-60.288849
-79.839554
-104.825989
-124.845444
-104.861351
-57.436211
-128.911560
-97.616745
-84.449356
-57.291344
-58.417915
-68.756653
-65.621231
-58.933842
-65.182381
-33.380680
-71.448517
-165.801666
-35.861980
-103.523811
-48.592041
-121.085968
-116.009285
-54.699062
-60.805374
-163.733688
-38.542252
-63.695629
-98.323242
-65.011406
-143.592056
-58.795536
-75.789207
-62.396881
-68.448730
-54.216427
-86.171516
-79.975060
-118.891769
-76.864304
-58.386536
-46.144756
-61.878681
-72.244873
-15.476586
-81.980263
-165.276749
-60.508785
-126.238197
-103.083023
-99.398354
-90.305939
-102.956047
-97.091667
-127.955048
-61.856388
-75.340530
-48.032814
-52.760921
-52.172806
-110.446960
-117.447968
-53.374687
-70.729980
-96.180031
-78.644951
-55.032516
-141.646713
-156.751495
-101.511772
-147.613525
-63.954468
-79.740608
-72.264542
-122.571823
-97.106949
-45.770363
-78.091667
-90.077507
-71.371208
-60.255249
-61.859409
-90.753456
-63.457699
-86.732124
-75.772697
-54.591843
-82.947945
-84.877640
-109.266083
-75.246101
-65.488182
-45.870052
-98.797844
-162.233017
-65.886497
-72.097069
-84.987656
-57.760490
-114.477188
-75.592705
-114.031693
-99.760445
-128.301544
-138.347183
-83.727592
-128.614288
-58.093399
-114.909920
-151.360870
-108.982407
-92.449463
-44.030159
-60.932415
-64.628494
-63.818184
-97.326309
-33.205391
-136.826309
-129.129547
-44.891579
-57.443413
-77.407776
-22.106489
-29.779743
-82.794556
-71.993210
-59.904793
-84.763802
-113.743767
-76.478409
-124.266434
-64.203735
-116.989601
-117.197487
-65.279861
-105.692856
-123.349236
-65.116684
-114.462990
-55.181282
-135.181488
-84.706894
-32.472649
-125.728859
-110.181122
-148.717239
-65.282005
-73.354179
-65.341972
-118.667374
-55.508327
-118.389824
-110.207954
-107.451904
-159.862076
-90.016960
-64.194427
-76.779976
-89.381500
-119.789078
-105.639542
-144.550385
-105.441200
-106.368652
-60.980492
-54.910637
-63.111694
-103.567398
-64.453796
-54.896759
-116.598877
-60.505447
-92.583984
-62.405537
-83.650131
-84.196533
-92.533836
-104.049744
-133.644119
-69.775032
-57.518066
-79.792740
-64.460175
-67.977661
-127.921318
-97.354103
-98.339745
-128.651001
-141.274170
-65.276176
-59.373642
-67.823273
-159.660751
-120.368279
-74.349197
-161.833298
-54.065239
-149.526718
-127.390343
-143.190140
-143.439789
-67.022163
-152.610306
-130.490967
-52.261311
-89.418327
-75.511040
-132.312180
-66.800217
-81.092087
-86.899422
-104.088203
-90.337761
-58.676125
-148.299515
-52.854073
-38.218571
-80.771744
-127.803513
-69.933212
-78.074898
-86.201302
-75.120361
-63.878113
-57.712330
-74.656822
-164.009766
-81.020668
-42.422096
-157.006775
-119.560966
-87.737450
-53.224281
-154.937332
-153.768906
-80.833069
-144.539337
-59.017715
-62.455929
-55.796967
-61.080425
-61.935837
-153.499191
-77.470215
-64.788246
-67.254288
-62.668251
-85.785835
-74.790390
-112.676582
-98.055618
-136.452896
-87.934341
-71.546661
-105.155403
-91.216576
-69.723854
-68.472839
-78.930992
-93.581665
-130.417572
-62.150143
-103.051987
-159.739044
-97.041809
-106.264069
-157.685745
-60.266335
-67.305115
-70.291130
-70.346466
-94.975464
-166.885193
-75.930267
-59.445660
-59.004063
-61.341282
-48.056602
-68.186050
-147.447372
-60.523464
-158.047638
-64.679497
-63.411392
-66.157280
-66.296074
-52.878681
-125.089783
-121.895538
-74.112747
-70.349693
-149.508087
-77.919487
-76.530724
-57.380260
-89.809906
-59.791439
-61.007767
-85.135834
-160.112335
-67.991165
-55.873341
-70.775574
-137.646744
-87.123657
-75.714714
-54.260853
-128.334213
-137.654724
-62.052456
-87.068306
-130.777802
-47.153324
-119.988235
-121.933121
-57.307137
-63.931053
-75.254486
-43.927395
-49.943840
-58.146019
-38.330811
-83.096970
-83.379311
-59.050636
-52.586021
-97.652596
-74.926498
-93.743248
-99.014061
-80.295013
-104.987236
-49.464550
-135.913361
-93.279945
-73.686325
-43.149078
-67.086075
-84.412071
-50.603882
-138.252197
-49.019791
-137.190674
-42.384998
-62.485451
-65.962662
-67.954552
-24.983166
-158.105804
-55.803860
-87.376190
-60.480938
-57.243458
-93.369240
-90.587746
-59.835583
-87.773033
-91.659126
-76.647507
-130.682220
-65.710541
-108.893318
-81.843559
-55.208557
-102.608772
-106.629768
-64.361732
-73.207191
-87.047188
-78.637039
-57.391399
-102.562164
-134.484070
-45.716587
-171.264709
-58.700069
-117.202408
-49.192558
-57.800144
-74.745773
-72.341988
-54.344818
-140.137390
-37.622517
-48.087318
-72.133316
-95.791489
-94.057968
-75.199310
-92.594391
-63.118805
-80.492088
-59.601116
-61.873314
-134.565063
-80.108971
-92.101265
-132.455887
-101.443802
-121.901360
-94.412079
-87.076332
-148.366119
-115.616081
-114.589478
-109.538025
-58.856651
-70.956345
-148.460373
-59.917988
-85.383293
-58.562286
-149.559280
-83.127441
-89.201546
-107.395691
-137.494492
-65.060242
-49.146645
-91.835724
-60.113235
-43.210533
-148.162125
-70.023499
-129.097061
-64.079712
-147.506302
-74.606979
-152.077316
-108.143036
-58.309288
-115.332344
-106.516296
-104.039803
-60.913952
-88.096588
-61.867825
-124.496964
-104.847725
-159.303009
-64.531975
-85.083611
-89.310753
-150.391556
-75.161079
-38.153091
-74.713303
-67.966568
-137.419006
-90.920601
-57.073372
-67.211266
-138.879547
-57.134708
-63.822693
-128.262817
-56.937191
-121.029007
-148.692993
-57.366489
-97.846260
-102.289139
-87.553993
-54.166054
-110.294205
-154.346146
-71.201088
-94.246346
-96.721085
-58.415676
-156.716507
-39.510662
-142.262253
-54.753849
-122.111015
-76.822632
-69.100594
-52.801960
-66.234428
-81.767464
-134.465485
-70.679939
-62.851883
-66.973503
-111.620079
-67.506783
-157.065536
-118.438820
-79.371498
-85.931305
-113.202644
-77.282974
-111.780579
-68.345451
-79.633179
-141.305954
-24.694431
-42.693069
-120.391037
-56.403645
-105.915634
-61.727474
-111.860443
-145.453613
-82.014786
-92.361954
-37.309517
-48.241646
-62.147888
-145.934525
-156.817520
-61.329098
-50.842712
-96.143784
-58.292156
-150.818192
-67.434326
-60.481239
-59.845936
-135.838257
-103.399208
-132.382278
-148.852402
-130.708694
-114.641998
-75.329056
-67.420311
-83.576447
-136.471451
-148.314728
-61.323299
-64.824280
-60.586555
-115.874252
-150.872833
-63.562454
-68.035553
-64.337112
-95.368492
-91.047630
-86.883202
-38.406334
-60.103188
-134.626419
-78.595688
-50.630379
-135.591461
-62.066261
-57.852272
-69.507851
-98.048996
-76.030945
-115.407173
-63.593956
-114.954102
-136.844559
-63.627117
-70.073708
-53.800156
-80.486382
-71.127831
-74.203514
-92.864082
-37.886856
-41.918125
-140.956940
-112.012146
-63.035957
-62.639080
-129.785858
-91.293251
-57.077755
-64.221230
-86.091660
-114.957375
-113.898880
-111.803566
-60.879494
-55.302765
-68.040459
-87.684258
-90.747200
-97.439201
-70.931183
-69.640015
70.495323
60.460598
54.638218
73.144051
59.593590
48.302795
-54.703194
-50.360439
-54.809875
-62.388981
-33.111210
-101.906113
-60.361458
-148.625519
-90.548401
-68.350243
-101.511444
-56.443214
-58.459915
-71.703064
-47.181095
-141.192795
-73.541122
-85.926865
-62.244331
-68.792473
-55.866177
-93.372429
-71.474350
-80.408073
-35.416031
-153.574066
-85.093910
-87.900558
-40.748859
-123.721626
-52.966366
-49.783325
-71.696304
-51.737514
-77.091866
-59.561317
-161.218552
-167.848801
-99.096992
-122.996140
-54.045097
-59.681488
-58.720642
-150.046570
-81.833725
-143.867401
-115.848801
-53.432850
-77.442429
-72.814056
-55.488472
-58.390507
-72.843475
-122.955185
-124.582466
-130.869431
-67.821320
-68.409424
-151.301971
-62.358082
-60.050964
-52.562550
-159.713501
-66.618324
-88.297836
-123.776764
-80.324234
-79.962585
-92.231499
-90.765823
-62.939247
-55.642002
-142.654007
-106.127586
-75.660782
-47.013309
-138.793610
-112.393707
-148.758667
-59.222797
-137.037506
-66.690140
-58.570160
-157.794159
-57.792046
-62.361092
-59.632225
-41.049686
-72.516045
-68.074684
-108.524139
-114.044533
-54.531471
-61.521629
-52.428871
-65.338409
-64.332741
-143.920776
-75.521233
-63.580097
-57.419907
-50.910259
-47.581078
-41.701332
-59.767334
-150.029633
-69.947372
-71.021805
-158.852844
-61.913853
-57.667252
-58.358593
-62.075523
-102.884842
-146.088989
-45.133541
-54.326263
-82.459335
-173.305817
-166.257324
-71.310158
-104.062584
-68.985237
-102.862396
-68.320366
-42.186302
-64.381294
-64.732101
-120.964912
-153.567871
-63.285866
-73.865761
-70.166451
-70.120209
-139.860062
-50.365444
-55.793919
-63.632313
-125.795723
-75.769371
-66.816872
-98.409454
-58.113403
-60.005741
-63.349934
-59.469936
-67.177452
-101.566208
-105.715790
-58.309902
-60.299965
-34.208542
-141.830109
56.461563
61.243626
48.307125
70.617622
40.816696
74.245888
54.107262
39.676735
42.656891
-76.223633
-100.660027
-56.465885
-118.314331
-72.149277
-57.732914
-63.687370
-55.294998
-75.225159
-72.680725
-90.009102
-49.166626
-152.874695
-156.060532
-80.425133
-149.391357
-78.196465
-70.394409
-73.880516
-31.652266
-129.905594
-101.318069
-107.945251
-67.774002
-94.244362
-89.718491
-60.926842
-125.781792
-104.739464
-72.467728
-132.885208
-108.696976
-96.227150
-66.403534
-51.074097
-57.690582
-75.579262
-65.668793
-155.291275
-62.615181
-66.752434
-66.568687
-62.085236
-64.009865
-67.359764
-82.364990
-149.629593
-95.482254
-55.007381
-80.460930
-129.911407
-104.419800
-103.530884
-107.757179
-127.196312
-38.068218
-66.923096
-79.377678
-82.248131
-64.255219
-32.454525
-154.707794
-54.184071
-51.727509
-65.198662
-164.972275
-58.010918
-59.761173
-130.062241
-82.690552
-63.677002
-69.180573
-131.137741
-79.584427
-74.385284
-61.043636
-134.185364
-133.571777
-86.634262
-53.651379
-43.570835
-62.102024
-70.295166
-76.313591
-26.365211
-61.918243
-47.978008
-66.225082
-92.103897
-54.161552
-69.207901
-66.190788
-55.537449
-170.346146
-132.199097
-55.981850
-77.907295
-100.006645
-74.728699
-67.671616
-74.004921
-101.913261
-87.768364
-79.621841
-62.221954
-69.404823
-115.773788
-68.245338
-142.570663
-59.206554
-115.220177
-75.409805
-56.815178
-75.341576
-63.445267
-144.393875
-79.464500
-53.061470
-45.294800
-139.009857
-47.077713
-95.561943
-35.017498
-52.701332
-62.413963
-64.530838
-66.736862
-144.103836
-101.290176
77.703117
-130.668427
-65.876915
-152.078354
-71.616447
-112.639267
-57.726234
-165.863449
-125.532043
-64.287582
-64.534111
-58.281200
-62.306484
-45.973766
-74.205551
-129.692749
-127.644890
-56.615791
-136.443588
-72.271454
-61.631744
-71.349701
-65.356125
-83.352203
-116.051804
-97.008217
-103.818504
-52.127708
-85.894936
-104.195702
-94.492935
-76.821091
-71.042252
-104.272224
-146.643860
-64.888962
-156.223221
-55.060638
-134.659515
-121.278526
-65.020874
-109.863556
-71.134682
-70.326263
-90.827820
-102.242325
-82.698891
-60.503929
-77.446022
-150.315933
-76.407875
-149.430573
-141.614716
-141.093689
-152.997116
-82.759193
-73.328781
-111.410362
-86.413673
-52.200741
-52.248833
-85.241646
-149.603577
-78.233803
-125.346382
-100.111801
-151.385498
-118.009460
-65.688728
-51.733112
-66.888268
-78.082329
-66.231544
-153.528625
-149.950928
-85.061203
-94.782204
-63.374043
-76.191887
-65.700424
-153.949997
-59.767456
-44.860733
-29.983692
-56.907032
-64.891487
-146.099548
-157.251358
-71.312416
-137.858078
-84.034973
-63.055996
-70.000244
-68.127434
-142.751266
-100.425102
-82.625221
-62.831604
-43.434330
-95.637077
-165.695541
-63.508091
-97.110695
-90.750755
-65.122711
-55.782871
-61.884106
-72.608894
-65.852592
-69.108673
-67.038559
-155.177139
-59.292160
-126.989288
-41.947777
-56.601696
-100.687958
-156.747452
-53.377831
-130.843109
-62.850986
-55.283436
-88.929649
-75.900291
-66.135788
-162.692352
-116.930809
-59.728867
-55.275192
-111.454239
-71.500343
-105.661407
-104.294281
-65.661430
-62.544216
-92.734383
-70.917053
-63.112373
-78.640869
-57.314991
-67.056129
-156.237915
-118.825218
-92.119568
-108.560028
-94.095802
-75.326370
-158.401154
-85.819748
-43.206028
-60.570263
-156.461441
-133.087692
-71.189178
-43.037136
-100.467758
-81.012299
-67.622658
-143.452850
-61.258411
-109.668938
-127.626472
-112.947533
-164.517181
-158.820450
-114.550201
-129.058929
-118.355942
-97.051300
-123.878929
-94.199242
-52.477272
-44.633518
-126.020699
-63.030308
-35.841183
-62.947559
-66.452301
-91.416710
-72.212219
-153.789780
-49.155834
-81.755775
-63.362534
-63.118336
-87.177597
-72.070656
-73.558594
-63.392273
-62.627033
-110.789238
-60.577682
-74.574570
-134.842102
-161.966995
-92.536720
-72.011917
-61.920605
-42.219322
-64.688721
-51.790173
-52.391098
-151.552261
-61.840637
-57.984901
-146.891968
-118.322693
-111.736160
-57.763077
-87.554100
-59.400600
-95.816986
-78.223045
-72.226814
-164.528748
-114.008484
-139.183151
-147.008820
-99.253448
-99.062943
-57.794250
-57.930279
-83.206474
-67.607941
-71.657639
-62.167683
-51.234509
-149.316696
-136.031448
-102.658401
-110.028275
-119.855049
-96.696106
-53.218487
-59.591526
-85.142174
-67.297897
-59.193211
-51.875053
-51.399536
-99.511993
-111.181801
-94.488571
-91.030212
-104.157669
-58.425640
-73.631577
-93.367546
-56.368961
-65.545578
-55.644791
-84.957176
-61.081066
-114.227463
-72.449928
-95.781715
-61.544132
-79.675049
-104.091034
-68.457123
-104.853462
-124.443893
-67.348228
-33.036098
-86.850601
-88.792137
-41.915569
-66.140785
-32.548206
-86.370522
-84.358101
-132.301605
-34.289497
-42.983665
-126.060249
-72.684547
-119.899788
-138.869904
-54.652157
-61.710190
-68.601364
-80.557625
-79.138657
-57.441799
-73.821495
-85.608688
-92.420021
-92.561211
-54.787369
-96.804337
-145.972183
-71.070641
-63.407253
-79.778015
-53.054317
-63.214169
-51.885765
-157.451294
-55.725132
-60.827980
-123.261276
-70.428925
-78.869293
-43.949219
-65.539803
-74.697273
-69.600929
-67.853706
-169.885773
-73.128944
-83.658302
-121.408409
-97.426453
-43.742783
-61.392559
-54.577293
-78.572006
-59.596451
-19.426233
-48.617355
-57.784462
-103.474442
-139.298630
-144.428955
-74.526741
-108.844307
-68.890938
-54.836811
-93.398697
-72.464577
-134.075104
-66.782990
-72.714493
-52.998600
-53.989101
-71.537529
-160.622330
-51.072926
-50.821201
-76.717308
-60.862392
-93.786713
-62.838017
-93.888802
-28.730305
-66.418129
-89.183426
-124.882149
-173.381668
-62.526363
-77.597939
-141.422043
-63.707733
-71.398911
-104.464294
-101.404938
-69.676315
-156.394348
-94.427834
-72.116333
-66.941475
-156.446274
-54.793175
-38.000355
-65.841721
-60.009342
-146.420715
-61.113232
-60.749954
-67.199295
-47.238323
-54.157791
-56.050423
-73.423164
-145.851959
-52.537495
-63.932629
-61.308731
-50.255253
-50.455196
-68.568085
-118.710419
-152.572128
-111.252304
-58.402786
-62.771053
-48.295990
-113.656242
-39.440945
-85.912415
-30.522669
-89.774742
65.778183
-75.047356
-45.778671
-114.526344
-71.854355
-70.497360
-93.216705
-166.459656
-129.710052
-110.573914
-36.483646
-134.826172
-94.368042
-78.508156
-171.130905
-57.869896
-145.646103
-58.323616
-61.231453
-60.867016
-108.515739
-106.449783
-94.915329
-110.592125
-109.918808
-59.049618
-113.984619
-152.719345
-93.228310
-114.376442
-82.660690
-57.693348
-134.979904
-58.469208
-75.644730
-68.189476
-66.294014
-107.992523
-92.190086
-72.766663
-48.592762
-77.591324
-85.609474
-88.788353
-57.715271
-149.192398
-84.664406
-80.132088
-134.659744
-62.533997
-60.311817
-93.070045
-68.807373
-59.677048
-93.868561
-100.324898
-52.736263
-77.093666
-97.635147
-14.904889
-77.159027
-47.409622
-80.031967
-152.184036
-62.490799
-50.439869
-86.721848
-93.229095
-95.382431
-60.431530
-49.420410
-60.936752
-64.497383
-65.019798
-57.857784
-70.544792
-95.662727
-137.805374
58.147377
69.231888
78.259842
-63.145882
-63.046165
-93.516724
-75.891037
-143.586685
-92.645782
-65.950272
-89.882080
-85.375870
-53.151539
-34.162445
-96.392769
-85.684166
-72.439125
-57.004562
-49.559124
-67.596191
-72.769218
-67.522125
-69.101906
-48.801785
-61.090260
-65.719986
-48.814774
-76.274849
-59.338829
-87.270630
-161.904510
-101.543129
-48.910698
-59.151779
-56.184200
-57.729095
-123.748947
-75.752289
-127.728531
-90.164444
-60.714081
-54.268261
-45.682049
-59.792839
-61.918694
-97.375298
-61.158836
-104.842415
-171.674484
-136.929169
-114.861687
-114.388123
-92.429169
-123.157784
-141.502426
-119.295380
-90.437607
-45.629547
-62.332413
-68.351730
-50.112198
-80.108025
-110.105446
-65.503654
-119.118385
-64.102951
-65.917053
-73.650978
-123.375923
-92.706726
-60.555790
-67.683723
-152.237167
-90.827560
-76.476250
-92.338715
-138.420502
-79.906235
-117.264259
-77.002968
-141.180649
-114.957176
-89.976410
-81.887947
-102.550095
-151.985641
-69.031830
-65.237221
-44.868626
-66.837990
-79.868256
-72.561562
-114.905891
-93.133850
-143.136459
-64.912827
-60.334690
-55.141754
-55.920212
-71.157539
-57.439407
-60.193253
-71.444069
-163.458664
-40.970337
-128.592453
-86.828468
-48.882378
-64.245750
-76.297211
-116.025703
-69.905945
-30.780809
-84.981003
-145.451431
-59.067719
-55.319473
-69.252052
-60.294682
-155.128586
-70.915268
-66.032890
-54.847237
-91.162437
-56.584129
-157.638733
-129.507141
-52.155746
-131.663483
-68.742180
-64.282188
-64.510452
-57.041641
-64.768593
-60.662567
-59.846947
-116.460754
-96.149780
-50.865410
-79.765244
-59.374729
-104.931297
-68.264870
-85.496613
-53.931995
-146.924301
-175.134445
-77.750481
-98.864548
-90.422211
-74.474350
-65.190681
-65.863853
-52.520397
-62.122864
-80.111374
-69.366806
-78.655205
-72.550056
-162.199387
-75.819939
-88.401459
-68.208626
-115.965416
-161.879898
-71.252014
-104.870224
-67.931587
-47.456837
-95.682648
-104.154976
-46.345913
-117.090225
-62.295708
-153.686844
-162.220001
-106.755165
-90.138939
-143.779633
-54.671936
-58.086582
-176.977219
-65.964615
-61.801159
-66.872276
-103.888252
-129.609146
-108.798241
-176.453690
-148.169235
-130.927811
-71.792114
-53.340946
-57.546787
-59.515800
-166.051086
-61.906624
-59.705582
-88.629059
-121.165169
-113.530411
-8.242597
-152.257843
-56.274845
-64.136635
-51.699516
-152.207016
-106.057480
-77.454628
-68.147919
-50.358624
-62.430069
-130.470398
-84.616241
-78.730774
-90.235588
-103.519455
-97.801262
-94.748169
-120.859344
-96.130714
-85.645348
-71.133385
-76.660957
-103.395699
-112.412384
-73.335556
-59.475140
-150.550613
-133.609665
-91.361137
-58.487118
-77.276993
-78.643173
-91.877991
-60.303082
-113.742767
-75.466568
-70.904243
-152.999527
-132.780106
-58.115391
-122.724365
-107.108467
-63.609207
-58.851959
-57.055309
-38.127651
-138.294159
-65.271866
-85.979416
-58.078167
-71.425476
-117.641533
-160.344620
-72.611984
-64.194817
-39.434669
-135.973511
-88.239067
-80.080673
-52.180710
-69.168503
-112.164635
-40.452904
-60.905033
-70.586609
-60.670204
-83.941444
-145.683533
-76.874153
-52.850288
-136.398865
-155.332184
-100.655243
-76.181007
-63.640961
-86.369392
-61.704247
-77.983238
-66.116272
-74.627419
-69.548859
-62.201492
-95.428345
-61.238621
-73.879128
-97.509056
-169.743790
-86.768768
-96.017731
-68.523415
-92.132790
-128.206268
-119.277229
-99.471634
-169.910263
-83.704391
-92.588867
-135.800613
-159.216599
-92.925972
-78.068382
-148.956589
-48.368969
-59.426228
-47.317646
-71.923759
-75.121597
-145.885193
-148.043503
-57.099918
-64.649857
-44.031097
-68.499352
-106.409561
-63.903740
-58.373859
-80.885880
-67.141281
-97.639931
-62.751888
-66.866852
-81.614990
-57.527893
-59.051311
-61.967354
-66.625801
-66.893036
-79.622841
-68.469482
-68.223106
-68.330139
-53.422974
-92.226082
-134.416748
-162.636902
-132.768295
-40.837879
-61.901470
-151.880722
-54.453140
-60.722256
-82.371529
-118.681564
-71.173424
-39.645435
-83.700523
-76.139122
-50.204548
-76.519173
-64.946075
-58.962883
-55.654148
-88.445312
-93.369263
-66.587357
-71.924072
-84.365372
-75.343315
-66.654205
-96.003555
-62.065434
-94.344788
-71.205635
-55.788734
-134.092712
-67.329819
-55.428066
-71.936234
-87.211029
-71.035233
-109.473160
-66.909302
-44.616920
-60.419685
-100.922325
-155.572876
-83.695580
-65.060188
-53.920128
-70.397514
-143.640869
-105.836143
-47.760742
-86.263748
-79.949387
-71.005684
-59.450565
-77.684685
-74.898720
-55.420631
-62.150963
-37.076195
-157.740570
-52.445309
-149.739807
-69.696930
-54.081825
-57.709412
-68.545654
-56.351570
-148.823883
-158.798096
-70.115982
-91.153824
-114.038376
-49.866272
-83.775482
-90.018471
-63.601967
58.087799
42.588730
76.925751
77.697632
37.378761
54.805584
58.422623
56.345070
103.524101
45.451279
59.051373
-164.530350
-63.852001
95.698097
80.260437
57.879116
54.128944
-65.708061
-55.805386
-34.865810
-99.023750
-95.752876
-127.741226
-60.144089
-55.541874
-54.438927
-137.172180
-48.983818
-144.613724
-62.284500
-66.506630
-57.975071
-80.362213
-75.219383
-141.078522
-113.758850
-100.717453
-103.376244
-85.784081
-107.017570
-58.677101
-88.176102
-118.526161
-81.486328
-104.503517
-54.127579
-59.346943
-65.966125
-84.611725
-46.129894
-106.349846
-74.186226
-134.594254
-104.131081
-111.565559
-65.690910
-116.405449
-52.678955
-163.096725
-61.586113
-151.331238
-46.929523
-131.426407
-78.845428
-57.818211
-147.886688
-123.371078
-71.700798
-76.861877
-75.571190
-53.565228
-68.513748
-77.881050
-151.961319
-89.356529
-80.874786
-59.532089
-101.455872
-59.658905
-101.476883
-96.975166
-62.924236
-91.107643
-58.425987
-74.722511
-76.257942
-53.451485
-101.920036
-75.917015
-68.738846
-81.438683
-65.555412
-65.099220
-71.383575
-40.242832
-73.765938
-53.610947
-50.281300
-79.352859
-152.348709
-93.830498
-88.471695
-55.326591
-84.212692
-107.934906
-62.047840
-67.784157
-145.197098
-96.726936
-110.193329
-151.341248
-107.605820
-35.042397
-87.663017
-93.893509
-118.975334
-63.115669
-71.163216
-76.641563
-141.378876
-69.276390
-85.845367
-54.379009
-79.554848
-66.854630
-34.617512
-55.973206
-59.607025
-67.412987
-71.536873
-94.556931
-69.264793
-86.416000
-120.788582
-60.847378
-150.037323
-152.493683
-56.262302
-50.736031
-51.162140
-62.267281
-81.213181
-116.272820
-74.650513
-75.174232
-97.947441
-56.411758
-61.743813
-112.078560
-100.283783
-80.476997
-93.453262
-91.324921
-46.160530
-127.215309
-98.350624
-62.552155
-117.420219
-80.966866
-61.257763
-143.794388
-59.454254
-147.884109
-91.703171
-138.634750
-63.317345
-86.768242
-51.916725
-68.883049
-155.347794
-64.976471
-130.220963
-141.014801
-54.015480
-125.637878
-72.077316
-87.471962
-130.497131
-116.690971
-107.566101
-47.652409
-96.116600
-101.242638
-58.181568
-128.085907
-64.603256
-100.129158
-83.203156
-101.812134
-143.343613
-122.909004
-106.661980
-101.264214
-77.467133
-100.446358
-97.501350
-62.406410
-117.188133
-88.406044
-60.402760
-105.620010
-65.693565
-111.434090
-75.153061
-54.905823
-131.396057
-65.853004
-88.282997
-157.280685
-105.668510
-37.004925
-97.615944
-69.573982
-123.557381
-73.293922
-110.719078
-159.800644
-76.783485
-61.620644
-66.582458
-67.609016
-73.112801
-145.624130
-76.333565
-105.458290
-145.414841
-89.415588
-73.962799
-51.687759
-64.954811
-67.044205
-75.636269
-41.750244
-46.979565
-47.587673
-69.290611
-149.471603
-98.787361
-77.781342
-61.565670
-69.156013
-146.857666
-66.849083
-50.077011
-77.208977
-63.744656
-53.644726
-62.443787
-91.022621
-68.796165
-63.788841
-62.110847
-66.084068
-66.106911
-80.965393
-74.339966
-55.408054
-53.635437
-59.948929
-126.031845
-81.966774
-82.351173
-60.390179
-72.851395
-72.791771
-74.852562
-130.677902
-160.832703
-80.447327
-64.275536
-70.423813
-62.738487
-104.134338
-63.507587
-109.399643
-65.322891
-159.549942
-81.668266
-93.144676
-142.432037
-56.860012
-108.452431
-130.217621
-101.363541
-84.426216
-104.357582
-103.284088
-91.017334
-57.051899
-111.918114
-105.347519
-96.368538
-63.960373
-54.385639
-65.845795
-79.204010
-85.400864
-74.605881
-70.936249
-70.189369
-42.774349
-165.747635
-81.542061
-83.795677
-60.519764
-166.688278
-51.347736
-79.036743
-54.497753
-149.055542
-66.775078
-90.573135
-67.137329
-74.834229
-104.006950
-148.542114
-125.270332
-57.177895
-59.899921
-139.322327
-49.042599
-63.934647
-96.005745
-113.403458
-96.459579
-49.716187
-81.413116
-93.146156
-96.083359
-82.679367
-99.417908
-104.306854
-64.434616
-56.210365
-112.668343
-160.999191
-46.228397
-56.929798
-57.983208
-66.448807
-61.555241
-89.588036
-86.816956
-108.520157
-70.531868
-163.062408
-123.083305
-58.380520
-138.716415
-60.767754
-90.402451
-125.277641
-57.137012
-117.459389
172.352615
-162.271332
-69.696609
-62.121101
-119.100037
-127.964615
-130.664810
-61.463612
-99.827271
-143.426071
-70.714851
-73.208969
-98.517944
-122.614990
-86.531586
-74.653961
-149.676270
-145.698563
-138.089554
-78.873650
-70.760811
-149.029694
-64.251724
145.917984
-57.071587
-144.839859
-64.319817
-76.878326
-38.586327
-43.403584
-37.756512
-56.749195
-115.587639
-153.542084
-97.741051
-78.148331
-60.662300
-89.445335
-118.787872
-87.138550
-98.332985
-63.941914
-121.209389
-72.011108
-114.550354
-68.727371
-54.711002
-146.651703
-83.633133
-153.319550
-74.344978
-53.440605
-63.181187
-48.997456
-90.466545
-75.560532
-61.824512
-53.152481
-64.952187
-97.824890
-57.748768
-48.842728
-122.829033
-50.672359
-75.091423
-104.073524
-104.358414
-86.773964
-57.424641
-64.493866
-50.173279
-99.803391
-108.455307
-80.033829
-57.634678
-103.964043
-81.157944
-162.925125
-156.127869
-36.020149
-73.822838
-50.122627
-70.213287
-87.081833
-73.770355
-59.303421
-107.587425
-70.841904
-111.674019
-60.846485
-138.094131
-92.087349
-113.295502
-125.527557
-100.370232
-115.612213
-52.689182
-116.956314
-94.504623
-73.815239
-118.204338
-67.142319
-96.105354
-158.628174
-65.440941
-79.363335
-123.886894
-82.798004
-150.266220
-58.909286
-88.726295
-84.132156
-42.478348
-58.514042
-51.646255
-62.792782
-81.036095
-60.343857
-63.077000
-49.422298
-85.422058
-64.956329
-75.728027
-153.275269
-55.882378
-146.979462
-78.892372
-50.749744
-61.481468
-98.305962
-111.838234
-148.502777
-85.476028
-116.507446
-63.000397
-64.108398
-104.196007
-155.633118
-103.446190
-55.941284
-60.371819
-59.122345
-53.326950
-69.610603
-127.757645
-97.470322
-63.866570
-154.015167
-81.201492
-89.948006
-141.312454
-64.599030
-55.266273
-23.575508
-137.451385
-61.429401
-86.571930
-126.569191
-66.047951
-99.274376
-150.952057
-64.074287
-61.055256
-107.683823
-105.929123
-91.455589
-76.775185
-81.876740
-123.479675
-151.200119
-78.990311
-67.541496
-67.144356
-151.610733
-125.107376
-65.289925
-66.734566
-69.313644
-85.865501
-90.472801
-134.675552
-69.491341
-72.536285
-51.223927
-80.707077
-147.470566
-63.829124
-67.804703
-51.766979
-68.811188
-64.395920
-61.263515
-14.036487
-146.096970
-88.420776
-57.856575
-112.901901
-118.672180
-148.843582
-121.035095
-59.491520
-98.904198
-142.305542
-64.972069
-106.823570
-89.931267
-156.435654
-98.701622
-152.282928
-110.324608
-122.198471
-163.818298
-58.425346
-59.790825
-159.756165
-76.824898
-78.478203
-58.962280
-68.620438
-111.522430
-102.522308
-56.719852
-59.024456
-139.123016
-121.697136
-66.290169
-100.911125
-65.159271
-160.698776
-61.259159
-92.082657
-116.342636
-124.732796
-61.594135
-162.200577
-108.038483
-158.556580
-139.520874
-53.868610
-69.280083
-100.083572
-61.853710
-72.510635
-45.352406
-55.959229
-69.476341
-63.784935
-75.844131
-52.895012
-105.561081
-83.834900
-109.418571
-101.040085
-97.392204
-94.326355
-109.958839
-106.477547
-101.520355
-71.756172
-112.766975
-77.333534
-76.800125
155.935333
-70.133217
-61.021137
-74.450867
-45.562386
-49.832031
-58.304604
-49.524448
-60.890778
-120.967422
-69.660355
-56.593773
-110.611374
-116.774399
-53.502289
-107.110657
-91.159637
-104.527504
-119.488289
-125.563210
-60.488029
-80.287498
-144.170929
-113.933617
-87.228966
-56.854366
-72.143417
-123.816856
-150.965515
-116.154900
-121.672325
-61.066456
-82.588058
-80.004097
-125.821503
-152.606613
-53.018089
-64.855316
-45.373650
-101.954559
-148.370834
-77.743774
-167.478424
-22.173662
-59.428066
-159.361115
-66.339714
-55.848808
-93.375038
-93.073135
-64.127838
-121.181290
-140.583527
-72.131958
-65.375557
-23.110989
-59.269798
-153.565994
-65.919380
-76.375275
-56.666576
-70.705826
-55.338593
-77.148605
-161.172195
-128.466125
-52.242584
-64.642075
-65.268936
-61.759167
-79.020920
-58.361977
-168.011505
-84.407921
-104.080261
-117.540230
-98.406662
-127.713654
-59.340092
-58.969666
-30.467857
-56.538139
-128.397263
-151.834457
-58.153805
-65.041031
-77.485718
-34.036041
-68.786270
-64.358932
-94.094223
-61.395515
-58.963833
-111.656525
-91.905548
-50.906345
-162.948212
-60.995377
-48.406471
-65.650185
-54.883484
-93.043930
-57.185852
-115.002457
-93.307274
-134.489777
-92.660828
-122.250465
-88.522537
-93.846451
-112.260803
-72.478630
-49.562798
-137.903519
-72.589058
-52.892361
-65.287239
-71.935944
-78.462395
-136.399796
-71.019730
-46.065277
-77.439255
-65.678047
-112.103851
-82.123810
-61.715687
-62.704952
-149.235916
-55.880764
-61.134296
-139.351105
-84.372040
-87.251419
-58.596195
-94.660988
-93.915527
-104.214821
-134.421555
-55.702358
-135.248215
-93.993622
-83.914070
-154.927856
-137.506790
-61.228832
-80.229210
-147.415436
-157.096008
-68.016083
-72.626953
-106.190872
-150.759613
-65.701828
-97.706894
-109.264816
-56.964802
-94.316299
71.131126
46.446918
-67.583992
-54.139160
-116.132515
-63.335732
-61.236023
-109.733879
-123.401978
-101.439659
-94.464439
-59.254066
-100.621880
-152.423218
-77.960823
-53.420319
-34.114658
-95.092262
-66.575111
-53.468746
-117.109459
-115.618187
-123.829849
-73.453606
-55.861576
-140.856415
-119.179855
-161.567932
-67.376526
-35.356964
-149.244705
-65.288094
-127.014847
-74.716064
-48.485794
-142.390259
-103.624901
-63.042397
-60.285980
-87.418671
-63.915882
-71.936363
-87.713081
-141.049423
-82.947098
-53.091896
-77.055046
-108.285446
-94.085518
-71.548157
-49.390392
-164.530930
-85.910278
-133.221420
-144.856949
-52.982967
-53.997757
-106.062325
-68.793907
-64.403915
-58.704811
-79.987122
-57.264816
-58.302944
-40.125957
-80.225151
-72.988846
-60.673279
-75.112213
-76.269318
-71.986938
-55.333454
-58.386864
-78.732414
-74.314117
-111.940781
-90.381889
-82.912262
-91.851379
-157.489548
-59.020592
-51.178860
-51.754345
-100.406685
-69.787560
-141.096725
-98.539459
-75.284225
-88.763145
-82.015633
-142.706528
-153.636993
-85.247025
-78.099663
-163.866791
-49.703655
-121.323936
-54.109684
-59.827637
-114.756294
-55.023129
-79.938614
-48.767071
-92.665390
-144.565460
-138.342224
-74.065643
-114.908470
-66.765984
-62.594711
-149.306473
-52.829086
-146.557922
-80.513786
-57.401752
-44.351139
-111.272827
-92.608749
-95.412560
-71.675079
-35.844704
-70.151611
-53.287918
-53.383045
-146.098633
-50.784203
-94.059753
-62.606003
-140.711868
-111.435654
-41.830349
-104.852310
-45.374596
-85.185028
-59.765907
-50.411148
-64.304207
-55.057266
-54.522476
-136.934464
-124.979271
-73.603081
-48.823277
-124.986076
-52.687645
-75.672134
-122.204262
-94.573639
-65.157074
-69.502762
-57.260853
-18.591745
-128.919952
-62.132992
-99.806305
-117.255096
-124.500328
-66.291420
-146.496994
-65.097206
-154.009521
-59.444473
-114.256050
-63.852108
-51.259239
-60.071140
-52.376297
-120.471199
-61.012764
-74.948524
-67.121460
-61.830078
-56.218452
-64.977715
-133.230621
-119.965096
-46.747158
-55.363663
-99.281189
-51.480858
-67.150742
-63.174049
-141.295135
49.265816
-11.218911
-54.460186
-114.679741
-61.059021
-86.407043
-79.446564
-116.735451
-144.612976
-105.164360
-117.428223
-90.418633
-145.875885
-111.439545
-67.125603
-78.829414
-131.361389
-158.837906
-93.472435
-104.378113
-110.041328
-116.240471
-83.547569
-72.235107
-73.884552
-87.414543
-163.546249
-174.268326
-124.118385
-70.076797
-61.212631
-46.946629
-67.059441
-145.362701
-169.998077
-69.093491
-54.997372
-64.798775
-142.782425
-132.466751
-63.755428
-27.789373
-106.344688
-127.401192
-131.553650
-66.694786
-48.282234
-90.831398
-52.054108
-82.057648
-61.805782
-91.851791
-168.838242
-61.951546
-63.832935
-88.945961
-56.731236
-91.132942
-64.449608
87.229118
67.257538
60.919292
77.260773
77.780350
36.464706
52.094620
54.032326
44.828064
34.192562
76.125763
55.359531
75.706383
-80.374634
-104.073601
-125.332939
-119.653130
-100.153603
-104.607124
-148.311676
-103.601585
-63.691456
-96.275230
-122.251442
-112.054047
-62.936298
-102.161537
-48.932007
-97.444687
-153.953705
-69.621628
-61.175652
-76.421249
-57.776840
-73.038429
-70.118172
-75.775932
-121.354370
-166.271332
-62.036072
-67.584122
-54.389240
-96.743416
-117.484879
-57.682255
-133.888138
-19.786161
-53.166145
-60.957947
-72.113403
-87.504692
-53.772839
-158.473785
-52.491772
-40.023586
-61.684296
-119.714005
-98.762024
-65.311760
-92.104942
-77.595238
-141.635529
-67.684944
-148.429916
-62.278603
-73.093552
-93.917442
-75.123894
-69.095444
-95.287621
-78.953224
-86.307922
-63.133053
-64.623192
-75.741760
-60.726349
-141.942276
36.958897
69.580177
34.892452
48.377621
63.900120
76.117851
61.840420
73.533508
39.387024
45.534260
61.694939
45.693207
79.326332
44.702446
41.558796
-55.681011
-111.001198
-93.429123
-106.208664
-100.739983
-155.769867
-121.225113
-93.554482
-72.857956
-67.520012
-121.983589
-73.630791
-94.812790
-128.764740
-58.353378
-131.749969
-57.869232
-71.463013
-153.040619
-67.030083
-141.594070
-62.405319
-88.371857
-45.948330
-53.698563
-86.502914
-119.373474
-60.364349
-92.904594
-57.039688
-139.080780
-148.080399
-67.396179
-77.211212
-68.625778
-79.771187
-155.855118
-81.204132
-40.541000
-50.312931
-40.159828
-32.136879
-59.926067
-138.518494
-64.846329
-106.834763
-62.131660
-81.358093
-81.325264
-59.511257
-105.365303
-106.595749
-47.208488
-61.185398
-127.498016
-49.721207
-63.787380
-162.673355
-74.251457
-71.406548
-69.848869
-68.736435
-124.087837
-64.225784
-164.397064
-61.429474
-95.733658
-45.247604
-76.785690
-75.414291
-118.250786
-89.776123
-69.088509
-43.003601
-103.501167
51.945381
-64.281517
-59.178280
48.702061
58.541931
79.142555
80.133438
66.625198
-52.113182
-127.466621
-39.325092
-59.868195
-65.632080
-153.781204
-78.697845
-115.047539
-75.689613
-164.374069
-83.126190
-121.837578
-67.706352
-130.675613
-95.737442
-110.424332
-74.672432
-115.371384
-57.657066
-138.768341
-36.816219
-64.375168
-78.124046
-58.464100
-139.315887
-88.411575
-66.100899
-81.898140
-61.261044
-77.487305
-64.572426
-80.565010
-116.367432
-101.076042
-56.811893
-35.523937
-138.931549
-64.200226
-66.955383
-122.538284
-109.633858
-40.253559
-65.308281
-55.591446
-53.872318
-66.282150
-61.424747
-68.921738
-81.164024
-68.589439
-150.840805
-89.881905
-61.333633
-76.520874
-124.847809
-46.628998
-103.964760
-133.225952
-107.082741
-116.659706
-110.202187
-54.543011
-143.707443
-112.843681
-77.368500
-67.083092
-143.108322
-91.799454
-111.827850
-142.499237
-120.405243
-105.313332
-63.591175
-96.240898
-130.944992
-40.593033
-68.017189
-84.375610
-120.010681
-60.628716
-105.368759
-58.532429
-96.152473
-61.439358
-59.381115
-89.977188
-63.633831
-58.305252
-114.308228
-129.188019
-58.692688
-60.314297
-73.572861
-62.364471
-60.551155
-80.843948
-159.136292
-63.432293
-66.986252
-50.295361
-124.243156
-103.270279
-68.200768
-159.269989
-94.517357
-143.996307
-92.752464
-66.042198
-72.160652
-56.709686
-82.305794
-82.836166
-72.306938
-72.767265
-75.412422
-85.767899
-119.223366
-128.263596
-129.444260
-120.075264
-106.658501
-107.800781
-87.178017
-89.567520
-80.841301
-98.683044
-120.906120
-45.614937
-70.033890
-68.474243
-63.560329
50.593903
74.660614
89.546501
74.463692
65.921455
49.260166
61.649113
83.967598
47.384426
-159.516098
-79.378616
-60.249313
-71.555458
-69.693802
-110.515549
-61.206509
-106.649300
-111.753693
-77.794281
-67.653877
-69.330482
-73.583221
-116.209747
-77.493004
-56.699055
-118.618576
-74.321762
-69.173607
-54.677540
-42.480255
-72.612373
-63.944897
-38.762245
-36.366238
-153.791077
-60.643394
-70.143166
-36.919037
-43.694454
-83.906593
-71.348839
-111.355911
-65.049088
-103.203819
-57.200531
-112.005333
-48.373878
-93.323029
-88.947502
-156.484421
-103.256218
-142.643280
-130.067032
-92.881081
-112.055649
-129.436890
-65.375671
-97.312630
-114.706680
-81.820000
-75.516075
-103.943329
-109.247787
-78.625389
-105.470055
-86.822968
-45.764038
-50.457672
-76.325195
-55.449417
-105.227356
-65.416351
-157.413528
-107.485291
-68.173836
-120.906906
-67.804924
-146.563065
-66.596031
-79.800255
-146.583496
-127.941635
-166.472000
-159.264786
-60.284271
-66.432121
-81.282501
-59.323292
-102.899208
-147.728821
-70.942505
-65.202637
-55.853298
-18.677557
-84.647713
-156.753571
-87.061852
-13.443315
-108.524773
-157.607986
-69.671242
-68.441101
-118.951866
-144.873260
-66.099121
-90.830994
-114.796265
-44.394459
-78.847351
-67.976540
-78.093742
-133.113220
-73.722893
-132.361862
-85.656212
-135.333450
-47.940388
-35.046783
-62.296028
-93.786629
-67.448509
-72.026680
-46.276272
-106.837624
-66.965866
-83.006721
-62.168732
-92.652641
-62.403255
-139.253937
-68.517471
-103.904480
-59.870258
-58.032448
-73.926552
-135.057846
-101.216347
-122.667976
-119.140663
-64.796654
-89.160767
-104.177368
-58.501324
-53.410816
-57.637062
-158.237167
-70.914261
-46.717598
-42.953312
-59.053001
-76.285446
-51.769909
-42.390057
-66.668900
-64.175415
-62.590607
-79.022125
-144.103210
-55.837376
-58.021080
-118.762505
-43.996887
-115.708069
-94.384438
-59.920811
-60.158295
-90.964684
-65.762291
-105.642159
-68.769821
-153.904312
-54.035961
-67.411781
-62.188091
-67.937141
-53.821400
-153.485489
-110.791306
-123.971725
-55.550491
-62.386616
-62.080338
-64.705826
-66.089691
-97.021286
-88.472908
-27.439966
-73.503830
-67.089195
-151.765671
-142.880417
-129.265350
-57.418083
-36.702435
-61.664978
-49.327263
-45.356415
-59.429855
-108.008766
-57.777851
-130.568176
-72.014259
-52.771709
-51.722988
-146.026123
-98.533836
-59.201466
-49.405235
-104.847313
-77.134590
-82.598320
-76.279251
-62.389412
-90.079521
-109.685829
-137.183334
-60.648129
-60.538517
-57.087135
-78.404625
-84.704247
-64.691940
-120.521164
-79.590950
-105.932144
-73.258430
-106.628075
-92.335045
-127.851395
-75.296577
-65.746208
-42.302265
-121.544167
-176.159454
-55.991749
-68.140862
-76.201782
-91.276039
-58.834064
-74.108200
-64.321030
-142.315155
-144.998672
-77.275162
-58.556129
-92.286903
-38.101009
-53.959164
-81.364868
-81.658363
-137.422119
-163.464401
-57.628422
-58.814339
-64.192139
-70.332794
-62.143898
-67.074615
-127.018997
-42.324707
-62.005894
-55.368080
-65.185806
-60.103981
-53.182053
-65.146034
-75.328636
-104.962402
-61.057838
-79.429138
-146.465195
-68.886475
-29.633280
79.239052
65.239899
73.366051
63.071430
47.693535
-65.418594
-75.136276
-58.708580
-177.146774
-58.681736
-152.219177
-87.894539
-137.166122
-68.729729
-96.379120
-73.021935
-44.877678
-56.910534
-105.188316
-108.791016
-110.446182
-98.963242
-37.888756
-80.299896
-130.444992
-121.747925
-56.038925
-47.359650
53.721687
55.906235
-26.403713
-104.780640
-106.304848
-149.148087
-85.522713
-70.278008
-70.223831
-65.681213
-61.539181
-166.923508
-103.237068
-76.148895
-87.204407
-63.155273
-56.261528
-144.874908
-68.536682
-83.115776
-140.221848
-79.429054
-55.786247
-17.406931
-62.921612
-69.054459
-75.145401
-63.372787
-57.124157
-151.450439
-104.572113
-83.511528
-157.066772
-146.613358
-120.262276
-61.184925
-156.363815
-132.352341
-64.896500
-58.398968
-101.403183
-104.460037
-77.812637
-59.098148
-62.360149
-70.096245
-79.725441
-61.012028
-91.138855
-70.844627
-158.517075
-76.764709
-73.914581
-113.812492
-59.871487
-99.401749
-60.555408
-115.935585
-69.787682
-75.644783
-79.411583
-68.736618
-129.240005
-59.839230
-72.927063
-103.357018
-154.738251
-70.622269
-67.647453
-47.051376
-143.543747
-52.271751
-41.024399
-124.081482
-169.098953
-75.418602
-61.336388
-82.213478
-68.413063
-103.414253
-70.791771
-152.480392
-86.231163
-94.265312
-108.778297
-69.441826
-86.419540
-64.166153
-84.126892
-113.956772
-89.287018
-148.915192
-68.980453
-73.290909
-69.710213
-58.420795
-65.070312
-114.531822
-111.855965
-86.551491
-58.964550
-58.064178
-59.020256
-73.537773
-61.931202
-85.019714
-54.325005
-79.773056
-62.973808
-87.095802
-135.170059
-60.477196
-49.177353
-73.830406
-116.834885
-74.337616
-142.040924
-68.513115
-160.024933
-69.535965
-154.304611
-123.278709
-113.779655
-73.910965
-61.235882
-88.730659
-172.513336
-137.834991
-131.841599
-72.424324
-56.864517
-66.505127
-76.879204
-75.112717
-65.498764
-46.107155
-110.999474
-65.897812
-49.654060
-58.647156
-159.460403
-168.964264
-64.201530
-88.193672
-121.666481
-99.086258
-54.678329
-84.967934
-72.241882
-63.545864
-164.105728
-151.125366
-61.054798
-46.524300
-124.083832
-71.972404
-64.829178
-41.287525
-75.316956
-112.098778
-81.224571
-99.410995
-139.803024
-53.126030
-76.601089
-58.854050
-52.842197
-139.408829
-60.678543
-119.460617
-68.972069
-76.080894
-55.740475
-68.274010
-154.203568
-57.717358
-86.117973
-48.424114
-77.134331
-76.494225
-62.199539
-153.474564
-68.032944
-69.286224
-92.988258
-69.033363
-151.859512
-68.783592
-120.839508
-73.246124
-58.928772
-92.004868
-152.457474
-68.366997
-66.184601
-56.135895
-67.579765
-61.013344
-164.276749
-94.830124
-150.310028
-69.987984
-63.233738
-82.646286
-97.445625
58.345951
49.436790
86.105141
85.745003
83.855141
80.249397
-53.550694
-78.081390
-141.670639
-66.189117
-115.865059
-55.952644
-58.307362
-155.057510
-69.317436
-108.504219
-59.541885
-103.419250
-107.660995
-170.754791
-83.798233
-85.582726
-79.067551
-59.563599
-61.114769
-167.529938
-65.096191
-100.429131
-55.996407
-68.069153
-54.398304
-147.432953
-67.041382
-60.748260
-39.827511
-60.950489
-140.250854
-74.057106
-93.162529
-160.203140
-87.826942
-107.432701
-68.977852
-60.919697
-137.459763
-90.671906
-112.205566
-87.314125
-93.892479
-109.841690
-119.482491
-111.695129
-89.318420
-26.291700
-71.387810
-156.016678
-77.674271
-57.331299
-77.484375
-121.641373
-107.681931
-142.676300
-159.187653
-135.586761
-86.440399
-79.135239
-43.100307
-74.749718
-86.185356
-56.967552
-83.935844
-161.089264
-49.481110
-63.204559
-62.648315
-88.776405
-149.799377
-83.363579
-62.873180
-78.698914
-96.830139
-74.177795
-48.422100
-68.502609
-58.617466
-70.233475
-137.842789
-63.735477
-65.182564
-85.023468
-108.798317
-151.431412
-105.181076
-155.879456
-86.120552
-83.841850
-60.074039
-32.191265
-95.950645
-59.187519
-68.557060
-49.905117
-60.404182
-162.407104
-63.537136
-60.580498
-60.807285
-47.658806
-71.849930
-96.067505
-140.659897
-150.431213
-73.247177
-72.923508
-55.232594
-66.526985
-60.391777
-75.650505
-100.403206
-76.424004
-68.889893
-52.807037
-114.052315
-147.695877
-116.709854
-99.619781
-61.757404
-160.526260
-90.453835
-124.003441
-105.236824
-91.768333
-63.926750
-76.219940
-102.818207
-96.499786
-103.484238
-70.104744
-77.779465
-60.502754
-50.038193
-87.041641
-67.294724
-80.742950
-41.965931
-79.247330
-104.961205
-58.751289
-64.966774
-134.587036
-101.032249
-69.633324
-72.555374
-76.289917
-82.260414
-56.895065
-134.748337
-150.244476
-69.155602
-114.937531
-112.716690
-61.715611
-58.784035
-105.795502
-119.608131
-130.927185
-78.796608
-71.370010
-122.009193
-136.909332
-93.498787
-57.392860
-128.380478
-91.380920
-103.490341
-65.931160
-62.613243
-59.770046
-82.234413
-57.445145
-143.477631
-28.084261
-67.326408
-54.972530
-48.512512
-54.800201
-83.027763
-97.148262
-67.762703
-28.572014
-99.201431
-142.429459
-80.646912
-63.442215
-98.872887
-46.072651
-70.224297
-28.970222
-75.728355
-58.342960
-64.370667
-52.085960
-63.853153
-47.389355
-76.012695
-170.515274
-136.086014
-47.961769
-149.651672
-137.604385
-63.023273
-147.375824
-73.065979
-129.847702
-54.442894
-48.916702
-81.042496
-76.211685
-83.034866
-48.942242
-153.653915
-106.332657
-76.957214
-85.698853
-99.037918
-141.019913
-65.219696
-70.928261
-57.241882
-94.466347
-59.605267
-64.506874
-157.471893
-58.164387
-58.961578
-43.080887
-130.371796
-67.921043
-72.509300
-109.031723
-41.803890
-61.584602
-61.472996
-56.791565
-73.152641
-88.604347
-53.228752
-155.913956
-46.323456
-59.457230
-105.644737
-141.412994
-49.007977
-69.199867
-84.628929
-31.875422
-97.491257
-53.471813
-49.422966
-57.163944
-78.745018
-56.149162
-61.753643
-53.776993
-115.139282
-65.349838
-68.122749
-108.816422
-59.623615
-108.189667
-93.065117
-103.351173
-52.125755
-149.904175
-99.251297
-84.051102
-56.112984
-46.860558
-84.741852
-68.426636
-153.661362
-52.268574
-61.570717
-63.510311
-104.973465
-57.840080
-109.649170
-41.897671
-65.228714
-31.719503
-160.911285
-53.427853
-170.466965
70.302628
47.875404
59.725910
60.432049
-54.654140
-171.965729
-78.672569
-77.393509
-163.768936
-71.555183
-71.395241
-135.601425
-119.005989
-60.789734
-45.533947
-129.338715
-41.397873
-136.114594
-46.951412
-61.692806
-103.380424
-83.346558
-56.460888
-77.023735
-43.219349
-90.496201
-73.735687
-59.584042
-51.431103
-145.767914
-111.581886
-45.229233
-82.682159
-109.883575
-67.405586
-95.258263
-104.517403
-119.097786
-69.203827
-62.310165
-84.284927
-151.732529
-75.995285
-73.772141
73.726913
86.036530
52.403458
72.229851
82.058479
85.779770
100.707031
-80.620895
-47.174316
-84.512428
-55.336555
-81.068024
-34.884644
-89.489929
-149.098465
-52.790031
-35.484715
-60.539898
-64.528206
-70.685318
-146.325180
-58.044945
-63.668076
-110.362411
-62.082272
-104.464241
-58.246376
-72.092697
-56.605312
-84.126846
-56.790951
-137.190323
-73.926208
-127.151192
-87.972092
-82.859489
-67.215561
-43.377331
-74.115578
-111.508896
-121.157768
-58.891445
-124.543915
-132.115723
-65.306976
-71.675507
-103.917900
-81.164948
-144.630447
-80.079674
-140.433350
-66.802002
-57.091610
-35.794971
-101.448677
-95.761826
-68.869926
-83.820763
-55.681908
-55.256348
-78.965446
-65.884727
-37.023067
-95.659256
-126.823708
-68.625572
-71.215477
-157.260712
-57.050655
-80.387978
-106.063301
-133.632172
-62.512089
-99.447769
-102.478973
-78.595406
-97.733604
-151.429230
-74.194786
-159.828354
-51.032478
-52.954842
-64.501465
-75.759880
-75.968544
-83.091148
-110.841858
-93.982513
-116.017395
-67.115868
-100.154762
-68.522614
-58.768520
-68.238167
-154.458878
-53.115906
-130.435959
-70.330246
-84.296394
-77.399406
-64.800148
-87.597519
-66.456001
-64.264931
-68.665627
-105.246834
-72.743317
-157.093582
-54.841644
-136.433075
-101.994377
-78.124626
-22.475681
-155.714203
-103.889343
-102.440254
-63.775753
-72.184898
-136.173553
-61.200840
-59.398735
-126.847305
-57.051525
-83.937912
-79.199524
-106.374672
-82.390907
-93.403336
-45.942917
-157.227356
-64.886230
-70.984306
-79.857391
-54.639797
-66.397789
-158.268646
-84.037117
-91.725632
-84.878143
-56.138924
-72.699532
-56.971020
-168.182724
-64.329117
-63.923431
-97.855705
-53.439346
-61.349041
-147.593628
-136.883240
-65.675720
-110.000916
-105.535995
-87.433792
-41.443405
-71.204048
-122.516457
-54.811520
-75.215195
-76.335457
-54.720181
-55.737686
-45.318069
-61.363243
-51.123184
-81.152649
-116.255142
-130.221817
-102.468735
-59.442772
-111.276329
-68.675743
-107.480736
-80.684776
-154.901199
-167.662994
-76.437843
-148.763840
-69.009178
-60.852692
-75.347252
-54.397064
-59.767357
-64.390419
-52.011379
-88.225380
-62.617279
-129.864120
-108.599922
-50.570515
-144.304901
-77.095375
-54.359520
-39.235165
-65.646980
-66.804626
-63.599445
-143.920380
-148.656830
-95.128342
-68.387733
-58.666569
-99.334602
-66.596230
-66.588425
-66.989418
-100.989815
-64.985489
-44.801991
-84.723648
-97.631927
-148.101959
-40.508469
-95.014084
-57.098808
-65.092949
-66.907349
-155.898712
-80.408081
-69.233879
-65.796021
-63.025429
-65.006279
-88.694809
-71.881279
-70.387558
-49.497540
-154.948517
-128.061539
-75.655663
-69.114120
-55.318413
-111.883560
-145.405899
-148.894638
-65.247772
-48.515041
-109.940666
-63.334305
-41.179756
-135.040421
-78.708084
-54.826908
-70.039581
-54.377357
-55.645668
-73.685020
-83.313103
-51.589005
-53.219280
-36.458282
-59.060574
-47.044804
-61.970474
-57.271282
-66.275803
-145.109253
-50.145985
-83.442856
-63.006416
-141.286285
-85.912964
-80.059204
-58.584202
-119.603981
-55.180946
-57.153473
-84.561188
-92.674866
-138.029373
-161.452850
-135.091064
-38.679565
-76.783348
-74.050179
-65.286606
-155.111664
-66.949554
-134.020432
-132.320862
-129.307053
-31.260361
-69.072357
-153.990280
-79.506111
-72.109550
-86.265015
-132.261948
-51.042561
-60.756115
-62.823051
-65.623016
-100.914192
-54.016026
-136.280441
-125.677330
-49.700394
-60.221722
-154.719711
-153.231155
-64.863449
-133.093811
-112.558464
-58.587173
-149.477646
-44.316681
-43.413559
-63.382095
-72.844582
-147.228516
-56.811604
-53.731205
-77.065399
-161.866425
-65.913040
-53.577930
-69.296440
-132.267914
-59.946796
-59.555218
-52.930748
-59.836777
-66.461388
-147.503784
-71.432335
-74.809990
-61.000744
-99.271225
-120.398018
-70.279610
-99.633675
-122.298805
-161.888275
-61.481140
-105.744743
-89.470505
-59.921074
-137.948715
-164.523422
-107.085884
-59.171051
-64.381042
-70.797577
-66.460510
-128.729446
-111.797432
-163.191971
-66.541306
-51.249187
-78.962204
-86.443192
-57.065628
-131.248062
-121.196671
-32.007175
-143.734604
-44.535885
-43.865864
-61.951015
-45.322094
-87.045944
-162.544678
-89.373039
-62.438442
-96.138588
-93.556198
-102.875069
-74.676231
-114.412987
-174.693359
-68.136314
-158.617508
-147.183090
-111.445023
-58.796356
-104.468552
-101.269516
-75.219337
-62.656422
-87.645714
-117.037086
-73.946426
-69.353790
-135.402817
-57.878071
-53.340164
-153.808548
-62.507526
-72.574104
-65.331375
-61.428425
-148.429565
-89.224701
-58.514645
-68.805336
-57.199417
-80.931053
-149.099380
-63.927246
-142.723465
-159.352127
-145.819702
-98.388176
-138.359451
-73.490974
-54.460857
-42.494427
-115.166672
-47.943413
-159.592773
-87.092369
-93.228500
-75.975311
-78.003922
-67.522018
-152.168579
-63.582474
-100.455063
-59.625629
-65.087654
-68.655037
-73.010399
-45.580482
-140.908493
-146.947556
-156.819305
-66.537567
-60.062359
-71.396553
-106.498924
-72.726280
-179.492538
-37.940804
-73.418106
-103.774780
-99.251846
-46.724148
-151.861633
175.238022
-52.763931
-68.998810
-67.930893
-61.201748
-148.029221
-59.958889
-65.582848
-62.251900
-64.472801
-117.951279
-104.786377
-50.302280
-118.078926
-54.711548
-74.913422
-87.352341
-110.546974
-58.180954
-42.352894
-132.548782
-76.770935
-99.316010
-104.248466
-91.459808
-64.830444
-130.703049
-52.185017
-60.699875
-62.842831
-92.777199
-48.486931
-150.625076
-81.011940
-60.739777
-55.550095
-66.243477
-112.521187
-34.406609
-39.241837
-57.171757
-120.279457
-63.327900
-74.950104
-61.431789
-156.416489
-54.677551
-149.500595
-69.757797
-64.348145
-91.439545
-77.375694
-52.738789
-64.290886
-116.008476
-74.244675
-76.167290
-60.874268
-125.225662
-67.772636
-64.147156
-127.766808
-56.315483
-93.091591
-60.943172
-147.611801
-151.742508
-92.221054
-78.295265
-71.420563
-106.806953
-144.250275
-110.214775
-90.264259
-106.392464
-95.968246
-97.547234
-164.723724
-50.861198
-158.304413
-80.561150
-62.491146
-106.171219
-94.483536
-71.705887
-60.839348
-76.998642
-78.803345
-111.826492
-70.765198
-79.599274
-65.264137
-65.830147
-74.466461
-48.545216
-74.011681
-71.859924
-74.077019
-77.522324
-60.684547
-149.616150
-63.679195
-135.299759
-30.363369
-111.255798
-58.080051
-77.852867
-89.782639
-95.485611
-95.002060
-95.328293
-89.509033
-105.663483
-42.567204
-51.883690
166.876038
-69.708275
-94.608398
-53.981930
-163.673981
-53.540379
-116.762108
-58.055477
-77.892357
-73.078560
-75.860268
-162.074249
-55.425209
-57.893433
-101.797569
-54.884365
-113.880768
-61.460709
-116.418571
-78.946297
-69.998489
-149.773056
-62.432323
-174.180817
-130.953430
-167.492630
-82.421021
-159.745804
52.987659
45.111252
62.027199
21.356188
68.691299
44.174549
61.269459
53.764427
50.585915
55.557713
48.657391
36.864910
77.336861
47.604263
71.102791
69.420921
77.318085
71.217216
43.226223
40.747414
67.951538
35.653122
32.598949
-53.640163
-159.432785
-139.354553
-151.951218
-109.062477
-50.734646
-61.878750
-89.593498
-53.029980
-136.946503
-55.970837
-67.371307
-75.307159
-39.620995
-54.010925
-138.444626
-76.113335
-45.293434
-78.009163
-38.546474
-111.158562
-29.531876
-143.592911
-62.092415
-60.968548
-61.233250
-53.810257
-43.614677
-70.783340
-116.328316
-57.102890
-51.145199
-132.684036
-87.559380
-89.299103
-85.099648
-123.315659
-164.988190
-133.469772
-163.133133
-65.058151
-59.931572
-99.405899
-107.161331
-93.596710
-115.483688
-96.431610
-70.078766
-90.360580
-41.960949
-108.855072
-68.425941
-91.580780
-66.189171
-67.793930
-112.769699
-71.902817
-83.405281
-54.042561
-81.445343
-104.016083
-76.692680
-79.739738
-105.337234
-55.760891
-62.706959
-82.472466
-86.241737
-66.628609
-64.990761
-98.190521
-67.634727
-66.718811
-61.168041
-64.156090
-94.452477
-123.630928
-60.744366
-65.895668
-117.664711
-176.122681
-142.057419
-61.405106
-64.116577
-71.132088
-125.203697
-138.814896
-83.836662
-80.252213
-53.373695
-51.137665
-120.687019
-166.871796
-60.548203
-152.583527
-90.392326
-99.767174
-79.028236
-139.413101
-70.553864
-64.531143
-74.980888
-81.520218
-67.538040
-50.616390
-41.160362
-94.058220
-125.582054
-107.555656
-48.528366
-131.540695
-46.592197
-63.665890
-62.359200
-151.312820
-57.505997
-56.397636
-63.427647
-61.750561
-73.992348
-142.721680
-63.458763
-130.259949
-91.532661
-61.542637
-96.314926
-135.160370
-43.980232
-133.675842
-144.167282
-70.577637
-101.111549
-127.392395
-91.997810
-59.433353
-81.475853
-68.246094
-72.276054
-61.405357
-72.986755
-58.535271
-63.052261
-118.507980
-58.962589
-48.729305
-57.239723
-100.808456
-28.983128
-54.253586
-152.174530
-72.608543
-118.565002
-150.965805
-143.825912
-151.706558
-57.231628
-67.106293
-108.181358
-95.977684
-64.942184
-83.643402
-56.601055
-92.318398
172.298920
-99.606491
-69.135590
-93.333786
-148.545105
-68.523285
-79.875427
-53.935547
-49.371048
-145.139221
-160.255692
-160.703537
-150.171097
-29.657478
-66.254784
86.933151
60.513657
154.150314
-143.498627
-97.817673
-119.959114
-57.204372
-58.341171
-144.317047
-114.117500
-36.244953
-58.046570
-54.298618
-70.234337
-146.320465
-63.340309
-99.564667
-59.600597
-111.729813
-72.006516
-62.371548
-51.824390
-67.180901
-97.610489
-70.978767
-51.124390
-70.709274
-60.522049
-65.778038
-66.906418
-65.447197
-76.090187
-73.188126
-114.118607
-119.407562
-115.263779
-114.707710
-57.632206
-38.544544
-60.186592
-80.639755
-59.897129
-103.723236
-142.575546
-66.836006
-57.939602
-79.824310
-85.481346
-61.585464
-123.161377
-113.558983
-104.722191
-108.023216
-121.215126
-71.855606
-105.634590
-99.460693
-77.249680
-72.297821
-127.791878
-65.822617
-66.963531
-140.343750
-153.204285
-148.657486
-55.430981
-63.471142
-47.817299
-136.056747
-115.356026
-73.853485
-52.726933
-59.389297
-99.002472
-162.614960
-75.858795
-106.297882
-95.121002
-64.879448
-116.749138
-67.476761
-61.164040
-65.924980
-88.448608
-70.239136
-80.047440
-43.489208
-143.717117
-72.877403
-63.114441
-69.673035
-77.196678
-153.498108
-67.385910
-62.439789
-134.570312
-126.764435
-86.117981
-139.175034
-81.482498
-68.508789
-105.807503
-106.497932
-110.362289
-105.894768
-135.514420
-58.061344
-57.876022
-50.118698
-66.963753
-65.179558
-145.167984
-126.149803
-70.419899
-91.130035
-122.418129
-70.010254
-54.101078
-116.312569
-60.440041
-65.678894
-121.100311
-120.961441
-114.866699
-107.293304
-114.748741
-68.764206
-89.666924
-111.297813
-103.286652
-124.389214
-115.825943
-76.802986
-63.547340
-72.072632
-46.905785
-52.106140
-59.160259
-71.382401
-122.914864
-148.057587
-78.449837
-132.714539
-74.024559
-86.031784
-38.032497
-54.949806
-116.799164
-52.216568
-132.258698
-63.304268
-84.171890
-63.236332
-66.924217
-70.415833
-89.531090
16.088387
-67.804977
-39.028893
-63.426289
-102.386360
-102.480278
-96.231499
-151.028549
-110.897934
-67.205307
-77.525833
-110.085136
-63.684292
-62.154430
-95.521896
-56.232437
-15.791820
-60.770660
-91.787338
-75.809341
-51.760181
-47.810848
-63.177551
-81.277466
-61.563141
-89.562454
-59.929867
-121.111763
-80.936493
-106.718040
-83.414894
-41.029140
-70.372185
-50.557713
-49.658676
-66.286697
-84.335686
-48.133236
-62.545406
-60.746277
-95.966972
-49.106880
-139.683182
-90.471169
-64.411781
-130.634262
-71.112930
-65.825600
-54.916000
-68.250923
-59.116562
-136.580826
-79.194046
-41.110287
-74.537933
-96.639854
-146.259628
-84.593346
-49.631321
-62.687698
-92.372040
-143.881729
-98.949379
-67.870598
-100.161110
-94.645256
-140.313705
-66.008163
-152.595627
-163.231628
-68.705276
-61.796360
-74.207977
-157.543549
-77.561279
-147.639206
-94.077278
-65.695160
-52.991547
-129.120682
-99.573692
-59.606239
-92.934639
-64.836113
-82.249924
-88.772255
-117.824776
-61.248215
-83.140526
-129.498505
-66.390442
-43.202164
-36.309139
-34.430779
-48.506733
-61.456974
-75.298531
-135.541702
-124.454498
-139.589676
-77.116585
-69.156921
-138.738937
-85.388809
-75.739594
-70.406563
-97.541359
-148.640091
-128.402267
-59.127140
-145.568665
-75.070160
-156.804504
-96.804115
-36.958332
-85.321938
-102.279793
-91.001488
-72.548103
-116.477425
-126.338356
-140.298019
-56.153175
-94.892792
-25.066690
-146.270966
-130.272690
-68.744934
-147.042084
-49.016972
-70.880066
-102.906258
-64.750084
-99.924248
-80.704132
-102.477776
-60.963627
-56.178757
-95.646637
-60.826862
-60.651039
-134.198914
-76.932190
-107.990158
-103.798233
-56.320774
-65.998085
-93.698891
-151.859024
-82.643661
-53.295544
-170.301224
-55.515209
-143.613815
-143.850052
-133.123093
-117.989365
-66.655518
-85.719994
-70.161270
-119.178421
-95.087593
-99.797287
-66.027466
-105.369370
-68.776497
-93.151199
-88.765968
-77.592171
-62.554699
-111.079971
-59.669853
-61.284996
-110.294037
-117.508286
-39.166912
-92.111931
-152.733124
-61.117458
-120.864647
-66.132179
-50.987564
-31.022278
-159.092331
-67.609550
-132.546173
-49.068253
-50.882637
-73.653450
-81.781868
-82.804825
-82.644112
-61.612873
-67.303612
-65.403496
-97.118645
-117.311836
-60.728642
-73.212372
-115.802628
-100.063950
-83.865204
-63.777340
-73.721451
-98.319084
-72.697510
-60.867130
-68.320839
-58.630436
-80.434074
-61.226768
-90.850548
-30.711510
-82.252129
-63.787807
-77.708717
-58.328617
-48.292873
-108.149002
-61.812813
-65.630562
-70.550430
-67.134232
-108.268982
-88.008331
-97.669647
-137.113861
-80.914299
-121.634476
-47.215530
76.694397
55.199528
-73.599190
-54.476162
-121.484467
-153.869370
-118.134468
-52.531055
-92.288483
-107.041603
-74.651207
-57.143265
-134.041321
-36.266422
-78.165535
-87.596809
-80.527260
-86.620445
-53.148842
-150.446442
-94.779160
-113.754257
-106.737625
-105.075768
-166.038132
-100.870201
-92.620087
-97.159584
-70.807419
-84.077515
-61.202290
-54.847507
-59.525883
-77.517059
-79.635223
-49.978981
-163.002121
-55.916504
-146.367523
-84.288910
-97.929214
-56.146137
-83.015442
-55.944176
-82.653412
-97.816612
-69.530090
-67.097672
-86.059128
-80.132057
-71.408951
-99.807579
-162.348160
-64.609055
-66.323616
-75.796707
-67.202339
-44.098686
-62.508167
-63.311192
-99.344528
-123.435326
-60.873455
-155.277328
-40.643612
-155.624329
-123.223862
-57.424267
-173.024429
-84.453705
-92.132698
-54.585510
174.048721
-123.214310
-71.334122
-59.125175
-156.764114
-68.624001
-73.833153
-41.082794
-60.015530
-95.158798
-43.663368
-69.460388
-90.787010
-90.040771
-110.480438
-59.186600
-63.043716
-129.212128
-88.678146
-45.752872
-51.642971
-137.951416
-99.487602
-65.760788
-40.055157
-151.519012
-75.436829
-59.337975
-64.329208
-124.937622
-71.108894
-105.152588
-122.901184
-67.147530
-140.712387
-62.993206
-52.264877
-62.560520
-61.727051
-116.248177
-80.455177
-102.329018
-126.238869
-82.972618
-115.991264
-60.011936
-109.667000
-71.382195
-70.759071
-106.420654
-115.325089
-107.203094
-90.679260
-82.636414
-50.809555
-145.114777
-65.651741
-58.478355
-66.318939
-38.234993
-96.472542
-93.013977
-74.818039
-74.462006
-59.687256
-71.946205
-142.055573
-63.768417
-94.183113
-148.209930
-26.717047
-118.105194
-75.906578
-105.465508
-55.225090
-63.582748
-64.037781
-65.136429
-126.036507
-51.184734
-43.376648
-139.128357
-23.521486
-60.847965
-64.987328
-127.109772
-73.381348
-74.543365
-63.416588
-86.825134
-102.281334
-61.938309
-131.059769
-52.797993
-64.049606
-72.560173
-43.528893
-159.143066
-53.472500
-94.081863
-29.429712
-111.619865
-64.112411
-115.101837
-94.580978
-80.300453
-60.800728
-74.377335
-49.486717
-78.264557
-106.143333
-46.517895
-88.560959
-78.113960
-67.360741
-70.532898
-65.678665
-91.018280
-103.445152
-45.701988
-60.545498
-47.044395
-89.857475
-126.607819
-107.888130
-58.505772
-81.515587
-66.711395
-93.760826
-65.807091
-63.710648
-118.597160
-151.108231
-63.179760
-56.053799
-79.595520
-60.695469
-64.493256
-61.973854
-87.773003
-39.268581
-59.359833
-63.625156
-55.011700
-81.469177
-124.183212
-66.159271
-73.934914
-81.238785
-63.440701
-139.833084
-135.226425
-60.316559
-119.640648
-150.669464
-43.430588
-61.492844
-51.085522
-70.766800
-97.895531
-103.727776
-142.376541
-114.471680
-106.054482
-87.537033
-93.105568
-60.938515
-46.932091
-59.092594
-165.628601
-70.914650
-71.517593
-67.508263
-71.996330
-40.925091
-88.521034
-137.407486
-48.339615
-38.180515
-68.956093
-74.431839
-72.372581
-48.010487
-58.559906
-76.794418
-75.294792
-95.800117
-66.885345
-67.832458
-145.161423
-137.459061
-61.815777
-80.308235
-77.596397
-53.937679
-70.740082
-24.565063
-50.797878
-55.849388
-91.336868
-115.415138
-62.755619
-70.595673
-60.550831
-81.622833
-136.681091
-98.604874
-51.761379
-92.945221
-120.974831
-122.886978
-47.571087
-146.767441
-59.914852
-76.139832
-63.860126
-45.433983
-31.536898
-104.565788
-112.152229
-76.999741
-74.449783
-61.366604
-64.970055
-60.399284
-81.083000
-64.788086
-56.422195
-58.688843
-70.355988
-147.325790
-57.376122
-55.896374
-151.709000
-57.729507
-162.463150
-58.503803
-150.999512
-50.179554
-70.649666
-98.026299
-128.300354
-102.215080
-78.207672
-76.374123
-93.970787
-28.996405
-51.402451
-152.545624
-55.903484
-118.932098
-143.443878
-54.952126
-82.107895
-100.410316
-60.288567
-65.902649
-46.506355
-72.257843
-137.175781
-77.101913
-66.481117
-63.665951
-149.636398
-63.722519
-60.870358
-58.891991
-67.660011
-78.117622
-74.782135
-124.445984
-169.650040
-45.604404
-61.669704
-96.622887
-54.925007
-58.328979
-88.319077
-119.991966
-141.623962
-93.407097
-131.190292
-67.569031
-63.862293
-133.983139
-68.098610
-26.827702
-54.555557
-143.548141
-162.576859
-41.799938
-53.296753
-29.941761
-92.748077
-85.226822
-49.911453
-64.288818
-59.622097
-36.472988
-141.950439
-55.630817
-123.311890
-49.905239
-133.324951
94.786781
-35.498005
-62.645786
-80.468254
-72.031906
-67.163376
-97.071617
-147.690384
-47.223904
-61.838451
67.949348
84.616760
67.409302
76.800827
42.422852
60.386696
52.672981
48.189346
31.850574
63.494953
59.684990
-146.448135
-63.458000
-57.047558
-135.901474
-58.371052
-149.722229
-132.996780
-82.370110
-114.990166
-146.520508
-105.134636
-161.868912
-71.782127
-76.181107
-125.916878
-97.228333
-60.382118
-57.902283
-115.607391
-67.278381
-84.836067
-64.669594
-92.036575
-77.343315
-52.317093
-152.586761
-58.615192
-68.547890
-81.294563
-70.975937
-67.723427
-74.572403
-55.871960
-154.209564
-79.865578
-106.331566
-107.972672
-67.352509
-85.534554
-103.301254
-65.499062
-69.273903
-75.268028
-132.861557
-90.298859
-76.374580
-156.991501
-106.200348
-60.825699
-70.119385
-70.946732
-34.426418
-54.060322
-154.580231
-153.770996
-56.202740
-49.089127
-118.600327
-56.094994
-164.179626
-87.334274
-110.336182
-126.540985
-61.160107
-120.857872
-173.978683
-99.990967
-68.513817
-68.515419
-106.181976
-45.095066
-144.004227
-82.961098
-55.298595
-60.142925
-63.196827
-51.424088
-77.499290
-162.899124
-54.225422
-62.905724
-57.081406
-65.553993
-46.608215
-82.900368
-29.353580
-68.879745
-61.045113
-82.970398
-58.803009
-100.162491
-68.542969
-101.062477
-78.224121
-66.833183
-68.209351
-153.718155
-56.093788
-149.328659
-62.874046
-89.837975
-148.957764
-120.540428
-62.949986
-64.898788
-39.474461
-62.630531
-63.229996
-58.876514
-107.570381
-60.517700
-60.536427
-105.558052
-89.990616
-63.557167
-92.653419
-45.520519
-61.966991
-75.224846
-71.941162
-49.253250
-60.908180
-120.771347
-58.838287
-69.671524
-34.040863
-66.005615
-28.393473
-123.847862
-59.386738
66.332092
46.462929
76.194717
74.070061
-68.407158
-71.998672
-67.373383
-79.557693
-94.370766
-68.657776
-49.782879
-66.813614
-71.730591
-72.909660
-150.674759
-64.226120
-95.165657
-126.497368
-60.673618
-79.615906
-98.175514
-73.289330
-133.140030
-152.256241
-60.002033
-106.487183
-64.743225
60.504723
88.145477
-133.659317
-60.626499
-130.363037
-65.506874
-73.133667
-40.851624
-53.586052
-61.525967
-56.745224
-73.720467
-66.497581
-66.928040
-58.621098
-72.459518
-100.524406
-136.404846
-61.408768
-64.909363
-105.287880
-58.962532
-82.833481
-93.019127
-151.512314
-90.392517
-73.643990
-143.357758
-66.351021
-80.128807
-62.733742
-122.165550
-66.159363
-135.133041
-124.618912
-62.738140
-123.900925
-111.105957
-101.969284
-69.402184
-62.021339
-137.230759
-137.156631
-68.178810
-36.372314
-89.323662
-141.108948
-120.243149
-37.805855
-69.831757
-162.441788
-112.490654
-70.825218
-60.233849
-76.336906
-52.806244
-55.268303
-99.863998
-58.060844
-149.360779
-78.837791
-102.055344
-154.037155
-50.170845
-81.808632
-99.609856
-62.126762
-131.144867
-73.287804
-58.650829
-80.434502
-64.552010
-60.331223
169.578278
-97.683113
-88.345886
-69.307198
-64.379433
-67.949631
-120.896202
-150.787231
-58.325439
-62.215076
-70.781761
-104.469162
-112.724648
-98.136185
-157.980865
-73.353088
-93.646393
-107.971054
-84.972542
40.291279
65.511108
68.190552
47.642651
61.580196
-69.191589
-78.827644
-70.614304
-68.188393
-67.047249
-123.357010
-100.540489
-85.525154
-56.857388
-142.858368
-74.618935
-64.318710
-61.644932
-68.555634
-138.203934
-45.425377
-124.670723
-139.790848
-50.660667
-88.377876
-74.341171
-54.002453
-49.913204
-59.048012
-60.863682
-142.989151
-67.445564
-82.001648
-66.802376
152.669403
-120.358749
-77.970665
-149.514771
-76.126488
-88.198395
-77.562462
-62.867401
-55.996357
-143.705307
-74.599007
-69.261078
-63.368443
-111.455811
-127.371193
-54.994865
-73.439079
-102.366249
-94.763405
-91.189026
-73.330826
-76.165337
-42.893642
-108.367004
-103.056061
-54.206989
-75.606491
-62.408993
-52.970383
-105.222153
-81.053398
-70.457718
-109.249718
-101.713516
-120.657768
-45.877258
176.110458
-98.964966
-81.117607
-64.471558
-87.905838
-54.484509
-61.185261
-55.613220
-67.424622
-85.500450
-43.781727
-53.171688
-60.517502
-118.303787
-152.186874
-71.126930
-102.423286
-91.040054
-162.549744
-63.747730
-83.542747
-62.916626
-169.379608
-127.459274
-54.700733
-66.829720
-98.891258
-72.162254
-143.561859
-57.864075
-56.455276
-85.207855
-62.901272
-85.415817
-75.192154
-50.211540
-60.062466
-71.847893
-154.572113
-58.972225
-62.744015
-73.061913
-163.363663
-160.219315
-72.325264
-97.909500
-94.831451
-168.464325
-67.480415
-62.055817
-71.028114
-125.824303
-28.096918
-70.370895
-65.108299
-59.604816
-110.048317
-71.640495
-74.582497
-130.289459
-67.411392
-130.842896
-70.281631
-70.710251
-59.210224
-68.520096
-64.320625
-106.001099
-87.572372
-61.123379
-43.857033
-120.560265
-79.826271
-86.317467
-68.809387
-54.665295
-59.528942
-148.767960
-156.324783
-58.218994
-79.912598
-55.550735
-88.609955
-46.798897
-72.405518
-66.607277
-64.678101
-65.765068
-62.960270
-56.290264
-54.240307
-50.188698
-62.517441
-62.920254
-135.643677
-141.496674
-62.273617
-85.395302
-88.821686
-96.646133
-63.666702
-95.208969
-66.855408
-86.596809
-84.857956
-69.142693
-73.264664
-97.837807
-107.769218
-65.302238
-53.025658
-72.056488
-67.770287
-60.351242
-59.434540
-62.342808
-110.557770
-62.728783
-160.378784
-40.937321
-111.844986
-81.391403
-64.676033
-87.266136
-57.372047
-106.160843
-66.241676
-76.110001
-147.933105
-68.987099
-31.296919
-111.465515
-41.451912
-119.292267
-131.227951
-72.813904
-66.996300
-45.007454
-118.157295
-47.102760
-125.831024
-68.743538
-70.417992
-149.854111
89.893776
76.211967
68.587257
65.048546
-140.845261
-60.916084
-66.788551
-114.912788
-70.924156
-66.798645
-70.632538
-74.613518
-65.341232
-66.958977
-68.115799
69.331284
60.240612
52.325535
68.223434
44.893337
47.861317
55.511864
-151.663467
-103.546432
-90.110588
-88.170563
-115.058105
-128.278534
-68.871445
-85.903542
-123.788292
-63.449532
-68.366150
-56.605751
-89.896477
-130.293289
-61.306034
-110.178535
-125.363701
-97.520020
-96.827141
-60.695927
-54.390778
-70.661003
-69.443840
-59.218441
-95.159615
-108.152885
-118.791679
-65.529831
-54.675751
-64.352798
-52.906948
-53.426453
-124.943306
-79.177963
-79.109573
-157.933990
-70.298042
-71.310432
-55.737747
-111.132538
-64.833641
-61.026993
-55.855648
-153.724014
-66.394287
-67.121643
-138.964630
-117.251091
-115.343437
-118.301071
-75.730385
-66.708046
-106.037575
-89.712074
-55.725018
-102.283386
-95.938538
-60.485481
-52.191807
-64.626106
-99.843163
-137.053360
-104.581619
-25.860033
-61.477306
-66.572121
-68.867783
-156.081131
-83.459724
-99.319885
-89.534592
-82.365616
-79.488258
-70.466606
-144.525955
-109.971153
-118.575615
-59.000317
-98.782372
-71.957924
-62.323391
-65.288025
-62.808758
-179.044052
-59.630238
-56.136597
-58.562859
-154.900269
-88.980309
-89.684807
-25.885782
-55.413807
-108.121727
-64.399162
-63.737507
-124.194023
-73.003601
-101.426544
-126.078484
-100.702881
-69.277390
-120.178047
-44.540199
-84.106544
-166.874619
-121.668037
-113.753448
-123.073502
-73.933823
-48.574436
-63.061890
-44.248409
-66.072189
-87.990303
-79.378822
-101.415154
-123.037666
-81.613075
-60.457458
-85.876488
-110.031357
-56.212631
-118.083076
-115.661491
-97.775688
158.530273
-76.272278
-117.227867
-96.402542
-58.612396
-152.981705
-60.830711
-156.940735
-99.464027
-80.547546
-110.283150
-55.649273
-126.100533
-69.851624
-60.749790
-41.202332
-104.433487
-66.950661
-53.188465
-57.062057
-72.779037
-47.176189
-170.047134
-78.833328
-119.378479
-107.594482
-126.771362
-110.418297
-121.683884
-57.506489
-99.327744
-66.126411
-18.961962
-66.106354
-75.332291
-51.552521
-123.059578
-59.690418
-62.527462
-62.761879
-132.092682
-65.692276
-34.454411
-62.922115
-104.355080
-63.695499
-91.033066
-143.076630
-58.003376
-54.475197
-112.077835
-99.843292
-96.348625
-69.069977
-58.266689
-58.122139
-77.827469
-39.196865
-108.165550
-90.829132
-99.550781
-76.793205
-130.536011
-158.213943
-46.567513
-76.530907
-63.357227
-141.661560
-66.634064
-59.351028
-64.392494
-59.468037
-67.805038
-64.508667
-131.651276
-125.296631
-119.626083
-126.843857
-47.708450
-156.575089
-104.808411
-72.563614
-86.075600
-67.328735
-149.215820
-93.854652
-56.274590
-75.520638
-77.029114
-71.579597
-50.972042
-51.835388
-41.818184
-59.534500
-58.480316
-55.661617
-55.385506
-145.393539
-140.511002
-144.595245
-63.045185
-84.620750
-77.304955
-75.143410
-71.764046
-163.039413
-104.760216
-149.705795
-62.559231
-136.404938
-154.910172
-128.884003
-49.744308
-89.919807
-65.809631
-107.291252
-118.448654
-115.842964
-96.929832
-148.254715
-64.078262
-123.865105
-108.599998
-103.802788
-104.810860
178.424667
-86.260735
-58.621105
-145.078339
-119.735214
-83.867714
-157.159866
-82.965828
-49.919395
-59.977829
-58.293201
-147.212158
-57.966331
-49.107849
-55.284912
-79.447006
-77.494987
-77.934570
-30.829969
-138.994308
-61.239826
-152.562378
-60.420654
-63.255581
-137.308563
-50.927490
-167.136932
-37.419350
-78.841797
-146.364197
-164.786880
-65.072067
-83.071678
-67.194206
-65.200668
-65.432663
-157.098801
-67.601059
-66.693108
-159.047058
-64.012817
-89.136871
-88.461166
-34.772903
-74.410484
-88.020050
-164.965439
-30.695646
-126.825638
-114.333969
-68.948959
-82.842484
-111.525665
-74.524353
-50.868229
-62.852093
-113.258430
-115.670982
-100.724205
-86.393776
-97.310516
-109.732750
-124.195457
-114.292610
-58.180134
-58.389824
-55.127434
-70.958481
-62.972244
-61.696766
-101.629501
-86.197472
-156.603363
-62.419060
-67.592583
-57.895084
-55.426323
-68.363350
-36.367920
-121.757622
-108.144958
-80.371422
-81.248108
-101.311035
-108.381943
-40.664528
-61.245594
-82.094513
-124.307991
-74.624840
-70.857803
-48.112358
-75.814568
-52.241100
-77.022888
-152.442337
-55.102512
-105.865410
-113.457512
-151.757751
-166.005768
-105.173218
-99.400734
-152.101303
-74.699211
-117.795624
-119.770950
-97.636459
-115.081360
-69.648651
-59.638920
-160.073914
-117.207954
-107.872917
-133.721512
-91.684380
-96.448357
-115.730255
-103.233383
-94.171547
-43.837044
-66.727791
-44.971302
-107.494560
-68.745758
-66.386658
-97.653717
-48.535069
-128.497482
-92.593559
-111.071068
-101.058327
-88.232437
-92.910835
-72.366035
-61.923332
-91.547119
-92.117775
-62.881615
-61.131126
-128.913498
-63.854683
-87.898529
-53.799408
-62.289383
-43.119205
-101.108376
-53.540848
-62.890713
-43.658562
-72.691528
-61.969162
-66.777054
-57.996326
-75.430969
-120.675568
-62.106060
-81.465080
-116.345505
-152.555206
-60.011185
-111.169243
-77.830093
-106.056992
-106.609901
-104.821190
-68.902504
-65.719284
-85.884819
-152.685028
-56.808601
-58.062580
-48.425205
-61.966923
-58.525154
-68.513214
-33.089375
-59.896473
-127.203590
-59.892368
-63.421337
-125.484581
-62.924904
-109.980499
-87.993225
-136.737106
-123.049606
-60.524353
-95.724525
-88.911972
-108.150787
-107.142082
-80.139915
-111.126793
-91.605194
-33.659042
-40.804276
-65.718307
-114.730698
-53.489494
-129.467819
-73.200455
-92.878395
-102.460411
-91.153641
-57.540298
-76.449326
-69.362961
-65.286942
-62.894852
-61.151104
-146.598114
-45.431812
-111.488205
-71.612778
-67.288559
-162.293884
-69.452530
-147.714920
-150.222794
-127.523994
-63.042355
-57.891163
-74.141327
-64.854195
-151.769470
-54.837105
-54.006794
-73.179573
-67.204254
-129.782120
-142.914337
-137.887924
-57.765331
-49.957745
-106.255058
-89.255592
44.863804
74.726654
-76.884415
-62.609306
-85.202011
-24.919655
-60.420849
-97.377907
-110.012825
-148.767212
-53.596909
-46.742989
-80.383659
-67.479202
-92.495705
-59.674942
-84.285416
-72.699944
-75.545921
-45.960888
-48.515854
-85.333153
-83.137222
-60.977596
-77.708008
-144.642365
-39.119259
-92.627464
-59.996227
-55.395596
-52.034332
-57.628880
-88.882828
-59.914814
-115.858414
-49.762424
-71.959930
-43.266331
-75.892357
-174.973618
-100.449104
-76.169762
-140.284836
-104.872131
-62.478218
-121.956230
-86.244835
-101.454231
-74.844231
-95.249092
-99.946190
-158.712631
-117.586632
-149.812988
-34.485882
-143.508530
-160.286728
-111.380234
-112.242233
-83.010201
-62.090820
-59.767620
-90.840935
-111.661469
-60.790020
-154.919357
-107.527695
-82.779732
-107.555099
-78.255310
-37.512604
-83.448563
-62.971554
-126.637535
-67.273544
-126.521408
-57.077202
-157.778946
-43.196587
-99.673264
-62.872791
-146.401108
-112.900482
-65.042320
-160.585144
-61.519737
-78.320038
-51.945705
-67.190331
-56.903378
-51.451077
-78.297310
-147.914673
-172.227432
-131.374481
-76.872452
-145.423538
-151.662277
-91.309776
-87.744286
-65.405884
-87.205528
-113.597038
-77.976212
-80.411003
-114.613205
-64.095337
-60.520119
-129.738129
-65.894547
-114.966011
-57.999367
-52.729019
-111.752434
-68.711205
-73.924911
-40.004303
-63.798279
-160.988022
-66.057510
-69.151375
-67.552155
-71.386688
-147.226501
-54.499256
-76.954750
-105.662491
-107.407684
-61.271526
-77.691856
-77.933006
-74.308754
-47.453056
-58.449280
-143.169968
-62.836609
-65.579453
-65.171463
-98.741676
-86.610939
-138.631027
-71.811638
-56.138187
-49.826328
-58.862709
-52.886528
-91.407730
-52.507778
-89.615761
-65.859650
-77.385925
-63.996685
-58.145870
-111.363205
-103.832687
-84.140656
-65.430000
-57.220551
-55.609840
-65.118034
-65.745598
-128.261993
-63.886555
-59.823765
-119.604774
-61.073364
-106.039101
-96.562912
-77.596718
-72.297142
-141.450806
-64.448784
-112.299973
-75.367752
-155.646149
-55.402573
-60.422562
-74.099419
-53.285828
-59.120487
-70.367737
-159.652023
-160.019684
-144.244568
-71.556496
-78.706276
-60.801849
-62.317005
-58.565285
-94.911728
-63.339798
-97.237373
-78.221893
-56.155075
-136.932602
-64.052589
-62.088436
-77.350754
-60.502384
-124.137291
-145.630920
-56.123955
-77.864975
-51.691532
-75.134171
-66.102577
-86.506462
-77.117340
-156.449203
-94.060768
-83.493240
-103.507576
-95.638855
-103.370209
-62.016262
-58.199928
-154.903412
-86.397530
-76.246033
-78.686195
-82.639786
-57.511452
-56.373569
-50.537289
-65.369629
-45.101997
-142.403229
-83.518211
-59.274750
-65.698112
-70.738571
-75.166374
-153.763443
-56.049633
-91.724091
-86.181763
-67.169983
-86.037361
-64.729683
-102.162201
-58.392597
-80.870331
-101.915390
-49.370861
-60.018536
-151.743027
-55.454449
-51.060970
-159.034027
-72.836952
-90.700493
-51.623394
-67.333687
-49.486240
-69.325691
-65.282333
-53.237823
-64.901863
-160.567932
-70.229225
-92.401260
-79.780418
-165.276962
-48.995007
-76.858109
-87.647903
-67.877121
-43.421307
-58.915188
-57.107193
-154.862091
-61.820229
-67.409882
61.667480
65.060684
81.776932
54.014477
-64.192703
-63.900925
-67.522507
-64.486877
-103.308937
-63.278427
-71.223541
-76.311539
-78.906410
-120.405739
-58.490505
-114.212105
-59.609646
-69.574150
-129.355545
-57.931488
-61.289211
-76.990288
-65.484833
-75.087532
-83.917847
-156.608200
-134.716202
-58.972736
-83.282761
-89.529701
-59.585186
-61.531803
-53.431408
-67.922554
-164.353439
-61.008587
-146.548065
-131.514114
-63.206211
-84.716866
-47.550583
-139.307114
-115.558540
-97.522720
-102.490295
-121.341621
-129.097946
-161.877731
-57.709789
-95.820732
-94.509872
-116.584152
-65.603065
-124.968864
-142.101364
-64.500244
-164.504456
-23.440052
-145.308899
-44.613091
-66.508614
-129.514420
-140.851959
-77.313744
-70.423805
-49.802334
-42.391838
-159.666550
-68.852478
-117.096603
-62.836800
-67.576904
-125.008766
-148.854950
-68.730522
-59.054836
-64.324631
-38.402058
-72.933907
-92.033073
-52.676537
-91.217995
-41.519859
-69.585655
-96.966179
150.290741
-46.365368
-72.674530
-67.412346
-86.674950
-77.597351
-84.632820
-84.001747
-170.971146
-111.334221
-94.712517
-64.314529
-128.756119
-119.898941
-150.922287
-65.257233
-148.420013
-65.512535
-99.798386
-157.057220
-63.617771
-66.327560
-65.275444
-54.815357
-120.472908
-166.867096
-61.776005
-98.888809
-73.413788
-59.960938
-78.505661
-64.974487
-59.889587
-62.376514
-37.040577
-66.657776
-54.195473
-55.800537
-57.693554
-67.232811
-153.432739
-49.030537
-129.108398
-56.630402
-76.768028
-67.886101
-145.115372
-88.641449
-32.704170
-89.108559
-76.214508
-122.738617
-79.731606
-108.676102
-116.908081
-91.842354
-97.658730
-90.973900
-74.268105
-84.759689
-98.722290
-54.757614
-128.839188
-57.135754
-60.610878
-80.595482
-78.240044
-64.774002
-72.884041
-72.399101
-79.720924
-59.003960
-60.177235
-143.479126
-60.365414
-66.816689
-67.009659
-70.715332
-80.400368
-76.279617
-80.351418
-58.719944
-72.828506
-53.117420
-136.143677
-99.436813
-90.825279
-49.721657
-135.987915
-82.250702
-64.191643
-66.283630
-53.352402
-68.341179
-105.839569
-42.647907
-70.861191
-65.127678
-56.805317
-62.621719
-143.494019
-52.719963
-58.025051
-96.512001
-66.908676
-73.474823
-71.833878
-59.694073
-56.603947
75.917053
68.037987
68.200867
32.989735
49.225933
82.553688
65.074486
54.769722
50.120296
65.905350
42.689995
52.875179
68.157349
60.549065
53.417488
71.491592
-147.341537
-53.429577
-139.056427
-72.179329
-62.967804
-98.942635
-78.013390
-103.783035
-149.082397
-61.505550
-146.723953
-60.359459
-112.789581
-47.147137
-148.418854
-80.517296
-146.735596
-65.825302
-139.353653
-103.863953
-130.396179
-53.854919
-125.216187
-93.227859
-61.812035
-134.653564
-53.046223
-62.972565
-125.064484
-42.956089
-71.875404
-124.538620
-66.697929
-58.151981
-71.960304
-104.922165
-125.276054
-69.122200
-123.019226
-112.061043
-100.469803
-101.936935
-71.839584
-77.164902
-63.560993
-66.606049
-75.658249
-175.991364
-127.794952
-103.992889
-57.514904
-137.812180
-151.383255
-80.240471
-103.491867
-118.856598
-68.351311
-54.037113
-63.040524
-58.121292
-83.763649
-55.030773
-80.834274
-77.134148
-61.319263
-60.844154
-59.694530
-156.828201
-52.352245
-148.765808
-69.217560
-91.677589
-62.813866
-68.409012
-82.484596
-89.505203
-99.925034
-129.721909
-167.217331
-94.798462
-117.034714
-141.472458
-64.084221
-71.425842
-140.356339
-77.881584
-113.415596
-70.630585
-65.083229
-44.237110
-56.615860
-72.649239
-95.616142
-116.600151
-60.135803
-79.495392
-143.845276
-141.453247
-40.694893
-53.767918
-76.883339
-140.991867
-26.105740
-74.875099
-76.923965
-71.711990
-94.332047
-75.703842
-120.561722
-80.128975
-52.136814
-76.399559
-101.629967
-71.259346
-54.760746
-68.156548
-153.069122
-91.225761
-78.040901
-82.461052
-57.749573
-57.771259
-60.540199
-70.316696
-66.650101
-78.591125
-102.848404
-62.899605
-73.530807
-62.762455
-73.571571
-69.436874
-71.639122
-178.015335
-71.050186
-44.379181
-131.017899
-108.154861
-81.381287
-58.830002
-55.172993
-115.190071
-105.549377
-78.686401
-66.898041
-75.804070
-150.442062
-145.918213
-110.881195
-60.527855
-172.248383
-119.839539
-108.340408
-61.035675
-50.990093
-95.640694
-96.522751
-59.625042
-57.651241
-73.819214
-55.951839
-76.125633
-62.443588
-97.463089
-59.187275
-97.179756
-66.745628
-165.393738
-55.122139
-44.775627
-59.156708
-67.531815
-70.944939
-54.416264
-63.072216
-144.132751
-63.335670
-55.540493
-55.764534
-129.847107
-160.247269
-74.030624
-128.284271
-140.693161
-72.658722
-157.411926
-66.916924
-20.433924
-49.753281
-92.324150
-57.065098
-141.395538
-173.317322
-132.557846
-100.043678
-69.110962
-68.402908
-72.363548
-159.516312
-73.261635
-50.240124
-57.377533
-65.140083
-62.101353
-47.367989
-75.911789
-144.699341
-122.448891
-40.258053
-33.812889
-58.492950
-84.779335
-57.137070
-125.181145
-114.649391
-88.267624
-100.246056
-98.232399
-59.300907
-67.267860
-104.228477
-151.268539
-77.649887
-70.746544
-74.348930
-80.558273
-75.129028
-102.089836
-42.720966
-52.742424
-128.549683
-64.534523
-70.747391
-50.659302
-96.524956
-74.148254
-31.477461
-155.467621
-64.479126
-66.544769
-42.240334
-55.210438
-54.281807
-41.431267
-65.292412
-63.205978
-160.246658
-33.282028
-69.926147
-81.149307
-56.533569
174.404190
-76.629135
-109.082428
-58.894684
-107.674095
-158.900330
-48.963306
-69.087662
-60.992043
-68.081825
-68.806633
-66.087219
-152.280975
-59.991985
-66.154007
-69.782478
-56.407887
-133.388550
-55.179741
-54.536823
-122.328163
-94.613167
70.875771
69.309776
50.122692
55.488178
109.636459
42.336773
-148.802292
-87.307701
-68.237640
-101.860756
-50.207951
-158.760117
-65.967705
-55.233047
-66.788216
-84.019768
-73.007515
-118.340889
-58.650810
-151.131790
-57.127056
-65.996727
-66.626366
-77.541496
-106.534660
-159.500168
-58.256832
-80.011421
-65.284996
-67.118500
-66.819420
-77.201714
-56.404922
-141.295578
-59.663750
-134.459503
-118.923134
-50.663918
-56.953850
-91.700287
-67.444550
-132.251205
-57.599869
-76.996078
-127.123093
-105.736725
-163.268112
-89.218231
-91.522934
-65.985359
-83.215210
-141.904556
-67.125931
-65.198837
-92.734688
-55.532986
-62.060856
-73.719078
-60.721607
-62.340416
-69.703606
-35.283108
-58.264332
-56.019966
-154.699768
-60.478466
-69.014313
-58.752258
-64.750015
-75.762733
-80.272423
-94.040474
-149.035233
-111.227875
37.798111
-85.295906
-55.595051
-64.846016
-100.020973
-50.103165
-65.467590
-63.792377
-53.318016
-68.370506
-46.288834
-38.316788
-115.900452
-56.285435
-21.076546
-152.195587
-62.799141
-55.314388
-33.943066
-74.852570
-78.349648
-69.007973
-135.472443
-88.759926
-48.898544
-59.231594
-84.156174
-170.086533
-130.295807
-141.803116
-114.253075
-127.731209
-129.314621
-133.070572
-57.361099
-9.089861
-114.672821
-65.944542
-72.861992
-67.465912
-109.311943
-119.062073
-120.187691
-101.538567
-105.952820
-55.433987
-59.527943
-62.627148
-68.010086
-142.219513
-68.085739
-115.303215
-113.228851
-91.047539
-64.932907
-144.506714
-62.003593
-58.953976
-51.128979
-52.643139
-115.659798
-72.330719
-102.263245
-151.810287
-102.879486
-95.928673
-86.186172
-153.199905
-78.628166
-67.736343
-81.786224
-117.612778
-67.225533
-25.026665
-75.574089
-95.366432
-166.024414
-63.856308
-117.381409
-40.912098
-77.279297
-49.769623
-80.459221
-81.720818
-79.067101
-68.275841
-111.921509
-77.656616
-84.741280
-64.719406
-149.036072
-76.301605
-110.254951
-116.773659
-112.917419
-46.118385
-93.027618
-158.801651
-89.002167
-72.477264
-161.701920
-60.190426
-67.105522
-137.320984
-61.858765
-87.110237
-119.344818
-53.311398
-71.293121
-101.473434
-69.483238
-55.275036
-62.575466
-85.905586
-88.554588
-115.313232
-57.491032
-112.189888
-67.884583
-71.662804
-58.863407
-69.811806
-58.312984
-105.475929
-116.955933
-65.986717
-74.947594
-78.330261
-103.331291
-63.654907
-120.113518
-113.778496
-80.364494
-64.428833
-41.708729
-89.318428
-108.380959
-63.129837
-126.400787
-58.784729
-54.935684
-70.465576
-111.844330
-101.105537
-94.866524
-153.406250
-53.381813
-76.692261
-64.531364
-78.810974
-101.634056
-59.471020
-78.142769
-120.656265
-65.927513
-104.543228
-95.787971
-64.866776
-130.280640
-56.163422
-68.294800
-106.147705
-54.821335
-52.679951
-58.414375
-59.355461
-52.610077
-149.479279
-55.339397
-115.385208
-68.969795
-51.885433
-149.190247
-102.814987
-93.456902
-51.018711
-158.409866
-84.742599
-127.736862
-72.620903
-68.829216
-114.397835
-74.566071
-71.269798
-76.827271
-52.949852
-56.049778
-94.492714
-67.915466
-63.593250
-137.830704
-159.645020
-104.265923
-103.344452
-113.863007
-92.889748
-90.889786
-99.475616
-109.412636
-71.455513
-103.713203
-89.960106
-54.076836
-54.958576
-49.873875
-159.826965
-66.163551
-83.914322
-162.621384
-55.229858
-62.165031
-50.589546
-110.708862
-62.801502
-150.438889
-151.309235
-61.089180
-52.855389
-65.967285
-99.527473
-165.109711
-78.405792
-103.058678
-118.539154
-92.045189
-68.335106
-54.349224
-73.311523
-122.552956
-70.071777
-49.885059
-53.471241
-59.439163
-54.127850
-64.427139
-123.060936
-97.828056
-77.980644
-156.013168
-66.686615
-53.974476
-67.865723
-76.973587
-63.945793
-61.240784
-160.694656
-95.363495
-64.472946
-78.840149
-71.387047
-37.800396
-28.931297
-112.449745
-103.009056
-62.831223
-165.485764
-57.748863
-149.785843
-70.235825
-58.675816
-71.258827
-75.001122
-77.436310
-72.762833
-96.705116
-70.188751
-74.816101
-61.587292
-175.811966
-86.937614
-147.834244
-111.392998
-90.373268
-106.297798
-131.553421
-70.696701
-69.300774
-118.322990
-77.069489
-70.154091
-71.198517
-107.060944
-118.938698
-154.605789
-58.745403
-51.828964
-123.563728
-57.866768
-66.364738
-73.569962
-119.957130
-72.091080
-111.338570
-114.127953
-142.159607
-58.133171
-133.093658
-63.079681
-109.376930
-61.139507
-120.791054
-71.347328
-58.363319
-60.677723
-79.259377
-60.091702
-169.229172
-85.888512
-112.028671
-87.430214
-89.639542
-106.768784
-97.094887
-120.108955
-111.077393
-54.161011
-61.653404
-107.421837
-70.429070
-63.270687
-58.086960
79.299721
-65.108238
-71.417412
-62.135395
-128.277191
-62.715538
-156.570908
-82.268806
-79.649918
-127.196449
-63.810410
-37.356358
-51.250149
-90.797440
-60.830864
-57.194695
-57.074757
-63.529873
-56.286407
-78.746353
-45.499420
-104.947968
-65.980194
-139.328445
-49.324856
-71.967606
-27.470638
-111.701782
-75.584808
-66.915245
-65.901604
-65.819527
-76.395958
-56.093349
-93.861900
-66.439240
-119.855034
-149.801880
-76.659042
-35.652851
-68.208900
-63.563545
-41.495041
-129.047806
-147.603012
-63.826748
-64.395882
-150.637543
-79.219574
-64.557922
-76.927132
-154.336426
-73.115761
-58.519253
-58.426815
-90.391632
-117.244614
-71.151276
-56.752064
-123.729141
-51.534760
-75.388031
-122.898125
-67.359428
-113.181923
-126.432083
-107.626305
-106.886063
-156.100327
-123.667984
-62.030178
-62.839500
-74.285355
-70.833031
-64.907402
-135.763229
-86.429794
-80.060005
-97.821518
-63.468048
-85.983521
-103.885178
-101.215530
-78.051125
-65.073463
-66.830376
-146.141479
-108.091232
-50.493408
-112.477722
-128.056885
-120.996277
-98.707520
-160.737274
-104.752541
-122.002853
-102.478775
-119.810745
-75.673180
-69.125107
-69.394531
-69.463387
-56.471699
-124.411560
-60.403252
-116.223938
-93.138206
-59.131470
-62.284847
-48.511387
-74.918999
-90.230293
-118.976845
-133.313141
-101.505554
-61.936569
-59.323181
-59.990128
-63.081123
-146.328583
-146.524750
-127.265106
-91.246048
-75.002563
-105.387016
-80.079193
-52.868412
-98.453903
-108.958069
-79.101112
-63.546894
-108.010818
-118.592537
-126.615379
-84.056770
-125.161095
-48.757130
-53.063519
-60.124634
-152.040176
-61.326687
-166.939957
-68.732269
-61.124603
-45.192757
-67.496086
-109.299873
-56.579063
-122.625984
-83.058418
-101.629570
-78.796761
-103.318245
-118.546616
-99.625648
-115.415779
-56.336632
-58.965088
-78.218307
-63.816933
-106.370911
-67.858170
-61.895409
-160.714325
-77.907372
-55.856544
-84.029312
-71.580498
-74.404907
-55.499275
44.916622
61.888557
-66.815826
-149.946884
-62.506828
-76.685982
-58.996597
-63.543919
-66.460136
-77.741135
-83.313103
-67.135941
-58.710556
-141.970993
-175.947815
-78.471657
-57.001911
-57.308701
-76.312401
-50.300026
-56.557041
-45.269390
-62.181137
-72.159088
-54.623745
-85.038536
-94.951668
-160.934479
-112.752968
-66.767166
-58.841640
-63.581120
-67.963982
-49.612495
-151.106781
-55.657921
-133.022675
-124.768135
-106.141647
-104.627815
-99.950607
-51.380074
-40.223858
-143.043365
-49.608547
-58.467182
-103.473389
-74.293221
-131.852890
-116.980263
-114.806946
-88.472183
-104.027458
-105.934692
-99.579155
-118.971260
-59.029518
-162.495010
-40.548588
-59.269730
-62.589649
-67.659111
-104.171059
-134.918304
-70.105759
-53.511166
-53.891899
-49.014606
-54.093670
-152.623886
-98.788033
-81.750000
-71.299866
-63.681381
-72.132065
-63.313030
-65.758423
-52.725533
-81.474327
-64.974800
-147.187500
-64.291336
-60.463120
-83.374428
-49.570225
-99.033493
-65.037888
-80.982727
-76.095062
-68.684296
-110.283051
-109.658333
-45.096176
-167.439926
-63.190968
-24.280884
-58.298904
-97.465523
-134.630890
-102.460159
-154.571930
-66.077652
-158.828156
-157.874069
-58.688015
-66.265495
-83.602844
-67.379738
-120.604851
-94.761414
-38.200718
-76.341301
-59.311653
-59.023979
-78.944756
-60.236946
-57.770653
-72.870201
-67.488068
-74.422089
-64.960938
-88.628334
-78.188240
-65.454216
-167.904022
-70.750763
-61.620514
-65.135384
-106.883995
-64.637001
-60.910191
-107.626717
-61.716835
-170.146729
-79.950691
-41.653938
-56.920578
-67.756729
-60.964344
-63.211430
-142.926270
-129.758453
-97.111252
-70.077454
-63.304001
-47.027794
-61.214653
-83.089844
-67.180672
-77.060654
-60.877533
-159.734512
-48.314400
-95.571373
-63.902042
-51.035587
-80.589882
-58.106323
-57.755470
-59.342010
-78.278168
-68.748779
-67.155670
-105.868950
-134.963547
-92.283836
-97.138695
-59.925331
-81.019287
-96.489624
-152.967682
-58.931969
-45.539860
-62.311676
-68.180611
-139.826904
-49.503654
-158.779633
-92.612411
-62.056351
71.183708
34.434490
74.651588
75.160110
65.837212
65.860092
67.614639
47.484219
57.351887
56.947380
53.510212
42.398548
50.096157
79.231445
-69.609802
-64.311699
-73.991585
-55.562675
-82.392372
-74.916580
-65.860542
-93.268806
-152.948563
-63.323376
-52.753315
-160.421799
-119.374954
-101.372505
-107.183533
-71.465073
-74.601509
-77.075569
-76.243973
-64.622566
-135.185593
-22.061726
-27.323185
-126.474144
-63.866901
-139.183563
-89.210289
-78.162437
-16.112757
-38.284519
-69.964622
-59.719273
-52.568840
-60.619164
-154.306839
-64.570572
-61.002617
-104.093803
-62.176266
-94.145233
-49.155617
-101.587082
-113.433998
-104.273979
-61.391834
-120.121956
-105.129753
-85.902100
-75.461578
-53.313591
-65.295586
-132.100998
-130.380020
-103.197006
-134.345490
-64.179466
-80.218620
-57.976772
-105.611313
-56.166714
-87.729134
-65.127357
-53.360367
-92.690918
-55.188431
-99.748535
-59.543865
-62.911907
-106.403839
-114.691071
-125.390488
-34.076565
-90.859627
-110.814194
-107.884361
-48.544102
-59.246315
-37.594246
-38.659977
-90.710045
-64.190811
-91.641029
-60.391247
-56.426277
-60.320545
-58.750927
-142.306259
-67.074272
-47.870556
-142.681656
-52.317749
-77.324127
-94.280457
-101.748909
-116.139549
-67.088638
-148.428955
-61.455471
-117.030983
-75.653641
-103.652840
-71.905853
-56.340034
-93.382912
-74.154480
-78.414650
-137.253189
-54.737049
-147.761795
-55.395393
-55.069485
-62.731575
-93.307648
-54.392460
-151.096451
-59.394428
-41.516869
-75.854492
-126.570175
-81.930481
-151.193283
-54.676739
-63.156258
-58.953079
-72.323586
-59.445648
-80.800865
-45.321514
-113.465172
-70.846581
-63.746014
-75.087967
-66.501022
-59.099724
-67.330254
-57.352943
-146.204529
-61.372265
-70.942497
-116.148674
-111.960663
-104.997383
-69.908295
-161.054092
-130.087204
-139.602310
-68.355850
-75.328529
-56.438152
-61.574837
-79.816177
-74.414658
-58.255043
-55.182312
-123.174202
-72.192688
-145.789856
-64.638847
-47.920361
-63.941689
-104.063652
-114.755630
-82.215034
-67.221275
-66.813744
-154.550797
-110.668999
-51.581299
-160.311279
-145.593048
-79.116417
-18.108723
-74.698875
-84.199104
-112.929375
-88.693352
-43.221909
-58.104538
-51.370941
-157.438797
-73.100670
-56.206017
-71.665771
-118.193375
-134.954590
-47.036095
-82.348549
-99.916534
-83.467300
-72.064545
-85.358940
-88.773689
-117.193497
-79.446991
-59.059044
-105.401352
-73.127449
-107.562225
-108.646065
-69.061844
-33.425011
-117.983742
-61.186848
-60.644577
-94.840218
-110.488174
-57.119095
-84.295242
-54.030548
-68.635872
-87.452362
-59.021950
-91.842171
-54.219925
-67.606049
-78.931366
-106.364410
-59.681492
-78.805550
-152.340546
-81.923714
-118.812584
-63.935299
-109.821297
-109.973022
-99.394630
-95.977295
-94.872574
-155.572617
-81.698082
-117.124611
-52.834846
-82.056099
-98.820671
-68.821098
-55.605602
-57.176693
-110.521431
-70.424179
-137.799484
-61.026371
-53.197346
-53.457146
-61.087597
-100.955688
-58.191898
-66.424515
-75.800995
-67.858109
-110.916718
-69.630013
-105.072136
-62.435734
-71.625557
-172.553513
-64.533600
-54.949596
-90.411362
-63.768684
-61.546955
-80.999763
-87.032745
-93.176750
-61.679516
-76.343315
-130.333801
-71.090462
-63.271645
-58.870922
-52.309597
-44.043198
-133.053543
-107.459389
-92.634911
-112.822388
-71.764862
-143.598267
-66.796463
-143.504425
-62.854675
-59.414253
-85.653526
-65.658241
-69.037300
-62.345451
-147.470062
-146.502258
-59.959385
-61.810093
-42.182556
-52.619034
-98.697884
-60.304585
-66.237198
-67.777451
-148.798004
-84.146645
-166.610107
-96.553955
-74.490097
-114.625046
-76.993355
-122.208618
-60.146049
-135.585266
-68.101418
-46.079311
-136.444672
-67.545776
-71.292923
-153.374786
-154.701263
-60.151890
-44.587055
-150.090729
-134.023895
-119.984192
-38.345131
-68.750885
-87.647026
-54.646729
-120.957726
-55.691238
-57.180229
-53.715343
-80.401749
-58.604542
-64.993660
-53.907730
-161.242432
-74.077362
-64.089157
-48.345463
-67.957611
-61.202400
-137.288589
-97.325752
49.603226
57.620430
-78.109161
-77.664406
-89.327774
-62.484753
-65.592270
-65.631569
-42.454403
-69.296753
-138.336411
-61.008392
-55.484066
-63.561169
-167.497864
-108.204727
-59.874973
-60.865894
-52.000584
-68.324707
49.733196
-120.658318
-63.333744
-59.869659
-67.260605
-125.514297
-172.558151
-67.746605
-78.233566
-92.272896
-104.618866
-114.921791
-62.002548
-86.345345
-52.569180
-50.572926
-155.629883
-112.406288
-60.587051
-57.804119
-63.666485
-59.597706
-61.124413
-138.820190
-126.457397
-86.543312
-65.379578
-63.682358
-156.374176
-61.035702
-136.329559
-71.670647
-104.295853
-84.573753
-129.120422
-71.753654
-68.376213
168.390488
-43.587799
-86.675064
-55.060905
-79.602905
-70.104820
-51.272148
-69.660728
-119.510193
-75.868301
-63.241905
-88.874001
-55.218182
-131.393738
-110.866943
-132.123596
-85.705620
-91.900749
-66.261925
-69.198776
-142.883987
-61.089470
-87.529381
-62.087646
-45.016727
146.420258
-55.791695
-53.135517
-154.459717
-41.322094
-67.760185
-76.683441
-88.596764
-60.908619
-93.618706
-73.355553
-143.942825
-47.802853
-63.846310
-65.026512
-105.197144
-91.340515
-112.612427
-68.565079
-97.347115
-66.523743
-99.886383
-70.317513
-91.333862
-62.119926
-74.874565
-128.361816
-97.555229
-118.290260
-101.922661
-100.157700
-63.404671
-90.529388
-70.470825
-68.553825
-80.639069
-65.668663
-114.419151
-141.635391
-57.223515
-60.536839
-56.231358
-112.432419
-86.574074
-152.297699
-61.916344
-83.009727
-87.587074
-153.699554
-57.903103
-67.609169
-90.498611
-76.650658
-68.049744
-56.744202
-59.103039
-90.857666
-87.975273
-116.083023
-87.807762
-92.508575
-89.309196
-57.247013
-112.552483
-146.551727
-60.000477
-87.153748
-50.268303
-101.349953
-64.422081
-65.845856
-94.513390
-83.282814
-70.921242
-50.098251
-168.450043
-63.297695
-48.145901
-88.199532
-130.199158
-61.397285
-69.145966
-89.386612
-60.390720
-77.058342
-88.497688
-54.199425
-91.363495
-61.162560
-70.999519
-74.661255
-116.927200
-55.350044
-80.056564
-71.718414
-56.303394
-67.366791
-71.775070
-64.110405
-163.738525
-72.743057
-83.973694
-98.428314
-115.048439
-131.244492
-63.621086
-61.449715
-129.292725
-154.788315
-57.967735
-163.594437
-76.722618
-125.603676
-95.685944
-71.135849
-63.673725
-60.437122
-62.173828
-74.707024
-64.786797
-99.280655
-100.168251
-58.093121
-165.047241
-74.512878
-119.739578
-61.805668
-68.682381
-51.258991
-149.526642
-85.630005
-54.388798
-130.222992
-101.673668
-83.214798
-77.642967
-66.302208
-49.317291
-32.240944
-147.429382
-72.499878
-60.602299
-50.795181
-62.437229
-60.029285
-60.101337
-45.057281
-64.599678
-69.524055
-72.132683
-129.695770
-62.345814
-100.745491
-59.632034
-38.863686
-61.749790
-165.472778
-173.642990
-54.712372
-47.394218
-77.934227
-65.193863
-69.498955
-122.850357
-78.755333
-32.711346
-89.985535
-65.261078
-75.140778
-123.117363
-111.752953
-101.828812
-56.255993
-46.344624
-63.552380
-96.293159
-71.147072
-134.316269
-123.160492
-84.780342
-150.689560
-124.380043
-117.926544
-109.785271
-102.279526
-108.144806
-98.273102
-97.648766
-123.412849
-97.488693
-152.099579
-60.713440
-63.289150
-89.290100
-106.609856
-101.522247
-124.473808
-45.660858
-60.792137
-57.121857
-97.784012
-127.225487
-89.921707
-160.850403
-125.186134
-78.327164
-105.460495
-134.053558
-59.474663
-48.253693
-83.109192
-70.585045
-67.596283
-49.319698
-55.403103
-99.616211
-82.103455
-59.008369
-72.294533
-23.691120
-41.427238
-68.221237
-125.039444
-151.913895
-64.665871
-67.023560
-158.308945
-63.514614
-82.397087
-87.092064
-146.234756
-55.049458
-165.101227
-100.826447
-75.993591
-47.467072
-84.706413
-59.457962
-105.279106
-47.862228
-65.577583
-47.666748
-51.004002
-92.571335
-159.912186
-133.765747
-166.970596
-133.431976
-58.329082
-119.789215
-79.124763
-64.375153
-46.974960
-62.475025
-52.560863
-40.050461
-47.576824
-64.954765
-60.901527
-98.866493
-62.545433
-87.632362
-69.898735
-48.051655
-52.273075
-76.219856
-56.092552
-56.995781
-88.481705
-66.634407
-95.920052
-78.724014
-80.070152
-58.143620
-66.969208
-39.093834
-131.447525
-145.551849
-50.969101
-75.667633
-61.944096
-85.766098
-97.468803
-126.032257
-40.115349
-63.904297
-99.849159
-69.411461
-61.094223
-58.470509
-58.280022
-76.179184
-70.551331
-56.758949
-53.014858
-167.221130
-100.085030
-83.933830
-148.332336
-156.055420
-100.026077
-59.326324
-70.278008
-63.046001
-83.665039
-49.639095
-46.775749
-67.735252
-65.745995
-155.269241
-71.266586
-54.594242
-109.894287
-62.053440
-63.369473
-51.383808
-89.948265
-152.589157
-162.806107
-121.630310
-130.342865
-66.515701
-62.178242
-128.064713
-69.425011
-58.922592
-139.706711
-52.888176
-77.749199
-57.890419
-63.833973
-84.860497
-56.546177
-65.989799
-93.678627
-109.373642
-69.375343
-70.662033
-70.191925
-54.278385
-40.690804
-77.429047
-71.911652
-63.354454
-55.126591
-48.621910
-85.361153
-69.676453
-59.008255
-40.288773
-87.382652
-54.267963
-49.710495
-58.980434
-90.221565
-108.699234
-91.926575
-161.060211
-174.769760
-98.892998
-149.185013
-62.405510
-84.161720
-59.867443
-58.835102
-48.148766
-60.209030
-69.005417
-102.017967
-82.417671
-69.400291
-78.276047
-40.516682
-89.984886
-88.848396
-75.199738
-145.955200
-99.772751
-61.036911
-57.900452
-104.084908
-90.180969
-89.969398
-141.442444
-55.251888
-114.109497
-115.471237
-71.743774
-108.838989
-102.828552
-153.067856
-61.025810
-76.106613
-129.749878
-56.737747
-72.945488
-41.576221
105.748428
45.214802
46.127766
67.822289
-71.207420
-58.292027
-36.259422
-131.891174
-138.173172
-153.779083
-86.143967
-69.277321
-146.467163
-55.510090
-78.204666
-57.897346
-72.180069
-131.432770
-155.256882
-45.296413
-66.210182
-135.384598
-91.372879
-83.939598
-82.602776
-108.343292
-59.314724
-83.307953
-37.187267
-66.685898
-60.527344
-31.349405
-61.139767
-68.705978
-93.757423
-33.788902
-52.651554
-84.238373
-67.140541
-79.877525
-52.179413
-57.034943
-156.740814
-138.860504
-73.622131
-53.054783
-139.109055
-119.937538
-111.708923
-63.621185
-50.469479
-112.453506
175.284439
-93.733688
-89.924255
-106.035637
-75.336449
-59.621067
-123.665405
-178.168579
-97.226067
-85.150650
-112.277878
-88.869400
-60.094147
-57.218769
-132.599838
-148.632019
-84.093590
-105.303467
-107.553360
-52.032162
-59.910217
-115.160194
-89.303894
-88.554802
-154.979721
-57.642704
-106.909325
-129.458572
-97.498619
-71.981766
-65.350044
-62.930969
-151.962540
-97.322701
-54.089069
-67.832764
-56.209267
-97.863846
-54.231510
-117.398323
-64.487015
76.039192
66.532944
-168.850113
-67.051521
-67.525330
-44.997215
-70.610550
-34.828674
-84.054199
-60.942154
-74.214195
-71.344994
-108.573830
-58.780415
-127.988739
-80.079933
-151.996765
-77.003922
-119.097374
-75.614586
-96.576027
-45.828751
-67.679665
-74.835144
-58.643570
-66.381180
-59.611908
-52.936363
-63.587364
-114.221298
-97.734474
-80.777962
-64.495575
-85.261841
-64.852455
-70.394890
-131.993240
-179.140182
-100.796051
-150.944824
-91.922134
-53.502796
-114.612740
-69.444550
-88.032562
-58.771076
-50.041328
-56.072250
-71.208519
-100.257759
-78.374146
-74.644196
-56.290581
-58.538441
-81.229210
-38.674255
-44.852615
-105.656158
-57.632900
-60.422718
-54.837875
-74.208145
-105.432503
-51.286102
-52.332516
-44.252586
78.922844
89.530594
69.533905
-67.393265
-65.989449
-73.986298
-78.810143
-62.523937
-137.591278
-80.355644
-68.356049
-95.096153
-65.817886
-51.752625
-62.212322
-72.485229
-74.097275
-64.073601
-61.254356
-155.092010
-73.721184
-57.710247
-66.493324
-52.828323
-91.769577
-80.461777
-63.610764
-132.795609
-74.964386
-60.383945
-60.867390
-81.967819
-77.653755
-49.712482
-85.394165
-64.452408
-111.856018
-123.918205
-102.713814
-65.762260
-70.770233
-117.084915
-58.453827
-148.087402
-74.391724
-67.440338
-84.766876
-78.557358
-43.617790
-91.146179
-60.995445
-78.140060
-54.629848
-123.773811
-60.847939
-62.997707
-59.196426
-67.464989
-70.410294
-86.812263
-81.201035
-59.633465
-145.070404
-65.676628
-101.058479
-77.175728
-55.050926
-135.797821
-52.435013
-68.223419
-63.378265
-84.263687
-69.207817
-56.843437
-60.000996
-58.875202
-66.413231
-160.476959
-76.641022
-50.273407
-33.599525
-113.241524
-114.766640
-93.379845
-156.441086
-87.436806
-57.798244
-54.968292
-63.089081
-158.635513
-112.585083
-65.036255
-49.501030
-113.052849
-114.443642
-62.275387
-65.183701
-149.504639
-54.794331
-81.753654
-88.485184
-73.333115
-65.787903
-110.457916
-114.282570
-104.215118
-86.383942
-143.813339
-51.511028
-125.472969
-69.888107
-82.524376
-56.585270
-60.093845
-76.304207
-82.794930
-158.407379
-86.123329
-74.224297
-116.249512
-65.319855
-48.013798
-51.998386
-154.982605
-68.648346
-78.497902
-71.097504
-85.676758
-67.426857
-82.293129
-59.303928
-66.122025
-98.599358
-119.982002
-44.378803
-77.455170
-50.524250
-82.633873
-127.473969
-164.570236
-103.433670
-61.453114
-86.018143
-67.114479
-111.445229
-105.557930
-72.133026
-56.126076
-69.723267
-46.980480
-51.820450
-125.120331
-32.297874
-109.534325
-123.225021
-146.227737
-156.823975
-100.186523
-76.367577
-61.003033
-55.172764
-81.740547
-102.122604
-76.025665
-89.922585
-87.675674
-67.595329
-139.057785
-54.558861
-73.034195
-108.925407
-77.974388
-91.544769
-60.651489
-68.274155
-68.378906
-54.210117
-70.361504
-74.508797
-53.551929
-93.637436
-81.981903
-128.237320
-73.371475
-72.950119
-122.219780
-111.495850
-92.908752
-92.796082
-59.669163
-60.245968
-93.697472
-62.254513
-151.089233
-65.690468
-94.104721
-80.117149
-84.145775
-68.623573
-131.844604
-84.291237
-136.710403
-86.452469
-62.047321
-70.652000
-85.912727
-53.821503
-79.117340
-156.399414
-155.620026
-52.355797
-75.078339
-157.153366
-148.094116
-82.745674
-85.206490
-81.478783
-56.328743
-79.461700
-128.526627
-29.589771
-63.577335
-89.817261
-100.231491
-128.002472
-80.225304
-71.787537
-72.523842
-54.330551
-53.432693
-164.514053
-85.522026
-91.143311
-109.699005
-58.474197
-51.854378
-55.543648
-39.414375
-43.553799
-46.686687
-125.523567
-80.583466
-65.810928
-114.898407
-54.504200
-87.614639
-61.743610
-109.310913
-170.699493
-108.522774
-135.355835
-54.781902
-56.101566
-154.156876
-66.002220
-124.586044
-38.813580
-68.619339
-55.485153
-57.289696
-124.150116
-82.301910
-58.664272
-64.267754
-113.455116
-68.740990
-96.307022
-104.261063
-148.628113
-106.589539
-75.120865
-98.353050
-70.888695
-60.284996
-66.843536
-131.386963
-136.866486
-84.735756
-58.481735
-54.480694
-63.929981
-75.347893
-86.386047
-54.161758
-111.730560
-34.229988
-140.473373
-44.457687
-161.538498
-64.811920
-65.374336
-114.040367
-61.203247
-50.353619
-135.076981
-62.855236
-61.400909
-102.298164
-66.936668
-82.858612
-116.105324
-35.483810
-98.015182
-145.212082
-69.301010
-77.064789
-68.083420
-61.677315
-43.286777
-141.944473
-71.629448
-69.699440
-123.239487
-90.116859
-80.044724
-75.361771
-73.574982
-117.682106
-108.568939
-77.172379
-108.501198
-146.245605
-31.120962
-57.442368
-144.706863
-50.996174
-68.461548
-59.519905
-82.651039
-87.243988
-131.213745
-62.250000
-131.073807
-80.328133
-102.137917
-120.910034
-72.933395
-58.983009
-86.982193
-73.755089
-106.867409
-150.603195
-118.763046
-97.685135
-57.577045
-52.962921
-66.899567
-81.213257
-66.967583
-50.832458
-131.708786
-53.964966
-66.184669
-75.809273
-46.675007
-65.050507
-59.254051
-149.016693
-100.122154
-98.991379
-95.795647
-73.692986
-116.246315
-117.833519
-61.691734
-77.360275
-144.632034
-52.163105
-134.095184
-138.865250
-174.345108
-97.767799
-42.994442
-118.843674
-64.067146
-68.385742
-30.288540
-112.367340
-85.336693
-73.690193
-63.218391
-140.153168
-64.137924
-35.245419
-69.047447
-48.953514
-157.634689
-70.719963
-46.391327
-53.992638
-132.397064
-76.680573
-109.690140
-82.638664
-119.993874
-54.610142
-151.580307
-72.804993
-88.718254
-78.816666
-93.324249
-57.185051
-68.875839
-70.365982
-156.082214
-67.945145
-64.633537
-64.512749
-69.482880
-71.007896
-75.065506
-76.384041
-87.665329
-66.388893
-85.886078
-57.483429
-52.843952
-82.062531
-79.593216
-66.869026
-137.519135
-57.085594
-60.977943
-142.368286
-53.056377
-69.857651
-84.367554
-83.775871
-96.380363
-69.641876
-89.042015
-122.261307
-75.154602
-45.571423
-55.197136
-60.373734
-63.060394
-68.776794
-59.495098
-57.685631
-67.978073
-148.391754
-97.559875
-120.279449
-65.422386
-159.445084
-137.901474
-119.163383
-127.366791
-68.797852
-53.950058
-76.991570
-65.341766
-113.430107
-158.627533
-87.400581
-99.175629
-163.512192
-111.996025
-57.216934
-117.431152
-123.182274
-55.971035
-65.473312
-142.148392
-47.169712
-73.643532
-144.830002
-69.831398
-74.215584
-49.538441
-61.349575
-75.236046
-72.604973
-90.733093
-73.005463
-77.709503
-64.556847
-142.398392
-60.702381
-135.640671
-57.200535
-62.356174
-154.885330
-121.606979
-71.179764
-98.023209
-109.341194
-117.240829
-101.110603
-87.425690
-66.953987
-52.501976
-58.294098
-88.882324
-102.471931
-72.364464
-176.154816
-112.356949
-109.913780
-144.097153
-93.215118
-60.110813
-57.286026
-81.967484
-63.160477
-64.173218
-123.805206
-93.875862
-66.327560
-53.127453
-117.710220
-64.102776
-44.158844
-58.353485
-61.080547
-82.597519
-68.309441
-71.802429
-75.317383
-116.471535
-77.293633
-105.741455
-65.703056
-129.364029
-101.699585
-46.408230
-82.634842
-75.385445
-65.447319
-142.727905
-85.561790
-61.209801
-115.787598
-59.235550
-95.825172
-88.133965
-104.615395
-98.145195
-114.290268
-58.865135
-89.442223
-67.442780
-48.900707
-136.932724
-31.419376
-129.660461
-128.152328
-70.741364
-63.800453
-121.637497
-142.192139
-65.328270
-35.100277
-55.293003
-158.838455
-65.195335
-68.321518
-61.724968
-60.197205
-65.956017
-61.312050
-121.251068
-77.053337
-66.788506
-100.478317
-101.315887
-70.416695
-62.579445
-86.515495
-86.976646
-124.917503
-72.968033
-63.849136
-44.977196
-60.064659
-146.444229
-105.535172
-64.139435
-36.091808
-57.367386
10.812466
-75.233459
-55.047932
-77.430199
-62.237064
-61.246113
-66.731873
-96.165062
-54.221622
-62.716335
-52.259346
-58.230740
-56.321831
-87.167221
-63.387089
-85.930199
-62.639267
-127.871628
-63.908909
-62.861736
-67.173584
-168.183990
-71.070747
-82.318039
-94.142197
-60.216702
-57.613846
-90.494522
-70.643135
-80.093140
-125.283447
-86.356277
-110.903992
-61.191074
-91.404045
-60.215900
-62.610126
-54.888088
-88.792984
-53.928150
-67.128349
-91.737984
-67.729279
-59.025486
-73.991745
-47.650593
-59.923077
-135.581543
-59.541367
-63.196678
-106.948997
-132.787857
-21.895441
-62.725407
-76.330597
-69.281609
-60.573391
-48.889027
-132.208786
-70.690392
-55.734928
-68.592522
-65.825096
-98.068314
-141.481644
-124.189072
-59.711170
-55.622967
-67.294113
-107.426025
-118.554878
-60.735432
-102.866310
-167.108948
-178.517059
-65.274933
-65.655449
-106.675835
-61.945511
-156.873596
-87.739304
-69.136429
-58.138012
-65.409210
-62.763371
-56.252911
-89.467957
-161.757660
-61.185871
-97.628555
-53.615364
-70.582458
-144.737823
-60.734108
-61.429501
69.092651
-107.742355
-77.724792
-155.802734
-126.490807
-117.626549
-90.601524
-98.002441
-75.916832
-82.085220
-84.120834
-143.050491
-61.110909
-84.230698
-68.602676
-51.744778
-144.408752
-43.960491
-87.224319
-143.091599
-161.171677
-94.379761
-145.544968
-64.730423
-56.385075
-94.508507
-134.659500
-151.485168
-136.654190
-52.718227
-114.855606
-58.458855
-58.334148
-141.265488
-66.567825
-61.776852
-61.345520
-127.347694
-139.741623
-101.840454
-61.463120
-63.913513
-146.594528
-57.397049
-58.098248
-69.600128
-127.447540
-60.541607
-40.308033
-127.706993
-78.052437
-106.482330
-130.467300
-64.813370
-97.745552
-51.040295
-113.507812
-65.629860
-61.473324
-60.218864
-48.572285
-38.915981
-163.126419
-111.709831
-102.898666
-76.108261
-103.012375
-62.182720
-70.125511
-85.157417
-128.895874
-145.548721
-70.918327
-63.499611
-63.249447
-151.193710
-57.521877
-75.648483
-52.031952
-42.996979
-65.876976
-60.534775
-82.625755
-68.608887
-58.751583
-138.706848
-146.179916
-55.536346
-57.043163
-54.305050
-72.049568
-47.164906
-71.074806
-119.401901
-132.577209
-151.060364
-115.515472
-93.617661
-66.611961
-90.563622
-36.359608
-98.817078
-64.860451
-50.992561
-48.606339
-90.653969
-61.967552
-117.176865
-92.197990
-53.583702
-59.192471
-93.284996
-55.296410
-73.234886
-64.197739
-62.990658
-72.882568
-60.865288
-90.708885
-75.375938
-121.244431
-127.304649
-120.778992
-121.032120
-113.462547
-114.725327
-54.255436
-84.575676
-108.772095
-108.877205
-59.196072
-58.227146
-117.986160
-74.408585
-81.123085
-89.997612
-64.122284
104.995041
84.469666
59.190403
75.932793
85.039467
75.654419
72.147636
-71.216881
-44.376102
-66.237350
-75.718811
-126.625938
-59.723232
-65.701271
-82.201195
-93.370621
-60.632076
-56.476566
-144.382141
-90.571831
-63.420952
-54.437721
-58.153469
-148.839813
-162.809265
-82.648933
-116.171974
-54.951679
-66.624748
-76.656792
-55.576241
-73.938759
-56.192928
-66.721779
-42.822994
-157.878250
-97.665924
-123.599289
-59.868649
-127.315704
-46.963341
-57.115986
-145.560638
-58.044384
-62.741806
-67.386642
-63.006790
-60.587791
-48.180874
-59.261383
-60.531982
-98.640228
-110.592415
-135.627808
-56.414875
-91.873199
-111.688187
-110.410233
-149.282791
-75.287056
-65.389549
-152.084000
-73.205879
-106.574287
-73.412636
-52.876526
-105.898201
-119.223885
-61.166950
-61.493561
-86.192398
-60.053070
-111.089104
-54.474411
-46.705151
-52.978134
-86.899513
-62.512306
-100.694176
-101.648781
-67.196892
-152.829086
-111.806595
-96.049126
-63.044991
-47.988537
-91.472031
-143.596497
-147.468506
-147.399338
175.950150
-59.639954
-66.441345
-45.980480
-76.121689
-85.728683
-63.805172
-61.702457
-58.141483
-61.416702
-59.747383
-144.190125
-109.694077
-65.886497
-113.874100
-93.472733
-84.405396
-114.020119
-94.248650
-64.496117
-91.870270
-62.261742
-95.440567
-76.988129
-81.192184
-58.646488
-95.679893
-68.576324
-67.124046
-96.184372
-80.734863
-51.501743
-95.318710
-68.248787
-95.946396
-140.553101
-57.477589
-138.003876
-55.876350
-97.762840
55.323452
63.661827
50.149208
46.890419
53.718330
54.705196
73.053246
-32.669334
-49.957497
-59.753033
-28.831375
-33.850925
-52.942043
-60.996414
-66.487892
-52.144936
-61.946144
-56.568718
-62.980392
-48.946415
-104.428009
-44.588634
-143.909439
-54.855591
-73.369072
-131.159653
-145.815262
-71.594940
-82.675117
-82.365242
-77.245461
-73.353706
-60.572983
-120.927986
-134.585999
-81.473541
-66.623817
-41.126526
-155.220062
-57.728352
-66.559944
-129.794891
-58.202122
-64.244072
-65.454803
-104.124283
-142.417557
-85.536453
-76.099541
-62.881851
-58.568417
-131.584137
-157.288727
-78.745262
-65.154488
-69.229103
-81.827339
-55.624195
-65.512932
-106.119942
-61.029732
-135.571976
-83.501930
-58.215374
-96.465126
70.478775
60.004486
47.649296
110.552689
78.860916
-113.815994
-26.732637
-61.960747
-57.576019
-13.858643
-52.906948
-86.814751
-64.411095
-127.335350
-116.349632
-59.976933
-58.296761
-77.149452
-41.633362
-154.722214
-75.995491
-95.672714
-88.845634
-147.524689
-107.014305
-77.550911
-73.780952
-95.381599
-117.479271
-73.943794
-48.146618
-105.782288
-82.204201
-55.519451
-147.553299
-99.093758
-72.988876
-93.533211
-64.736671
-107.117981
-62.488617
-66.648972
-66.508385
-107.226509
-77.362877
-78.255981
-117.322113
-113.279541
-101.459984
-63.278416
-169.630493
-129.147339
-146.780136
-145.170914
-138.961960
-51.937584
-81.202118
-114.721596
-65.273598
-118.768433
-83.562233
-76.069870
-92.328453
-123.736603
-78.112915
-67.414230
-161.565048
-61.501293
-74.017204
-84.656471
-78.463158
-124.611931
-60.311836
-70.729805
-98.933304
-68.592400
-59.946163
-67.182442
-123.409439
-70.168610
-87.377609
-62.292660
-67.126244
-67.769211
-101.567764
-97.691589
-75.379753
-42.353634
-79.672295
-60.993652
-71.740517
-49.613602
-60.234425
-59.748360
-105.012947
-46.908329
-91.589165
-58.506523
-103.323311
-91.061111
-56.007751
-65.185547
-82.512871
-61.594875
-167.896637
-146.230820
-130.571289
-67.546326
-149.202011
-113.960892
-125.199738
-104.753342
-110.649567
-128.446503
-133.972015
-44.576351
-132.073608
-61.178658
-92.629417
-67.802612
-59.150269
-40.999340
-154.387451
-107.018326
-76.614525
-134.198242
-54.120453
-109.639259
-138.266403
-84.233688
-74.719536
-100.407318
-67.249146
-105.469086
-42.229092
-122.452156
-58.208023
-57.512943
-151.712494
39.733212
51.786602
56.540657
73.136925
46.160984
50.913242
78.432564
51.525162
92.594940
74.776291
61.922684
44.750217
-87.815125
-61.459877
-30.029093
-45.812786
-80.122368
-65.665817
-59.064659
-72.656898
-65.971786
-115.560921
-108.751778
-115.385277
-100.002541
-66.388123
-75.309952
-102.411949
-100.165504
-94.867905
-91.282295
-70.025253
-90.922592
-151.020615
-88.960396
-77.011169
-104.660881
-57.022335
-151.481735
-60.573719
-157.307816
-89.659683
-118.520920
-96.807053
-56.258789
-156.290054
-144.062302
-58.386639
-79.900330
-53.257839
-103.421158
-153.538498
-71.002769
-102.494186
-55.013023
-61.991817
-69.101044
-159.600113
-66.605629
-73.177246
-147.844925
-73.007462
-59.592079
-144.355240
-118.840187
-82.519272
-59.357086
-75.324066
-104.774948
-94.804817
-68.243439
-32.117195
-104.576706
-51.506714
-41.096561
-60.409447
-58.275909
-98.336845
-72.948044
-145.026840
-88.908005
-164.894592
-73.096954
-132.284317
-127.178513
-63.759361
-160.956192
-57.245804
-59.433422
-65.436981
-98.284409
-52.141178
-60.954639
-89.188423
-160.832092
-130.837479
-56.745743
-80.834969
-73.526115
-127.157463
-64.611961
-68.758369
-68.280579
-65.682663
-65.440941
-77.397812
-126.312187
-80.640633
-130.699768
-52.394146
-50.102589
52.896412
54.956642
30.083170
-75.923965
-70.758011
-65.911011
-121.138344
-46.749931
-57.366146
-72.599998
-62.224056
-70.569733
-50.760139
-59.681042
-75.596642
-50.265366
-68.225639
-166.340500
-144.826889
-111.210846
-156.059921
-42.467365
-59.691097
-66.194199
-106.402168
-124.992363
-145.986145
-60.578064
-141.823349
-77.895119
-82.933884
-78.869904
-84.163467
-69.199432
-121.363914
-49.683567
-95.734970
-89.366035
-50.204857
-39.589516
-61.313156
-100.381958
-30.142927
-79.161224
-52.795139
-62.145908
-71.396706
-56.972496
-62.250443
-76.822067
-138.047653
-54.626553
-79.770752
-143.711731
-94.485092
-56.209194
-58.589081
-63.474953
-68.648094
-89.777374
-45.432568
-141.186142
-97.062263
-80.449753
-102.864174
-142.370621
-65.926994
-102.566666
-143.894638
-83.077019
-67.365295
-106.940475
-62.813683
-105.806793
-123.311890
-65.070541
-62.366890
-61.655418
-72.175346
-152.652283
-71.561600
-42.974224
-100.145073
-67.005760
-48.499748
-77.988213
-63.726967
-89.885788
-54.383663
-33.767212
-161.871414
-107.873772
-62.964287
-56.756477
-83.533096
-82.194633
-82.222153
-82.360619
-28.879841
-72.023422
-78.385193
-106.600388
-125.159767
-122.940132
-80.391113
-93.781189
-69.825157
-51.712452
-123.098610
-34.676830
-61.937103
-63.515907
-65.462494
-69.467789
-70.880356
-155.431320
-103.765923
-94.256042
-75.422569
-102.656181
-102.779930
-70.642509
-57.966862
-67.036797
-151.205887
-64.435219
-82.842506
-79.644386
-116.111870
-56.029949
-69.356125
-80.552254
-54.907818
-55.079857
-80.262497
-40.985252
-74.151558
-99.918961
-74.126396
-85.324730
-58.753407
-55.302723
-68.588783
-161.207855
-132.604080
-100.137680
-95.114510
-66.461372
-58.993698
-149.929123
-101.660858
-70.650421
-64.072823
-112.780518
-64.459702
-65.058319
-157.742355
-77.703568
-94.453430
-57.378662
-64.333206
-67.561996
-97.226387
-81.455070
-105.744316
-90.782280
-137.158325
-57.487949
-108.280685
-96.927620
-61.391445
-103.120094
-156.016403
-58.111855
-102.979416
-76.271690
-53.531460
-42.455849
-51.419937
-99.156509
-71.892616
-111.334122
-51.143253
-105.155151
-43.612320
-86.578369
-105.591644
-82.970078
-90.808647
-125.023529
-163.548523
-105.886482
-101.748238
-58.561573
-66.582802
-49.064877
-66.506859
-69.435402
-114.464249
-51.967968
-151.403885
-170.357834
-110.249290
-160.160507
-92.146255
-112.662773
-42.901291
-103.714890
-103.608902
-87.390785
-43.805771
-144.372757
-103.842064
-159.748169
-106.884056
-109.475410
-122.236855
-93.079155
-62.470982
-99.275536
-159.918030
-61.208424
-73.550751
-52.827267
-18.881165
-99.937447
-83.975632
-64.957359
-87.421883
-171.533051
-86.398209
-78.617683
-74.142860
-149.476852
-142.407028
-53.456120
-62.268570
-57.172050
-61.653252
82.181320
53.939404
62.799503
95.593803
53.432194
50.569782
56.338772
61.623348
-65.889717
-67.755531
-60.138828
-57.626858
-37.931564
-41.672993
-55.798981
-121.137825
-52.812027
-91.782471
-109.610481
-67.080505
-132.423386
-44.999508
-59.232559
-57.210011
73.532509
23.198744
75.516907
34.262096
-70.518532
-128.380585
-158.210648
-70.377518
-88.901718
-71.567062
-136.995972
-57.049126
-102.907753
-93.989899
-63.847622
-111.917938
-52.157021
-63.534798
-62.005108
-64.553040
-173.065674
-88.338654
-64.189407
-91.277687
-64.571243
-58.870571
-68.055489
-72.520470
-96.071884
-158.482819
-52.992542
-42.847206
-120.084854
-33.282089
-96.560783
-126.443512
-89.782501
-59.284134
-121.619240
-101.326920
-55.983608
-62.361774
-116.913681
-98.721382
-68.153549
-68.796135
-75.587662
-64.509598
-61.908558
-88.301376
-75.476707
-69.448738
-65.326874
-85.182396
-61.229923
-50.343758
-62.943741
-62.854431
-162.537735
-126.951111
-103.865746
-161.562180
-79.308571
-68.819000
-35.998283
-159.277985
-11.653387
-62.710205
-63.433125
-82.914360
-72.248627
-83.009483
-71.058754
-58.115440
-106.332779
-66.861778
-77.215271
-55.818939
-67.442680
-70.135078
-96.992325
-91.840446
-95.654640
-148.913132
-80.091698
-58.669109
-54.603104
-115.955101
-68.501495
-84.625053
-114.794624
-50.055168
-58.379189
-95.284462
-62.568687
-89.813423
-85.698799
-69.881325
-84.543030
-86.483009
-59.629200
-67.283554
-68.945030
-76.841034
-73.181816
-125.252396
-57.481621
-80.848427
-70.566505
-149.147720
-107.646149
-60.336235
-71.675423
-51.639378
-92.047462
-96.496391
-57.254620
-96.553040
-99.897766
-69.338470
-63.521534
-55.682831
-125.134605
-67.747040
-65.063393
-70.262627
-72.263756
-141.909378
-57.994762
-75.187706
-153.474213
-140.156097
-129.090546
-55.461819
-65.751259
-74.828278
-65.233398
-73.850830
-63.992737
-59.592812
-69.442688
-32.997486
-64.177330
-57.022545
-95.758980
-71.525719
-67.201775
-157.512283
-70.688423
-162.658890
-49.622372
-155.647858
-61.979038
-70.653130
-63.370316
-26.039879
-77.381218
-59.008125
-69.271049
-52.275875
-121.956161
-59.673206
-64.661674
-57.858856
-73.427750
-140.015076
-64.497101
-53.180836
-66.625298
-68.310875
-39.600975
-103.885323
-70.473343
-48.691723
-79.021919
-51.487492
-124.908974
-62.354366
-123.821381
-69.474228
-72.326157
-55.417995
-172.057449
-52.808434
-61.535084
-90.839432
-144.487091
-99.805725
-95.825851
-67.030861
-121.439896
-89.621094
-154.145370
-71.571068
-68.082848
-28.853689
-77.227570
-62.337166
-81.601562
-56.234879
-62.041500
-59.808964
-101.530388
-29.417542
-77.843910
-78.178406
-152.343643
-59.060539
-53.244663
-118.576736
-141.880783
-145.558792
-71.909386
-57.808430
-30.661335
-60.946690
-62.546642
-139.613083
-166.842804
-111.510201
-66.534874
-22.618380
-67.661621
-143.359619
-43.382057
-53.782509
-74.197952
-62.449741
-68.675201
-80.535561
-84.958191
-73.167374
-62.906475
-65.196388
-126.859787
-57.944248
-90.875404
-56.351650
-70.295624
-115.922852
-69.358414
-68.272713
-148.145782
-91.586067
-104.098320
-106.741249
-77.410645
-135.000717
-54.136456
-53.305466
-151.927719
-132.184845
-59.723804
-69.480293
-55.496590
-66.513878
-144.533569
-69.659935
-158.120346
-103.318466
-57.314190
-145.185471
-93.045692
-65.900070
-50.569717
-70.115471
-88.705353
-55.516323
-60.391941
-84.331894
-76.897308
-68.493477
-55.426952
-107.095512
-109.859840
-71.434486
-48.335110
-44.380043
-62.147835
-150.322372
-76.944710
-142.642136
-55.020813
-45.640465
-59.397438
-83.022301
-53.871075
-78.712021
-96.341965
-83.948830
-63.294212
-114.318520
-64.004204
-113.082329
-96.893860
-78.130554
-57.171837
-63.024094
-92.968590
-101.662476
-56.605560
-77.324829
-143.392471
-60.410629
-64.720711
-64.305412
-63.177223
-58.893581
-48.008350
-71.319450
-95.352875
-56.816833
-125.116325
-57.359135
-54.842873
-40.057934
-55.358833
-94.288490
-85.345528
-59.947571
-62.630852
-137.743958
-72.258476
-63.835155
-68.110390
-60.120838
-89.291260
-97.605751
-121.430511
-113.112648
-95.258415
-116.050552
-35.641670
-162.405045
-46.338585
-116.906342
-165.396149
-155.259644
-60.785564
-121.336395
-95.281967
-141.672501
-66.141922
-58.297752
-77.302971
-135.169815
-61.191730
-92.986649
-73.271881
-72.873772
-69.433716
-58.378117
-47.870064
-85.790146
-146.029907
-116.329765
-66.612297
-68.310440
-164.139664
-61.945831
-99.172691
-100.948517
-82.166779
-100.398270
-77.133141
-55.553455
-103.835266
-65.757355
-109.747223
-82.102470
-87.907394
-114.774437
-59.104855
-120.713753
-86.000259
-68.301918
-55.603962
-81.064758
-63.286160
-78.027855
-69.358185
-82.871445
-74.529343
-53.056446
-142.898941
-56.755882
-74.656387
-51.986511
-170.158157
-98.565643
-98.554230
-102.255188
-109.260910
-91.237030
-156.583359
-67.753189
-83.505066
-100.403595
-122.418182
-147.055847
-101.557480
-100.969421
-113.900024
-70.419182
-136.627716
-74.422562
-125.419220
-54.517540
-154.060638
-53.578720
-113.329788
-43.787334
-52.751698
-102.712875
-68.735657
-81.755714
-57.844147
-93.673058
-123.939896
-82.235352
-69.671867
-80.588394
-73.625221
-154.738373
-39.820084
-55.159458
-55.062183
-144.202576
-99.033936
-95.204330
-101.699768
-107.556671
-92.374657
-101.961243
-160.461685
-105.440468
-129.211380
74.887810
81.426376
51.322083
44.297077
51.421310
54.552280
40.148701
55.984226
90.733177
55.689980
73.102242
47.418316
65.243210
72.189369
-61.012218
-132.250381
-73.394669
-66.614838
-66.310051
-68.187035
-30.597006
-61.692158
-90.367737
-114.098541
-87.886337
-165.305817
-100.398598
-90.953232
-78.491508
-104.959755
-97.950020
-104.960060
-77.080772
-67.623962
-66.839783
-75.163139
-80.795921
-155.747177
-77.973518
-146.200607
-37.087753
-69.372421
-163.466858
-32.151550
-161.690536
-114.818901
-61.470539
-69.603661
-40.885681
-66.492622
-53.097435
73.041565
-52.230312
-59.301235
-65.982872
-80.523567
-82.392822
-60.314789
-88.766403
-57.978931
-84.543518
-122.519516
-58.126812
-63.652195
83.860260
-160.176544
-154.652023
-71.507690
-60.159920
-100.614609
-79.014503
-114.968987
-99.716347
-57.916927
-71.046799
-88.938515
-69.098984
-110.655190
-95.933868
-84.854469
-99.649590
-76.191231
-49.038261
-27.939974
-54.535084
-142.357849
-65.856819
-38.921566
-45.787651
-104.181824
-61.180058
-82.414375
-112.870155
-57.386482
-72.414314
-67.303856
-152.247894
-88.312263
-46.743912
-85.751846
-144.712143
-67.460403
-52.390800
-138.437057
-73.079079
-36.933285
-51.955269
-100.532249
68.543159
56.829285
49.827507
71.395203
73.457573
-58.827789
-67.256798
-107.985725
-117.382774
-69.655792
-63.570099
-53.972950
-145.535675
-84.122360
-86.086754
-82.501915
-133.643585
-111.572578
-61.476269
-109.205353
-59.840683
-103.600616
-67.042221
-22.152651
-66.177765
-87.633675
-144.375336
-80.396721
-159.118393
-132.711929
-154.199905
-39.995575
-81.416740
-57.820602
-124.341484
-122.906075
-71.139603
-74.459122
-86.809525
-66.842659
-162.369324
-99.462631
-163.335571
-54.251564
-71.973724
-74.794762
-64.095810
82.007683
78.464348
63.894894
27.806633
73.858261
65.116577
55.388798
-58.600971
-68.233055
-66.302063
-67.951462
-57.495441
-166.775909
-61.186382
-105.640968
-100.931992
-69.511826
-62.491447
-58.253819
-87.526794
-89.906067
-98.009590
-71.330948
-70.760521
-36.074825
-83.816780
-77.373222
-58.853382
-55.024204
-54.659153
-58.054653
-88.457527
-92.668854
-115.911758
-90.574638
-154.892639
-163.962448
-124.745178
-58.444355
-81.878159
-83.894577
-69.304749
57.089863
49.526375
64.320961
65.177322
-150.106674
-60.829258
-108.970581
-49.748825
-71.638329
-127.413811
-60.642841
-63.353039
-94.719452
-86.429909
-124.360619
-71.935745
-68.607681
-46.082882
-34.726501
-174.115189
-81.168892
-91.590179
-102.183411
-106.035561
-110.518257
-121.863739
-121.317184
-26.451847
-137.188004
-87.956100
-55.753216
-54.510361
-157.414764
-68.225174
-129.116913
-102.771683
-61.046467
-163.433990
-54.753033
-69.730309
-72.179169
-41.521427
-59.363117
-76.919792
-62.340084
-68.279144
-24.086615
-90.242943
-65.034691
-50.506447
-65.057999
-126.750244
-58.006077
-63.598907
-64.632866
-70.308128
-73.731659
-103.886475
-125.106819
-62.365566
-70.058022
-131.310074
-57.463688
-51.341434
-85.608475
-77.632576
-53.720959
-61.398724
-129.852020
-142.422470
-45.619751
-159.325348
-46.196766
-157.005066
73.885864
60.465263
45.567524
57.928539
58.840961
41.258007
80.091194
40.622147
-156.155792
-57.174976
-54.133915
-49.938030
-74.793228
-27.328920
-78.098320
-92.055618
-161.179169
-146.391495
-61.014938
-108.945892
-104.906120
-107.051071
-66.382172
-57.530270
-153.222397
-63.288181
-145.167023
-103.967033
-91.192841
-78.621765
-75.486710
-91.821243
-99.941757
-109.818535
-106.077179
-113.244316
-129.254318
-122.434601
-92.427483
-121.205200
-141.694778
-61.975536
-127.933289
-71.583504
-67.070534
-105.338135
-108.236191
-55.209080
-61.336094
-79.376274
-95.632278
-78.463074
-107.612389
-35.555325
-121.201454
-81.204498
-71.172592
-91.529579
-59.600712
-72.748711
-50.535847
-89.387115
-98.720612
-74.075363
-107.993523
-76.303917
-131.847961
-38.908871
-67.213249
-64.461563
-55.651310
-118.044968
-109.442070
-115.473465
-92.502426
-93.759369
-148.710983
-93.949966
-63.129822
-59.731033
-72.818878
-47.294567
-57.632366
-46.879101
-62.112793
-150.191391
-104.528084
-61.659256
-104.100334
-86.731445
-142.510925
-62.082878
-149.597351
-82.877060
-81.478134
-139.048157
-132.194824
-67.331444
-104.224358
-64.277466
-96.398438
-116.919853
-55.273018
-92.029579
-120.589905
-86.030754
-58.272186
-77.735962
-61.626846
-98.189644
-73.122116
-75.356796
-131.031952
-57.970543
-141.726776
-79.981567
-91.239563
-68.272148
-81.841568
-154.882919
-142.443024
-147.392639
-114.832962
-103.552963
-61.679146
-76.572113
-145.240189
-57.621674
-123.190239
-56.003723
83.751511
73.577454
59.381252
-89.699104
-65.565895
-121.381378
-153.743759
-69.009697
-81.081215
-50.827862
-67.722908
-157.616394
-148.381958
-59.147530
-33.148006
-128.276367
-58.937542
-78.586990
-120.822395
-60.980915
-54.349606
-69.196892
-71.806503
-97.099449
-56.462811
-17.319159
-56.455303
-85.323868
-73.612457
-54.213448
-74.655212
-54.631012
-107.122940
-121.260437
-46.555805
-64.137634
-69.131088
-86.452209
-70.517532
-52.485725
-133.521179
-62.573154
-45.867100
-72.324280
-151.229630
-61.062317
-97.867630
-83.681694
-128.615036
-175.937775
-166.713348
-60.272877
-60.890121
-79.466187
-47.549129
-37.898071
-56.420883
48.122601
-76.367928
-53.791359
-53.378017
-70.789940
-73.179932
-153.570007
-66.826057
-59.800919
-79.027870
-60.418404
-70.036964
-85.271996
-55.825188
-89.836418
-55.495010
-53.292740
-83.397232
-64.323753
-64.074692
-46.414276
-97.433311
-61.294250
-140.972412
-59.264660
-63.210503
-56.773766
-59.259605
-122.680382
-68.401268
-70.288162
-145.733368
-68.627876
-83.843040
-96.192131
-51.014935
-56.315372
-58.663734
-73.478859
-71.864891
-87.569885
-147.727921
-115.299240
-53.310844
-51.857105
-75.436859
-59.776421
-88.415527
-88.750702
-59.069687
-49.914642
-51.961342
-128.420395
-60.404449
-60.820141
-62.752026
-47.339729
-71.770752
-58.802235
-56.052250
-89.673111
-42.602299
-109.031677
-137.737854
-81.163391
-63.009811
-146.104248
-67.811600
-133.189468
-57.494118
-60.936924
-62.293400
-60.891216
-50.816311
-156.134949
-115.465652
-73.999481
-69.503288
-88.466324
-62.024929
-85.813499
-135.882233
-72.620796
-65.512123
-145.253494
-134.176819
-73.182983
-64.726364
-58.033123
-130.061722
-75.507462
-65.066162
-54.540207
-60.946705
-93.852257
-66.863884
-62.860783
-54.013859
-157.915024
-50.784840
-56.138214
-52.232590
-107.677055
-136.513092
-64.591476
-85.112885
-98.309235
-77.476723
-60.614830
-61.145611
-130.425201
-60.734039
-73.619949
-122.456512
-99.484268
63.312435
27.112587
70.508850
57.291492
45.893566
56.290279
-24.052299
-114.938004
-62.126400
-57.645279
-67.865784
-101.412132
-141.593643
-159.234131
-143.265839
-71.442986
-56.837170
-143.181091
-60.409565
-30.450729
-62.748413
-63.186596
-140.734314
-84.142914
-47.589264
-66.585739
-63.864697
-55.378120
-110.140831
-79.491447
-95.934837
-95.521652
-59.536339
-98.738510
-151.246216
-58.107292
-50.537529
-57.131451
-59.737392
-58.647343
-68.187202
-69.593262
-68.372971
-61.281033
-31.756525
-76.991440
-65.280556
-87.897034
-42.708195
-111.041344
-142.740356
-131.218872
-58.020329
-152.228104
-145.649323
-55.619469
-117.810646
-68.153046
-173.331192
-60.743725
-130.545258
-63.247658
-74.897957
-99.748291
-91.566910
-112.462135
-61.362930
-93.939888
-119.196220
-154.310379
-54.627350
-75.298615
-51.598270
-116.693626
-91.153214
-106.938202
-36.901520
-122.013130
-59.870197
-70.372414
-74.422493
-39.771599
-71.461823
-97.475266
-58.980988
-154.696960
-104.025833
-139.845917
-60.114048
-69.430946
-93.757561
-80.107307
-156.439224
-48.067303
-72.057846
-132.715134
-40.914501
-56.834969
-128.927872
-126.993752
-146.667206
-77.353722
-72.961388
-62.198063
-100.734032
-132.721222
-63.830135
-131.431992
-90.574493
-68.537102
-58.440018
-64.969040
-114.590027
-111.198792
-64.041298
-142.990784
-44.438606
-65.298828
-67.852577
-44.766308
-80.217247
-152.158951
-61.224857
-48.198032
-68.049408
-67.426559
-62.410248
-55.083843
-172.224167
-69.621628
-68.221153
-69.519928
-86.309036
-43.871204
-94.267181
-47.886246
-62.197727
-70.917587
-108.675575
-75.300423
-167.454529
-99.838348
-86.400627
-64.532532
-149.249054
-59.920147
-140.890152
-79.691818
-58.028095
-37.069248
-81.302025
-68.202995
-49.126286
-31.428619
-61.299416
-67.690590
-59.001930
-149.168259
-57.954304
-69.350418
-59.706654
-130.424088
-102.418060
-65.009560
-132.661301
-61.147171
-89.858978
-69.926300
-63.920921
-49.531807
-128.150696
-66.920021
-136.668274
-94.912430
-140.819855
-138.395416
-122.402504
-143.624039
-101.995201
-79.137077
-97.870644
-53.842937
-112.024300
-91.014297
-51.381149
-132.208740
-55.996883
-86.174706
-62.550392
-58.095421
-53.331081
-55.292305
-69.445000
-69.376305
-56.553715
-46.486927
-86.359192
-65.711617
-80.960693
-76.240341
-157.837921
-50.305550
-157.185303
-129.685257
-64.954918
-51.769520
-80.916321
-68.989334
-63.130669
-57.669441
-130.541794
-95.615578
-69.464050
-65.065598
-70.398834
-143.001007
-51.578583
-53.370834
-49.126671
-166.591034
-153.667725
-143.751389
-145.142563
-71.203117
-70.020813
-120.549919
-72.772072
-65.146652
-53.029964
-79.964195
-66.002388
68.543259
64.294151
45.686165
67.797318
57.767414
66.574547
-41.212151
-51.444962
-49.487186
-51.153946
-90.270256
-145.331467
-69.198967
-66.956772
-66.297485
-79.425407
-70.307404
-71.427795
-63.105534
-70.121964
-66.497704
-119.887436
-134.496475
-153.336426
-59.699772
-94.345779
-107.409271
-66.218147
-39.893951
-78.973007
-161.282776
-52.286850
-65.783325
-68.036736
-57.774445
-74.872543
-132.764740
-65.295654
-68.264938
-68.047325
-172.860031
-54.434135
-37.520813
-155.520432
-50.267780
-30.686840
-89.191368
-61.622490
-72.205940
-156.877579
-33.851788
-158.389969
-109.861572
-77.064148
-55.138241
-121.111702
-58.963974
-99.587631
-42.183224
-83.845421
-140.975143
-125.167717
-55.114300
-126.070396
-62.174046
-153.814407
-72.976715
-58.135925
-92.164307
-82.676086
-111.728485
-122.951515
-173.388092
-121.891945
-78.972977
-122.595062
-129.307144
-72.550613
-55.044830
-153.703201
-64.843124
-59.954140
-64.264725
-118.346283
-64.648811
-108.759354
-61.251705
-80.814735
-110.770462
-70.779854
-58.472126
-56.258869
-57.890930
-64.499641
-96.953201
-120.688492
-64.356033
-68.066925
-135.553925
-154.712616
-57.280243
-132.842255
-81.823875
-144.110092
-77.100250
-85.297447
-79.162704
-72.658775
-61.664139
-122.294342
-105.908447
-61.639225
-61.535603
-65.574867
-72.804024
-60.333149
-109.686386
-107.058746
-142.443283
-114.615433
-124.013649
-62.136223
-125.802567
-159.573029
-138.085052
-129.635529
-75.759415
-107.786057
-65.580986
-73.741203
-118.205025
-54.963001
-63.135021
-67.897240
-88.322609
-64.126221
-59.177746
-59.839073
-176.555237
-173.824432
-113.071182
-65.605736
-80.114777
-69.429893
69.450981
-55.248737
-137.607468
-73.992241
-102.247803
-52.990978
-123.258301
-72.682098
-58.857533
-60.515160
-49.330303
-58.854023
-68.948326
-61.661945
-65.477142
-52.695595
-65.022316
-61.047844
-158.985260
-78.704887
-60.528011
-157.898880
-102.306023
-56.221149
100.320107
33.673603
68.800804
-58.788185
-61.275558
-61.081791
-52.979389
-28.040522
-61.229500
-63.093151
-85.447617
-55.373207
-123.297829
-56.090630
-66.413139
-109.723175
-105.614433
-96.994522
-100.437294
-78.743126
-62.055668
-127.530525
-66.365471
-90.834641
-80.516022
-121.886757
-60.210854
-115.103027
-59.073120
-90.950027
-78.763435
-142.495285
-160.199432
-53.221874
-63.599548
-50.163376
-130.028046
-62.927677
-156.536484
-64.467545
-60.359539
-66.160896
-69.324509
-33.325584
-79.272072
-55.486866
-57.752014
-68.304817
-76.941322
-77.061264
-69.327438
-110.061180
-51.574696
-152.467178
-87.766632
-86.821777
-62.402710
-149.866226
-61.370693
-69.605934
-77.266914
-163.498184
-66.038834
-119.887421
-136.249725
-49.298187
-91.859909
-104.655197
-125.414810
-71.170906
-167.063644
-43.657944
-61.533356
-69.698357
-67.571671
-56.961346
-143.674835
-63.483532
-116.601585
-78.446243
-65.280266
-121.088509
-70.159172
-55.504276
-67.761520
-62.526730
-30.818979
-104.296288
-65.604103
-51.471645
-138.455399
-73.473663
-49.732815
-67.277359
-91.818108
-67.267242
-138.786240
-68.610245
-44.047882
-139.479965
-62.572262
-114.098434
-118.220367
-76.882973
-94.956657
-115.996361
-102.385834
-79.088432
-78.859734
-62.528343
-65.234840
-59.870766
-64.800156
-47.338451
-42.469154
-74.912598
-64.865234
-100.431358
-96.480286
-68.913071
-91.068108
-105.671272
-154.393860
-51.422157
-52.336914
-66.728989
-87.476334
-61.563393
-63.650173
-78.447433
-136.029938
-70.553391
-120.924309
-61.191593
-61.533401
-72.110306
-71.465508
-59.325737
-63.476440
-142.619370
-76.002602
-36.166958
-141.288116
-93.127319
-61.156433
-65.918144
-73.220490
-86.210518
-62.922665
-68.539497
-105.937881
-124.151550
-156.890381
-98.841209
-118.342102
-83.876099
-74.483635
-76.082397
-42.514473
-36.992908
-78.082268
-75.252312
-87.402489
-68.513763
-55.538204
-83.604172
-66.996872
-141.852066
-54.267799
-68.865822
-80.167107
-61.340076
-103.250893
-65.479630
67.901329
58.409939
47.111992
74.317055
59.467102
54.562603
68.040657
57.714466
51.873692
80.272011
46.106579
43.187256
-48.552910
-131.365250
-65.311264
-60.917271
-61.627968
-53.483955
-47.513168
-79.616547
-69.334221
-154.171738
-68.384445
-81.733047
-87.097191
-154.579910
-80.727699
-67.741142
-89.431885
-65.351082
-103.664772
-79.135445
-65.035667
-127.282806
-81.316254
-132.015656
-123.025269
-70.215363
-110.013077
-85.002213
-129.480957
-139.467926
-104.846542
50.492741
35.372379
-65.665085
-130.950699
-55.805584
-61.734669
-99.822197
-52.081032
-85.097366
-88.455154
-99.804375
-106.085892
-80.129616
-121.871315
-163.258926
71.983887
-60.300922
-96.223969
-58.825806
-58.455673
-95.665398
-131.492508
-83.496376
-139.875092
-108.498657
-76.163826
-50.126389
-26.719774
-44.646271
-67.023270
-62.233093
-48.656315
-48.846767
-111.590897
-123.284622
-59.453297
-67.271950
-65.698776
-63.392033
-75.115334
-139.444199
-66.201668
-147.554626
-51.834789
-70.122528
-98.405380
-73.303497
-119.380882
-136.471786
-68.721024
-78.843178
-83.534531
-146.511078
-34.672779
-88.262619
-82.900826
-53.312565
-60.605633
-64.869476
-28.578510
-57.039726
-55.528900
-62.780582
-53.265427
47.336197
-121.637016
-51.600212
-104.351624
-61.409184
-68.259430
-119.985924
-55.027390
77.437180
-71.822716
-73.470299
-129.223679
-109.306244
-95.822464
-66.915909
-89.513908
-64.172470
-130.042160
63.670261
73.940918
73.439293
77.895302
42.408813
71.996353
78.594475
85.422768
82.974770
73.882149
28.427832
-66.738632
-128.842499
-130.255646
-148.416733
-124.667419
167.081543
-159.442734
-148.644669
-99.238129
-54.901878
-132.200272
-64.483406
-46.753250
-158.424683
-54.273182
-127.576859
-71.731415
-102.320610
-137.760620
-124.981796
-64.165680
-135.752319
-149.199051
-62.622082
-114.543114
-87.449211
-111.812286
-126.731720
-118.434082
-56.820980
-77.333252
-85.124512
-61.802765
-78.848297
-75.425720
-79.127831
-129.541107
-108.631294
-69.461945
-61.186909
-141.610367
-143.561066
-91.922935
-67.068604
-63.842445
-64.400467
-79.665665
-105.196243
-129.595352
-52.931011
-67.779587
-159.002213
-93.769142
-81.134407
-65.923729
-60.178875
-78.957802
-54.071888
-93.561508
-71.506538
-59.271019
-69.044838
-104.532837
-106.734146
-58.234081
-79.974930
-79.536034
-137.608566
-144.572159
-127.485252
-65.232239
-57.729015
-71.689545
-62.316059
-73.927986
-102.396568
-63.777496
-56.449707
-87.835381
-75.885452
-72.011406
-42.394436
-55.005489
-122.019791
-71.911850
-165.653290
-156.043488
-107.586487
-60.236023
-59.776821
-71.066322
-58.388443
-65.937042
-77.964539
-91.554893
-158.831711
-64.663925
-42.651733
-57.771675
-114.066643
-92.739662
-79.477364
-125.333885
-61.463093
-57.810959
-106.348419
-101.901878
-110.200813
-81.365311
-103.096008
-83.923965
-82.209923
-102.719925
-163.572388
-59.248672
-66.921783
-75.285286
-61.871998
-69.198982
-71.165115
-69.365555
-65.798431
-156.092957
-65.211708
-67.751419
-26.948078
-67.869461
-39.743916
-60.197418
-133.584625
-55.165443
-67.514282
-102.753769
-66.471207
-71.831734
-52.111763
-67.235802
-64.020859
-157.652679
-91.873734
-87.307587
-66.167221
-91.795174
-40.114239
-72.598114
-52.514523
-64.720871
-87.093674
-75.697525
-82.052116
-63.994648
-91.347519
-62.249016
-43.815624
-149.047180
-80.219482
-59.562866
-114.817497
-45.309441
-71.157150
-55.285309
-75.028603
-64.637192
-59.764187
-154.218216
-57.513065
-157.088058
-31.513058
-60.738655
-64.461380
-155.929489
-71.649734
-112.268219
-69.330200
-88.631554
-66.429756
-104.250900
-28.726852
-63.559345
-78.516479
-60.355389
-47.854160
-148.954391
-92.874069
-124.162041
-59.438316
-62.136234
-75.248421
-111.789848
-121.486847
-120.958351
-164.334930
-138.128036
-55.012024
-58.350918
-73.308907
-70.477211
-57.231361
-64.371490
-73.739807
-55.332977
-56.246429
-78.357246
-116.281532
-56.399845
-141.658173
-117.991318
-59.687183
-75.061745
-109.999084
-56.395103
-98.830215
-136.483215
-53.857506
-154.649460
-79.191849
-63.338444
-117.024178
-62.051228
-61.979061
-102.255669
-142.341614
-103.027100
-154.273590
-64.576271
-59.729378
-62.268299
-81.802551
-46.476635
-84.063484
-67.594742
-77.287575
-68.475883
-77.032562
-99.917351
-78.053459
-59.276093
-50.056633
-29.761751
-53.114384
-56.629784
-73.785301
-56.691139
-150.069153
-83.690102
-93.913597
-97.258087
-88.378098
-119.113274
-70.913689
-58.048149
-59.239525
-88.443916
-54.646584
-39.332508
-48.311470
-78.471977
-100.259727
-69.522995
-154.757416
-145.231812
-55.052078
-107.418228
-113.355751
-78.680779
-68.712326
-94.941238
-176.723373
-50.458122
-63.726700
-68.794418
-87.043732
-118.894913
-65.891319
-61.420391
-123.928352
-63.474052
-58.724960
-51.044849
-45.363510
-58.328453
-95.478783
-63.750927
-162.569550
-101.782990
-62.404873
-112.592552
-77.673103
-116.276245
-74.834114
-60.954914
-58.437817
-117.780106
-94.074913
-86.009239
-88.863693
-62.174381
-70.441475
-61.615440
-122.783943
-129.559418
-54.567558
-58.679012
-86.619431
-66.609962
-99.157440
-72.419739
-84.006676
-81.976349
-100.178963
-108.106834
-122.808815
-111.585251
-57.943775
-89.682144
-120.166435
-100.633499
-62.414047
-136.815231
-85.815109
-101.095520
-154.777512
-55.666698
-118.515144
-119.856659
-94.450035
-106.715897
-48.930508
-49.312725
154.258438
-70.243080
-90.248299
-88.658577
-108.063774
-66.427071
-149.676559
-53.074760
-69.652481
-118.874229
-66.510841
-34.824318
-65.158607
-41.719353
-70.190689
-74.098289
-72.236504
-50.038887
-49.446136
-67.734718
-158.934692
-116.167427
-163.605576
-52.872337
-63.000397
-105.149933
-70.165573
-60.969292
-69.099472
-99.303345
-49.394764
-102.886864
-160.797577
-121.244156
-87.318130
-118.490868
-104.708435
-131.784836
-104.428864
-99.131226
-67.419937
-132.165192
-129.195938
-145.590088
-80.441269
-43.152431
-78.722717
-74.170525
-67.248665
-69.970024
-61.239582
-70.603127
-45.424831
-62.402313
-65.662148
-69.270378
-72.502945
-62.764626
-95.423615
-72.111794
-76.970695
64.702736
-61.195683
-44.058029
-151.878754
-63.240398
-66.200562
-106.411308
-106.479118
-63.452869
-66.468063
-106.763924
-78.065315
-76.098961
-132.968506
-80.146095
-122.444191
-53.515091
-67.350609
-100.308395
-130.455048
-151.552048
-48.379440
-16.351168
-59.978462
-148.027924
-162.886810
-111.251610
-66.542419
-99.158150
-62.576851
-47.307014
-51.356720
-83.990875
-59.531002
-53.532181
-61.709934
-149.612900
-138.265076
-76.045570
-61.744789
-72.966217
-67.026855
-150.965286
-90.658447
-120.108437
-114.079414
-139.152084
-75.404083
78.089241
65.870766
52.364655
82.664597
65.822472
-61.699554
-57.754589
-71.249321
-32.120804
-39.692631
-147.140274
-65.573288
-105.044014
-63.961159
-64.708443
-107.140724
-65.087906
-127.945229
-67.398026
-58.818527
-141.468033
-60.275780
-94.897232
-72.416481
-40.530682
-90.038078
-53.453266
-78.195107
-65.069527
-58.418053
-50.267944
-50.879311
-48.847805
-154.997375
-64.644928
-73.019791
-63.726810
-143.590073
-66.739159
-62.913967
-95.338715
-69.873047
-83.433861
-81.050514
-65.992256
-157.875381
-66.960670
-62.981712
-77.037384
-88.588943
-65.105415
-93.046944
-73.908661
-108.101379
-83.624443
-87.730438
-75.311440
-126.600540
-37.502663
-62.342434
-153.365570
-83.492050
-62.280762
-89.803818
-46.785931
-65.580620
-76.225464
-54.979393
-152.375229
-35.536190
-82.224213
-86.559814
-61.108566
-112.734550
-78.273102
-62.345402
-54.043816
-132.559326
-90.256844
-71.280220
-53.629803
-66.205460
-40.056919
-83.142937
-61.683155
-114.689636
-63.563766
-117.025055
-148.178238
-70.512039
-114.782509
-52.661766
-62.364597
-133.975662
-94.337372
-162.862946
-71.014580
-74.845062
-166.141418
-46.839733
-60.350525
-87.844154
-93.378838
-80.699554
-134.104584
-65.889481
-52.843643
-75.826294
-50.045319
-97.392082
-62.077003
-20.472342
-78.770447
-70.563255
-52.264343
-61.648861
-80.186905
-100.475471
-97.150101
-126.268692
-73.684319
-76.264832
-58.706799
-114.501396
-61.852333
-100.012428
-117.682625
32.881958
78.512161
-71.941010
-161.062134
-96.396057
-58.224274
-63.176338
-65.058495
-57.550186
-59.950802
-67.802162
-58.115974
-55.031822
-83.695747
-112.441727
-65.922836
-58.552803
-79.021553
-120.059845
-66.177956
-76.171410
-64.315834
-36.020836
-149.910477
-64.013474
-151.031845
-59.214146
-135.027237
-76.407677
-164.534073
-119.903831
-102.104515
-86.332024
-125.729279
-115.538574
-117.338081
-68.146034
-70.975082
-108.211685
-104.737000
-165.071167
-130.865341
-129.238831
-61.490528
-61.321434
-86.520569
-72.538177
-111.969887
-93.692429
-65.134323
-66.175537
-157.684921
-46.817303
-76.894272
-98.926964
-162.016739
-154.801849
-60.980846
-149.695190
-98.603592
-153.330902
-151.245667
-51.532448
-52.665138
-61.137718
-56.828335
-69.545113
-148.609329
-60.068176
-96.712357
-98.225723
-146.445740
-68.343117
-64.866730
-49.401691
-90.279625
-71.363930
-79.989586
-62.003246
-80.544212
-64.579041
-41.874268
-76.018295
-55.942997
-71.826118
-82.690315
-60.820118
-81.377441
-48.312012
-92.271606
-58.573246
-105.888077
-82.793701
-103.645668
-47.693222
-117.823067
-133.229111
-56.349800
-150.977844
-36.532604
-138.574005
-152.208740
-84.325516
-72.199936
-56.054031
-70.890877
-52.507637
-82.534363
-130.840576
-60.767235
-131.445770
-59.676540
-50.270283
-106.021164
-62.650276
-62.787045
-63.209373
-69.471367
-75.714294
-44.250542
-159.734116
-56.262268
-85.925629
-67.321442
-95.983253
-121.701889
-73.721939
-101.243828
-61.622932
-101.931404
-111.209824
-118.356766
-71.576370
-132.902130
-82.832291
-70.639008
-63.847725
-53.950024
-56.004169
-97.307579
-84.789688
-110.357780
-133.078781
-60.297657
-139.007782
-122.073204
-85.638680
-99.509880
-157.527328
-131.739502
-42.115147
-54.649719
-90.246826
-77.836617
-52.447853
-95.156723
-102.356026
-130.146790
-49.043438
-53.952621
-101.715744
-67.883217
-48.377529
-69.630074
-122.067497
-147.221115
-67.703949
-90.839203
-43.267784
-60.672295
-61.148003
-55.556011
-141.940842
-154.550705
-50.104214
-56.743847
-83.988319
-152.304794
-121.053841
-76.896828
-144.202286
-159.932434
-163.243210
-60.047043
-93.964516
-138.466873
-139.652191
-95.356850
-56.686382
-105.631905
-70.710327
-71.137978
-103.041977
-74.001610
-106.656212
-62.896450
-62.968082
-72.014992
-110.192650
-48.853508
-141.154510
-59.828621
-79.706963
-62.620060
-106.559753
-64.646278
-73.276192
-64.463829
-106.036957
-106.881104
-66.974442
-89.940475
-75.556366
-61.282864
-129.543854
-145.819305
-150.638046
-65.573166
-88.132660
-59.554070
-89.657501
-74.578506
-57.495895
-99.217926
-80.024315
-81.838570
-60.142906
-79.037674
-80.512924
-140.087616
-71.432510
-67.836777
-106.673820
-174.722351
-105.534592
-74.392639
-60.706890
-33.148594
-57.606972
-44.054146
-121.118782
-64.813477
-133.024857
-60.468029
-83.786400
-58.376492
-64.408531
-116.860954
-99.628784
-60.154346
-59.237614
-64.857452
-56.437405
-61.087200
-126.882385
-74.967758
-67.423920
-68.041389
-157.487946
-63.543896
-71.509628
-63.848122
-79.108650
-39.848423
-79.033989
-60.846382
-165.975952
-50.224094
-155.321793
-52.449757
-93.403320
-117.784340
-75.559547
-157.220734
-79.407509
-77.636833
-161.221558
-65.534554
-100.719246
-69.347771
-104.269203
-49.025082
-99.038025
-65.052269
-125.521492
-70.822212
-113.290741
-84.363426
-83.835152
-50.853458
-67.211853
-141.601837
-17.831726
-83.970917
-63.644711
-77.143127
-67.058060
-84.442886
-65.969162
61.324120
55.729301
-59.195503
-56.512951
-90.292183
-56.989899
-89.481613
-59.390522
-151.739426
-85.737137
-33.011429
-98.903519
-83.509659
-120.931923
-82.012642
-59.376041
-63.642570
-164.953659
-57.688778
-70.353767
-66.468697
-146.704773
-61.640064
-63.224312
-151.274796
-97.068268
-162.088959
-29.468910
-125.387093
-61.319324
-154.549149
-95.013824
-80.822273
-61.803696
-141.055542
-56.491619
-76.837524
-81.440277
-51.649761
-77.252945
-36.474819
-114.953323
-71.947624
-121.125420
-65.107742
-131.066116
-145.996918
-67.403625
-66.278160
-66.454102
-51.348175
-66.912933
-80.045944
-42.665985
-92.520012
-101.204666
-138.276108
-127.021919
-137.957886
-112.924088
-61.806801
-58.722198
-108.236885
-63.757130
-67.372902
-70.918167
-80.657654
-85.076187
-83.322678
-118.796028
-138.725372
-128.540695
-131.744293
-52.123466
-124.293274
-99.364845
-96.456383
-75.087776
-140.960129
-125.118279
-128.198334
-71.590622
-82.152855
-81.084419
-82.017746
-84.650330
-60.748875
-129.381729
-69.440704
-94.420059
-43.649227
-69.193581
-48.158306
-53.356651
-62.826263
-58.511112
-128.375031
-49.799530
-86.158775
-34.403210
-74.057144
-54.831898
-139.042068
-148.585983
-56.533440
-52.768993
-43.823784
-59.551304
-146.715469
-87.515739
-73.104973
-81.597893
-57.382450
-151.793091
-47.186420
-57.247772
-63.571892
-43.896935
-137.318436
-65.948120
-85.915237
-63.971714
84.325729
34.822250
85.438774
71.626404
67.658890
59.600693
34.045013
54.206524
-66.884140
-55.047974
-114.342255
-59.792381
-126.494560
-68.778000
-97.490196
-62.779842
-145.733704
-127.644196
-69.203026
-75.100792
-43.468967
-53.089619
-69.788330
-123.150078
-53.841015
-62.048428
-112.223465
-150.488373
-166.561371
-132.255890
-72.536209
-69.717049
71.975906
57.061455
64.915985
81.898773
-57.688908
-109.278633
-73.857529
-78.917168
-143.590027
-65.074226
-139.017136
-79.663254
-169.107971
-59.766674
-136.225113
-75.874901
-48.705387
-88.006927
-30.307854
-55.574657
-91.900467
-158.377182
-70.245148
-60.879604
-89.386520
-133.444580
-67.004066
-149.408035
-137.530212
-88.498451
-142.598236
-67.997078
-77.168701
-57.386066
-46.622074
-97.867561
-125.581558
-71.165428
-71.880432
-135.184601
-118.395889
-65.669991
-162.390182
-95.708183
-66.152496
-123.041809
-92.799721
-128.695969
-68.571159
-139.942307
-65.834000
168.035736
-56.996574
-68.065338
-108.743225
-54.758499
-79.456238
-127.072235
-47.115303
-68.547409
-56.913765
-38.065689
-153.118469
-107.623169
178.119324
-147.085632
-70.360710
-88.050514
-81.860100
-116.558563
-68.387337
-61.542393
-119.850960
-98.261368
-58.774586
-57.858906
-65.445618
-127.453758
-75.134216
48.437737
77.048157
29.478733
61.523911
66.311249
47.017624
50.946331
76.265251
71.080124
49.161037
59.281586
74.466232
58.739349
48.904736
55.350033
43.406013
49.025295
63.853333
71.665756
85.201912
78.595978
63.809673
60.988880
85.733414
84.651749
47.412415
70.297836
78.536987
43.111187
79.050049
95.335281
49.110794
79.816444
66.696297
79.729408
57.551083
48.231979
51.457493
75.064980
-117.501610
-99.378265
-146.558945
-60.890984
-72.620743
-147.135406
-95.713486
-114.935463
-93.429245
-96.947273
-121.972832
-58.396530
-65.550606
-94.796326
-89.356361
-43.372780
-62.092018
-67.321846
-67.658646
-82.660500
-151.393997
-164.786362
-36.347816
-120.437920
-99.265251
-99.667168
-122.016296
-106.459961
-122.609375
-66.680817
-94.972420
-70.046516
-69.241638
-136.091568
-105.697746
-59.997505
-133.736877
-148.052048
-130.753052
-53.580193
-57.233521
-31.963150
-52.454712
-96.144585
-71.649490
-142.483780
-145.777542
-82.398117
-83.543724
-56.878738
-58.849617
-70.886459
-136.089111
-133.016937
-77.263092
-93.292336
-50.659191
-104.528145
-60.474609
-47.610554
-65.892479
-68.422157
-66.675713
-157.799469
-153.093185
-145.364090
-45.841324
-116.772064
-132.452148
-145.648026
-93.923874
-32.677303
-155.969772
-130.149933
-153.736710
-65.500191
-49.215530
-71.228149
-139.239899
-58.663025
-126.677994
-89.181564
-138.865234
-39.455734
-102.831184
-151.869278
-112.847183
-118.832718
-66.004959
-62.034855
-120.385536
-59.815865
-154.978729
-59.203850
-90.088692
-73.008911
-117.049644
-101.558563
-170.504135
-108.444687
-131.348099
-142.644302
-129.795746
-64.904854
-75.630623
-136.178696
-54.637684
-46.220734
-48.050507
-63.639702
-56.215614
-83.744507
-51.751064
-58.250031
-142.768890
-56.697189
-66.943665
-52.643353
-56.599213
-70.563416
-65.750450
-133.629791
-63.628891
-71.752579
-96.560555
-60.938755
-112.834755
-45.713352
-79.036362
-55.667103
-66.310623
-62.268467
-106.571815
-57.994015
-63.163006
-46.190842
-67.231300
-57.334557
-56.970913
-67.194206
-58.632706
-65.401115
-58.626762
45.334011
63.591900
70.689507
73.379417
83.496773
77.663330
67.505051
130.103104
-94.265892
-93.895058
-59.935917
-61.763798
-69.418640
-58.615593
-66.632744
-60.474350
-57.349380
-136.359695
-52.016541
-38.608658
-145.898804
-48.354996
-72.922012
-55.909801
-71.379066
-70.868599
-39.902130
-88.809952
-81.780457
-93.588707
-70.260864
-67.747490
-169.245911
-79.195625
-65.668724
-128.885437
-36.495762
-56.493771
-68.155807
-69.261894
-144.989883
-36.357067
-62.484673
-59.441994
-81.742340
-63.043674
-44.449528
-85.297157
-61.910976
-69.101578
-71.077324
-67.392105
-59.077938
-62.493332
-155.135818
-148.626617
-58.634357
-77.157570
-93.174477
-74.414658
-148.409592
-104.124817
-66.452431
-120.879478
-87.084923
-87.223045
-137.254608
-55.793762
-61.335983
-63.906803
-56.529060
-95.824272
-54.328079
-50.809753
-58.944248
-164.552277
-41.897678
-51.328110
-108.815865
-166.883545
-67.835983
-116.937668
-54.902439
-70.404770
-60.941177
-82.254929
-107.031517
-95.635048
-51.511017
63.707806
47.048038
52.397179
62.201504
54.785267
65.689751
-104.755585
-65.832817
-46.719650
-97.771606
-65.971504
-101.090759
-68.299767
-131.385132
-106.203285
-95.094788
-69.952225
-61.798775
-85.151756
-150.727432
-117.211220
-151.209808
-87.181755
-85.101227
-135.301758
-88.300766
-97.313087
-92.378403
-59.284420
-65.689278
-68.847595
-66.259811
-90.152084
-56.401619
-63.738747
60.987179
92.322006
54.080067
58.208794
55.669228
57.347076
53.366978
56.220982
52.263790
76.218117
-133.219147
-76.395355
-61.954639
-88.678474
-46.839626
-70.304405
-71.135368
-62.301647
-58.340187
-62.719124
-46.807064
-42.906620
-58.853600
-56.673183
-61.617805
-101.307358
-87.768578
-119.777725
-61.529320
-63.524937
-139.458344
-95.400406
-145.629562
-87.573189
-46.522713
-146.702927
-83.243874
-57.467178
-101.454506
-116.922966
-55.241589
-102.610664
-94.047424
-82.710487
-119.338646
-74.633224
-85.476913
-70.715523
-73.588310
-120.548981
-157.708313
-146.863571
-90.171806
-114.112190
-114.953690
-36.053799
-140.187378
-75.201584
-97.123901
-115.427528
-123.234039
-56.711159
-76.215157
-76.219673
-59.700699
-46.278385
-145.562881
-54.561764
-83.177414
-69.488083
-69.531136
-85.761780
-84.633072
-147.971725
-102.339211
-143.150864
-59.194050
-105.077576
-165.606567
-55.438007
-60.496090
-59.314575
-64.797043
-63.034199
-56.241673
-37.903278
-92.424850
-159.038239
-52.314110
-66.027870
-106.485413
-62.657139
-130.661087
-80.242317
-57.571518
-50.513184
-152.215286
-76.055763
-50.173691
-150.142487
-95.937874
-52.499390
-76.364227
-78.854431
-107.197983
-113.595169
-93.244781
-72.591637
-70.276535
-82.779823
-68.743462
-140.382370
-68.138725
-57.133690
-80.060150
-156.279709
-92.532608
-75.805885
-102.347008
-89.369331
-56.991890
-140.755615
-58.776588
-62.568588
-62.770809
-58.857273
-102.411781
-111.549667
-54.429684
-59.797558
-112.141823
15.703853
-52.937866
-146.234787
-86.380463
-86.430321
-53.510494
-112.735214
-57.859184
-58.024803
-51.532906
-125.935760
-105.057022
-57.292400
-66.151062
-94.338120
-118.361008
-91.450607
-70.302811
-77.489769
-76.857933
-59.930950
-147.003983
-130.370392
-83.540382
-147.986511
-82.105011
-91.663292
-58.181862
-106.814819
-120.353333
-92.260078
-82.209579
-67.830688
-78.673965
-102.786362
-109.680275
-115.268097
-100.373993
-59.672840
-95.681183
-95.205582
-44.412621
-56.131470
-151.524643
-48.082832
-94.882767
-100.231651
-54.765533
-153.884750
-159.064377
-147.246017
-128.474655
-123.325508
-79.252174
-79.368225
-52.353188
-70.013428
-74.345810
-73.443367
-90.435104
-56.013958
-80.179863
-103.267685
-66.620079
-97.334534
-151.774689
-73.770668
-92.986084
-123.036301
-62.140682
-67.266083
-60.664684
-41.761002
-63.777920
-65.264420
-46.406952
-89.530632
-30.662821
-160.801376
-93.315331
-60.283466
-65.609795
-77.420013
-98.297493
-62.306213
-119.801498
-58.599667
-72.003098
-66.734482
-76.441498
-48.476929
-116.809113
-60.767330
-80.449707
-73.146034
-65.552628
-131.786194
-78.547119
-118.158470
-58.610863
-54.541214
-64.093018
-66.353035
-73.306061
-71.068878
-58.356949
-150.020966
-68.441170
-75.352455
-57.956326
-70.411354
-118.991997
-58.629467
8.244811
-100.075722
-80.995216
-65.999939
-119.176224
-49.466442
-29.310682
-60.808357
-141.388672
-56.200111
-61.411076
-96.427605
61.598808
-127.620018
-120.423225
-55.811546
-96.947357
-78.923119
153.017563
-43.145596
-93.366928
-129.217010
-59.435791
-179.809219
-113.644257
-53.506874
-103.304764
-74.611488
-133.484970
-69.266243
-120.873779
-60.248779
-112.349205
-61.094551
-60.002022
-89.830376
-74.899391
-70.472633
-86.149521
-63.158791
-95.265495
-65.571289
-117.571114
-151.323959
-90.935493
-101.766907
-72.973312
-89.843170
-143.020294
-63.325130
-56.434906
-54.812599
-98.166191
-173.541168
-100.605812
-150.618027
-100.078690
-88.676590
-89.972336
-58.915638
-70.033081
-65.500061
-64.257950
-57.583477
-63.299267
-58.706367
-49.562244
-64.398735
-66.618408
-81.148209
-84.932823
-56.824894
-142.992523
-107.039047
-80.074692
-83.195023
-125.278107
-74.292725
-86.607811
-153.526764
-174.447433
-87.741844
-68.222061
-145.352509
-57.672405
-41.522888
-111.558868
-69.777267
-88.365036
-49.384041
-35.202190
-73.797974
-59.155998
-154.997177
-59.341846
-54.494308
-55.916103
-140.982803
-82.253052
-63.109905
-66.983566
-49.341068
-66.701393
-68.914963
-60.588146
-160.317337
-50.228012
-64.864449
-55.584332
-57.242924
-65.333702
-45.437645
-73.808739
-155.710907
-68.323524
-60.042030
-21.372892
-77.246513
-112.245796
-79.001236
-65.558395
-163.167587
-92.998459
-82.461258
-136.050781
-149.804657
-61.463879
-65.639748
-63.043381
-139.423019
-108.297043
-83.283005
-63.504555
-63.631958
-59.690094
-160.918381
-86.270866
-147.044250
-93.196480
-77.060738
-72.629005
-74.787254
-97.098839
-35.688946
-91.035606
-71.095337
-67.765419
-54.811352
-50.768658
-122.297974
-30.173138
-86.564270
-75.784515
-68.962433
-19.880465
-111.708939
-92.357582
-97.475868
-54.621048
-135.833008
-67.219040
-124.829811
-38.016479
-38.610489
-93.538284
-61.186192
-90.492462
-119.269798
-28.258572
-34.496223
-72.098793
-109.640617
-125.633224
-70.966713
-55.707920
-62.238415
-69.610100
-85.896294
-117.184822
-103.493835
-134.226486
-150.044418
-80.798508
-63.218472
-69.624237
-118.726562
-63.018192
-101.803177
-139.193954
-68.183998
-171.843704
-123.957779
-100.098763
-108.842033
-92.514404
-88.342331
-102.691193
-64.185638
-59.448097
-148.224518
-58.772888
-65.630341
-86.804749
-116.978195
-88.944405
-42.173672
-68.628128
79.677010
39.602554
61.695953
53.107731
87.235313
91.504303
-60.079910
-94.645645
-60.443085
-82.377357
-76.726151
-136.058151
-130.309433
-48.965115
-116.990440
-142.042038
-44.626167
-137.275497
-93.118805
-108.331230
-104.189514
-118.853470
-152.175156
-66.823311
-144.132004
-75.866531
-70.331299
-59.176918
-131.454575
-93.881035
-57.451546
-128.603165
-132.729446
-58.138432
-72.445274
-58.753395
-100.374184
-84.219452
-73.574875
-88.430962
-57.163116
-104.385414
170.496246
-69.654472
-136.309204
-100.278259
-141.059494
-46.293873
-66.819542
-71.407677
-55.817814
-75.820465
-158.361725
-70.637146
-146.245087
-78.884315
-120.449944
-162.462906
-71.177292
-79.493973
-91.015862
-47.051365
-153.239212
-33.452663
-65.019653
-88.258057
-67.052895
-56.435589
-152.336456
-71.192421
-57.414593
-65.388626
-124.809723
-126.797035
-94.499275
70.582832
62.571224
57.351871
59.340660
-70.418579
-66.586006
-109.546463
-81.355095
-83.268867
-53.602314
-71.211212
-82.073570
-156.805481
-75.494446
-110.558289
-165.242599
-54.573315
-57.467281
-58.673058
-61.043091
-23.213684
-60.706650
-80.748596
-60.173733
-113.305161
-72.313782
-70.991104
-120.610535
-110.150452
-118.140083
-53.010098
-162.990005
-149.516327
-111.884872
-170.431137
-59.356293
-100.691032
-58.410408
-53.948662
-58.050247
-118.671371
-63.454708
-67.291481
-53.133205
-45.593575
-83.960106
-139.616806
-179.153259
-63.812946
-153.612183
-67.306480
-107.522705
-62.836304
-62.867142
-64.068253
-56.591434
-57.816204
-63.022671
-160.075836
-90.713531
-67.589439
-159.871353
-72.045219
-48.303841
-144.847626
-79.960716
-117.507401
-117.892883
-99.610794
-122.029778
-80.360397
-81.100540
-66.679367
-92.078667
-158.196091
-130.222794
-140.549042
-122.810883
-71.368858
-102.087936
-68.645218
-89.576172
-84.677979
-77.928864
-116.705017
-89.784775
-130.758728
-118.196182
-105.587547
-155.410095
-68.313744
-69.061066
-67.210182
-127.697800
-64.608139
-53.713692
-71.832420
-78.408363
-56.944138
-64.872200
-116.964523
-95.505943
-161.281525
-105.982712
-110.605591
-96.109375
-102.971771
-73.387375
-57.192543
-93.351578
-88.778381
-125.097382
-100.026489
-132.893967
-42.392841
-64.679749
-53.469250
-88.562698
-63.177776
-59.707653
-110.992920
-146.182907
-133.214859
-106.815536
-139.503021
-97.809227
-72.945747
-123.256538
-81.545265
-65.913376
-45.341675
-59.210491
-59.795933
-52.553932
-68.524216
-41.157158
-63.065434
-53.307915
-148.121643
-68.809525
-73.507011
-64.880211
-140.907593
-108.412880
-68.170776
-83.046822
-88.631439
-90.553383
-65.506767
-60.000004
-63.972885
-142.286453
-132.841522
-52.726440
-84.033936
-158.821060
-103.515259
-69.517700
72.029907
70.899902
53.842003
57.038040
79.692009
66.880219
-149.158249
-44.179237
-159.375992
-58.458897
-55.961262
-118.867798
-103.437668
-70.720497
-64.354980
-93.148926
-99.921188
-67.399292
-142.172577
-128.494461
-101.557320
-55.732327
-67.150108
-123.386375
-74.018158
-71.339828
-57.368046
-92.054848
-69.187439
-47.772980
-67.418266
-67.960136
-156.784088
-41.261913
-77.044785
-24.453642
-88.393364
-143.590027
-47.837021
-54.192539
-61.477161
-64.016029
-118.464676
-94.669411
-77.137627
-93.333321
-74.123009
-69.063751
-69.261497
-59.510979
-95.472664
-130.750397
-129.759613
-34.377090
-37.848866
-75.251053
-57.513050
-137.119583
-167.062408
-56.412251
-57.057171
-141.562378
-118.289391
-113.740028
-62.647400
-55.065876
-41.635406
-53.940929
-83.342819
-70.490349
-125.981873
-95.155197
-94.307381
-77.242233
-90.953178
-110.642616
-86.052444
-141.783279
-143.012329
-71.084709
-71.964279
-43.579002
-132.553589
-123.320534
-59.098221
-96.794044
-57.523052
-57.992348
-143.139328
-151.953262
-59.449459
-66.842552
-75.061798
-75.552696
-71.630936
-163.115067
-66.974327
-29.982033
-81.176750
-67.430824
-92.445511
-131.054413
-78.962975
-124.058006
-60.126801
-113.550026
-165.046844
-60.594143
-64.709442
-99.398705
-60.922634
-83.629570
-74.468964
-56.522923
-88.150085
-112.547859
-67.763702
-67.237183
-113.851418
-139.440948
-116.367485
-79.710976
-64.207535
-90.500549
-58.487495
-59.509804
-85.772827
-63.871212
-53.643562
-63.917496
-128.170395
-44.001919
-82.234787
-114.434052
-74.636162
-70.799667
-113.275345
-61.552849
-85.922676
-101.146248
-92.230385
-33.731289
-107.298035
-145.541153
-146.236191
-51.491184
-69.190948
-108.689262
-69.942032
-44.972656
-86.269844
-77.012520
-62.114746
-64.824486
-52.172089
-146.535828
-47.445980
-69.630211
-47.540947
-70.940369
-54.857918
-127.984894
-82.810097
-107.729469
-60.620762
-115.802589
-53.920418
-108.492805
-111.844292
-108.655403
-72.435356
-145.817810
-155.686066
-129.658081
-57.134010
-120.955688
-111.337585
-55.572506
-70.570557
-64.754494
-35.924706
-133.113876
-65.764961
-67.496201
-79.990341
-92.351463
-98.468254
-135.943436
-149.950470
-79.421570
-91.803619
-94.884720
-65.544312
-137.041763
-140.610336
-124.801964
-91.883842
-63.187355
-64.689209
-39.746235
-95.892670
-81.759995
-100.681549
-64.419456
-113.673904
-146.696976
-93.999260
-64.636681
-78.436920
-148.932724
-58.768974
-54.079597
-74.856056
-65.516136
-117.105011
-64.706078
-53.755894
-65.166939
-43.211761
-57.832771
-61.673340
-64.561806
-73.541885
-68.610092
-55.980972
-66.166183
-150.817017
-135.019989
-31.813292
-89.483635
-140.071671
-52.077087
-83.912735
-124.626152
-126.602715
-82.810425
-46.124416
-123.609352
168.188736
-111.670036
-145.607651
-53.064781
-87.338814
-65.093559
-58.852268
-75.490150
-59.094666
-65.838577
-152.815628
-117.910904
-71.917809
-61.166718
-67.462227
-67.840866
-52.256145
-60.317261
-73.853905
-108.722984
-150.668152
-125.931892
-58.749146
-47.763542
-59.381737
-65.281097
-160.705032
-65.609467
-126.109505
-76.937515
-64.753021
-91.201973
-73.596321
-163.463394
-52.636093
-128.923462
-80.325554
-62.915081
-120.686264
-153.888626
-65.820450
-120.226845
-78.558136
-133.094803
-67.081085
-87.912918
-157.737671
-132.329391
-89.759476
-60.487225
-62.470165
-94.292938
-127.656189
-127.710434
-68.200653
-121.213478
-60.725494
-107.145409
-63.355957
-86.787270
-76.257133
-150.073090
-70.559540
-56.549892
-78.158432
-71.676804
-66.481270
-94.002747
-72.653152
-111.799927
-65.437653
-82.169151
-155.965454
-71.548500
-102.607658
-60.853924
-58.772346
-71.878723
-62.809010
-69.830383
-141.372406
-154.690140
-95.202690
-67.109200
-161.366867
-155.454300
-117.800659
-124.284058
-59.385658
-149.841248
-38.814545
-87.031929
-70.042374
-69.624756
-59.478413
-53.110859
-62.030441
-59.157009
-58.886406
-87.466125
-83.170425
-71.157532
-171.970840
-66.351601
-88.419716
-86.333771
-168.224686
-74.336067
-92.876617
-60.394619
-83.093994
-116.630981
-74.583244
-77.437836
-47.645008
-56.772305
-76.053833
-73.188141
-97.169296
-106.234711
-106.325310
-58.084450
-68.304024
-73.019585
-67.530907
-86.830223
-50.435329
-57.769955
-57.294685
-100.848007
-63.741131
-75.371422
-61.154793
-60.950050
-51.434280
-84.330826
-52.394619
-62.831501
-61.726185
-68.918121
-135.206299
-64.200790
-57.489616
-69.001411
-68.758865
-95.398842
-106.720764
-92.487473
-153.579468
-64.404884
-65.628448
-113.759789
-59.319412
-50.149109
-74.798866
-57.759197
-101.444901
-56.698029
-66.899681
-63.937744
-26.969095
-148.544189
-66.773193
-98.100883
-62.435604
-98.473541
-113.286583
-107.065025
-89.408447
-61.262005
-93.585373
-102.826622
-98.287918
-78.265953
-118.567406
-52.791759
-110.058250
-66.341148
-94.528732
-56.708435
-52.723438
-93.535477
-74.205162
-68.695961
-115.847885
-62.103855
-87.445419
-62.872559
-120.493126
-120.089226
-61.377041
-75.933128
-151.829147
-64.036469
-154.201538
-82.198730
-118.268417
-78.141045
-56.880981
-84.067093
-137.000488
-72.820496
-66.309425
-104.972000
-83.731705
-65.623650
-69.279388
-58.729336
-67.537308
-56.092407
-81.747551
-48.285534
-62.119446
-156.910477
-47.829174
-54.970558
-61.565144
-98.355011
-43.803532
-48.006645
-134.042343
-69.363930
-157.349365
-113.710503
-94.087616
-87.665100
-127.230476
-162.407394
-51.186264
-60.642426
-67.456650
-53.757351
-77.333176
-72.001694
173.519028
-53.863411
-60.413418
-44.058746
-62.574993
-70.908524
-58.299911
-48.480053
-52.962605
-109.283958
-160.104675
-156.485901
-63.095371
-67.768944
-53.663067
-73.869865
-73.054977
-53.300217
-58.655304
-53.946373
-133.109650
-59.658611
-48.613266
-57.478382
-68.857155
-101.810089
-128.106415
-139.088593
-101.239517
-106.470337
-64.904480
-137.753754
-87.379211
-56.107986
-109.554955
-103.849869
-127.876984
-57.202019
-99.887054
-134.918137
-127.667213
-99.518967
-141.084259
-142.631882
-85.682304
-126.270958
-110.732124
-102.520317
-118.626511
-126.576851
-93.549065
-55.704903
-64.595352
-62.926613
-73.649109
-59.234039
-56.883133
-97.048317
-57.991684
-110.441254
-91.150246
-108.069901
-51.331253
-68.340630
-58.594559
-61.790150
-55.054829
-66.629288
-113.759575
-162.238632
-59.017204
-72.855240
-73.980103
-155.798965
-76.182838
-124.968498
-92.994797
-68.808983
-99.892670
-86.832413
-73.900154
-116.147125
-95.107185
-156.430023
-91.600014
-76.275208
-92.799538
-61.617420
-64.983223
-77.555191
-50.422871
-108.396439
-150.106430
-61.807533
-85.686035
-67.182419
-140.664185
-135.347900
-136.191757
-56.287704
-67.274773
-106.986198
-61.835262
-71.672470
-73.375725
-35.949234
-62.095779
-73.261765
-71.796692
-58.900242
-127.534843
-28.784332
-50.957523
-123.654724
-60.403976
-51.746574
-134.305679
-73.707443
-96.161247
-108.064323
-71.608047
-114.292442
-63.883766
-110.016190
-99.716812
-77.511627
-92.701630
-76.484612
-89.863297
-55.954494
-77.564629
-34.231655
-72.935928
-72.297081
-54.293385
-68.588005
-96.827141
-79.747025
-115.031319
-77.015900
-60.889301
-63.683422
-74.482880
-71.427917
-70.521057
-88.282280
-57.874367
-58.216213
50.042149
46.318436
60.700668
55.387070
55.453484
50.695457
65.315407
97.323723
-116.673759
-62.371986
-59.490044
-165.828201
-152.065445
-116.845543
-111.600464
-90.555649
-91.249001
-110.487648
-124.789940
-134.613998
-137.962570
-166.292114
-154.667664
-170.514114
-76.853035
-63.518692
-62.928799
-98.080292
-64.503807
-85.367622
-110.463905
-69.934250
-102.815247
-75.291260
-53.565639
-95.475029
-50.237629
-88.891319
-38.778576
-88.161003
-87.469337
-60.670300
-91.610062
-71.537292
-120.222580
-59.642868
-57.155251
-34.221977
-69.651863
-70.445740
-105.314384
-108.171257
-119.376076
-154.741776
-113.990318
-78.174995
-80.597992
-62.775513
-64.739563
-57.479229
-63.759075
-152.615082
-93.840660
-57.927410
-129.613083
-64.911057
-36.189133
-64.848648
-65.393143
-55.788700
-53.258923
-54.064251
-65.607971
-151.683640
-58.663502
-120.211433
-52.058739
-146.552414
-90.971153
-55.251156
-154.410706
-162.176285
-132.305939
-44.538670
-149.617813
-143.895935
-116.621826
-142.727280
-58.212204
-89.076790
-65.094475
-61.247684
-56.977604
-21.855074
-63.073582
-61.697681
-60.610268
-151.351837
-94.663551
-93.555862
-87.131325
-97.767525
-85.009926
-63.041153
-70.053070
-65.651978
-59.950466
-116.972572
-96.612648
-91.153343
-68.710747
-76.829460
-64.527908
-135.208908
-78.811287
-100.489128
-46.738152
-62.134548
-53.802799
-144.288666
-58.827724
-20.483402
-112.816315
-66.813957
-112.671257
-106.723854
-65.449570
-52.280853
-64.340744
-107.814056
-114.763153
-60.554916
-89.006378
-124.247566
-22.118809
-127.781113
-30.275591
-101.365982
-83.192787
-80.358650
-123.370338
-59.143089
-57.013393
-64.259567
-80.323906
-56.235878
-61.281219
-131.693756
-58.460438
-65.958191
-56.583572
-87.694450
-76.592049
-140.872543
-54.873039
-97.995331
-140.295883
-40.762508
-57.305134
-160.988831
-103.475418
-38.568432
-118.315033
-63.758774
-75.742966
-62.809708
-57.822964
-79.347984
-74.490326
-154.054504
-59.375671
-117.488861
-96.611198
-79.213020
-74.179512
-65.418808
-100.112099
-92.985703
-65.523438
-67.679398
-61.957504
-40.888214
-72.847626
-135.886978
-149.154327
-81.758118
-91.654449
-112.622566
-51.250626
-56.584373
-69.319725
-99.793877
-78.833260
-80.283577
-64.060280
-155.807281
-151.714188
-72.119629
-58.295689
-68.441704
-58.391605
-76.866829
-163.507294
-58.637562
-64.614578
58.536125
51.030537
44.378296
62.651669
87.575012
27.006565
-61.467060
-81.363411
-142.836975
-81.689545
-64.358833
-129.157059
-58.013412
-56.260536
-164.427322
-98.425804
-73.597160
-122.913689
-75.574593
-137.570206
-60.089352
-77.853912
-71.018372
-31.484629
-91.160370
-61.191471
-72.965462
-74.342796
-55.941677
-35.532135
-59.191753
-55.280327
-69.167885
-120.130333
-75.775032
-104.908119
-96.211388
-103.086197
-90.096138
-45.425247
-105.185936
-68.710022
-108.066101
-61.167580
-111.431808
-126.419037
-73.673859
-68.454849
-66.247147
-74.127357
-144.063904
-64.216095
-75.239143
-58.899593
179.176224
-100.117973
-68.083611
-94.412064
-130.403030
-68.754875
-80.255508
-65.235489
-97.422401
-67.360268
-114.330627
-94.725708
-65.877373
-65.061890
-58.838013
-95.556442
-138.664734
-130.669373
-80.167397
-63.394062
-42.743721
-70.566605
-61.890930
-64.169243
-106.978073
-68.594360
-140.193558
-95.558731
-55.128826
-56.673824
-48.351833
-71.808060
-21.444550
-68.726654
-65.378548
-97.696320
-49.882786
85.342537
57.590252
47.197742
75.149963
51.546745
54.931190
75.844772
54.497074
79.201607
70.478905
54.128002
62.839287
57.644909
38.174347
55.836960
36.141773
-92.152122
-109.113060
-90.752220
-68.083015
-96.584953
-40.926151
-98.263397
-158.538620
-58.761318
-78.526718
-88.366920
-57.400341
-69.041039
-57.969063
-50.558735
-116.720055
-60.019539
-72.030540
-64.938843
-63.128128
-65.471718
-33.273605
-119.855850
-139.052826
-136.874283
-66.375031
-82.246033
-85.263405
-65.656113
-108.992218
-99.627319
-98.563843
-55.830280
-101.957359
-76.023598
-56.802567
-53.072674
-135.595474
-82.122719
-59.726646
-100.505203
-139.319778
-64.118828
-93.064621
-117.362053
-87.623222
-54.004997
-142.103851
-89.691460
-122.168785
-120.749992
-99.507423
-104.907623
-62.359924
-115.780647
-99.425880
-78.349380
-68.783096
-101.342377
-55.039429
-87.134102
-43.612953
74.123428
40.149555
48.048557
39.415653
51.759296
63.974049
-129.445557
-152.898804
-54.723057
-55.543991
-91.564423
-161.208786
75.802582
72.034615
59.042618
47.785355
86.008621
-67.724037
-139.407959
-150.501831
-95.904816
-76.631996
-113.077438
-123.933708
-85.613480
-85.400810
-106.488091
-81.201141
-64.642685
-52.633717
-87.069366
-98.502647
-72.791702
-92.670700
-58.595314
-65.250298
-55.967552
-92.028374
-113.586761
-146.363708
-117.869987
-124.380020
-88.794472
-55.482693
-64.978378
-61.948044
-56.947880
-53.710197
-140.596115
-77.481117
-146.258362
-61.912090
-77.303619
-63.686676
-66.615570
-108.656586
-71.767883
-61.219753
-67.863937
-84.017738
-83.110245
-59.144497
-110.127205
-87.508575
-113.293076
-71.255272
-61.143726
-91.263000
-104.665115
-130.581467
-101.830612
-47.144020
-120.247704
-131.279099
-55.776878
-140.838547
-131.586777
-61.383045
-61.321026
-60.022598
-72.067749
-73.525955
-40.212551
-152.375153
-152.678818
-77.657471
-36.390743
-105.587769
-84.997856
-94.109055
-139.390182
-151.017120
-166.402954
-129.214157
-50.119694
-77.988747
-74.679771
-62.855324
-73.406364
-90.154922
-65.709084
-89.341011
-75.935196
-60.288677
-89.331657
-58.000179
-98.025352
-86.228882
-81.278030
-86.213509
-153.103287
-150.355560
-93.303787
-95.870132
-109.099060
-113.245445
-89.086121
-73.144447
-53.616001
-61.893448
-42.021980
-60.587082
-88.727066
-67.773560
-71.277687
-97.722847
-94.640602
-159.869797
-69.534332
-96.837677
-110.214546
-57.088612
-62.104774
-41.279377
-70.665512
-83.065132
-100.247185
-61.261208
-69.217583
-64.844841
-163.374908
-85.576210
-73.819878
-91.587341
-175.967972
-53.732609
-76.824722
-68.080193
-85.453163
-63.474701
-75.449951
-60.992001
-67.804245
-60.701992
-66.912529
-155.656128
-130.784332
-76.149178
-150.378784
-49.288052
-82.388481
-124.516266
-112.880676
-60.129826
-59.229397
-130.927414
-108.084763
-157.449631
-69.945488
-58.499653
-60.939354
-79.851913
-83.628372
-129.811691
-64.381538
-149.210022
-160.085175
-53.756172
-65.963783
-46.443829
-73.210999
85.607452
69.348801
46.895508
74.083290
52.120270
54.928474
37.534370
71.766060
76.573509
-158.414688
-145.662796
-74.195816
-83.353180
-48.925938
-29.928488
-62.725018
-55.229195
-72.831345
-65.161804
-98.689651
-34.301971
-60.243523
-44.989765
-73.410011
-132.437912
-65.744095
-60.368870
-53.511837
-62.973698
153.068604
-123.039093
-63.267723
-54.132816
-48.490326
-44.951469
-65.300423
-58.902905
-90.784004
-133.314590
-47.108723
-30.933023
-85.885933
-79.817581
-57.783588
-72.673233
-88.660957
-85.801872
-36.895000
-47.619785
-60.105579
-33.528366
-56.256252
-56.757938
-52.940910
-52.437080
-55.211693
-82.921707
-123.334770
-60.608212
-58.283497
-82.835793
-129.141739
-29.345530
-78.968918
-72.409721
-80.484123
-86.954010
-64.828995
-58.791813
-59.273449
-122.730286
-74.929710
-68.954666
-85.153725
-54.687107
-122.124298
-111.343376
-66.311562
-113.028206
-57.710136
-71.154533
-113.154991
-99.588905
-130.685822
-109.610863
-113.859818
-162.153946
-111.994621
-73.658829
-63.750851
-67.681076
-75.606461
-124.086746
-126.223953
-97.290466
-48.019707
-61.580681
-130.019821
-27.792646
-88.761879
-64.433998
-125.342789
-70.061974
-117.884644
-100.542908
-94.158699
-110.797447
-115.190178
-160.660446
-103.718002
-156.697281
-129.930740
-95.185707
-61.670593
-72.310204
-71.872742
-74.576553
-40.776684
-62.666737
-80.289772
-146.351379
-60.198360
-112.057396
-71.495735
-139.845718
-74.061440
-42.788383
-77.565048
-76.592682
-136.691895
50.861492
79.191750
53.109043
39.260715
53.645363
59.976658
65.073380
-69.404945
-69.375679
-120.051331
-62.887222
-60.705734
-94.884575
-157.561523
-65.128784
-89.881325
-87.695755
-72.999855
-59.140144
-98.126526
-119.689865
-98.152901
-121.616539
-96.795059
-57.143593
-106.072357
-109.217133
-93.751785
-104.593735
-105.052788
-60.561657
-49.307404
-129.524658
-124.949097
-58.858231
-54.085583
-74.564728
-62.436790
-60.790928
-59.676659
-124.310799
-71.884033
-60.177631
-51.484978
-59.723873
-36.237957
-115.542259
-133.780258
-62.658173
-80.014442
-66.903961
-58.005154
-168.106140
-62.801880
-69.132263
-72.030312
-48.495453
-66.766396
-85.794945
-67.914085
-76.147171
-65.681274
-62.226776
-63.114536
-56.631073
-66.567924
-140.076736
-63.413780
-136.077499
-80.386948
-147.305984
-67.245972
-56.795593
-96.192055
-70.401230
-64.488831
-138.066818
-57.519382
-62.671902
-56.469124
-82.966446
-40.763626
-51.290749
-75.467545
-58.905380
-101.344986
-125.720100
-151.371918
-96.495270
-70.522522
-78.393845
-71.280907
-148.595367
-167.570709
-69.014259
-151.405670
-62.061848
-57.271481
-56.238605
-119.641655
-59.462914
-88.000488
-104.588608
-108.928757
-130.236832
-73.793282
-60.037441
-74.044632
-68.069801
-64.428360
-84.175354
-66.983612
-65.507370
-112.550476
-101.752266
-95.796104
-117.550255
-130.800339
-54.634422
-134.870895
-147.042450
-66.401680
-90.275597
-110.233978
-69.641144
-57.051342
-73.227737
-78.406273
-132.314575
-38.204712
-56.719864
-38.388756
-149.473160
-153.590454
-56.739937
-74.916618
-82.522545
-156.322617
-55.031483
-32.096054
-116.729797
-74.384979
-100.478111
-100.290726
-84.664452
-78.532829
-100.244766
-107.283379
-72.641800
-93.424187
-94.835846
-82.316727
-68.274475
-92.231636
-48.293755
-61.945217
-128.121658
-88.761147
-66.416077
-68.112167
-71.036011
-34.098114
-165.549774
-101.136658
-64.797081
-94.220406
-90.062775
-146.024597
-74.706184
-35.315342
-151.889893
-140.218811
-86.650200
-100.930748
-77.483475
-73.209320
-87.652206
-108.093422
-81.321754
-58.395061
-51.235397
-48.482700
-88.568817
-71.896210
-140.997452
61.595791
66.703682
-63.417622
-54.231903
-60.929436
-72.431000
-59.713989
-66.468979
-65.662743
-54.210018
-57.599194
-159.324707
-127.223602
-79.673637
68.484711
-51.251251
-61.586945
-154.476318
-99.428406
-61.265537
-62.378025
-105.194107
-89.661880
-162.799728
-87.969131
-145.043015
-61.213108
-151.843201
-122.733223
-66.937439
-54.304302
-59.774261
-141.280594
-67.236420
-143.573456
-147.768082
-119.631401
-53.476536
-32.155518
-93.496674
-96.646416
-89.632126
-119.783836
-98.095726
-85.054337
-155.588821
-57.225380
-62.659283
-77.984253
-49.407017
-36.309299
-60.808514
-75.717682
-73.172623
-32.036381
-161.310638
-74.676025
66.386208
60.804321
77.719681
68.269867
49.767830
49.287525
40.965805
64.584534
50.432140
-48.487415
-147.017395
-140.165970
-66.593315
-37.531696
-68.242111
-85.029785
-56.315464
-50.317726
-71.688217
-138.360703
-68.260071
-142.852676
-39.322903
-67.707764
-135.603302
-160.303223
-160.210602
-148.391129
-66.415291
-159.548813
-108.281113
-120.919502
-79.018211
-79.453339
-86.506493
-101.373550
-57.817623
-142.801239
-72.960381
-63.216381
-116.742500
-126.513908
-47.035511
-116.196632
-60.998642
-78.522057
-150.135712
-58.893364
-68.463150
-67.319916
-60.232838
-73.415222
-60.652908
-64.257256
-82.515144
-69.617271
-68.556854
-64.881340
-70.921951
-80.478760
-67.714485
-61.226776
-83.641182
-58.113876
-61.041691
-57.394279
-89.841888
-6.699341
-42.748581
-31.693453
-77.764977
-80.316948
-68.927628
-105.315079
-79.499153
-126.474663
-113.144409
-122.581985
-66.649368
-116.464333
-65.846573
-92.430298
-73.120636
-73.690063
-108.934845
-102.274223
-71.180214
-52.407673
-103.594467
-132.556717
-67.542252
-63.780209
-63.179554
-118.067886
-150.677933
-73.621796
-145.510635
-68.167183
-94.963226
-97.096832
-64.912216
-65.521355
-94.533005
-57.318527
-140.585617
-32.985783
-88.391167
-154.465820
-47.089890
-81.677109
-60.350269
-68.329437
-47.111980
-50.702637
-148.833221
-105.043709
-63.090748
-63.517929
-60.470387
-69.300713
-61.909992
-60.872581
-141.916504
-61.854424
-71.892830
-60.160919
-65.971664
-138.225723
-91.741669
-152.943527
-64.988396
-155.231232
-65.114342
-126.826500
-91.332863
-64.017845
-94.543640
-117.010918
-152.957336
-86.762833
-121.660606
-123.783470
-156.514755
-94.006172
-109.057961
-65.795731
-121.142609
-56.502693
-24.106474
-60.246609
-84.166473
-87.148628
-42.413815
-68.335648
-118.247360
-89.641403
-84.224678
-52.864410
-115.369263
-68.369316
-56.523560
-142.465866
-74.852097
-103.161491
-43.967533
-63.552689
-37.606857
-64.168961
-65.553177
-77.719734
-94.913849
-92.401848
-124.171822
-74.668091
-59.406197
-110.364052
-61.959492
-60.174461
-88.243050
-100.151649
-56.633274
-92.127136
-70.036682
-61.607723
-146.856766
-58.745510
-151.888611
-58.593464
-66.007385
-73.981041
-132.333344
-41.904629
-29.119051
-56.734486
-155.095169
-74.374321
-24.998354
-65.830833
-74.838997
-58.893814
-61.644058
-134.074997
-128.120148
-105.461540
-65.616318
-29.344893
-71.031448
-58.479141
-80.837502
-123.576965
-112.064987
-121.615326
-87.771164
-60.180138
-109.025780
-57.220474
-51.862949
-114.293114
-101.262627
-100.341774
-156.885468
-103.145592
-77.331955
-127.915833
-88.283760
-109.703636
-59.634644
-69.750916
-99.122482
-75.221863
-89.570328
-62.146126
-115.053726
-99.023712
-114.755585
-95.362350
-58.518436
-80.712273
-52.714535
-50.405579
-57.462242
-73.452271
-80.301819
-58.489651
-46.502567
-117.593597
-93.326118
-69.776619
-57.882713
-25.454422
-124.539803
-91.433304
-56.088131
-73.778290
-63.252888
-124.840851
-80.247017
-65.259804
-49.403023
-59.247276
-79.513260
-94.367149
176.992004
-88.571503
-66.594833
-173.898819
-58.052807
-65.483963
-98.121750
-62.329391
-66.571121
-76.753448
-153.380249
-149.871704
-135.135696
-89.059448
-72.688171
-39.029419
-63.665386
-82.492210
-158.669418
-89.552399
-66.190491
-148.178848
-140.693298
-140.092651
-59.150867
-69.514854
-85.496841
-66.630074
-42.607311
-77.304367
-69.498772
-63.091896
-60.669910
-60.133106
-50.043919
-111.321320
-64.217331
-73.747993
58.648624
88.927505
62.926693
55.164188
36.101364
48.558910
45.088356
75.566200
56.004604
-63.450233
-59.507332
-80.215111
-76.817047
-58.899887
-95.163330
-78.610268
-110.391312
-92.279526
-84.065422
-61.337296
-72.033096
-74.381332
-66.128387
-67.563759
-78.300896
-78.956253
-79.357361
-61.646919
-41.431934
-78.939453
-58.226315
-79.118286
-82.669052
-130.966202
-157.084335
-99.044983
-73.646706
89.854073
59.605568
91.431824
52.830746
47.212296
52.945419
82.495506
64.452782
-67.788719
-69.909393
-137.408005
-51.278198
-128.033752
-87.932724
-106.924149
-89.696304
-40.141636
-56.296967
-79.940277
-37.740986
-54.451496
-155.632248
-56.776844
-142.980515
-111.198135
-131.063187
-134.595947
-108.061455
-54.313400
-77.940437
-57.035873
-149.194550
-50.208607
-154.453522
-51.331688
-147.076675
-83.613899
-37.721451
-84.246635
-82.101295
-60.962002
-89.277107
-77.001289
-67.029953
-151.090881
-80.052719
-132.023636
-91.655373
-66.508286
-118.882233
-121.213638
-45.788498
-74.097000
-91.772499
-66.212692
-93.959488
-40.768650
-96.560204
-90.686790
-58.222584
-64.108673
-60.109501
-61.182953
-115.109047
-74.668419
-54.696201
-154.306625
-83.861435
-117.357658
-143.140793
-65.990303
-91.692299
-66.518982
-65.816925
-70.857506
-61.832851
-47.954556
-70.043907
-105.264641
-67.747879
-137.780365
-162.240814
-41.669151
-145.507736
-71.039459
-58.174301
-89.398117
-145.086044
-53.793182
-101.537170
-122.685013
-173.533508
-77.248695
-142.179779
-37.619499
-92.957710
-66.864204
-50.435772
-77.813583
-56.427380
-70.733025
-66.309769
-142.201782
-56.952408
-122.236198
-129.974411
-58.953632
-81.160851
-150.858414
-159.670166
-161.167282
-58.736927
-98.199188
-163.315781
-67.011292
-143.477036
-150.562790
-51.821289
-63.313179
-59.563602
-56.055935
-119.436203
-87.607475
-138.561386
-83.906479
-83.805809
-68.723251
-78.053085
-59.580555
-53.247196
-53.049412
-118.174408
-117.467445
-72.531433
-62.895416
-55.293278
-129.885773
-74.227943
-84.904121
-60.892784
-151.442520
-155.672836
-47.573090
-157.923370
-101.012703
-172.824127
-132.704498
-89.137825
-95.663986
-85.730125
-50.901146
-70.094963
-80.373802
-123.673012
-76.053070
-91.446297
66.741020
50.893719
82.757454
45.364559
55.729221
66.243500
48.511383
46.805088
-60.682732
-112.643677
-94.354866
-91.545700
-151.977722
-98.768341
-84.655167
-56.907234
-31.725405
-61.446182
-107.263680
-51.996532
-58.268948
-153.223419
-29.818411
-120.520386
-54.930370
-166.854446
-162.386642
-117.436371
-107.710983
-94.926781
-72.122269
-55.551201
-72.912544
-64.478844
-107.296692
-77.119446
-50.696808
-66.345726
-48.403160
-116.218994
-62.570087
-110.610756
-68.998177
-122.664032
-67.177559
-92.916946
-109.406357
-92.947243
-80.310867
-102.425140
-62.535473
-37.689899
-157.332443
-64.959938
-57.073803
-67.907944
-54.554291
-58.893700
-157.146149
-88.054466
-127.939476
-152.807327
-58.088406
-92.987854
-50.044731
-43.077538
-108.712067
-58.509331
-157.587906
-176.713226
-69.797020
-148.994507
-155.138046
-60.192924
-67.123405
-83.175102
-90.610748
-63.891117
-89.533394
-146.706116
-82.088036
-155.563538
-134.931259
-133.092300
-60.537563
-85.140556
-70.735840
-69.529427
-89.399452
-71.921974
-115.165627
-57.239941
-157.578476
-64.979355
-155.229111
-58.121922
-112.310326
-60.027340
-69.162766
-121.396576
-152.133408
-93.731483
-59.222130
-73.120392
-104.365997
-145.103745
-52.625217
-116.549606
-60.863804
-66.256523
-50.701824
-64.840919
-70.542282
-161.731567
-68.479088
-81.872879
-63.729187
-67.759811
-98.591057
-62.868267
-107.055626
-91.236526
-107.032608
-114.376160
-96.483803
-93.534500
-68.312859
-83.210785
-99.498734
-54.619785
-72.103775
-161.659058
-141.676727
-59.190083
-37.382233
-150.358047
-152.884964
-96.181915
-128.232635
-59.884583
104.910606
52.444195
58.317970
38.627747
61.760696
49.143852
34.669128
77.939133
69.880127
32.918262
67.065681
83.562538
59.174538
66.317596
82.216896
58.126122
53.976700
59.405293
44.873650
61.640739
68.757530
40.237614
61.755348
-95.127258
-86.171112
-106.028259
-49.067039
-82.665497
-51.767525
-107.147026
-71.863716
-109.358032
-96.868530
-61.412029
-108.157669
-53.402561
-60.018658
-59.388916
-126.772255
-123.481384
-106.791084
-56.066822
-66.969498
-147.892380
-66.590393
-68.469086
-60.947906
-99.097725
-151.018158
-58.549278
-70.285034
-71.407394
-105.148323
-78.231163
-58.852676
-155.015808
-90.791245
-84.925629
-36.079361
-76.900154
-115.047920
-85.386017
-106.166145
-76.839485
-67.351265
-87.160042
-73.295158
-133.350723
-54.420761
-75.941071
-116.616241
-72.713615
-65.398392
-121.989632
-100.877029
-65.195396
-98.211487
-72.225243
-115.140656
-89.742378
-154.168182
-71.670151
-55.963943
-54.112652
-85.425873
-64.475739
-152.084625
-56.846954
-160.505173
-139.223282
-55.396942
-60.863586
-54.861168
-57.488335
-127.061768
-59.418293
-113.112930
-69.334015
-80.339455
-79.698227
-59.540375
-58.168983
-90.763893
-109.720757
-101.896011
-67.121017
-85.980385
-121.766312
-87.873337
-56.651684
-113.879227
-122.050285
-58.724998
-75.632141
-94.264000
-75.117905
-57.322002
-89.016708
-164.682953
-75.112450
-109.847527
-65.472908
-119.563957
-91.129135
-106.598061
-88.809364
-115.536369
-54.602554
-97.890190
-85.391396
-72.603134
-64.901680
-89.544922
-64.961349
-88.181351
-66.265060
-153.597214
-101.453918
-152.275742
-94.268097
-53.407337
-64.362030
-108.471764
-115.735596
-65.609909
-171.852554
-102.708229
-109.058434
-150.004089
-77.470001
-65.949066
-52.156242
-116.109550
-62.941753
-68.068771
-53.320469
-86.272903
-85.208595
-56.133801
-69.804657
-124.121552
-157.275146
-98.084671
-109.456566
-101.187195
-116.844833
-83.928940
-61.137184
-48.289406
-151.409393
-72.260674
-45.136242
-86.152298
-54.881012
-50.008568
-99.043686
-76.579491
-74.938019
-160.566986
-66.887558
-119.803535
-104.303017
-85.959770
-91.677086
-61.162674
-69.130569
-157.412308
-63.212387
-134.547226
-102.952988
-142.109024
-56.378914
-58.537075
-91.874512
-133.293762
-90.706932
-69.587570
-85.282005
-52.195213
-59.448132
-64.921722
-75.400475
-63.171303
-109.559845
-136.960632
-39.435551
-138.050369
-67.809113
-77.913414
-150.703629
-148.801163
-53.204914
-82.801689
-92.970734
-73.740921
-63.719555
-66.508583
-65.439445
-69.118668
-86.513420
-163.855759
-99.436241
-117.382370
-138.829666
-51.471867
-119.435280
-87.707748
-136.409103
-60.619228
-74.929718
-132.191147
-61.615993
-65.732704
-59.186584
-79.692520
-62.374836
-65.282959
-46.317322
-76.605751
-58.338089
-53.099125
-104.964020
-145.696701
-138.711136
-84.872383
-166.807388
-95.278908
-97.807304
-125.795914
-108.707962
-73.724579
-119.174446
-57.196621
-62.568108
-122.253616
-117.064369
-118.510704
-46.250965
-66.659500
-142.167801
-77.094093
-120.336586
-75.185745
-141.197006
-88.671051
-137.711365
-123.296707
-64.938896
-67.773170
-59.125637
-72.370125
-56.862579
-122.172417
-70.799240
-94.498993
-113.721550
-16.478773
-63.406506
-61.191532
-75.062286
-112.670242
-117.976280
-88.999268
-105.046951
-154.957397
-55.614586
-74.694260
-57.270020
-55.827286
-81.394974
-138.698685
-58.830799
-72.476837
-87.636467
-62.590900
-170.560211
-66.404457
-91.750603
-90.215309
-56.029358
-78.400940
-52.724186
-81.385750
-68.460922
-59.619728
-43.890045
-107.096245
-149.067017
-55.476147
-49.227947
-69.356995
-98.161453
-58.993023
-99.118858
-116.805588
-70.085579
-89.437912
-160.110855
-74.484520
-82.223373
-48.352760
-68.052055
-67.440842
-104.931015
-98.246666
-93.473869
-51.744465
-75.761154
-69.237289
-44.180004
-148.040115
-58.187336
-46.116074
-70.790543
-87.694916
-147.109070
-118.772301
-160.465317
-76.415787
-56.089386
-66.729309
-67.207443
-149.497360
-58.188557
-53.891903
-77.882721
-127.036102
-55.147167
-66.501228
-119.805458
-151.281601
-91.952545
-59.512344
-56.738106
-60.916767
-132.169128
-147.102737
-75.058716
-160.787201
-74.561562
-61.930702
-39.924305
-100.983650
-110.449753
-169.572830
-71.263458
-60.530903
-64.223122
-52.722099
-97.868713
-64.321693
-86.307213
-100.283714
-74.280670
-55.460102
-50.991180
-149.874649
-87.009102
-121.268608
-54.950951
-24.350056
-87.693855
-52.877014
-132.367279
-88.579048
-97.311806
-83.489410
-94.166969
-76.448425
-78.979340
-108.709015
-58.704018
-76.955467
-82.986176
-73.026268
-83.576546
-80.799431
-103.435471
-67.339760
-96.901749
-149.309341
-90.508728
-142.769791
-88.407539
-98.946800
-109.302612
-98.761818
-55.962238
-136.863327
-62.254642
-58.879139
-54.269333
-57.146412
-48.790562
-89.139381
-62.549126
-146.732925
-84.653557
-61.090672
-139.867294
-52.797928
-37.016113
-78.439140
-62.741928
-67.664810
-61.971867
-62.438675
-68.044365
-71.732742
-137.527420
-64.372643
-63.743271
-109.751778
-68.749931
-70.456230
-58.968769
-67.746529
-79.997520
-88.643082
-71.209747
-109.367043
-110.144691
-112.880867
-104.558334
-79.957184
-102.505440
-90.787689
-129.951935
-118.345551
-124.065994
-53.186954
-58.720200
-66.491440
58.703335
57.846966
35.498981
50.404060
70.719040
69.037277
65.959595
55.750736
-100.177734
-45.581955
-74.443939
-77.398743
-165.053177
-100.236214
-111.584709
-69.493095
-72.637703
-107.536255
-119.647644
-107.919029
-101.950203
-80.214615
-111.438652
-63.055859
-57.905144
-119.276108
-133.251495
-46.740131
-96.978226
-115.300842
-97.774727
-129.713531
-74.656586
-108.646805
-92.745079
-70.217728
-93.293533
-73.548309
-74.976845
-65.762428
-142.857697
-64.326790
-67.509644
-84.424454
-101.797928
-64.310257
-118.898407
-94.270226
-44.038940
-55.746216
-65.752380
-53.859417
-125.965767
-147.477280
-113.564484
-43.434559
-59.299660
-115.682320
-53.794991
-64.042755
-51.871655
-87.084892
-141.551285
-139.327774
-96.096367
-63.007671
-61.726089
-54.068378
-89.346146
-68.713699
-98.018982
-64.876251
-53.505188
-125.066032
-72.609627
-66.805038
-57.107700
-75.442627
-61.475170
-58.026360
-57.329395
-65.291222
-132.114273
-128.538712
-53.533657
-39.830101
-117.205696
-68.361671
-58.331314
-121.312103
-71.804070
-63.429790
-150.139221
-138.773911
-124.247421
-97.727173
-64.308533
-72.706612
-158.719833
-60.701321
-123.753517
-60.560585
-109.938507
-169.019272
49.696278
-147.353439
-139.377136
-59.273090
-148.905365
-130.196686
-68.286453
-54.674194
-63.048229
-29.759075
-99.863792
-65.747124
-154.271927
-64.784584
-158.936417
-70.707153
-60.481663
-50.852337
-57.946762
-158.901520
-58.835587
-143.885040
-63.609638
-147.772964
-91.320480
-24.187992
-88.637337
-51.619198
-118.467384
-66.505791
-101.306091
-79.543640
-68.700951
-26.348574
-60.522453
-73.212456
-66.588737
-83.893349
-74.184448
-83.036240
-65.365532
-98.868263
-107.898392
-58.010017
-164.354202
-54.483982
-46.364216
65.880867
-95.093292
-33.850834
-130.067474
-139.966721
-82.695892
-92.683998
-61.230762
-92.428452
-80.439514
-115.288368
-62.016190
-84.990273
-55.194443
-139.320572
-66.063652
-73.035561
-68.099663
-53.394951
-70.628387
-71.883492
-96.179420
-74.373817
-58.193298
-52.986813
-90.879341
-61.817020
-125.145615
-174.084595
-98.556877
-87.325867
-70.289085
-101.518036
-101.839600
-95.974388
-93.978546
-55.572906
-143.619400
-158.660599
-19.209347
-60.171616
-62.381603
-135.254196
-49.915588
-60.777630
-98.646355
-101.356079
-96.960869
-73.234283
-78.031189
-95.725487
-55.707615
-68.278175
-57.395054
-161.353027
-155.473648
-68.317909
-53.020084
-128.539368
-91.984573
-81.411636
-70.549492
-132.860306
-65.844101
-72.986107
-65.224510
-95.101639
-142.296906
-141.762756
-103.140076
-102.024139
-145.758362
-73.341202
-60.776474
-74.188881
-50.736000
-101.021645
-59.481258
-58.787327
-124.546310
-76.994919
-118.120399
-67.998260
-177.345673
-62.419109
-36.794792
-74.541832
-81.748329
-51.137146
-65.028191
-51.560059
-67.988892
-25.295156
-65.520210
-90.170296
-51.330063
-77.197151
-61.195110
-121.170364
-56.798191
-89.019402
-113.045898
-41.871494
-68.911224
-153.657745
-65.284744
-73.591866
-62.770748
-81.999077
-146.529327
-73.083412
-154.794861
-82.609238
-70.994461
-104.704903
-34.582542
-46.872261
-52.564968
-55.433716
-150.272507
-97.955399
-93.871964
-54.784142
-45.928162
-123.388397
-77.183914
-86.803734
-65.614418
-66.714775
-93.880920
-37.806644
-65.742546
-64.499222
-150.289337
-133.744324
-66.207283
-135.583206
-72.910179
-38.390511
-129.038422
-124.163460
-30.400505
-73.254906
-88.031937
-65.201088
-59.565269
-55.712952
-59.881950
-59.901657
-105.403625
-156.627731
-64.036118
-94.025673
-51.808151
-79.615334
-10.135371
-61.570793
-95.979424
-82.397034
-67.341888
-70.758430
-92.230186
-63.727001
-149.471466
-48.603844
-52.887222
-116.012642
-137.404770
-65.311424
-57.015804
-68.523979
-46.617615
-57.921680
-164.746689
-128.365891
48.107674
80.392914
79.544220
48.595463
-53.380997
-154.704575
-59.796734
-66.576920
-116.298851
-98.691940
-67.609650
-84.439964
-94.517921
-64.116821
-116.979042
-97.313766
-91.761177
-62.172253
-102.902016
-104.874817
-111.636086
-115.731415
-50.246498
-68.274498
-152.376343
-68.696373
-67.576805
-116.921005
-95.027000
-63.392593
-62.228554
-50.048908
-98.107628
-120.299637
-72.663185
-134.080627
-69.184837
-62.728249
-92.000816
-46.139332
-68.296249
-57.006687
-81.806488
-115.154732
-25.967585
-66.213692
-78.386703
-116.351227
-61.563450
-146.777267
-72.870544
-58.427128
-87.189217
-122.891052
-39.085327
-65.515755
-86.976234
-81.271782
-66.111076
-85.001114
-147.464752
-119.180046
-77.017151
-66.719154
-163.248322
-147.776993
-70.185318
-95.245644
-95.430176
-55.245304
-75.723640
-79.539330
-70.086472
-151.361481
-57.274372
-50.223049
-61.685516
-71.632660
-78.961243
-116.249100
-114.164085
-42.689941
-70.427376
-131.712265
-77.272614
-133.169846
-60.840069
-55.976837
-149.696381
-65.750450
-121.137466
-142.388702
-32.590637
-140.245209
-91.858322
-101.793312
-84.881691
-79.103531
-80.993744
-63.938503
-114.469810
-106.379471
-81.374969
-68.095833
-55.447983
-60.823513
-59.152714
-120.317299
-63.130833
-55.697472
-155.348999
-68.242668
-86.229530
-65.893539
-35.221199
-149.923798
-57.120556
-54.119171
-124.889412
-67.432518
-84.022812
-66.506599
-88.939407
-81.417366
-81.977394
-73.127388
-62.945244
-43.598053
-126.987144
-62.269405
-119.350281
-77.122292
-99.050697
-71.852356
-80.353714
-126.836044
-66.696709
-79.366150
-109.369682
-154.471848
-125.467644
-57.545425
-141.744797
-56.604568
-49.544880
-67.926880
-63.708382
-91.895195
-59.386246
-73.971306
-66.593575
-72.105659
-156.013275
-107.855537
-149.378082
-79.151726
-64.808067
-61.755611
-54.195045
-103.674919
-118.107941
-70.446472
-109.321655
-68.632042
-119.598740
-69.044632
-112.110474
-146.244934
-57.884388
-76.270248
-142.508499
-88.631760
-99.785698
-65.209961
-58.058502
-82.007141
-113.483681
-112.779526
-93.396866
-82.137596
-74.886215
-119.928604
-55.875664
-134.276947
-73.993553
-77.888527
-73.280991
-63.566860
-81.631363
-60.084747
-64.973389
-41.111675
-75.011635
-115.353065
-123.881294
-79.640823
-105.573471
-95.479874
-144.308426
-64.844551
-114.179497
-95.832764
-57.324722
-74.117058
-67.748940
-157.881882
-69.508377
-52.060013
-102.017937
-53.480099
-89.718185
-78.945312
-48.234432
-134.433868
-15.919380
-139.793945
-67.192444
-66.991615
-52.440971
-150.578705
-140.519440
-74.357773
-70.110054
-54.875061
-55.304337
-69.488640
-38.498398
-80.473946
-82.867973
-55.585728
-60.756947
-150.957611
-65.056953
-88.706917
-145.555954
-124.694290
-45.041077
-121.357758
-63.837719
-50.064411
-90.696243
-53.172157
-46.921825
-73.016457
-62.361168
-61.047024
-70.096230
-154.818909
-106.958679
-66.951920
-172.225662
-121.909332
-53.824932
-83.388222
-65.193222
-48.764854
-62.572815
-13.497866
-125.566383
-166.401535
-88.616081
-98.897148
-84.052986
-114.459229
-59.844597
-73.645164
-61.975815
-63.349289
-100.624054
-102.207710
-138.671936
-117.598572
-147.484680
-59.797962
-91.827499
-59.035851
-100.859917
-52.729595
-97.643669
-101.553383
-149.083298
-63.324764
-123.170586
-92.233963
-59.662586
-139.045044
-58.593410
-79.095551
-150.377670
-163.251465
-66.309082
-69.213264
-85.484711
-75.047424
-121.962967
-133.316391
-171.319092
-149.228485
-146.605606
-59.361286
-132.695343
-120.905052
-50.290123
-50.108673
-95.320992
-99.277534
-54.874203
-144.357849
-57.901718
-62.052479
-149.484238
-106.091927
-53.921597
-63.073017
-79.960159
-69.131973
-119.311607
-91.073944
-81.223389
-60.340736
-102.318016
-69.063751
-169.636551
-84.414879
-39.884968
-159.011978
-158.407791
-56.366009
-145.377014
-63.653549
-144.210800
-62.763008
-61.596485
-67.745583
-59.667503
-57.878044
-56.334106
-73.488472
-68.529305
-64.748619
-55.476196
-68.546738
-115.625687
-75.414658
-107.538422
-109.177040
-53.565948
-63.092476
-110.169113
-55.590458
-60.923290
-74.072807
-114.967392
-136.539795
-123.181717
-63.872135
-79.477699
-140.890625
-42.137032
-100.237328
-81.615639
-63.924309
-41.074230
-47.855267
-118.676933
-62.132122
-156.858185
-61.906059
-86.832146
-78.258415
-75.273376
-66.555199
-136.413345
-68.399071
-70.349876
-79.645004
-99.586578
-70.480698
-123.848495
-109.452820
-64.845741
-60.761353
-143.308228
-79.578850
-79.841919
-50.359787
-76.903244
-60.277714
-106.138542
-72.583267
-61.333496
-131.747849
-75.990074
-111.059418
-66.922218
-42.406197
-62.617943
-62.581223
-142.855453
-165.892944
-63.341934
-115.044395
-88.740707
-127.533531
-87.925179
-66.233307
-35.190128
-88.757256
-75.005257
-49.142059
-148.472794
-176.856628
-125.244980
-149.792618
-59.897533
-73.071426
-58.426376
-66.250633
-30.424820
-46.576218
-112.495476
-62.601078
-62.602928
-46.618404
-70.638275
-60.665833
-147.880295
-44.634220
-62.269642
-143.665314
-139.094879
-60.713943
-48.728580
-66.336113
-57.248585
-82.369141
-55.528297
-62.341270
-60.025810
-69.942429
-80.288666
-82.328445
-170.147125
-70.344261
-66.045364
-131.753387
-55.580635
-147.394394
-46.074036
-102.142326
-84.448730
-106.784706
-145.793610
-59.839962
-95.746666
-120.463112
-55.105892
-122.541946
-70.368584
-62.505531
-62.191315
-112.174568
-142.718994
-96.385712
-97.286613
-92.400795
-103.375801
-66.039299
-160.755783
-25.880854
-110.046402
-128.237930
-102.303680
-100.668030
-106.546654
-84.636162
-99.876869
-88.724213
-75.212868
-126.000977
-140.514893
-91.918365
-102.084320
-83.664101
-138.833862
-64.526764
-69.462013
-136.746872
-68.400314
-151.147919
-60.083424
-106.646553
-87.617844
-101.938492
-49.377960
-81.994423
-110.316330
-63.745914
-57.354900
-157.746765
-163.276520
-60.954750
-74.125542
-77.813339
-155.121353
-43.942719
-73.240730
-133.799881
-94.192436
-85.593269
-125.289879
-60.023445
-144.924744
-76.465340
-86.095543
-82.304764
-42.678680
-86.378265
-99.322884
-63.254974
-64.469543
-94.017288
-60.323551
-122.663261
-51.707569
-64.525948
-84.061653
-116.866432
-78.196503
-106.402153
-141.448654
-118.441513
-99.946350
-66.550323
-106.319809
-58.541096
-107.856171
-53.092434
-133.002731
-102.294792
-91.583885
-151.232635
-105.423210
-95.215149
-76.267456
-103.211205
-118.956894
-124.700340
-70.358665
-88.005257
-162.743011
-100.953781
-59.559547
-65.948845
-138.948990
-73.480446
-149.661423
-57.938332
-70.603142
-77.358696
-81.206970
-136.879791
-60.192070
-64.610725
86.960510
77.259888
69.305489
-135.733490
-154.232498
-73.881180
-112.416107
-105.344131
-55.684074
-95.766556
-80.922256
-106.365723
-63.877174
-124.285614
-88.114487
-33.723000
-66.796997
-115.488564
-54.933929
-75.632133
-54.365410
-117.860046
-154.858185
-71.983803
-46.507492
-68.688255
-71.200760
-56.570663
-87.736572
-69.857491
-166.580307
-128.478455
-72.974487
-101.661896
-47.294632
-65.161041
-44.502590
-62.965420
-76.956924
-142.635345
-162.395752
-54.978626
-157.284637
-62.159309
-49.978745
-91.594872
-59.231991
-129.342331
-68.034691
-160.044922
-97.990677
-63.543625
-162.594345
-56.902180
-98.057449
-52.235432
-81.406525
-60.245640
-134.327789
-145.682114
-60.036240
-57.656334
-96.561768
-109.225426
-100.295753
-94.705254
-67.870430
-70.272911
-85.356583
-72.650299
-135.655167
-159.122940
-58.920235
-69.770454
-86.578400
-139.211960
-44.054016
-66.287888
-142.435379
-62.669037
-75.317116
-170.896179
-65.017426
-66.123993
-61.390739
-57.579487
-59.908726
-104.560570
-57.087212
-80.717789
-62.457092
-97.725655
-167.582489
-100.129913
-121.242966
-66.773285
-55.214306
-104.488930
-138.649734
-85.199081
-62.335819
-62.414551
-66.354385
-116.648781
-99.192657
-101.280998
-107.384232
-111.839584
-53.794743
-165.049942
-90.864708
-60.651733
-157.039368
-38.390385
-88.580032
-58.924416
-64.331909
-113.265236
-65.057175
-62.178787
-51.194263
-93.047852
-74.802971
-149.021332
-92.537582
-77.804474
-61.998074
-60.684521
-101.332115
-86.470055
-87.823563
-64.569031
-131.084320
-55.356323
-108.691910
-73.576401
-77.043976
-79.967453
-73.340187
-140.256149
-62.082310
-159.857819
-54.695026
-87.094269
-71.054070
-61.514156
-62.553070
-114.851181
-66.632660
-142.214005
-72.833145
-23.988800
-63.028374
-36.208477
-136.018066
-62.559551
-69.440102
-65.978981
-68.306519
-121.690002
-64.943283
-63.583424
-102.463531
-92.198181
-63.984909
-85.727379
-116.837875
-83.535515
-100.712776
-95.895378
-125.974251
-133.689453
-70.023216
-43.198624
-88.503036
-56.340588
-65.673660
-123.107491
-114.458488
-67.333221
-157.752151
-61.058540
-61.133358
-67.723129
-128.683456
-141.141296
-85.896278
-102.525017
-74.410355
-56.501595
-73.012138
-61.751423
-66.538864
-55.108833
-86.508163
-76.175514
-103.057625
-157.315552
-87.424660
-101.141479
-98.482140
-107.853561
-129.378799
-147.622833
-79.245377
-79.155197
-63.614208
-65.847816
-121.973289
-95.694145
-146.363449
-62.518642
-118.265594
-110.732193
-78.442612
-97.521385
-160.015152
-60.455135
-143.050949
-72.607498
-69.572792
-94.189224
-88.677299
-66.566429
-65.708618
-143.462296
-69.083427
-44.250633
-55.724888
-59.069637
-72.490585
-49.567348
-63.577255
-65.111069
-29.610508
-137.148483
-44.334587
-58.291428
-135.169876
-114.340393
-42.188404
-56.703266
-68.345901
-67.841942
-138.874573
-86.460442
-61.331982
-121.069618
-55.023186
-143.424408
-52.649338
-139.757217
-96.863243
-124.310104
-70.649002
-65.230103
-57.602242
-162.600708
-114.242363
-72.124878
-94.799667
-68.877335
-119.095009
-103.107674
-96.411018
-130.194000
-109.743065
-80.119026
-154.742310
-48.204517
-105.750427
-71.906464
-139.490982
-143.141037
-61.738930
-115.833199
-155.740616
-53.332558
-84.685234
-64.545372
-121.965996
-70.207809
-80.354286
-56.005646
-79.853470
-69.065132
-116.651855
-59.187466
-59.813232
-78.148972
-155.983917
-123.642754
-110.914879
-74.973938
-129.570862
-119.890755
-44.547810
-72.724205
-56.472988
-66.464386
-121.046562
-45.801323
-136.734818
-74.044518
-60.646065
-61.875420
-64.190590
-44.714642
-44.015114
-59.180000
-64.215919
-53.111828
-59.392704
-126.292702
-55.670841
-132.288757
-145.750580
-36.964344
-138.640015
-88.902458
-60.253841
-74.995735
-160.294617
-81.703148
-88.760956
-53.554111
-75.360161
-74.556732
-54.965534
-42.936649
-135.179657
-165.616455
-165.941574
-62.692570
-62.971935
-74.457649
-56.368114
-56.407932
-81.751488
-74.753372
-71.677780
-85.034325
-150.405731
-120.305893
-123.819168
-111.932610
-68.301338
-136.925186
-101.479866
-102.453552
-56.555744
-49.912388
-53.934795
-60.428757
-61.058529
-71.338005
-72.008263
-153.399796
-54.943531
-41.516487
-63.211266
-48.769421
-75.919075
-84.688324
-54.905827
-73.115738
-67.580811
-64.065918
-54.082623
-146.925400
-62.752865
-154.405182
-50.948086
-87.361320
-123.451195
-72.661346
-105.876572
-80.222397
-93.877907
-107.461929
-137.633743
-132.827911
-155.881744
-90.609299
-121.096748
-67.608192
-94.973785
-103.642288
-63.761608
-120.554405
-101.385918
-55.568958
-73.680061
-81.110626
-83.646355
-69.814194
-69.655403
-156.559860
-57.608147
-64.330238
-69.942398
-69.852646
-146.007492
-102.263802
-108.541283
-56.767696
-93.439110
-75.558769
-156.586014
-67.653244
-91.904915
-116.072090
-103.664810
-73.467583
-87.071236
-151.066360
-79.493767
-79.481567
-66.723244
-61.966122
-87.951363
-84.927071
-83.450798
-144.503296
-158.316803
-73.919891
-57.980858
-60.200123
-63.548939
-59.373035
-170.099854
-102.679321
-110.049599
-67.143082
-57.257481
-96.082924
-107.356430
-81.723854
-58.945267
-167.190247
-122.421494
-102.918625
-64.657288
-58.990829
-54.099548
-55.308350
-86.194267
-64.521584
-88.447876
-75.382195
-77.057343
-86.919556
-65.180542
-110.358528
-41.594433
-71.513832
-111.512169
