# Supplementary material for: Comment on 'Valid molecular dynamics simulations of human hemoglobin require a surprisingly large box size'
Source: eLife. 2019 Jun 20;8:e44718. doi: 10.7554/eLife.44718 (PMC6586461; doi:10.7554/eLife.44718)
Supplement: Figure 3—source data 1. — The zip archive contains a README file describing which source files correspond to the different panels. [file elife-44718-fig3-data1.zip › figure3/panel_B/box1/psi1.dat]

163.822464
163.442917
169.027390
165.009445
145.005554
142.154510
126.567848
148.340668
145.523911
156.435211
138.886520
138.186493
149.516006
138.658752
-157.297684
-165.571518
-111.386787
102.095451
29.914526
154.569214
158.151627
120.047264
124.724709
131.225876
141.314499
156.098831
158.485138
155.892059
159.818588
176.682648
155.084763
141.035110
146.791519
133.989792
144.644485
154.126358
127.461975
172.474716
127.040894
153.463074
-27.678524
-29.481134
7.333500
143.195328
142.050186
119.753220
133.306625
157.205627
106.768517
12.953585
-6.023499
-39.616787
163.510315
140.043243
106.741463
125.563324
152.587219
159.523575
153.831726
135.838638
125.308830
141.764923
150.060242
154.558151
152.184631
151.847809
-36.222446
16.634842
155.616409
135.781799
152.624771
145.784882
159.764923
119.605911
135.477798
166.917450
140.747223
136.104736
117.785088
147.982635
144.485199
128.722244
136.087814
133.160431
149.912979
133.218735
161.741013
147.431107
150.225906
155.859085
31.416584
11.018157
122.002769
127.169319
161.133636
154.042892
-31.540531
6.068051
-40.923271
3.630815
5.799646
147.138168
17.851299
-9.279044
-44.172298
7.557462
5.847575
-44.867943
-42.457798
-8.728862
25.783323
-15.242652
8.503228
-7.542699
-22.233866
142.916489
162.970779
149.966293
102.245758
133.195709
166.136795
160.620941
143.914978
150.638412
145.985977
135.258759
163.253235
-176.248535
141.417130
164.374039
146.739624
152.134140
34.039520
-34.671261
34.778221
1.896407
-19.227026
-8.049496
-25.231318
18.277899
16.000484
152.474380
146.999939
114.625946
147.609116
139.974915
126.654076
125.945976
155.412247
162.701477
134.077423
25.620485
3.414091
25.426199
-2.547220
15.472094
169.462952
151.835129
116.826637
142.588135
132.815933
-32.677956
-32.898766
154.459549
-35.669365
-18.437979
142.439514
148.619522
99.283981
126.947365
146.375748
152.602875
131.938950
142.508133
148.396454
139.368042
106.803658
146.587662
3.487565
-45.435711
-55.485252
-23.368933
15.534903
-36.168846
-30.204399
11.727327
9.218230
-46.163811
-1.617494
146.470093
126.100067
115.397430
138.853897
175.674179
109.389351
153.237503
-37.618614
0.558131
138.864151
141.444733
137.433060
140.597473
167.651276
139.896896
128.371643
123.279335
164.049942
174.210526
147.428818
156.545288
169.328156
136.375290
164.714935
137.338715
147.280151
145.042267
144.073730
165.604355
147.420425
150.042587
141.632950
134.284470
144.630646
150.242722
144.559845
-43.088497
6.452178
-40.657124
20.922392
117.622108
119.638023
151.106796
146.199783
146.233475
147.695389
126.059387
169.725464
143.086670
152.541092
156.991699
159.024521
157.145706
139.682373
159.667221
116.159492
152.643921
147.624313
164.588379
151.607025
166.296967
148.571274
159.489944
20.069172
-11.916362
-3.812643
31.110830
6.285594
-43.690926
121.731064
145.689072
127.535172
145.085419
149.551422
-8.457979
8.650334
-41.787663
14.028289
-21.614634
120.821617
156.773056
143.903687
155.311752
146.825653
135.444946
150.487122
138.531021
139.273605
141.061676
149.649826
160.329086
172.516891
160.799973
142.529297
150.108566
150.507553
147.305725
125.334129
120.262962
109.544472
151.839111
160.152328
29.827602
132.933182
150.639343
148.830505
168.374634
137.066391
-10.204709
-40.194973
15.805806
-23.283720
6.677614
89.436668
139.958572
143.473450
125.549126
138.374161
120.426308
-163.016205
125.090179
152.464340
135.469330
124.974861
134.797607
145.532684
149.420303
142.491913
131.575363
162.554062
156.943039
133.004166
134.013336
-29.206522
-42.605927
-48.590527
-3.966053
-4.004870
131.733185
148.391937
142.604446
136.260681
171.471664
110.685600
131.541046
151.079117
137.308655
152.134842
-37.868652
-20.645407
41.097752
167.288361
145.154678
132.104721
150.677109
156.992676
2.159395
50.488491
18.877142
174.315582
147.961441
151.897919
141.771439
152.181290
147.219208
155.637619
169.350662
142.052704
164.706940
147.735718
139.722809
67.347275
131.575882
141.864670
157.885132
153.219330
132.229156
-177.384369
145.702194
147.851120
157.152481
155.922958
148.818878
155.274841
-170.701294
171.406174
131.172699
141.630066
157.448608
154.407486
153.164459
132.391602
139.853149
161.073410
131.375031
141.693054
149.494171
141.188446
128.396957
155.454330
154.465332
147.893204
152.703003
134.406433
139.255051
160.537811
162.040680
148.740555
139.526382
149.035629
146.094711
155.393387
146.006531
159.971985
143.934875
-41.509892
-20.308710
8.240119
-25.087889
11.928512
144.647720
147.413071
114.057777
147.060501
129.820374
128.928558
146.986008
148.051895
149.238922
105.368462
142.085846
141.893723
111.837273
-45.523224
-9.253573
14.405339
143.659805
139.429993
151.160736
139.598251
156.133423
166.561310
160.345123
110.905197
138.135101
144.391861
119.819664
138.687469
140.697601
148.468521
156.356567
150.375076
136.770111
109.399048
135.229401
150.881500
11.883917
21.241322
-15.970561
3.216619
2.648411
10.731886
-12.207892
143.639481
-7.238607
136.739288
133.028412
132.870071
124.043579
149.729187
132.430252
178.155807
-49.588779
-2.365295
12.925782
26.007912
3.109672
2.726849
-47.790752
-35.035835
17.689095
147.078247
151.927505
178.116531
150.172165
136.720673
149.335800
130.574829
145.860046
133.892410
155.770325
139.278564
-19.743330
144.264877
141.961273
146.759933
137.729156
123.884926
146.313339
167.488708
24.575397
137.318909
139.544937
134.545074
-46.485584
17.392895
-30.314974
-11.333604
-16.290394
7.321344
-8.447548
-15.344962
-53.703384
6.558075
14.098714
19.831499
160.582672
118.072487
140.220795
111.586601
155.347092
133.519424
158.799011
134.033035
131.131500
154.791733
147.966370
148.023972
135.467621
144.690765
156.964035
22.722950
0.221173
-39.188007
-4.990886
155.505692
121.269157
140.856796
143.599792
149.004883
141.930588
170.178574
129.986740
144.090988
134.298660
146.311462
143.894791
108.142838
167.192551
147.385559
166.980148
160.499969
168.375305
148.355774
124.246231
-6.944695
-38.077724
-20.998793
-37.861572
137.110458
144.644089
28.955046
-27.850752
18.801844
-4.699780
8.635744
151.817657
144.086212
169.740799
177.256821
131.582993
128.811707
141.127472
154.358734
137.799561
149.460831
151.376877
153.457352
139.074295
143.948257
119.702095
154.710358
3.959778
-7.241045
2.438473
3.765304
-6.786425
-37.440350
-23.144403
16.806507
136.443817
-119.874474
-4.948309
-38.791527
5.781842
124.366127
161.040253
130.321808
176.069611
131.124405
142.907562
142.210617
114.012421
136.832016
155.861908
156.114166
136.882751
160.058929
-13.393205
-3.294139
-0.338620
-3.268124
13.064651
61.317577
146.085770
131.458054
136.452713
106.259857
121.157143
120.555252
166.610291
165.648331
160.314316
134.360977
146.179855
118.941177
140.050797
149.008820
168.147400
131.062149
152.766083
114.316902
148.409393
161.316818
119.213272
97.063263
159.048889
156.310516
178.096573
115.169838
139.761307
148.122223
153.669113
111.775810
111.681786
135.164459
161.530518
118.721138
133.584564
144.728287
145.451035
157.813049
-44.877552
-11.023498
-45.602379
0.358820
7.427744
-46.605762
-37.536057
-37.947075
-18.382895
-37.571518
122.491188
132.547104
150.764374
146.631042
124.441902
-6.340936
9.329001
87.234314
-0.920261
-18.300154
-2.820916
120.783913
139.490417
150.437073
117.185875
156.896530
122.279465
109.486382
157.949081
119.599663
142.177170
142.740402
140.588486
107.852303
123.939171
-28.371725
-19.206575
-38.438999
-15.241405
12.478270
-5.397645
140.635635
147.549576
151.870209
175.233734
142.613068
175.999573
158.285507
158.564331
147.400009
146.218765
154.053329
154.198822
144.855850
-160.899521
115.449928
24.293455
132.730560
140.179184
155.272598
163.216156
145.420288
145.205551
134.152908
138.591614
106.558350
147.917114
127.643814
150.449219
144.258591
142.418503
147.100815
163.854980
128.218842
20.825626
36.034164
-12.254511
-9.774387
132.617020
139.762787
118.688766
145.498596
144.347015
165.399933
166.942200
140.923599
157.699188
159.540039
162.231094
133.305099
156.512695
-2.572225
-32.647270
-4.137490
144.860519
132.925156
151.905869
149.633392
133.772888
144.532043
137.464630
115.290527
137.156631
131.853470
160.673767
104.490456
158.666962
153.489990
147.007431
166.362579
168.648209
148.937271
134.402588
157.205292
124.972771
161.047867
136.221542
144.485138
148.133926
120.106766
123.204460
140.732086
153.228271
144.781189
147.406204
159.458420
144.975464
164.411636
115.781593
25.784258
-33.069286
-4.842904
19.049076
-43.389008
4.133512
136.244568
134.916107
133.933121
152.149796
134.191589
151.112869
149.813202
176.696945
140.610138
-171.729233
126.660484
146.597702
149.943756
158.722778
-32.343948
-46.620121
-4.615921
19.400196
-36.107128
149.324402
152.969360
145.562408
145.737488
109.076103
138.508575
157.633316
151.416443
137.383408
167.670410
149.137253
155.746826
28.649984
23.093233
25.341234
153.540161
153.356094
150.240845
141.699432
111.574493
151.492584
143.814331
160.546036
171.919846
139.813751
40.114708
-177.534134
22.411068
34.174839
-164.638000
-169.287598
-152.426239
-163.977570
-156.519241
25.410612
150.644348
138.485519
107.985283
162.517639
131.481293
-177.793076
145.288956
130.720901
130.284973
131.536316
148.843140
145.037613
114.627930
138.224258
123.876648
-167.639053
152.102951
142.928085
163.785065
146.320938
139.447586
129.756500
154.964676
168.160400
147.133255
148.156723
106.181938
135.397995
35.219475
153.415237
-130.246811
-166.205429
-168.844696
-167.391785
18.448170
37.196243
154.844147
134.372116
141.983307
134.507797
144.958282
8.786819
164.330109
149.862564
-43.140842
-30.167522
-37.378807
5.978550
-139.317032
-167.185944
-163.433228
84.401421
55.658253
-92.292191
137.512024
148.651459
167.498611
144.572754
128.108017
124.555107
168.930664
168.244064
156.424591
160.300781
158.213867
149.778168
152.692413
159.109482
160.678650
118.502068
147.640152
-1.244584
-38.742699
16.655529
-30.032764
-3.715994
3.264288
-9.959373
13.671686
-42.219761
-11.385464
-40.522606
-47.888527
17.716339
148.517212
121.803139
148.925339
58.494835
143.662109
140.742371
98.692444
144.737579
144.531906
136.456177
-1.888444
-37.966972
29.973864
12.447443
-15.669573
-40.139385
22.440575
15.190595
124.158295
157.114883
149.037552
137.519043
157.671036
175.533783
74.785782
46.029819
128.639465
151.787445
139.723038
-177.481903
151.064041
138.208618
137.529236
141.052444
153.283356
150.845871
128.279938
113.371994
153.352585
134.337173
142.981827
102.546738
138.168289
145.480621
150.170013
154.784912
146.263458
155.394684
148.834534
156.642090
105.533020
-35.423214
148.024551
151.120239
157.852112
164.890015
140.996704
164.106567
158.751633
136.315170
144.075592
138.920853
166.878754
128.583313
164.501816
173.457214
163.471985
155.542694
135.453735
160.744034
135.817764
161.549591
121.156044
166.190903
131.342422
119.432190
145.408142
167.682861
162.121918
165.060730
157.479370
130.269836
148.777588
149.273499
132.617661
124.599365
134.464615
147.451233
159.322815
146.792206
143.914261
135.882828
148.316925
138.722092
140.426910
136.681641
117.726448
140.246796
138.619995
154.996658
129.390762
150.565277
143.297180
161.350510
143.026291
142.755966
146.489517
138.048447
132.382141
150.083389
145.050980
128.609909
144.799118
155.159576
132.502274
144.423721
111.576508
144.555649
159.827408
138.541977
152.666458
126.937775
130.386108
132.252777
-34.764046
-26.949539
-0.675506
-37.787201
-4.222342
15.091593
-7.703444
-47.292423
142.328140
166.805191
147.350571
131.492767
162.824158
128.496826
138.659164
151.601593
146.241165
137.310242
149.177887
133.856369
144.938858
169.446350
143.880096
155.164902
162.040207
166.034943
148.736069
139.868149
136.740250
147.900452
100.355049
119.410500
158.427643
142.029648
147.191788
118.382721
160.635620
140.312836
-26.841923
2.137532
-36.703434
-6.459741
-51.120598
-22.226013
9.070861
-39.699181
14.013263
2.868125
-51.419933
130.834213
147.817612
134.151138
169.673248
131.495270
148.518631
144.664337
158.424210
111.596581
140.720871
152.464386
131.738449
160.001923
134.909500
156.092270
147.314270
134.106918
143.327637
141.969437
133.103210
157.576355
154.410263
132.858978
149.952011
158.949356
151.710342
150.390762
122.673264
121.727654
136.651321
136.106400
148.770203
142.298889
3.622393
6.175967
2.771634
-13.656232
4.592309
143.487823
134.147125
14.215263
12.508895
20.384880
10.203419
24.099924
-12.521676
-25.401855
138.697784
152.685089
149.798706
153.626373
125.781532
-2.483962
59.044044
-27.116062
-5.970808
10.464013
-7.066690
0.362077
7.514156
147.435852
137.565292
165.975037
151.894485
155.271851
147.091690
151.576111
169.511154
146.419876
126.265236
144.699860
167.704346
148.893967
132.625961
148.067749
138.670471
148.048920
122.212814
134.997269
126.292091
10.630545
-31.918091
-19.359896
7.977892
10.813047
-52.563484
2.261918
135.564484
138.183182
147.328598
-177.324081
-130.683029
165.178558
172.212448
9.031156
-159.755722
-163.860077
127.346573
36.972935
147.358017
160.657440
152.166672
142.103836
119.085083
155.538849
149.340561
133.966995
150.351715
147.676682
152.367950
142.612000
144.095932
140.337128
137.457169
156.357147
148.677368
162.733215
142.337692
161.624954
157.824127
121.781532
161.731140
150.369934
151.684402
119.173691
147.286743
134.145401
148.032684
144.538330
128.210892
158.228836
167.250000
-35.065975
-28.319599
9.021905
142.779984
145.639343
158.810516
153.979446
166.466003
120.404755
140.518768
117.260368
149.891022
126.805443
136.412994
-41.067886
145.598999
107.234467
160.718857
129.760757
158.453339
136.770630
131.546600
120.013054
143.865707
144.973557
151.308838
173.982330
151.499374
105.125610
146.033951
-52.077244
8.446478
124.233948
154.051392
169.215469
178.951324
138.010803
150.458954
134.242737
150.319977
156.440063
136.726776
156.417923
-158.499939
-132.680542
-176.611740
-156.752136
-157.402359
103.092720
-174.066040
-100.438469
129.574478
176.207123
138.384598
136.449448
132.463882
132.209000
147.221222
144.885513
110.661514
165.230896
0.866827
129.391861
164.835220
151.800537
131.797165
164.385696
169.098801
143.637802
161.782196
155.575302
174.113861
156.961014
160.410431
119.410004
136.496887
155.518555
142.226227
170.351242
145.915161
146.284836
-48.392765
6.430169
-20.569733
25.235025
-47.325630
34.937046
134.083557
129.469772
139.008133
145.882782
127.843651
130.592606
131.583984
163.688828
145.573761
-179.857346
138.531693
147.368622
140.287338
18.791256
-25.934786
-29.407730
161.671600
142.503891
145.493698
148.696136
153.029755
135.752579
142.058502
124.619759
130.607880
138.682022
167.507538
135.155884
125.383308
140.019577
158.743896
137.020233
134.320145
139.682220
146.554184
143.538513
167.646240
178.138367
153.733200
149.875549
109.145874
143.069855
129.540115
159.449982
169.775543
153.256577
150.366013
154.316147
147.394394
153.400391
115.368759
157.298309
120.398659
142.405960
148.035858
150.943054
146.603012
155.257492
149.663757
109.984650
133.380615
153.689285
124.342033
36.188343
-151.378891
148.843307
-139.919235
108.007179
132.836319
121.571510
158.283401
-129.468369
149.984146
114.330421
152.015732
158.542282
-35.510136
17.701824
-26.031088
-25.993015
-32.293922
3.819314
142.392365
167.149536
142.053253
139.947098
162.234726
136.179672
137.556183
153.549103
141.538315
149.903488
154.540680
141.547531
146.663956
135.490707
126.067337
166.183289
131.180603
18.477587
3.702215
-8.798772
14.057620
0.108352
144.459442
150.981262
155.584839
113.427589
157.856430
111.070984
129.519424
158.624374
142.631500
149.348389
145.206131
143.625320
135.554657
154.075226
145.028137
144.971542
126.592903
152.319382
121.575691
125.202019
147.128571
154.412415
149.297531
159.516525
143.212692
137.028839
147.533157
110.854828
-176.696472
175.334930
165.319443
144.482513
165.930527
128.781219
148.846176
137.851196
148.050522
162.009186
163.148682
141.240967
126.480698
131.585709
133.722061
170.142914
141.828781
158.692535
139.135605
144.549667
125.168198
166.420486
123.287323
147.423981
170.091675
129.268967
146.232208
-2.930511
-8.072122
158.779648
105.488106
32.315449
-17.883224
-50.566242
-8.823319
-3.919266
-20.426096
28.813673
19.359535
-144.762985
124.679131
35.563099
142.729416
140.363464
125.334320
138.379562
-35.186874
144.730164
125.131340
132.236832
172.858017
148.269272
26.530247
-49.263222
13.824025
-14.827312
153.615982
139.694809
156.901520
138.358002
168.998917
140.868881
140.911972
152.045044
125.517479
134.982025
165.270966
155.534607
131.592224
171.635147
145.200928
152.999573
142.430252
159.463547
-9.326200
8.182109
24.528154
-45.114761
22.556860
135.687088
30.081610
143.279190
144.750244
144.836731
144.170380
170.662720
146.790634
151.680099
-0.160713
132.082825
142.277939
122.362747
139.889389
26.408989
-54.726929
-22.268471
155.064774
153.941772
108.003143
131.962296
116.884094
135.867081
134.304398
132.416595
150.400238
170.244125
148.626312
147.011902
131.517670
-8.490469
-16.957481
16.243343
-46.601307
133.280609
151.766403
160.870621
160.022766
130.882645
96.251038
134.728836
140.442200
130.436493
137.831848
133.336792
16.832590
148.888672
133.592758
153.713272
150.878555
129.567657
137.689926
151.794403
139.552994
130.110947
144.335938
151.625854
157.266953
141.268906
133.531204
147.104172
165.206757
141.244675
156.765457
136.293625
157.006744
162.264496
144.767807
147.861893
166.918686
150.579483
144.899719
129.888046
136.570847
132.197815
136.531601
145.889603
140.426926
127.645973
97.561401
138.161255
133.259125
131.899551
121.581390
151.942566
125.436447
160.834381
-1.508828
146.066910
149.178726
13.097696
11.329102
1.525852
127.002960
144.754059
152.293259
111.577080
-160.828140
-170.859833
-154.570419
56.734692
-162.924271
27.984161
48.390072
26.788225
168.947144
120.840599
161.297729
165.532059
148.179153
136.264832
144.521912
141.858170
149.011581
178.050751
147.863739
149.415848
142.690018
120.206184
148.396973
168.658081
148.587799
124.343887
11.142527
113.284790
128.644089
132.043625
159.922699
145.870514
155.873642
134.268204
166.457672
142.374863
131.381134
-61.600113
151.671234
134.961914
161.016129
131.726120
148.796921
139.328201
152.663193
164.229858
141.829956
132.322952
143.289520
144.986069
169.143784
160.294235
147.778259
154.241409
136.591721
162.053329
162.647507
143.721481
121.029030
152.739105
102.011482
-33.798637
-3.766136
27.204784
145.179565
162.432541
153.854630
145.237259
170.998672
115.911743
147.287445
159.270294
143.392075
142.614166
161.023712
149.830063
129.960297
135.058594
149.770370
137.300934
146.276016
172.982147
128.160614
154.171600
118.277939
153.357178
150.479721
-11.543640
171.640915
128.869019
3.570400
-8.443409
147.696106
164.225189
131.213226
151.458923
130.649750
136.373459
160.918732
165.899643
-173.880722
167.717850
132.580170
-35.482403
-41.030235
-42.863415
-22.306768
19.219723
153.692047
154.775497
147.411072
147.112930
141.977356
149.333527
-33.433804
-9.623060
-6.847219
-55.654812
3.165329
-5.830118
11.392087
129.529755
130.111633
168.010895
122.154045
143.202377
143.494888
172.399323
142.429596
138.719116
-55.895973
125.570824
152.654938
150.440979
136.205978
141.067322
150.890945
174.596176
-44.564098
-42.180138
143.624191
147.478149
139.848770
145.892914
152.544296
133.920715
151.423981
166.586700
145.601013
159.604843
145.051712
143.274170
137.751083
153.483902
147.541931
139.814926
-7.490826
-30.407764
-11.438348
148.377960
143.092880
133.747101
130.315964
150.179626
146.907761
1.029836
-13.923409
-35.434246
133.141403
170.519485
133.603714
130.642746
157.626251
135.959290
144.319397
145.918472
159.630920
145.443222
134.485458
147.054565
1.449559
12.158422
-0.128204
-39.980659
-37.639282
-42.803970
-36.769337
13.349138
-23.650356
159.341949
149.779373
129.589737
154.878845
161.135117
-58.856564
78.242928
128.387238
147.167145
123.631142
147.559174
146.209366
126.755959
125.005920
139.917664
154.889496
149.318558
143.486145
128.387390
147.720596
131.344894
165.290039
157.826340
-154.593933
130.163101
154.308990
152.173096
141.362610
-4.016686
-2.993429
-0.176939
-48.690662
-44.694553
149.306717
126.479057
137.610413
159.380508
149.334824
144.202957
-7.318101
142.793182
116.953911
18.680321
8.462157
-2.817584
-46.503311
131.533264
144.412109
144.912079
149.592041
164.154175
140.115891
148.038055
159.605194
133.863861
174.203552
146.418320
140.545853
148.398529
149.649689
17.926302
157.431046
156.394974
133.717285
158.929611
156.688416
135.294266
135.546432
166.408173
142.037155
145.297119
11.398466
28.195932
-31.754295
11.291508
137.524124
142.207962
148.096695
149.812881
133.495392
141.860214
120.275291
139.783646
144.610092
167.169357
154.556839
128.643707
144.872955
169.549057
-27.415781
47.789436
146.554749
165.941559
145.077713
-18.916801
-41.974941
12.269691
-8.026049
-18.946823
-10.311049
9.983415
21.582422
-18.920563
112.769104
-152.170975
24.357767
125.147774
134.850708
135.144791
150.542496
146.730209
161.048737
150.288620
130.149246
143.860580
149.907669
4.384499
2.504522
151.043060
145.993942
152.906097
147.798477
146.979340
152.343918
122.582039
166.838272
108.496315
145.323395
153.225342
161.123260
139.591019
109.823868
120.544441
144.906967
142.034546
146.564560
144.278259
155.530762
144.389938
179.106262
112.226814
135.384842
152.128021
120.427895
154.603806
152.631760
141.506409
142.081589
176.304871
-39.117188
-13.242667
18.080641
152.613159
178.938156
134.973389
161.421783
124.282303
139.729385
135.196060
157.500992
138.127304
153.108261
110.418007
-11.512231
-26.539190
144.373093
150.398727
157.097778
126.008156
159.489212
147.065582
141.756409
136.707001
131.612335
127.553062
135.712524
163.997452
148.978516
134.876801
131.869736
149.109909
150.486481
149.109818
147.791977
-10.523099
-35.956192
126.759544
140.918762
141.499207
144.447968
160.191757
171.009247
137.519730
125.924286
151.940201
157.511292
163.927414
162.937836
133.473526
153.390472
156.231796
139.084061
146.870834
-3.543924
0.502800
19.978811
123.502602
155.740250
157.099380
145.394012
151.583496
132.677490
-18.463800
-37.841698
10.542957
159.239426
127.581917
151.807068
166.961243
135.690567
131.519897
139.719116
140.488632
135.799133
140.043442
139.499954
143.203781
149.729126
147.825485
145.452133
144.659485
155.876968
161.443771
151.875107
147.291321
157.289734
123.103249
155.492020
176.095184
106.031868
152.860275
145.266830
-140.858231
137.885468
153.218338
147.145233
125.200066
127.380264
156.229553
152.876877
149.126709
163.327576
164.834946
157.844818
146.826675
149.161163
148.260696
158.864899
149.044357
131.804047
144.437378
150.900558
-42.430820
160.459824
156.681747
141.918289
152.322571
-40.768711
-29.354645
129.908722
164.597702
150.847580
141.235321
151.988525
135.616302
145.912369
147.337402
111.580994
-39.014435
162.037903
163.251694
134.515427
139.473938
172.103561
156.356903
-31.339197
-40.905052
4.480826
-18.579145
18.003012
-41.499001
-29.224920
-10.167614
-5.220595
-22.319111
159.985489
139.551147
155.674164
152.298096
-40.497517
16.466633
-41.305313
17.080322
-159.507782
-178.632690
141.847122
152.118927
142.906326
158.576080
98.209465
130.346725
9.024540
14.249642
8.455587
36.820499
-166.120560
172.330811
140.762009
125.989502
-19.719500
-14.867560
-21.645031
-27.977808
-4.591499
-35.036053
-10.748105
-38.407467
21.511183
-0.418247
149.962692
149.533798
158.823425
154.525848
142.642944
141.374176
146.370941
148.026138
134.790665
162.497192
178.206909
127.731033
146.182434
133.673843
159.270035
159.338516
-16.333096
-41.457550
-15.061079
-20.308140
-49.521317
28.858473
-37.506550
-13.032146
156.774353
143.792252
151.508865
142.971771
124.862572
165.805954
148.431366
161.673370
152.712082
154.847549
171.779510
153.021317
153.299271
118.196228
132.787323
170.814957
128.379211
117.713333
120.720497
133.504456
130.702271
-37.272636
-19.062077
-5.760752
-15.259245
-27.656857
135.983719
127.137886
139.376938
129.049805
113.310699
145.375870
141.955292
157.728928
21.493116
-0.514343
1.671169
144.055588
150.926102
161.543182
148.935440
143.022476
147.978546
138.833145
151.525986
157.882156
140.520569
146.336334
144.284927
171.904221
161.212708
153.838211
141.696945
140.134323
146.263550
122.345238
155.468277
150.743439
122.301712
162.810165
126.869637
146.061905
118.483597
144.691483
135.073441
148.822083
128.848663
130.467026
147.400970
149.210861
150.680206
16.893280
130.778290
149.503113
159.706268
142.864105
150.981689
-17.994324
136.842422
142.227432
137.393356
130.369308
130.749405
159.817123
154.486938
132.087921
141.799911
126.873787
138.334579
138.861893
149.255768
120.562943
141.162140
167.368973
146.752808
135.489685
169.897736
124.844872
144.828247
166.816727
132.016953
135.895218
152.405289
144.063034
134.571533
120.228508
171.215012
-25.026817
-19.131285
-48.107391
-9.539163
125.894890
137.277664
137.081924
161.781036
112.244339
126.802017
164.472275
136.392120
114.378876
124.056038
170.103271
154.106659
153.756317
149.311035
142.396942
141.242752
148.459488
131.287140
141.603149
134.531448
137.412796
134.847015
140.038849
150.480423
129.890076
130.764755
148.983368
160.230148
134.843338
116.175842
133.835999
144.685547
142.229736
159.940613
149.873505
132.869064
145.208878
147.876663
145.468124
160.793274
102.324532
139.619827
120.978256
141.851273
65.008560
143.293625
157.573425
117.062210
144.346283
134.499237
103.793541
-9.593843
-44.832142
-44.515881
26.337477
23.968119
146.376160
149.961792
136.475281
122.833832
133.464905
176.941620
169.071564
158.667450
128.681091
168.252930
166.782593
142.200073
135.307465
175.513214
153.853470
121.624557
158.412842
165.769318
154.938629
155.824844
131.551483
154.698318
142.466537
148.585464
152.324036
159.108719
156.254593
137.865646
129.425964
169.745239
45.853294
32.636269
135.060547
154.971909
176.493164
125.184547
105.984695
139.572647
155.761063
120.743149
162.571640
141.793839
139.504364
142.970093
-4.867638
13.422881
-20.904444
-21.594469
-29.235899
2.897189
19.344767
-17.022243
61.586277
22.673098
-115.565331
4.401130
-3.416155
-11.461796
-45.746338
-46.977398
11.637162
41.451710
18.112722
-19.634039
-44.501427
14.222855
-9.098460
-49.681351
162.968796
148.448822
143.601730
143.383713
143.081848
128.476318
25.050451
26.363304
45.429722
28.294954
176.945953
-165.162201
-151.390625
-170.570557
24.628881
-147.843826
-132.176865
71.900398
168.328140
162.009079
-159.653000
-153.321747
-140.548950
-151.444443
-170.617569
-135.147476
56.646988
151.375076
161.004440
150.433426
164.203964
148.346802
138.337448
138.947495
149.132751
135.096191
-105.844711
122.042145
143.027679
131.014084
175.332047
159.600250
156.995148
144.144257
141.129547
168.251221
151.915787
157.276505
151.898590
138.294769
144.206589
146.585693
149.705688
152.449692
138.355179
132.978119
131.316574
140.367676
152.097641
155.985062
133.715454
96.275398
161.195450
134.192276
149.891434
136.426819
152.262039
171.110764
128.959915
159.499313
156.887177
-48.428886
22.797974
5.425347
1.688875
-19.387167
-0.230700
23.934420
-24.251392
148.403214
139.948074
125.891541
160.785461
143.974915
93.240028
137.383041
139.826828
140.860901
150.133392
138.363342
146.152634
150.657867
174.870331
166.625031
128.707535
147.979523
-10.358487
-17.359230
14.198677
-7.546054
-5.235288
-35.973469
-32.868462
-20.818026
1.040611
6.569039
-44.580784
0.553908
7.338342
-11.709352
14.884774
-4.661864
-22.437864
-49.941132
143.064926
133.201569
112.374268
126.782608
153.831985
137.090912
139.792648
78.389206
28.650879
47.711155
-131.992554
34.870796
12.485980
149.116394
122.911980
116.127472
179.728027
129.425858
132.917358
152.749283
149.644089
146.880753
145.919327
140.620285
147.259506
135.758499
146.465393
158.764511
131.268555
148.472641
160.995651
143.944138
149.778595
171.002655
146.723969
156.147964
159.834381
134.122345
130.062592
145.152664
150.837418
111.300697
162.707001
146.515259
150.330795
134.720993
144.589615
160.005325
145.736359
153.655670
148.126526
148.862045
130.555817
130.290161
169.016068
144.576157
176.496567
153.182999
163.807007
174.155289
163.298859
153.699066
112.163124
162.013992
149.705368
150.396317
164.149734
134.462357
150.747757
135.431488
117.841904
127.013893
144.740158
132.508774
158.017181
120.890518
169.500519
151.245102
143.684570
170.434387
148.145798
154.279526
145.133469
131.165222
141.372421
-14.662918
21.001339
-24.110470
17.919632
155.687988
154.108978
148.101852
153.134140
137.864075
-30.994495
5.725362
-1.560222
-16.307064
7.659653
8.482393
147.209167
138.467865
156.760101
172.800247
129.495300
170.203369
162.092957
131.328842
133.414673
148.707275
144.885864
152.880783
155.270218
156.102661
144.486847
171.788284
131.278839
144.686722
148.747681
140.725021
128.804688
127.332367
143.635193
146.995911
164.487808
154.007523
170.706711
151.314697
151.769440
169.970566
104.738205
155.197769
160.804443
111.045166
158.899551
135.102829
113.602318
157.525299
129.019836
176.010208
153.829437
138.766388
155.774948
-10.537151
-1.768903
-69.719223
28.045034
168.474823
148.337906
160.087997
121.334900
152.003387
150.273849
111.889923
123.124176
157.734940
150.398819
125.975441
145.787491
154.817413
164.950287
141.300049
161.299118
159.681625
142.710587
140.097031
143.016541
163.021759
153.107758
149.584335
141.647873
149.775192
138.999252
147.575348
123.350037
142.987991
133.656662
138.218018
168.629227
139.879730
148.431213
100.025108
144.341217
149.741425
149.452988
-38.979134
2.412164
-6.717759
141.333298
168.023483
158.856293
153.440308
139.833664
149.209396
145.872665
122.167267
146.998688
161.114288
164.875656
144.352921
134.502670
134.125244
143.116348
137.440262
147.483719
123.633850
116.043121
161.319489
-2.732443
-9.893919
5.137973
-16.446453
4.868000
7.874421
-35.497627
-5.875264
-4.445190
155.332611
110.535988
134.907043
177.292587
132.233612
155.831802
159.099609
148.021027
145.258026
107.870590
159.116638
146.185593
156.051926
124.766441
125.506683
158.310669
152.637543
133.054230
142.561142
148.842987
141.067154
111.258614
133.826889
145.585205
138.595291
126.523521
146.174347
137.423706
112.463837
121.455917
126.535820
159.320374
135.247116
132.680511
21.748888
29.788612
167.523697
125.348198
140.530136
142.168137
153.230438
147.844955
152.017990
159.108017
140.366135
124.300133
139.026779
136.766830
138.107239
3.883075
-39.933983
-14.559989
22.506151
-19.308071
5.086154
1.951840
-5.948869
131.797928
150.117569
133.924744
147.690231
152.151611
14.057183
-2.176638
-10.697794
8.797611
22.492443
22.428270
4.608702
-31.153324
80.558060
143.249023
148.265854
153.562668
151.371170
161.578308
142.080688
121.357727
129.011673
178.550964
115.719231
142.863403
154.484772
152.049774
149.703583
136.080368
154.072495
110.745293
145.017303
149.285660
-7.539264
-7.350443
-14.139341
-22.493586
13.119606
-15.278632
-40.724091
-15.722251
-18.173687
3.460966
1.812833
-20.518759
160.896591
122.623474
137.172333
142.915726
151.425156
152.050705
159.862213
124.499054
127.987572
126.762169
148.768509
133.543686
149.603394
168.023544
153.406769
148.854660
112.740105
148.469467
143.721039
150.218475
106.003860
146.784317
135.966324
145.717941
-23.771523
166.798203
148.855316
156.658936
119.364037
151.349670
73.728119
140.440994
141.805527
152.329727
151.833588
178.922974
149.985809
162.173996
135.569260
135.525009
126.455536
156.424362
145.627502
139.551331
155.039734
140.929550
139.981583
157.109131
147.473404
140.761032
156.907257
128.998993
157.875443
147.507660
148.380966
152.441666
144.636871
174.432312
139.295120
151.024078
-13.465508
158.065872
135.866852
125.108810
160.897934
118.946182
122.750679
137.689346
167.546875
170.675140
157.047806
148.564316
168.311447
157.369919
136.785294
144.107300
171.363449
103.925636
120.759758
128.368942
149.001999
145.724487
132.115784
153.107391
146.508698
157.054810
132.384766
126.973473
158.876160
128.953506
151.934830
162.908371
145.936951
128.664200
146.485107
145.203735
126.251328
142.879852
141.079865
146.270767
136.483017
-30.849968
158.643646
149.715027
162.441254
142.809036
117.962250
155.717438
144.836288
-34.284096
-16.075861
3.221181
164.910797
169.798050
4.689682
147.595551
136.933441
179.253998
130.166306
156.351608
118.551804
143.432846
166.666916
149.425964
133.304337
138.202835
164.778046
140.144501
144.287735
144.165726
151.237381
138.294357
129.181137
104.951439
164.395691
139.197937
150.462860
156.081665
131.085266
148.834320
165.028870
170.025421
137.038742
139.906326
151.968384
133.296494
163.114914
139.210495
145.619034
169.229828
161.198532
138.945648
150.370987
153.892487
134.942368
139.755142
137.093506
138.455017
142.494766
141.121017
140.548889
156.176956
133.991974
144.179626
158.730209
153.949371
20.159184
152.372650
-150.782318
172.924377
13.967084
38.512978
12.420288
18.523714
27.666538
22.110363
144.787735
164.046432
153.241837
153.323608
130.132736
131.505585
147.248566
2.851560
138.684845
128.498474
138.168961
149.868332
138.224335
164.993378
127.435822
145.481476
148.381714
161.640579
137.272919
156.153763
147.746307
112.644135
141.553833
149.396057
-8.909400
-7.539732
140.948380
163.113129
159.764297
78.368950
141.020035
166.858063
149.943542
138.209839
155.325409
153.983902
160.968231
143.548676
131.242111
143.617584
100.705368
138.173416
126.850563
151.778000
140.369934
160.867889
119.891724
132.104874
148.128845
143.636505
146.588669
157.299622
158.653870
157.811813
142.634384
129.291351
135.231476
124.646973
125.572830
171.388779
159.644104
152.577988
130.344940
149.514771
163.376251
156.196701
149.350082
147.047897
151.669342
147.827698
146.848541
144.906662
144.787231
134.160233
142.960281
147.703796
-45.158649
33.448673
-21.799145
-35.504356
37.648022
168.332535
160.334198
145.510391
123.535164
169.650909
149.125397
170.559235
150.294144
152.195740
154.253815
168.909988
176.261093
153.349701
131.781738
138.846085
136.467224
164.539459
142.154755
9.382655
-19.040493
-79.496887
9.101829
-20.829641
14.969438
0.911501
0.880045
-32.320797
-23.513706
-29.562572
25.596378
-7.628691
137.605743
153.277130
150.369400
144.651611
152.546738
147.404724
140.280243
128.903564
121.625961
119.831123
133.747284
144.164078
145.830536
168.062103
150.507111
137.072769
169.218338
146.002457
152.002899
153.238892
171.655075
157.399948
168.130661
137.903137
134.608398
141.216202
108.666443
147.574509
143.997162
146.896606
125.879875
146.573700
-176.236557
140.958618
138.703766
139.031418
119.156494
148.835281
161.925613
149.184937
162.120514
143.577148
-1.810889
-54.517395
-13.973818
-6.850657
-9.714765
143.315308
139.944809
137.477493
164.051834
142.764252
177.909760
-10.343986
16.083469
-36.941799
-22.555376
-43.284191
2.984456
-1.502459
13.309559
-0.555671
163.332214
165.221695
142.432022
157.871338
123.660934
147.923477
158.721893
167.842484
139.353226
158.686111
122.630943
174.489212
4.773314
-1.966624
-2.299080
-10.927515
-36.899345
-15.598278
0.811565
10.446587
12.267087
4.958593
131.983154
150.770523
154.290756
168.354141
140.306091
128.438034
107.737045
153.162567
150.229218
153.036987
137.195816
129.678223
139.813110
112.732246
130.627518
125.891632
115.733696
142.146729
131.498169
-146.051910
-147.037735
-142.482162
-166.859161
160.768661
147.214386
-160.853073
-162.137314
-115.610374
119.114723
145.452103
135.589661
153.013947
117.817421
169.142227
147.313477
-171.190521
154.601929
131.624466
163.492188
163.525894
-30.047209
161.577255
177.650803
137.941925
123.678848
157.707047
150.542099
128.962006
91.753891
165.231750
148.114426
171.266922
169.761475
-25.721912
29.066599
1.322046
-45.591713
9.805980
-2.808955
-29.748566
3.329431
-28.079929
150.056412
121.660934
145.972137
134.800201
152.243073
-178.993210
120.514282
156.968155
132.008804
134.507080
172.898026
130.238464
159.834167
120.316437
112.945137
142.606888
-28.702209
115.928177
143.999573
148.107483
145.260605
156.192093
178.713348
145.855209
174.009872
142.780838
168.516724
106.378265
148.868805
152.455414
129.878433
105.778809
156.271576
138.184494
32.492245
4.756911
-3.518752
132.257187
139.262817
158.265167
154.203552
126.141350
132.716980
170.999939
121.149857
125.953323
12.186523
-16.681984
149.116074
120.371696
124.246178
128.724091
31.272064
172.106247
143.037903
143.893921
133.620209
148.867355
141.945740
149.913208
161.431015
148.343689
158.789841
125.211006
143.775803
116.403862
147.667664
129.191681
144.126389
8.674505
9.764849
20.059675
-16.598431
151.152481
171.617386
120.717438
140.813217
138.848846
149.119461
168.798965
6.101460
-1.391986
1.348281
140.668091
141.642929
99.939575
15.098805
11.486398
-13.212803
140.903763
-3.591995
-27.885544
18.029457
-18.423687
-58.005787
159.458374
170.855637
130.896667
154.549042
155.645325
150.684875
123.012520
162.665344
142.741196
128.279617
153.598557
21.314013
-8.609891
153.867645
117.768600
134.867493
145.687851
150.118698
143.346680
148.439835
133.291946
-161.178955
143.802734
153.895569
149.936768
138.841614
104.714714
149.823425
159.726471
173.045044
142.923065
163.471664
157.203003
146.484055
142.426743
145.949509
168.839645
134.023712
163.229523
162.219315
16.496834
-8.394051
-1.179188
20.313648
-30.391737
-12.088223
-0.446311
131.501053
141.479538
162.683777
151.016068
160.052887
149.430161
168.975189
142.408661
150.510483
126.204514
151.024597
132.706421
149.546387
133.949692
179.931458
148.236465
142.985733
150.216476
161.030457
148.003922
153.005203
139.286301
155.249802
152.164856
164.098999
145.994629
137.086136
163.244797
168.429016
135.136368
137.110977
175.133804
149.809174
135.971954
143.768509
147.628448
127.923264
148.115005
140.133286
146.334641
160.373749
142.441818
155.147629
145.242218
147.059067
160.098907
146.177490
152.200348
118.315155
172.221512
132.740509
143.550491
167.902115
161.726212
145.690659
108.499046
171.067093
154.786606
133.213181
131.667404
165.867416
142.317749
131.674194
155.051834
165.436707
158.263733
142.330185
167.576447
142.494827
168.653671
147.958496
151.131882
-175.556259
147.026184
144.589737
120.164688
177.095779
133.763947
155.978561
119.784683
137.622833
152.089264
150.311890
156.144104
154.609146
132.214401
146.550583
139.540955
134.553284
139.055679
136.726242
179.766754
-24.082296
-24.402531
-63.557625
-1.725784
16.509769
9.882742
133.927155
145.545944
155.192612
144.337021
111.978058
-147.686386
145.827927
116.565132
141.709915
143.389633
141.682007
141.844086
166.189850
142.002014
143.171844
165.237503
152.011536
172.776901
153.452286
123.285973
154.288834
118.591629
0.866375
134.869263
170.751450
162.130341
135.385361
135.030746
133.181656
168.947571
30.951246
-161.154434
134.066635
136.414810
148.239807
122.992493
148.774200
144.518555
146.405090
139.510086
136.842026
129.156662
142.019333
138.976562
150.589005
156.356628
151.697083
144.929077
143.235123
144.530869
143.723389
167.909973
130.675827
133.023895
142.902176
165.934021
154.254578
138.173981
177.884918
142.154129
142.797470
164.895386
130.707565
162.696030
148.786179
141.265762
166.625488
138.537140
164.832703
159.733002
158.904785
153.839539
-45.969852
-39.661201
-38.645969
-42.220387
-39.154881
8.692036
-13.347763
18.404604
4.946607
-4.032840
22.462439
-39.911469
162.797760
-4.779302
-10.716892
-45.617405
-15.319919
-31.878731
-41.691238
-2.972363
17.612268
-22.436163
9.612739
-5.138545
14.729377
13.851826
18.053518
-36.631611
-16.430208
-9.391407
24.835188
3.953393
-2.235896
13.820251
10.305552
141.851318
148.562668
136.807236
144.159912
128.485931
135.850296
141.806900
157.583145
-41.134262
-5.418190
-9.874222
9.079478
6.173998
-43.994503
65.571648
-49.178555
7.697888
-18.282188
-16.550604
-21.772480
-43.932217
4.044042
16.285156
23.467518
-42.203682
-21.893105
-28.758865
-16.665606
160.846817
136.863739
157.889236
128.987976
141.519592
146.865341
143.055923
128.058792
148.352982
151.647980
133.388000
149.470123
20.741539
-176.360397
175.309723
150.512497
153.125443
161.354477
169.866165
142.771332
112.472763
169.780487
159.792236
133.847382
134.401276
109.863419
136.921722
161.171021
126.004578
138.449600
155.001938
157.349792
-4.128392
7.240070
-48.697025
-35.363922
-39.019012
149.073700
10.095802
-5.927445
17.274775
-37.990761
-23.450146
-40.103939
-42.629047
-21.081852
49.005512
21.917400
-20.476217
7.905767
-28.517853
-30.446486
-52.258984
2.496694
10.658204
162.478790
142.690689
177.541931
123.862663
107.132477
135.378693
146.053177
120.309189
66.480324
146.946030
143.102234
131.816681
136.524963
33.631973
137.106262
132.918625
146.976074
136.227814
147.012360
137.338791
150.510025
147.030777
136.540039
151.585190
144.810928
151.404510
-8.681002
14.980700
-27.396055
122.507492
167.068054
163.385223
129.050842
141.857407
148.286179
140.728287
134.882019
148.760696
138.121033
12.380419
9.406506
-130.796249
165.904343
122.764297
133.180267
129.836746
110.181099
126.547523
165.631317
156.291214
149.929749
143.049362
142.063644
137.128860
127.674095
166.825531
155.477097
134.593399
156.108765
139.768402
-11.729109
-40.567738
7.759951
137.596466
142.326675
170.873093
19.809977
-5.365091
17.192783
-10.642239
11.853663
-20.622595
-44.965118
15.258699
158.336319
132.577988
130.421875
140.139145
157.869415
162.719925
157.065231
153.111557
5.320603
-17.135908
-34.503315
6.220818
14.880094
-10.137738
-7.787371
-6.751540
-23.393288
-48.644550
-9.819926
-37.329437
-37.947651
-45.062565
117.034340
138.882446
142.754776
132.693024
131.467590
3.516247
2.348104
4.051879
-23.236687
-40.598648
-8.774560
-40.348763
-0.738075
-7.562680
-10.473505
137.995911
145.209030
132.706100
132.942520
149.536835
17.624781
32.505184
-158.164383
23.816877
-150.849854
-161.525726
55.992889
41.413204
47.284454
38.560574
129.579712
-155.885406
147.178864
11.963060
28.445639
38.552753
-169.278397
-159.402985
-157.070999
87.595963
150.270279
135.329468
156.994675
135.719299
153.100204
154.841721
155.010910
151.895889
138.619400
103.537613
144.422394
172.037170
155.164307
173.111740
173.637604
127.376083
155.315796
136.267426
137.688660
142.449936
161.627457
136.037613
128.536957
167.126862
134.802856
136.138123
156.178467
143.791183
133.949417
101.694160
35.084354
124.346275
-161.916718
-137.545532
-168.801254
-164.305908
-171.922882
-177.212646
-126.357742
-122.616806
-164.342209
178.318192
178.848679
102.324890
145.767761
143.542969
129.799896
143.468903
153.837708
148.207550
156.870789
144.303696
133.989166
141.450821
119.910545
160.587051
136.652283
148.018585
144.083908
-46.131821
137.483063
174.128662
143.473602
154.797363
163.388565
-169.490784
143.459885
132.073578
-163.367966
163.502151
131.851288
144.180847
150.902802
145.359436
125.785126
134.781143
137.511917
170.416306
123.778946
151.053574
147.201263
152.336044
138.060745
175.096939
145.282349
144.597015
139.559677
137.030960
162.840775
145.008820
135.992004
133.358978
151.398102
13.543105
157.407639
148.183411
144.430328
151.941666
161.114349
148.970032
176.185287
150.605988
91.751343
133.753860
157.845398
156.916901
136.700592
9.365063
135.146179
135.458649
109.310204
139.811386
164.225098
123.223679
-42.809368
1.922339
151.861984
143.718079
172.364670
145.948959
152.463181
126.260559
169.764755
149.534027
117.417366
145.799652
130.020554
78.596085
136.713715
158.568497
168.304382
144.917923
141.198212
139.478333
155.985016
137.041367
152.423386
144.114899
124.461273
165.104996
143.719116
133.680176
-2.834623
136.434448
132.318405
159.187744
137.608322
105.784615
166.395218
149.386826
145.415756
137.728577
140.322021
156.826279
142.942612
136.879715
155.010437
139.012802
153.523056
168.232941
117.783325
148.949554
157.711349
148.981522
169.150665
128.131454
146.610001
-12.145476
-25.088156
30.153830
-3.234161
-16.251081
-55.213127
-22.184763
-38.421673
-38.256351
9.057508
4.196987
-24.307737
-45.233757
-15.109118
-33.390961
11.134359
1.874506
178.939072
133.278656
129.418442
163.554382
152.688736
120.235939
152.195038
122.660927
162.611664
129.790741
168.523026
139.527664
-14.576471
22.007618
-50.385384
152.715866
135.950775
147.009674
107.527290
149.518036
149.216782
146.209518
141.004166
152.465088
156.200989
154.741257
144.324158
133.809662
132.002121
-177.955109
120.684830
137.987534
130.408707
165.301468
141.003067
131.149872
163.144394
151.963043
137.593613
154.120041
178.945007
135.249405
156.414856
138.654984
149.293701
171.605545
136.077271
147.085373
163.100098
159.214798
153.358414
139.367645
147.763870
124.119705
-37.307293
-25.232870
-13.431014
26.160130
134.089294
132.833435
147.255356
142.449600
123.290894
147.010391
162.090424
10.639761
138.914352
144.689606
140.592300
137.941620
139.483124
156.083130
114.402779
128.112320
148.450882
146.411423
133.115875
115.668198
155.137909
143.516068
136.351349
154.386719
158.706207
120.218727
143.821915
145.670654
166.908524
21.497181
159.156113
139.000122
140.963028
112.409889
99.779892
0.775312
-40.553844
-11.677608
-39.625248
-15.263773
-3.172866
-8.725372
158.371735
147.324432
108.638458
138.870331
148.790497
152.054077
142.928055
142.742676
167.511734
163.000809
137.898132
148.742462
141.061569
166.285187
156.390976
143.663055
146.698593
130.525940
105.113258
150.815506
150.284042
145.472885
160.115250
155.740387
156.124756
152.737411
150.933899
11.989130
141.087814
153.030823
132.612030
138.334305
131.874908
113.002800
178.977005
135.974869
131.021927
-1.767575
-51.358273
42.279903
130.801544
160.326477
158.315109
143.862167
171.608139
154.885071
159.161652
161.377060
174.330734
-157.106140
162.635941
137.251953
162.928696
134.928680
155.214462
143.479980
-45.694706
-20.898939
-18.676523
141.558762
146.119644
128.939438
-32.195702
10.022147
17.445761
11.958035
-31.887806
149.359116
172.710770
146.230377
146.895844
165.573029
176.355392
147.915909
155.276031
135.720200
129.587433
124.183418
154.813339
128.744171
137.034088
156.830032
134.613907
163.852539
154.446426
159.836121
168.821060
125.976204
121.857864
155.713364
123.975700
111.648285
142.564377
16.749342
-7.953668
-11.779502
-54.435692
-34.964390
24.100376
8.687334
-31.184217
20.844156
-28.661976
-2.584674
3.757495
6.689468
171.306808
-27.119209
9.395905
63.444168
-1.419686
55.212612
160.047409
126.481834
156.633011
132.601501
154.269028
138.912399
143.549698
154.116684
148.848846
169.091049
144.538452
159.039566
137.493362
146.760834
120.340492
125.832489
156.526047
153.805695
149.658005
125.934326
158.582092
154.533218
151.873230
146.307800
136.005234
141.566376
143.359940
144.143860
146.368362
128.466019
146.877197
150.721832
144.984650
139.527191
154.781204
166.284958
132.057953
134.029999
148.290421
177.616562
126.683815
173.538635
130.603134
114.474739
-8.633287
38.442947
-18.947739
-40.931808
-38.322594
-0.624010
156.345764
1.469936
-11.738932
-0.198810
-40.380428
-20.865618
148.692810
132.673965
160.282516
151.735992
-13.933866
-22.263811
111.127090
145.444992
122.350288
170.600174
141.153061
143.060562
-163.224045
151.298676
158.388824
143.837021
-179.127090
141.785858
163.720932
135.282593
130.055557
159.217712
-15.785106
5.848245
4.231377
122.063492
147.534683
171.387024
167.590759
155.086777
140.929047
154.150574
152.242645
152.517136
131.667450
-49.742363
-5.591071
141.453354
144.106110
175.338211
-5.552556
-27.490437
-16.342394
2.412488
-19.410908
-36.351322
-6.629334
13.651168
-5.774889
-16.378441
129.181473
-20.846298
8.547297
128.665741
141.548538
147.648239
127.555115
165.935287
145.019928
149.802856
144.343826
146.552750
172.894012
139.762878
147.939301
102.296288
148.947617
121.100220
137.306000
151.543442
145.913742
137.517731
-17.858150
-35.858807
-41.072350
17.313158
-24.470226
0.458849
-15.572702
29.313009
-1.837601
145.047424
124.451149
153.445816
143.044159
148.057785
146.103455
143.147705
141.165009
144.507782
0.513962
153.346268
141.737762
145.614075
147.724854
135.144608
125.912643
135.046417
146.913895
145.270889
150.660400
114.960861
140.988190
142.954498
150.582504
106.131378
144.520218
144.089935
144.414978
96.687500
152.446609
133.457626
150.473892
134.257095
127.790771
133.960022
146.883835
156.673248
144.381210
113.807198
145.831604
155.393280
143.020111
132.369217
151.299149
145.889618
138.477600
147.703720
141.543747
168.700363
147.994232
123.877930
10.818144
6.910179
174.010773
133.911453
-178.921707
152.729019
119.654488
130.356445
134.139145
165.469330
149.071274
144.645203
148.803162
145.522827
154.702957
155.555481
157.460129
132.905121
132.978836
-46.531757
109.506027
146.952057
148.468063
141.293015
173.339218
132.275131
149.100388
145.428741
150.201965
137.956635
140.775421
146.065903
76.345474
148.955673
146.796936
164.184052
144.966583
133.255905
140.869461
120.686775
143.820618
140.515198
137.173737
155.678406
139.587128
168.042770
119.555435
130.859528
115.877502
154.973007
163.822571
151.147110
168.857040
131.990845
140.445831
144.441681
142.894455
149.060013
162.495590
159.351151
139.647247
146.487030
138.761322
156.600021
120.049500
124.242775
135.835327
130.473694
144.000427
139.135117
153.294571
154.791382
125.989075
-38.806690
3.562659
-180.000000
-38.723892
-20.733358
37.324818
-11.080310
-44.418335
154.324677
159.385880
120.737328
144.110184
139.528442
96.875984
137.740845
-157.100876
139.882706
135.801285
156.011810
86.989792
108.130280
134.491760
147.450027
108.380623
158.765244
145.111389
135.899170
163.295670
133.609512
143.237915
149.716705
159.408707
125.184357
132.353897
141.796509
144.051529
150.000397
9.448871
168.091034
131.201004
118.666550
147.014038
133.119751
154.216400
123.078201
147.041138
153.789566
135.576843
8.748103
-26.756262
3.533079
6.331220
-43.797096
-37.180763
-33.117115
-16.315977
10.863538
-6.802071
12.004181
-42.414043
14.796279
146.643341
138.609970
143.463470
154.038681
128.255478
153.072510
178.678101
23.805939
7.563147
6.675529
139.450851
35.405422
-132.522308
16.178204
31.375305
118.273888
15.193163
131.673050
152.297775
143.408554
164.256042
141.431381
147.865295
132.400009
169.384583
145.114349
142.205460
163.096695
148.626083
143.986969
143.806351
158.083267
162.955750
-17.657045
128.216797
134.668961
143.555328
131.232376
137.114609
138.373993
140.388824
154.578339
157.578476
154.858719
120.493874
109.411537
142.411896
-24.326464
6.633090
-20.298908
4.573931
16.556622
149.534103
-47.457706
179.144302
146.772400
147.967468
165.807480
137.769196
168.325317
140.019608
143.197891
154.539398
139.245621
161.882294
137.357986
150.902603
144.879730
7.660448
0.840699
173.716614
136.248581
148.489807
152.571030
164.809433
146.716949
147.407761
-173.873611
139.335892
137.575302
145.291733
140.487244
124.449348
129.549316
144.526993
136.327866
174.059982
117.008774
147.763428
158.301239
134.321106
154.357727
141.923615
142.168655
148.239548
172.309341
106.841751
125.050224
155.679718
121.861221
146.630676
138.717804
144.038498
148.753769
148.749741
108.672623
161.121033
132.663864
152.775192
134.488495
159.547943
164.780075
14.636154
155.249573
152.043045
167.679733
157.846405
155.496811
133.784546
144.536743
139.366745
112.370773
136.002747
138.367783
128.401733
113.163185
156.643707
139.486191
160.658310
146.360535
-42.399467
-39.503193
-18.578566
-4.541440
-35.036247
-11.388180
-10.925190
-45.537304
145.648193
128.365784
150.539658
169.220505
100.477982
19.343096
0.656408
-33.871178
67.040581
146.166931
-1.071371
-45.982121
-38.865162
4.112374
-26.189272
-14.122933
-29.703932
-0.971766
5.892121
-17.313053
-56.164097
-51.848236
-49.148335
-5.242543
1.960644
-9.635107
153.466995
154.267990
143.418655
141.390259
121.484184
149.995270
160.357712
136.193726
161.347778
152.703430
136.115280
156.018005
142.468491
132.452621
154.458054
145.209671
152.722366
133.596909
123.836174
150.833527
147.446350
152.014847
106.321373
124.291267
125.745308
152.853577
-24.186090
-11.775721
153.674286
90.602066
146.441833
163.463165
124.403175
167.478531
119.306763
141.915863
11.576683
146.795380
149.325714
119.376717
135.408035
147.247833
154.078384
177.713455
115.143921
121.439117
168.749878
150.039032
147.480331
129.766983
8.053226
-33.485344
-34.401146
9.471622
-39.159660
10.393528
-32.094109
-19.295549
120.583488
156.800232
135.041687
159.967499
120.644661
157.285110
139.628342
161.072800
158.815903
152.146240
147.146179
162.347992
127.807518
159.063507
130.472626
142.773178
139.153656
152.491669
149.238754
148.408997
141.910812
157.714584
16.346933
-10.668558
-42.443832
-14.753321
-9.925847
-13.514229
12.655804
-43.334080
-8.736869
1.329132
-28.114248
-45.829079
-22.765015
139.033768
157.049316
116.616142
148.450195
152.116760
141.595261
143.975006
124.583794
152.600296
117.322197
143.818359
165.804550
152.801865
139.340256
143.315033
142.783356
159.476028
150.173721
37.960541
63.610615
157.542587
146.571762
144.824539
111.327690
124.010284
146.785309
127.048042
143.909286
146.598114
168.877121
146.954025
123.274017
155.694458
164.499863
177.383316
-37.952049
8.474981
14.960935
140.481491
153.392349
156.428543
142.757996
158.202652
147.827652
-6.261906
-7.199527
134.649475
144.261230
144.365387
130.279602
160.609360
146.238953
158.853409
136.623932
144.534393
140.698929
148.285034
129.866425
142.358887
154.425827
150.397034
123.911888
119.511772
126.076744
131.919449
132.232742
149.885864
132.680542
167.314926
141.666306
136.951065
146.175934
137.123505
128.233566
163.344925
151.717682
127.596352
159.119827
142.020874
139.473221
153.881592
125.409027
128.564636
162.575592
147.868332
128.084137
145.010345
154.939926
146.789322
157.859833
122.844116
155.687271
176.748199
165.504349
142.368668
142.346710
148.650284
135.599503
-3.731821
-56.562920
0.310904
166.837433
8.066014
11.537374
-29.631859
-3.975817
-14.097831
-24.708506
1.917548
5.683341
167.536072
167.778946
167.681122
106.039825
165.130295
149.124557
131.644196
104.023987
152.405670
56.109428
147.257828
121.066841
130.347275
140.425751
171.127380
160.424637
123.612183
121.370216
147.051102
143.155182
11.742909
-38.416943
124.277893
148.402222
132.062515
-45.002678
10.522762
-42.099091
-35.866943
-0.932512
-37.764355
-10.822692
132.070297
119.158302
136.466721
137.075485
167.117279
156.063141
163.000229
147.586853
152.150085
100.312805
131.653015
152.097672
154.911682
158.650955
126.719002
146.730209
139.217560
172.964905
146.873886
163.868759
146.371109
122.018425
165.768417
150.640823
-34.131004
-10.371281
151.393555
113.140312
162.599319
159.200867
155.538239
152.067719
150.829315
170.331863
152.177490
154.088318
149.027603
168.445572
140.634628
155.931946
171.909775
162.227692
11.876336
12.251292
9.403204
141.147034
139.553482
166.108368
140.088409
149.856216
162.128036
178.834152
156.854568
126.488365
159.299423
131.597992
144.905991
145.545486
127.566139
164.032333
131.920227
124.683105
144.018387
146.186813
168.193924
128.929337
158.043457
-12.961062
5.304521
-14.781242
116.206192
-10.651112
13.212580
-37.903667
175.021606
139.314270
150.105270
135.753830
128.893234
155.202576
126.627930
157.348083
137.692154
147.975952
134.144165
139.406540
145.173508
146.050903
98.584129
134.682449
126.266624
132.647842
134.941193
118.332420
121.760986
171.708466
160.798248
179.056015
139.884705
156.935364
129.268829
145.996750
130.000443
149.875076
148.216278
134.101883
134.759918
117.638664
154.394257
146.286987
-8.432749
3.296337
9.354795
10.727924
23.754045
0.806728
-38.715439
-27.578436
-36.107861
-21.245695
134.802734
-48.889557
-6.957760
-38.253918
-22.366444
154.212845
143.717606
150.232819
135.769394
134.313934
165.410690
153.015701
168.204239
142.403885
146.065628
133.127045
105.440285
130.944107
152.721451
160.125671
150.573929
158.691849
126.686775
145.318085
155.525406
148.445297
143.974869
121.383667
143.752670
134.654922
154.412033
121.162949
155.439499
129.394913
132.384537
133.803345
138.586334
-17.689600
-6.325023
24.070854
147.654343
149.395721
158.208176
170.150330
134.025375
151.337952
150.035339
121.726913
147.607758
141.672165
136.993774
146.566940
8.648335
7.811806
-12.714062
-42.789280
-55.522358
-13.774858
-14.486669
-17.676805
-51.417118
-48.844734
148.636261
140.932907
159.425079
151.756851
142.122726
149.148804
130.682022
135.657242
138.940323
160.617737
146.005280
159.367218
143.553131
95.829765
163.891708
133.593674
169.415955
131.472641
135.686935
154.394516
-40.293736
0.566137
-10.347142
-43.927853
154.144791
158.181915
127.684685
135.162354
156.986145
139.441666
155.513428
143.545959
178.754929
161.653427
-10.474745
157.546371
107.620338
151.449631
140.993942
103.727394
150.829865
-162.417007
121.048813
131.040985
117.194618
129.933197
141.448517
147.432846
127.331879
0.222936
-19.654863
-43.202888
-1.696390
14.209826
3.141553
-17.079149
148.852814
177.398407
153.895233
141.478149
150.286667
109.354271
127.166191
143.821167
115.654137
139.310577
141.279007
-27.191021
-41.144932
-38.556908
-35.533894
-24.645609
-35.845020
4.289072
130.482056
162.581070
120.581818
139.820541
170.520157
159.545212
145.884674
172.639587
1.248195
134.892700
145.417328
116.627670
15.550872
122.479782
140.507065
151.013824
152.524765
147.531372
161.232681
146.601074
135.224274
117.155891
160.063934
129.496384
161.044815
177.984222
154.031937
139.196426
-24.448090
-6.258993
-21.387354
-43.294952
5.397500
-40.149998
3.021937
-48.332748
26.699091
14.147923
147.843491
145.963623
154.817703
148.574371
137.822418
139.753006
156.441452
131.898758
160.978012
172.655823
144.784286
148.294159
146.313797
151.071106
124.999939
147.534393
160.569962
158.511810
156.964615
156.508179
133.749649
156.242767
159.278992
158.315796
149.742340
162.151001
163.296021
154.587036
143.168564
142.335037
158.966568
12.656318
5.189652
-42.995125
-32.473850
12.237621
-18.203043
-34.775528
54.775990
144.762894
154.121155
169.779083
-144.636459
-167.978531
28.449604
45.941044
143.321060
157.097778
146.770340
87.913612
110.935806
166.370255
128.830124
138.832565
140.262955
147.404114
124.031174
139.944687
175.460190
-8.376815
163.726273
157.126251
154.263412
120.756744
149.898300
156.290573
153.811951
143.247696
146.217697
-32.361153
-17.142141
-28.101143
-27.360140
170.019836
119.737556
144.869125
142.039749
146.149261
152.033493
162.934311
147.806931
126.964348
154.358109
142.968964
142.219467
141.106201
121.731010
106.772469
160.890503
132.544907
120.780266
145.248779
136.138290
139.482513
119.389679
165.902847
136.260818
166.141953
139.761368
67.110474
24.682585
123.037590
-142.040298
107.561867
93.288605
-149.076340
-169.693726
178.124329
-22.216991
-24.511078
-19.824804
19.927130
154.879333
149.875504
122.339981
154.260681
140.837494
153.053650
147.676788
161.575806
168.115723
160.151245
136.755905
158.109955
151.955399
140.623978
148.451965
154.019867
145.519760
162.982758
24.326315
24.546461
37.874683
-136.453140
-159.034424
166.823471
-177.047058
149.470062
165.958145
141.722977
121.756233
137.894348
143.973206
142.678497
129.030991
142.393524
140.883453
155.518234
151.971222
130.632339
144.496201
152.824020
159.021820
125.761108
149.620972
162.233398
-32.464951
-39.002777
22.433300
-21.594933
7.659115
23.218987
10.608530
28.907087
19.568531
8.869885
-20.414722
-23.648237
-4.547216
4.983265
18.907900
-21.730724
-0.248660
144.272705
141.524704
151.023026
151.544388
141.783310
141.690979
151.211060
148.846085
136.637878
124.431068
161.225784
150.432602
153.365326
141.857315
159.641968
145.736755
157.191681
152.286896
-37.170364
-7.690645
-131.039459
-17.118118
12.742938
-10.661048
51.466141
6.639621
-37.971291
29.384899
-46.296112
-42.974312
142.854828
134.262222
174.105804
159.196060
138.534439
129.140167
139.086777
-9.310951
-26.136372
-38.882034
160.918884
123.942955
152.517685
150.692322
-8.916783
-6.691081
-27.402674
-9.325398
1.194357
-150.564789
156.815109
152.867691
12.565062
7.665288
-16.197155
125.455872
-21.586441
2.123846
-27.875992
-49.593521
12.521282
-26.076473
13.331037
-3.661479
-32.277668
19.838978
-56.477417
172.578888
-24.021622
-4.740699
22.693829
-34.074661
-24.086330
-7.041440
22.722561
-5.782724
17.728378
1.344794
0.807456
-18.596533
-39.089802
-8.070102
-58.498810
-14.204802
156.817413
152.110428
154.072021
152.437897
151.000885
120.737709
138.791962
143.172226
156.513184
150.030426
135.707779
157.195190
128.864120
8.746689
6.117857
15.373329
152.205872
-21.859560
-23.039156
0.647101
7.822201
8.042225
-21.245602
-53.965420
-19.463287
-2.598194
15.434155
17.598030
-15.261502
-27.886923
-22.249250
15.233713
5.112742
4.827711
6.542897
-22.733574
-40.316166
-11.370126
9.488728
-46.694012
144.177383
136.952576
133.979156
152.816727
153.220047
170.823441
130.490829
154.094864
151.766815
158.887039
155.942795
141.978348
135.461655
160.915070
168.838791
143.009445
145.243332
139.278671
130.245422
150.074295
141.621384
150.132828
133.616425
128.955856
113.849449
128.129959
165.432159
149.031128
154.172791
124.669922
142.578705
145.250214
144.038574
-38.363041
-43.197651
9.174981
-17.089262
1.888444
-14.509218
25.657516
156.316238
145.887466
150.328186
123.737534
120.307137
157.380112
165.536713
134.031052
143.497711
136.396042
143.729385
139.701614
122.266937
159.605240
141.259476
148.071793
146.446182
129.600220
135.621124
141.392883
163.865448
149.438187
169.228439
143.649261
132.495529
128.983658
169.795532
146.193634
106.456566
161.591217
150.253082
145.312836
131.671524
115.466995
131.314926
8.583092
-43.038696
-35.577950
141.807785
146.653473
154.502609
155.970322
127.427032
158.491425
138.368744
164.179047
-179.081436
12.832535
-16.599005
3.083626
-42.025642
10.184971
18.012577
22.438839
-45.439796
3.115584
2.791760
28.232361
167.067047
126.559479
141.159149
136.537277
125.020531
147.803284
179.540726
134.373230
150.793091
165.837662
140.947495
143.922699
154.947601
150.001633
152.860001
148.433411
137.825302
150.143234
15.477699
-11.351055
171.330124
139.488281
158.918869
139.748413
146.290436
142.126144
147.601639
141.836258
142.070816
159.194595
155.367706
133.214539
129.727402
139.747879
135.971039
133.053818
154.701599
143.402786
133.148087
129.278183
153.423828
141.161423
143.634827
167.432114
137.571457
141.859512
16.100952
22.769489
-5.391506
-11.956238
-9.078375
-16.464342
-76.236122
17.770857
-35.719391
-27.985006
158.303192
141.377625
-36.188499
10.721170
-38.263477
9.129206
-1.609003
16.461258
-0.519265
6.543826
-32.853065
-12.351810
-10.276439
-40.820038
-1.464067
17.976063
156.262070
156.930725
156.301849
159.811005
111.863602
141.322174
149.859863
153.381042
116.330803
116.847916
167.539536
148.556137
170.431992
-146.502975
-158.331619
24.997927
-142.126495
148.495667
-156.284500
-145.992798
-149.934448
-159.537384
160.141815
-139.448898
5.231544
44.578602
-170.839462
-163.805161
-127.335167
-165.007477
-149.936691
137.945602
-170.716766
129.307449
-164.885910
166.664871
-153.986206
-140.404678
-160.084381
-176.578217
-161.016113
-145.305420
138.261032
-156.948196
172.557068
-167.099945
63.601326
28.001013
-153.314957
23.779732
43.384773
88.801796
136.875687
136.926849
153.882904
133.936996
134.811829
149.460083
159.523026
132.415833
131.028595
155.783173
137.073151
150.607025
148.837677
161.496841
114.470047
162.529190
133.685776
136.540924
142.036530
140.111847
131.388321
119.251762
176.309433
141.542908
157.362518
138.752228
-30.266251
2.314015
152.251831
150.245651
153.732162
164.820221
138.477600
136.700241
122.506241
152.717331
175.237030
137.512787
125.271797
159.187164
129.985214
146.386749
153.427856
127.249283
166.727325
146.267380
133.721863
139.836365
132.039001
136.820236
130.384674
-21.965193
9.676805
-11.737321
-46.127827
32.481716
-52.570778
0.398604
-49.143990
-48.683128
-47.489414
-11.794464
18.280077
-41.978088
-5.485801
-13.916623
161.411575
141.852890
129.663727
133.420029
113.030701
-155.759293
156.222168
129.579803
172.685806
147.244034
140.664337
-120.362595
147.705460
162.302048
126.525749
142.512726
138.858032
116.696838
38.504276
15.941989
-41.884815
8.564490
-44.387543
149.075256
167.670090
157.364197
155.077133
126.051910
138.007843
152.610138
136.903595
155.823044
144.341949
157.159012
130.989822
159.004578
159.965729
138.800537
163.175873
120.263451
132.782150
161.391693
131.202881
145.497070
-177.416153
172.385483
144.384094
142.917343
134.562698
97.655365
141.816681
126.408569
142.588242
154.460190
140.169647
171.681366
155.060410
157.438736
132.462677
135.901413
149.579849
155.277863
142.932739
132.620224
126.575676
138.955383
132.226364
-88.516479
76.391014
159.998459
118.682915
137.351074
5.415369
0.999951
17.274982
139.764816
150.889572
161.933319
129.307144
146.526367
174.901413
135.014877
40.683304
135.377350
139.450714
166.338943
145.414536
147.503036
139.771622
151.673050
167.465775
138.326080
160.298889
148.520309
145.189194
136.371490
161.143555
150.501495
151.853088
159.493759
154.776581
145.657196
147.602188
140.046387
132.828506
131.433380
139.879272
121.081924
157.613678
156.770508
149.505676
108.770889
153.806396
142.228455
148.649139
105.760872
139.630325
122.516701
163.956436
150.068939
154.730255
157.076904
152.436203
145.372314
141.776962
135.640976
150.824646
11.638770
118.954201
149.602890
141.116760
163.444977
167.149780
124.944016
139.221405
146.709961
135.925476
-4.581163
-19.542381
29.652800
-1.778723
-29.310287
-37.418198
-42.431290
-39.185066
146.603302
-173.423309
107.014412
146.670380
148.040527
152.173523
111.156586
139.789764
147.417053
133.692688
149.691254
138.920456
157.214096
124.213608
-8.333053
142.715927
147.264038
149.055542
170.028580
150.986191
111.288345
160.080307
134.009491
149.244308
153.209625
131.376190
154.815231
175.492050
140.372055
138.194519
142.676605
117.975266
145.055466
155.935760
140.498276
145.936844
145.382996
146.235870
136.760162
162.578476
153.025818
137.380676
148.806763
146.101486
148.231735
135.364075
143.446732
141.826126
145.551224
135.393387
169.180603
132.815720
145.023087
153.231003
156.950363
134.493713
151.288910
150.459488
139.400558
139.058304
128.833755
154.320404
143.647873
161.728104
132.161484
147.780930
149.335876
160.604599
133.687408
32.403236
30.311752
31.925886
25.588751
-145.352722
162.358444
-149.103638
-151.406769
163.684555
-146.023483
42.688465
-142.703903
-45.346809
-11.350066
-24.164518
161.158981
169.436264
134.803253
139.333862
171.400864
135.056793
147.855530
166.408539
150.244293
161.617722
165.287750
151.739136
146.544998
130.172440
142.605377
146.561829
138.509918
136.745468
150.755783
144.181458
127.790909
131.171707
164.666748
143.789795
152.216949
158.998276
157.604675
161.481979
136.663605
151.550797
136.689148
169.537537
128.971161
143.165970
144.952759
136.538910
139.046432
-170.937057
136.610626
155.719955
140.655502
161.176178
163.623962
146.664810
142.253265
177.517365
148.674652
109.694160
144.048004
146.670532
101.220642
-144.547974
22.826143
48.645180
158.636276
-13.714663
-4.767236
174.069458
154.837418
146.985504
143.937912
-174.629608
175.647278
163.138565
21.306211
-21.800451
-18.607111
-15.245900
-32.137577
9.383932
23.342030
-43.168240
-2.586718
9.079868
129.176498
166.307068
-136.264420
131.728500
134.840210
131.034592
145.699661
152.144806
155.492355
160.301147
148.215347
6.958127
-0.465202
12.856776
-27.818899
7.034305
108.109100
140.283386
127.845795
138.513535
141.486206
138.795639
141.496033
134.590485
126.967857
167.694626
172.545425
142.442963
140.641251
136.981247
169.623672
143.438980
148.165421
136.893967
148.314896
146.220032
151.972275
115.613678
146.347824
142.789658
134.119370
137.121902
138.940872
148.244965
135.542542
134.908829
139.289978
142.194916
140.858612
143.108582
168.653412
124.105080
147.222046
136.758118
155.038986
135.223587
145.430145
162.474869
130.075943
147.012512
141.202652
141.196930
148.029022
147.931885
132.984650
143.456512
164.792999
151.715744
17.318676
-14.447886
-9.112358
15.273239
-44.245522
123.138138
113.810974
174.814194
177.199478
132.787415
135.992966
119.610733
44.952049
26.302971
31.158651
24.934420
59.713951
33.655846
149.913681
134.366486
153.583237
162.386749
139.992798
140.634506
147.367584
168.297516
169.188156
140.172134
146.638733
155.572556
168.077911
140.039185
116.218651
139.939758
173.377502
132.656464
151.614120
167.295639
166.091812
164.418564
128.759079
113.900772
116.746658
150.871078
162.875168
117.478470
174.112427
149.684036
127.625450
108.728371
153.919113
173.744949
154.692169
-23.313709
155.429764
147.566864
148.890945
152.492111
148.853882
146.979675
148.690689
131.759674
147.367783
53.435699
19.620913
1.068811
145.826218
138.269424
133.190384
138.645111
155.990128
132.748779
139.905563
116.925117
165.640656
140.596100
169.418335
147.833038
-37.798466
-2.040951
1.548260
-10.207736
-38.938927
141.158386
154.666611
127.462959
133.671051
164.980820
166.616165
133.485306
140.109177
145.120117
144.598892
137.622162
167.769028
139.186646
-168.842285
143.833801
151.897720
31.801308
90.938324
142.663620
150.098099
136.651199
150.824600
145.808548
159.492645
140.901855
164.308914
144.724304
140.310333
140.046417
161.639587
137.564087
137.202576
149.685425
146.242691
151.576599
153.384125
143.330627
132.523529
152.912521
138.130173
132.312485
145.888290
138.235397
149.153656
122.963341
125.466377
140.447266
155.031509
121.694733
136.979980
149.536560
148.582993
149.326126
134.839569
144.165375
159.671661
147.751602
147.245850
132.849533
155.806641
150.180756
153.126846
143.042465
133.552567
115.674454
146.660522
129.122986
153.261200
156.447464
141.658539
137.619873
134.389221
147.740448
105.995979
139.763885
147.645630
165.950546
154.372223
136.074646
145.570770
163.142258
148.846802
136.313705
131.602127
146.428513
154.726807
177.736084
133.312286
127.853088
159.391037
141.242554
133.860382
158.735275
125.862976
149.156006
142.722778
151.784546
123.800095
133.399948
142.308487
146.573578
142.876160
152.162369
160.427353
141.227600
162.327087
150.429062
147.790771
165.575073
161.886383
178.502487
136.819443
151.743057
170.515945
130.984985
0.588506
-16.550053
13.595797
143.761871
135.230743
150.020660
-40.565395
-17.844248
-26.019678
150.138916
116.592155
127.456299
139.017227
132.327591
154.329437
112.586021
147.465302
139.737091
150.747757
152.786072
111.198868
141.399994
124.679771
140.005203
145.820618
168.612442
130.918274
147.651093
120.996819
152.697739
170.117111
137.232834
145.592392
117.264343
123.970757
152.170929
155.944427
150.070526
151.230713
154.211578
144.564041
151.894577
139.487015
132.018921
141.450012
112.488358
144.800339
19.071810
-46.472149
-8.214966
-53.712528
39.765762
27.164942
-37.496773
-25.058727
13.797975
-15.155796
-25.148640
147.154907
136.514359
142.971481
133.558167
149.082443
157.669342
146.362671
164.991089
-128.745697
165.887863
131.278061
139.568893
171.656342
147.170761
139.906677
136.160034
150.512360
153.493851
161.445190
150.464310
156.914307
149.678970
150.695068
165.953140
143.443253
160.106339
154.215469
159.640472
138.787476
144.024933
158.961441
141.561646
125.266670
159.749039
131.536209
156.369339
140.938461
124.453911
167.013840
131.268326
139.527313
152.357330
110.830757
148.926987
119.234962
133.637726
156.703934
153.746872
141.996597
150.967468
140.186127
132.749359
142.558304
138.369080
148.930405
153.508804
160.122513
135.516754
163.834885
130.962082
139.201279
-28.706600
-38.320576
-35.601521
-22.814140
10.016199
-18.997139
4.720864
26.536087
6.256800
151.105087
141.704819
148.459625
144.016937
122.828926
-2.548449
2.871535
22.983849
-40.956802
-11.549816
-43.026272
-3.198370
-28.984510
54.424301
-44.500702
-36.717449
-34.740719
5.114045
20.892839
-43.898865
145.839264
111.033585
144.796219
150.992416
146.833435
88.492958
151.788101
142.307892
148.497925
145.149841
148.650787
172.073120
145.581955
143.820175
153.700363
123.418427
135.780228
124.989914
153.911072
153.986771
131.196899
143.683060
132.529083
138.403259
125.703720
143.062836
112.812950
154.656326
164.447311
160.266602
140.523422
153.711197
126.481972
160.201614
171.182556
17.043100
-18.179808
-15.616505
145.550018
-36.614883
-2.771422
155.846481
111.073967
160.258789
154.417618
15.360003
-8.428463
0.019782
14.061049
-48.657207
-30.687925
-37.236668
140.230164
130.118561
153.042435
128.224197
112.960640
157.190628
161.150620
168.881149
148.993134
145.093231
159.533920
147.173096
142.282547
173.831604
165.197983
174.991119
149.785843
140.694595
157.878601
168.390442
170.095062
151.924225
140.031418
138.404831
146.885773
145.527695
149.187866
114.908295
151.068512
142.141113
155.495346
-0.052339
151.591217
135.137711
170.090454
136.658340
138.497864
156.759583
119.924644
176.666687
134.948029
140.490158
159.227707
149.975220
116.286285
165.456650
175.782806
14.868266
29.349300
32.295036
142.021698
125.974625
153.097595
139.121124
129.852585
-35.298382
-9.265564
12.834380
1.308059
131.660797
29.050688
5.566902
-48.072739
-21.574230
32.206852
26.417049
-18.117477
149.437500
138.072632
131.095825
122.595879
15.019993
155.207672
158.311874
165.040085
142.309830
161.854630
149.525848
133.449234
137.961533
176.833862
124.140236
152.710037
139.494781
161.674271
-24.589165
14.385159
146.705185
171.312653
147.211639
152.565308
152.874084
32.958988
-14.384485
-43.243263
-1.178856
152.875656
120.283257
145.257919
155.070343
147.955475
147.824051
158.660690
-176.868179
156.585968
155.351883
111.015099
147.842056
149.934494
162.811081
128.544693
143.679977
145.537506
153.959122
131.400238
153.144073
15.276494
-42.394341
135.096237
126.550117
143.634857
0.000000
138.307480
152.459915
172.422058
144.351471
158.706757
142.724167
154.319077
20.323641
-27.272348
16.206430
-13.276110
-36.992428
0.934608
-35.365273
155.116165
156.108734
152.225159
33.249306
26.260788
-160.827591
-124.071060
20.952427
14.186518
134.687943
143.913391
138.160461
173.279404
136.171021
143.805725
170.946869
135.649628
159.469177
126.188858
148.178513
154.709656
155.152176
161.134964
142.993622
159.980408
153.514908
148.534302
156.792587
147.628357
155.144287
121.133698
140.041962
148.257858
151.760773
13.084202
-33.949326
146.423233
38.204014
37.368702
13.618571
145.390350
124.785210
139.495209
133.629807
138.160294
-23.307278
8.984084
9.509689
-42.350315
116.847427
101.050034
125.645287
114.151413
151.483887
147.024323
152.604660
147.826874
137.346191
134.333862
134.898499
-175.070526
156.144394
152.521149
104.633507
134.685410
148.780899
133.715576
168.781418
151.629883
103.326401
125.758827
148.334564
129.231888
172.678192
109.798759
141.572922
153.750015
138.244156
134.993561
140.185608
140.284378
149.954468
163.700867
153.831390
118.231316
155.950409
123.955917
138.464523
144.130981
159.060074
145.647003
143.631088
138.272415
137.087524
142.281555
146.190521
152.663574
-155.001648
-155.303070
26.471498
161.094147
153.772675
169.660034
152.854752
153.542297
1.646870
-24.711126
22.603653
-41.423611
134.543488
144.983627
146.122192
168.072983
10.581988
6.143376
25.435209
-41.353352
-6.083377
-8.497360
-12.715148
-4.859541
-22.110073
4.815563
24.697800
5.362168
113.903564
117.914177
157.091812
119.227623
138.159531
113.400566
118.541847
159.774780
140.353363
-12.742504
5.141060
152.025497
137.442444
146.988129
3.042145
-26.740927
17.445179
-38.194328
-16.442350
85.867958
139.477386
125.801453
129.449188
162.287750
138.029556
146.007980
173.866745
171.105133
130.687134
130.228409
129.506195
157.501312
148.295563
150.894623
155.734131
142.182541
141.585281
153.193085
159.452530
140.562256
131.057358
154.918915
136.421722
126.575668
148.812469
130.059174
158.798737
4.252338
-41.446548
6.038580
-36.541996
-12.991388
-43.764450
-22.903505
-0.670564
-7.310509
-35.316391
5.010202
153.434891
143.166931
153.333954
-178.819138
-0.908060
152.593552
156.158340
138.298019
147.449188
156.107635
158.826324
169.496185
166.352051
152.726181
153.733398
154.103531
163.442230
125.122307
138.496933
146.608459
156.007309
161.490799
164.705154
118.738213
162.192398
140.227005
165.419693
128.418716
144.788452
-34.281105
-33.036488
4.235633
25.302797
89.560104
-36.517910
169.117249
139.045944
148.645035
126.947899
-173.528931
129.719101
124.830795
149.352310
150.161957
148.247665
139.680740
137.325027
158.370834
144.386963
153.933136
143.162048
128.757690
142.972458
154.459808
157.408264
144.541687
158.965759
169.123566
144.278687
121.621918
160.637344
124.540993
151.865250
157.147263
130.512848
140.945038
156.427597
163.217331
153.303253
155.779953
153.029419
165.261368
149.272217
146.140411
146.766769
156.809540
140.346756
169.671494
141.221695
-21.391090
-5.216540
77.207703
139.165604
114.739563
126.192833
156.487930
131.993439
132.822693
146.143524
142.794083
146.791931
131.260544
154.315842
130.922455
140.812759
156.251556
149.236023
156.469376
131.296280
152.572937
123.036903
162.667282
147.140717
112.218239
145.961716
150.381531
136.737671
170.737793
-44.982788
-0.516241
-24.633364
-49.021595
-44.848644
4.352262
137.484146
160.577652
97.959564
136.481430
150.589920
152.439667
155.919250
158.057602
164.919128
150.246033
139.907104
142.734329
140.712097
160.074326
143.746613
147.168900
165.609177
138.402359
153.380890
140.202087
132.568726
168.592606
3.168173
-18.689571
92.117706
156.073334
139.573349
142.684540
-1.456159
-12.480750
-35.812225
-34.123444
10.205288
-16.729979
12.062120
131.166092
148.268311
164.210251
148.117935
150.463043
154.882843
-42.330944
123.704407
131.867493
148.527283
118.240868
129.111359
145.996399
118.535332
176.994751
143.028976
170.626312
153.089233
131.540253
103.586617
142.227066
148.703842
-24.241272
-51.602322
-17.071358
-29.793953
-18.825005
6.674265
157.980515
118.319511
150.391144
134.344208
159.151733
131.168915
140.708939
127.576614
129.012390
146.990921
108.018669
154.050476
120.345139
149.414948
149.241699
145.128464
143.336792
-13.586335
19.519018
16.574469
-67.476456
-39.277840
-36.543324
-66.504112
-6.003026
-27.739573
20.387018
-15.736309
157.579865
156.727478
142.401657
160.802963
160.183151
15.062235
169.053268
134.445358
110.829453
148.565781
134.930313
112.879379
152.762833
156.764648
158.910904
167.342957
155.879501
145.209381
150.391220
112.726662
135.493958
131.487350
137.209061
149.483765
157.101715
158.751694
139.735565
138.123825
142.468735
148.367828
151.793182
170.481583
158.994324
128.542389
134.888962
150.396210
129.149536
174.333893
136.627853
121.356773
142.583359
136.714813
133.640213
142.056152
144.415161
72.044624
147.131973
147.035126
112.889893
136.210251
-31.594299
18.330107
25.599106
-13.947501
16.456726
2.589819
106.554077
-2.024681
144.635178
139.483414
136.144836
172.968033
141.596481
137.778931
124.933029
130.657089
143.098190
151.253723
38.367676
12.292602
25.155083
152.436996
142.164673
137.021973
136.271378
120.565086
140.838486
146.665512
109.851906
150.887070
124.848473
135.458633
158.960739
138.170212
143.659836
130.145020
149.596191
156.998550
143.943054
138.808990
128.709061
147.274826
153.528763
158.968338
144.750000
162.591660
150.569519
149.154877
149.964890
158.624374
-172.764725
140.666290
142.382675
138.975906
-28.803148
-3.968768
6.310406
20.942799
-80.027664
-8.411905
-2.162837
-1.844405
9.684462
-4.941495
-41.100342
155.225616
29.476004
-35.702969
9.364895
-43.737888
40.701790
-1.228601
-12.068721
-32.385979
-21.000948
-41.632622
27.413542
-32.079365
131.970566
147.561295
142.348801
145.241531
139.470001
135.146622
156.021988
174.100327
171.962784
163.764709
149.096542
150.284439
154.713287
150.955826
169.366852
136.883057
140.030899
151.961029
153.271957
150.981903
142.571289
122.772110
165.267761
147.891708
144.215851
158.914230
147.959381
120.894012
150.376709
132.101913
153.063110
147.195679
154.480713
163.215698
139.653351
157.558365
170.520737
148.742249
135.969330
162.233475
135.614532
148.107758
131.558655
135.009354
141.330505
131.531525
141.804001
144.152725
138.823807
149.237015
142.804764
154.784363
156.239288
140.876984
152.471069
147.319580
-9.937747
141.768600
151.538849
144.163147
135.002991
160.130188
0.703322
10.366632
-9.047481
125.595016
147.317551
148.123413
121.692436
126.942543
115.364265
146.858902
160.443542
135.418961
138.382965
149.842667
152.866562
141.875595
173.187714
151.192642
139.031174
138.621368
157.827377
137.606018
117.026093
147.503845
158.018433
148.944138
138.431244
120.656265
153.561142
139.042343
140.422867
154.477905
158.196167
135.945251
137.256470
64.208771
-150.597229
153.933578
122.661308
140.119293
157.418182
160.546234
155.772461
145.416199
139.105652
142.411652
140.658127
130.477692
153.941879
130.650009
121.742775
135.516876
150.492111
137.795547
141.807007
157.595657
128.023087
140.756989
161.402802
143.797745
150.239166
127.285324
160.788269
168.352570
141.984482
118.233986
163.562500
148.505585
162.871750
152.068832
139.339844
104.005554
145.190247
123.210052
148.783539
140.292267
150.175797
-162.162857
143.703735
132.258331
13.468117
-2.436224
-38.873634
-0.760018
-7.358500
165.878555
162.943619
140.774399
169.069870
42.180061
-39.055264
15.396152
-45.514690
-36.900608
26.361982
-32.927727
-20.160254
-23.861076
19.754288
131.405716
139.715012
131.330399
148.395065
163.073441
147.008789
147.498993
134.382660
172.707184
172.820038
41.693626
-179.439407
-136.026306
-161.312088
148.468307
-152.058060
-148.896408
-147.330872
-172.594574
-144.964630
-138.282761
-155.154037
174.364883
133.755417
133.369736
170.224258
140.555573
150.432129
127.957657
151.537247
124.526962
140.620392
42.635067
144.226425
165.754471
161.338455
160.042175
7.492214
158.478912
143.860397
117.252594
135.493057
-25.420296
135.866165
142.039246
159.507187
145.997833
153.012085
154.825058
126.021248
-24.723680
-64.529770
133.295624
148.173965
134.713623
145.786972
141.409790
140.740295
133.781128
136.452835
138.956726
136.167786
141.927017
148.682922
170.430130
162.320114
145.239853
140.546463
155.502914
149.387527
144.637115
163.003937
135.420837
126.308128
150.779129
146.974045
131.476028
144.336090
139.909073
172.632019
161.129745
144.558594
141.123947
126.627861
139.929428
142.799805
-16.241646
165.085037
25.462612
-5.411604
4.870776
-46.077835
-3.389111
143.554749
135.144669
156.861435
140.597763
169.512512
131.253174
121.527954
169.135361
154.954193
138.938492
133.848145
153.517670
98.764351
158.677597
156.541748
-3.992186
-47.895550
156.295197
174.540833
132.615524
158.599228
153.884064
125.119125
134.103058
163.945679
-3.864827
157.019150
140.236191
-178.955063
112.758156
149.648865
146.752609
151.419937
130.151962
130.693359
144.518768
120.924286
150.044739
138.679169
143.607361
140.969360
145.576965
170.042572
141.545364
146.973145
159.793304
155.162857
157.956100
8.592560
-30.201555
115.839088
150.825302
109.295952
137.720016
144.777603
149.160217
173.032867
126.859581
133.779663
158.905930
140.905243
120.815033
151.453232
143.310089
151.783035
149.002258
147.068314
151.244888
138.362305
136.360245
144.136292
169.859467
140.287567
110.241020
145.514252
137.378296
-52.017136
22.000772
133.027390
152.059860
140.103378
122.049789
135.037827
160.046356
150.001282
113.840065
167.901627
153.845627
138.715881
144.231049
136.947876
125.684082
114.864052
156.254898
157.272766
136.710999
166.130661
159.427353
121.767021
169.232086
158.935104
132.437820
118.135277
141.912888
163.705307
128.824310
136.935684
151.344574
150.719574
132.439224
142.931564
135.233337
133.459442
125.502960
152.800018
-7.510108
-14.254249
-43.470184
-46.704304
3.864675
9.803734
24.077576
149.736282
134.762680
58.893452
67.697113
138.365738
-125.016754
-164.111465
-155.594208
7.964988
98.061852
145.260223
157.744705
154.024689
4.545752
-20.804667
-20.173191
10.843388
137.318817
134.414139
123.134193
163.112259
176.665619
134.452469
101.890434
149.464340
166.017456
99.937721
162.636932
137.899902
-6.134306
110.735619
168.322388
124.664307
6.420892
22.749001
32.117870
8.457863
30.070589
-9.639941
-43.697205
-39.117901
-17.391022
143.573242
151.873749
147.594757
164.934860
169.807037
162.769516
168.081467
128.147430
162.650940
147.914352
149.439270
156.135193
139.948273
140.235519
130.160934
158.155258
146.724808
159.236725
156.871536
133.249512
4.680943
-7.534472
-29.156044
-7.058107
8.150325
5.822381
-6.372398
-6.953643
-30.003366
-3.245099
100.011208
122.036224
-9.107741
13.471548
7.247031
-27.550547
12.043083
150.003662
115.796265
161.729507
102.809204
149.043259
161.023453
139.696823
155.072174
133.955948
124.645401
167.698822
130.542404
150.768417
121.581337
160.925354
169.978500
156.164276
114.015839
141.794281
137.549835
3.796843
133.663132
151.278229
165.589539
106.225395
149.355438
146.353806
154.439713
126.924660
130.818024
153.214951
174.717575
136.983154
129.993805
141.866470
139.660645
134.361954
147.287704
104.340851
129.921448
163.971359
153.120621
154.043243
152.001862
140.696304
163.309433
148.056763
160.043365
145.046112
165.627167
159.470291
173.986984
149.412399
147.567001
154.022415
-41.023170
-28.933994
-17.649036
10.774845
45.493000
-18.492418
-46.662277
-1.615073
130.093826
131.565308
144.268433
124.804924
127.387718
115.710968
126.191498
140.930206
149.032516
149.628540
139.706543
139.652588
123.287132
-179.972015
6.270354
-32.449360
-41.119297
23.386225
150.128235
123.686523
150.444931
149.454941
136.762268
173.037094
138.877762
147.734528
162.373856
153.125122
173.827072
-172.780319
-146.151367
-149.209534
163.229050
133.109375
163.636642
120.281235
162.148239
109.021767
162.881500
130.527344
146.490646
156.904343
149.743408
162.734100
158.957687
148.827820
177.367737
171.781128
158.581390
148.155838
163.308914
155.756805
7.905916
-27.267160
-38.170788
-19.244337
-33.459805
-55.350941
-34.883881
5.182323
108.879959
157.324234
132.115173
149.978577
139.060806
144.123306
163.837906
154.842087
146.722641
137.727280
125.000938
96.664452
149.299438
132.535980
124.840370
149.969666
175.014450
177.363876
159.343826
130.163269
133.502228
131.026871
159.279800
156.452713
149.377350
152.103668
124.579651
140.898575
153.162018
145.893768
150.275009
137.565521
149.038361
156.632324
141.858994
156.811356
124.680832
149.209991
152.368591
123.862892
12.632354
149.829483
160.969894
126.861259
147.408371
154.018661
145.758148
163.165482
137.502258
158.718781
158.421295
151.400589
148.412659
-12.685650
-0.776573
-16.631872
6.040495
-12.288157
19.006830
-5.446077
-48.872520
-3.722101
-55.110184
-6.169202
-3.273989
8.507269
-37.489136
-43.424046
-0.539592
6.114171
127.388145
161.550522
178.882843
162.881775
146.018509
151.679871
129.999695
127.326370
134.702591
138.619537
159.626419
149.056488
134.469376
169.646332
162.602234
152.451874
131.243866
126.517731
148.693649
152.901733
141.374985
120.510620
148.488846
140.161484
128.470764
101.488235
175.890518
169.333969
127.183647
157.124023
140.257431
140.721069
132.710953
147.767166
159.965088
137.477829
147.635391
156.849487
151.211716
146.245163
153.697296
-17.161573
-5.474644
14.350850
21.218630
15.132149
-0.342641
4.115326
-32.200954
-37.637486
135.853241
141.691025
134.012436
143.598434
157.489716
157.620834
17.515919
9.644936
-40.813915
0.253338
58.140007
-26.104933
55.246605
-52.337482
-34.348507
0.048457
-24.703112
114.542458
136.291733
144.798370
136.652878
100.779800
150.227112
120.896622
145.371780
125.863152
147.116776
144.757401
155.966125
126.682930
165.818573
151.898895
120.479065
128.255035
138.798676
127.822670
132.577652
152.499161
155.119263
137.409225
130.934250
-179.185059
135.397568
165.218628
166.859528
150.101120
166.189758
147.439011
-40.635868
160.372498
162.537201
175.576004
152.357971
147.854446
16.987116
4.869851
-14.343629
-48.802731
160.519608
102.889587
144.386414
174.549820
159.939880
140.296646
43.837105
144.494125
142.607239
116.953201
114.283546
157.664566
132.508728
160.315018
135.157639
130.764313
177.017380
148.725372
155.438049
141.017929
108.633675
155.058456
155.017349
150.342667
168.831390
144.270355
152.425034
163.896713
135.674789
119.679596
174.611145
138.559799
161.429581
116.151230
159.065262
149.399918
127.697060
147.690903
149.613495
154.415817
140.871613
162.350098
155.258453
145.467316
126.404968
139.152359
149.965271
125.406624
146.407944
134.258591
143.125641
133.870255
143.413162
130.202240
-48.603626
5.755953
-49.937706
-41.829742
9.650133
-47.622162
161.585815
164.835480
153.269501
147.565781
131.591400
141.015320
161.243454
147.951569
149.501068
128.684677
140.399155
141.439636
145.690125
160.864777
125.587830
142.325073
142.911880
153.812820
81.900406
-179.566574
141.791718
148.116318
145.983414
146.432343
137.205872
147.130112
115.846725
131.907822
135.784164
140.727356
-49.450653
-8.046618
142.186661
135.545227
173.485962
149.727554
147.913483
144.595474
124.221664
150.152267
120.323013
152.374374
170.819901
116.904404
141.849792
137.614990
140.374603
148.414902
147.938522
5.976254
-30.518435
-40.646858
-27.601833
-10.875708
-44.143917
4.630031
5.037034
11.997117
-0.800886
12.726283
30.348263
146.713867
141.382294
142.019928
151.566635
147.491470
143.479263
-13.516668
-17.147055
27.060318
147.240860
157.469543
148.272659
159.927567
130.547043
141.908325
166.174744
131.504120
137.805038
147.019974
159.505264
133.979858
138.727158
153.147858
140.233246
-18.494808
153.061996
152.762772
148.087372
163.957336
114.500618
136.342148
72.173882
20.008455
143.958420
151.950470
131.969727
133.504562
4.961437
-19.766701
-178.723434
144.477875
154.330460
166.772324
157.319977
142.905853
145.203156
150.350494
146.471313
148.131119
2.175289
-35.876606
-4.134128
143.358963
147.417709
141.046555
147.678345
166.910721
123.057999
157.116989
126.605598
149.056213
141.891403
152.490860
104.456017
165.480545
143.785233
132.973129
168.107605
13.197884
-12.799774
-6.650746
-1.571096
-29.407507
25.313646
-24.256397
-2.232305
136.792511
121.979836
136.454712
154.517822
140.208282
143.577621
155.786911
161.957703
112.602699
120.888908
140.915527
133.530624
143.161224
124.473579
141.069000
154.979980
154.326752
141.611725
133.887833
154.668533
128.488174
136.411789
154.954468
154.225220
144.656631
138.389145
125.605713
128.805191
-6.047210
-13.040593
-38.834393
2.861839
13.042002
9.463754
134.504974
153.554794
134.042725
153.121414
135.357864
155.189392
154.036636
152.260529
42.478767
-146.631775
74.752510
22.493906
13.653541
20.286333
18.557909
-166.030487
21.379047
56.015186
138.873199
134.024033
156.320984
153.384583
152.183838
151.983780
132.472366
126.051544
144.630661
-46.349586
2.653727
-57.956543
-11.236521
-11.805403
80.512543
164.291656
166.937820
165.812775
159.721970
144.878937
153.940414
153.183792
127.982162
-179.229736
144.663513
167.821396
161.999985
140.754639
147.350143
150.755264
169.047562
149.996521
134.762085
157.047180
165.089752
177.798508
9.008043
150.317612
145.102295
134.747955
144.301559
145.180649
158.834213
147.983688
141.202438
156.925766
67.154083
149.598160
154.708893
143.209900
154.762985
128.049194
132.184418
118.608513
-176.667099
146.263428
133.474075
48.337379
20.570276
-8.243359
-10.827783
-15.492921
-24.539530
-38.028618
133.317337
153.633179
160.751862
149.067566
130.089600
135.716064
150.093781
149.627365
155.590256
168.491043
148.627563
143.997894
129.683395
145.812637
110.656845
133.660324
159.981750
158.029877
147.714767
-39.243538
-6.231744
-36.006680
7.270843
145.544037
-175.015396
167.783203
157.456543
125.075432
152.269852
166.698196
13.770440
-42.972076
25.495018
4.865787
7.275724
11.914178
-12.255300
4.815156
-40.949757
17.340975
-146.998779
130.567032
149.290039
0.779591
129.202805
123.495689
141.899658
150.806259
164.194153
122.498123
143.426315
153.354675
141.205536
177.043350
136.918762
170.189133
140.300598
131.263718
136.397507
126.068237
161.164856
149.772919
150.010590
-157.907806
131.054550
123.822800
115.969078
103.569427
-177.984711
152.211823
22.162846
-18.004667
17.558691
15.478377
93.562408
114.988525
150.542053
135.845566
140.771454
136.227890
135.959534
136.424637
163.749420
121.803986
120.547119
143.627335
140.529892
132.156723
145.481033
152.116699
149.825867
135.482864
100.425041
160.179932
119.865578
162.624573
154.460495
124.899170
3.597932
-17.856636
-14.228914
118.373650
126.407463
106.068649
145.495560
113.280006
137.226105
159.960556
138.780899
153.944778
140.006668
137.534622
134.602463
154.413498
161.901367
172.524673
-11.629337
24.752724
-11.759443
-17.062700
12.775441
24.599232
135.460617
142.685974
136.872482
132.886780
122.589920
130.525146
29.373199
-4.688387
0.670564
-41.450771
18.878273
-31.131092
-2.171867
3.181062
16.015802
-30.032986
3.960717
164.716949
144.919022
128.318832
152.222519
124.891998
160.662750
138.349640
139.890518
144.393097
157.969254
129.297058
138.054779
139.048965
-9.228927
-12.245304
-52.434906
-8.214320
-6.857266
1.291194
-1.588685
-16.133799
-3.565900
123.127838
-7.174249
12.290756
28.377459
160.710388
15.244354
158.446533
106.405830
18.556772
-11.082798
6.828374
-27.677509
-8.231631
-15.342781
2.747018
-21.082441
-42.013111
-27.240976
-28.110083
153.877487
166.474777
155.590698
143.490372
155.663010
166.073975
145.328110
159.677856
144.979370
147.052063
166.174011
146.593857
122.245667
150.582947
128.168793
163.759033
120.099579
154.380310
154.719818
140.660248
153.133926
161.821564
168.147034
153.373688
145.636459
150.174438
144.242310
118.093773
164.808670
174.519440
151.523636
-11.287617
-24.598387
-11.799542
-38.688938
-83.478638
-23.381138
-6.741627
5.948046
-37.771881
137.185333
138.280991
166.418137
147.466843
124.813202
4.653958
-70.678520
5.563698
-28.759476
-65.970703
-44.589985
-10.394380
10.688315
22.320944
10.647305
122.008949
122.050735
141.269226
131.809036
-33.021847
-29.358580
-0.830394
4.212590
-8.938724
4.397924
-35.678658
11.701273
173.027664
168.701813
161.643860
-38.835758
-35.452152
10.837378
-33.195328
93.662819
140.108017
120.627129
131.021225
145.851974
161.649414
5.496900
10.473561
-18.018795
131.747086
134.449753
-177.834442
109.422142
150.125488
170.138016
158.473358
165.304825
109.141579
162.603378
133.399796
156.018646
141.276917
145.641693
171.745087
152.816452
137.940781
132.645752
154.933502
137.666000
172.447739
140.773300
154.364243
136.600067
148.264862
176.002319
142.911255
-161.578033
132.321625
142.699158
110.465454
142.676712
155.792603
162.618057
119.001572
134.201050
-21.886805
148.299744
145.458710
141.944794
134.277634
159.313751
148.029449
136.580429
120.302277
139.631012
24.934517
134.559204
142.883636
146.309341
107.317337
166.135284
113.602058
102.118340
149.857513
156.137070
133.581451
152.188766
155.909439
136.604050
153.972656
134.709900
19.651300
-34.393288
1.768129
-46.493465
137.727036
164.218369
160.257751
148.946228
121.160980
-20.960859
-37.375584
6.010434
-45.132977
-24.472254
-34.447918
-45.633446
6.989628
17.088135
-40.385792
-16.503147
11.670671
168.846573
138.894150
50.397324
-149.788834
40.851524
139.126541
133.577209
112.164536
148.159103
-23.389631
139.076660
146.339706
148.858490
135.245636
129.899490
-43.911850
-9.702817
4.337521
-36.445801
17.480343
-11.752337
-22.244406
20.505543
6.564411
9.263825
-26.001961
12.934176
-40.548088
17.548126
23.895067
155.596939
151.328094
150.255035
146.785080
168.810333
122.060692
145.240082
138.942017
151.859802
153.318985
141.281769
146.540359
147.015640
117.691025
-179.226196
154.137970
32.327057
-137.556198
179.087418
131.016022
-140.802338
-174.173203
-155.519257
-157.377716
-158.550369
-146.569763
-150.446686
174.388977
-170.992783
-139.257660
22.291683
26.957375
32.019226
-151.390228
168.285919
77.580795
-179.323334
-142.731583
-174.786346
-159.537933
36.318329
-154.171082
-148.579361
-137.423813
-158.438065
33.990139
30.141022
115.775963
-171.706741
150.565186
34.861122
152.677979
150.224976
150.742996
166.794296
139.727097
156.347275
31.148916
46.920254
-54.253166
124.995529
148.990143
115.605713
21.473701
15.958803
-29.696541
-24.618874
11.878741
14.707278
136.724075
145.110214
174.331528
22.893719
-154.739319
12.392248
-174.851044
15.279942
55.349213
17.618204
28.800348
8.298483
164.092834
155.876846
-0.241474
-41.987812
7.479160
-29.799458
-37.513386
-40.811440
27.353407
120.579651
146.848862
151.241531
141.560471
-8.847310
-46.550884
-35.383823
118.277740
142.988297
134.243088
131.572708
144.141251
155.856766
79.307716
124.924332
138.884262
165.607681
118.504707
133.981644
156.901764
141.957932
130.955551
167.933838
169.467987
158.286713
137.796936
-38.201809
11.047957
-28.444235
-34.930264
0.498501
151.724762
160.698257
162.823120
160.597870
137.538666
137.416687
170.028534
146.153320
151.696304
140.652985
141.007812
157.662674
163.100021
116.846962
146.770477
152.550812
151.279602
144.773468
120.702110
144.148071
149.311554
150.291931
161.714325
143.984131
141.286819
36.381481
162.402512
18.776566
29.875484
6.530508
137.345688
128.930359
177.734619
117.162064
135.390961
131.992523
138.046631
123.274635
-171.011688
134.978821
148.600525
161.921463
136.253281
172.124802
145.330795
123.020966
124.099205
155.015289
142.055557
144.269592
152.135300
151.761520
125.014641
156.039078
143.960297
-23.402300
13.958025
156.980988
156.034378
145.097275
148.867294
134.107147
144.965515
-179.538162
179.980194
140.295959
136.925247
146.927734
122.012077
151.380295
157.067856
174.317200
137.618073
153.000336
123.405869
144.485748
106.564194
131.678085
132.388947
129.127609
126.095093
147.946945
136.333405
133.898743
153.019775
152.330795
159.315750
153.416840
142.276733
136.590988
132.983368
121.167740
159.164978
130.114014
8.468050
44.721275
49.695927
125.785004
150.416763
154.829285
-43.627914
39.316879
116.916183
123.234909
94.308769
139.643112
155.289673
130.791336
128.468918
120.497368
-23.032263
-44.437305
-32.243263
15.613892
-2.494420
-11.416854
7.415635
-14.051727
8.979753
-82.490326
15.634991
6.892615
-30.777527
18.298914
30.699230
-37.994030
76.986145
35.529003
10.464727
-46.433819
-0.825431
-48.902950
-37.268814
-36.380585
-53.135582
135.144226
118.818390
157.167984
-38.752777
-23.094454
-7.200753
10.593141
-0.411169
-43.179436
-47.952366
-13.845519
-18.328726
139.822662
157.829865
127.087189
148.139969
145.220520
139.320038
141.336578
20.995686
136.113174
146.003998
146.014801
112.897263
146.562897
133.440613
139.313095
157.889450
111.858124
148.423874
-175.835983
148.182037
144.892349
-24.606548
-20.168070
6.957647
20.413568
-18.235733
-12.818521
111.466621
-36.651642
-1.631349
-30.161345
11.010363
-18.533171
-31.377287
39.110527
23.461798
3.342812
-62.660507
-47.591759
-28.244921
-6.490509
-36.962948
33.142048
14.698869
-39.215191
1.409727
4.332642
-38.969601
-15.951671
121.485832
143.473373
136.112961
143.467087
147.466827
141.369614
-19.035007
-23.072859
-3.857473
-32.120914
18.446064
-34.998180
14.596527
-38.786884
-16.380257
1.549018
165.797134
146.683731
166.949219
146.174088
147.979645
156.587509
171.821930
-30.060453
-3.789926
16.335209
20.940294
1.423953
-14.314292
134.103088
146.309082
173.767960
129.594421
163.716446
-11.992467
132.918732
172.148636
160.427185
112.210098
136.887344
142.815918
173.582825
145.063873
19.507322
148.816376
146.933487
146.083374
157.670914
163.016769
144.032104
171.113861
-43.132473
-2.758821
146.169434
143.985947
146.260315
151.389511
149.581467
159.903198
136.206223
145.200226
145.647659
142.442825
156.898666
149.918457
144.970245
153.742905
171.648270
135.934113
158.809235
148.105759
134.743134
119.042564
125.567078
148.354080
139.905487
142.194702
149.699127
154.397354
109.132118
151.483994
-22.935364
140.799896
151.517441
134.347076
165.369370
140.173813
148.332596
139.185989
147.185410
158.793015
153.299561
142.508286
120.283775
139.785614
-170.427811
1.679463
-34.190983
10.688831
-35.709724
145.793335
145.812805
156.185822
142.302643
-8.890658
-0.798439
-1.623774
0.362617
143.864487
171.291519
-30.539410
120.095703
-31.835821
-25.169147
-39.296230
-0.976787
-10.937689
-0.640414
121.226646
144.150192
161.706802
115.441803
164.658905
138.079620
159.034714
149.253159
-2.098165
136.400848
132.237808
-143.211853
-174.648102
-135.037674
-137.627396
-156.121994
150.892532
-128.819839
-143.239059
38.902786
134.679443
144.505020
170.897125
120.801987
-179.145889
-14.662648
8.822184
-12.922178
8.569007
16.834938
-16.017857
-28.695627
150.800278
137.649048
144.318253
136.125656
146.844330
138.700485
162.273148
158.404907
-18.384356
10.314730
-21.193962
2.912285
5.817531
-23.955774
-13.519634
-26.712952
-51.210640
13.067160
155.232529
140.929337
132.375534
108.556770
179.438019
121.886086
140.916748
128.349518
115.725975
142.777573
132.136826
148.297348
148.555191
115.908234
145.702805
125.149536
140.005905
145.183945
159.118469
146.652206
157.057144
110.273209
149.611481
141.025452
170.183777
134.864151
-2.513805
18.907362
-27.686750
28.305334
11.954638
15.868390
-5.182852
-49.646358
136.973404
143.472290
173.494766
144.901398
-37.328293
10.936573
13.325259
-49.128819
-28.922585
26.323694
-37.797318
-14.559119
87.494926
129.197067
165.519974
114.689484
159.615524
154.007874
149.354919
145.497726
130.007645
158.116501
135.081039
147.198380
140.413773
161.536316
-3.293485
26.128880
2.069992
160.988083
167.867432
159.861664
147.861191
148.630188
146.004715
148.105377
167.116470
148.362595
151.157379
155.300491
145.356277
171.108612
15.202711
-49.582111
-0.416371
121.170609
105.292480
167.476593
152.004807
0.192814
17.973253
-49.168083
55.860271
155.689331
137.800308
150.185043
150.686264
157.871201
137.329559
133.074905
164.269241
150.488373
130.102402
168.390442
121.574791
150.732834
119.934288
130.442917
147.374542
148.073547
149.608673
138.342590
147.041092
135.612900
133.123032
119.864296
142.205429
142.427994
153.476807
166.692719
154.322357
2.503427
-19.755875
0.516620
-39.939533
-6.219368
-2.219555
17.855967
-32.294250
112.659058
139.593674
118.820915
146.521652
153.080322
8.016528
146.568314
149.470398
141.139709
154.603836
135.327148
123.323677
150.455948
136.851990
125.523560
147.607117
127.584473
149.308441
142.807602
-19.855284
147.404999
142.295258
157.869507
162.582504
146.207916
141.171097
164.145065
-171.809311
154.377396
140.935867
144.597809
121.713135
154.079941
145.993713
129.719147
136.896744
132.208298
131.657303
156.293472
157.383728
114.190681
142.750153
166.841476
137.843735
146.024216
18.677376
7.710168
7.537467
-45.831295
148.985001
115.037964
135.473785
142.774506
150.240845
118.155151
164.884018
147.465088
163.431290
159.835281
112.601578
149.174271
149.136215
170.254333
143.443771
155.756226
125.881676
131.733093
-174.185196
124.012695
164.934601
120.864479
133.547211
118.314468
143.026901
120.273010
156.774094
121.597580
135.990692
151.794647
133.473221
149.142410
156.358963
124.618050
141.693924
143.328217
116.715416
132.348846
137.518341
135.668121
152.915634
132.774033
132.435776
156.380127
112.909241
155.591034
140.461014
-24.002026
19.225201
5.570140
-10.526875
6.940570
143.552979
137.513550
139.967987
160.047791
130.251526
133.605270
156.945831
161.243896
140.253250
148.802353
124.509071
157.535538
126.110901
134.836121
156.170868
136.662811
117.071815
-26.073233
-46.201229
22.904076
138.483292
175.707321
-177.656906
122.024071
159.783371
146.586441
161.025375
130.492188
163.017838
152.188705
-17.772781
12.226306
-5.820832
-25.392899
-2.661681
1.258655
-17.233269
3.889826
135.007278
133.433273
138.962479
142.040054
133.110565
155.388107
127.276360
131.889908
110.425537
172.286484
38.247990
58.164173
-40.732601
-10.401419
12.962418
-11.864697
18.987631
131.759109
138.233643
174.465897
176.492661
101.606430
166.111023
148.287430
131.435120
174.891235
156.270432
119.910614
133.446991
-171.498886
174.043152
57.491379
56.052155
-34.344997
9.683650
34.647160
12.000107
-33.481579
151.261078
152.201050
157.189377
148.516556
140.910995
131.230881
127.119225
135.440750
163.295746
145.257446
140.373108
157.545944
132.811661
129.398605
157.044098
134.359451
177.223282
161.265793
-20.371670
90.110519
129.704773
157.132812
154.711670
118.543907
169.182693
129.134995
144.285385
146.893127
130.857681
135.468674
134.769028
152.146683
150.817688
126.404503
140.557297
138.224442
129.325958
120.145973
-147.941635
27.167389
-32.457767
8.269471
-52.959373
-41.245155
19.441805
4.219744
126.358574
131.253098
19.226227
-30.899534
134.959839
121.047241
16.618647
25.663378
152.044510
-13.192962
11.624779
170.370499
143.481964
137.570404
156.302170
168.387436
148.891754
118.496040
168.445908
128.223663
164.210556
143.992676
159.267410
67.169334
145.675079
116.431007
153.776031
121.353439
138.032379
132.867401
133.788116
176.355942
170.438980
163.955612
7.233075
110.005226
133.271561
148.686584
172.113266
176.445465
126.977119
131.504150
155.933136
16.423096
171.006119
-168.344513
141.121979
8.085802
14.689916
6.112279
-65.824257
122.514847
151.164200
158.064499
145.665512
167.685562
146.151505
117.583145
113.073914
131.209030
120.444916
158.085983
161.081253
138.469772
160.256546
136.584595
177.958557
158.011322
156.405502
122.827492
-176.727310
145.537552
157.791718
142.722183
152.299881
118.113335
174.902359
127.332588
152.787476
145.914764
121.773224
143.768112
171.392563
124.675041
159.131989
126.591377
129.838638
147.127060
48.682041
9.125847
-166.811798
-129.905853
32.619762
64.981400
73.600761
135.900681
152.067276
140.582687
151.827103
166.187622
159.587418
129.495148
154.835236
128.442154
157.585114
147.765747
138.920105
145.652405
151.222122
144.131485
132.324127
147.851151
137.923019
143.429611
148.433853
27.068693
42.985470
135.535034
153.441223
134.580414
147.132980
162.039902
117.601440
145.438675
131.647324
134.872726
151.469727
1.750665
-3.394653
12.980994
-26.300581
-47.031818
-179.047958
155.398010
142.206055
134.154343
128.035736
157.407928
129.639252
148.041016
145.436966
171.653564
147.150940
125.987038
117.169556
140.797623
142.574707
133.241791
24.346710
160.018845
27.237942
159.169067
118.344780
117.660248
-46.588333
7.379456
172.595215
125.610542
126.529755
142.649734
126.412872
149.476120
170.362228
162.245560
166.612671
139.176514
134.400696
139.958572
144.498184
149.378250
156.603638
126.799835
168.549576
119.960655
116.095901
141.739838
139.505432
137.113174
140.491211
166.303482
154.400940
142.546921
153.777435
124.279358
168.534485
134.531708
127.952560
132.928940
146.192322
153.301895
167.381058
138.560837
143.983887
138.500031
150.514526
165.110901
163.779297
98.688110
175.774216
-7.393986
-31.631783
10.237735
146.889542
163.022079
166.060104
8.398097
-0.526376
8.917775
8.138199
14.673557
-24.184399
0.707482
0.970960
-21.647049
7.830678
-36.984966
20.773817
131.116272
150.707016
143.926300
139.034393
170.076538
134.040787
149.252762
143.542099
154.820084
168.550949
137.743500
133.699722
119.443748
139.969818
134.003647
-17.968716
106.965828
148.297714
161.293228
141.218811
144.350143
143.989746
158.388504
137.858215
149.438705
143.486191
118.016129
119.890854
131.721359
5.420071
-22.042496
-44.117344
-9.412500
171.278000
138.671234
43.376526
38.638493
-137.457489
29.489548
39.768185
25.803509
139.205322
152.100510
133.715317
17.396746
71.600456
-151.366608
143.711075
155.719574
159.387421
163.853348
125.346313
136.353104
156.509995
162.935623
73.220589
136.158173
157.527130
-21.478264
-4.541656
-37.132427
-21.775803
-5.787636
140.951630
160.884598
-20.160946
-2.938715
12.611427
4.343388
-59.650799
-38.340248
-7.475617
4.334766
60.878525
47.142689
128.632919
114.311348
156.217224
9.239247
-5.705335
-9.044244
-38.688446
-25.592293
4.285234
-10.305399
132.264496
167.803223
158.301819
138.833496
144.523773
109.587486
137.373322
153.186630
120.071411
113.697655
137.708984
150.417892
113.110413
163.253799
144.336884
134.748672
127.835258
154.212936
168.376678
-28.813284
152.169464
135.003677
142.565338
148.557816
25.827240
-25.837711
135.594467
-37.248795
34.937531
12.781061
-28.746052
-55.878487
1.486879
-39.074814
-39.389660
125.401459
139.058670
143.899704
121.335709
155.533966
142.493851
158.014893
113.481567
127.228714
139.780273
149.070572
133.625900
146.311188
142.202820
133.098755
154.208588
142.536880
125.257767
157.488419
139.285034
148.587128
129.073715
144.853546
143.461166
132.482208
155.061371
159.341019
123.677055
145.190033
157.972794
159.850006
146.690994
146.005524
171.509232
120.698372
155.401138
129.472519
143.723434
124.876068
156.653870
175.977554
149.797562
109.815163
156.814224
135.690811
160.838379
126.954567
141.622681
-13.118191
-153.113495
-162.439423
-154.660629
147.951645
147.711273
119.929138
143.358109
130.634521
139.292816
138.673767
130.919388
140.300186
154.424118
153.095398
134.912140
146.822281
159.644760
151.775009
166.278564
77.984962
149.724960
63.862793
144.624878
136.607132
123.061493
153.774063
162.444412
115.024384
144.425751
162.089859
145.900482
153.866013
138.049301
131.652771
138.400024
-145.917145
-0.892629
-10.426339
-12.778623
1.047919
27.884062
-4.707234
16.671535
143.751602
137.945206
148.514877
151.185471
147.493912
144.204483
45.465206
-24.017679
165.537476
126.894852
176.552292
92.443352
159.396362
121.728920
162.851974
116.950676
156.484482
17.335108
-15.522949
149.489441
146.272049
120.360413
122.300293
147.874161
109.866653
123.016983
135.303207
25.604267
-131.398346
-160.663605
-149.413239
17.429087
138.044434
131.774292
152.520493
151.235947
143.660568
143.087143
151.885788
144.856506
109.552536
150.105286
162.314346
143.887390
152.124924
106.388847
159.538651
152.287964
154.901566
128.429901
137.950226
160.400543
-27.738214
-16.450130
24.940397
0.854321
21.507662
9.888451
3.781236
21.625902
-22.272923
154.301331
122.099052
153.561005
156.567627
124.064995
164.956528
122.386414
146.373108
141.133881
144.323151
136.097626
128.438751
149.086563
134.111954
-7.886825
36.837963
-12.706766
-32.077000
-49.008484
-43.834629
-35.546944
-0.158259
-12.675662
-5.311092
10.657890
75.435158
143.411438
165.725372
151.313965
134.218231
147.898483
-36.428333
-21.738121
-38.781578
12.691713
-33.572155
6.502402
139.925003
145.909164
106.542938
168.619583
135.576752
132.521973
137.949844
152.954773
144.071259
142.245819
151.577057
169.073898
142.772583
2.999831
14.647098
-126.964279
0.307741
155.659210
139.089005
140.229553
144.905090
135.634415
142.200699
160.441650
126.427856
151.812424
150.121124
148.676331
-178.237625
171.476852
128.913727
124.467049
142.682343
127.621078
154.789871
143.734253
155.294678
136.882126
152.434677
137.025589
156.165421
160.326385
132.855408
167.190613
130.189621
131.285522
161.991226
139.531769
159.459793
156.696655
136.242325
163.388168
136.900253
135.958298
140.695175
123.411964
130.953049
122.099571
141.399307
115.266731
151.171127
162.686981
151.199478
137.755814
143.511749
171.968384
132.626709
145.882889
140.073318
149.888809
133.644592
135.497528
126.730461
106.348076
115.761551
152.767288
139.634766
-175.142181
148.535690
161.043930
138.060959
143.526398
155.374054
121.282227
162.482971
165.106201
135.397598
143.925781
-4.557973
19.700815
136.384354
120.835983
144.111023
128.415222
136.962982
137.671356
142.173462
136.181854
142.315643
156.302292
0.899181
174.008820
148.183258
127.248955
148.041260
158.065674
143.186386
139.030319
16.244040
21.203831
166.594086
148.590790
129.889587
131.684418
-10.663428
-43.257793
3.905953
161.003662
144.066162
149.552872
145.627670
144.989548
135.002457
151.294861
141.863312
9.527946
-27.789438
4.777088
-40.451572
-43.646564
150.765091
148.943909
130.228485
159.880432
134.489563
162.597565
139.266296
130.144760
153.580200
137.015030
-37.119335
-41.560177
6.032767
-35.405163
26.107750
-29.497499
138.118683
-38.499241
6.444455
-18.311159
-31.815681
18.745773
-0.385122
-0.098912
-9.355404
142.935013
125.857925
-45.769848
14.247992
15.059607
-22.611578
-4.999867
-16.287848
141.432907
147.519348
158.592865
162.579315
162.938049
151.006470
145.436356
150.784531
143.630463
-7.399768
0.800153
11.354507
-4.210358
7.904700
-41.042538
-73.950333
13.525054
-0.034264
-10.243306
-39.103645
-2.468627
-10.984924
142.827011
157.561371
146.532761
154.959534
156.917862
154.065155
147.385742
155.381332
171.824219
150.986923
143.763016
114.911667
120.005348
-179.381973
160.184219
141.948532
153.251678
149.108765
168.107483
156.841843
146.045334
122.373650
127.958641
143.773773
139.758636
114.301170
122.224945
144.410461
148.373199
145.928802
148.676056
141.253891
154.925659
157.809464
163.005875
146.437500
136.927521
-32.397373
95.179375
146.028015
159.353882
149.138138
161.169403
161.094254
174.437241
113.754005
131.398865
124.495041
9.755984
69.962845
152.184708
144.078110
148.494965
132.529587
139.019073
166.715347
148.948502
128.689224
158.716415
114.610077
149.334793
-30.067625
137.355637
143.349564
169.140686
154.175934
142.563583
137.761322
153.971054
151.767868
139.643234
157.584534
119.799438
156.484818
133.035202
136.043777
153.846451
168.722427
136.096619
149.269104
120.627121
138.042953
160.439362
142.153656
148.393219
136.934036
170.445786
117.455627
156.638580
114.684822
162.071609
128.165710
156.458801
154.007401
157.421982
142.239441
148.174225
-40.128834
7.788706
111.243652
155.482483
102.945770
118.861893
129.972565
131.525131
-1.170527
150.016968
142.376358
130.166138
156.610611
-12.348554
-15.183098
-42.760899
144.346695
159.313095
127.850998
144.761917
135.044968
150.537323
-32.995335
-39.380501
-30.557873
-6.716036
107.857796
152.977844
-43.970688
-22.148376
-21.772903
-37.249874
163.127640
160.454498
151.960312
157.318542
158.492279
136.482025
175.791122
141.431503
156.161728
144.350128
146.378708
156.190979
142.728958
133.100479
157.612930
137.725021
150.300415
156.080200
141.748154
149.986816
-9.854108
-42.772778
-24.220978
-50.729717
-11.232804
28.230095
-29.245054
-11.998826
-9.642143
-2.015186
-39.079765
24.877119
-18.687878
-44.010040
-8.030328
7.972427
17.113186
0.862754
8.580460
140.193741
-3.864218
145.433960
163.125839
147.490891
146.392166
154.297333
-178.874634
140.094223
91.279915
153.631592
144.121826
144.554352
141.144028
148.102310
137.108017
114.566376
115.999886
146.643829
143.422318
144.469879
139.310455
140.085632
157.974701
174.413834
154.816055
148.982361
155.846558
157.342056
132.737640
116.902725
147.180573
148.933075
137.328384
149.787903
128.118195
134.033768
170.283051
166.149155
124.752197
177.447327
145.029648
110.705444
139.373199
159.060074
147.279175
157.795547
144.432434
156.865997
168.485367
138.360062
165.934052
152.989227
153.028168
170.594559
175.287720
146.836212
139.506470
134.181595
141.693176
143.894730
142.224457
134.950775
129.347321
153.335663
167.205978
160.150726
153.852905
178.015533
116.571487
102.385422
130.086273
152.429047
142.082169
147.079865
172.986130
25.942858
150.203690
117.591301
163.137405
162.902100
133.429291
140.518158
111.731880
150.133224
162.665100
149.612350
160.948669
148.806046
144.029556
148.948883
127.857025
167.890167
164.606873
115.334839
116.778481
159.191315
171.248962
-2.462992
108.559097
163.544373
143.142471
145.593536
140.991501
132.099670
134.598099
-1.405974
4.309253
31.131165
147.317795
162.975372
146.093292
145.003616
142.766083
152.311813
159.610962
-4.466290
-51.204678
-44.675041
12.138316
150.051132
154.093765
145.401367
153.196976
139.806168
129.595825
137.394119
139.725082
141.286377
137.442520
154.496414
135.717621
144.360245
134.736450
142.848038
125.688057
-174.168701
128.156555
120.053329
144.546951
134.535217
128.431076
141.070465
147.864700
150.896103
144.241287
124.254890
151.019852
148.369873
151.156448
146.696274
159.615524
144.787964
155.422699
139.054535
136.747513
20.024418
27.116648
-38.917519
117.204971
118.692825
-38.344688
15.563910
149.584412
127.797302
151.276886
166.510696
146.460159
156.014496
149.939224
132.009293
149.807739
171.459534
169.374527
175.279755
91.338142
174.577866
141.451401
119.690697
147.293594
144.692734
-125.426880
2.809304
-38.764626
116.428833
138.433914
134.273666
131.617004
101.991409
89.818115
134.672592
146.545013
128.780365
116.332268
-179.025620
155.570969
17.814577
-163.161606
27.497643
144.860092
-136.986511
132.377609
160.148849
171.372787
-148.627472
111.460114
137.247421
137.789215
117.083832
140.707947
19.504335
3.448725
6.410225
-42.011059
20.991608
8.304231
-30.716166
-13.931340
-20.886566
173.086472
147.525269
143.359634
130.590393
127.629929
160.917480
153.066223
152.519196
147.490799
132.252502
130.952774
154.234085
147.699661
165.012360
144.535553
138.198303
113.851227
132.021515
157.920807
144.045517
-41.001869
120.850899
-11.037170
-0.658194
160.706787
136.298630
134.552963
145.974930
113.891556
149.568970
136.793503
125.601326
147.121445
153.314850
163.101395
157.555313
148.983200
134.410660
131.647491
113.302849
126.886169
141.222397
147.680832
116.873192
151.993805
166.068680
157.796844
149.637848
124.392357
-17.196527
5.898804
-19.486509
146.418716
167.689529
152.026642
153.628372
159.073273
5.421083
132.749725
153.291077
145.277481
135.461655
133.698166
144.140030
146.942474
138.127914
19.120163
-49.489410
144.647278
143.822144
126.825470
161.550980
134.519485
146.104919
142.850327
166.187103
152.221420
141.586670
156.505066
160.948669
141.255264
115.567612
141.762909
141.899078
127.716171
139.279892
149.042313
117.955391
3.741934
-13.833356
-14.672170
-2.368355
143.303284
151.435608
146.691696
126.290192
159.499634
152.162598
140.028320
115.055939
108.806389
156.079849
133.497910
156.419342
130.646393
147.888382
122.526649
143.016266
153.683945
131.380432
139.258072
109.343575
139.678513
150.886444
142.818497
135.372696
132.028336
145.911484
146.031387
153.036789
131.658737
124.015640
103.358406
164.355011
125.268532
145.732101
148.739899
130.904282
160.348343
162.182266
144.568619
157.169449
115.550758
158.252090
159.402664
100.269150
164.824203
150.226044
-8.730707
135.254593
140.017548
143.513062
139.468399
146.873215
175.911697
162.141876
141.101959
148.537262
147.905579
141.028503
157.576981
9.788580
16.577976
9.546619
-174.749268
149.511993
153.210098
167.963821
132.074310
155.129044
142.681061
159.544266
150.070496
112.615578
114.692123
146.164734
154.738144
158.353119
142.381836
171.608109
140.000809
116.153534
153.850006
92.186722
148.506241
-6.009814
-21.930498
110.884178
177.839233
153.770981
155.331909
135.443573
158.499802
150.782135
143.990051
145.859833
146.157501
166.117783
136.259750
146.170547
138.416687
157.369400
173.416229
146.240799
134.405472
159.317184
141.433334
125.676720
141.175980
103.257607
136.533203
154.266968
144.736176
149.494186
116.509224
10.936987
-1.130385
169.164139
141.183914
142.632706
142.844681
156.585922
142.373169
139.881897
132.641525
158.321228
157.566208
140.988693
138.989441
136.433823
152.458511
164.235886
136.050308
166.208450
167.607422
145.080032
131.521835
146.022736
153.482819
149.602051
120.769539
128.890701
139.242599
151.982162
-4.395875
19.875504
12.944470
-43.567749
-25.059429
8.788898
-3.347669
-12.703723
22.851122
-16.900869
-18.011021
2.867101
5.711069
-45.616985
177.788025
129.261337
142.702576
156.398621
151.798889
144.343369
149.048141
141.157654
-40.638077
-19.121435
-26.282778
131.976288
149.031708
145.675629
140.690308
-6.478474
159.057526
67.561943
67.614059
159.444687
133.326019
109.314125
122.853706
150.616211
171.294846
143.412155
161.921921
135.089905
115.820847
117.426682
122.787956
125.891884
136.938263
131.773224
137.294037
141.673935
143.096329
134.264771
156.409500
8.344591
177.500641
30.825100
-22.936451
53.884457
22.050529
-21.528591
-4.982636
-2.917389
-17.667086
140.644623
152.433670
158.294815
29.122896
168.788193
135.956482
132.850464
157.823044
166.820572
173.879028
146.396988
147.038773
83.964279
157.576523
151.183456
173.867828
148.734024
166.801498
-11.564135
8.332628
139.743973
153.540604
166.572174
136.973206
9.250238
-17.310770
3.075489
-5.898838
-38.473423
-0.226419
-51.137585
-17.674376
-36.328716
-44.771690
0.724157
138.678757
120.812546
150.480087
152.289612
169.072525
137.845032
157.407822
158.494034
148.248764
150.602295
130.568634
148.561142
150.743362
178.713501
137.577164
160.666870
151.480774
135.144165
151.674362
147.526657
137.875076
146.553619
168.611710
140.217606
136.412064
153.660797
166.117477
141.898483
144.043152
157.408142
162.755692
136.937576
141.732803
154.937592
133.216949
146.008865
160.656693
146.181458
146.259552
137.222397
176.870483
132.830048
154.939499
127.504929
143.581299
-156.983093
129.077118
-175.082779
47.945797
138.655457
149.317047
132.437836
134.394333
160.996048
140.869431
135.282166
146.958008
134.104889
125.154778
152.390671
149.568420
145.921661
145.814728
134.058868
114.330391
133.671326
139.298416
-38.129311
-40.034790
3.345095
8.975902
-40.672062
5.272173
12.827199
3.777972
-39.199436
11.645607
-20.556540
-25.371643
-8.424151
1.678531
-31.060062
-19.640350
-42.476242
8.316305
-33.888187
-34.239109
-20.732607
10.329196
13.001927
2.269865
9.823469
2.328853
-24.168516
14.277351
-16.838911
20.037590
-43.108795
-0.235734
-2.519638
3.662548
-51.507084
159.907806
142.105515
160.699661
134.005966
150.736786
162.458084
117.521065
131.078629
143.582993
143.412552
142.052322
146.230453
141.500381
146.747864
130.530487
132.235703
138.456726
117.132736
168.433472
149.755707
161.163620
-43.671169
167.219208
131.773438
153.259140
164.595108
146.034576
143.478607
142.831818
145.562836
150.091827
161.189423
154.319839
144.049316
129.936142
144.176163
151.295319
111.690842
154.556274
141.327301
119.775749
158.431442
155.554825
140.984024
-1.240331
141.218109
-4.449154
-37.797768
-19.902578
18.772375
-20.711529
120.497917
130.817383
152.131012
128.929611
147.810120
135.759888
137.934113
151.783295
157.162582
144.017380
1.629908
145.918243
-2.228971
117.367699
165.103699
146.002090
166.698792
144.761734
154.713852
136.561508
129.880524
132.373962
2.407290
148.135651
163.989807
125.572021
147.504959
136.045670
160.992691
148.646347
141.912369
115.834023
-23.071840
15.084861
-23.912682
-41.270493
-15.678181
-35.655216
-39.498528
-178.981613
152.172485
144.357086
139.528046
151.981323
133.740280
140.093643
146.444382
153.665131
18.194077
-70.646416
-38.257973
-0.941284
-8.799844
13.600270
-44.630558
-5.794271
11.148516
-50.623451
-11.181197
9.846422
90.667511
-25.081810
-43.064396
16.296978
-38.471073
-27.732763
139.894699
143.789429
145.166016
150.527222
165.215118
164.217590
150.302551
142.049896
-45.645325
-34.036736
16.551228
-21.795605
5.478044
14.678303
76.290558
161.265198
133.593445
148.194595
126.697792
158.913727
136.687347
136.753677
152.909286
135.336441
145.015091
116.530205
-25.908567
156.471710
114.770409
159.070862
141.675385
165.692642
146.599915
142.731110
-51.915249
32.985619
3.476769
158.759003
170.846283
160.864639
139.373825
138.115601
169.539902
161.267471
133.612015
134.299927
157.889130
134.722855
124.395821
120.787163
136.457275
27.370253
-144.267197
-147.993408
145.149811
133.365005
163.929062
159.625809
154.571518
176.685516
139.923050
135.772049
158.611984
153.305206
113.326958
169.943817
124.756279
147.592316
103.964615
131.722702
124.406906
153.350128
23.235224
155.709824
177.849228
138.564224
162.008957
130.456848
155.197052
143.070007
154.769714
136.615692
157.731354
151.731308
136.131989
174.725403
165.130203
142.888016
157.471893
139.857590
150.880890
137.998245
135.775253
164.665283
-177.035538
153.825058
176.837265
145.758972
138.948441
135.282028
150.283463
146.000671
151.896622
143.970947
118.419327
119.294632
26.273869
1.411253
-38.888191
-38.542316
-0.793029
-39.126514
-46.352230
-10.393907
-10.284513
-55.783558
-43.597134
130.215469
128.484283
154.268097
148.183807
151.261993
152.764923
151.299057
156.858963
149.570572
153.766174
139.111893
146.316742
137.435501
147.542084
110.239975
142.972076
150.260468
151.940811
145.249969
135.744705
137.060333
145.949631
149.387787
157.360275
171.548447
127.221268
147.398514
150.004929
140.933289
129.899429
145.179214
148.815247
-29.053249
-14.198899
-42.766758
145.713226
131.195618
150.690292
126.108154
143.623245
157.050888
163.894928
-21.825148
-46.884895
-37.764969
-64.910896
-26.199377
110.644684
153.244827
142.959930
157.926208
110.667725
142.821991
140.580841
144.706833
152.357071
159.113464
156.501038
120.276047
144.210114
135.051163
42.610504
15.344149
-36.626339
0.326259
43.287189
-42.533764
63.859528
37.397533
145.333466
127.587898
124.005646
125.106888
155.464447
150.856369
158.333328
148.649460
111.719017
135.211182
163.817459
155.071487
147.121872
120.701431
157.329132
142.812317
98.433060
125.517372
156.912857
155.599350
150.640335
170.676407
138.064285
128.731461
132.745789
71.607971
148.564438
153.624786
146.422943
162.257080
149.606537
152.280502
144.796997
172.936127
137.259949
141.275833
134.876511
140.127090
112.434074
138.986694
148.895844
147.595627
144.610229
152.723022
159.366516
172.441086
149.011505
158.348846
169.018890
134.263428
150.177048
150.485077
136.581757
157.716904
139.982788
139.510498
162.429550
118.863586
167.636810
150.916794
132.987671
163.844742
158.701843
175.524414
155.761520
139.545227
128.261719
161.033798
169.962860
-34.704132
-8.425853
-42.189743
-34.489483
33.262531
14.151219
144.411407
149.061813
159.517944
178.655197
143.576965
138.482895
132.360748
165.214569
115.520241
162.649246
125.062065
157.130890
142.124069
135.882095
-37.323452
-12.400966
-3.766448
-33.758904
-43.357323
10.747610
118.668793
172.985840
135.886490
149.091949
144.948593
129.495255
105.202248
133.041489
136.696716
13.116928
138.472458
153.351425
147.412704
136.987289
137.325699
145.489365
156.118668
138.562897
133.654510
155.891525
159.951996
164.554016
162.189178
149.118729
161.841599
125.953407
135.512680
156.294342
164.892365
-47.159874
-17.413116
18.551353
141.629791
125.187569
162.142609
143.065643
140.164352
130.310593
151.513046
-177.202286
139.862625
144.336182
152.404999
151.117172
157.495163
150.392776
151.055115
142.708740
136.508896
147.067902
134.895538
-37.405361
-48.719471
-33.120045
-30.611427
-2.108029
9.746285
38.261486
165.207672
159.159760
133.834579
46.375957
18.277018
145.446030
140.201675
154.577530
132.052795
158.404816
138.710678
133.115875
141.684967
136.827988
130.510406
174.838928
147.210892
134.544037
159.072525
166.723694
154.478577
138.918274
126.888474
147.374847
145.664230
161.821564
28.080633
126.766403
124.721924
-20.841307
7.912865
-63.147022
-14.358000
-39.619473
-4.628931
1.810673
22.032648
132.936996
153.329712
130.442795
163.865738
132.830002
-177.179840
134.875214
155.396271
-20.926369
37.808292
157.860306
-44.733131
-47.311684
-6.522094
-15.013494
-56.977230
146.500046
3.336656
152.767151
153.954666
141.438873
-42.570877
47.651134
-34.428761
155.726044
143.292664
153.559341
159.900192
146.064240
153.099640
138.992554
103.730713
155.216537
123.173439
116.410950
140.383194
133.095749
155.539810
144.019287
116.113770
120.095131
83.306007
140.820648
27.106672
158.174637
162.715759
142.410767
142.680573
144.188232
145.658203
130.952972
151.372101
113.809547
141.606644
150.893982
137.880508
139.740967
116.367310
163.002716
144.023376
133.615616
141.802414
146.449493
123.549294
137.368561
151.669586
146.870636
157.075897
162.142365
137.390717
140.909775
131.028046
167.741119
144.057526
135.308914
125.381409
155.273956
148.251740
-24.485548
-35.453644
-35.064156
-43.582710
-31.250334
-29.721273
11.989443
8.285056
-7.201733
139.608017
142.744064
141.350693
135.374985
166.872620
122.510582
150.778214
170.456329
153.955841
131.391632
141.023254
156.745102
158.789383
140.292099
142.209824
144.384201
148.460434
7.135588
7.061914
-49.175205
-21.391739
-32.470440
21.467535
-3.673171
-40.001598
-39.837654
14.625257
-2.041335
-40.806927
1.066612
14.954531
-50.557259
16.399006
16.469090
-37.655849
-15.439942
-38.404278
149.772919
162.447647
149.737823
116.193466
2.438152
156.991104
139.675537
18.489674
4.172792
41.966717
-36.860874
-15.939637
-23.992857
18.416759
147.153992
158.273178
120.413307
143.168228
137.142944
139.102234
135.406021
131.999527
137.055557
157.903259
137.302856
142.287170
157.606293
135.629517
149.256653
138.992996
152.671326
70.893700
14.811810
-148.158966
-162.987183
-154.124222
171.095688
99.462189
157.097992
120.985153
11.687406
37.248890
14.596960
-17.391535
13.570495
-38.699780
-3.801430
-15.437478
161.533112
141.290192
138.251831
139.101364
139.904068
142.468155
142.502441
128.640717
131.681183
152.943985
146.431091
149.828964
129.321594
155.332626
135.802521
134.519409
-7.446424
-54.606293
26.757725
-17.889517
-8.375220
-44.109390
-0.631181
45.462875
28.132832
-30.784426
-32.983856
151.319168
137.571198
145.958984
156.708298
135.038483
150.467834
146.374985
135.632919
151.419678
141.562103
138.889206
141.409317
163.331116
126.949020
142.848663
109.671066
150.277115
159.424408
153.463257
124.192940
157.100830
145.357712
162.454620
140.221497
167.472061
160.595200
-15.704938
-45.916512
19.190332
-10.118007
166.858047
43.760571
87.150856
34.717312
-148.475388
-167.320007
-156.999512
-137.356827
-154.854919
-152.664932
-169.057907
-133.443161
174.255417
-139.571503
-145.536179
-163.732147
21.798485
-166.049500
-151.853622
-173.193115
-164.910873
-174.369873
-59.748653
130.267761
151.577972
135.810135
174.123825
137.948334
148.112427
135.852890
143.213394
157.986908
124.866562
170.849350
149.680634
156.193497
126.123138
140.424667
169.083405
156.317352
152.693604
-179.474350
148.440704
126.104195
145.546036
145.650299
139.827652
131.328476
138.798508
149.769180
153.802307
107.045837
167.312210
131.241882
145.308640
136.631241
159.273193
149.298035
144.851883
170.452530
122.428429
151.669266
135.160995
155.624237
146.645844
152.436005
127.122543
136.185287
119.669701
151.827194
147.837769
146.931976
144.712738
12.715737
-13.464085
160.484192
132.127747
158.126282
146.923691
159.544861
155.927246
130.751282
141.545578
158.879868
-12.746978
4.254733
159.556229
151.528503
144.959946
147.967560
162.363602
138.665039
142.364624
124.839981
146.294159
167.916718
154.130676
165.977173
129.120163
154.948212
-2.794633
-0.534491
5.158297
-37.579441
-10.512229
-29.867411
22.831785
-38.779953
-16.857058
-31.267460
-0.557780
26.659168
17.046606
-7.919511
-167.390457
-165.613541
-169.952408
-166.974518
166.038162
141.713394
169.595230
145.424988
165.034546
153.867706
156.456436
165.111343
122.610497
168.971420
149.008713
136.546860
132.174789
112.352371
143.595062
152.389160
144.666183
137.831223
141.932724
153.831223
171.581635
148.437363
168.991959
129.553680
150.743820
143.299225
154.483459
143.098923
170.081161
125.018181
160.130524
144.512558
144.400375
120.468712
148.072586
-144.031937
148.225845
138.527939
144.896698
148.692993
102.314262
159.006256
150.200180
157.363327
147.079514
138.140411
-4.722566
-14.479459
-4.174997
-39.392559
-12.761349
-53.462063
-20.682173
-9.973817
-20.488993
20.692118
-3.985410
123.680389
142.008926
167.016815
148.531570
151.226700
108.363571
129.593170
147.769852
155.044769
158.633423
115.418770
165.457092
164.291351
166.576126
155.654877
172.104095
152.759598
166.339859
167.772186
174.297745
141.956924
161.735458
128.872787
127.700531
148.053848
-33.897240
162.740143
121.987198
149.238083
134.694717
139.203857
138.304428
138.526031
150.351288
161.014954
142.674667
168.009476
159.049683
104.429718
122.493729
141.157211
174.214142
137.152100
138.322327
163.052170
145.039948
177.835617
171.699753
151.369995
132.165131
135.272171
169.453323
129.810532
122.007851
174.960312
142.884079
-43.262447
55.347874
2.582022
140.810715
147.122757
159.741974
119.292992
145.965775
159.930054
142.231613
139.189651
173.970505
135.664490
154.345795
139.646164
140.675934
130.689972
134.229874
147.447372
143.748642
148.303482
149.597961
160.168472
143.107773
137.258987
150.942627
126.163956
132.737595
136.406250
142.523697
149.422501
137.903564
120.381409
118.240784
166.064880
128.843719
135.505157
168.831772
145.269592
153.714172
121.535995
140.090622
145.462479
153.685028
134.146957
153.032593
137.565674
147.582535
133.093933
131.860214
134.151611
150.975342
154.796158
143.979813
120.015053
140.780457
160.300766
161.959793
156.236786
119.299004
147.046616
149.739120
158.648621
149.134354
139.877014
152.092941
96.734482
145.368439
173.344208
134.291153
158.705200
111.634392
160.629913
170.302460
121.758553
139.843582
115.099174
156.335556
154.574036
150.582443
162.487244
142.242172
135.530884
146.005234
144.423920
118.642960
143.939224
148.183304
132.573807
153.187363
126.793167
136.599518
156.624146
8.200493
116.594040
-163.008362
-149.326309
33.659931
148.380661
175.315231
-150.245880
-152.340286
16.554213
21.316755
74.852066
164.357040
128.441696
126.857681
119.544434
116.288498
139.283401
152.063736
138.755341
153.394455
143.975830
151.247787
143.226059
153.371964
165.085419
159.614182
149.857162
133.023300
143.985764
161.813583
144.623108
145.867096
159.759064
178.422928
131.054459
146.250031
158.555374
149.407013
152.909332
153.207779
158.268448
144.853073
135.786789
146.541748
151.971329
151.849625
142.474045
163.058945
158.898300
132.278580
155.052948
144.845963
155.153229
129.049820
164.403503
163.322006
10.536554
-38.829723
2.204159
-18.221333
-45.912132
-35.080139
-4.418452
8.526362
151.636978
146.439026
142.887146
169.146393
148.719528
132.366867
161.049957
154.794479
149.976486
167.971024
141.405624
128.217865
-3.387898
24.356647
-35.280750
25.323492
22.108622
6.933671
-45.330334
154.128494
148.668808
145.317810
117.014359
159.310242
161.309921
148.197296
168.085587
144.595657
135.924088
168.558838
-170.515091
151.679977
172.030731
140.295151
147.186752
162.746292
146.798340
152.600784
155.715988
154.343216
123.402878
-176.448227
123.378532
140.148285
136.366241
154.537796
140.627411
138.336960
158.000977
112.047585
171.670944
162.472290
157.495255
162.134567
136.753525
151.721588
92.228607
130.364716
-42.239185
144.390564
151.061966
176.137344
129.295090
170.221176
127.947876
162.531036
154.859070
130.011856
133.882706
147.061920
-4.672567
-13.580868
-9.368756
157.355667
168.730774
154.418243
179.078445
-171.119415
-17.761757
-15.990184
20.190594
158.980042
-176.366806
149.178131
179.484131
122.674400
147.598358
141.308594
155.552811
144.393723
-179.079941
157.766907
137.002960
162.773422
151.696136
149.291077
-178.967499
128.042633
174.879517
151.940262
149.482910
154.010147
114.647591
135.895874
137.141525
149.888763
149.642365
175.558426
152.546753
130.231674
135.341797
154.926605
169.786041
165.736389
149.964966
119.810448
139.235397
149.606461
179.105606
158.624496
-37.443958
26.261538
145.000046
152.240997
159.839615
142.026337
153.291138
150.594986
152.121124
140.035568
99.931404
122.732590
178.035751
151.712219
164.099747
177.158813
127.618294
123.515373
149.679626
11.351350
-74.997864
-19.782116
4.531682
-49.609806
1.547628
-5.804984
159.288910
160.914474
144.435669
141.493362
145.616379
132.303589
157.288467
102.590149
12.722175
-32.110901
12.118031
12.129251
18.682760
-31.759583
-26.404243
-21.386175
-8.580276
154.128006
150.718628
134.143677
136.515045
115.242744
148.013901
139.331894
139.588257
139.087418
152.014069
127.028305
161.926132
139.039017
127.593147
149.071152
147.803818
-30.664381
-49.576778
-32.894035
27.981272
-13.839025
114.618057
151.520706
144.277466
141.204605
143.385193
148.412659
150.457321
123.424240
148.618515
151.056900
146.790802
152.508347
167.347198
162.567337
140.863495
129.211319
114.270988
119.583900
-170.932556
146.990036
141.578476
116.643562
151.854324
154.935928
130.896072
137.856461
153.246368
156.437378
31.532240
-43.744175
157.696991
116.432358
149.576279
121.788177
107.955009
161.775177
155.112335
167.313858
86.521362
148.968033
146.273926
160.659485
149.450699
154.999069
169.974518
141.561157
152.746979
132.742416
125.357445
142.132034
149.055771
-20.533087
-52.991741
-12.643405
-30.985043
-13.356355
15.488037
-22.505981
-10.462152
11.300173
140.553925
161.318466
127.363518
-124.185043
142.870010
132.878845
159.689163
140.237762
-6.304966
19.501820
155.909271
138.100403
151.043915
165.330582
152.725128
166.653305
142.700638
158.433624
157.754654
117.108490
156.960251
147.733063
120.904205
147.346588
134.648987
138.323868
123.552078
155.021515
137.731277
150.057495
136.285889
142.390778
160.603241
139.415833
133.127701
118.743103
137.897079
135.822754
140.738998
153.915680
144.040192
160.427734
127.245445
140.545151
138.782120
146.895920
137.995987
139.545502
17.971338
118.165054
163.491669
-177.823441
-146.997482
-163.091461
19.251547
5.548848
30.706995
33.327721
153.479294
142.932648
127.933739
129.846481
168.796768
142.161270
133.096451
131.508789
133.535156
151.145752
98.328705
137.149857
148.767319
146.378296
160.027634
126.628876
124.004478
136.650574
153.189880
126.100449
158.185745
164.456802
141.873993
129.595367
145.614075
159.155060
147.272675
136.011139
147.095459
164.654877
140.887604
145.515839
126.778389
143.398941
148.214233
159.052673
130.739975
156.352615
122.855278
140.904221
148.168457
154.531006
155.507431
148.643188
153.606567
154.337128
140.849808
157.961014
158.202957
148.682800
142.557907
64.495689
-147.173767
-161.462082
31.059908
7.547328
12.263566
31.213776
24.459291
11.067491
-130.965530
-176.720612
49.789639
-152.407074
-171.424683
-153.188736
-149.815353
146.731964
137.923218
167.242111
141.881027
133.104645
121.810020
106.433632
136.050735
136.695297
142.596817
169.381882
126.880539
130.769119
160.622879
166.505386
149.619492
156.685059
124.933334
127.240570
12.625919
-1.255230
5.450285
4.003354
25.511793
-45.113186
-17.589106
-36.162354
-92.311150
23.439947
15.711245
3.436440
9.822269
140.965118
158.483444
27.522581
24.633839
141.573318
-23.821815
8.108497
-49.059628
18.865633
-9.055989
-13.864758
6.291393
3.284795
13.220615
136.708694
14.578303
-28.880713
148.953781
140.041412
135.009827
123.478096
147.482239
150.268372
154.923233
138.588196
116.834641
134.432373
159.736389
138.835312
4.281027
28.472414
-26.431337
-30.339327
-41.772762
-43.159088
-21.079233
-37.233517
-13.660859
10.618042
9.864918
164.782761
143.667236
139.632462
163.652466
143.989746
145.134628
146.670822
148.570847
152.223297
154.265549
156.130035
144.975693
158.279663
141.747238
165.549927
150.606659
138.159195
22.826847
11.103705
-46.940639
-20.532755
21.224989
-34.101540
-23.154018
-71.798904
-39.506207
-11.509321
-36.062977
-24.287186
71.372360
-6.133507
14.244120
112.509468
152.764709
152.902191
139.479996
135.198318
-176.820892
159.856659
138.810959
145.973267
154.643173
130.558594
139.748352
170.257568
153.061600
146.202744
129.080536
143.639297
120.752029
122.894928
116.296722
141.305176
165.399353
113.789703
144.741531
134.444473
155.378418
89.321861
132.059265
154.407852
163.992249
141.843002
149.176285
151.885864
164.017456
170.051743
136.129120
133.535278
155.758774
150.512772
155.750153
133.694778
127.791794
127.500938
139.430374
15.468740
-0.113641
-41.051167
18.930134
153.258896
120.988106
153.239929
157.283340
143.326599
-6.159788
23.745287
151.414352
140.015091
148.777039
144.691101
147.906967
141.072754
131.885437
128.179810
98.346382
-35.425129
0.548226
24.472181
-4.038663
12.774113
6.649714
-40.803341
-21.140139
8.226765
116.071915
157.876373
167.671661
173.795105
144.804611
130.549805
134.667664
165.786835
153.575851
143.197891
136.655685
133.236404
160.482666
126.635788
175.979401
-74.478180
14.396592
28.224129
-27.474592
2.910133
-65.697845
78.650459
117.641563
146.735519
138.381638
132.359329
145.900024
148.198288
157.845810
149.881027
141.988007
155.859604
123.087402
143.026642
148.140945
155.330368
138.470123
158.030426
-6.240076
1.915097
-39.273006
-30.212643
138.358612
149.368469
143.420074
174.697906
142.056046
143.445450
163.607040
178.184464
128.536362
149.026474
162.314041
146.407578
144.346024
144.294571
166.248291
-177.156891
140.224411
169.480591
156.400848
164.327469
166.112869
142.282867
129.091278
135.788544
127.782776
150.661545
161.986877
-25.292551
-5.226372
176.630402
-44.413193
10.850030
16.417454
3.534685
-50.050434
3.489978
25.647932
-4.289392
4.851512
130.490021
147.821533
155.296036
132.084747
151.976700
146.597549
132.619675
5.655998
6.051163
-47.588390
-23.709845
152.402588
150.012939
159.283493
143.838181
168.190659
133.513321
145.169937
143.452072
160.830948
145.900208
151.797607
165.892288
147.941513
154.268250
132.135696
123.656250
150.263290
128.568283
131.518860
141.879700
148.083038
149.021606
171.430450
157.421036
121.141922
144.473373
177.035477
122.531044
145.804565
147.210922
143.240555
122.389771
118.420555
133.943039
151.166855
137.280075
139.058701
103.125504
143.466919
149.783920
139.388550
145.623169
145.294754
151.145401
147.203217
141.783569
122.085419
138.865082
8.558825
-21.473608
-28.646885
118.535973
148.462509
124.985161
144.060699
161.084854
119.441368
155.803604
161.232300
136.790115
154.646347
159.479843
156.453903
135.617661
144.920349
137.636505
121.670853
145.169373
18.522877
-154.892776
142.376404
-137.151169
101.000992
42.443295
32.287735
56.076988
148.024979
127.333763
114.469620
12.351683
-24.623882
15.091027
164.923843
49.874542
156.730820
140.353760
44.273479
-158.108185
-146.948730
6.036600
136.946793
147.685211
156.916977
149.275909
141.546112
-174.721756
147.782425
134.616882
175.221970
152.188934
138.785065
138.640381
166.687424
137.538391
152.525864
129.358215
138.923691
145.041504
117.592545
-178.294846
161.486542
124.334297
151.507568
95.477112
157.160873
150.076431
-42.173943
1.815315
-6.705895
-6.868612
-31.772888
111.787552
134.137375
141.301636
146.068451
139.431610
160.016235
162.818283
139.117722
143.863937
127.382858
135.052277
141.105331
153.687546
143.792908
167.352890
142.861588
134.130798
128.708557
159.260773
150.326889
154.782715
134.473129
114.703705
112.659637
141.613968
142.402634
154.294159
140.371384
163.091812
18.674423
128.281265
148.102097
172.748322
117.878830
138.739120
129.189667
146.810181
108.550476
147.673904
149.485962
98.630371
145.138428
122.040886
135.341248
149.659241
141.494186
152.711380
155.033997
139.322708
125.523567
149.714340
131.072906
165.345383
155.459351
144.386932
160.169022
143.085632
138.761490
140.148468
139.619919
170.981003
173.784531
159.922974
169.737030
157.586441
126.495796
150.196487
145.890915
152.086945
150.708755
172.934143
162.710129
115.973587
147.557465
130.863998
165.035522
144.504608
166.456726
142.294861
141.261093
142.700806
121.094345
140.923141
144.313156
148.889771
138.505905
142.737244
135.908783
127.358307
111.512825
173.050095
131.599030
144.817017
143.165298
135.854340
157.250290
135.961197
132.964706
114.204597
148.537735
157.086899
136.759811
148.540329
156.997635
154.387177
118.137787
147.734680
172.702133
147.321457
135.192398
140.597473
155.056183
165.826019
142.249542
135.610855
169.871078
51.546848
15.143343
6.467538
-31.094595
26.877697
5.142813
18.549593
128.748337
154.481812
167.733200
133.482498
158.875061
145.972473
154.060181
150.590775
125.760117
130.607895
145.827042
144.604156
136.879593
136.251678
143.045013
153.213776
102.317497
134.877350
144.295410
148.173126
161.166733
132.773758
115.336914
150.472672
155.388046
22.393057
13.574584
-45.133930
156.113983
118.039444
146.870316
159.580368
130.261993
164.615860
168.829391
136.702835
147.740753
148.809128
158.118591
-13.119320
-7.434108
2.980386
154.260910
158.809937
173.982971
160.091522
142.739792
144.217926
156.503647
148.038651
139.270508
135.035278
144.877304
133.716721
-172.152313
126.157578
140.374161
149.262680
120.105713
156.328339
130.638351
143.828674
131.013184
151.327957
155.934296
144.148422
152.267883
148.693512
137.149185
147.243820
159.736755
179.521515
145.568802
153.716476
157.556030
155.630844
173.427277
156.559692
144.177292
105.514137
171.223465
138.193436
-164.831177
-151.320435
-122.985497
65.866112
-157.161072
43.208534
139.272659
157.215897
168.043579
141.525909
117.354790
165.890610
158.881317
164.493851
132.427765
158.676605
157.497818
-178.664108
138.519012
-130.246170
154.128448
123.486641
132.381439
153.303085
164.926804
142.306778
9.175689
23.136826
-174.235474
163.855453
117.514313
144.469360
157.343277
117.289467
174.516647
152.875763
139.057663
162.727768
147.669098
153.901199
154.615662
150.431259
123.642921
164.022247
149.067978
130.130066
174.917099
137.546555
147.660690
-17.746202
155.286011
156.825943
167.962753
137.360886
151.051895
159.985199
162.532715
175.233948
140.527679
156.805649
159.846130
159.354584
148.072906
125.759598
144.756607
147.920578
140.197083
144.721283
141.515381
41.945663
-0.306467
-53.729668
101.671181
134.971039
145.871445
144.042908
151.411728
150.835861
137.295181
-15.153040
-43.067989
-41.738529
-44.787876
-35.929359
-46.071865
11.920445
-11.823483
18.123791
-21.358353
-22.090303
1.302511
20.596981
0.620866
4.900809
-10.681169
-43.004333
17.927244
0.690122
-11.808558
-15.618916
-14.453375
4.325765
150.801163
143.750854
138.177322
138.522629
127.782120
179.024200
124.909943
158.307434
157.178955
136.581268
143.050613
138.892609
-10.064642
-22.497923
139.243393
145.615005
163.260056
147.119232
116.310699
145.286942
144.793030
-15.540029
-6.801062
14.382438
-41.046288
-6.560915
-10.258868
132.426270
137.331314
52.561172
164.520096
129.796997
142.659882
128.856461
147.607712
134.550369
156.916275
160.746231
150.899033
133.019257
169.187454
150.300034
150.331848
155.457123
141.554550
150.287903
125.888069
121.572800
153.270996
135.145889
166.199677
165.530670
168.720642
138.479263
128.001785
123.519699
119.288429
111.772537
149.705780
126.032394
145.509415
131.746780
64.720779
10.838849
-31.503994
-36.181812
135.900604
133.556854
167.453751
144.077576
154.796783
135.750534
170.970261
158.497925
13.359814
-49.110367
23.500298
3.188316
-32.637352
-19.203461
7.489070
-87.156418
-40.083088
-55.594112
-37.238552
-9.876452
-24.008909
-44.278347
-9.016001
-56.955578
-26.212746
-41.051086
146.650269
142.535553
-22.700439
-45.827946
24.778242
-46.953342
-28.284086
-17.667929
45.665623
5.636003
-13.776680
-30.179470
30.139746
13.009075
-18.909512
157.957748
110.401863
151.083344
152.365997
159.256485
166.741608
119.964043
138.302521
145.757553
126.092461
111.619896
157.700409
147.973709
144.099396
139.308151
147.690079
154.339569
169.012054
160.877213
143.822021
169.447418
130.200546
143.605103
144.539810
151.661774
133.166718
141.081329
137.066650
163.956940
140.558243
129.925674
146.181915
142.657791
136.771805
131.926041
144.247391
117.002991
121.275551
135.324387
150.012222
138.824692
144.400131
129.964096
137.089874
148.768936
139.998535
172.544006
-16.917532
-19.008476
26.817467
-13.530222
-35.642696
111.894760
136.037216
147.960281
144.774185
140.485886
-45.331535
1.218204
98.998634
126.428787
142.902451
156.656113
130.366913
130.390152
164.885178
144.088913
133.754196
140.470490
111.873016
140.783127
137.277222
18.961952
144.126831
125.148262
143.987396
153.814850
138.922348
151.779572
133.427216
152.804611
142.117432
133.699142
122.486816
145.693298
143.637482
150.767700
168.922913
149.322250
134.758026
165.555252
143.668427
147.144608
142.829254
135.685028
155.604324
-1.918161
-0.763870
-10.821401
0.765661
-33.802147
24.062597
17.138340
-20.407457
134.034912
142.280914
142.777878
157.030884
151.871674
159.862808
162.048660
149.149963
168.639023
154.598831
153.668427
152.358856
138.136566
164.509491
143.140060
167.569565
144.355820
143.252411
154.617172
146.384338
139.498322
152.419495
146.983932
146.706039
148.924774
124.430740
158.166580
148.599091
146.539490
144.604340
136.063705
137.898834
142.666641
127.507866
160.991730
179.741302
138.861938
139.006027
126.839882
-0.178041
163.306931
145.953156
159.219742
128.280746
153.212280
134.918152
137.926331
146.467773
126.829887
132.725616
3.618120
149.349915
114.146736
128.708694
134.041779
120.440559
169.846451
144.930466
145.743622
159.295639
145.942062
7.263445
-30.527597
7.558319
-27.041988
-5.569261
1.888133
-14.765694
151.645187
162.605957
141.430298
141.752930
140.042236
149.793411
152.891159
135.136871
145.658203
152.113983
145.863358
148.452194
151.493271
143.489822
135.752960
152.549118
125.437500
131.768661
126.694275
167.824982
74.354950
132.847397
163.941162
122.893578
-16.675867
-41.750568
-11.470198
-9.874640
-13.629692
-19.078060
151.238678
134.096420
136.012283
176.831879
150.670456
-23.723829
0.417778
-1.772330
131.322205
146.723846
144.662567
152.528137
164.665176
164.567581
143.960358
140.535553
134.022980
111.969101
143.148575
125.748581
141.553452
149.574692
177.823624
155.430252
147.285202
137.957047
136.093430
167.384857
16.666498
22.987906
157.946487
146.533447
136.903046
144.752167
135.835968
120.655968
132.064194
165.565063
116.732582
178.174469
151.495499
96.334709
163.927933
38.485989
16.581865
-135.406906
8.169501
64.622795
147.481720
149.962051
111.118507
159.044724
154.376312
150.840683
158.149887
19.455744
151.036377
167.389496
157.308212
125.569344
149.408371
142.847946
151.910492
130.446732
125.429901
145.984695
137.073761
143.325287
134.494293
146.686752
143.197144
136.302124
143.379929
52.330338
151.510818
145.690735
149.857834
9.558309
-8.118465
145.889359
144.851669
160.457321
135.125717
176.147644
146.099640
114.852783
137.260727
149.990906
130.302902
161.286407
7.415318
33.088509
-43.461025
-31.028656
12.924286
6.945175
129.114334
151.544952
144.725342
150.922440
142.085495
-173.403397
141.325836
120.180832
170.786240
132.299911
149.393585
153.547958
164.884262
149.972687
165.367142
147.064713
155.704254
157.314438
165.156570
114.031410
148.965973
151.615158
132.502167
142.524719
151.285919
4.899969
153.084076
122.761848
169.431122
114.888626
158.554916
149.324020
157.679428
156.399246
137.235306
140.638840
158.125183
148.791641
148.825684
131.876328
152.525253
166.611496
140.967712
145.582428
157.007629
145.601273
126.232216
141.887070
146.763107
142.076508
-20.913532
-3.938057
21.625441
-40.202374
27.296732
45.102795
-46.185719
-1.514136
-28.207054
4.843025
127.743629
120.695282
121.135773
136.638062
162.793091
147.376022
126.733688
144.320831
147.672180
148.702576
162.939514
-174.906906
124.473686
151.072357
-175.011261
-155.459686
-153.188416
-139.330627
148.106949
27.840509
106.330154
118.712723
127.506004
139.271088
133.515076
142.741241
145.659821
137.209259
145.432327
139.768860
147.136322
134.774216
-13.575414
5.670394
-38.699417
158.290436
149.782669
144.414307
132.618408
158.280975
147.596237
145.413651
125.208206
144.202682
145.335449
153.127686
155.528564
144.672791
135.270111
169.746399
137.336441
161.431732
150.036850
144.360367
151.154312
125.367516
117.840126
146.122131
139.125916
164.809387
137.002136
152.316757
-0.708312
35.873062
-14.177415
-17.518597
6.321426
15.326433
-166.288147
128.842636
146.217041
-170.291702
145.650726
157.248917
147.462433
103.854393
-170.024353
151.501694
148.891907
140.717087
20.363506
31.714779
179.159302
-132.525543
-143.457367
139.879242
141.650116
168.052551
145.504898
138.936005
158.353531
141.488968
129.421539
155.214890
-22.134377
-35.439507
163.203506
133.369080
135.618195
142.168503
147.872025
149.613205
149.583176
130.561005
123.287354
149.107635
144.561600
148.837570
134.178513
140.394043
145.163483
170.629807
147.012085
146.967300
-16.390318
49.657623
-22.524399
-47.358543
20.119776
-40.525017
-11.689480
16.485838
-36.611168
-2.044688
-38.131660
-39.237602
14.154921
137.246780
162.784180
128.399597
146.911179
135.735138
147.212158
156.908707
144.227386
141.453796
146.147873
150.835907
156.715958
132.634552
143.010849
152.827316
177.652390
141.674255
133.972687
131.851761
148.941086
129.678650
150.123352
142.422668
156.257858
145.301147
138.214310
155.729477
148.369202
139.015793
160.607849
113.718834
140.296936
-27.719294
-41.687157
-30.545534
-40.214241
-21.292957
-38.642231
22.881311
8.316966
-6.661324
-0.507449
-1.849174
-10.335023
-21.690945
32.193157
-16.937893
-14.746962
-20.144363
-55.495945
-5.280752
5.626223
-21.855827
10.561140
128.485306
145.770737
175.794983
116.940590
153.540527
147.299194
141.494080
156.820007
131.987961
154.049362
137.404175
156.668488
144.561584
153.462341
150.655273
138.135757
146.867767
143.587296
170.585281
163.946228
150.274460
157.030762
129.871750
120.429314
152.848999
99.949768
133.266388
145.631897
136.734161
105.212852
149.925003
153.263062
112.720078
129.382416
149.969986
143.150543
129.205734
139.715179
155.890976
145.629379
137.676559
145.287750
140.535339
144.838364
132.450607
165.946671
168.382111
143.748978
160.375900
144.408463
151.216385
-11.364772
-0.879155
4.395118
62.886478
135.155441
134.340012
132.690750
162.841568
-4.455005
14.256786
152.584915
154.522308
149.316238
145.107147
153.577408
158.110764
146.869064
-5.863809
-39.675507
-23.675009
18.051523
110.457253
162.457809
119.822845
144.875381
157.708466
144.005585
150.386414
153.792770
165.852081
121.781799
138.182129
94.810394
148.304825
160.838730
157.013107
169.585175
160.029251
144.634399
147.782288
151.150116
130.124985
151.343155
139.645157
172.366150
133.465454
178.736526
158.859161
146.026886
161.180054
173.609344
159.208832
125.270828
171.283264
139.821045
146.269882
146.934006
-7.996521
5.921060
23.923811
146.207870
147.332260
101.050278
10.765470
136.093185
20.961832
61.805954
23.669327
128.072296
137.716980
139.750198
142.613922
118.840446
130.607849
125.300430
172.871140
138.927460
122.034843
149.324295
161.223175
150.652206
148.540207
146.112000
151.874985
134.694855
151.793472
162.579391
141.144592
162.303818
153.191879
142.331314
110.284599
157.721344
153.893616
140.651474
159.889084
-35.262344
20.212519
122.904167
170.666809
143.349686
140.746262
154.267822
124.966553
146.254898
125.108490
151.577316
150.970169
144.018417
141.281754
155.415802
125.927429
155.984680
136.935471
-145.398804
128.926514
170.357635
129.676300
168.263489
157.218155
159.997513
156.012939
164.244858
137.865829
122.523506
121.740356
138.101837
107.692841
147.313843
125.367676
143.855530
144.763428
113.862183
128.340424
154.978561
158.616608
150.606537
149.051132
-45.384399
-35.528252
-7.862072
90.430214
2.071126
-43.974964
107.431946
136.909302
154.935394
166.044418
145.293488
162.390808
149.564713
158.289276
117.198830
148.778000
22.456110
43.727089
176.941101
146.452087
162.407135
126.087112
155.417572
104.506157
143.213547
146.962570
128.424271
145.997238
133.206207
143.820007
148.423172
144.244019
132.214722
148.720169
-179.742828
169.132339
151.564529
136.076965
144.136276
150.140518
168.777649
145.577774
141.746353
170.781219
129.070358
131.371857
147.237350
120.356697
146.020935
146.865585
159.454834
111.009308
-11.322094
-25.117731
-7.984582
-13.169913
-42.267277
-33.143547
-11.598225
-43.443970
145.665009
149.042557
154.606476
148.436142
140.733246
138.569443
137.395721
147.842422
167.261276
133.771820
122.028183
145.907700
173.937241
143.226303
163.889771
56.802368
145.760254
140.689682
127.835655
-34.182644
-41.907799
-7.235977
6.433827
34.194832
-11.506172
18.066132
3.812129
7.680533
11.035118
167.487122
152.748856
151.992676
10.729116
-45.690540
0.935863
-2.459811
-21.540556
-21.606556
156.842407
133.292938
136.151184
145.522446
136.475266
126.294930
148.445801
-14.901901
-178.401978
152.897980
158.078186
128.660400
147.944000
166.892166
155.955551
6.060551
-7.434820
9.443377
65.503288
17.025835
157.158386
-173.289536
97.222855
131.239624
136.613754
147.350861
133.440842
143.306351
-176.477173
178.213150
156.519241
155.324402
146.782013
162.297394
170.395569
154.726334
124.162476
142.455139
141.677155
154.315582
136.041840
158.240601
137.794846
158.170044
146.550903
160.872467
139.509857
138.775101
156.140244
138.317505
156.351791
134.631516
162.073120
146.949280
146.002136
156.716995
146.514404
148.934692
136.278549
130.911804
140.468155
117.398499
146.547745
133.515533
158.595032
162.369415
141.234818
141.837036
149.948578
133.024811
157.728561
159.037094
178.953751
155.985046
-0.909352
-40.191544
3.884436
138.057449
135.064224
147.442932
121.779617
168.159943
10.744331
10.857411
56.535809
24.070292
-12.897400
60.288193
-39.457436
-36.951607
-16.401121
6.763410
-8.776059
-19.848898
25.769878
142.895309
159.403534
144.066315
148.230240
131.940735
120.429710
159.886429
130.723358
150.459656
131.182449
123.990906
-36.976479
-24.857725
-1.021058
136.282272
150.600433
169.996094
124.338356
17.596687
-39.596146
-35.888496
6.616661
147.851929
126.653778
163.927170
118.417145
163.305817
135.998978
168.522736
-26.795788
-51.460693
-54.648083
-46.355499
-33.291386
143.325958
141.261551
143.327789
149.689758
135.945877
157.856323
134.530869
127.558861
147.623474
152.953552
160.924515
131.718475
164.946777
158.676102
143.433670
127.613953
147.805557
139.700226
136.411682
129.686493
149.136703
141.874069
137.989700
143.304932
116.028595
140.022064
138.230438
128.028656
151.424133
-174.720428
157.342667
16.615925
23.913221
1.117676
-38.734180
17.179632
6.718664
-12.551538
-18.436876
160.403625
151.366272
140.299103
159.407913
130.759262
130.709656
174.183563
136.319366
161.206558
154.106125
159.112320
141.928436
155.934082
136.082932
151.998505
126.629486
168.051605
149.050369
160.487137
140.282150
156.318344
128.691101
102.908470
137.827026
139.585312
10.659922
-2.265031
14.177276
-22.529995
163.796036
88.960487
144.243103
104.436386
147.335480
152.173492
148.301544
125.007317
141.951950
119.079659
146.481339
145.248581
150.221313
159.938080
159.231125
142.409515
148.681183
133.915054
154.596146
135.966736
157.875443
176.981674
149.681747
156.182693
145.544983
162.275925
173.446075
148.504669
-14.123367
3.663029
-43.458725
-28.286221
-31.334375
-35.827137
149.809036
148.754257
148.040649
148.432083
153.627914
139.497025
144.225342
128.936340
163.911896
162.680359
161.417770
-38.861580
-8.973581
-49.134647
-173.979218
137.340622
160.137772
171.611450
138.883942
160.363297
178.622284
120.057327
-29.984922
143.426895
149.489258
132.350677
139.416138
17.925756
0.894162
2.387205
-5.690130
8.274930
-8.190239
-51.418472
-3.325489
14.647893
-31.761543
-32.702675
6.683427
151.848846
137.023895
144.606537
130.180161
127.826576
133.571121
157.762772
160.668762
18.432491
-2.019842
-53.224453
8.890349
122.223007
22.402405
-2.337829
33.787754
-8.769185
-19.399004
159.479904
154.270584
108.588547
143.683578
140.480453
149.555359
164.359344
127.837608
-49.456505
34.970524
-25.040262
-26.493685
-12.180310
-46.571495
-33.204712
-44.347279
-15.443328
139.514633
133.555496
119.055656
136.538071
144.223816
141.803818
134.834518
137.389679
161.190231
152.022675
150.540970
136.278229
146.421646
108.149170
175.704941
168.752411
135.379761
157.327255
-19.126719
112.645729
126.241707
144.899170
161.345612
129.159729
148.034302
149.434753
134.063705
154.524368
155.261581
175.547455
153.682419
177.276093
179.876450
159.529984
141.417709
120.907036
156.684479
157.293503
158.164917
139.222382
160.098618
159.007828
147.388809
137.473541
138.056061
129.529068
148.998672
106.740921
155.574585
-42.920349
-34.098572
-30.707552
-10.256721
-24.274498
5.115578
151.045578
151.934082
142.070496
150.821945
138.008270
-179.025803
156.290100
131.474030
150.951202
130.727539
156.279465
141.331848
151.232376
141.478836
118.743927
144.745361
137.201416
147.315704
141.364197
141.164490
121.467972
141.149429
146.979324
144.417175
153.442139
162.523773
153.115204
126.564301
123.275360
127.177048
143.181168
132.062210
121.758904
101.768204
132.834198
149.868347
1.725217
17.131502
-8.202145
58.285164
5.317987
163.846542
12.302943
9.930185
23.985264
-47.185684
-2.776433
15.893363
-8.338517
123.783592
151.052826
175.921219
141.747482
166.292130
133.234711
137.526123
157.818634
129.118149
140.695938
154.831345
163.936691
121.804817
148.763718
152.808060
133.712570
169.506439
152.362427
143.487076
154.737564
160.384644
161.653381
172.958145
163.190109
138.530548
170.555923
143.795959
140.065750
142.165482
125.760574
131.093399
162.110870
158.929962
144.135284
169.859940
143.770142
144.638336
-1.458308
145.247208
145.702255
148.801010
154.401382
122.437431
142.514297
156.378281
152.855011
125.640038
143.930710
128.099533
140.744476
146.551788
144.006424
112.130318
171.661118
138.354080
124.004631
122.829254
133.196854
133.597702
144.272812
-7.150474
-51.922348
-9.523158
-5.361656
49.595882
150.129623
138.365738
160.275864
145.723785
140.471817
152.312378
140.846375
130.370880
152.492126
134.867676
142.960175
138.204147
125.169273
-177.821198
131.874100
154.535431
139.069168
155.430420
119.919472
130.621902
151.516678
153.199600
149.040924
171.395233
114.812881
143.306458
147.427673
166.513901
135.665680
125.637718
136.016739
149.422241
137.647919
135.297195
107.615135
149.768631
49.684628
174.424088
152.812759
131.682358
147.931351
155.026901
148.691971
145.474411
165.889389
166.832077
147.981735
132.734726
141.035980
144.581772
148.093994
146.209625
167.571091
145.361618
155.750015
162.142075
147.937241
160.111633
116.564606
154.111984
150.848373
155.806061
146.952606
137.822372
143.299728
135.095657
153.381958
5.985825
147.215942
145.323334
140.542725
155.869965
141.720291
160.934067
150.815186
143.246429
142.633423
150.231400
157.424744
149.696106
153.047821
129.528732
158.602417
135.834167
5.450752
53.613956
25.585737
157.247131
152.614349
145.390930
115.711090
148.435364
130.550049
146.200150
144.474930
144.932358
146.769577
130.257568
128.812973
147.280090
141.288605
143.492126
145.891815
144.830933
155.285599
150.597382
154.155838
144.672653
121.132469
149.874908
145.306580
145.133392
138.677139
146.306885
152.328934
7.643290
-19.336569
-1.650786
-42.157352
3.811924
-7.251063
128.406433
149.439774
137.815048
161.744385
151.056320
11.075760
158.808777
128.843964
141.282471
130.379349
126.724739
140.394135
130.330063
126.534462
-21.604469
0.944190
139.039078
142.971939
138.263351
135.714127
135.768219
131.532135
149.226349
159.041092
163.725418
145.529968
144.577744
138.506958
17.151375
-5.344854
-38.517021
26.515150
-3.453887
5.086963
-3.960321
-37.786930
3.506768
-32.249207
44.237221
127.965988
36.846691
-24.699720
-28.178183
-26.716682
-10.715699
147.447983
139.107758
147.295883
108.931000
142.774872
118.527870
138.718872
127.305290
164.981934
140.973892
162.933838
165.419098
133.701691
129.509888
129.401245
163.079453
141.587921
150.098831
156.439972
19.325953
13.458187
2.550829
-29.030857
11.478128
-48.151123
-16.575413
-67.004318
-36.668404
-4.788024
150.081863
151.530518
128.359161
116.093430
122.975212
154.885178
161.976639
155.422745
146.790222
143.605682
152.850876
157.228867
108.879982
154.593964
95.408081
144.077377
159.015579
130.271729
138.245178
152.304108
122.162979
135.964447
135.861801
131.615585
130.462830
123.246796
146.607330
151.736115
126.746803
-22.801428
143.385849
152.748123
150.092453
140.562698
146.636826
126.058647
151.498215
162.991135
139.925781
149.726532
152.175980
133.516724
139.693665
121.306900
119.777946
122.836258
145.926270
171.912872
145.217514
137.949234
163.076950
148.913391
133.221924
152.406052
122.169868
132.369995
152.319717
174.029160
143.610016
141.788666
29.764484
15.745750
-34.242661
-38.258507
-10.507998
-20.426565
144.723129
154.058731
149.848434
143.145767
153.582962
142.802948
138.018784
141.852844
31.635670
-6.795695
135.393967
131.033813
149.135254
162.170273
142.154785
150.435104
139.240601
156.522293
135.365341
121.891701
155.416000
-1.785422
-4.319468
-39.797005
1.933910
-14.644476
-22.502724
-46.062340
2.780378
146.329590
129.278534
133.725159
27.071104
143.847809
136.920212
125.070358
149.608704
145.110611
134.227203
19.933552
3.837778
144.445740
149.028137
141.862335
148.255661
114.796432
162.243378
156.362549
134.942551
170.424667
33.253159
28.120155
-166.557236
71.608589
20.329590
148.180115
151.264236
-38.444054
-23.821501
134.776733
139.016312
146.709183
153.025406
151.314148
145.707001
151.056503
154.116074
147.219437
172.583191
-0.847191
17.321119
-24.109299
-41.200954
-5.906874
-26.087688
-42.557705
-25.950001
13.304246
-6.462078
-0.983972
-32.471230
3.183953
-31.596125
-22.288399
38.708614
56.432926
14.751107
178.456284
-148.837814
-144.311508
178.287750
-165.623077
-159.596115
-144.840225
-154.979462
32.134056
13.171382
132.581436
166.922714
169.867966
135.373871
154.153702
111.900627
144.425735
155.287003
160.881210
150.864792
148.365509
109.774704
135.977692
152.511841
118.488083
172.302185
146.382126
154.576187
138.118073
151.548294
112.396133
27.416101
-159.797836
-141.299088
19.477325
22.453632
55.818455
4.087440
168.927155
175.597931
-158.270508
-141.531784
116.424561
36.396538
149.875031
116.649391
141.998306
128.457947
127.808937
159.784332
167.485855
149.553467
149.643250
140.414352
139.717255
115.562836
177.152130
132.538925
128.818451
124.931854
159.204285
134.199371
117.780319
160.978241
170.444687
127.853783
125.413109
136.787186
150.705490
156.507568
154.128067
135.292511
125.192497
136.054764
149.877808
137.920364
139.518173
155.273438
133.647842
123.116966
140.829453
165.421326
131.312683
142.993515
155.739960
162.397736
141.510834
124.602127
145.367615
144.621704
150.462631
161.540100
146.880951
142.106400
168.283554
160.456207
158.857651
8.678535
-46.905857
-31.568886
13.914792
-1.098427
-24.797750
-21.518957
-46.505440
-1.809159
149.498978
137.566635
144.288467
152.442184
-2.372648
-39.160301
-4.108468
41.165363
114.842194
158.789108
119.883240
144.930008
143.437195
127.982849
161.107468
143.461288
148.831100
160.751190
148.824982
156.668106
158.788284
142.888031
122.712631
111.436249
136.105484
155.166245
127.235214
152.026352
159.842682
172.136322
148.237610
156.517059
109.901695
152.504059
160.224243
142.105377
156.156952
145.857330
120.711784
154.768723
83.374191
37.618309
29.628868
-23.475843
-44.647358
-42.107540
-44.315788
-35.723499
-14.556389
-47.788311
-41.883423
10.887665
126.506790
124.057716
135.254242
141.057053
135.382675
-153.725601
155.461395
131.541290
152.058121
155.321930
107.252953
143.043304
152.681717
137.154160
130.900406
151.740356
112.892403
154.842026
143.750839
5.515585
-2.413786
6.121766
28.984610
-20.113152
-8.436475
8.928696
137.152512
126.509438
142.955475
150.799973
148.940323
128.119827
128.110764
152.657745
153.330368
144.472366
160.857391
147.696167
146.781769
149.970276
136.994705
-171.020203
135.008606
150.980026
127.277252
101.611519
136.004105
151.291489
149.537613
157.302917
166.864319
143.260254
160.584137
173.812897
145.702591
150.649597
150.609436
156.917908
121.989388
146.707245
130.221191
153.271469
155.291260
109.942970
166.611908
137.308762
125.114960
134.799164
131.551407
150.667816
141.160248
126.765137
168.173462
137.206543
4.508976
-39.238781
-78.925789
22.549444
1.939367
136.449478
171.499786
129.563889
134.687546
136.606049
154.885559
138.155136
7.844952
-21.356598
-47.260628
28.169691
32.526890
168.383392
-164.133179
-139.384781
-138.750900
-150.340179
-143.417862
-153.033997
-137.987061
-148.233704
-124.922798
153.265900
151.042130
115.544037
178.242294
144.267715
4.241363
-36.819050
4.739170
-36.312439
92.867943
122.436424
21.253469
137.320419
147.125427
145.224152
158.378479
157.815903
155.433609
164.127518
109.206841
154.064011
144.033539
155.639679
118.911140
108.631386
154.675354
122.013756
-17.687250
-39.819511
3.008237
2.361237
-6.995015
1.100562
-19.632809
24.722414
134.456467
148.260284
20.555294
29.922894
172.200806
-160.170349
-149.769669
-138.610931
-157.834427
-178.437500
139.941238
125.321762
137.091888
148.610489
3.838135
-14.520827
144.156738
147.919739
158.817215
20.196104
16.693342
70.064766
142.945038
136.199646
148.338226
120.729668
131.414444
149.108948
148.805466
146.438324
157.101059
166.627701
175.876907
153.810867
171.776901
154.518631
149.993774
114.942627
156.421127
153.559692
141.645706
149.205978
145.672989
155.613403
172.367188
9.100749
-18.897346
-42.125797
-33.708031
11.530150
-13.734167
3.779733
-15.808376
-19.812778
-11.006053
15.292610
-18.394857
-0.167859
-19.562422
138.714142
126.227379
137.739304
110.260094
137.579697
166.148529
160.060089
113.675377
161.869751
124.922020
148.843048
-26.066549
-44.192799
-33.522350
-19.541145
-6.787378
-32.166698
155.001953
136.733734
160.101852
150.201843
159.607986
152.650208
151.300293
-24.608009
25.895723
-39.824547
9.497238
-20.009863
15.322349
-43.457691
-35.284729
18.986570
-8.792966
-4.034540
8.456772
154.384689
111.109970
151.179749
155.465988
152.537216
139.150162
-37.735897
-4.041329
-47.192978
28.931522
10.147377
-50.642437
-16.240316
162.332367
137.955811
162.776657
157.637787
152.310806
147.746689
144.558548
126.713799
173.815460
115.075500
144.457428
154.006058
158.151489
146.402145
135.870972
153.194016
146.453400
153.366684
136.254837
142.675705
141.438248
165.288635
146.880463
145.452271
142.392639
129.729874
140.049606
164.360733
129.296219
170.648880
165.875671
129.019669
141.962982
171.008270
120.635872
105.157303
162.222336
154.999756
132.561890
152.209015
142.097321
144.780243
165.938828
140.622574
126.882202
159.898773
139.774170
148.405685
156.428955
160.871689
150.223267
149.339981
159.453415
115.854088
130.772079
120.337791
140.915543
121.593002
23.976826
-2.973218
151.765121
155.493484
142.378998
149.868713
157.011703
134.947067
172.056656
124.293289
137.874405
136.565750
149.521713
154.101608
162.692932
130.536377
136.666702
7.242481
2.962203
160.874664
169.072815
163.526596
132.659088
125.423096
161.486755
150.650436
146.322083
101.371620
155.304916
156.372665
115.548393
115.314461
162.889816
125.600571
157.896301
-16.864439
-7.434213
-13.814245
17.135201
-13.519240
133.916260
129.691010
134.080902
111.999268
135.894135
141.267944
154.456665
153.054016
154.662033
137.861359
136.928589
135.451920
100.992195
122.527115
130.124588
132.614990
159.290497
161.491470
157.339279
127.023285
-159.261978
109.921944
27.140268
-50.349834
147.518539
0.479290
2.775163
-54.802593
-35.477768
-12.253223
145.903168
146.130814
142.822250
2.169793
176.838120
133.201416
127.612572
151.452454
150.491196
158.796844
162.432693
152.854004
142.745255
130.939545
175.618622
146.902466
9.659215
17.302963
26.041185
153.139725
131.794388
138.636276
150.070786
149.805527
165.942215
157.473434
168.753098
143.301788
122.318024
140.931122
153.053986
149.177536
141.753433
139.447495
154.783188
141.465729
129.985123
131.051147
145.051331
172.235291
9.960280
-3.520699
-12.243548
25.352356
-19.134806
-21.442129
175.249802
140.437241
138.097290
153.256775
158.157364
138.850708
-40.968266
-44.471169
-31.571264
10.647563
139.747284
150.052856
151.076385
-2.431238
17.529722
144.198593
51.950577
13.461503
13.512812
5.956970
-41.795715
10.976838
-35.129421
-35.962929
-11.797455
-44.737812
29.618366
127.053864
143.444626
126.069572
150.589005
158.729965
145.568817
131.670258
131.564346
141.120026
131.287888
143.128876
156.930466
152.461487
165.160828
172.165909
156.590103
165.899323
137.634506
157.418793
147.571960
134.723679
149.821152
-157.629272
103.380219
138.780090
142.986298
118.054703
48.183613
130.404373
169.529266
119.221191
153.268158
176.764923
165.878189
137.235214
152.376450
136.766571
140.152130
174.857407
154.081100
-24.825012
-29.541311
15.288090
-16.663164
67.133492
8.686747
150.571167
-28.481869
-47.246620
19.159515
-29.758730
-29.072418
1.676664
133.947083
155.056152
161.620010
-0.927462
7.074819
17.745810
18.245892
2.335316
139.429398
121.549141
115.400551
156.141907
144.617859
154.339203
29.266146
147.601776
133.841187
145.165283
130.345474
149.105377
140.648773
156.995407
146.214584
147.027634
129.770111
131.946487
113.668030
140.793625
146.510117
124.449234
137.632721
134.744431
155.063354
145.420380
159.231644
136.213882
173.043839
145.346512
125.666046
-14.878844
166.859802
127.189056
170.131088
-0.800642
-5.987266
19.534723
-53.750179
-14.684407
-42.274178
-12.031342
-10.221082
31.779068
155.807892
145.347946
118.704613
147.325485
125.104034
141.510803
138.540070
148.971985
149.294800
135.472290
153.501907
131.101593
132.144638
154.478821
122.052620
149.306778
122.560387
149.655991
154.474075
136.640228
157.083191
142.414993
145.066025
145.143936
163.124512
137.110428
142.568573
116.459351
156.925690
162.275101
143.929504
136.314987
154.106918
171.065948
140.017197
148.603088
143.937286
103.956032
125.483681
155.947937
144.065613
145.179214
114.373238
140.915283
179.347763
157.439407
124.288986
146.881592
143.879379
134.416168
154.781784
148.993744
125.430328
135.516266
150.862335
138.935226
165.026047
-17.140751
-23.958315
-9.473469
17.367779
6.705311
125.877357
109.310432
167.493759
137.907440
135.723526
149.832550
146.055283
148.877396
146.647018
148.022705
-1.608760
9.800142
29.741808
31.246365
-15.809693
145.699768
134.032150
130.564270
138.392883
131.609680
138.065109
143.918854
140.938751
140.612427
157.996246
141.428741
130.607086
162.586304
155.020538
139.800720
118.852592
143.660187
153.608185
132.471481
142.685165
-40.487286
144.820389
148.530991
117.214943
142.684357
161.266632
131.857635
113.625008
9.944868
-18.760508
-36.201427
-40.317368
-25.906059
-34.653934
34.591076
-7.046592
-37.762440
-33.814888
129.793381
167.342422
175.855179
128.637177
140.996002
112.557388
140.417465
125.227112
158.256363
158.844482
126.218994
48.256973
152.894760
160.639481
159.590347
163.697037
148.743530
123.835037
143.246643
153.566666
109.375175
150.263474
140.928345
136.646912
145.285080
126.579437
140.224213
133.545242
159.682877
4.956736
44.056129
13.323333
-23.632881
-49.740166
-37.521255
16.449165
22.472145
11.654385
-0.531923
-8.069251
2.101334
7.629025
169.521530
151.776016
151.732101
152.249588
139.029648
138.396027
130.593643
138.513580
143.925903
128.017288
139.549225
147.719391
139.228058
122.580688
166.577560
141.095062
140.574020
156.318817
166.327835
159.311020
143.803513
151.808136
165.243835
-166.567734
159.178711
149.804459
146.927567
129.009460
140.898621
144.861221
138.136887
164.942017
135.493118
141.719482
155.645355
141.959900
152.447952
155.669144
169.663406
145.691101
108.163788
144.252441
145.598694
142.765732
128.833710
147.498398
170.714676
156.086151
152.329010
137.005554
-17.109890
0.704434
-33.412560
-41.595955
-4.839991
-28.198967
11.701273
29.027182
12.995764
-4.893328
84.958801
105.489670
138.778351
121.688942
176.040802
158.473465
152.717361
144.081055
157.431412
154.259705
69.289894
-7.140205
146.761230
116.963211
122.067741
149.908463
155.021210
152.147079
105.282028
154.471161
161.422150
138.952988
147.764359
133.420029
141.663956
-31.185539
-38.474762
158.511246
155.863235
131.470474
147.925110
-179.247986
172.597778
-178.083359
162.246185
154.838821
153.197495
127.054077
163.024017
141.593399
164.235107
149.949799
158.552795
143.469650
171.786728
121.650116
141.400970
161.913651
147.547638
153.419067
160.170120
150.846405
150.287247
135.770050
160.235291
149.336105
146.282150
127.483154
137.027054
148.133301
149.238373
141.883759
166.289734
141.999954
136.453247
161.997391
142.505630
144.751892
131.791290
170.186295
153.550369
164.622360
-4.626180
0.769740
54.788624
-18.733273
19.013205
-9.364077
-32.280609
65.733360
155.113815
138.589920
141.749512
148.423386
3.586158
-41.484909
158.229126
135.554276
139.966217
133.707382
174.513199
141.324509
177.089859
146.593201
136.133057
157.873337
148.680634
153.639160
147.163910
142.908875
139.374954
-140.881531
-165.932571
117.246254
125.085007
161.921722
135.994659
152.778809
135.782974
154.300598
153.846405
164.549240
165.738541
137.470261
161.637238
158.034698
177.434021
145.249634
-3.616821
-39.175171
-3.438946
150.569504
167.998138
152.891693
134.755783
133.991257
145.854507
148.690689
157.801727
159.500549
123.909805
150.269028
141.752563
172.701874
128.411270
160.351761
133.555466
5.679857
-21.677643
20.014891
-40.859573
17.540909
-11.803148
-23.221983
10.941036
-47.286362
-22.628262
123.393890
114.755180
11.198338
-20.258055
4.423724
-7.288119
16.653694
24.940792
167.122269
147.353256
128.014267
139.294357
125.162804
137.942978
125.893654
144.633804
152.081741
160.037445
154.287552
154.909180
119.366043
162.205658
145.577499
160.483353
144.253616
142.910538
144.048218
150.828568
138.653229
172.418991
167.271408
149.082565
151.072281
156.784378
129.855957
151.282761
157.170990
158.164108
145.359818
139.251953
135.568985
155.259247
143.830093
160.466156
117.889343
145.657089
153.038116
155.105225
131.638550
157.091766
-31.571705
-40.857498
-37.234745
17.027630
-5.571336
-28.247843
-30.368130
-2.696532
-44.548737
7.182803
87.973152
150.705154
103.356834
151.980042
160.581314
149.493820
143.397156
135.586884
174.885941
153.173584
145.181488
138.084396
157.487961
152.275742
147.457718
138.484253
149.836700
133.554504
147.398514
139.429001
138.292542
149.777512
117.645798
-36.849380
125.186157
139.088104
145.930176
173.546875
136.561691
128.637756
107.476334
122.802765
159.142120
148.874695
146.164810
129.701813
140.035156
140.207230
-4.798610
13.457042
-14.859253
-3.801378
-4.946607
15.243796
11.396150
157.795380
149.045654
22.145576
13.315921
10.780962
18.950481
43.188969
142.093140
139.248672
10.794464
-43.776970
13.397494
10.823164
-3.773356
-44.048397
139.578781
147.651382
142.007568
149.301117
155.962418
156.657303
-43.900475
-28.737091
12.578303
128.887024
6.023987
-32.252663
5.620961
137.545944
155.466873
145.682571
178.184891
10.044708
-39.976044
22.450350
-6.240861
7.256554
140.355179
135.889862
133.046402
167.569061
140.796783
137.615158
142.927872
146.198059
145.992142
136.621628
149.718597
140.349884
158.237030
156.170776
166.759613
136.207870
161.712891
156.169800
147.118011
160.467239
133.163406
102.514580
-159.918869
159.877594
128.280914
143.424942
148.089935
130.949753
-14.656090
13.912675
15.616670
-66.190865
-27.013075
-38.829212
-3.640670
149.782913
125.823486
166.190994
157.036667
162.378693
151.670654
160.917236
166.028992
131.138657
171.992767
152.734634
151.234268
158.553360
152.758972
109.530083
134.709381
162.290161
142.682556
138.032990
141.392426
152.076019
149.769272
123.119232
163.147308
145.667206
162.932159
157.752457
120.635559
167.934341
148.392197
150.135620
166.271042
153.969498
161.350220
146.243362
144.046036
143.860153
153.132446
169.688431
-23.302013
13.815819
1.444014
3.361909
-23.556973
21.643698
-19.016758
28.805389
-35.248268
-1.770120
-10.491843
-5.696947
152.886520
136.384933
111.249771
152.523209
154.710251
160.258575
145.911713
130.142151
145.894501
178.704559
-36.516823
45.490948
-5.727108
-3.688439
-31.055613
161.665573
133.369415
109.955482
122.821274
109.625313
147.701614
144.735428
137.313126
140.224014
123.448135
140.452835
158.654526
142.030777
136.758575
158.497681
141.157425
146.972733
145.867340
137.304474
162.297501
137.315094
126.820923
160.392563
124.035721
153.811996
145.083099
128.774506
157.757904
143.281570
138.085419
149.434860
127.771210
147.911545
153.669144
67.662537
-24.892546
-1.129519
74.074585
125.986481
132.263275
149.449127
150.842758
15.940000
-22.598045
-43.876682
3.553965
109.708443
141.053543
149.765076
160.118820
143.708450
143.298645
139.497803
146.767426
139.778320
105.641045
145.111176
164.201538
164.404068
-3.486723
13.440039
13.541676
148.151245
173.477631
150.404709
124.560242
-68.611183
29.262918
138.799789
145.429260
148.221146
138.396790
153.762161
26.365442
162.033310
152.941925
147.660583
164.497498
144.080338
177.126205
165.787781
149.158356
-169.896072
131.922729
175.076935
171.104813
140.993240
-21.685493
120.685600
155.881165
130.795013
157.776566
171.649353
130.738235
14.186531
3.277993
-41.194542
30.569773
3.203752
-4.491305
143.477219
155.344437
142.821548
145.677643
152.223892
127.880791
169.362930
155.369583
-39.882156
-4.269667
0.151951
-11.032335
9.802210
134.887131
162.118500
135.788422
116.289459
162.997330
132.385864
144.485596
168.359283
153.998718
143.468765
107.088745
149.341507
153.880066
123.134277
145.374634
-42.355247
-15.364682
-38.421684
154.021027
143.820251
175.753235
111.859077
154.973557
156.951843
-48.949692
11.981105
-15.149668
-20.953630
142.646103
127.733368
137.846344
134.997375
156.045486
169.884277
137.501038
146.161041
148.865768
153.268173
141.795822
156.333435
146.952118
142.987793
160.995972
176.257751
117.551239
166.484665
146.630554
163.859207
139.769348
135.659470
157.234314
130.141754
144.787277
136.356567
145.110825
144.996201
151.359695
145.407486
154.844772
151.119019
23.088610
168.423965
-145.812149
7.731800
152.823181
139.955704
155.721603
128.738785
170.243240
146.563202
151.352554
147.871216
123.694557
146.071213
164.605331
152.264343
122.462364
155.588852
142.975998
153.979187
129.239746
138.454208
161.259384
151.214996
159.929245
166.198090
134.237579
137.363846
156.439087
120.801315
136.314484
159.186035
13.641890
142.459930
156.901779
137.432571
136.331558
-43.207458
-26.062998
4.336979
17.019827
140.777618
143.798248
137.729630
162.309906
155.546997
148.610870
133.741592
151.466034
149.504578
131.550186
155.402390
148.484833
135.936249
168.039780
153.087509
144.940872
161.474579
142.806946
152.708588
147.194366
-155.601395
159.583755
148.161819
18.216068
170.295517
143.698776
154.194427
119.355690
140.250763
135.152176
150.867325
114.694862
157.987366
160.173035
105.455070
133.488205
160.203247
150.438934
172.695511
119.923935
152.884781
106.837692
145.960068
174.463974
150.123703
110.593582
140.295685
141.619705
171.595184
166.219727
155.331116
145.682083
-37.114307
-25.101442
-8.270492
14.910901
-38.745693
-165.911484
-124.039124
-129.251923
45.694878
76.404976
148.150055
146.366974
135.847717
5.351230
17.355234
8.517374
-20.910654
-22.045534
-36.007782
14.898780
-47.613850
-5.253260
-5.595520
34.152657
7.525873
-20.435724
103.061440
2.390401
3.044268
6.254763
7.895854
-6.765962
-15.931204
-17.007805
-27.911907
22.118420
136.005035
144.975388
145.991440
155.611588
-170.068909
152.288605
159.581482
157.728592
147.128876
135.110336
118.994865
133.877106
170.422821
135.948868
124.192146
122.980186
140.953049
153.005447
144.432312
174.911331
150.065262
164.504913
158.849701
147.277390
146.675735
146.717972
148.389633
158.132217
-146.778305
-158.975632
153.441025
162.860764
129.034561
108.722122
136.338013
155.382919
140.397308
169.094131
172.064346
149.513611
157.137283
104.288910
154.027817
142.844040
161.404922
134.105637
161.577057
139.018753
141.974701
150.151535
162.918137
164.159897
156.299728
131.595657
146.734879
173.770264
167.785828
138.595657
166.282944
129.646255
155.871429
-167.040207
158.998459
152.329575
136.099930
176.354691
148.296555
155.661423
14.226051
1.950938
-35.851669
-44.237007
-33.106682
15.779908
-3.539999
-39.551643
8.421167
9.922716
-23.892099
-40.038063
-8.424875
-41.342571
-45.809776
151.787781
134.113266
140.978760
167.151245
157.663208
132.252945
146.384888
168.526550
129.740829
143.905991
145.053726
174.994141
142.555679
147.716812
160.481918
-0.525632
-45.138138
7.031432
-48.217537
-8.854945
12.930239
5.549838
-32.886402
-24.848608
29.101139
162.931183
148.989899
135.221298
45.280304
141.030121
167.459366
127.195358
153.616302
145.816177
146.163589
140.235748
147.284271
137.840347
150.817154
152.866684
173.305038
137.302567
153.952408
152.964127
151.556091
158.447052
162.868973
174.139023
140.779282
148.044434
149.407394
162.858429
149.032883
153.013794
144.009323
135.294647
177.016647
165.216614
136.659195
149.978073
8.350120
20.947767
152.006821
176.152786
139.808716
159.057495
8.846578
-4.532849
-27.991091
16.258354
6.005997
-23.272532
-173.226761
96.073242
141.227341
117.666504
141.578354
21.673918
71.188416
125.693260
150.385101
138.613129
133.249283
132.456451
151.550339
132.821793
129.665039
-144.903229
-137.197510
127.618484
123.730156
107.194580
150.980347
155.029510
148.503799
164.682144
129.496643
152.802856
119.243446
148.663818
134.186508
154.505066
179.717438
131.052200
135.716293
146.775375
139.977142
83.200699
-47.386463
144.712387
117.234673
142.415543
160.626709
129.605423
152.832474
142.056717
166.593323
138.989502
124.058273
135.496002
125.998199
131.746597
168.525009
158.567810
143.670105
112.545303
150.299911
112.600212
120.395508
146.798630
153.734360
-15.210887
5.021958
-1.769457
20.332273
-4.226051
-16.652037
58.677925
-44.174763
168.411621
114.864189
145.650604
129.060883
-5.400439
8.054469
-112.205475
-47.971634
61.404736
-2.023617
17.341343
130.175232
151.001205
166.480545
-28.057837
139.626312
117.491585
2.282076
139.567764
150.050064
142.940781
127.599373
167.633850
149.165039
145.241791
141.742462
128.334030
156.699142
123.381622
125.124580
144.982376
166.175949
-164.552811
-150.447037
-157.167892
-155.933517
-138.102676
-165.721207
148.445328
150.009613
159.332611
142.318329
172.273453
160.192307
147.081940
118.358757
168.683167
119.489960
162.612869
140.841263
113.641502
171.298584
159.322098
147.617203
110.945984
106.218689
149.310776
143.979675
101.189240
131.580078
158.252380
127.046417
165.221207
146.150253
153.092102
142.975433
-177.335739
127.339241
136.605728
140.387451
142.812286
134.077118
161.052277
109.078636
149.538818
144.510559
139.898010
167.038239
152.929657
133.219925
-20.842102
0.862981
26.419674
38.008930
-131.779831
149.149307
-179.790634
2.428822
1.894446
9.837292
154.867889
163.157516
155.616333
168.526077
146.253036
140.450439
168.299622
133.723862
124.687637
129.032211
144.990875
130.043182
151.045059
127.593307
171.488174
129.150208
138.478775
126.784668
158.564453
138.986603
147.384964
14.081221
-23.619871
-15.589346
-23.202471
0.750692
-33.232506
-1.134014
-28.130335
-18.655428
150.133087
125.677055
157.059860
159.955154
117.427391
148.792816
95.008751
141.359680
160.011673
152.379654
148.757248
124.888527
141.234207
157.744797
140.392807
148.072403
125.530785
137.744080
136.247528
156.889114
145.778702
121.101570
11.778715
148.454422
140.775681
152.163239
139.562408
153.345047
142.886032
150.008774
165.222137
138.233673
114.295067
134.757004
124.602478
150.328995
103.039124
168.492050
116.678902
146.355499
166.436172
155.723694
163.048065
129.564301
168.207474
159.096558
138.183044
110.861038
131.988419
119.746162
138.540039
157.299911
158.975708
147.178253
153.002747
145.641739
88.038834
148.021454
141.452255
172.461197
161.716309
135.618774
152.690521
135.368195
127.700462
153.616501
134.272797
149.736282
130.537155
152.879486
131.564240
159.762192
151.584564
152.936478
156.012741
147.063721
165.696152
111.192055
143.190033
172.500504
119.870308
173.152023
162.436981
107.978485
122.483536
-50.311226
-40.129135
1.963537
7.747091
-13.676482
-17.679066
23.244120
-30.361139
-10.939164
-41.486450
-20.234875
-41.630829
142.574097
150.517822
130.479584
160.958069
162.876297
156.570572
152.917572
119.503746
149.311340
-46.470367
-2.128632
5.377057
17.246899
144.268372
139.100967
134.549973
135.946686
124.278511
124.369324
149.248230
163.495728
135.439636
130.041611
127.313271
142.178772
152.452301
137.489166
124.737076
151.542953
149.217270
143.995651
158.764877
148.477036
141.201447
156.334000
158.713882
154.865158
4.847594
125.139771
143.633911
120.214111
173.299927
138.680511
120.704544
144.119522
10.428528
25.591187
-33.513622
56.860500
128.715240
176.135361
130.832977
119.108017
149.370056
147.900726
155.757431
154.853317
161.105789
125.338280
157.473770
124.419838
142.271408
148.013687
110.986046
153.468002
147.163284
170.043472
58.707870
151.799988
132.275345
149.202988
146.057816
157.430313
33.457916
28.187988
-5.591877
-15.387338
-38.808773
-13.258311
-43.127998
-24.535048
-15.337657
-41.324944
26.807693
-37.006657
-5.435956
-13.632590
-39.689217
-27.389166
142.471985
168.546234
150.341125
147.092056
141.005280
146.961380
140.553040
149.373657
150.720276
140.156570
157.890594
136.111694
120.272903
-9.131573
-35.665569
2.448086
-18.366688
4.034151
-55.325863
119.858971
140.775482
164.380264
-46.150082
132.951492
58.162827
147.127701
160.162750
32.367752
-154.945602
35.711384
-24.169449
-8.895165
7.802504
-20.916307
24.733150
3.216741
-28.709326
154.968903
147.759323
173.900650
111.600815
162.275146
156.490173
159.775665
149.257614
157.986618
150.218567
164.216492
146.913834
145.904678
138.438751
156.739853
165.099777
118.819672
111.341026
131.135605
134.363831
157.709976
148.709763
138.278351
170.099014
152.677048
171.246658
132.714661
164.435593
142.230591
143.718353
111.871590
148.589844
120.920395
158.317947
141.666183
109.285629
141.693680
159.781937
142.001648
150.272263
140.237320
139.087936
152.842987
153.253983
157.819443
134.245087
132.109756
131.046814
143.247009
162.973618
148.081451
147.272568
126.052200
146.208344
128.880569
6.730738
147.034134
138.710022
149.921570
140.128693
150.128128
127.527275
148.698090
139.726273
141.393356
125.426224
0.034264
176.439804
146.299332
157.579697
144.333374
166.206390
130.379333
164.216187
140.915237
143.847717
150.878784
145.186249
157.306000
144.042084
160.207214
139.142960
131.106522
108.972450
-172.715668
134.995865
133.730545
140.395767
159.411240
134.583496
144.881012
177.168686
136.332733
163.412567
-4.130384
94.242065
139.592117
162.491745
156.570419
147.123688
132.903015
161.112106
154.750381
144.956390
160.506134
134.873688
142.666550
110.505257
146.148483
147.496918
152.173508
138.179947
159.501282
150.630615
149.083694
148.300751
154.667618
145.453125
136.765015
150.137527
116.218872
129.990479
116.402359
148.306198
136.729004
156.015259
160.236664
143.946716
142.965546
154.986252
-1.373446
2.979992
6.216089
130.479202
142.381897
157.589035
156.996445
15.854557
-16.432322
18.426033
-28.612238
120.561409
134.041214
144.288071
155.828979
145.304016
127.824364
24.756842
22.602791
118.159943
137.627151
131.137192
142.774612
152.280807
135.436172
157.149841
137.703903
150.440750
164.454391
120.202309
106.589867
170.187607
151.067123
142.187836
158.917053
143.643250
161.204956
140.074509
146.954803
132.686218
4.171994
-4.620757
173.764313
149.872559
125.669189
-26.048708
-16.296490
154.394348
143.859268
152.000244
152.969696
130.658066
123.100639
96.870857
159.255066
149.249680
-37.742393
14.561428
-13.771890
124.581360
151.251938
149.922974
120.595833
151.087677
164.821274
146.338074
130.600616
138.330017
147.453339
152.918259
159.999863
15.324843
173.103806
158.745132
141.022598
151.667221
142.795715
145.169281
133.199921
146.315628
146.689178
130.619675
148.877411
170.430923
145.115250
130.195480
156.260742
139.879074
130.598343
127.791115
154.592178
144.790405
153.977112
153.647552
151.405243
138.114319
153.113724
156.156052
168.679932
143.648376
137.155457
143.341354
115.769623
147.088394
138.086304
178.562363
148.994537
131.896362
140.174973
156.168411
162.876038
156.685410
147.354660
134.462570
160.708160
114.460724
135.789490
155.024475
142.138779
-2.844412
7.667208
2.821055
-8.596696
-17.032633
-20.558134
-2.627784
-7.788908
3.408696
23.860468
136.570145
142.156448
157.436768
91.621208
139.982254
141.213562
144.883118
136.732910
137.466400
142.943497
147.991730
137.385010
112.440132
161.729004
153.650192
-174.004272
115.879890
172.801636
-39.108665
139.285416
141.300766
177.490479
161.843887
-27.741825
-25.511835
3.007782
25.846729
-171.896515
139.769623
127.415466
152.620987
146.931122
151.330673
150.380875
140.309814
1.551165
-38.683414
-22.689491
-30.005756
17.123163
30.345116
158.938217
134.730194
157.714859
155.108078
121.764343
154.596863
116.412155
167.121017
144.240479
135.590637
123.767967
132.533478
148.489151
146.492905
145.151047
148.277969
146.896851
144.192001
152.518936
159.873596
140.701599
168.495865
166.136795
143.372131
141.758148
27.206060
152.386185
126.218925
149.383438
145.917038
126.081528
146.609177
160.929459
143.955734
17.283226
-7.891726
-18.112270
1.966624
-9.340981
108.209465
149.257431
138.127151
155.164322
123.100288
150.881409
122.791580
127.099380
138.387726
148.485733
153.009064
163.210785
145.711182
161.923096
134.635620
147.890579
1.163988
77.633141
-22.035788
17.966635
-9.054709
19.233847
-14.202868
3.577521
-14.964944
-32.887024
17.629519
-48.294853
133.040710
150.301147
149.863251
171.739395
159.737961
129.202805
140.469879
159.274933
135.430191
136.332321
167.228851
-178.119644
154.053696
142.160385
160.711731
151.596786
135.428131
154.271591
176.386368
131.309738
120.760605
157.563690
150.835266
141.720093
147.481583
170.052795
169.379883
150.613190
162.119125
172.575790
104.992264
132.302399
149.306198
136.530487
145.677841
-42.752167
24.137173
-49.704479
44.440872
168.448746
153.890198
94.337051
17.063374
-38.889488
-28.084515
14.400505
137.013901
172.003189
126.288033
163.288101
146.809525
135.091049
151.690216
159.744339
123.601517
127.406242
141.442322
120.127136
151.295547
137.822388
155.858200
138.783051
166.288971
166.863434
151.405411
158.372147
126.715782
-171.313034
153.353836
148.383240
133.707458
155.936920
139.207123
36.681976
40.769653
10.587193
147.007553
153.040054
153.753403
142.293045
31.718092
-172.521484
86.391914
-154.950592
-136.770203
-69.075531
62.215157
119.878204
139.660019
153.490463
150.679260
152.004578
144.071228
146.485413
137.540924
147.815887
144.565552
144.888718
144.912048
124.961967
141.548508
167.432236
145.625153
148.561584
140.356644
133.938171
141.055481
136.287613
149.621796
166.432861
165.600510
161.437744
133.199127
-41.003769
36.302971
-2.296951
12.689848
-8.974566
31.633045
-6.480289
2.013631
24.070375
14.436248
150.210876
114.184502
123.484459
165.827942
162.698471
139.480606
134.488281
162.096588
146.340881
136.898697
146.781952
157.079926
148.579056
-46.045708
134.011230
142.859177
149.666977
177.601898
141.042496
129.113190
155.443741
160.683655
148.996368
155.959595
143.392273
136.677643
152.869934
140.316025
152.001419
161.083115
149.139633
172.471268
135.288071
173.787689
-0.525259
167.043488
132.544037
161.239914
151.354965
156.544815
146.147156
108.217171
166.223755
157.820969
148.142578
-163.512726
132.562454
123.154327
134.547440
137.490921
143.828674
138.182755
167.011032
-35.984795
-0.318981
26.824083
162.851578
150.626389
155.912827
138.462936
-7.853004
-2.685475
3.490820
134.810257
142.405884
100.465988
166.985519
153.165680
132.155106
135.230637
119.081146
123.567787
168.731812
121.257927
153.131424
128.569046
118.992233
148.407394
135.355347
56.034344
72.518875
-138.376160
-153.181580
112.258774
149.059372
158.410431
146.739044
134.051666
14.559078
156.280914
108.174332
168.970749
127.347832
132.945969
164.436554
158.870880
146.993698
148.169601
149.315063
131.879349
127.558571
168.399719
158.142670
138.286514
19.029047
142.405716
162.689270
144.045837
149.320435
175.227417
156.594971
105.771103
123.154945
158.191666
152.886307
122.889824
132.948288
147.491714
168.656021
103.541367
160.093170
111.302780
163.192123
152.015625
152.722885
14.044678
36.953510
143.402740
142.038605
133.931351
111.866554
128.046982
163.817413
-174.974716
150.047470
164.337540
139.725739
138.347473
156.877594
149.590012
149.012726
153.326324
166.658966
159.120880
134.061584
126.709251
133.245239
146.729401
153.790649
117.312355
161.050323
163.156769
149.103546
129.189163
164.090225
130.911072
162.976959
154.681488
155.254501
153.191696
155.357040
136.193146
124.889717
151.365158
139.886536
112.715012
145.080215
133.999832
135.667938
159.396927
156.755051
139.393677
137.874771
150.750824
136.243500
177.510681
8.647041
-47.390457
14.266047
145.934982
152.745575
149.470840
143.557663
151.190262
176.651855
167.109207
170.380219
134.193741
138.896683
127.849342
122.283768
157.102249
165.375290
150.287247
151.707275
116.023956
149.214005
126.465958
169.033981
174.638443
130.312027
124.919510
146.861191
157.331406
149.062393
113.816071
172.100464
177.823700
-177.324295
149.277802
142.347092
161.059875
14.967271
22.898565
174.931900
-42.338173
-29.514763
142.456757
141.252075
162.721146
150.891678
-2.618307
-3.777765
33.273170
161.057190
163.244934
139.486176
140.542007
162.376541
126.536430
125.551941
143.241440
154.615204
153.137192
170.384903
156.790100
147.810303
107.917160
150.477997
139.907944
119.733208
161.116257
134.759048
155.185425
138.123062
154.866425
21.033018
133.831955
-30.258190
-22.061834
-46.086849
-34.592678
-44.020039
-24.952404
33.607090
-29.791962
19.611614
27.909521
-1.606934
-34.325172
-9.645303
-42.590740
-6.172093
1.305213
23.432598
-2.136342
17.322222
-1.721583
-3.246245
-90.115112
132.967651
154.451385
146.053513
120.341095
110.463127
161.861877
147.275864
159.489990
153.250732
126.014168
155.443069
124.341309
-35.646683
10.065306
-34.725826
-47.542118
10.438466
16.641939
6.805184
143.433197
143.049210
129.953262
22.895123
152.290359
165.836304
138.431931
168.131363
155.376938
156.000031
21.836544
169.300995
142.605103
136.927887
141.425278
170.348984
150.029984
161.535202
139.605728
151.666687
156.896118
138.941589
138.736221
139.215454
144.532562
152.081329
136.835999
15.077302
2.546912
-12.265479
-79.676315
124.143478
133.350586
170.675278
-148.972107
148.500305
148.132034
156.559525
134.723450
155.737564
140.958008
117.298599
165.908951
141.370163
167.342407
127.136154
45.628426
166.991547
152.741318
156.317291
127.254189
123.645760
130.377365
123.467026
123.173958
-161.849838
143.223389
146.330124
-143.332764
136.346725
145.741089
172.803268
139.684982
170.162781
154.030380
145.429321
141.285919
147.200714
133.306030
139.227341
136.259888
1.589054
-54.669945
-3.657198
30.652111
-24.100761
27.445026
-10.861671
149.955826
129.807571
129.541199
147.716812
147.978714
-156.341370
154.675735
15.910015
108.104828
53.793194
-142.937561
-157.362442
13.718090
40.937374
26.555435
120.382187
127.252930
177.280121
144.462769
8.477553
13.845962
17.947159
21.572605
121.654060
146.179077
128.842743
144.280396
173.068192
168.552429
-10.912606
142.581619
150.524155
140.341827
146.449203
165.140823
135.555878
-177.642731
145.416885
135.577377
148.325668
145.680923
161.880310
142.498016
123.071968
139.114273
134.556549
137.933197
129.783401
11.949609
22.000553
-10.736342
-21.596741
116.083595
162.844955
130.349014
154.133972
149.401337
154.540482
161.225983
167.981506
159.925339
142.956482
136.491150
174.097626
138.259354
155.986130
133.947052
125.951958
130.271210
152.835602
-39.933430
-14.570948
-45.660942
1.111355
36.089828
-13.475828
-11.043964
4.051976
18.170589
15.929189
28.495241
152.727844
177.362839
144.235580
136.629623
143.445877
150.286011
155.498947
140.267960
157.889008
145.673721
167.174652
141.210663
151.396469
151.623657
138.373779
-170.437363
167.962357
154.699081
-168.354202
171.011658
136.637848
135.603165
146.614899
152.151581
124.053619
-174.598816
144.658157
145.378525
167.645218
145.782791
137.372879
146.849808
124.293045
122.483467
93.200409
153.921906
125.041061
141.786346
133.830917
135.183167
143.758652
109.790268
149.217194
152.542435
102.137039
166.745316
144.439636
145.002060
144.781998
116.549522
149.946457
132.648651
147.874023
157.629196
148.007172
136.121429
111.976746
143.509415
160.161301
150.961456
138.322723
153.582077
148.458115
158.309219
158.857071
-162.141205
127.962738
173.122986
145.236313
126.923004
162.785629
-179.193268
16.140200
48.729294
157.903671
173.866196
129.883316
144.260666
152.027267
152.502274
155.638412
151.297424
165.076324
137.285873
164.703125
169.354004
167.249237
138.480240
151.629639
146.161926
147.410950
133.892822
149.734543
132.056107
128.544983
160.540985
154.454987
141.342270
119.861839
120.606926
162.298843
55.399094
22.064096
149.652222
154.849640
168.669403
123.534554
15.551585
11.688064
15.392626
-43.752892
144.568100
163.369156
23.683657
48.564396
6.040041
20.245258
-10.456583
3.581842
13.800609
19.021212
16.038574
8.635494
-21.629101
14.345655
-39.562138
176.196915
133.442963
151.241104
146.855667
160.951950
142.241089
138.003601
161.823380
147.922272
-172.408615
152.870819
154.337418
148.732880
148.863342
141.553513
158.890625
134.869629
147.562820
-25.754093
-45.472271
-42.229729
-4.056371
-40.532948
-35.681526
-32.703373
13.284494
-33.011848
-8.755466
-16.397614
-26.816278
6.940938
-32.939930
-35.513897
-4.811533
0.573349
140.476273
135.753433
145.916443
176.171722
147.189819
132.166077
120.330399
154.509979
139.134445
129.851395
147.617401
147.248642
146.805954
147.835709
149.739838
150.695435
151.860794
170.321884
143.987045
162.766739
105.971825
156.119370
126.180458
171.193405
148.535324
153.997131
130.988663
174.599014
139.282654
150.577682
167.026291
45.551548
173.136688
146.940750
144.259140
146.998123
172.185669
158.836655
145.405624
115.503098
140.935852
-1.763807
9.504252
-38.044788
157.364059
144.899414
137.633301
145.033447
142.117401
155.335022
154.478271
120.092453
150.682755
166.792801
144.604935
150.395630
146.653336
156.185852
129.089386
133.116302
159.340302
164.790192
140.386734
129.219360
110.385284
118.650635
151.501251
-4.158311
19.807901
5.122046
29.476732
145.558929
140.937790
130.660049
144.463623
123.232025
153.124954
158.470947
161.634933
133.720840
135.139404
115.345482
26.477282
179.290298
18.189140
-163.420654
66.403748
167.870895
144.956329
-178.856186
165.809982
130.818390
35.087593
47.347481
137.625244
-157.036484
144.590210
146.039124
6.796474
23.005512
-144.866043
-121.690086
54.246197
-162.843430
28.569300
138.341461
118.724594
149.012695
132.487411
114.570747
155.526215
131.653000
138.547333
137.695557
146.112183
133.563766
7.355353
159.580811
177.747879
144.231781
164.407547
146.871017
155.874741
141.334045
153.177292
138.722305
154.917007
140.905151
157.009872
136.341888
152.270813
137.712143
153.906921
144.833176
11.276410
166.172882
148.579758
140.561768
158.362976
134.028656
139.999527
133.598160
152.883133
156.267700
137.787399
-20.062920
5.036100
-15.305139
8.957957
-1.639724
-41.889866
130.485474
157.563416
143.557190
135.338211
146.410675
154.421997
153.544373
145.197296
132.132858
151.899872
151.169449
161.935608
140.828964
-17.799458
3.164649
8.196182
-20.269159
-11.416113
-4.067653
145.928146
117.192871
139.152496
145.249252
141.759399
162.630203
135.518250
138.641571
27.663507
139.680176
130.630356
-11.545329
-7.232181
-7.539498
-4.193719
140.281891
131.218109
146.508072
147.823563
115.674469
151.428406
124.248169
-2.536362
145.516678
12.343714
6.751249
-49.486683
148.478104
117.127914
110.689728
122.741142
167.303375
130.765244
121.876060
169.773331
137.228104
152.839859
131.645981
145.164932
134.780563
148.628357
137.932236
151.483231
113.843544
162.997253
178.523941
24.367401
63.002106
155.805283
157.358459
133.729263
-21.038734
-51.005901
109.812279
174.418594
142.725067
127.341934
142.747772
127.960007
138.508179
168.350876
164.693893
111.416100
137.305038
147.483444
141.526993
-34.370010
32.210045
-12.946757
1.330015
1.739901
-38.886642
-4.775652
-46.474510
159.532288
139.297241
139.044113
165.240204
144.318497
162.629944
-8.961115
14.103605
-38.883823
22.893368
-36.052532
3.956462
8.392763
-8.880555
-39.290447
6.139928
0.842327
-39.214294
-59.512104
-50.719788
-12.360652
-33.867908
-21.673170
172.412537
161.913605
156.276382
137.180695
131.966736
33.046909
-157.132797
-116.834091
156.260651
-166.005676
155.870941
139.625275
154.756989
172.491348
154.954071
147.623611
161.615768
156.846237
125.111816
157.072235
143.360748
150.048218
116.419952
163.656128
161.765533
164.661789
156.199127
146.310669
152.772766
137.099762
165.150406
156.081741
144.198502
139.124420
136.477097
122.601395
158.364075
151.966904
148.678574
139.337143
141.655350
-41.527679
39.992386
7.256176
136.138214
138.017197
-168.073639
138.989212
146.788864
153.275406
142.302231
132.116913
140.675018
144.980148
151.888382
138.162506
143.986893
122.073753
134.408905
151.358215
165.875732
141.835312
142.723648
134.652084
146.701767
163.049377
149.340897
139.722855
115.082237
172.759766
136.624054
127.448372
137.427795
135.745529
149.050812
140.979721
96.967842
151.027786
140.839157
169.686966
135.498871
151.419281
142.413452
131.457336
156.455399
155.763443
147.157333
148.242188
165.040070
149.380386
169.748169
5.389397
142.578690
140.659027
168.458862
143.904221
142.553253
147.653992
152.070892
161.988480
168.759583
141.473816
101.633606
163.679001
150.746429
47.328232
138.816040
145.637375
159.852539
124.607506
171.802826
131.078583
-4.523073
-14.390382
-21.141132
5.963252
11.626287
-52.829678
-27.347937
12.938768
-18.679819
150.836670
162.007385
146.083450
152.678467
141.696854
71.774071
153.860092
145.267334
146.521851
165.829605
-57.589630
156.695435
153.193436
139.356812
145.406357
150.904037
128.662445
141.255783
149.452316
156.441055
164.285477
151.458160
137.400864
114.619034
157.584702
148.670258
150.114822
128.430466
147.543411
165.350113
108.690590
-6.497907
-18.536749
-37.900021
-39.653908
-38.926556
-4.068519
-39.389515
6.323876
-1.903720
-11.041362
150.565887
147.846954
155.985840
156.988907
142.179062
170.386902
148.886719
130.369644
145.309784
158.230331
123.698486
126.461632
149.351929
122.573326
144.815048
170.754211
144.923065
145.650757
135.650848
146.478119
155.176880
134.989487
170.620255
151.340759
156.422226
157.967972
167.220840
152.980301
154.563004
135.137314
132.858002
128.510391
156.188461
138.090775
125.669174
146.926971
119.937981
154.308411
137.416626
151.879288
105.520729
137.668274
148.317062
153.781906
126.733604
-9.821808
-44.072163
4.786756
-41.361813
6.460440
12.170562
1.576195
-14.995436
-37.361183
-29.451239
-3.609397
-11.956584
9.961761
-46.506878
-5.095276
-11.240569
144.903336
157.890182
160.807358
136.965698
119.103027
174.461212
152.451797
151.864975
148.627151
139.877731
125.051331
77.425987
118.766045
127.176369
148.829407
162.655106
157.094604
150.095230
155.442902
-29.725132
69.259323
145.300415
5.897242
-11.593060
-35.154076
-43.493832
37.425121
150.151703
111.018448
145.187546
147.595108
146.717361
146.602905
121.014732
14.839598
-32.276775
-12.946269
22.231077
-30.747505
-15.913228
28.903139
128.488388
146.615707
145.656693
167.490433
151.343399
160.125107
139.177521
139.774017
144.766129
134.627716
157.995850
142.054733
139.009552
150.620239
149.005569
150.467773
122.988724
148.517227
151.014771
132.803696
162.918030
159.849960
149.903381
139.356552
116.579109
128.375229
153.591095
135.939575
138.065384
-46.219788
-6.016237
-12.961428
8.188202
-15.806433
142.599426
-0.372728
129.455246
122.886833
159.422775
146.135986
109.572823
135.654968
139.161789
162.273026
142.221680
175.425888
154.158310
169.758270
159.337601
167.147827
129.220032
113.412552
155.320526
-3.492838
-5.069679
-1.240962
-33.159801
34.352005
26.170841
-1.347265
-7.311422
7.204021
-97.229263
155.983353
-10.918287
14.653269
22.556578
165.470078
152.042648
140.029984
149.039001
144.473587
139.444397
-177.819397
142.801590
22.543476
14.899817
135.363403
142.245956
146.921738
137.257385
92.878563
152.339264
146.709579
152.360107
143.043304
140.817154
120.788773
158.364273
119.274536
144.155075
-179.577103
163.746445
137.145905
137.722595
129.496582
158.853577
136.312759
143.085678
133.724884
117.285759
152.204697
129.922867
168.027008
142.717224
-15.665690
17.388519
12.944638
154.215805
13.699934
144.038651
146.434967
162.036743
137.657608
144.640076
142.509995
138.425201
143.941849
-6.268134
12.661148
7.142513
148.377701
147.616928
155.286072
170.267838
129.590439
145.493942
150.168854
138.297089
96.504890
142.014282
140.102844
123.307137
144.115509
137.934433
140.264816
133.339157
55.791004
-4.234245
18.085129
-45.652180
135.006912
152.809433
119.085953
140.380005
12.130047
-19.665340
53.933853
-17.429955
20.004303
6.829035
-12.701238
-43.110897
16.413271
14.984886
-8.641520
45.851433
133.386215
168.669006
160.436096
151.588684
171.508865
2.474725
126.034103
156.365997
127.235336
155.222107
140.246933
143.651367
139.530106
172.071533
147.825058
168.552109
127.833008
153.262589
145.701065
145.498444
138.586838
143.651169
150.060257
141.275009
106.447525
146.285751
160.290070
151.886108
149.535263
170.374939
137.273605
148.260651
143.040390
150.852249
137.313843
166.337875
149.964111
-23.216103
164.080841
111.057121
152.401535
155.255310
148.072266
144.206543
135.170471
139.661133
156.433289
155.747391
-22.659113
141.421906
123.929184
140.272369
128.192612
167.081711
147.456284
168.656433
135.781570
124.792374
164.313110
89.845360
146.596481
158.016388
145.611740
149.293762
91.175598
152.361679
178.766144
166.406067
139.154556
166.953308
130.346695
150.251389
126.363960
155.995667
142.143921
153.097748
149.746262
158.145401
127.159111
138.384476
158.194519
150.460373
164.479706
105.641434
174.047455
117.128654
-176.144958
117.884575
-4.155296
-41.072659
-28.397860
-11.627694
-9.740676
147.153305
133.511429
149.433228
152.854538
137.162918
158.160553
142.142609
137.193466
125.937874
144.291641
164.415070
166.460464
116.815575
140.284836
142.553467
149.997574
150.691010
121.009399
125.791039
160.891647
163.752426
127.988602
132.383072
171.809662
149.212616
1.736861
131.851807
153.568573
155.487793
137.183655
-148.713120
148.010483
136.669678
141.350189
140.639374
127.247238
143.755844
157.269592
148.773636
134.976044
9.488749
2.474567
2.851560
2.885815
3.880502
81.424660
170.720566
138.216766
153.409866
173.240524
23.802597
8.691517
-8.737386
149.184799
159.762115
146.968475
166.607742
162.193161
128.461777
145.279633
167.506821
143.186005
161.353333
155.925278
-28.408127
-17.625008
-1.778503
7.072823
12.252500
-27.310936
21.680454
5.248707
-0.564059
154.098984
125.761482
133.246704
110.419136
145.743500
137.259552
143.678421
137.793396
122.467468
-178.371277
123.035278
129.118088
138.607147
144.003006
163.110077
142.916901
134.110672
138.469543
142.644882
110.497459
153.440994
123.510056
136.530716
139.445770
141.660721
136.245407
132.327606
143.428452
135.776215
168.107132
144.339188
136.976562
15.844878
-29.505669
120.062973
141.833786
149.092606
120.353935
162.013550
158.549088
139.537125
157.072098
-10.550216
-41.039906
143.134079
137.650345
9.807785
9.771752
3.150016
-48.431004
147.344910
-34.445721
-34.649391
137.291962
126.997269
142.411102
165.854111
156.412079
140.309265
-40.408985
-9.520432
27.846352
-28.778595
-32.688789
7.443182
127.475204
158.386292
152.112915
153.627762
147.067490
156.066528
143.350922
142.067627
109.802071
120.019638
139.120712
176.999832
147.812683
128.395950
156.263062
157.186676
125.444420
150.237411
155.465515
132.700974
142.974014
151.796478
166.966064
163.136673
144.599365
152.629318
142.337692
151.713959
171.977142
138.310318
141.925232
7.710423
10.032915
24.906626
48.864479
12.007841
8.565500
-27.268122
-15.374204
-43.251808
5.690957
-41.437168
150.831558
156.472473
149.958359
151.995712
147.380249
141.031616
159.421219
159.089996
120.529884
140.634766
142.451813
152.467941
156.336227
145.156265
159.753403
167.611786
110.192268
164.936523
145.323608
132.904907
145.243439
152.716965
140.474869
160.172073
144.643188
143.484238
155.500885
155.671143
144.329422
169.435638
136.567337
134.977539
119.435539
149.011475
39.740765
127.304314
164.978134
145.616180
122.548752
178.910873
147.749298
132.471893
148.324905
117.004082
156.832718
144.188995
148.058624
148.449783
175.555557
127.539299
150.402130
172.308777
157.594986
155.186172
158.184418
150.341293
132.467926
130.542831
129.550537
137.483398
36.583454
7.760280
20.055056
-30.932323
-11.237222
136.259094
144.157471
175.414200
135.131454
151.013077
141.583206
174.820847
145.594391
128.576691
137.273270
146.153381
136.137543
143.657333
155.363251
-169.107376
178.948532
-175.098465
-126.271027
-169.848953
-147.690887
169.172226
-147.310364
-176.979813
-153.909393
-9.327464
-160.957977
158.147064
164.897110
145.569717
164.420074
143.195190
143.012161
156.948853
147.939926
158.898499
140.822464
165.074280
158.344070
123.411278
133.124069
150.947479
148.224899
141.865997
161.955673
18.459831
3.575441
-72.004242
2.614117
20.259554
-18.173830
8.347508
-12.529234
-34.193577
15.744417
5.282681
9.784501
-13.907988
5.417829
-0.424285
143.174179
154.781708
40.604641
33.699238
146.679184
144.889038
132.629074
169.269882
146.023636
115.367310
153.135513
156.647232
140.195251
148.521271
154.976486
165.570572
166.658905
15.893575
142.855148
134.689056
148.107727
147.973480
152.516174
159.942520
154.228073
158.817932
174.746429
143.520599
175.459320
142.197647
140.686722
145.263977
164.780060
-179.911514
121.255539
136.319748
133.079910
169.015610
107.289009
143.923950
166.113342
140.516907
123.687012
162.791641
151.633987
120.740799
165.687027
151.659424
144.376373
138.175125
166.580765
136.531708
156.571121
147.264328
-176.195786
133.785141
136.841660
157.564316
153.076797
140.810532
143.642441
166.312866
154.746048
136.798676
148.488831
118.737556
146.738083
156.619598
162.263702
125.225586
148.600433
138.841812
155.537781
146.982224
106.193703
145.946320
142.028488
133.032898
139.655716
-178.102966
143.369354
141.869873
138.831558
141.758987
155.580627
156.764771
156.563675
149.395020
-2.178345
128.590515
123.296806
170.200882
144.676636
160.711502
-171.830444
-3.904498
81.444061
108.605804
166.091599
162.289429
139.427399
113.423111
127.360535
153.276810
129.255722
138.236130
151.798477
168.754944
125.742096
148.909897
127.465874
168.573257
168.783997
149.417709
140.402283
143.841949
173.064880
160.292130
157.848129
119.018829
168.529602
136.969009
145.780838
148.086594
144.578461
126.971626
157.210678
123.814247
154.502136
155.428955
121.561104
173.634567
163.071335
140.491714
134.174149
141.478745
146.564911
132.415771
151.767838
158.798615
171.105438
148.408722
153.333893
150.160721
136.079376
162.292984
134.012772
154.305878
134.078003
150.093796
137.974121
144.639191
116.039757
141.782852
132.431808
135.726288
176.706635
136.982086
165.661331
2.775516
-42.045029
19.680809
-25.018339
-26.880606
-0.562670
-8.329281
146.380768
134.073578
149.305801
142.908401
175.658188
148.328400
118.585861
137.146774
155.318161
148.850525
160.905289
174.182785
148.236282
160.183121
138.918198
168.508194
157.581253
141.106827
121.825790
118.483147
106.020012
152.330933
143.143509
134.360474
133.565765
118.759689
120.364540
136.272232
132.755539
138.104675
0.278362
24.913364
9.833094
-24.579067
-5.987724
-38.047428
0.981982
-1.648888
-35.725155
-13.094336
-38.368298
11.879140
20.603212
-51.468151
11.472137
-14.683316
-43.889774
-51.857365
2.523131
140.335342
141.541840
121.987305
137.895370
136.931351
131.727753
141.525345
140.432541
151.638306
164.630020
144.997955
141.614609
142.836044
151.085068
118.412193
160.853729
144.381226
140.380142
120.579651
148.869156
160.370636
162.586441
155.943604
-176.778503
123.150925
160.761444
161.617355
158.482162
124.646164
147.649612
169.119492
164.361938
148.165039
160.825287
162.953583
149.390930
152.640564
171.910217
145.496490
145.753189
160.209747
129.769104
152.527100
149.366821
152.914856
116.024910
146.140930
146.792618
151.869858
143.743484
143.882080
149.874359
131.690872
147.230286
150.276352
156.299149
162.332947
141.875000
127.395126
147.017105
147.298203
160.223724
136.030746
150.826797
140.740784
121.930779
141.594162
176.494339
135.400101
-44.856724
21.722486
12.293949
-28.598000
8.446199
-5.415912
22.327902
149.848373
-163.098343
173.384750
46.975395
119.226494
158.626434
132.388779
129.393280
132.541107
141.038589
138.677017
160.960922
163.161423
156.806992
160.926834
164.095612
123.623085
143.706467
122.553917
141.142593
133.497391
155.374741
164.841827
114.732117
-39.446514
-13.056445
-23.243792
6.623089
118.499596
144.529587
125.779091
163.219788
131.725143
142.419724
132.415924
126.536736
134.011780
152.494080
169.177811
69.452126
-20.661459
156.374725
152.284714
141.409683
163.892365
156.470749
179.515427
159.351898
156.514297
159.074661
143.190353
126.695999
134.659027
157.605896
157.683640
137.070282
118.021042
142.963303
112.559128
138.820236
156.417542
148.020737
174.408127
147.448654
128.255005
146.753494
153.402420
159.492447
143.107803
141.659378
148.088257
137.613800
125.498573
161.791290
161.362000
145.290558
143.146027
140.740784
138.246658
145.556549
148.625565
142.116837
155.644257
179.482239
157.206955
125.441856
127.283203
139.255203
139.312881
162.901047
118.448372
161.011063
171.952927
153.421646
154.472275
150.589539
109.205727
135.101669
152.369263
141.106445
132.408432
147.249664
150.157104
131.722214
158.181015
138.751816
150.806961
150.264664
153.130402
129.034088
124.801376
123.707024
-41.364189
-1.442793
138.392838
154.743027
142.676804
140.012985
139.061508
143.386612
151.515472
154.564713
155.371796
164.280518
120.602272
173.384811
124.072144
-43.445557
-32.536251
-15.855469
1.481209
175.105179
162.268036
136.610260
152.308365
148.005371
139.886337
150.701599
144.812653
131.482086
148.460159
153.712616
141.515884
129.309814
151.038910
168.731567
154.837341
135.070465
136.200958
-175.851486
176.370789
147.115402
130.480438
141.978729
119.430206
160.218521
153.255234
118.068253
-2.187133
-25.268929
-5.574360
-12.708568
147.105194
142.567215
128.626160
137.064758
143.867020
127.075035
146.956573
-176.449387
179.295288
128.293076
117.540199
141.490616
147.457397
143.021790
162.341187
153.892624
131.855804
109.365891
129.814316
163.907104
149.478073
161.578934
-179.151871
135.537140
169.272842
154.291748
167.514862
135.751450
-17.177111
-44.695988
-45.256752
-10.704195
-31.353329
-4.019464
-33.168953
0.554614
-22.725842
13.602346
-22.100426
1.484772
-9.466558
-1.726011
152.578506
142.638214
130.477356
131.560562
149.190155
155.747711
151.911514
137.807449
137.413284
133.151108
156.862793
143.783859
157.418198
151.344498
130.335602
151.757706
131.938477
154.380264
163.274734
161.914139
-39.481628
-15.047523
7.891453
4.813121
19.485382
-40.758312
-47.962387
-12.736124
-7.253931
-0.055953
1.200078
153.637360
165.426025
16.241634
157.351929
148.510864
140.166504
158.326431
132.768219
150.099930
152.219269
130.858658
146.541321
140.145660
113.021103
145.063797
143.523788
145.992828
165.622375
164.242111
133.313919
153.766129
142.119125
172.587555
145.395767
153.076035
135.355469
147.663849
157.920883
158.529694
151.638611
117.986481
154.471573
164.553940
153.048782
142.601196
130.903320
137.690338
130.324463
130.663757
129.432877
150.264465
140.668152
97.281334
146.634109
140.133011
145.535370
151.130463
130.102051
113.105225
129.897202
130.323151
149.347031
129.691681
114.853600
131.739090
145.637909
148.934647
153.531342
118.996422
143.666504
158.328552
139.134872
147.073471
-39.549809
3.690084
-2.941512
-18.899582
-16.922096
-19.113697
-11.450827
-42.193821
140.129181
178.456421
152.634277
149.185715
147.866440
142.977875
129.329514
119.213486
151.810745
167.330475
159.549988
150.769272
145.272079
140.513245
156.427612
151.517349
160.651855
144.726059
104.014061
139.292023
32.531143
-3.395056
6.498420
-41.539101
0.068528
-48.520882
165.329041
153.036362
144.117599
119.768013
170.926315
123.222099
153.333344
170.215363
146.246384
114.688087
139.604202
145.806015
137.587448
154.559799
126.439392
137.559891
128.448669
148.950073
123.414940
156.207932
172.459320
133.869461
141.758408
138.027222
143.907303
139.935059
144.141479
178.792603
151.912216
129.822784
145.688385
152.813950
147.459610
173.416840
152.494598
142.318329
151.157379
164.932632
121.520805
148.489975
144.459137
136.486786
148.096802
143.159607
131.246994
140.895691
14.937490
-41.979412
141.457260
-36.072735
-16.379652
-2.053093
153.423599
141.696259
-159.432281
148.899979
134.355087
152.645981
147.768311
148.391525
-179.144531
143.988144
147.363983
135.200821
148.179962
153.287262
162.436813
165.042267
163.505554
-29.653118
33.362507
-41.788727
-8.788340
20.640398
-42.189754
8.206955
-56.964458
-2.590877
-19.187143
-43.837601
-12.126925
50.707432
13.337655
46.086044
-146.296646
-130.787292
-146.220917
24.839788
-156.762543
158.951065
150.220139
122.692223
160.838699
149.870865
158.795090
140.297302
155.447861
146.225006
159.830566
155.460495
144.409256
119.932869
140.143723
155.032669
102.710915
135.026825
149.015366
159.775955
144.530014
155.354263
146.673721
142.569427
156.734436
143.436401
158.412903
139.294922
163.727097
139.933487
121.219757
149.847153
151.257645
142.846802
153.467270
142.497299
33.647945
-31.957380
0.076617
4.121745
5.187387
-17.856390
-16.450769
-10.272072
142.747147
131.693390
142.059998
-47.777309
129.151932
148.790604
151.677338
160.592804
134.607620
-9.362797
157.140305
145.010971
137.583023
149.342880
-30.511478
12.097011
161.566818
176.296387
146.071915
130.384979
176.910660
140.530075
106.933983
139.809204
151.006470
135.816544
147.777863
131.069458
145.090866
153.289932
143.706024
162.369461
133.883606
160.969788
170.457596
152.530624
150.904099
138.445007
133.515060
134.339737
151.631470
141.810150
149.337051
148.706680
-5.577734
163.329208
170.753464
156.102966
144.859589
-41.728531
-14.063032
178.479019
177.463928
141.700714
139.258530
171.231812
136.902832
143.999557
166.665802
5.603815
1.155721
11.532524
-8.188633
154.628586
148.587540
123.225540
168.988968
156.733932
142.263947
-45.931305
-0.605872
0.710794
-16.930859
-1.557837
9.507995
-3.011944
133.131012
-41.738529
8.087987
154.405960
117.668564
101.328094
156.226791
171.782288
150.431030
26.356182
16.250460
-8.803415
1.433404
38.256439
68.185806
-48.482182
-39.729496
-6.610820
144.261276
134.920029
171.203094
165.647827
163.940323
152.292755
120.477890
140.498337
134.311646
145.021881
133.024231
157.512497
138.081253
144.068573
145.755615
150.557220
140.894394
172.441620
162.608093
152.777893
138.367661
127.023888
144.767197
139.215729
135.341629
102.345634
119.394211
3.578561
0.954906
-3.927252
-17.701149
8.049520
16.107883
10.895454
140.240616
126.188530
154.186966
136.846771
162.335007
-23.336712
3.098004
0.474365
12.250053
53.638779
9.773040
-42.533298
17.849583
-5.542487
41.235363
66.510468
-34.511906
124.373680
151.155502
143.647324
150.845261
142.185699
130.779678
-4.357704
-1.780372
30.467747
-33.509201
-28.311810
42.589767
-39.185551
20.540096
-16.034977
-8.405086
135.753220
147.222809
-178.914459
165.050034
-46.771271
-26.177050
150.130569
-22.930227
-22.574821
-17.684103
42.081432
147.567932
170.500000
151.172180
146.498291
124.221329
143.380646
140.608780
142.618195
157.698730
146.874237
12.166739
-14.748920
145.110687
158.606537
148.548065
143.681793
103.558090
-10.635061
146.152512
134.915680
155.742737
151.862991
148.269623
130.076508
151.425781
149.704117
142.870926
148.807739
151.599442
143.955032
131.181137
146.457001
-65.861565
2.405175
-9.329423
130.557144
150.365646
146.628159
143.907516
142.810715
166.388245
158.302887
131.612854
120.824142
116.486710
163.404465
145.644333
114.813263
131.106415
-26.235971
-8.521570
136.935730
144.448349
139.093079
167.125290
143.853287
164.491028
151.485397
134.611679
170.252762
165.861130
177.490387
139.232513
134.908737
128.253784
136.865479
154.963287
154.756195
147.110489
150.480957
168.873550
124.929504
146.154404
126.642586
97.278755
139.880920
76.892288
-6.018029
116.842674
132.571304
141.571777
149.008423
130.072647
139.723953
130.020020
139.435593
162.636368
160.355774
17.639809
140.264908
147.730530
148.120163
152.457718
113.890160
119.696190
163.954559
130.344177
132.486313
153.249573
165.743591
128.246292
152.615601
159.614777
-179.540726
135.306564
147.735214
135.746490
141.323334
131.342865
7.105282
-37.932083
23.217583
132.367508
139.921448
121.008926
139.762772
137.227356
141.245789
148.828278
159.928574
86.274887
-15.532684
-44.034557
-9.263167
-39.631367
-25.849611
17.220100
162.056747
148.750229
151.875519
153.777267
153.901932
152.131866
147.620300
139.386841
151.979065
-5.215676
157.291702
144.243073
129.434265
155.646210
143.246185
149.784149
122.041100
143.167236
143.577042
130.973114
141.142654
143.308746
127.388924
142.442490
150.148529
144.408081
143.107010
120.129662
158.989426
142.636093
108.272018
155.551392
165.583740
135.041351
134.998123
158.970932
-177.516342
128.679855
148.445038
147.158951
160.498352
127.084694
166.202072
168.759232
146.715317
135.326736
174.955566
124.337730
127.068932
144.008499
161.014374
154.444794
135.083893
161.508194
163.407944
134.844391
148.466965
133.224930
-2.211516
-35.073254
6.292453
11.125319
-8.028812
-41.550102
3.551485
-5.845899
4.887079
138.081985
4.495359
21.623875
5.994890
-73.023170
2.342262
134.357681
140.047729
144.846756
139.470367
146.624359
161.295685
-26.131138
-32.379757
-22.255148
135.342758
158.397507
135.583481
128.137451
143.580017
139.687164
144.077621
121.563179
174.823425
90.381142
2.188564
-10.826128
-42.523281
-54.497696
-8.945951
7.660448
20.376299
-38.882053
-10.372779
-4.387580
26.813910
172.495590
147.398117
122.866173
159.382706
126.038826
4.065775
-13.472999
-15.211524
-27.299458
-34.484753
-36.149124
-13.602491
-41.559883
-12.764039
140.256622
152.399445
144.210220
147.680191
144.526566
160.631226
135.385345
127.865028
155.685928
175.894150
-45.653614
-9.039137
7.211506
-33.405594
-11.600467
-21.740665
117.618690
157.260422
-158.213257
153.369186
141.754150
166.912750
123.306618
161.255493
170.029633
145.433823
149.482086
159.573883
152.834595
146.018890
138.358704
132.935028
135.978043
155.792648
-36.900005
-12.893636
-15.329159
-0.372203
148.672363
140.652390
132.646225
161.602676
160.604034
160.940643
122.030914
140.947418
145.810669
164.922623
-11.948603
17.203688
-44.796089
6.527564
-45.579502
15.099879
-24.370995
-19.343664
128.627426
152.435913
177.734436
150.749268
137.348068
120.010185
130.941162
142.196365
159.891632
146.864944
160.532898
3.718364
143.695526
123.536453
139.352081
109.871307
119.310669
160.366516
141.156265
153.270126
132.733353
147.564651
139.682251
149.296524
136.476776
161.684219
142.720596
134.233612
149.852127
133.957321
145.130554
23.994394
-2.727280
5.455676
-34.108673
-43.785053
151.341141
160.000763
138.063171
135.289337
146.320160
164.987320
139.260040
144.406372
-156.170624
163.753174
6.339669
-21.743643
-2.691082
-49.613472
-46.322826
-17.726315
139.391342
138.491913
143.227341
140.120850
101.498001
138.630096
153.798950
153.160431
135.870407
152.018738
148.748199
154.000107
129.710403
-78.426704
17.454311
44.899807
-168.127716
-150.157928
-178.793091
117.791672
143.101471
153.420364
118.346001
149.664276
139.134216
141.773605
134.098160
156.098938
120.153267
155.073410
160.676300
164.040604
146.833237
171.234283
139.991608
-32.846428
6.677467
-15.131913
-14.799061
112.022446
109.909836
138.165588
152.101868
135.394730
140.291611
169.844833
146.134674
142.549362
112.551155
156.956848
139.330124
154.518997
139.258011
113.752342
134.405930
130.257004
-10.802284
162.271942
133.921616
130.618698
140.144974
131.261414
140.639847
148.823227
168.431839
135.771942
138.779663
118.977409
140.988998
143.417633
135.317596
157.469574
147.611618
145.776230
145.319351
159.887695
166.485718
161.867310
153.077377
151.006760
145.771606
145.331451
146.072296
117.095825
-178.507858
118.947876
126.583588
160.894745
139.502808
128.607681
134.270889
135.618088
127.309662
-44.183670
11.535650
-36.912216
4.618170
1.995864
157.289581
154.717484
105.816696
148.577118
155.786728
149.968338
164.751175
144.915558
152.865906
147.969513
141.775330
123.491890
150.694153
136.266769
151.489471
137.775787
130.821213
150.357269
148.252167
27.378502
28.302094
124.731224
108.395538
124.277702
127.951469
149.211609
159.905151
129.890137
106.420258
159.955566
159.438873
154.705887
105.866905
116.253326
146.503754
173.820938
117.097481
22.958164
-15.560919
-8.245550
-7.427031
-39.887714
-28.880026
20.296625
0.000000
144.060318
127.452522
141.984451
146.392090
150.505692
126.092522
-39.995720
150.512253
154.350555
172.098969
138.362686
145.387085
123.715179
161.434540
152.104874
12.224064
-9.157252
161.093155
145.041183
144.156631
148.443024
138.314514
135.096756
151.049652
164.375015
-37.477245
-7.554293
28.142630
-13.872951
38.441067
-41.007950
115.124092
150.509415
140.297134
-39.732914
-31.984877
24.522791
-35.639801
-24.397564
1.089303
132.578445
161.220718
133.471207
154.908112
166.823318
135.157684
140.002518
-179.937424
137.560226
158.049469
-48.878136
-4.101455
149.438187
140.530212
150.691376
147.589310
159.647797
143.363327
171.780182
-38.298176
6.899896
-9.052300
11.262762
-21.424017
-33.125652
6.235267
-48.384365
-43.384506
-25.727861
-46.944237
-6.521042
30.280746
160.685852
125.662605
126.242500
132.542175
160.370224
131.884247
158.158234
134.680115
118.933090
123.833206
142.180893
122.545174
142.239151
150.905838
120.902290
148.075806
159.212418
159.693573
152.720566
128.725510
148.283020
144.175568
140.744431
140.023834
161.367905
150.981628
145.988831
118.027901
133.487625
160.243988
145.474411
148.916992
141.456741
131.041351
136.083679
156.470428
146.256165
139.909576
141.337067
154.564529
138.074982
138.427277
39.631916
-24.858366
163.359665
124.884514
150.627747
148.054108
170.630478
148.806320
163.732635
128.173309
149.992996
-170.780060
157.523590
155.930969
120.266808
141.086914
162.860565
139.255402
153.557739
142.151031
112.458473
132.558502
172.408890
111.188110
155.688568
139.351364
126.645416
106.131149
157.899551
115.877556
130.794449
163.241821
149.953323
170.778397
142.843994
149.027710
136.397171
138.684036
142.708221
154.590073
147.513611
136.594604
108.414703
154.522781
144.739426
144.789932
157.209061
173.667343
114.833038
128.073196
142.275970
154.419312
152.951828
118.938187
148.731171
126.886124
143.056076
-159.589706
170.199951
17.882601
13.772751
136.478394
144.530640
145.192322
129.874039
122.790649
149.959915
163.797241
152.681702
149.592834
103.321960
143.019135
137.901199
148.018829
136.979050
156.523041
159.612701
138.925598
139.656967
156.019455
136.257324
134.940384
126.658394
159.141495
167.086868
150.070450
146.954803
149.026596
159.586777
162.750931
146.973206
152.936707
146.359421
141.094604
137.868439
162.036469
140.986450
158.749222
120.016304
124.705849
139.435379
157.478973
140.327667
142.326584
125.504852
156.656738
151.771042
163.608109
135.657944
142.320068
160.185501
142.424774
160.090332
30.920330
-150.387375
134.853104
141.378845
140.833542
164.405823
154.766418
138.380997
121.132347
129.377182
154.874496
166.432083
130.579086
122.799019
142.447556
131.267624
154.804123
141.036163
150.316605
147.963943
142.707184
147.916290
130.362198
144.689484
128.832535
176.574448
128.636246
159.534363
151.873352
149.738785
147.873505
149.892395
148.888504
158.049896
155.105576
124.890221
128.717606
110.335915
122.163788
146.130173
136.545654
149.924149
149.366638
144.238586
150.040421
118.327026
19.552078
-37.363678
-28.328236
-41.334602
29.744099
-20.272776
37.542240
177.057281
172.255508
140.335190
149.995621
158.834946
159.725647
122.569458
115.550758
146.385178
18.683466
151.713684
127.900917
142.899033
125.750046
154.022430
147.394058
146.104813
135.756866
82.730759
145.065353
144.705200
142.584259
134.365829
156.572433
147.895111
173.615692
175.095261
129.949265
133.445450
154.718796
139.550156
153.814819
-19.076105
39.482082
-39.885456
11.473838
8.000472
6.111798
-8.386748
109.436005
149.665604
123.278595
164.981857
121.761177
133.337204
125.876404
124.686081
117.153572
145.244873
153.315704
-5.582757
-10.999539
142.710373
149.464905
142.673157
120.216965
168.669327
164.451996
154.551620
155.916092
157.274750
135.950317
134.958389
178.081314
135.671448
148.014130
137.576553
146.476624
133.959747
131.467575
152.462738
151.940002
23.610928
-10.581021
-43.302834
-19.970324
108.539032
168.029587
149.916763
122.563889
154.377899
148.834534
120.868057
118.669861
163.351730
165.628510
128.934952
142.322769
150.539322
136.503250
-130.809982
-20.155447
-13.859883
-50.164528
117.933670
156.492874
137.253922
153.446182
170.731583
149.787140
136.169739
152.670319
141.650055
138.893616
146.770065
2.778829
-15.255560
107.898438
-146.985794
-153.187256
60.889404
31.782606
-139.398636
-158.256821
36.733135
162.979233
-138.165283
-144.379898
29.787416
31.165609
133.114395
117.868637
169.714813
130.762421
151.424118
152.713272
160.463608
-176.110519
120.794487
145.268600
150.773331
-3.064521
-26.138239
-14.070984
-6.742063
150.224518
-39.219742
142.246872
138.362366
171.873566
-47.757126
-44.902645
18.143433
12.384704
-6.558224
-10.519114
-68.022606
-43.099747
152.762405
141.237396
149.074951
125.831940
174.185257
158.322891
151.974533
146.399445
155.192764
148.391022
153.069839
148.398041
123.634300
131.429642
121.992798
129.403198
119.166412
142.458389
151.963501
144.479477
128.319901
121.558907
142.604797
141.059814
165.369827
154.937256
174.170746
124.046516
119.940285
120.619247
111.797028
146.577621
109.110664
144.672012
145.256424
140.660416
131.247986
146.852402
174.920807
108.384895
143.096802
140.739563
133.435211
154.435181
142.320679
-23.944500
-5.589212
-16.129742
165.620468
136.486374
117.921638
139.418610
166.744949
145.006577
160.860611
133.750427
138.443146
128.762466
134.327499
150.802490
151.534332
121.360977
152.534332
143.935089
150.164047
158.274719
121.971313
161.480270
123.420731
45.895309
24.693150
147.237823
121.197655
161.178848
157.456177
131.367447
131.771576
165.842590
156.665512
138.991058
124.320312
-40.846462
56.078533
166.441528
161.834320
151.993332
125.032150
133.318054
147.688660
-24.339666
-7.963410
-28.232981
178.450089
127.696251
159.541428
171.861084
166.588562
138.957245
125.415764
142.686401
122.371140
150.247574
136.950592
155.575684
143.703812
155.271561
136.424591
153.577103
174.524979
134.272430
133.781921
164.488739
153.466553
134.064209
137.809128
167.613556
145.405548
134.822067
137.783066
109.038528
139.279327
140.158157
146.907166
163.978912
122.029968
159.360443
168.233261
130.401337
152.286224
130.790390
156.741852
152.639221
154.451065
157.336121
138.283585
143.858810
142.891815
122.321854
139.685745
155.685669
146.082993
120.891518
142.784088
151.340820
139.534576
161.772522
137.062927
141.255539
149.693954
155.306076
153.985947
134.691330
143.571838
6.263314
-3.429026
-30.826885
3.516470
142.814575
165.217636
8.909686
0.000000
146.181778
161.318558
-173.287292
137.044785
150.261124
169.992111
141.699631
67.515656
19.169657
-36.009579
5.783673
-42.543110
-6.168058
147.146194
139.725281
130.380447
146.035461
16.021336
153.001892
170.874252
159.715256
148.526169
137.188034
175.630341
-2.507256
134.608856
145.219925
140.450897
143.269989
124.375114
138.038849
134.836014
165.059265
140.580170
148.997055
160.212738
97.058769
177.912384
158.663773
149.644531
173.037674
-0.473540
-13.942684
33.475708
-16.983257
12.171906
12.906179
-48.843349
158.711121
48.996838
-3.051141
-29.486475
-46.263569
-2.607144
-44.256157
-20.330170
-47.862549
5.208609
-29.071598
-35.077728
-36.246017
-9.913497
13.781011
10.337498
-28.958244
140.808105
162.554520
142.295868
140.670624
150.143402
167.358398
150.456192
148.375656
141.401886
163.789124
132.747391
-18.516920
-6.183835
-9.746306
-18.734058
-51.550453
-24.064045
-5.771426
-21.188444
20.815153
133.828918
171.758347
156.178162
150.162872
155.142563
152.608276
127.808640
140.605942
178.226547
143.987015
151.582809
125.671120
174.484726
-178.206573
152.674377
4.444617
35.719715
4.589622
124.128952
143.009918
133.002609
129.253860
144.374420
136.432663
150.273819
143.404312
133.017899
137.495041
121.210663
147.026260
151.761810
150.915268
150.621994
109.291374
134.692520
73.069649
145.884827
155.104126
170.573563
140.495514
150.902145
113.085136
141.294571
155.467560
157.538147
143.519791
125.100113
153.699249
171.415268
149.992615
148.756851
160.872375
137.211411
150.322556
146.928375
127.785172
125.900772
136.360260
157.334717
143.734467
143.983276
151.471786
127.141327
155.251617
123.884338
157.326797
159.599319
144.755142
138.486038
157.061371
143.880447
145.360092
142.894547
151.940964
132.298141
137.664307
153.918137
137.836334
137.195175
112.125824
148.859329
133.440613
8.390774
21.833992
-32.920124
3.055181
-47.411514
51.226875
6.198021
-18.843019
133.661179
150.263199
-166.089981
-169.274460
-152.958344
163.488190
-154.672577
111.970497
135.624893
-157.520020
148.538757
150.040909
156.773026
132.268051
173.008087
125.820312
141.748199
142.276627
142.007492
143.723541
140.040314
153.114502
150.088211
148.254898
134.260223
144.116501
138.087448
125.837349
129.085876
136.174042
10.459104
177.785019
138.928879
159.967239
139.661942
146.250412
149.546585
134.486420
157.616547
121.922234
150.684738
150.233521
152.997879
139.614899
131.835403
147.142197
132.917694
143.291534
144.481354
173.657822
163.663559
158.545181
108.657906
156.165131
152.265045
150.087036
142.180222
140.311554
151.975708
130.539688
151.474701
147.718246
20.534420
176.301056
160.533585
117.685532
138.842453
150.514603
165.527283
170.139313
154.647171
127.018768
152.156509
150.627884
149.498352
131.529892
129.298965
-46.334496
-38.855190
6.198876
128.384171
147.360611
139.261047
150.398666
139.025742
139.406097
166.641891
-147.943527
135.990677
148.901993
140.023300
144.044189
147.956924
159.955566
158.330551
163.267715
143.822479
139.017593
131.733200
177.822906
149.981781
99.480415
136.839645
150.896790
148.089859
148.337311
150.488892
176.267441
151.184830
166.409531
153.990005
-23.878435
-8.632082
-20.096184
-18.614248
154.914413
145.507889
142.333496
158.194626
135.841553
173.606339
-30.069820
8.824521
-30.824829
-37.419373
-39.298958
9.646852
138.680725
162.102463
-49.864216
-10.730859
-8.666554
9.480438
146.892349
155.436279
139.246277
130.393860
138.743835
176.154816
150.058701
134.788879
177.083878
122.354225
149.333069
140.723831
154.484497
143.019928
154.110519
148.866348
144.918793
148.209396
128.939041
158.744492
153.873871
135.578705
139.162323
160.749481
132.406647
17.287846
-11.380671
20.394526
-23.657362
-27.210499
-38.395657
-9.055035
-4.363587
148.958664
116.186226
141.568268
127.092628
149.492889
122.138969
113.558662
145.571335
146.636688
141.647232
155.732300
176.570908
131.151260
137.714508
-15.012307
17.405710
4.422351
-4.053812
-4.942763
140.713425
146.327026
143.572693
131.700821
144.540146
144.024673
165.316299
154.851868
128.737015
125.686279
150.206787
126.267815
139.053238
3.323663
-14.425765
3.068543
-39.917774
37.334213
-17.931017
-36.209030
166.021515
136.763931
142.780869
161.209122
152.611969
146.067627
131.862442
140.422684
168.718460
-18.992994
151.335953
149.373047
173.175751
135.749786
151.425934
137.628464
160.313797
150.859436
153.858749
142.401627
131.753693
145.006775
146.347809
148.829071
142.230698
133.199310
137.207977
158.740631
138.770248
158.347061
154.577744
131.284790
131.917221
131.218231
132.575668
153.971558
150.336044
117.226082
148.645447
161.814224
138.271729
151.479706
140.642044
161.607391
-45.491955
-0.155766
112.167297
151.230591
125.841637
141.436661
128.797546
-20.198408
-8.222204
0.000000
158.754929
143.450714
154.688095
124.831520
153.832520
-45.600063
3.975621
5.215564
-29.578707
1.749659
-18.210541
-5.038123
-41.606655
-3.851427
156.389221
134.354752
176.018066
56.959381
139.426636
-34.257198
143.018387
149.857574
148.013824
129.708496
135.102478
145.185364
7.088006
7.353593
-44.311901
150.955841
138.973801
141.543839
148.586090
134.665649
169.932236
-44.852623
26.094795
-36.586823
-40.615593
8.091919
-52.236778
-1.552678
-33.461349
-39.490845
-3.922112
29.551191
-36.455002
-46.019543
23.511284
-8.280480
24.137274
-12.524606
73.122467
141.701340
142.025772
163.535919
131.215607
141.681168
175.716583
168.529449
136.886444
27.076265
2.610070
-0.113641
172.157196
132.216888
161.448975
172.223480
159.692429
133.853729
-21.495363
143.480453
152.190399
158.250122
139.084091
155.705231
132.296585
149.062195
148.217361
123.535355
126.847122
137.516235
136.334915
142.269958
134.128265
146.235580
144.717590
159.166229
122.260994
117.793877
172.318390
125.032669
131.545090
154.504547
146.763077
148.890701
155.354431
124.488686
147.338760
135.427277
121.002556
146.153412
161.761276
124.802139
135.864822
-7.886850
164.635025
-3.911263
160.055344
141.765198
152.933807
-36.701714
133.916077
26.050838
-2.510142
8.134411
-42.984192
154.093506
161.093582
136.837006
163.178467
148.952805
148.267273
112.659927
143.785004
140.407639
144.314758
158.346146
135.912842
-174.744385
171.388412
121.799889
-5.550049
5.124111
-18.328911
2.154768
16.629139
-45.080215
-18.373959
4.938282
-15.607914
10.021127
-59.450401
-23.032007
-2.421235
23.601538
-12.945188
-29.238604
-28.389042
-12.474523
-45.803337
164.019699
124.784760
167.142776
134.805298
160.139786
108.351143
140.544205
148.161682
168.887863
143.573471
153.555008
161.769119
160.988556
126.457039
161.532684
8.085705
-0.554614
-13.146300
49.758514
-25.141029
21.158613
-41.058929
-49.225559
-56.082294
-11.216173
118.170174
140.010574
155.088364
151.996155
136.616104
126.230179
113.790779
147.029373
155.539932
153.713120
170.766022
158.205673
145.833527
150.986862
146.934006
128.393066
-54.608208
105.339790
148.074829
134.688812
160.810120
143.964844
135.759567
145.362350
110.766693
130.652435
150.356369
126.413994
151.686966
145.480392
150.010910
163.102280
116.471901
132.966385
126.558723
143.336319
161.221970
137.047272
175.917923
157.092224
134.338440
145.199890
124.468307
157.402557
139.687897
-149.226639
136.095108
120.067711
151.752304
153.748413
159.009109
111.068336
147.011200
141.818481
126.639595
145.550369
174.012360
157.044601
177.632050
144.291046
141.777954
143.418060
147.108917
124.733307
150.499237
160.571198
130.777023
-154.114166
38.227062
140.366318
113.778076
172.423233
139.515228
149.224091
166.404022
164.301224
146.670242
167.154144
143.204773
152.534714
-30.486568
9.054427
-18.394230
-49.034126
-27.233210
-14.988900
6.395434
29.749041
6.477051
138.328232
144.037079
132.675980
158.847977
123.260826
125.515617
150.575531
-3.364877
-47.929455
12.479455
-42.233788
-9.239546
165.581894
138.920044
137.516510
135.186691
155.779602
-37.526291
8.281548
-19.908113
-76.449394
-2.995259
0.753035
-33.547070
19.333185
35.099812
-26.476601
67.070930
142.106018
146.213501
158.655258
173.383270
133.862335
141.673141
153.930679
143.095993
32.565392
-8.776260
-4.465632
-15.454750
-35.810467
11.711624
132.615677
111.365173
140.212158
129.382080
-23.764040
115.440910
169.290115
147.509232
140.227005
159.172653
112.346382
114.464767
148.506195
126.346352
-11.165742
25.716696
57.507702
4.038033
-7.986155
-2.657928
-30.887869
-20.248022
29.059704
30.021732
149.072830
132.453400
135.837341
-130.048630
140.192444
141.278473
151.827881
153.581100
147.396378
146.078873
151.001755
134.815872
145.464767
141.755890
142.006668
144.035385
146.754211
139.779510
169.618652
151.507477
149.330109
153.038910
151.675812
168.746490
131.898895
119.655479
146.692261
162.116165
123.517288
118.985138
140.604279
176.931702
152.895477
134.580643
136.490860
140.543625
161.768494
-17.506168
124.220436
168.021103
150.441086
164.011688
149.657242
98.079933
130.534302
140.598206
134.950287
129.603958
128.780045
167.769730
128.533356
139.912277
131.257996
151.381592
116.593811
151.994110
108.219986
144.819107
144.722549
125.452454
147.791412
143.429398
135.325363
160.249252
160.777512
141.231415
126.524162
135.383255
164.873047
155.068390
128.092224
169.214691
158.392410
169.314346
167.006424
168.262802
164.577621
119.879677
135.153320
140.033676
132.260727
152.555389
132.970352
134.652618
138.592239
150.280457
-14.099947
-10.860547
-13.247899
165.371628
153.621445
171.148056
119.200645
124.586250
155.886963
-8.578171
151.027252
136.819992
135.171844
140.479141
144.805939
6.373783
-26.404919
-4.739170
-18.055502
-49.123203
154.829514
134.425873
142.782532
127.943085
-160.411774
16.734035
165.498459
156.984711
151.453171
146.146667
129.555710
174.678864
162.536362
158.824478
150.274155
150.795654
155.032196
163.010437
159.681091
162.956573
155.583511
162.296524
160.093460
154.259796
146.156281
120.517426
159.115585
146.964401
143.429779
104.309486
134.729401
163.784164
149.183716
124.771523
142.014099
141.256470
40.783005
-167.136108
-147.965256
-175.706360
-138.173706
-140.039688
-160.772675
-161.751770
-133.248795
-11.214399
55.019733
43.945923
149.963394
151.639786
162.897644
161.810089
146.579102
154.855423
131.936691
-18.024746
136.889145
143.457108
157.877182
144.309265
10.103747
25.712515
-8.873938
9.204385
3.368832
-47.510235
11.052608
146.357101
165.864182
151.742279
133.097397
156.436066
118.715637
140.164703
165.882721
135.796906
169.119934
147.199768
145.779388
133.368515
134.319611
149.670242
121.014580
166.905029
116.253281
-19.636112
135.115616
138.968582
143.716003
156.246033
10.680782
153.391129
143.623764
-50.359669
4.028856
129.254059
134.508133
170.037064
162.111816
142.647919
159.882248
124.979820
-27.572077
-15.212058
145.107285
134.809586
-169.265869
159.916458
137.810440
143.125519
111.782722
148.507080
175.422409
145.778137
149.665207
146.625366
139.893646
152.637436
156.077881
157.882584
150.219620
156.596832
117.365211
145.569031
143.798920
158.514481
152.609375
168.361923
-25.771324
-24.465708
-1.476710
139.471222
143.417770
146.053589
133.730728
148.429169
150.381378
19.937019
-44.796803
136.667877
171.330154
151.052597
166.680878
137.403229
146.966080
154.315552
173.420776
151.525543
161.531723
108.326614
32.398502
55.420174
138.288162
144.434036
152.234055
72.256920
-159.196747
-128.047714
-152.243103
-146.193008
175.354675
142.617432
138.439972
-78.936127
7.479763
8.615160
17.057716
5.903122
-31.998957
-20.449579
-4.272005
125.675545
-20.336636
-40.645683
3.710510
-2.919736
-52.823105
-37.025528
-28.182318
-34.561146
-8.416618
-22.459515
-11.731359
-1.250544
16.216328
5.485622
140.474640
62.957653
137.211090
137.951157
134.324524
143.107315
138.172485
146.694336
153.415085
140.968903
145.485336
7.947273
157.363373
163.177902
154.312973
153.813858
145.844940
146.062485
152.288361
150.783066
141.772232
146.091415
122.235626
141.997986
135.690201
171.543533
139.329010
125.503708
138.141525
149.206451
167.761124
131.558319
-2.781574
5.686616
3.772007
-18.021666
20.795645
14.822920
-5.922251
20.009604
6.866014
155.655334
176.684113
145.366302
146.390793
141.424362
152.649719
153.437973
148.798615
112.515091
131.214066
-30.069391
138.586197
149.250168
153.220520
143.928574
119.750473
16.181414
110.116623
162.135376
147.282318
139.458801
115.255775
151.620010
148.470566
154.016602
134.874557
-10.230027
-2.902994
151.189316
129.222992
155.707077
5.216841
167.950882
128.431503
118.228371
110.063782
139.098877
146.704254
140.160767
143.823334
163.672302
150.405823
153.552048
143.422729
104.019066
164.832367
169.441528
142.395447
136.113892
132.269394
144.636841
123.325890
137.860214
135.685867
139.505875
141.149704
141.675293
152.755814
142.983307
140.284973
159.454987
159.191574
122.686966
164.433243
143.673813
127.882256
150.074127
140.769180
153.151855
151.235077
135.270493
144.810501
146.828903
144.157028
105.924889
152.544876
114.050285
159.912491
143.336395
132.551117
142.528534
145.536163
145.071182
139.197861
130.267029
157.482773
125.009705
133.033768
136.939713
117.074051
153.684921
124.225182
143.275635
115.934174
123.537804
153.701630
163.470703
158.398804
141.997665
168.373627
136.106369
132.154434
52.675930
-30.325499
7.958996
134.193954
115.612366
145.441620
123.689430
142.995117
127.459503
140.387161
150.443848
158.731033
148.289261
161.584686
165.208527
165.496887
153.456436
136.811600
151.101196
160.637131
143.017456
143.748871
120.501579
134.355591
132.246063
147.710175
144.464783
159.468735
164.863815
127.639122
114.471100
153.917130
178.110718
123.936615
157.024277
144.370773
143.867874
159.598846
138.480026
120.861107
139.833725
141.160095
148.495865
149.257797
-41.239029
142.234344
152.768646
166.240967
149.999054
152.730606
5.889792
-15.867265
-35.089813
-50.079376
-18.586452
-35.128441
153.661392
142.302536
151.348236
116.723145
139.998215
141.841003
137.447388
149.738693
138.586044
148.164764
135.334564
119.522743
145.424118
158.645004
140.557312
135.321701
149.243988
149.975876
112.872185
8.132601
-36.923992
-37.337761
6.001851
21.337948
-20.364115
-20.759649
-46.275593
-10.862105
0.943983
-1.013943
1.783886
-39.994907
-44.993481
17.507326
3.196472
-41.899235
173.440781
131.223343
138.811752
131.620026
136.806503
145.541550
138.967850
150.428574
152.223618
160.340790
144.485123
146.937988
133.029892
154.386322
147.550674
117.339226
144.673248
138.256317
158.351883
-25.611197
11.033852
-23.700102
-46.254150
-23.632149
23.729549
-47.252827
3.030024
-12.085304
18.693218
-21.570915
10.764774
25.166700
3.017853
7.096746
166.815948
144.447174
134.068329
134.048187
168.703491
165.951843
130.105453
170.942673
159.690552
121.245140
169.277252
142.755920
109.560890
134.776230
126.252228
156.169373
149.636841
152.142105
145.472748
6.748402
-30.965374
1.148247
11.818149
-9.409221
-33.581909
0.984966
3.616713
13.066389
9.593147
15.700546
-2.823275
-33.751259
-56.427536
-36.344471
29.410906
163.590179
145.403824
-3.214062
37.263912
151.529404
-39.050980
-29.157181
32.848293
-10.959930
-2.733517
-30.059248
-4.103937
14.718399
144.369598
127.029587
146.771317
125.061783
139.890701
160.338821
160.665314
140.870789
117.859978
128.318161
168.757950
160.769928
146.849304
7.370650
-29.687729
1.274261
-3.974339
153.124786
137.809448
153.081329
130.789612
-169.806625
149.142334
137.020187
150.276230
146.410904
136.939316
168.748520
98.616577
135.683594
144.611267
128.218964
23.015497
23.586863
24.040382
11.178714
18.415863
30.651281
31.118572
145.565063
143.257660
117.758217
149.536438
148.635757
154.079224
142.092514
175.100449
126.995644
156.408310
126.866081
131.960800
140.910797
140.676285
139.504578
141.429428
156.156418
110.675987
157.862076
147.384705
141.893448
150.078751
154.032959
141.915283
5.194860
129.434250
150.474518
156.798920
150.135696
146.227478
149.641403
151.047104
148.818619
178.676163
142.440125
167.063660
130.678497
128.457184
153.398651
151.369919
-41.223610
44.284245
-10.419788
-17.051476
-16.348015
1.468071
141.162292
145.469589
117.450096
160.987183
151.858597
169.118149
136.304794
149.867722
124.830910
138.298721
141.367950
150.747223
135.508209
94.515579
1.405417
-48.446442
-20.822849
153.530060
144.045212
169.823502
101.672760
137.779190
140.552734
156.408066
118.710945
159.511826
146.581238
130.141129
108.936501
136.235199
142.850311
142.473953
150.403732
139.478500
142.672318
150.711426
137.296341
148.231430
139.928909
172.456665
156.287109
116.205605
150.383026
158.619583
165.832092
143.298706
139.108109
119.644058
148.886017
140.416885
145.040710
121.404488
154.317413
141.744766
155.369522
102.412781
151.800980
142.731033
142.652710
142.351196
160.264740
146.561386
125.630424
131.439804
149.894089
158.021301
142.158325
-177.143692
120.105865
157.747330
125.026512
155.298630
149.472855
135.846527
122.454262
158.775879
16.594652
-38.646259
16.676451
-10.591097
-11.280270
-38.533512
37.328247
10.571532
-2.073676
2.088160
-33.536732
24.691816
-46.523193
0.720636
-5.524496
-47.183807
141.163361
146.378708
152.022842
142.074341
146.622269
130.437241
128.626190
141.443253
140.997147
6.530117
148.136414
142.227188
139.267944
142.599945
140.032257
130.588593
141.404160
2.750152
17.697454
133.907715
-23.492178
-19.048229
-26.765932
-16.146648
161.042175
162.853592
147.425797
166.304016
138.148819
143.093475
134.930283
114.898460
136.634109
144.641663
152.717361
156.175461
146.740173
157.307205
133.427368
115.400452
153.900650
155.431442
143.728256
144.398361
137.418610
-21.144691
-33.775528
-19.004501
-42.160217
2.218055
-38.249271
23.387833
11.305643
-1.331486
135.131470
147.689957
113.956482
155.218246
141.410492
163.363159
141.083206
166.680283
138.252563
152.935638
120.926880
144.643066
123.198479
143.956680
142.928955
146.025726
138.509506
140.645691
131.731140
166.242615
148.426315
147.980774
134.713364
-16.163048
-22.345713
9.633086
-97.556168
-41.468105
6.616632
-12.528841
-41.183296
-29.754301
-36.408291
-29.317165
155.623917
51.988850
-135.074173
161.130859
24.135345
-123.898575
48.537666
11.675397
5.239852
19.865688
149.321289
82.284462
145.175217
139.996841
157.378693
146.060699
-10.110248
-0.000000
-0.985363
5.588932
8.637700
-8.339812
141.506592
105.081993
-10.654806
146.326981
151.666412
119.390388
162.439270
154.991669
137.862549
152.766235
147.599457
-142.102112
155.237701
120.598595
148.774338
153.172897
155.413269
150.762253
135.257401
124.186928
139.406937
141.242935
149.684021
134.187195
149.592789
159.272583
148.669510
121.214813
131.462753
151.141785
161.870193
-2.213816
-2.241841
-34.475048
-26.484711
4.910114
11.749217
-17.761021
13.319538
7.181929
-41.634583
1.099673
-39.967068
13.548748
20.663067
-7.942109
-14.076390
-39.654526
-34.222385
-9.859794
-6.077864
6.745146
19.359051
139.543411
147.291061
-43.627655
-34.140400
23.627174
14.338692
-31.007053
-27.598051
-33.884735
-32.393139
17.683035
2.900903
130.513123
30.119749
140.860443
-127.367622
-166.948395
56.173603
61.202351
57.274242
25.587215
156.276550
146.439682
168.154938
-33.807350
153.435654
125.541763
123.420586
-33.541027
4.550058
118.112694
133.250885
153.538406
141.880447
142.176682
137.063217
144.867126
156.382477
146.523483
130.526459
158.919724
125.721497
145.774460
153.544708
147.832901
142.352890
143.047729
148.214325
152.477890
155.696350
131.211121
118.789650
121.670662
155.792923
124.924606
147.377060
174.369934
144.995117
159.013718
145.571686
170.004623
150.310486
145.303711
152.881256
153.733765
139.271927
139.936035
151.002274
163.221497
172.631577
146.667221
150.003387
131.815292
152.712036
25.999935
36.602772
-148.564407
-6.963339
-177.505417
141.366425
147.792969
128.186218
148.176483
164.695419
-46.243961
152.810089
148.846558
164.005554
142.842484
150.539536
145.743301
155.226593
130.543030
126.757088
146.325073
151.244431
168.333603
-26.331139
-8.687290
21.974129
5.928305
4.898250
-31.599384
1.358115
3.454737
-42.153988
-37.032890
-26.036346
13.663911
-34.315727
4.914063
5.059621
-4.672692
1.432721
-2.914435
-3.591995
3.405133
143.342026
142.375732
138.998520
126.347015
142.410339
144.611008
147.467300
116.708054
146.317032
147.117386
-1.064960
19.720997
-2.797923
5.088350
-4.645068
8.628190
-19.828026
136.415619
153.990616
149.939346
144.179184
-22.116285
105.953659
111.317574
-19.483786
-28.141733
-16.130812
-2.631208
142.512680
147.351166
147.261139
137.736053
163.927933
150.170792
164.351608
131.870087
131.201065
151.210297
-24.310848
-38.684891
2.811185
-4.605343
7.803736
148.721008
143.360291
141.517197
149.689423
143.325134
152.187424
156.493179
132.157715
163.543900
152.404068
164.224518
127.900589
153.548492
126.150681
160.409134
138.487137
153.301422
163.480759
149.679214
176.731873
33.244171
25.720062
145.293686
140.944336
142.695557
-11.070442
10.612406
-25.606796
149.094528
147.969620
144.574875
122.500366
150.037628
151.855103
-178.119019
144.881378
156.348999
158.615448
132.446350
91.595924
124.583603
149.262878
171.888153
145.251266
151.434860
169.427429
141.499786
147.317093
140.741180
130.983810
165.057343
160.247559
138.640701
93.857925
138.271027
136.062271
142.792999
170.986099
128.480499
151.938156
111.868492
112.479385
175.321182
152.867081
137.651093
161.179062
140.482880
162.847839
139.451584
127.241814
19.626211
17.482573
159.637909
134.801590
152.581345
118.836884
141.439011
3.147094
-20.496115
1.468338
-2.497948
20.607792
4.168143
-6.941304
30.066692
162.068390
131.296997
116.042763
165.887177
122.776062
136.482361
-178.764709
176.353577
144.272568
139.011032
136.812881
160.552261
152.612946
-5.776789
-13.468616
53.847046
150.676392
130.126480
126.296913
147.491669
129.767715
135.032990
173.647217
159.867462
135.274704
135.866165
144.625854
160.658707
144.128677
146.084320
149.542099
121.193970
152.174103
79.449898
146.660522
141.627808
175.680740
141.451050
147.664688
138.193115
-37.239891
-4.815115
-18.392044
-26.648958
-50.428799
7.272515
13.593020
-37.173412
-45.328934
22.732222
17.634638
-27.208406
0.880934
-42.436668
-25.006111
18.010689
-39.140385
154.518768
138.715347
149.235367
-8.529541
-29.061350
0.741513
32.297028
148.266693
134.107773
129.050980
150.637360
165.400421
164.225967
153.855637
131.201965
135.840714
143.055603
164.283813
150.386246
153.226837
166.235611
132.826721
147.539658
123.506889
131.920822
144.441483
122.136917
129.075378
14.418278
35.495121
6.249588
0.062557
120.263420
162.217606
122.770187
154.101624
143.070084
164.737747
153.856064
142.459808
161.634155
149.420685
137.928757
149.886383
129.322052
168.902878
152.192780
154.176315
114.360840
163.235443
138.493805
140.145142
72.283905
141.714661
138.789047
128.753998
141.859894
-173.174088
133.485794
129.805847
-34.557545
-42.345493
161.308807
147.592377
143.766556
151.876694
124.688034
-178.195923
136.464447
134.140396
149.013702
146.917969
151.146072
140.707565
110.811295
133.279633
135.945343
165.707962
145.807266
144.788589
131.276413
164.006943
148.447815
161.078644
164.149612
148.450821
159.279678
152.226379
114.609062
139.549713
118.477791
142.680542
149.394669
144.527817
126.481682
149.549835
128.303619
155.171249
173.573639
128.248459
137.768799
122.028137
143.209946
144.924210
156.821091
147.966415
139.526749
141.405106
152.692200
-26.857092
18.927891
-34.776676
-44.989960
-18.172253
154.062180
138.686829
27.340017
-11.433371
-14.513921
-36.075516
-15.980376
28.330574
40.469074
-44.346870
17.686069
126.538376
135.677841
140.511475
158.648087
136.673203
163.845261
150.927841
143.561768
137.369400
155.419220
130.885132
169.780716
152.806580
143.892288
163.029633
159.690216
150.235596
135.278595
136.066101
-42.707043
18.444466
9.838111
-51.696850
138.725891
144.083679
116.848206
159.591232
149.672531
154.341537
153.113541
156.145523
130.380569
144.242035
154.194672
134.788635
150.346191
129.943542
118.926918
166.868973
139.526093
122.184891
134.505341
167.374771
129.701279
126.885971
132.260971
146.928223
132.357040
147.220032
144.003586
29.681688
166.855621
139.895981
148.972275
142.798874
148.261246
164.396576
141.081177
158.856033
143.493622
141.778671
143.853745
167.217606
154.519150
137.496780
147.143936
152.499619
150.451080
150.821686
132.085449
107.041527
166.792160
149.277466
132.685211
140.744598
157.166687
-4.394405
9.486843
61.408218
164.150345
170.190826
141.931046
153.499634
151.792526
157.723450
133.461700
145.119049
159.529572
175.208908
151.738266
156.396927
146.960587
130.109222
137.481934
160.130707
122.648773
140.445450
15.718672
-9.440691
140.399963
134.282516
135.200302
143.796570
23.830116
-44.851952
-20.710089
-0.764894
-7.149925
140.138611
163.721481
159.001495
137.971481
156.772339
122.412689
17.957121
2.210188
128.626160
145.215790
147.429413
172.511246
148.964828
114.072807
152.872711
152.987549
149.454178
145.679138
116.120560
143.505173
127.217583
167.018295
155.184341
139.561829
146.468430
129.489594
154.856750
118.999771
160.122360
141.272446
152.869400
107.972374
133.893799
149.221405
161.735764
163.002075
130.800049
-7.808639
145.949692
145.662277
155.813828
126.278183
131.095856
119.398247
153.235794
141.819427
119.903374
131.114197
143.482452
114.817986
-21.772701
-39.181828
-51.374779
-3.320835
-7.571652
147.748276
152.748428
144.574661
155.855255
141.864197
151.294128
123.588158
135.099258
153.577499
147.783676
159.394714
155.169815
127.413567
155.735962
-177.455688
142.279556
124.233376
140.333008
156.638748
169.529770
136.673096
137.242950
123.831078
120.646545
163.437180
147.392563
150.889572
138.932755
132.657928
168.729645
152.854904
149.823029
149.802322
164.123459
154.705673
166.367447
140.857361
136.988922
144.293823
144.516846
136.688385
156.268082
147.831589
150.207840
125.979073
133.909729
154.641357
132.399597
108.963120
150.321411
142.299622
152.657608
158.393250
157.226883
14.824402
7.952112
7.274539
-3.019863
17.569532
-0.263187
1.697082
48.138279
14.568545
6.267914
-45.241520
14.293544
173.101227
141.265182
133.343933
137.707260
117.716080
143.992538
150.109085
133.255234
134.642059
148.330826
155.577637
147.682144
146.914703
146.957581
168.774658
148.365555
140.991272
157.120621
152.256546
104.278519
148.792816
144.473969
141.897125
165.564728
159.230453
122.118309
171.226547
139.312241
138.702026
134.646759
162.743820
139.303299
149.385437
154.162384
134.680908
151.732407
166.215042
28.744467
10.839048
146.820343
-178.745239
138.019623
143.211868
167.563446
152.264236
149.339432
162.385117
131.231781
142.180679
154.028198
156.991470
150.605957
3.717837
143.747528
153.878220
149.598206
160.603149
155.312210
112.723579
158.882370
141.167496
153.850006
134.857834
137.381042
157.626602
126.256897
152.387497
139.499924
153.214355
144.017624
111.080627
145.936218
143.027893
149.267639
141.639252
165.215103
129.202148
141.948288
144.182205
141.352005
140.110855
-178.108963
124.204262
156.770782
155.987793
150.407211
154.770081
142.196457
125.514557
138.876831
165.651123
121.841194
147.723999
149.784714
132.845963
150.614594
151.473770
166.407196
142.080338
115.004944
142.848053
151.123077
152.797409
127.156754
139.336670
142.995132
132.191574
149.685165
172.240005
155.376068
126.083649
146.029404
130.234192
129.279984
120.834068
151.110596
171.594086
159.963547
159.601807
143.518448
146.498459
157.687073
136.486221
145.185471
144.358032
120.462097
141.631470
147.164886
138.457458
152.801880
128.336594
139.155670
149.789398
152.696091
148.775970
157.179733
162.728134
126.865662
129.850250
134.823868
156.880219
160.304306
140.416580
102.118889
119.657898
156.649017
-31.532745
-8.776529
145.811340
157.350586
148.470001
170.256714
143.505035
141.985886
132.964645
136.343628
143.100235
152.582779
142.621796
154.548172
146.117493
154.261993
131.308441
161.130112
173.789642
157.961868
155.138885
115.643074
127.772682
148.595108
146.878677
155.472107
137.676727
148.082886
143.170364
142.415527
152.249619
125.793404
132.543823
160.389984
128.306091
165.997803
167.797516
141.320328
120.456429
158.852188
157.044479
137.000687
105.315666
158.967163
158.811890
169.127258
134.533401
143.380966
135.098770
144.006424
134.865982
135.754395
151.813812
152.026810
146.052551
141.640900
130.415939
130.329010
-175.420029
155.517654
134.928955
166.336014
148.675629
97.287910
157.387329
152.514191
146.696350
138.126831
146.403656
162.613770
137.168915
156.036987
162.566010
146.521011
138.734970
155.261017
136.043701
8.018145
-0.679262
-28.739538
-42.936981
-45.135700
134.413803
9.192271
150.646637
137.584656
146.271606
150.709915
111.642998
139.723114
-28.725544
27.036400
-45.365822
19.929386
-27.787182
-8.541712
129.506485
145.170166
-32.170834
141.678009
139.641159
161.124268
166.305893
172.637466
151.404785
149.353821
129.044708
139.549118
149.316376
144.556488
153.991135
148.633469
136.553116
179.167938
136.790512
173.340317
162.878677
153.114288
151.207108
144.819397
159.931076
142.826721
137.209320
138.174500
147.437134
146.577377
137.773544
151.749039
5.672191
-20.698690
119.668129
140.659164
152.813034
166.342422
140.767395
170.475494
-138.760101
147.626328
161.359955
127.964447
137.931976
156.224197
147.073257
166.407593
133.204742
136.848633
143.741714
115.858566
144.049316
129.974518
142.910309
155.949692
101.307487
130.139999
156.036179
153.799194
154.980576
153.679626
145.276733
148.921295
155.172638
174.113861
132.480118
160.396515
157.140274
179.777939
-28.138388
28.171398
6.708995
-141.727371
139.381866
12.064441
144.957352
151.260483
150.621475
-20.807905
-122.270882
111.008751
159.386993
143.728867
130.943222
142.700546
144.154068
125.887070
136.749542
120.917892
140.135452
93.995827
4.035898
-0.268341
-13.283008
63.223396
-31.911684
10.388927
16.105003
11.548008
-42.068794
28.596716
6.586212
20.196617
146.561752
158.377502
171.944397
158.285492
161.993637
141.400711
149.407974
160.144882
163.157883
104.569397
138.271957
158.928665
144.817032
152.567780
172.333527
160.646866
142.379929
140.000275
166.952255
160.102127
161.949097
161.877106
140.568695
152.351105
158.035980
127.752274
5.667248
18.239738
31.815033
-1.921015
169.420731
147.124695
141.405228
139.675522
140.538635
152.259598
171.244141
149.571686
138.169098
130.024963
148.276398
156.333389
151.742813
159.519547
-15.010738
-18.886513
0.700813
-9.571031
-0.375344
163.112137
153.149017
134.133530
-21.729645
2.088535
-15.951820
-3.644057
-16.749117
-31.963394
-29.471722
2.691300
132.431564
131.909348
136.175018
161.672943
151.974548
132.943512
138.977264
144.675873
132.213043
144.000732
128.648972
152.445190
136.216339
155.672180
140.488129
129.768387
150.157608
150.454559
168.480133
149.300140
151.097549
162.383484
124.409798
128.771042
155.378265
130.623291
169.462906
135.557526
157.630478
160.084091
159.309906
163.431992
138.783936
137.457932
135.595261
-24.218662
-14.981385
6.110001
-46.769501
9.483319
139.355392
169.054611
141.715302
125.423744
146.168869
146.646164
139.923416
142.796204
139.572861
147.573151
164.147675
147.232025
141.872086
127.620903
148.221313
142.974060
152.848923
158.725769
125.135017
139.937469
128.815659
136.646622
142.226288
144.155975
148.183060
-46.281837
-21.644457
138.025742
127.326004
136.017029
142.073944
161.795197
171.621841
113.950104
145.273010
138.461456
148.912262
128.705643
155.657867
145.484406
157.460739
151.385971
143.336853
140.719574
133.707504
159.806625
136.218933
132.048264
121.857765
140.984390
135.027512
149.020767
147.585648
145.564606
161.191727
178.122147
163.703354
115.561127
161.896881
108.402939
150.295639
134.400238
138.345032
128.120026
153.282257
132.395966
165.571335
153.599106
130.885727
139.193558
137.237000
-10.949040
-22.822525
-20.252037
-42.670288
-26.498308
13.366241
-17.192369
19.912838
-19.040514
-45.606239
-41.711689
-35.079445
-11.595712
-94.869385
159.105667
154.990921
147.540268
157.777390
115.805168
155.419891
167.426910
115.954407
158.916229
128.803177
117.145180
128.752197
155.183044
150.135147
149.552307
166.135101
146.689453
149.892807
168.535461
145.543610
129.008392
150.531754
139.359238
143.391449
110.947304
126.612274
131.111511
119.551735
-11.073306
-19.158651
136.776489
153.406006
122.409035
146.446167
155.775299
164.881363
119.514862
124.152054
155.185745
148.585297
155.456635
137.873123
147.115005
143.506683
165.733917
146.898148
150.702026
168.254959
148.399841
123.884010
147.103302
173.181076
144.890045
137.876953
131.467834
157.046387
150.621567
154.260910
146.600937
161.082901
156.379745
153.560928
127.923943
115.024834
138.516754
156.450394
-36.515205
-7.574425
10.624971
38.415802
-3.531527
-3.904197
-45.110004
19.849148
5.884498
-20.166405
-5.609687
6.271573
-45.248322
-8.481769
-7.657219
26.815258
-8.184556
-8.951046
2.396534
23.699305
56.992844
-34.680031
23.525764
147.612259
163.604980
12.984369
-3.971431
9.295276
6.103709
130.537689
159.642258
147.922821
-27.734818
-13.432616
152.026260
148.325073
159.518188
160.937195
127.964874
7.122270
-20.977673
13.934149
-41.045010
-0.370094
19.173847
41.421669
12.108950
-39.532482
-31.548609
2.346936
-0.230700
-24.243378
0.027976
1.164661
-2.301037
11.809842
4.499627
-35.539505
-23.053890
-27.668789
8.706442
104.921234
152.907623
137.249771
140.688309
172.082260
154.518906
166.583313
150.066727
150.052307
152.192825
149.988358
163.652176
132.591995
153.062042
154.803024
141.292175
134.920456
135.594254
131.682785
157.009415
160.887039
122.562004
168.447693
122.286552
154.679413
137.716644
134.005356
153.564377
177.599869
134.746841
117.524055
167.237915
106.183006
147.315063
144.832870
162.440063
141.220749
152.842224
135.451859
-33.763172
-50.842957
-17.327072
-24.267344
19.286360
147.633987
136.975281
101.326637
160.909271
156.735718
162.108566
156.504135
145.793213
142.873154
-37.473755
0.220287
-39.939175
-4.344740
-0.868406
-13.788334
2.862454
-1.874297
108.785240
156.469879
143.884613
140.465942
132.857620
127.553162
143.140442
142.866150
164.375397
135.792114
154.190826
136.545029
125.523026
127.936264
120.113159
148.202148
147.964294
148.681274
147.324188
169.166000
142.048340
113.879951
121.784058
146.123535
147.408813
156.554092
160.619278
153.707458
132.469681
109.155663
145.451355
-1.001515
-9.393270
-4.415525
161.370956
126.533165
137.096619
123.094658
128.257828
173.152908
144.589188
154.818893
166.344269
161.926529
-54.773109
-46.096985
-40.196728
15.763222
6.600399
21.552189
-20.881727
-21.375843
152.717285
156.878891
137.949387
142.783875
143.550308
153.694336
145.103378
127.534035
127.572586
-174.816422
133.364716
139.449020
-37.582489
4.565187
-134.675705
139.443497
152.042297
131.316742
130.115875
147.130875
132.490158
138.139374
178.101318
142.318359
-45.272762
-17.747646
11.205212
-15.569560
-6.525822
-13.446839
26.496861
-52.217400
-24.429779
-23.543818
5.698529
-31.744265
-23.425110
152.886917
141.449173
145.072418
161.488907
163.489853
138.610992
146.374741
153.881317
162.295166
128.524750
150.309341
28.327932
-52.940666
150.388336
131.379395
-24.260714
154.851761
163.878723
143.983597
144.398010
153.553574
137.703094
164.834991
146.575394
175.091705
129.331955
138.086517
144.410736
114.092430
138.603546
124.628105
156.268845
148.169205
156.336777
174.827393
147.596176
155.944687
151.207458
-11.940418
-11.926777
127.302292
119.670219
149.113510
126.095589
157.138077
151.670303
140.954422
174.106979
166.701950
171.410751
156.628845
143.392136
137.768982
153.459198
109.940277
163.046844
179.944046
149.038498
147.616745
164.529892
144.302490
129.204178
149.569595
145.622360
111.003250
151.609726
130.430923
156.424377
147.314819
144.163269
-43.154213
-49.834343
1.149269
-2.098258
9.359101
-38.226639
-22.006897
-9.486490
-40.055836
-30.758072
14.526329
-26.117922
-1.130558
-12.204032
13.216493
136.533295
150.408386
141.847595
177.587006
153.438538
149.412399
178.287064
160.054611
-4.782457
-12.970925
147.972778
119.274300
163.011398
135.293411
148.716705
154.436874
158.476776
144.068878
143.413696
128.575989
121.132431
-6.390343
2.063553
13.488586
3.982953
139.950851
144.961563
123.795761
147.870346
-44.755230
-40.618919
13.128856
-1.482001
31.587994
136.592407
153.143585
123.507774
-26.518187
-44.979908
9.723948
-43.242161
3.724415
-44.309254
9.695965
50.201813
137.367752
142.192703
122.339035
140.786453
148.164566
149.673965
151.749374
119.678528
156.340668
120.741814
132.818970
155.888824
141.126923
130.110687
146.323441
150.784317
158.416626
148.144806
138.813568
115.600014
143.816269
134.816940
140.223114
151.797119
153.264908
149.048325
115.925941
109.339554
139.691650
142.146423
145.799255
131.061310
144.164200
170.637863
134.828293
157.222229
160.129501
163.889191
178.983917
165.171204
148.327011
145.673950
136.095123
107.838081
151.798248
146.121140
136.545731
151.710266
179.123734
131.420776
137.670761
140.184250
121.215317
152.950150
128.199570
172.942551
139.446594
141.689880
153.403366
146.233353
151.121185
152.449127
116.463776
152.235901
152.422607
155.561707
118.970650
115.983665
128.197845
172.912735
171.511566
149.385895
-37.597179
-10.446210
-26.325705
28.601990
-21.834967
27.704187
1.154197
152.075989
171.234634
90.941887
109.016815
152.777802
143.774582
81.347023
18.910564
0.437902
-12.588931
-5.479618
28.166492
10.835452
-29.271420
151.010712
143.818207
143.858231
122.489548
121.106873
-172.867371
118.388428
141.500183
147.097427
140.789948
117.096016
159.598694
132.279022
156.680740
-22.874626
127.126205
136.443604
141.093567
131.145248
138.011230
157.412003
117.672539
157.901489
147.152039
135.839066
151.970230
152.111832
174.237839
149.456833
124.035683
143.439499
-165.195007
18.153191
-170.269073
164.842438
28.141104
52.460983
43.995266
139.432510
146.280746
-46.852711
-47.588993
-9.796029
33.419022
7.418466
-54.019669
15.901566
24.009102
22.047026
-33.164295
15.723071
16.872265
-15.410913
-14.711583
4.860590
18.323263
-39.415966
120.996483
125.857841
150.716980
138.058685
145.086395
176.835892
136.374374
164.847336
117.416916
161.174362
148.168350
160.891174
137.526413
146.422852
132.877747
120.191162
159.253113
152.124588
146.757065
151.201477
142.989716
137.984970
161.600464
141.613297
169.051346
162.474060
151.686142
128.457291
-28.901974
-4.684499
9.147010
33.307045
-11.880102
11.947284
141.325577
170.404037
148.367416
127.385292
148.723419
131.521500
153.507889
149.186401
0.973777
1.010850
126.268974
154.874023
159.084503
167.926239
146.573441
127.027893
136.314529
148.221863
152.940308
151.500275
152.331100
-40.646435
9.342686
-35.630844
-2.144115
-2.449445
-2.333471
9.833934
-29.976482
-43.577126
159.402771
134.603165
116.988853
161.320328
144.024399
151.697388
155.654282
138.275299
143.374847
145.285797
147.992249
147.874359
149.386490
8.144928
56.464298
159.072144
155.188751
-23.061949
-47.210339
20.779499
151.622314
159.219070
120.438416
165.617325
147.162872
147.921112
115.251961
141.362259
136.640533
133.416428
140.510773
-48.657513
-62.870834
-44.579693
21.189058
-8.248383
-5.603466
141.256851
142.941269
129.859436
143.914597
152.061417
156.821396
146.390335
125.182625
128.874023
132.609940
154.411530
158.852570
-178.100586
-17.225658
-41.742710
-18.434868
-17.825157
13.233570
135.140945
159.272217
145.667709
145.481277
135.946686
139.573166
118.359619
141.023193
146.434814
58.582497
148.558411
36.448727
-135.248169
45.940998
136.875809
139.639038
113.045494
122.761581
128.004822
129.966476
135.255600
141.177353
132.656250
154.831833
137.699005
153.783997
164.935638
159.328461
127.696953
156.580750
141.158707
161.216034
140.063126
165.580566
108.543823
147.673767
158.176224
140.094254
148.470795
147.386230
133.177856
151.004669
98.380692
147.925858
129.803589
163.684814
147.734329
163.188995
-177.273361
142.003250
-165.191879
150.361801
146.349091
166.026337
146.726547
152.194366
150.820023
105.118996
136.042862
151.840897
132.280380
138.252716
120.393280
140.565125
157.591293
