# Supplementary material for: Comment on 'Valid molecular dynamics simulations of human hemoglobin require a surprisingly large box size'
Source: eLife. 2019 Jun 20;8:e44718. doi: 10.7554/eLife.44718 (PMC6586461; doi:10.7554/eLife.44718)
Supplement: Figure 3—source data 1. — The zip archive contains a README file describing which source files correspond to the different panels. [file elife-44718-fig3-data1.zip › figure3/panel_B/box1/psi5.dat]

163.822464
158.284714
157.220718
134.318558
158.066864
148.877930
132.297668
145.261063
121.872559
151.788101
151.731094
142.555359
168.566376
140.455048
169.283081
140.375870
121.290451
178.087860
146.241013
138.865799
128.688522
151.998581
165.591110
154.470291
129.374985
155.724396
152.346802
141.072968
54.599983
25.541069
134.721344
161.731750
140.450790
122.557358
144.239777
122.913521
30.361706
-5.108487
-126.808067
78.279121
22.774271
-177.825684
141.855774
138.968185
140.535950
132.235092
95.419273
134.747192
139.600555
132.194061
161.430771
144.978378
166.984177
130.980103
145.394470
22.468615
0.173589
-21.004330
7.494911
-31.474272
147.742813
133.041504
147.216995
140.001297
144.730576
134.519318
151.010315
155.949036
145.853317
118.283035
-47.545872
-45.924995
149.903763
126.569817
145.382828
141.479187
157.341354
133.732117
159.733505
128.479950
131.135162
101.857918
154.380341
145.400909
140.820755
156.652954
158.604095
133.559113
140.436081
142.219849
151.921600
161.198517
140.882065
145.107361
137.159637
153.877319
153.988235
135.083893
172.065323
134.685776
147.676376
132.033401
141.639572
159.568192
151.955765
148.927490
152.005356
158.443039
47.369446
153.289795
46.004272
11.624558
173.394089
132.055237
141.808151
128.258728
118.244598
133.564865
151.029007
-173.965637
161.349091
136.642624
159.208069
165.581787
147.654495
150.418243
148.484756
162.419235
147.642288
146.373672
132.844131
163.006393
157.439560
146.318970
154.845734
144.240097
132.397232
147.603790
145.615631
145.449860
114.976639
154.955002
126.145569
142.481842
157.769287
127.502396
120.411995
169.688004
112.375450
168.038818
141.542984
150.479919
178.149658
-175.626633
159.102234
145.024628
116.607307
150.738327
145.298096
155.040649
154.742844
132.730194
121.546242
117.912949
149.797531
137.371017
75.209175
71.771812
-149.507843
132.292252
-146.582169
-151.254761
42.759678
12.076999
27.614008
-38.215424
-18.920057
-10.182905
-26.128950
-27.486975
-1.357394
-30.249929
130.443878
134.317978
153.189407
145.960068
144.556976
11.538502
10.571998
-41.907097
25.870344
-37.989712
145.258911
134.759460
138.194870
147.678406
145.831589
156.915665
136.469193
157.182449
139.628662
141.630173
107.869537
150.609268
175.414978
150.489761
133.071655
178.029297
147.642502
154.539246
149.524612
161.610306
138.290756
158.076385
133.460251
160.362030
153.288208
169.409485
137.699142
158.496628
141.105652
166.653885
132.650345
138.201874
135.562439
139.587723
111.865906
127.428154
152.134689
139.168365
150.298645
150.589691
127.569855
153.302628
114.780968
145.670197
-11.643001
-33.410797
61.410393
126.178871
130.193497
149.888382
142.304764
139.682037
147.847443
145.606033
143.972336
167.824356
122.600212
164.897018
159.190643
146.778885
166.318680
155.227417
163.215820
132.077850
144.873184
150.168793
124.031555
171.924072
161.247787
146.436508
142.666443
145.816116
144.684113
148.726044
138.665680
22.328756
-78.939331
-158.992355
135.595840
143.933121
134.380371
99.736618
128.856857
163.627121
158.967789
132.847015
135.552277
119.838135
170.836975
176.319412
128.679916
171.778900
172.998718
157.574829
149.089920
157.581665
167.342667
145.723602
132.874603
159.213257
116.303223
-175.841019
157.369308
161.418091
146.586960
165.339005
127.700348
149.194412
141.226807
152.108078
139.377182
143.223648
166.076691
157.798737
130.042694
128.551422
152.434586
154.965012
160.073425
-35.587635
13.016325
159.814941
155.371155
150.268494
147.871262
172.393494
128.694550
153.196793
143.578354
24.803246
-1.619792
-12.166965
21.344658
14.976140
-15.479581
-4.757693
166.954590
140.481644
118.507027
170.319397
127.035873
127.105934
139.786575
145.003647
142.617355
160.505585
156.631500
156.847580
111.795013
147.204712
164.292343
157.343857
150.801285
155.001770
123.651787
147.265213
115.107544
126.550705
124.936897
145.271042
-3.480147
-21.031363
-3.357247
-0.919836
146.206421
151.738693
151.144791
148.444260
143.124664
142.661301
164.565155
158.760468
179.405518
154.588150
146.779633
137.601364
152.857925
152.245148
-44.213791
-1.104290
25.485210
14.250087
15.702806
-27.540562
-13.736856
18.958923
-22.532162
-50.942493
-1.971693
-45.783249
-8.408005
-11.030943
138.275009
85.968170
51.310299
165.422668
163.677505
150.734741
118.099754
150.582123
107.384590
134.723938
169.364944
118.622772
144.460526
161.929001
168.826309
148.649307
175.903168
146.957535
143.018082
128.098099
146.500610
108.382027
136.211182
151.482681
136.144287
157.505539
159.081497
120.627968
153.221680
160.402466
140.886780
146.057495
157.539597
148.487793
125.202377
137.759750
149.118698
168.161316
142.609039
35.467869
-57.124706
129.255203
136.364304
142.795624
-54.938915
145.250504
168.103256
158.871506
166.320480
132.439056
143.051987
134.570374
134.177780
141.201401
123.906563
141.985535
143.159119
137.732864
136.582169
137.462921
159.781311
153.012192
143.934219
141.600739
158.768921
141.812393
175.007263
151.533417
130.497147
152.433624
148.152557
17.713467
17.344149
126.791489
137.942368
129.981659
173.993500
137.535416
143.605560
109.209908
162.265671
134.705505
157.137039
134.086700
143.512573
137.078308
159.933044
155.072906
138.757980
155.802795
130.687103
142.488861
-42.968815
164.450989
138.244659
116.066162
157.578674
142.686722
-142.304886
148.074295
141.868073
144.012039
155.177032
108.244293
145.824005
106.984200
157.917480
-166.994431
140.869537
143.347656
159.727295
157.107376
146.693665
156.588470
153.490677
129.364777
142.482574
136.544220
172.051773
150.184357
163.221176
151.162918
114.827003
130.635818
168.703094
156.430374
149.115341
139.103531
140.565201
178.190506
153.073074
174.238892
135.347366
142.161514
35.551105
-156.093384
136.136826
-132.981155
-109.650558
-163.236633
68.572594
59.814632
4.210544
-148.426010
-143.702469
65.025421
-123.265594
-177.404282
-172.833572
-157.392700
-142.893860
156.210953
149.767075
131.194641
159.802368
135.056519
171.290527
145.878754
155.586136
159.447235
142.620377
162.725159
110.007179
155.470261
141.662598
-12.537953
9.196246
-0.538503
-37.671478
30.981354
-7.384878
147.741516
134.339325
139.162521
147.530594
154.133820
142.719162
169.864456
148.504150
170.808334
156.399933
158.011887
109.570869
147.348297
142.296158
149.314285
133.248917
166.761047
143.086807
125.101357
166.269119
7.524491
122.763870
143.101990
149.928833
114.647682
113.762764
157.207779
156.068268
147.769287
139.143188
104.034142
151.028046
158.292740
98.527367
136.175781
142.358185
112.923241
135.218613
149.265442
150.929626
163.309875
158.005890
149.087738
153.906250
154.077713
109.521339
137.999359
164.926636
130.097748
128.716690
151.748154
108.899696
142.806351
137.627777
137.963715
157.088272
118.869370
114.042831
120.121681
136.980392
129.621048
123.876213
163.603546
163.170746
176.074936
149.079742
149.523773
147.998520
159.660965
147.900345
138.830154
146.743225
167.241180
156.624435
146.984406
165.682602
155.882416
136.966888
111.255890
136.465042
170.260605
143.886841
125.688988
167.382797
118.005936
151.615646
146.341187
143.154312
177.055954
129.729279
175.518280
137.538589
153.324097
152.142242
157.312622
122.811081
123.670158
148.089554
152.425232
143.651382
121.489700
134.350052
156.441483
172.743820
144.208725
140.034775
150.067261
157.499847
147.642334
111.045609
167.921173
148.048096
139.427155
105.704506
139.112991
121.155853
157.669144
148.490982
136.490707
130.891205
143.634445
141.174866
123.320862
133.637711
152.315857
162.813675
40.464947
145.824585
150.639099
149.920013
144.499695
154.916748
159.432678
132.455673
144.256897
139.110291
150.165771
158.940872
174.197510
147.985413
142.302567
156.539215
178.031677
130.871902
156.290497
151.502899
-154.507019
-168.379074
146.790695
174.418259
156.566956
128.680710
156.441864
135.889389
-13.100227
5.987790
-3.630384
147.047302
150.350540
140.562134
143.065292
36.992985
-18.232319
-47.814842
22.075550
-6.668562
63.510319
141.706253
161.390457
170.525116
139.305725
-5.667490
-19.192316
31.820583
109.957710
138.215393
136.107513
155.144394
134.861755
136.627304
173.549179
134.921066
131.156921
-177.957703
137.709274
137.185638
117.211792
7.654373
-35.742966
-8.135835
-11.288926
147.390427
125.500664
154.535049
150.963440
147.940811
127.606453
159.220871
139.671951
151.614197
138.279358
156.639099
136.784393
129.136856
147.363724
159.379044
150.910187
4.833997
-37.226551
-39.965073
3.751393
148.594467
149.704132
165.956863
168.726990
141.860718
161.681915
141.890747
142.469681
172.087769
151.147720
148.042557
173.085388
163.292099
7.722453
0.475189
10.657354
15.279099
-19.689842
-11.280705
16.464199
137.199020
142.717834
165.282852
141.461212
136.243378
2.515828
133.869873
144.588730
139.291122
130.766037
-13.096988
-30.476814
-16.176071
162.786102
146.621857
135.313843
147.076996
145.752151
150.129318
146.753906
118.358345
153.341660
150.587479
144.072601
140.270554
149.908829
162.881439
176.819229
119.058250
137.817856
162.301346
128.184418
127.791382
12.137309
143.511688
-12.775241
-8.573316
31.540916
155.459488
161.809052
145.091003
134.559708
145.161316
132.032028
139.115616
143.445633
138.100922
144.015488
131.872391
159.008148
149.460770
152.107941
158.297455
-13.555161
-25.340014
-34.149162
-29.382626
-3.794366
-1.169021
-47.073982
152.565552
142.257477
139.830902
143.624466
152.136200
139.958237
157.517624
141.183838
162.999649
150.055511
134.236160
123.172073
164.934280
162.572586
-142.281799
147.623276
149.599091
138.552536
143.140488
129.372681
132.777802
138.183456
163.218399
104.955688
26.403023
32.836983
7.157248
-159.009644
-150.145432
17.482698
48.786919
-164.952042
-131.242798
-141.209396
17.749954
-146.210556
-151.587128
-3.885595
70.785164
-149.800980
124.971214
154.588425
164.182861
166.339981
142.542603
148.949356
111.335167
150.168716
148.320450
169.352783
144.440018
130.166382
165.695740
128.452194
128.042572
-142.759872
171.057159
177.667358
142.803543
148.525848
150.550491
129.471146
140.924973
133.785828
150.761261
136.810745
127.669395
148.124069
126.346909
124.031670
126.343880
160.213196
133.978226
146.742172
119.159187
-153.449249
36.608612
121.527992
133.628708
170.690033
172.347412
145.227982
152.096176
134.304947
176.877945
151.869995
164.221130
177.902664
127.907852
122.652443
146.859665
144.170105
134.866592
157.242844
112.004738
149.381287
160.681808
-0.280463
-7.378259
24.223642
-23.374676
-8.399687
132.231964
146.466461
126.049156
108.124496
142.995636
144.667236
135.918228
152.621246
141.363892
162.660538
135.074249
144.143204
170.651810
148.649902
140.741531
122.445068
141.955338
148.150101
146.770462
176.118484
135.259094
150.491714
-176.489212
138.118408
122.778053
158.274551
152.400696
136.497330
129.599625
148.519806
155.375900
173.977768
133.206085
123.985237
149.462265
166.176041
162.933884
18.007498
-18.305994
-21.121807
26.313379
169.111908
143.135513
144.203491
134.291504
138.396942
142.397202
131.250824
143.004089
116.853630
160.543869
143.693893
136.301834
155.168274
135.483231
149.836319
130.580063
144.416672
116.520477
146.870834
143.410782
158.339127
111.621582
135.675079
149.224350
130.688492
149.703903
100.830200
132.245178
144.421753
114.840591
175.635330
155.332932
152.361771
0.698296
-17.831804
-30.193228
9.724293
136.850937
-58.508560
-41.837761
11.451635
125.679794
143.363129
153.355042
149.442703
164.949585
145.748978
136.271805
165.731552
149.707626
134.644211
115.421158
167.356873
162.759460
147.413620
141.125031
149.419907
162.967377
137.555420
155.700668
-41.557854
147.293488
161.919830
141.895645
157.150192
161.244324
141.819656
145.055893
133.966080
139.770279
166.955414
135.585251
140.322479
137.969971
151.097382
179.195450
137.662079
138.903473
17.430649
130.949783
129.310059
167.003860
152.609650
154.381973
147.041992
165.092957
170.065216
137.819260
130.066360
153.040878
156.279434
142.245880
141.739258
170.469452
153.980087
153.336105
124.715057
141.252731
142.536438
167.268509
164.693939
137.614212
149.251541
117.027870
115.888306
114.842850
149.595718
152.878891
141.306793
160.512695
29.549944
153.529404
169.482254
138.132233
153.362350
147.422546
177.028748
4.644309
29.977554
156.248718
135.177612
159.887421
117.320442
148.054047
150.155792
134.801254
152.272675
135.615463
-80.186638
-21.389751
124.750694
169.515015
172.137848
147.481613
1.995177
0.525632
-0.083929
140.785706
142.170837
159.172241
-16.635977
-38.976677
115.584282
116.536064
151.455963
157.236755
140.347870
162.667542
-178.006775
163.554535
138.744583
56.888489
-38.907284
-36.463108
178.711227
136.100616
159.896576
149.956177
150.555832
139.276810
150.383057
122.971214
152.401764
154.914017
133.404053
159.810349
145.332108
160.356583
142.831268
131.455444
139.979904
142.964020
147.349380
139.169479
155.335190
148.386902
155.047150
-21.090502
-36.104744
145.825668
122.523506
141.192413
168.694000
155.185898
-15.490889
-47.764931
20.706776
126.736229
149.908417
128.851791
163.378082
133.892166
147.087662
170.779114
138.738861
143.466675
156.435532
-21.323395
15.275379
-23.429653
14.643775
15.564764
-45.978310
31.205236
-49.449978
-11.730906
-4.437296
-25.384670
-14.286820
-40.654613
37.628883
-24.045864
75.502777
153.378845
142.561081
163.355057
162.499344
162.579575
110.288544
144.814621
117.719749
119.213707
146.986588
143.023987
2.412894
152.804123
145.469727
145.148651
151.202194
144.876495
150.045212
129.106796
150.971329
115.415344
120.064224
147.962814
146.063950
160.086807
125.256760
47.971119
-14.333368
-23.205410
-39.171749
71.354317
134.996674
132.141800
174.121246
146.616074
160.371048
122.081512
128.883698
142.818909
154.429169
137.171234
168.505844
148.212509
144.249237
152.119965
144.742630
175.692642
1.474455
160.653137
149.108887
167.237717
138.382385
142.868332
158.609772
175.881668
144.628342
-7.215831
142.026611
137.867447
-23.455818
161.822174
156.583267
143.621201
166.871826
128.698563
172.123352
162.036209
134.958588
119.623573
144.013306
128.120239
153.172485
-25.669479
-18.219706
4.114802
141.065063
161.012497
147.325424
150.956512
123.984947
141.332611
153.654388
137.408325
144.130371
138.666519
147.350082
123.816025
147.813065
164.267578
156.274704
123.029457
-167.615509
157.552780
172.750412
139.279434
111.302010
165.868057
131.198364
146.238739
164.476364
139.483231
124.966415
159.532089
148.666656
147.317886
152.646317
157.134171
167.492493
144.100952
150.712494
136.539581
-30.051201
150.502640
142.367111
140.335007
127.221558
151.278976
138.699326
144.492203
76.551140
11.565651
131.292267
168.390305
140.257141
134.657150
124.301979
151.410416
144.595230
-34.083633
-32.276211
6.169933
145.365417
158.852097
157.455490
147.091400
133.961472
132.009186
160.237442
159.980347
144.990585
144.762390
10.596819
-1.764029
131.943344
144.050339
105.006805
136.533295
141.378708
140.784531
146.669113
131.322281
147.499008
149.634384
147.897949
177.176025
144.394608
143.110779
145.478485
143.941727
153.582840
128.610809
144.654846
145.354721
148.167313
149.322922
156.733978
163.844406
156.888184
130.366272
134.295532
140.070724
131.400574
116.209625
166.040039
145.689819
125.680161
136.666229
173.015152
147.042313
117.636284
-20.680983
-7.193856
148.035614
145.421738
155.609406
145.595718
148.034836
129.050659
160.784576
120.943794
126.416069
145.061783
-1.491347
-13.136175
-99.912483
146.135605
-135.100891
-139.437729
-146.898361
143.862167
-155.604370
-151.251038
132.637589
-169.162338
144.730530
174.078308
132.097809
160.190979
143.302017
112.112625
136.739319
148.185104
141.338852
147.641678
142.515839
130.119904
150.819580
157.623856
136.028473
151.532745
138.609100
157.260422
161.344574
162.142487
152.171982
117.384666
44.000198
13.820251
-152.893341
-161.854355
5.420288
45.333736
43.979549
53.509846
21.307106
10.810900
44.192688
-155.575516
-160.857498
128.761520
-148.548935
-172.814102
174.539719
-154.569687
26.369911
34.141891
25.092360
-146.635162
-129.905869
-177.329193
82.108780
23.163788
9.002458
-140.153870
-178.299332
76.946083
-156.816437
153.896759
123.336479
152.959442
162.466263
128.854599
144.977203
133.998322
156.361267
122.321144
156.604919
152.644119
122.948151
136.939621
139.268280
157.498367
150.825745
166.223160
154.421616
161.206131
157.527969
140.493073
153.124069
159.584244
158.189911
97.707397
139.510101
122.542068
155.283112
143.879135
128.186783
146.723770
140.954803
151.759109
151.481125
127.302956
-17.200674
-44.598328
-36.959530
1.929960
150.575119
170.505447
29.910753
170.561172
154.080261
165.023117
-176.883148
-9.331403
-38.689747
144.668030
-36.295341
11.591683
-22.121222
-1.640798
5.783876
-5.568416
8.058563
6.792231
149.609268
141.347183
151.707901
162.870819
133.408447
139.270782
148.514404
130.273590
157.016754
129.614578
150.134552
142.903061
142.818314
128.227402
149.230392
-16.766020
-36.967808
-30.953121
20.393917
5.990997
6.465021
173.513977
163.115326
134.321503
132.292114
131.109680
124.640724
119.376999
5.593453
6.776505
13.923253
-41.748981
-32.226166
160.804138
132.980881
143.682007
152.873428
120.465050
125.863495
145.031494
139.012711
150.547012
119.842926
-33.437347
-12.272117
-43.223595
-8.048008
-37.495392
-21.490433
-3.100152
-24.847494
165.966705
121.219215
168.819244
129.741150
140.790543
125.142586
139.394104
-8.967646
16.184906
29.987158
-5.443845
-13.143492
119.216789
125.148155
136.140472
109.024757
137.516525
142.699783
160.605759
130.476074
142.411423
133.071533
142.264633
140.753937
163.661255
156.223862
142.253525
115.480637
53.709949
151.118591
158.835037
149.344543
120.427460
140.243103
147.767151
97.564850
-176.075089
178.043152
5.707087
2.700376
-155.236404
149.241867
147.876892
160.244064
117.145905
120.344727
137.193192
146.701111
142.582123
167.502426
142.092010
139.674454
145.080231
147.911942
144.106064
144.491852
124.990364
130.091141
152.314041
147.277969
150.440598
165.022217
139.832352
154.724411
145.655945
167.290146
146.919281
145.475708
161.762604
144.414963
132.165131
145.428650
146.759064
150.123718
121.634628
140.439865
116.691887
136.700211
144.692001
152.515472
139.093933
148.341003
151.300903
117.230873
135.326981
143.750549
133.635422
136.257843
145.864609
154.412094
143.157150
157.102783
152.147110
6.382575
-10.106707
-8.450849
6.664856
-28.947023
-45.361050
158.977142
149.333496
151.276917
122.503700
106.405563
149.969742
150.447449
150.142502
125.754814
146.560684
176.608582
154.381668
161.216614
147.102997
119.901810
139.226624
145.750504
153.127472
140.087219
118.349083
-36.569714
-46.488651
11.313480
167.456848
139.447601
157.689850
146.688919
153.619995
144.156693
159.520126
163.867798
160.907700
141.094391
-26.094027
119.893799
146.412796
150.647278
145.749283
147.609467
142.243439
137.516373
170.033966
167.314255
140.727371
152.579376
-11.212379
142.205902
161.793213
131.562851
125.086685
138.152313
146.641281
130.102936
157.977982
136.712341
151.975876
150.028809
162.534531
142.537201
145.826447
137.325943
147.928772
153.122604
151.276001
151.281326
142.690781
-2.480886
9.766620
-0.209357
148.384064
119.120026
138.381363
12.800082
3.828940
8.447036
-23.732342
-41.959641
10.752517
-7.368893
-0.243893
-17.891783
18.616623
-9.112810
3.847561
-44.044914
-34.044861
22.321941
-44.196743
-22.237938
165.660049
-14.743177
134.086884
166.525696
157.465515
149.039612
142.649765
128.727524
144.232986
134.628342
141.258087
135.358353
177.220734
152.895309
150.722275
145.561279
153.214722
149.063446
142.816040
118.894897
168.995514
145.667603
164.136871
164.893051
157.628326
-41.922134
-47.991310
-37.963833
-11.796786
155.821274
157.307571
151.408905
140.763062
174.367462
146.748932
134.009567
142.428284
130.174622
131.588455
132.368164
152.930679
177.848679
146.669540
133.097382
153.361938
114.642914
130.073792
130.005219
130.778000
153.646927
164.209930
138.584198
171.665359
140.145905
170.278885
137.384003
147.221283
142.727646
138.449127
171.281464
-168.262405
7.942257
140.253464
7.819541
0.886028
-44.959862
4.217329
138.383072
140.138290
149.024979
138.120056
133.654648
141.237732
134.441208
146.137695
153.299301
131.669403
169.900513
127.445175
148.161179
126.298767
108.946457
135.947357
143.150406
120.023666
145.913223
127.683739
110.882782
136.127243
134.775391
139.538544
-41.528088
15.399561
-32.528725
11.603863
22.847773
-13.598280
-46.267021
0.746772
61.926571
-21.144739
11.988719
-147.414597
128.093491
148.085251
160.424118
149.489059
133.388062
-176.175766
156.919510
142.625031
141.688293
134.843185
131.966431
156.738098
145.752380
-11.461264
134.848389
132.713379
162.537567
-177.774521
119.597794
137.225784
130.498367
146.598145
145.480606
149.068100
134.027969
164.716995
142.344330
145.199387
149.727463
151.636612
130.544525
160.794128
127.266525
168.258102
144.840881
143.570343
148.552719
142.436539
159.926636
144.944550
116.193016
-178.326370
166.910446
153.302444
141.451950
143.342300
121.637642
163.144470
133.396469
154.711868
135.635590
144.202942
161.690063
154.813858
141.730591
161.249557
155.418945
130.734146
162.158035
145.905075
140.600250
-30.303013
7.079698
-61.553402
-37.034611
-46.973576
7.397408
-38.107182
-36.179989
3.144791
-13.710528
-28.296560
139.848648
-42.425369
-2.442322
8.385835
18.042704
2.717213
-2.624877
-9.501004
140.496307
-9.779596
146.848892
131.945099
110.877220
145.199020
138.087753
136.848297
125.424599
133.314301
134.156464
134.444885
131.206253
155.589569
147.269852
146.535309
133.287476
163.083008
149.443405
163.947296
159.698181
176.103470
146.745956
163.818710
137.469971
128.600845
149.582489
137.628601
163.874023
142.844742
141.526230
148.988892
99.048203
114.776237
153.597702
140.720261
135.368027
147.864944
118.577873
157.954697
176.315430
130.512756
176.374680
121.215385
160.430267
134.292908
154.439011
158.000687
145.501785
141.375061
148.013138
154.911957
127.614754
10.450051
31.443594
15.777031
12.447158
-14.552515
-39.502014
-39.310917
133.647278
114.369522
136.226715
154.055511
148.463974
147.113876
157.568100
139.651123
171.140213
126.623665
141.215469
154.770828
133.861893
152.597717
143.501755
109.370438
157.003540
171.769104
158.956726
134.026505
155.855484
144.848450
144.841797
128.185669
138.284241
122.976952
157.373566
131.266556
129.849396
154.230286
146.008011
152.096115
127.738136
123.032394
4.616049
-19.692528
138.439697
-24.098736
14.953870
-7.394145
-37.518051
7.367774
-34.829659
12.459035
26.595413
147.563049
162.261505
175.266830
151.361038
169.466156
101.155594
143.761261
171.995300
135.425644
149.867783
147.388779
-58.368458
15.274755
112.914894
135.518097
123.934868
127.172119
104.318840
147.302780
130.419495
145.566299
160.831268
114.406410
151.636398
136.407394
-3.409902
-7.785757
153.633484
172.090927
153.075439
126.344658
152.655273
152.627625
128.729553
142.744980
132.172333
161.373154
-179.456787
131.810059
93.072502
142.993057
131.845947
149.308517
151.288879
126.594421
165.866791
156.442093
114.404305
174.684845
123.139168
136.970947
145.326706
146.152527
162.601120
148.323563
157.181473
143.629333
130.737076
154.553299
160.405319
-174.751480
177.251480
29.317688
-21.969482
-8.885089
20.222469
146.913925
141.666992
138.992996
91.360001
148.468246
165.991486
143.084564
144.199722
140.611679
150.033401
145.699707
145.055130
-38.166103
-42.270695
46.435936
152.417160
152.047821
116.151993
141.034409
167.770035
167.584595
169.945847
-56.186661
-40.423050
-37.713585
4.814424
13.528280
-86.526817
152.897812
98.185333
158.025726
153.462891
153.240158
148.444687
159.009384
21.627960
6.837904
2.057284
-10.291913
-11.870576
-42.352558
-7.549018
143.018997
159.312851
165.932190
130.346313
-39.380497
-44.042255
1.133497
-36.965878
16.976065
-1.652919
14.163814
15.680329
152.874603
156.932678
120.976059
161.091034
7.939859
152.375854
164.296600
44.343243
8.021499
142.793274
139.048782
169.497955
144.272491
131.681458
102.269478
123.546997
151.409286
108.493858
163.744247
139.824631
121.908897
138.875214
154.599548
122.283134
145.894165
142.757507
115.434235
134.929382
152.189148
143.766235
-27.630152
-2.786145
2.478045
174.687714
-152.023071
134.005020
147.698242
167.103027
143.433029
176.543259
142.468246
-176.505295
105.987946
140.674026
155.514786
147.674805
152.119705
-6.489784
-22.505625
-19.519733
4.212172
148.165237
135.429565
133.309402
159.164307
153.586411
151.263306
146.210770
139.463745
126.454201
147.725891
145.228012
169.606979
153.901901
136.527557
160.768539
141.045715
158.943604
155.783432
141.733566
160.431030
139.673096
121.111023
150.594910
164.179184
164.532913
151.556168
140.718781
128.975433
153.625092
146.039612
174.672699
138.450806
150.817642
142.478455
123.740013
140.893021
145.298843
24.078857
-58.703915
153.880020
143.555603
124.387299
128.221298
135.795868
115.858101
144.612274
151.085403
117.375961
163.464600
115.236748
142.646957
145.395828
147.594452
140.368332
152.263718
142.545624
132.578537
136.118744
-32.660480
-27.110886
11.916063
9.507106
161.051849
143.774353
164.266205
125.534279
160.249969
138.696609
-38.730888
-21.729959
101.278084
144.230637
141.193237
169.110153
144.843246
123.074867
161.208313
121.345161
147.597946
106.297600
127.626801
0.289391
-16.419182
-7.330771
20.677395
-38.217793
-13.864259
5.453376
2.096578
20.984694
-47.706272
136.697845
151.284927
159.372986
147.793350
169.830078
147.558456
132.113632
153.753311
134.463516
136.592529
139.733231
166.831650
154.854782
143.053284
139.093582
102.487694
142.950531
136.196625
135.450912
-164.852509
-159.913361
-172.049011
-162.800781
-128.464264
146.681488
17.584663
37.235764
162.464188
179.439407
137.862381
163.407761
139.411469
141.415237
154.480164
161.802429
155.528397
16.892363
11.380464
-4.430360
12.014275
-4.863853
81.448723
137.916107
169.083725
144.988678
153.681946
142.760544
158.045593
160.326660
151.518982
126.223335
151.428024
136.522003
179.089554
153.751694
143.157684
153.811218
23.016396
4.295733
-23.481302
3.101982
170.400085
149.585419
138.900391
130.268906
156.425842
151.714722
141.862045
137.045334
153.007294
149.065582
137.884933
166.147690
149.999985
145.398575
121.050522
151.556549
140.235779
138.805603
109.725632
136.662338
159.669586
149.049423
145.978958
157.233810
150.015808
167.520920
-10.582603
-7.784825
20.568995
12.652061
-35.827541
3.324429
-37.626514
-45.803055
155.639297
159.608749
151.788300
147.076599
151.674469
144.970032
140.925079
158.196396
139.452698
135.426193
136.883728
150.503128
152.297379
140.014008
159.877747
141.114868
134.776016
96.665108
-178.580994
-168.826538
161.305618
110.339912
19.376299
-16.279530
7.847929
8.543781
145.967255
150.934753
152.140793
145.819244
174.468369
167.693314
125.423470
108.562042
120.606842
144.909088
126.999466
173.995682
171.264160
163.959381
136.451141
99.133102
134.845856
172.174332
150.201172
140.472061
170.972137
147.605728
139.007034
148.602859
116.778473
168.764053
-172.406433
168.237915
148.651306
143.574783
134.372345
134.432999
135.822327
111.535622
162.115585
174.685989
144.148041
108.921524
135.007843
2.650775
32.751919
29.480764
161.543137
148.279984
133.956650
146.669235
140.651627
-27.842556
10.683104
6.830069
8.318995
115.914017
161.317062
154.064453
142.614792
118.736572
137.325867
146.608826
122.466476
158.724213
147.365829
142.986984
161.533432
145.990921
159.877975
136.095398
120.214302
144.965179
148.904297
-120.794647
122.025124
136.878464
136.596924
149.098572
153.527283
151.111801
19.939032
117.163841
140.092178
152.225479
150.927109
117.464546
163.822296
137.256546
147.615875
142.331848
140.781281
162.356461
166.471756
39.820515
158.327759
130.111084
153.272339
167.287521
151.424316
161.481277
148.731674
179.578934
169.672440
144.137726
123.015251
-1.662364
-3.603696
26.814478
-12.265302
21.450619
51.739315
159.272293
103.573273
-2.502958
147.943924
179.410828
145.711731
157.791534
136.405487
145.547348
149.563705
146.898117
119.128288
113.193901
155.572678
114.463264
141.839081
135.511169
153.650879
142.657791
151.406265
151.798721
160.248413
125.677017
153.005859
149.820831
157.572327
129.039307
172.960617
155.742737
146.180542
126.213722
157.399490
176.187607
134.039246
154.769913
-10.311659
-39.047569
27.916451
-9.871673
133.518799
152.621902
155.201141
90.374268
143.016815
144.057526
129.509308
157.551529
139.838806
134.955276
147.453339
4.538636
-6.674853
-38.891521
-18.627691
-17.197798
-9.242098
5.185800
165.433456
147.818176
177.871445
163.493622
116.013077
132.732391
163.547943
178.485474
175.250870
164.436630
141.324020
157.235291
156.387436
139.984055
159.716232
138.516617
140.480469
159.429779
147.482437
135.066132
164.332382
-6.511021
133.223755
155.059387
124.984863
152.643311
159.876816
154.569122
22.767944
157.137970
144.038956
-37.738892
35.945374
16.336229
-2.502332
3.863104
3.928897
-45.847378
-3.824335
11.611738
6.370614
-14.849582
0.512055
11.803099
12.070892
10.237139
23.782339
138.057983
167.320801
161.718140
145.577545
152.639145
116.832428
148.851395
143.702423
136.683044
142.768692
156.292068
153.159729
137.735703
140.624786
131.973557
139.601227
149.953125
151.793762
163.297012
6.200204
5.979206
-45.321667
131.504791
121.002068
164.010757
154.983398
164.211487
151.743820
151.397949
119.058662
154.811096
123.968170
147.729919
-177.536438
174.445389
139.166168
157.187302
117.406982
126.613503
143.383636
146.640396
119.807686
146.761627
131.001526
-177.759796
129.415161
119.111839
147.774109
146.859848
150.450165
142.371002
11.909016
14.854245
-40.397873
38.801765
-29.541290
145.820221
117.485588
165.597061
154.455582
157.920944
133.746429
131.693253
147.496918
132.030853
-3.610048
-21.263519
-17.274809
177.296066
130.123352
130.083847
134.507050
137.719742
148.025726
26.699024
148.296204
154.312073
154.837723
12.509794
161.501297
-8.411718
8.080896
-48.172089
-34.783089
134.929672
147.748917
135.315552
10.012939
144.939972
149.224350
170.235626
141.282440
9.271290
-23.052130
-12.501434
-37.930752
15.083497
-37.323338
-18.350859
34.469475
18.364216
-40.734699
133.700806
140.905869
155.461395
157.866837
29.570465
-137.423431
-160.032822
172.477768
-156.600708
5.078483
-135.407578
-166.954269
41.606735
25.821707
11.576020
107.495552
-162.656326
-161.519165
-176.150589
-177.636932
-171.231277
-167.819931
-137.417084
145.310760
-166.127975
163.423370
-166.861069
0.905686
-150.969986
31.811502
22.026264
29.493427
-11.925867
141.503555
174.175827
145.895859
150.723953
133.216095
-17.565901
-43.826340
-40.584690
5.118526
20.755102
-36.441685
-38.777401
-30.377781
154.898361
159.442978
152.672516
163.949066
151.517929
139.938965
154.139145
15.129413
2.908316
-5.704476
9.183181
29.296158
12.220532
-9.717193
-6.116704
8.080750
-5.447192
1.236539
19.295156
-38.877361
11.952512
57.876293
158.163879
165.719437
153.619019
139.847092
157.967255
-55.161564
138.335266
158.499237
158.921036
153.889587
133.586258
150.605560
158.800400
-37.057644
16.693354
-0.048457
-1.794387
-36.717365
-58.591225
-8.023211
20.100418
-25.409370
-55.103695
-5.297941
-4.819507
-49.970482
-15.932884
14.492102
-13.925097
0.019782
1.521485
152.069992
-145.019089
-164.100098
136.114426
126.366524
152.636658
91.679291
157.759277
114.949440
147.394653
147.152084
137.441040
97.542999
138.452148
151.844452
-23.206526
-34.253799
24.407061
-40.599403
138.088089
164.707031
151.755722
147.598221
135.596375
119.846550
143.906082
137.726990
130.723785
143.306381
169.056152
140.734894
142.555649
131.187332
139.301880
149.229095
161.651886
140.622726
140.292282
133.497696
-175.266312
116.004692
140.298615
159.170380
170.848083
164.287521
120.423798
153.685410
140.944382
173.109161
1.868650
3.897973
28.826778
1.572590
26.805429
-32.347164
121.009552
143.208237
158.152039
116.611099
132.913605
125.424973
127.761086
157.654999
142.009064
120.362213
142.810501
-16.539043
-43.733368
-22.126951
0.908275
147.132065
143.266373
142.493103
138.881775
-41.734486
10.823656
-32.405331
-38.288620
13.430323
-5.616601
25.679317
10.570285
-31.787340
5.315038
-15.097048
-15.281549
-36.695354
9.655469
-28.809443
-16.275959
133.544037
145.929016
146.287735
134.582413
145.278366
156.146973
18.520479
-139.231461
48.802029
155.962997
-32.655518
13.408309
-26.108749
143.189087
142.491028
142.062225
128.764313
144.350647
140.034119
151.335358
139.827835
163.953888
170.881683
161.130219
145.837845
159.867432
141.261337
104.847534
148.494171
46.786015
154.753403
136.621643
143.777695
150.008514
116.087921
133.944839
3.126060
-29.584238
-8.686091
-19.844782
3.215706
16.066547
-0.249446
-3.234040
-40.462574
163.233932
149.917831
148.614899
144.518341
160.697250
-6.962100
-7.138612
-19.705193
22.426998
-54.992672
6.717642
-4.277457
16.070644
6.655964
-37.400623
-21.609226
1.601322
1.917854
-69.275528
-14.439275
-14.103605
12.082792
144.414124
135.036728
179.189636
123.838684
157.903259
126.370743
145.663834
-39.759953
140.353134
163.312775
155.343185
-154.211899
78.335655
142.474319
153.244965
138.237045
153.291916
124.745445
149.085022
130.801071
132.827682
150.951584
172.472382
139.864456
169.601410
160.086639
174.253143
100.540070
129.302139
16.874771
-4.040651
-15.972968
-30.233025
34.865479
-42.173485
143.193542
-11.344182
17.884735
1.492003
-35.413376
10.856160
-28.393013
-16.690132
10.343205
-48.474396
-27.993250
2.650110
127.561211
137.816360
137.585251
132.407700
136.962418
136.286331
148.026413
128.717865
117.234238
-157.105438
155.063644
142.191849
115.506439
138.308151
157.642059
115.205109
-55.216141
-30.963987
-25.835876
-24.922588
138.609711
174.140564
140.160416
146.212341
144.375870
-26.982021
-47.016941
173.315567
118.323318
132.254562
121.447762
152.504318
147.011856
151.680862
161.412521
126.235634
95.161720
124.816933
116.244759
148.366013
134.077469
143.520004
140.368546
130.215073
147.668686
156.985474
141.396713
119.209145
143.173447
134.435059
133.948334
145.613358
127.835442
137.179169
139.265610
124.362221
132.566437
148.100464
154.176697
138.484451
144.041595
130.959503
109.626083
-38.207047
-39.095543
-11.706879
6.580046
18.256086
0.478881
-40.686668
148.687042
148.420639
148.095062
136.623535
149.433701
145.698654
154.279205
146.104309
138.306961
135.352783
151.088898
114.117561
141.074829
141.573746
137.709778
155.434540
158.913391
140.764694
141.898163
159.875137
159.940582
146.056976
154.395248
160.758804
148.222534
135.131485
141.406769
118.952873
152.439575
136.285202
141.328033
147.591354
171.562805
152.678833
129.034439
160.489136
-11.382194
18.099182
-5.222584
-45.213814
35.149540
-1.043052
-3.170397
-17.943647
-29.131393
-30.752975
-2.454553
1.680162
-12.667333
26.048893
137.257080
131.015121
162.979767
140.676910
153.740189
144.816315
135.480194
126.105232
144.657974
148.132492
140.866455
129.462799
133.282944
143.814133
146.756744
136.473587
148.291656
133.477097
171.756805
134.714447
162.520798
128.198868
139.468246
170.578323
153.812683
126.393776
141.128159
152.915253
131.752945
146.442245
145.487808
152.113174
147.872314
153.484406
-23.794928
-34.716061
1.847056
5.964501
-43.363808
118.019913
-42.022976
8.039344
156.875076
116.135162
146.119186
136.831802
156.218460
141.787628
163.056763
133.767609
159.449081
139.320419
149.071213
15.925529
12.841235
14.886183
-6.590588
-4.424742
-38.665440
135.874939
143.198212
139.477783
140.920685
144.673508
99.806953
148.073944
139.694504
153.824112
156.265259
122.785156
145.961166
139.913132
156.477356
126.001465
137.248062
7.339304
142.758942
172.653397
153.192993
139.052353
162.670761
138.373047
119.883270
143.579285
149.926941
151.414459
153.720016
142.426849
-28.958324
8.459721
-15.314115
-38.321472
-16.460691
-14.917788
13.429573
12.316863
25.238663
11.422218
-46.404663
-12.361211
169.145950
149.547501
139.377701
140.053024
140.672226
143.835602
146.888123
118.770164
142.297073
146.892334
139.140610
141.961624
146.245972
156.816360
160.856400
146.109009
148.741104
151.469223
132.725708
150.919189
141.443832
162.393250
167.520477
153.236740
116.039635
16.885109
27.631426
10.688297
-34.764320
-33.983826
149.512161
174.682632
137.654739
128.704437
-30.104645
-5.056522
7.978679
18.952869
3.696870
26.664656
19.392794
0.808425
-27.452829
-22.074532
-25.204737
7.344409
-11.926248
15.086161
-1.781032
15.543469
-13.434998
6.951470
-51.187237
-70.210144
-8.370953
-35.581184
-56.918072
4.554749
-30.257452
146.670120
149.161652
140.566849
153.695114
159.126556
124.200302
167.588531
168.319595
139.681061
158.407822
159.482391
161.318329
145.562927
147.001221
158.451263
149.564957
136.301315
148.609146
146.528229
132.942780
130.340714
145.208862
12.425273
-47.201241
13.172596
3.655966
-36.629826
-19.138578
167.541519
132.826004
139.079529
175.124069
138.278519
148.623901
147.459824
122.024864
155.544708
171.275604
145.158234
150.596954
145.954926
122.777031
133.268539
121.348343
149.860825
149.548553
114.496956
153.782791
144.130569
164.442810
144.064468
134.131912
132.523727
160.503036
108.361534
133.870285
144.619308
133.177750
114.016312
144.891739
154.107452
146.512161
103.876312
161.812271
170.020523
154.035767
150.780243
138.612518
141.743530
132.905823
130.572250
148.444046
171.447678
148.869354
147.910995
125.297897
137.031342
151.018631
-9.324892
-40.009087
-38.386803
-1.939569
-35.312447
-7.925556
168.221619
134.804031
146.055099
-4.893768
-41.843651
-19.841352
-49.268143
-42.059944
3.763171
20.817076
-38.021564
2.391137
29.185966
12.867700
-4.462912
136.488159
166.296021
114.662750
4.538852
12.761797
-3.684189
-10.975942
-28.366270
-39.763817
18.306494
140.671967
152.405930
149.280640
110.502739
161.185684
142.258011
149.406067
161.220795
23.153160
140.240265
-3.435814
130.708603
144.118149
-176.311279
167.601501
136.395126
134.093277
148.105194
134.405991
143.101181
124.708809
158.436905
134.930267
111.761261
169.583267
106.380516
142.263870
140.361465
166.577560
147.821487
127.546234
176.747772
142.067001
140.619019
144.090912
154.954987
153.963013
141.451248
146.502029
164.420792
153.684006
-142.916580
-151.449936
-150.721039
-161.792084
-164.322739
23.383833
160.978027
1.160453
-12.829937
29.970974
120.578392
-4.612271
8.204849
11.461246
161.884796
155.267044
133.793076
151.966599
139.902939
127.096634
136.372437
128.498398
155.218491
155.690948
149.084610
139.240097
137.106735
167.883713
158.568253
162.601929
127.549484
134.552841
155.571976
118.205269
155.561813
16.930531
51.880085
-1.001124
-68.968597
15.652367
143.385986
142.524109
148.302628
155.149719
147.254654
143.175415
132.360397
134.376526
148.469589
-8.758808
133.538452
143.545914
150.177155
140.961380
152.031403
135.486877
149.163788
4.538377
-14.400053
-102.688965
148.880768
-123.546928
-163.843246
120.421860
27.691196
28.906946
-159.749390
151.934525
25.920593
127.533302
137.056625
7.214607
10.439710
149.045242
165.191391
152.599411
109.730286
148.068405
166.937119
142.893890
146.819260
146.525574
141.062088
-7.622618
-5.890790
132.475891
126.376114
140.266296
155.484543
142.703705
139.848114
139.580154
124.298538
151.060089
149.362717
144.369507
155.506973
154.590866
120.389099
125.830299
153.686432
154.789078
122.899918
113.700073
158.768341
128.769119
143.359894
143.356613
114.383850
179.595062
171.216232
135.759155
147.486145
137.659271
147.091812
159.781006
127.269997
171.528854
159.193558
118.718956
154.731125
-47.978043
-28.680626
-32.932079
157.674423
157.627609
157.418030
164.260651
163.189331
128.008469
136.424133
136.123489
164.696869
133.869400
155.072922
111.220528
131.554886
132.582504
158.961960
171.895096
143.906891
155.351517
106.322372
134.762268
110.222870
148.150436
151.140549
108.635208
165.227570
88.453072
147.503006
124.907188
7.365963
-1.269645
142.264877
156.073547
139.125336
-47.089581
26.330208
-6.145003
106.054947
145.308792
172.457031
146.283463
118.421387
164.419785
122.826477
143.674744
153.770615
151.695953
139.225372
143.830963
161.060516
109.851089
150.094116
-177.567062
133.486481
132.434158
161.123764
155.442688
142.843109
127.438034
163.265213
150.813232
153.661621
-171.933167
126.479797
143.855240
161.419418
144.064117
165.891113
162.711578
169.436279
155.460144
-34.539993
-19.217627
15.833293
128.677704
141.798080
121.137032
162.027237
150.908875
145.478928
156.234100
146.806946
142.553146
138.884323
149.015839
147.681335
-28.871222
22.701616
-20.474714
39.653378
14.210814
7.449743
-5.455532
-1.551669
-44.923157
-32.915779
-42.343185
-33.419067
28.390305
115.070297
176.068649
149.351776
145.161591
144.905029
111.099861
137.400665
120.812202
149.681152
132.661148
132.137573
166.319519
163.915741
144.302353
157.186157
159.234085
120.407745
165.458344
158.351120
119.781364
167.407440
150.307266
155.001770
149.743988
152.176392
93.308022
150.127518
168.437027
141.099487
152.244934
144.051025
143.982498
157.732224
141.192810
126.520515
123.343208
150.011719
171.218140
143.852158
143.400818
165.007538
135.860474
128.505844
149.954803
167.687393
138.394760
158.295822
150.461929
137.164246
143.923492
115.258408
145.648972
-175.491058
141.640381
150.135803
149.771957
179.539017
163.018387
145.109589
-5.891722
-9.540091
142.802933
125.227646
138.245300
134.515320
141.646042
168.292053
136.627457
127.040665
146.055496
157.329788
113.831291
130.905777
122.431641
178.032074
139.714783
172.632553
129.353516
119.253799
138.227798
137.549789
120.260254
141.002670
128.063843
163.082031
121.782333
129.716248
130.232574
136.857666
151.838547
146.344254
111.293297
110.956779
145.355957
147.371262
149.387833
137.601654
127.686066
156.387650
148.486816
136.777573
-23.283842
1.648058
166.351593
117.257378
167.704697
139.873871
114.954056
120.801453
162.416336
162.910751
133.221527
129.017487
150.462051
130.790390
142.308624
149.659180
142.519028
151.764084
145.424515
139.839890
161.051010
144.761185
137.716858
127.042442
156.304977
138.583008
10.930667
163.461914
137.757599
153.889099
136.474243
154.813202
141.977402
133.009567
144.698807
152.602203
146.686310
138.642059
156.998459
127.210602
161.454041
165.159012
26.802521
-17.076788
-5.200138
-11.759577
-37.498535
7.971122
11.508842
-35.897724
-50.179752
-5.607591
5.834353
-22.929579
162.952133
153.358795
148.380386
123.127457
143.798813
154.386703
149.169800
124.229111
109.517868
158.428680
154.943878
133.685669
144.145859
166.783829
147.201141
137.981323
-35.889896
-18.585907
-57.160332
-4.077703
6.775636
139.960587
146.120621
139.674286
146.291000
162.836884
157.961060
142.276978
142.237350
98.282455
134.360886
-91.018906
-2.781856
25.196316
15.376239
-40.633282
42.316582
145.131653
131.347763
159.808990
166.004440
152.393021
163.187103
139.939865
-38.671661
134.205139
35.645535
53.247990
-159.033127
174.054855
-158.517624
43.513924
25.243900
38.313698
19.068800
176.426132
148.540253
137.123932
167.274338
144.359589
152.816452
147.604294
162.903015
147.630402
162.243561
137.064102
176.186722
152.755127
139.091461
167.260101
138.626862
93.809807
131.417099
159.810715
127.817955
141.166977
-141.134171
149.121460
159.766647
83.036774
45.672951
-170.662537
-161.814926
86.720543
149.809830
140.148010
124.370483
148.235367
145.998840
158.805466
129.353806
150.870865
151.212128
155.997162
6.541218
-33.401421
-35.764397
111.857826
141.001480
139.568924
136.656204
-37.826988
-41.176762
3.844812
-10.169587
4.318787
-21.134512
-37.983330
-4.378106
-52.589626
53.550945
-4.884312
-29.202560
140.984802
141.530914
144.030136
159.354523
145.725555
139.056854
146.104263
155.512833
151.924545
139.158615
178.236847
133.919266
157.114532
155.857346
12.731785
-2.007694
-35.489689
-5.368815
-11.011793
3.444294
-12.086625
-17.866421
11.672494
18.929955
-11.598328
4.854298
-14.574612
-45.685413
41.322144
136.437836
151.145432
-37.316555
86.916046
28.564665
75.325897
45.997513
-157.548309
28.705948
24.352863
27.292679
83.702164
84.896172
105.233772
36.359592
33.922756
133.307999
159.115707
161.380020
134.686935
179.239197
141.583069
151.887695
133.278488
176.048737
154.474136
150.300308
114.843971
160.494537
148.316559
113.360016
137.118988
145.645645
147.681625
151.232285
142.369980
133.402405
171.685837
133.134644
151.009903
155.174591
163.781921
139.212921
126.924438
138.901932
133.189911
155.168930
153.123993
143.820724
169.614029
154.016464
165.494659
146.795654
149.028748
159.297211
130.850800
138.149994
149.933838
155.194458
-32.813484
18.441498
0.810841
161.931885
144.880051
122.121346
149.663391
144.344604
140.944885
164.554321
129.892029
20.142183
149.300735
163.460938
165.269180
-2.659474
-1.678064
5.043797
20.433220
-30.479782
-10.969949
32.564976
-29.695267
9.662146
-28.547510
-35.822403
139.079605
-30.038883
125.812378
128.632874
153.311600
-24.375702
146.074600
142.931671
148.265320
142.345169
147.798203
148.359131
174.143600
16.999315
160.942307
137.732239
149.001556
145.064011
161.661407
129.485367
150.707489
143.016129
137.332169
162.334076
145.410233
149.215134
120.533485
161.960510
120.476501
145.281250
126.480644
135.791565
156.470520
149.619553
155.873016
115.621056
151.025558
174.590164
-0.963880
-41.521427
-4.850019
-1.077018
-15.307324
22.936417
-39.369473
-50.706005
-21.086267
-2.539986
33.044231
-3.233859
20.520132
142.659927
146.719391
124.484070
138.381973
135.749268
150.733673
34.328342
161.285583
148.885895
171.278488
122.693710
154.602676
154.865005
127.528206
127.724297
135.295761
141.135056
98.271446
150.241608
117.121048
-174.303909
102.178299
128.132858
161.737488
134.789215
135.750610
136.369370
138.984436
167.011780
125.356560
152.592331
160.451431
143.672379
155.658569
161.872147
131.385300
151.172592
133.188812
117.986580
165.431335
136.785812
169.002319
129.100677
123.588974
153.853668
161.923035
11.829165
-34.854939
-40.957481
148.496307
163.781555
121.523117
143.678055
144.882187
135.525604
141.074570
145.423248
159.235687
139.277283
172.680603
165.183044
143.968216
135.388062
127.059479
132.252975
127.970856
143.656570
161.618423
98.710701
150.713531
154.358276
148.993546
137.913284
160.797577
164.771255
146.166092
139.558136
150.561234
121.016846
-0.841397
139.405396
132.386688
141.512817
-24.190317
-74.798599
-44.577400
-32.056377
-45.971020
-4.412730
-8.320766
-35.079445
-10.030856
151.337418
128.370605
121.493866
145.490448
113.068260
42.667286
163.336014
5.029677
-54.159634
-39.370956
5.501247
-21.447201
-1.208689
155.458862
150.377472
136.923141
156.754150
150.490005
9.023516
-0.254109
3.115207
-30.237242
19.134014
-5.084113
-23.511370
152.402008
141.283691
151.733795
127.734352
146.857544
173.874802
149.922913
130.743744
128.247620
163.122086
146.887878
150.066147
147.729111
151.191864
142.859299
155.624191
128.067215
140.116440
162.517258
137.393204
20.633955
-164.718063
144.191757
154.060745
145.228363
147.933380
161.955399
156.712875
123.673378
130.301895
155.182251
144.426651
136.546921
142.678894
145.460236
118.041878
131.846649
146.451797
152.995682
137.566177
155.168732
141.059814
129.280396
143.123001
157.540466
154.491104
126.850891
136.708481
147.590485
82.893814
157.343796
163.189163
135.644424
33.419106
-1.454277
-7.097188
140.356003
156.355255
170.132431
152.510025
148.975235
144.386642
140.597549
132.685928
-36.331272
-19.047684
-13.821280
138.990662
135.498672
162.056244
140.472855
107.181847
164.017609
143.970428
149.849976
150.470734
5.100042
12.325185
40.379391
147.530289
154.810028
169.223724
162.418625
134.237946
144.462082
169.720184
-7.989178
-8.601469
-17.751265
144.426208
132.947113
154.753281
154.133560
156.602371
142.069290
163.042496
157.061264
156.929138
169.024597
156.147903
145.566849
130.803253
142.066284
-100.724869
-36.873482
153.742844
171.365753
137.771530
160.485733
157.967804
144.004181
150.714493
115.583389
140.944077
-11.894426
-35.035069
150.195984
154.388596
144.900208
147.776321
155.046082
170.059952
151.120667
148.481064
145.085114
157.559540
156.297607
138.991669
153.470627
134.446564
135.452606
156.672653
138.919327
153.913910
131.488174
142.603745
129.440414
107.670860
139.095383
166.788162
146.929306
157.919434
153.332794
116.806488
142.909271
152.171478
-144.099487
-158.806717
133.104752
8.242382
128.002136
162.785690
145.870834
-154.129623
-164.777420
-124.988960
40.186691
157.904938
149.902649
167.754837
176.423447
129.880295
169.730118
118.767036
119.793427
147.699615
135.914993
141.778839
133.525452
146.525284
118.630341
147.269165
139.725876
158.260254
146.428177
163.822311
129.654999
147.816025
149.902939
150.219238
137.781937
147.094528
148.268433
151.210449
125.145317
150.625259
151.589752
154.486526
163.493362
130.387985
111.269295
147.134720
125.293205
147.491562
178.971664
137.302734
128.028473
161.244064
133.020477
167.410690
169.148010
142.310379
140.522202
158.729950
153.369324
162.643692
139.663651
139.047195
106.289238
152.029709
158.928543
159.790939
150.048599
23.536730
5.923310
-29.538927
-13.253844
-0.690972
147.907272
121.778961
151.181259
140.516281
132.130936
146.362183
117.904060
120.353065
150.518311
158.197052
157.488052
142.897980
150.967361
145.053452
-4.510497
145.370514
142.619583
153.943771
130.747711
166.900314
160.299255
134.946976
139.317337
162.280029
143.304840
135.358459
154.182419
146.491989
156.150589
135.911530
118.481659
148.547180
128.752335
153.562347
157.845062
137.507599
144.392548
150.185318
150.596054
160.582672
163.895096
129.804657
163.040039
141.574493
150.779602
124.066940
149.932312
104.328941
162.703232
160.243637
144.545334
-53.905128
25.157043
28.691595
152.130844
120.563568
131.576401
124.630348
134.114807
167.227112
152.215027
130.268097
152.468140
137.772598
160.776505
154.770309
128.867310
131.856522
139.675537
148.724655
156.975952
137.172165
143.748642
134.834793
150.576981
127.200981
162.586044
138.270569
57.592098
13.571237
6.933784
9.127096
7.860973
-31.769787
-31.537359
162.262985
147.819748
111.375237
170.215088
154.045380
162.833511
116.496986
145.298889
141.109985
146.516891
173.301086
167.944214
122.708260
157.499405
125.846764
131.558533
139.422150
131.773773
131.313553
143.709732
137.938034
130.660614
141.488312
143.041718
139.334747
134.836960
179.678574
121.186974
156.503128
134.706467
164.028305
159.290482
-179.788773
142.300186
146.200958
166.135376
-153.736282
-35.274017
-41.050781
-39.876228
153.964478
148.660339
140.086884
162.994278
142.318130
61.754120
-27.361433
22.086178
-35.922932
2.074714
-1.958747
-29.228184
29.482855
-51.691154
32.654400
-48.929596
6.319689
9.772376
16.117212
-36.430183
-22.205891
-0.546081
-18.667725
156.555542
134.610184
124.329437
158.620392
158.138885
141.950577
131.017242
157.618622
155.191467
139.456207
138.505753
148.688721
139.347397
150.181396
128.197937
147.870575
147.121368
144.062973
132.891220
124.967743
145.278519
118.912949
151.204529
147.433441
153.251648
129.800995
131.741196
111.444130
145.362015
159.164886
172.163681
161.693954
141.576904
143.552170
148.351379
159.035355
139.090729
162.970215
160.646622
147.495773
167.601730
138.344055
140.410217
143.445190
146.834290
147.232544
151.235153
149.200760
103.566933
137.034561
152.071472
147.551422
140.293594
172.539978
129.790695
154.682114
97.905785
130.103897
150.926285
149.684464
144.797195
161.465103
154.743561
144.356537
136.866501
158.575562
149.059830
114.486465
147.203171
143.450714
144.560776
143.853531
138.049515
123.717178
133.048767
142.495468
146.237885
7.973806
-1.822308
-34.518021
137.771667
163.446915
100.615387
145.139862
142.004684
-14.626108
-16.662533
167.426910
154.219482
151.946915
-0.738605
-50.146416
-157.400864
129.838898
-156.649017
18.024424
141.011475
140.124908
135.546112
100.639038
163.326065
138.291489
140.286484
111.870567
152.629379
148.694473
174.155731
160.452606
142.448212
157.955292
118.665627
117.982170
146.741684
142.468506
146.559402
104.344322
143.474365
-16.527138
-20.628391
133.708298
149.576065
127.108925
162.592346
167.551651
29.475657
153.567749
156.595886
135.280609
132.367645
5.336966
-37.561768
-23.421707
146.419861
116.780724
141.059677
137.972504
136.044113
143.976303
142.572479
155.134628
49.455429
3.580585
-11.988818
37.649174
133.138931
147.320145
157.678177
163.335434
135.530640
154.115021
146.244293
148.931946
130.643295
124.303970
152.935303
165.647812
143.427719
125.843513
139.771408
-10.507099
-10.859332
-49.366753
4.076790
-39.745533
-65.038979
-1.153009
-10.670919
160.898743
137.264618
147.752151
114.971054
135.686676
153.280579
59.395344
79.685806
30.076921
126.001015
158.854202
130.592667
142.932297
156.666428
153.910706
151.410843
107.062294
155.752319
137.870468
126.696846
119.291649
145.869507
130.592728
129.329147
-5.944320
-29.023527
17.515804
-10.600606
-3.868068
54.206551
134.119583
140.695450
150.790054
135.170563
136.677887
121.260605
130.309586
136.995987
155.790588
133.221741
143.697144
157.773209
137.816559
164.552475
149.671570
-32.320709
-45.363670
6.165705
7.968092
-39.967190
151.216339
143.195038
139.481613
147.045441
138.622116
154.857285
152.441757
138.030823
140.405075
151.026886
118.007095
152.809982
134.001694
146.765640
162.307175
-165.710449
144.239578
117.393532
141.458008
143.996094
149.498215
130.416260
152.594284
144.024033
-51.401722
-32.767803
147.405807
153.272842
147.538666
142.066864
153.709229
154.907730
120.969200
143.715744
143.285446
113.696869
145.567596
145.669998
159.223053
145.614624
-176.990906
162.109207
129.431641
155.544678
162.601364
143.490982
4.227951
-20.967102
-16.387110
-39.947655
16.001907
-17.848503
-42.552246
-7.641774
-10.363557
-6.380517
-17.928165
143.860352
164.961365
155.565414
159.033096
127.983589
125.316673
137.398346
125.699654
128.010727
154.782440
141.683594
135.392059
162.432968
149.443130
157.872574
122.742180
148.599899
154.277374
139.470245
148.634476
131.154129
99.979080
167.161392
113.508766
131.279419
138.994843
149.694931
139.555969
151.220291
-166.795151
148.135284
150.964874
150.284760
147.440796
155.620728
147.305038
127.019875
121.457695
143.065231
125.553909
160.639709
134.653473
137.278122
134.246460
124.838013
138.571136
154.002991
157.733658
151.420883
129.492096
153.300842
135.142776
113.401657
149.828659
137.555130
152.691940
140.285690
134.368118
109.563713
126.065285
162.343048
141.970840
147.032440
139.502579
133.977524
104.094376
161.819931
168.667358
134.341675
132.204346
159.497009
141.068970
146.834686
147.453751
0.397128
-38.213741
-24.289454
-19.310415
-18.492859
-3.523978
45.761662
10.966125
128.239716
135.752045
141.086884
122.107903
168.427429
139.344025
151.359360
144.217529
144.051590
159.042725
126.869087
171.548096
167.417892
139.805008
-13.261751
-86.925980
-34.099354
137.164490
-23.224781
17.930805
-11.479038
9.834113
-22.176640
0.645890
-2.389418
141.555557
132.439728
100.846474
133.353592
164.259171
124.551239
146.935013
123.907494
103.020950
127.546150
153.195007
108.766846
146.508347
149.732986
132.384384
138.787094
162.448669
-178.791138
157.513412
114.446289
107.793976
155.409576
115.435638
140.406723
-7.158289
-36.195812
-21.936651
139.152557
153.950806
135.706223
160.715332
132.475723
148.369949
128.091858
119.593163
149.817490
116.155937
69.427719
-37.690514
-45.379177
-8.634972
-19.998951
-9.806942
-29.629639
-27.269716
13.211713
-42.056404
-19.641121
-2.043443
-44.859394
-33.052917
-14.155758
5.246840
9.717335
9.071815
-25.127529
15.625496
-15.518802
-1.084081
148.395691
125.168083
164.199203
168.497467
-45.055161
148.757339
145.241898
122.724014
149.607254
150.423157
129.936218
113.798546
138.363586
144.506332
149.107834
123.989265
143.831543
149.929489
143.533432
137.054260
-24.488705
23.080475
18.707777
-10.811737
19.732025
-40.441338
-10.087967
146.784256
140.081131
146.239227
144.299316
160.967880
156.862274
126.183762
154.565201
150.462708
141.193848
163.832535
156.923218
115.409576
151.938232
147.243515
110.156525
-39.575092
153.271652
165.267563
131.792084
136.482605
118.735672
134.024063
144.880951
135.711304
154.266556
-13.119515
-8.052934
117.946938
152.937988
135.020630
139.871155
148.348923
154.184769
150.963348
137.723541
140.050720
133.590073
166.140701
145.610580
170.265854
141.060257
148.190659
170.974304
158.506668
136.080750
151.657730
144.634308
132.430939
153.392502
142.684662
147.889145
155.584595
141.193085
144.609818
144.067093
164.184906
149.551575
137.984024
136.120468
132.352051
165.963974
148.864456
156.948257
147.935989
149.838882
179.761780
138.501862
150.744186
109.658752
151.113693
126.471573
141.158356
146.078659
143.038818
143.351105
138.995575
167.830322
121.516068
129.928284
151.537964
143.565262
150.514725
165.740387
152.513550
136.401627
160.829742
149.816315
147.512985
138.586273
-31.359303
151.118759
152.144684
118.745018
137.645157
2.139729
144.767365
128.849518
8.892117
-35.748783
152.928665
164.455444
135.558899
138.870956
120.701866
172.692963
161.952744
155.913345
150.245285
123.027588
126.468102
149.123260
141.961136
142.867599
162.155594
-5.345184
-34.859554
-29.533476
-33.624943
19.000612
2.055951
-6.198433
-3.076126
-14.306693
-2.884526
153.594772
129.803497
132.454651
150.124954
117.694344
155.946381
56.545357
-21.063692
-40.846764
126.642357
-5.417178
169.937775
120.539879
161.500198
167.981552
138.470764
161.144073
151.727448
166.383530
156.927307
144.059662
133.944656
117.230858
134.038162
135.664474
154.998581
112.503761
172.276138
155.328903
127.113403
134.517776
161.352631
141.886246
149.654129
126.037392
158.847748
160.321014
161.212677
111.999527
140.763107
159.869202
137.513870
140.189926
159.967972
143.287186
150.671127
171.344208
159.132919
159.515915
151.710403
118.873436
121.295876
135.819870
126.965752
137.651871
156.792236
156.055664
136.779160
-27.054035
121.867645
152.130051
105.324005
133.596313
135.051895
139.033875
154.200043
133.531113
132.658127
140.351685
133.994705
128.048798
151.267700
137.236664
149.638016
167.924698
148.997696
15.215961
-156.325027
55.957439
-142.485001
-172.869873
-141.595383
5.271579
134.461563
135.738510
172.419968
146.211411
150.734299
134.037323
172.398605
143.968460
143.689957
159.945145
133.646530
140.945801
108.516907
128.856873
142.791885
130.276978
150.980301
173.445541
163.086624
110.527016
138.358643
9.381691
-45.851517
60.370605
169.303787
160.903564
165.002991
121.443001
63.393604
147.032852
125.011497
153.106003
146.732803
-162.866364
150.789169
157.026077
158.419510
149.611679
134.441513
151.350861
121.528290
151.679703
148.820679
107.433273
135.954559
135.737854
142.469772
125.974991
143.079239
162.026489
152.322647
-2.728356
-49.049522
-54.238911
-40.479710
152.641205
159.719864
157.873993
151.328568
-1.246155
10.962104
-34.111095
-37.008739
5.143728
14.954888
150.776031
-115.123573
-50.215683
103.793259
142.660858
145.568146
147.381546
132.555634
-14.510608
-13.059892
154.829697
141.020203
123.858604
-43.195091
15.007192
7.475433
-18.336718
6.752556
6.607764
-42.212746
-61.227657
-13.382880
151.870667
152.547684
133.262619
131.570297
147.072739
122.787109
143.113052
139.601868
150.518890
155.240967
150.547302
141.142059
151.954010
143.459610
159.370850
131.709854
164.488861
106.908096
46.500782
3.003613
15.930632
-30.644100
-9.058765
148.213486
172.457764
157.669403
119.881821
137.797455
173.959427
140.211472
157.885712
-54.444115
120.653046
162.242020
15.329300
11.256500
159.183105
145.017960
130.358231
157.330765
7.299820
-4.093138
9.292569
-41.271420
11.322164
-36.140648
160.898743
146.470108
146.336456
130.458969
139.117645
37.869755
32.577591
-144.904541
151.617889
-162.198456
149.166794
140.408081
152.264160
138.405380
-42.133972
130.018967
134.187363
153.065750
145.378662
149.363693
133.957748
152.844070
148.275345
-13.633213
154.588257
144.507980
149.486389
156.577454
162.273163
144.691040
149.059616
134.923721
149.771698
-18.816452
1.393672
-3.618012
-2.285333
23.575518
21.382458
-40.808769
5.774278
-45.930054
-37.475101
50.174393
6.501467
-1.806344
171.841339
133.355743
137.838959
135.899277
137.380280
179.370987
146.880585
143.507095
139.860901
156.939911
164.712646
137.961639
136.247955
146.094467
144.808914
149.837494
136.935211
134.097778
-36.374855
3.714518
148.822021
138.703491
135.483673
151.551514
172.484131
151.481430
154.176315
134.854599
132.364410
147.651611
127.548828
157.080429
157.115143
139.242172
148.993607
173.844345
156.167847
140.524078
146.964722
146.018326
170.173889
138.441345
161.640457
124.372887
135.907608
146.875809
148.860825
133.059875
135.265610
165.034454
164.723679
177.093292
159.293152
-171.968796
138.004593
121.882736
168.367828
108.677910
130.780411
132.790039
144.938416
151.636322
106.715286
110.373619
141.657501
139.026642
145.868408
153.136246
157.006165
133.612488
169.505020
133.214767
-28.879776
-43.843407
-23.704849
-37.958836
-35.761295
-29.296373
-8.195249
151.631607
155.557175
144.703781
135.882950
136.793137
155.925430
145.580658
153.972275
-1.283899
-30.286280
-24.554375
20.799540
151.791458
151.386658
134.773422
-10.387393
-49.522350
6.520772
-47.800995
-15.270141
-19.102106
0.790062
-36.148193
42.913864
139.748962
135.290161
141.018051
141.969604
125.408836
14.234998
0.652221
139.198776
128.619598
137.561798
138.863297
157.739304
12.751281
7.192002
129.684158
141.432388
148.484070
-36.145821
50.143150
-24.630013
143.061356
141.531708
11.317762
-23.018972
124.355743
109.487679
140.542480
148.853653
-1.740688
3.964670
145.063095
145.318207
145.805130
139.635620
143.152191
151.539001
170.303772
159.045517
143.847794
-3.293188
10.879200
7.961783
-31.952251
4.488731
3.928199
148.131012
148.280960
151.925934
142.311447
161.294373
153.410950
145.011551
-178.609970
135.601105
146.842148
134.584305
147.515198
-175.013855
5.508794
3.679083
-28.319073
19.660437
3.070074
0.664113
24.226189
138.334839
134.970993
150.236496
125.492287
135.955887
127.015465
146.829681
143.945663
164.801010
109.763733
143.963989
146.621155
139.525208
173.101593
126.379654
140.758942
127.903099
151.286255
139.113373
123.751556
168.190292
152.971344
17.815739
-37.333759
-14.410650
132.149185
101.545029
171.745651
116.010620
129.238190
133.853867
146.395782
150.767242
135.825531
150.950180
159.775604
125.430779
140.211975
150.219589
-148.245697
-148.197739
132.221405
139.322739
160.949936
147.593338
132.451767
147.144684
137.383698
132.618546
57.358192
20.999222
19.176052
-34.716625
8.412045
-1.785531
-29.767185
-7.788051
5.906807
168.425659
116.851921
135.794800
175.978378
135.098328
115.498695
151.478622
143.477921
142.870850
154.471176
144.361145
114.745804
170.461929
148.207489
152.664719
148.171066
136.191925
-44.043724
-8.272747
7.661677
35.943348
5.353537
152.016174
134.623260
131.017670
113.962814
170.066833
132.908020
155.335648
153.213791
163.439880
133.226410
147.458527
156.035599
150.027466
142.999161
159.827820
-36.543541
-15.923477
-5.701520
-7.486135
-43.334911
-38.841343
146.685242
130.114151
88.078285
122.311470
139.821915
154.607178
149.663864
138.979477
134.963348
157.889206
145.370270
134.067749
157.435349
140.053543
140.696503
148.594223
157.487457
157.264465
160.368729
136.357559
163.183350
133.897766
139.087097
134.806152
131.173065
148.717392
142.540543
141.790329
7.397886
139.184677
142.333023
160.958282
159.374130
140.461853
132.389420
133.701645
114.976379
162.202072
125.067993
127.877251
173.794159
155.609985
127.775482
145.842392
145.925430
149.901367
157.762207
140.829758
142.844681
149.105698
148.020294
154.346588
162.113510
126.843575
124.281105
169.811798
156.170746
140.068573
112.218025
161.860184
145.465622
143.066833
157.137863
155.977081
145.559418
138.641388
139.083023
157.940857
139.727707
122.282806
130.132660
125.288338
172.234268
143.812057
-0.738075
-32.277287
-40.598064
14.876450
-9.988535
-28.978617
167.475739
-1.866345
128.776382
125.728943
154.732635
-179.473618
141.131393
151.709961
118.847908
140.126801
164.534637
144.253677
151.614914
177.280182
-176.974487
135.251678
164.411148
178.284439
171.230408
137.376923
154.593536
152.847900
151.776749
141.688004
149.681549
157.040237
146.521729
19.680870
13.720409
16.658150
0.304546
157.981476
148.721832
158.574188
131.898102
143.731445
129.398193
141.383286
161.545273
149.169678
91.153442
138.284775
153.928406
150.337234
44.582813
-145.625702
167.755890
4.993123
-129.132812
-156.893265
-179.437668
-141.941971
-165.574554
-147.475510
159.563217
-177.220383
68.925095
129.336929
122.856819
136.076569
150.628769
155.050308
110.353828
137.200424
150.807938
141.239044
163.091965
143.223557
141.384613
-167.191818
171.537003
142.058609
84.262909
127.741692
129.720856
140.919891
162.306274
132.766068
159.977692
141.153717
159.786591
178.276031
157.306091
162.584518
140.363876
144.055420
175.518509
144.110367
168.408691
142.157928
146.516983
166.622894
117.279915
138.672318
132.755722
123.290901
160.065994
137.655304
153.951477
160.186264
137.198105
116.793999
126.831444
148.289551
-152.478333
145.760910
144.015274
132.496033
157.724136
-41.574139
-9.080604
45.834785
6.887178
-41.937359
-26.190378
146.838943
144.949890
147.988632
124.771729
143.315643
143.693604
139.296509
142.979385
140.056808
139.006317
155.152374
168.906235
136.506607
134.976257
141.910095
156.190796
157.029541
124.558891
156.126404
144.723221
143.374344
142.527817
128.418579
141.224075
158.989380
143.466919
-28.397120
91.552750
176.428162
143.639847
173.417206
156.766983
157.460953
169.183762
167.989807
132.430481
-23.814644
146.908493
163.746628
152.746201
140.853317
161.481949
18.691992
-42.387798
25.386806
-39.312614
148.234848
152.611847
149.140686
109.431587
164.444733
-47.522621
-20.963045
146.109711
145.558105
161.623154
139.170868
139.073883
141.664963
157.832474
170.488632
154.242615
133.942490
125.988434
148.976456
140.586823
142.920532
134.898788
155.535172
154.610428
113.765404
133.031403
1.278400
25.553162
-27.088417
10.801410
120.300552
146.699051
164.855179
150.559006
151.763870
146.008957
132.926407
144.241928
120.671379
147.218796
116.010811
137.542007
151.335953
149.444916
114.301727
12.134418
11.768723
47.882278
10.018222
4.908917
-5.089890
-34.919254
21.579523
1.770341
21.508062
141.552826
143.268585
140.364090
147.201447
144.055420
146.072433
137.826080
175.891815
120.452965
161.080353
124.900330
149.423645
133.252243
7.976391
2.343431
18.351379
44.128998
-38.850780
-15.157937
43.692081
-33.476357
-0.096913
136.681015
149.316040
152.947617
128.065063
149.457474
155.672592
-14.118412
0.529711
-8.874668
10.680506
6.594484
-41.360794
-37.979271
-40.041962
130.878448
145.587463
138.763184
137.305328
152.993942
148.042755
99.809296
17.530346
-42.595798
-10.977484
149.959686
149.647079
154.443222
151.480652
151.779465
154.394272
171.294144
134.464462
140.825211
109.882690
169.883270
175.326797
-9.932561
-10.468995
-10.538776
7.328603
48.111629
-37.589565
129.616714
131.148148
139.921249
170.922562
142.871948
-89.272362
142.192566
124.799736
150.465805
145.339340
-27.505636
-7.823781
3.547734
5.353939
-26.873915
-24.368982
19.987635
-42.627277
-8.107746
-40.427921
-27.611877
9.994361
-28.584715
1.643658
-48.272488
117.650330
131.674881
169.772980
135.153915
152.268753
140.994705
149.788528
147.904297
174.477509
153.374283
145.766220
161.303757
158.448502
145.709763
135.481628
152.849670
150.826767
115.526031
152.145584
150.936005
147.983902
160.573868
161.508743
157.816666
144.984802
132.736053
167.414352
155.103775
146.410751
150.247482
140.296127
134.722855
139.984711
145.980301
146.828873
152.494049
143.316620
126.365051
147.240646
149.411316
136.811340
127.910095
135.636536
116.503265
23.819269
45.133530
133.619797
151.203354
139.240692
134.319733
164.916702
160.517319
157.507675
114.804466
162.642990
130.346100
154.682861
150.019196
136.885040
162.683945
118.595734
-13.322696
23.914015
-169.404877
21.468523
-24.629292
-6.799504
-5.064498
7.098404
15.550732
-18.682644
134.481140
138.802567
149.013489
171.125259
-44.528946
-35.957008
-42.414085
-20.446020
-5.831093
134.134247
134.758011
121.623886
133.726578
141.845764
152.210495
153.828690
127.798828
166.928741
145.952469
145.458923
134.334824
170.954086
165.989136
144.161194
144.840088
159.111954
116.745644
131.918884
152.571671
148.858612
134.339233
175.145004
107.787689
169.180527
145.525589
161.705338
147.258591
-15.903996
157.739700
142.381256
120.816612
151.386551
171.094070
-11.379875
-35.214100
-1.107475
-28.508133
-42.774357
-5.533464
13.291121
4.150203
166.192093
160.732437
165.475235
138.408707
136.127563
143.514908
138.849106
152.230927
149.077774
149.566559
129.827621
131.832458
131.065735
139.951248
132.131989
155.705414
132.092911
173.206177
-169.413086
171.700500
-176.236557
-166.986038
176.987976
-152.554123
-171.322296
-132.404053
49.683590
141.487534
161.019821
151.734085
146.004959
146.236282
143.067703
156.214539
143.304138
145.122894
155.336456
149.178406
145.186859
162.972946
147.798569
133.221313
174.832169
149.737259
135.895325
121.834885
143.153687
158.539902
139.852112
105.357796
149.183060
142.495300
147.891037
145.580551
133.547043
2.517695
-49.560387
-14.825710
-11.512231
6.424067
-15.248652
170.091354
148.337875
-41.126926
-45.523483
-4.930382
-23.751070
-11.907096
-13.464349
134.573135
138.110413
162.342316
146.696472
145.189621
122.841660
151.705124
137.598038
139.950745
166.921021
104.787140
112.195763
-38.453285
-5.681617
137.626465
168.640442
146.328659
127.689003
151.189011
167.073547
111.438698
-41.047474
1.141582
0.834625
23.334270
-3.167308
-18.053495
-3.796017
-19.493870
178.980270
159.948288
150.509811
152.387421
135.393005
151.248383
105.480118
124.141579
175.528824
139.067413
163.521149
157.339859
134.955322
166.880188
162.514343
120.630722
137.183884
151.779129
140.211441
169.127838
111.807274
155.353867
137.653305
142.308594
140.467697
134.787415
135.961761
-162.745087
169.615692
135.167908
177.177063
134.461868
139.442459
134.083221
-31.170549
-33.290409
37.189304
-10.238157
5.661159
13.367955
83.558159
118.842133
126.545013
157.360870
158.629135
143.374374
129.916473
159.379929
159.062576
139.359680
149.239441
150.993576
148.280396
147.439056
161.472107
145.013535
147.476593
136.508499
147.968002
141.845871
133.836075
81.584076
159.113968
163.092148
139.111282
140.868927
142.217728
125.899147
147.072388
142.813156
154.611084
140.481049
154.379028
123.725807
150.226639
128.632202
141.352020
129.988297
136.219147
-32.408775
-28.496294
-31.457439
-27.035030
-22.126932
2.923823
20.658468
-59.156075
161.900375
146.561325
131.631989
143.947540
158.227478
172.357925
145.482773
142.531281
5.969396
123.279755
163.094513
151.255859
129.590561
146.847778
144.569046
157.213638
169.027756
152.733673
127.097572
143.935150
146.169922
149.684250
163.614502
143.686768
156.574722
153.971054
125.152184
146.009705
163.983734
128.943527
132.314438
114.227623
135.682877
118.887169
128.885284
-26.755253
166.389999
123.612213
-167.953766
27.132460
22.389568
105.863869
164.423889
143.676468
162.660278
151.672272
174.535416
155.459763
145.865021
148.036057
150.764877
147.617218
162.937576
148.641251
148.086426
90.182114
143.696503
151.231979
102.374252
151.600708
14.901025
10.856396
17.487301
36.952614
155.797180
147.093445
151.630920
147.240448
142.129303
-41.154354
1.637097
30.141180
35.203342
-2.507646
-25.949049
-0.473953
145.429428
131.328461
146.115143
154.002441
144.639801
150.398331
121.148872
160.276321
149.265137
140.000732
138.196960
135.975952
135.072861
147.799500
131.212738
129.060959
-168.064850
-175.191971
151.907440
129.814651
91.508507
13.990806
18.414803
-156.310806
-171.261856
132.116821
162.404999
91.588692
130.663727
144.466064
155.028152
147.415634
154.658447
129.385056
131.763412
110.349365
144.651077
97.461411
167.450821
145.754959
148.052261
128.491180
13.634662
19.499825
14.636978
-17.304422
-8.976777
11.751967
-42.128990
21.037451
-41.135212
11.488626
17.487766
6.740026
-27.884024
153.959320
124.336029
144.746964
154.347427
140.603424
155.395172
123.863068
156.274200
156.699646
148.222672
169.464432
121.041817
154.668976
144.222229
162.740585
129.167191
134.270981
145.526215
27.126207
106.774002
-139.316727
150.131866
-45.434025
-13.509741
-6.776389
-16.008497
149.707657
133.356506
-6.664503
5.201419
-6.742034
-53.430035
-5.677510
13.752438
147.601944
145.474640
130.444778
143.535233
141.340149
13.151689
-28.549576
5.165205
-34.091202
-40.605225
-46.524189
10.267149
-6.437544
15.770926
-36.121143
-31.722378
-8.845866
-16.673702
145.687531
129.916672
152.269806
163.489288
162.498627
-17.868715
-37.171326
140.063873
170.098938
153.527283
-25.522623
138.389236
149.235138
140.096237
131.871841
133.505753
151.231247
166.462296
153.440857
144.830627
160.792023
-168.384583
144.014053
-1.097536
2.600002
15.938333
148.122650
151.187790
143.922531
146.579468
173.466476
148.646820
169.092346
155.079025
140.622711
151.158890
152.946075
131.740753
163.265015
142.400467
151.612686
163.465393
154.712830
148.996368
138.157455
144.079575
161.192230
140.689621
130.860275
135.344360
143.685150
150.155182
139.828629
149.654510
154.333984
161.090057
145.533676
-3.889625
141.922501
122.365547
119.868759
140.846741
153.373779
143.238068
149.330643
108.591545
149.299988
146.025772
150.424683
152.757980
148.725388
135.292603
166.136429
157.043915
142.871628
166.048584
150.135223
150.734283
22.844860
-14.877419
17.920986
2.065733
166.570892
147.489731
153.712555
143.828400
162.011429
123.377541
155.616180
-153.620956
-161.488068
46.820683
60.896870
49.053005
148.945251
143.435059
159.688416
148.229660
-38.345108
-28.773052
-13.805218
-0.697735
-7.337914
16.509506
132.841400
142.993668
132.706299
142.104126
173.103546
134.242508
156.715088
137.433456
142.146057
144.537216
161.174698
106.952385
144.064148
148.503830
153.612167
146.682358
153.032104
141.523254
164.805756
137.698196
141.075775
151.439621
116.554985
150.269623
144.984070
-3.042338
-45.046173
1.775088
-6.220188
2.072638
-43.552326
-23.665558
-4.120272
-0.149353
-45.955582
158.767868
121.658623
122.707184
-7.559331
-8.547022
161.868591
140.421829
-14.114730
-11.760113
3.124807
-9.466681
-32.585781
26.999592
75.426682
7.987015
151.991241
-23.547188
4.328617
148.823715
150.439651
142.110565
151.106842
131.350616
132.881699
179.272339
159.722321
43.589676
5.438407
18.818769
-21.093111
-45.221718
31.257740
-21.908213
-9.504500
-3.531028
3.198615
-18.892855
-31.652977
150.888794
149.116608
141.967667
138.702438
148.387955
142.182587
154.255066
153.960648
89.887428
158.483322
136.667160
151.554611
121.536598
143.941772
158.856476
131.266342
124.692039
141.546600
139.731674
165.890625
89.432655
149.114243
169.737152
126.943977
-39.603790
142.613190
144.702881
139.852570
146.422440
138.401215
-3.942530
-38.992092
18.549152
122.323952
149.570694
144.346237
142.652649
-52.596382
32.145409
-41.964920
-18.357897
-40.838844
71.535606
4.490695
2.195439
-4.048253
1.076110
128.408752
124.048607
157.819229
126.811295
132.901230
135.132919
168.870880
151.453735
146.828293
152.841049
144.247147
148.197388
147.151657
156.485550
156.887482
156.185654
126.162971
148.273041
156.218933
137.792892
146.511536
161.579697
155.653107
144.887604
168.196625
147.405334
141.409195
170.111877
159.204346
166.191711
134.288910
163.575455
148.276688
138.048035
144.718857
149.637421
138.948181
131.936493
172.453003
169.346191
152.744019
158.340576
156.401657
144.925385
139.722015
130.166412
167.742844
158.534897
170.201859
134.803864
151.144272
150.636810
139.041931
2.051759
-34.560493
13.964735
-28.861168
0.840000
-44.180588
-25.723942
-15.645707
8.307754
-17.845850
-10.107193
172.624557
140.766678
153.709442
144.215775
127.332932
171.125961
126.592468
164.391724
142.149185
146.090363
148.364319
126.631371
146.950241
146.159042
178.495178
142.494949
132.973129
155.133499
170.380630
141.424530
158.365662
132.804489
147.748901
112.401100
179.676743
118.750374
134.348175
157.408371
160.948792
150.746475
150.168900
136.460892
134.929977
151.306686
134.637253
14.791920
122.094177
135.354599
-17.921518
-25.524977
7.058830
4.417166
-34.273907
126.875923
151.168228
142.038162
154.053055
152.360703
146.201477
108.461601
115.399071
152.328934
137.413071
131.237549
132.966705
138.772446
162.855820
127.482185
143.145889
151.036972
138.773422
121.682297
128.464355
119.529045
129.702606
124.220757
137.510864
150.741196
139.133041
165.775146
142.996811
136.779724
133.678253
18.326891
-4.794280
-35.722984
-21.879648
-30.388626
-43.301060
-8.553798
-23.037708
6.639886
-30.505484
-41.012726
11.044089
137.032303
141.245285
177.039703
157.103806
32.268448
-158.449982
177.020187
19.868561
-151.761383
-164.834290
-146.888916
-159.496704
-151.393341
43.651482
155.603210
150.184540
146.896927
129.321442
72.477470
-40.372353
-32.132713
-35.330994
11.306793
-46.421509
-1.358547
23.455997
-39.706062
-30.905474
50.119003
147.132156
135.349777
132.122711
147.213760
141.518921
136.154068
140.960022
159.194519
143.317245
16.185740
-41.039593
11.758974
7.332564
-26.759895
-19.795349
-38.596752
4.969880
-42.062675
-10.480247
150.281891
-16.706438
-33.522320
-33.220852
8.849574
-45.524971
-45.429214
-20.300446
-40.122829
-30.212408
-41.518265
156.777359
152.635223
160.176285
170.924377
140.986267
173.488220
163.220093
143.725922
167.036453
158.152374
-166.551132
151.883240
154.487671
127.794418
156.068695
141.922623
148.564011
149.868469
134.168182
157.567795
143.386871
130.944366
156.080399
134.480606
167.488724
124.289833
44.940048
48.969193
43.916542
22.225544
67.178703
27.692505
-137.938156
81.107697
49.728008
161.995850
145.821442
120.432510
160.484695
145.988846
132.531509
152.774979
151.954727
141.307068
163.946426
106.459106
155.620331
143.058502
141.835266
153.400940
152.316605
168.019409
147.080109
138.169083
142.738739
147.433945
175.099533
161.265182
144.710358
147.147293
163.437302
154.046204
-44.956223
156.681854
134.443222
148.626862
119.720680
129.202194
149.421249
171.903687
146.485992
-48.885632
0.583833
-8.667075
137.774063
150.235107
136.018555
137.915070
168.655518
120.221756
164.127563
140.885330
147.540405
147.378693
152.667892
136.491211
126.729424
143.749603
147.392334
124.904823
171.970718
141.549973
146.648865
131.233185
135.759369
157.996658
107.910484
-39.435616
-25.251564
-28.740044
-31.077974
-9.280379
10.796507
-45.156551
-13.272451
135.355789
166.167816
142.163376
159.773239
106.395821
-26.780617
-38.402023
-63.715813
16.040737
11.518560
2.044113
-18.654190
-9.412814
-14.052192
-28.871723
-42.335976
-13.596813
165.326035
147.278305
140.726135
132.460678
150.990097
144.317581
162.241577
146.293976
148.069061
116.961311
175.839417
128.153900
142.475937
122.691185
144.116318
142.252838
142.105499
139.733704
139.468246
147.725815
131.635544
-23.133184
149.968521
-128.727386
156.769104
142.997696
33.065750
48.590553
-137.314423
141.639191
132.144089
144.469284
149.512573
152.922653
149.340988
168.199387
153.024231
145.572433
149.760834
143.958557
152.266403
158.904663
150.524582
141.284164
144.466064
136.872147
150.108871
162.310669
130.888840
160.064240
136.685242
151.196136
135.719940
146.445511
138.418121
-3.033833
7.110444
-3.474742
159.402725
145.950623
168.383560
112.183922
145.290131
129.740631
155.383621
154.275558
140.715134
132.943008
-3.461418
-33.246071
-12.183611
23.992596
-13.089451
-41.442730
-18.297979
153.984482
131.222702
-48.048573
-38.795624
-5.049698
144.028732
163.650528
171.372299
159.332626
158.808304
147.253937
138.012360
148.787323
145.008194
141.738541
123.877823
154.078156
146.054535
164.762619
2.783333
135.998062
152.462387
133.721573
172.740463
166.867523
160.769531
136.520920
149.937958
159.100296
142.788406
150.399124
142.708954
149.504364
141.626572
140.274689
152.667664
-176.283585
142.944305
121.265877
130.945099
142.692184
129.426559
154.716812
136.012238
-173.510788
-120.114006
-179.707916
-164.868469
-156.685379
10.018909
152.836945
-175.127563
31.057684
-173.070114
175.500137
-164.455811
115.479042
143.949036
147.415131
125.575729
166.144638
160.464722
133.770737
125.431335
110.075935
141.647659
39.795704
-172.074112
-139.657516
-146.163025
-139.572464
-171.684814
158.244461
126.035728
136.804779
125.603386
137.920334
170.869980
151.009216
-37.985630
6.623208
133.636093
147.443558
64.727692
10.940928
-35.545490
10.132304
-47.925236
-37.869011
-2.997089
15.110809
-48.733734
1.784325
-29.514404
-34.607010
7.933701
16.647913
-42.641685
-17.090633
-33.222893
-24.851614
11.186374
-37.251537
-50.558285
-43.277721
-25.089348
9.707395
159.865875
179.237152
124.963562
141.939987
10.599659
-4.338740
20.703260
141.824463
176.496857
147.508713
170.425049
148.046402
-164.865707
140.499466
141.038727
147.117142
131.892319
149.413528
-28.186665
0.542486
-23.718702
141.965714
158.566742
165.231232
118.847389
-44.476330
-32.676929
57.945534
0.861165
10.346438
-17.470461
-30.107618
7.951693
-12.309689
-18.524961
3.862546
6.578913
-21.849680
-35.829620
-17.675106
4.546226
-5.543407
0.048457
-5.714842
-2.976114
-13.798590
-38.675316
-20.626570
-5.751320
135.649414
155.911545
128.644730
141.037216
178.239624
126.579613
-177.154266
-1.863721
-54.114861
149.231491
148.114700
146.318237
145.736069
148.943771
142.814316
97.364761
149.295441
159.566055
140.568893
171.183685
106.286110
154.488235
155.239120
111.675911
129.138702
153.401779
174.062637
27.014557
-25.649771
22.480246
-42.129662
3.828685
143.847458
145.845947
162.035995
146.466507
129.248001
-4.826412
15.361202
-23.697859
19.578440
-44.753143
16.781296
-1.304763
140.795670
151.935623
165.378265
148.783829
-2.693336
7.168422
10.653421
-37.822910
1.389875
152.819046
163.331421
139.432205
135.160400
157.559723
105.188133
112.099442
155.232300
130.541290
130.427719
112.088799
120.227280
154.608521
158.380630
144.769852
149.531387
143.092880
143.140839
154.605957
152.221329
137.374405
148.242065
125.196594
145.510803
163.413849
140.481171
146.029297
149.952560
171.931839
130.365799
136.918045
157.294205
163.372696
153.234436
134.804947
138.269501
144.224655
156.823959
168.862534
131.759003
148.114471
124.934563
-176.428482
139.433365
164.787781
128.081619
130.299622
168.927979
162.181229
133.795822
154.512741
138.889450
155.381912
134.480484
153.315109
173.786713
149.099243
148.936356
-26.873354
-33.932201
7.500748
13.116687
-37.637081
126.321678
146.963226
158.413086
141.890213
155.787735
145.943848
134.899582
153.385529
151.007690
141.679276
159.196228
144.941376
138.899460
173.407913
163.102127
142.545471
-9.287471
158.899811
139.519287
141.604675
145.376495
129.550217
151.104675
156.970612
143.253525
152.205917
172.782227
132.942200
131.656235
119.121605
142.905563
128.416122
161.115463
147.363770
132.514664
159.120941
154.479660
150.533844
167.440964
143.953186
156.397415
-28.400352
-49.511173
0.660272
11.178608
-12.936876
52.570393
20.062603
28.409418
-4.831686
-35.444561
-27.411028
-8.859071
22.943548
-40.631657
-8.239308
1.187786
5.315702
-37.521111
157.850235
143.762497
129.415985
172.620346
-71.053772
-26.605152
-42.987400
-7.161276
-0.052339
-20.525627
155.385010
149.140686
135.584732
165.757584
149.219879
157.767380
151.514572
156.524704
140.603348
166.035858
145.738235
152.214371
158.674896
137.968262
117.389145
153.522720
109.512115
159.333786
149.812012
121.762047
130.305954
126.698059
12.633588
-4.779138
156.552338
162.466156
133.535187
155.775955
-6.951555
-30.753778
-16.916815
4.003941
150.349838
140.354095
146.531616
150.701935
146.706573
144.382782
132.800858
155.605148
139.405014
122.409660
149.223007
160.537460
158.039703
126.152428
146.080338
148.416962
152.841415
140.273865
134.373642
149.849380
175.768112
146.517471
144.912033
153.166977
141.680298
160.297821
-50.387859
1.983470
143.823074
149.024857
134.728424
143.325882
169.921402
155.405075
119.565758
119.524025
-31.839718
-20.356653
152.505386
138.633820
152.278427
155.955185
139.836502
155.066833
127.898918
119.255424
146.460846
175.399979
145.484634
157.078415
146.025772
145.079269
139.534363
144.606339
155.667999
158.213516
138.950073
-165.389664
175.312607
-148.824387
156.479599
155.403488
142.852097
135.195465
123.928612
152.894928
133.747986
144.754501
161.464615
121.104286
129.684494
139.967178
161.195862
159.432098
137.737000
129.767899
121.814545
140.679733
155.363525
167.562439
136.075989
141.370544
145.785385
129.644653
-0.390671
-34.310310
12.283278
13.732240
-47.512234
-43.168522
-29.197353
-3.413690
-0.777077
-34.736557
24.381296
168.260742
138.709366
152.557861
156.677643
161.041199
-148.786453
148.041702
146.018692
122.896355
143.652924
140.737610
129.876099
109.693176
142.447769
147.967728
171.873932
143.338974
155.278091
156.772797
150.762009
153.608170
115.724342
143.533905
-12.474365
-7.421216
77.706223
5.282347
-27.523489
-3.367844
19.539808
-60.011269
-45.710823
-15.332336
-9.045286
7.793292
21.542437
-47.077709
132.666016
149.563675
147.063538
137.515747
161.641479
162.473434
152.264603
123.939827
144.563446
138.609436
147.863174
150.962555
152.603104
125.495979
169.121658
152.146500
146.382324
132.107101
142.236603
114.130882
129.390396
136.801544
9.462860
-41.499001
7.469499
-15.082447
-24.699221
-42.760616
5.877999
-25.041199
-40.535595
-9.725121
-12.057216
-48.737762
-22.438034
138.957291
140.485382
119.704521
146.852554
133.331589
170.216141
102.770241
133.312973
147.107132
146.334412
139.712524
-43.372456
47.079128
-20.441015
0.632420
-43.396912
-32.206051
148.381577
169.270218
138.838272
-41.986134
10.732180
-6.761786
17.157766
-28.394550
152.706909
120.856911
133.099731
153.332932
123.248650
139.289932
169.071503
162.887680
110.207664
140.604279
162.548203
160.255219
133.787796
158.424911
147.384094
155.332993
158.232605
136.773590
120.734367
137.356171
137.313904
113.320396
159.138138
142.660187
142.438263
0.905038
14.605401
35.803856
-50.124821
117.592903
144.020020
133.402817
159.750259
133.577667
158.666199
148.244324
158.044525
139.743362
153.848969
150.771515
156.887222
126.617180
115.867569
140.159332
138.618469
152.569855
155.003296
134.257858
135.728363
141.355957
148.174957
152.595413
176.885468
139.693375
141.543747
153.678696
157.287933
130.218567
142.914749
150.971802
161.406113
149.048050
150.750290
143.728500
149.352982
151.413300
144.183243
147.433716
140.784424
154.678955
131.045547
145.737854
142.358353
155.559525
158.625290
-7.036313
122.675270
149.313553
115.669846
141.500595
134.566956
136.146652
161.851654
137.272369
148.423035
152.429932
155.192139
129.453018
131.006729
135.768967
2.582856
-31.215746
25.354223
7.029730
-42.093456
29.887403
15.024643
-56.440796
-38.123032
13.319182
10.985193
-34.500187
-42.145786
158.444504
145.930771
147.903641
133.609955
-50.828220
-70.152008
0.864340
58.483662
1.247724
-38.371838
-5.100657
0.721721
15.713263
-49.590454
-40.881001
-45.890316
9.127246
5.744807
-38.153824
1.136600
-48.343819
-10.814978
-9.812094
-47.137661
-21.648788
-6.223244
0.171320
-25.783394
6.843122
17.271452
-38.543579
159.515335
145.537079
143.120178
53.429626
-14.872684
15.540588
143.841324
140.152298
147.393433
168.667618
133.909698
-4.380163
160.855820
159.994827
132.997437
156.019211
152.563950
131.877579
153.193451
-4.355366
7.590910
149.954147
152.036484
147.829147
123.896629
151.703049
117.052826
147.793503
149.736496
142.713547
155.694748
141.424530
9.920041
-40.444473
-35.255009
-46.270016
-31.313776
29.794035
155.401611
164.757355
143.590088
152.062836
140.978058
124.819748
132.111282
152.693512
162.132782
133.824112
143.341873
142.000183
133.561996
153.153000
134.173096
167.431778
123.941452
127.773064
159.209106
161.531723
164.748199
137.381699
162.884460
151.573196
136.306046
147.354828
140.657578
-22.488810
-68.241478
-17.993319
-19.077316
-19.166101
3.543537
-37.498577
-37.182400
-12.296803
11.129230
-9.911057
39.051189
157.022232
-178.508255
146.796509
162.981583
7.915296
-44.899380
-22.262423
70.384277
-11.011382
12.753833
3.899681
17.554796
-25.047911
-4.916733
19.050949
132.174896
154.448914
128.699707
125.172142
5.517184
-4.922189
-39.793087
-0.000000
34.541027
158.395218
127.344337
136.856827
155.410431
107.544289
143.408264
152.614410
117.063805
147.161316
124.086159
-34.660778
-0.876926
19.389204
153.088989
123.355148
167.706223
153.798859
132.088638
122.803123
147.093216
154.215820
144.079575
110.727135
-5.344304
-10.186110
155.797455
150.084412
174.420639
145.823898
150.674713
150.461655
124.262253
122.013672
135.136383
20.417601
72.042755
27.590494
24.275635
-149.581207
177.663422
7.488075
150.452850
147.064087
-17.657642
-25.203142
-14.934893
150.908981
154.321426
139.805557
153.622009
139.891296
124.873528
145.464905
-22.317778
20.426498
156.246780
164.331345
154.343674
-33.929699
-43.798260
-42.601498
-17.441317
-52.497307
40.437416
-8.355832
-21.852680
-2.516373
-42.646263
21.271776
-24.499874
15.340431
121.577248
-174.284195
-179.673126
30.023550
71.728462
41.037140
-142.720749
141.362534
124.606491
176.307510
167.963989
148.313538
151.288025
138.976166
-171.959091
150.960434
112.163979
142.913910
122.097504
156.760178
130.338226
168.554947
164.131943
154.610931
162.692642
133.918747
126.929893
149.015869
164.181686
146.734177
130.269577
140.228409
142.107574
-11.250393
37.737644
12.197293
-4.437031
-44.066181
3.329549
-18.724253
-22.174015
25.903605
-31.476709
3.292534
152.716690
149.501678
131.614258
148.264511
135.241272
143.318359
136.438843
-23.645428
151.825592
152.691513
132.908234
116.157021
157.041122
146.549866
151.935135
151.087158
126.258446
119.574951
145.010864
140.573624
115.171326
138.257523
107.163963
148.052063
155.159470
145.026749
132.088486
132.402435
134.015381
127.047577
119.107239
109.234947
146.031677
148.207443
152.659195
4.769578
-12.973284
5.045506
-41.355183
19.965073
145.233185
142.907181
136.568512
154.661682
121.300491
133.095215
156.434921
173.376999
161.073181
143.156738
143.672058
160.421402
141.820343
154.950256
166.513931
130.514664
111.022293
129.940353
133.865906
112.345108
-175.342499
148.989914
140.571838
143.974365
128.535217
146.300018
138.986908
152.106003
133.965515
136.487305
143.622101
149.599350
157.099243
135.886215
125.855301
146.074814
150.377090
150.161926
141.518814
176.861557
153.628586
150.179214
144.127502
117.211288
141.963882
136.815598
-2.812716
6.501587
130.229156
131.221863
164.052628
144.194168
139.117142
110.986580
129.704422
154.280518
-8.859447
-0.125115
119.553619
135.120697
109.103661
123.788269
146.941498
147.252838
156.847458
159.032852
148.083282
140.131729
139.731354
144.388824
117.285805
147.654999
156.688400
126.937157
140.738586
136.413239
166.705688
169.159210
157.656036
121.665947
-26.591484
-8.544701
31.099503
-8.216496
-34.587894
-9.666315
142.502701
17.455246
27.289255
-37.426735
147.889633
153.739975
132.856461
169.279556
175.182602
166.862259
138.495636
129.858002
160.463318
69.926231
9.071295
172.914246
145.486404
169.812851
120.654259
147.337585
149.937988
141.911850
139.766327
165.645828
118.134987
142.817261
36.126667
-167.405380
-149.649689
-126.887779
-129.298264
27.942896
58.585739
150.137848
147.621735
146.302216
144.553467
145.502151
122.533257
153.398880
154.052811
161.744080
157.650330
143.094360
161.462051
150.775177
137.045609
142.833954
134.234970
140.089706
159.831879
104.169739
141.287155
151.631699
133.549728
143.828278
115.429031
152.535248
152.288895
141.783081
149.161102
156.795044
138.458130
143.844620
151.927475
134.525970
168.812439
137.473801
136.178146
143.310501
128.854202
118.060471
146.180588
162.523361
131.671936
147.998245
-32.111427
3.444237
-27.076416
1.323230
-37.567436
12.826675
135.215317
151.541046
166.790573
146.800430
-22.069088
-8.007929
-44.967819
2.842829
10.536741
27.129330
-8.531567
10.740375
153.233261
136.505219
142.388611
-23.222494
0.683569
-26.093435
135.157883
144.377075
151.004730
133.804123
142.387833
135.039413
142.633545
149.351166
142.843475
135.900162
125.943710
144.352631
-11.020318
140.843628
138.738098
126.193909
169.805740
163.894821
176.536469
156.213501
129.146515
154.205170
-135.095596
43.720493
159.311050
154.664352
137.516418
148.109024
149.058701
143.682632
140.912445
141.843475
142.169952
157.396896
171.399033
-6.653901
-38.347157
-68.725838
-23.245642
117.633293
134.539825
144.333527
156.422531
121.248497
161.406647
130.543869
156.315659
153.630859
166.058105
131.768127
170.142212
172.617416
160.808594
150.591110
146.903656
133.377853
132.471146
155.218002
18.487087
11.566298
-15.078758
118.791519
172.591599
177.567551
146.388214
146.338516
106.983185
146.806610
146.920975
140.011276
151.586624
158.257629
144.591263
159.209488
16.692059
-24.157444
-2.308086
5.663166
167.855820
144.890762
141.333145
130.126740
138.084076
146.410889
147.799149
152.933060
169.997437
140.789566
145.342178
166.624329
141.616623
138.751083
124.844597
141.749069
145.508743
156.691010
157.523239
122.616234
138.338821
137.461777
145.679123
20.828287
-35.795238
132.887100
5.630576
121.569603
146.409256
168.345245
123.462318
140.290710
151.895111
163.409836
131.082520
151.049210
133.916611
141.511505
127.328682
176.794891
134.263397
133.077393
121.116516
107.304413
141.120010
140.446411
142.444122
140.258850
115.886162
119.282967
156.390976
173.164551
123.014870
-17.462337
137.197922
141.995743
115.555084
126.185143
145.654861
134.119080
173.891403
145.398621
124.533150
135.212265
142.603409
137.602844
123.626305
122.488045
139.638321
178.810730
147.431244
141.142075
137.780365
129.234726
142.785400
169.191330
149.112869
140.602875
140.918976
-20.029835
-32.667061
133.396011
134.419754
130.940720
-1.835364
-34.362324
-41.707970
-44.430248
3.214671
158.979294
154.049301
141.822922
118.002480
147.942490
135.795166
154.697144
145.135452
116.825081
124.743813
160.099548
123.143196
151.056061
128.449905
149.964035
177.596359
144.741638
155.494400
171.214020
170.367432
122.595139
142.209290
150.895767
137.764191
156.994797
145.186188
157.111465
129.108475
151.348587
124.714859
153.290863
129.575195
147.456573
156.552460
151.514084
142.191376
133.739365
138.024384
150.958023
146.297729
131.297531
150.562241
140.204910
127.015465
149.690155
152.954971
167.437195
63.702404
-12.787111
-20.146040
2.073582
14.226622
112.849495
127.662758
155.410461
147.877090
153.436829
156.656982
151.799194
126.071297
-45.605988
138.350723
144.645294
120.060730
147.309097
176.459320
103.940674
140.248718
-9.082854
-37.510983
10.114838
11.819583
-22.652107
-4.622240
-50.885983
-20.161026
164.170074
-144.261230
-153.731842
-161.077316
170.232620
56.494003
-18.002226
-39.945011
-25.850637
-14.783478
-32.302326
-37.130032
-37.851166
117.992744
133.872253
152.355057
-9.955837
-8.302386
22.227755
156.300949
147.814636
142.728226
135.973312
62.192993
163.492676
129.016525
167.960449
153.883698
161.004837
120.850822
158.437546
138.832184
148.642151
115.921364
147.396423
123.030098
152.213013
109.203972
148.257446
152.152725
138.670822
131.487473
161.575470
157.351013
148.589340
127.566437
153.478607
130.316879
133.400711
150.696060
124.021339
159.758011
148.541824
158.686874
157.820938
144.503998
38.679623
19.177446
-168.342728
18.672045
29.406282
95.718109
-149.626816
-135.442581
-173.191177
-152.334229
48.370209
-157.969986
-174.946259
-147.920639
-175.963364
-179.504242
-131.852020
-152.696503
-128.348160
64.732521
-140.650070
46.683792
43.808743
68.307014
81.988556
16.545088
-129.087433
-153.240891
-137.977814
-170.521149
-179.175278
-154.849213
-152.655884
-172.562897
34.493095
-177.455612
16.346643
-21.674379
-50.260216
5.408199
-38.352802
7.996742
2.450563
-27.990900
-12.142944
-45.214390
5.783266
-38.460464
-20.639729
-13.639282
-35.073193
31.135126
1.373304
-15.720410
154.163925
166.237991
139.365845
156.526001
135.562958
163.131210
123.826981
130.181992
175.270218
136.200684
140.161011
149.047241
145.928375
136.482666
169.217590
137.780472
138.661926
122.402390
134.028122
139.697739
98.475273
134.912506
152.825851
159.105591
156.544067
136.842102
157.413620
137.373413
172.376572
166.412750
-38.682045
-35.174747
4.278602
2.974403
-67.304916
2.663445
-19.069061
-45.518291
0.206534
-14.858481
-22.939833
12.408263
-7.421665
-15.150830
-40.620678
-28.046740
-24.739410
-27.161972
7.775743
-13.703726
38.524635
-38.513680
14.031838
14.162181
9.229927
15.692997
9.348133
20.736031
-22.039619
4.949378
107.749817
-52.158478
2.523053
-7.017022
-45.932514
156.683090
152.490051
144.596634
156.305832
161.925888
152.047958
132.308121
151.436447
145.303635
143.378006
166.365082
151.643005
137.011536
155.995590
119.889977
157.473663
132.187485
136.272705
120.136337
144.869064
158.550659
156.567413
156.376160
147.749527
142.134109
152.884140
153.009094
146.467377
152.845123
4.740657
-41.761078
0.059347
-43.453964
-9.130325
-14.672682
-18.561129
2.747944
0.686711
149.939056
123.928474
167.775497
157.105484
122.439644
142.990524
158.697372
160.170502
123.200653
152.892532
156.697693
141.400024
156.540604
138.047958
150.244568
126.635948
153.526184
147.440689
164.462662
150.956451
166.597351
139.908798
168.917770
150.451950
150.616837
146.694199
139.351044
-46.315292
142.357819
160.689850
167.976944
117.303345
140.626511
144.762222
119.491356
155.800949
130.840149
147.078201
117.546036
123.680801
151.108047
135.845123
146.508560
144.055710
152.565201
145.708435
146.751663
-173.740845
163.302994
142.309967
144.749725
130.611679
135.005264
173.088943
147.785431
136.040482
147.522095
132.154144
120.830521
147.102264
153.473038
147.061813
132.269516
101.510689
139.940445
164.116623
160.588318
158.006195
134.111938
156.124771
130.970245
142.874786
159.532532
83.527992
145.164444
170.931519
-166.009521
-165.604004
132.036545
160.258926
166.678162
141.935150
159.875366
149.778778
146.694229
150.100204
153.507370
-32.338455
144.261032
136.186172
158.303741
165.309143
11.078995
-49.244816
2.331709
151.257538
24.546856
144.582458
141.058350
136.003464
145.817566
142.091675
150.519714
137.651978
134.225937
143.925797
146.172607
156.287506
139.785263
145.912262
148.040207
-29.340988
-31.218454
153.610275
145.555466
145.232620
142.660309
136.231827
137.932480
-36.748653
-21.139568
155.915649
140.271255
127.668343
134.735886
134.442841
151.785202
179.346268
150.288849
-20.676371
-45.878624
9.083719
120.451500
143.329178
153.998581
141.028229
140.237152
62.001633
156.184372
166.049332
144.546356
147.713501
162.128067
156.656158
130.816666
109.411964
132.974396
104.708130
157.253479
125.941521
122.361916
130.894913
149.874023
9.882105
126.818657
160.231476
168.724304
134.636795
139.686783
4.748874
2.228268
10.139814
-49.179569
160.363922
107.847694
148.305664
140.983337
24.535894
-16.194031
-42.356812
-6.501225
-6.966719
-2.810210
19.600256
-4.289802
-10.539803
34.821629
-1.913462
19.407887
151.007034
128.513947
136.039352
133.845123
163.003723
116.287041
127.393921
144.988052
67.814156
34.853210
122.497581
140.166367
151.582687
142.939514
154.168076
147.788635
145.384109
149.903900
148.819931
153.438095
128.992630
157.002213
142.121979
131.571762
151.214539
27.409328
6.042929
-3.107720
-38.593422
6.045459
14.668056
13.428337
-43.452259
-29.942509
9.172347
3.587742
2.802607
-7.441310
-13.175518
1.934416
-9.267516
-12.712728
-24.374826
139.232391
142.580658
131.797699
-38.063400
136.087845
141.631180
121.260521
167.320602
141.891602
144.638687
117.698799
136.919800
131.153717
162.728439
135.592819
136.596130
137.019379
162.499481
112.375137
139.815475
144.291595
153.711716
147.653702
148.033447
147.068466
133.761322
147.449982
138.890656
124.561485
153.730301
138.482849
161.205368
139.281113
140.599579
141.513489
-11.796369
-12.145298
120.623131
138.705338
140.988968
137.113541
167.996063
133.001724
153.319321
155.369904
144.260757
150.850372
-38.015770
-0.376905
-0.751213
9.106382
156.020630
146.528046
-1.576319
-12.278525
-28.985003
13.511232
-84.560890
-12.456454
-3.189421
-0.899399
-10.320603
29.379757
160.006454
124.829842
156.422333
115.844551
162.036285
136.676926
143.893631
130.767181
160.462753
144.256516
149.954803
140.262985
120.577171
27.821394
-1.754574
-43.117439
13.826140
17.426748
18.538748
-35.204071
2.653800
24.189919
2.184805
4.911431
4.383918
0.795493
2.584826
18.564295
-12.118974
-18.058298
51.487705
-8.598067
-40.825245
153.579971
152.778244
148.764648
138.351547
140.665466
158.725662
167.045242
152.550949
170.271042
124.079094
-38.457355
-19.859385
12.346558
-38.485607
-46.747879
18.366211
-31.374208
-24.026011
161.517151
147.196869
153.827408
124.338493
147.704636
145.007660
132.431915
146.482666
129.365723
153.811890
157.241791
143.484009
156.701111
138.615601
130.086411
152.096436
156.540390
149.244370
128.508041
141.934387
165.143204
162.326508
138.194580
136.132553
135.456985
148.361191
126.298088
154.725693
137.578903
127.600975
161.342300
144.015930
148.544739
155.143692
138.086838
119.739304
169.820267
159.827682
172.558655
138.856598
146.887192
106.942314
155.405914
141.892822
156.626999
129.087540
134.770065
141.116638
124.458092
144.808411
150.725800
126.842194
116.313141
150.413086
154.296509
-134.465530
161.212860
146.696884
136.109711
139.899673
165.591629
150.461441
126.265915
146.527298
119.230804
119.906616
133.869446
98.056915
-36.768887
150.442169
5.633359
-24.125706
-68.064781
142.233307
135.213608
145.746414
132.586914
17.436348
146.759995
-3.510897
6.223087
-39.865646
-25.907551
-42.322956
7.110912
119.919785
141.410889
161.137299
133.947586
130.433701
151.006958
140.019272
149.504578
14.836517
127.965591
136.223557
153.806122
107.583199
161.645645
113.859688
140.922302
148.679062
112.698822
135.282257
146.504425
134.156677
134.967453
133.869354
140.557037
144.737015
-44.909821
149.852921
154.806305
136.274475
112.433708
136.275620
143.590652
170.921814
137.907425
127.803230
73.289803
9.953586
-36.147953
27.016670
61.921509
158.791214
108.487000
161.317001
136.049179
152.362137
135.622314
139.569000
-179.607330
155.031845
119.339355
130.181213
141.091583
134.400757
152.850739
111.421547
143.734756
141.277313
-1.023164
23.973835
6.141397
23.283020
-1.858042
5.006603
-35.637592
-12.101670
139.550629
128.811478
124.010605
151.823807
134.332657
165.691406
140.921982
20.054497
-123.484184
8.061584
142.176926
165.868362
136.288727
161.666901
-17.909029
18.194523
11.434784
-21.675777
3.781443
2.138722
168.675598
127.761139
-86.622597
151.088486
133.102264
134.536819
172.231064
148.750809
119.100052
114.909515
127.253777
122.700027
151.776352
142.118301
151.544495
118.631660
132.478683
148.373291
148.222610
136.803635
153.285568
134.493332
148.439774
157.555054
153.602005
125.602776
179.515823
147.369278
116.884354
149.343674
168.773605
149.911850
154.262131
146.119476
145.179382
163.601898
-19.817623
-63.537399
-37.379761
-38.793179
-33.407574
149.574203
145.875168
154.779037
134.210526
152.327148
143.292816
123.357910
169.593857
151.435883
158.203659
153.748978
149.335022
165.574814
169.786407
134.392456
143.921646
-40.523235
-42.627289
138.172882
156.282288
163.383286
157.311371
121.009827
142.895142
144.883255
161.734467
158.506149
141.813690
176.734390
138.985031
160.704224
173.309677
135.785217
-21.951784
-37.956707
-35.046711
0.721450
147.199173
169.835724
139.189316
131.882141
162.269714
131.080673
143.792435
152.344193
117.274925
143.516586
153.465988
154.508133
141.646896
143.059036
-179.797272
141.066010
149.702988
-42.816505
0.110143
-15.709188
3.409156
-36.359844
120.046158
176.689072
-2.861018
74.208237
3.330019
0.155766
152.674362
129.142319
159.329651
134.493637
138.644302
125.436119
153.815781
116.110817
145.259506
140.916580
138.264969
139.516281
131.623291
14.182546
-37.338558
21.715242
138.002075
143.495728
13.830941
0.317752
143.729431
141.621597
167.493103
137.069595
145.180771
171.448929
135.757156
148.057434
136.699127
140.753464
109.320076
139.145996
115.763794
160.660370
147.989380
148.133835
151.176498
145.148178
119.378479
157.802597
164.678787
138.673401
143.339752
148.778763
116.485428
127.400726
135.070465
133.489853
142.919891
136.653732
140.624710
159.587967
127.019699
-7.894263
-3.445544
-27.522448
5.833076
5.749650
-24.738358
149.360870
107.498825
-6.318417
128.430191
152.834366
116.462822
166.113403
159.882141
145.532806
156.069702
153.007523
136.020859
161.312805
158.993881
168.900543
104.273834
156.464951
152.437576
-0.730614
42.275387
-9.121260
9.056944
-32.968964
-8.606012
-5.641182
-1.032303
10.750028
15.238860
-2.526619
-47.305466
15.718129
-38.564552
-32.678406
-9.568812
4.472732
-19.612886
124.478348
137.893417
142.676376
123.544998
141.379776
128.632370
113.033218
48.994526
-1.560096
151.884186
172.900116
132.035416
154.213196
140.266708
154.788406
147.484879
161.884125
124.324707
147.032578
149.704544
158.382462
151.057953
131.313278
154.858627
146.720016
80.135315
132.981689
107.410881
150.975616
155.919052
164.538483
150.148987
170.420563
156.958344
105.583763
134.888458
142.777069
138.125351
142.911697
151.130905
172.243011
138.597351
148.272034
-0.997404
143.200974
144.039597
142.106552
170.769608
17.897108
10.380629
-9.472929
-10.168309
6.967564
43.089539
-38.207230
-16.785212
166.334488
159.317795
135.928162
-171.076935
177.072556
146.230423
143.679749
148.174866
143.852692
148.887070
172.154846
132.176865
141.955475
127.959267
141.801773
140.338684
155.163864
128.685532
138.686279
141.295532
164.508026
169.143448
132.225983
141.228424
141.008423
170.014267
125.650055
138.860138
151.127151
142.455383
138.779480
145.013672
151.924103
136.728699
156.090775
116.030632
151.322525
156.281036
171.875046
150.206299
168.436859
153.894897
126.890411
156.775894
157.244217
3.684774
0.466462
142.566223
157.435333
136.362137
143.929642
137.477097
-14.060938
-14.779810
14.126082
2.467914
-33.122803
1.378850
-37.908241
-35.633896
-48.503269
25.549828
12.943571
6.396599
8.590754
-40.003735
-35.164799
10.208930
23.749823
12.732235
-2.235108
-20.108555
12.888677
-37.032093
25.385332
20.407360
-46.350647
157.259232
144.036148
141.888535
153.921722
141.820587
158.504196
169.734375
132.103149
175.734970
167.751938
128.341705
145.936737
145.394882
117.394745
174.631683
137.156662
153.016083
127.005554
140.817368
128.266357
108.640709
136.836838
158.371246
137.832397
-179.606323
142.735245
139.887054
161.068085
145.803635
140.871552
128.721100
146.568420
133.655197
123.382034
157.915878
135.091965
148.725632
131.194412
144.255753
96.672119
-172.562958
151.116623
144.600098
145.952271
132.072708
138.195923
145.207031
114.705673
127.144333
155.167114
162.155457
142.607239
138.746246
143.618484
169.030319
137.171127
124.931854
143.887543
153.651779
167.994247
150.482315
155.303009
136.226807
123.846748
148.836090
134.369370
138.727615
137.129822
128.791977
139.507965
147.644150
171.706772
143.466644
149.351974
140.197083
142.564041
152.546860
137.693359
155.167664
151.172089
149.710205
174.914871
145.095016
147.293472
144.371033
152.334503
143.649719
133.655396
152.784805
127.480553
144.031219
150.086731
133.321594
136.734238
168.593994
-43.781013
9.001563
7.052575
-39.436310
-20.938814
-1.516203
-42.744873
11.068789
33.477180
-26.223677
-4.389410
-7.231692
8.285980
-15.403186
-43.768349
-21.771172
8.119578
-21.397552
-37.844658
-7.342404
-49.308384
15.750885
29.609514
142.324600
131.096756
140.567444
157.149551
116.706032
116.707901
124.086281
146.817062
125.028656
142.573776
145.752167
153.655396
155.282639
152.397690
136.802002
137.482025
135.359436
135.400436
132.928131
142.404800
153.138733
124.279327
133.353027
110.948395
-107.923691
17.977436
17.230017
46.995819
52.929001
-158.578140
-170.722763
-126.249008
52.231422
-143.575897
150.080154
-158.807495
-163.591782
-138.333221
-147.215836
-169.887222
-174.232224
-166.148483
-164.018295
-168.288116
80.763557
9.174960
-41.216961
-51.914742
5.196632
-30.275604
-41.258781
-40.479012
-36.325100
-42.178715
-21.611341
-31.033606
5.681340
17.414898
-26.220215
-8.202576
25.263817
140.952454
147.759628
116.633400
150.889877
148.758423
136.260742
174.506470
1.160453
28.805553
27.227358
22.740936
29.364126
-7.334946
19.775940
-15.633926
142.316971
143.018036
142.570724
162.190216
121.036385
161.768784
164.973175
148.465683
151.304153
143.814697
150.110794
144.896637
129.722610
137.964050
133.904129
151.251480
168.582001
144.980484
158.585129
133.320389
161.840729
142.063171
153.295578
59.470619
70.885376
17.722893
42.174202
154.756378
107.347374
139.964905
130.522522
147.280212
118.231468
143.322601
126.637001
175.132263
163.658432
158.412552
140.759460
102.551964
169.243698
151.663574
168.987015
148.296722
169.559647
160.796967
142.487518
165.926422
135.127945
138.703506
-9.730275
111.434219
160.073761
129.450989
150.319748
167.574463
132.041534
33.765999
143.356705
138.195267
145.795761
133.807053
123.153847
-165.903976
-139.969742
-131.145584
140.163757
137.927933
138.786728
137.685242
149.291916
136.670502
142.068237
135.104477
135.391602
-175.324112
126.041039
115.724106
137.692734
133.134537
-179.851959
147.521484
172.183716
137.519348
17.026791
20.929600
2.430352
-32.927666
-19.352167
178.019974
175.721893
150.304428
165.442627
148.348083
145.945007
133.105484
145.951355
112.357880
169.874588
147.884735
155.703979
148.676605
147.419281
144.300369
138.217224
137.611588
161.450958
149.036682
125.998047
136.009048
151.059769
7.982885
-11.052376
-2.751503
-40.391727
-44.319450
-29.438650
-20.402931
-28.486780
6.750581
124.487892
31.159332
154.212860
142.168427
155.972534
116.377281
121.634895
136.312958
125.478630
166.434769
162.646469
141.275299
131.168518
132.710678
171.327805
151.294357
138.509094
163.724457
150.472916
135.409286
138.946396
123.276955
141.167587
165.962524
119.627327
137.828674
156.148758
158.803589
139.520889
170.944458
147.447906
142.755966
164.514664
146.083176
161.263931
133.885529
16.338583
-17.014214
-30.100918
136.740158
155.268082
149.777054
155.226685
152.207321
163.999863
152.152527
115.107208
151.346237
144.894699
145.341995
148.203354
-4.077463
9.695682
122.521103
127.585838
139.152649
171.751083
135.940079
139.340912
162.266617
160.046326
139.541412
153.608704
145.882385
151.828232
136.482635
-169.291260
138.637878
144.340164
161.991837
138.673721
139.296082
176.402710
137.788956
153.928040
164.500626
138.273911
144.886322
17.757269
149.452866
176.097549
126.937088
141.680023
120.604088
147.267578
141.985992
127.238632
120.021744
131.575333
165.836990
154.351257
155.829895
149.202789
120.638718
143.877350
141.132935
153.761963
168.785507
145.185059
144.365295
134.384430
150.177521
162.914719
159.287582
162.376175
144.148132
161.276123
132.785370
170.769211
151.991043
154.376465
131.508102
161.140060
156.693390
157.368469
142.030365
149.337357
109.878288
132.299286
163.179901
130.000961
161.973007
139.736435
159.447449
125.448547
-48.454063
-24.729860
6.238976
177.218277
148.550659
146.491516
119.049545
133.351974
164.484512
156.149643
131.025909
163.067200
143.002823
12.658765
10.002917
-6.365564
19.817352
8.228722
171.774063
-33.436115
-43.435253
139.341095
143.171265
150.649353
135.356522
144.490143
128.815048
158.497726
155.598770
-33.738911
-44.409542
127.415672
155.874832
-166.963547
128.103363
152.129272
151.600815
139.312485
87.853279
-175.588501
-142.576782
-157.909286
-127.039719
36.758636
13.406644
49.647907
-145.391708
151.919235
-166.394699
179.069168
-144.188309
-130.834259
1.739788
152.048828
158.023727
170.470551
142.015228
6.787812
-33.192120
-29.291586
161.277557
150.467728
150.947845
132.722992
173.395523
157.334549
133.559418
140.224579
161.948563
162.487091
126.449661
165.214279
127.593620
118.413696
141.134476
158.652283
151.649384
-10.157897
-13.860809
-36.372646
139.716583
148.204987
89.967003
135.525406
137.346848
147.974319
121.402863
130.144989
132.068451
132.516037
167.604645
-82.087761
143.203476
149.515854
151.311325
151.568314
163.648239
141.397736
130.445877
121.673080
170.784286
137.569061
149.918716
-27.502945
36.954357
137.546677
134.993134
140.081299
146.418915
146.708176
161.548126
144.156464
132.632324
134.070709
140.896484
-156.180435
-147.183823
72.154671
30.984093
173.700180
-147.035355
-168.420837
-153.768631
14.669716
148.177429
142.279510
146.866425
139.395355
153.193893
126.204239
160.556046
137.735672
130.458954
153.351776
141.105545
121.438583
168.972031
143.593140
166.979950
148.377808
140.345352
111.624733
158.861572
126.453979
172.106247
159.951340
126.526108
-19.844973
149.310562
-24.183334
-16.930494
144.189743
153.257034
119.998711
164.024948
132.798645
178.141739
-27.775949
11.556773
-16.060066
4.584112
-25.088310
1.562853
-32.209435
126.746368
140.122986
-165.657654
110.049980
148.021896
131.120926
158.998550
143.757874
172.922836
120.693779
-45.686199
4.402153
-13.406851
143.819031
153.164627
143.756729
137.903778
104.437004
156.281662
143.616257
138.271210
142.569458
134.254898
145.809448
149.605362
135.649551
110.935715
142.201202
134.883362
127.857552
121.977119
148.827499
160.491577
159.674515
169.596466
148.468491
129.829788
135.351013
145.374817
116.084633
149.052399
169.913452
150.810959
-31.108665
-19.836451
-33.861301
-3.658215
-43.124043
-3.002701
25.372145
8.559283
-32.495544
-5.601017
-43.435402
-41.312012
145.699509
145.884689
142.809845
136.136505
144.924606
149.403488
156.323074
145.041000
173.219955
117.063904
139.143570
150.668259
127.393173
159.101868
153.900650
135.281403
156.093964
140.193588
149.367401
23.520716
146.904083
131.513565
141.181366
142.736908
115.268394
141.203049
121.473129
152.010147
109.853210
147.334488
141.867508
152.653473
134.791748
26.428808
57.775639
176.365997
145.233261
127.037712
118.668564
108.666374
159.735184
151.097275
156.278427
-38.174572
-26.853840
-2.743596
-33.228672
-2.909056
-0.853175
-21.998018
156.161423
158.787369
131.734528
138.388504
5.673332
139.380478
119.412407
149.071579
167.941696
0.202709
149.362411
170.632675
-2.219820
-42.885544
148.094467
138.368820
148.427017
139.542099
135.582733
136.871765
141.580994
152.749786
148.028275
153.014725
172.429688
156.876511
136.028870
143.785904
153.907639
18.592936
-14.822640
17.933767
-36.967117
-2.854305
9.524272
-36.130478
-45.907948
147.656937
128.934982
162.366623
155.589645
-9.149803
-22.501823
-13.014217
-39.524033
-28.720066
13.133185
8.198506
-33.907551
-45.575882
142.383209
156.390060
170.385757
5.012899
12.489328
146.047501
149.460403
142.605072
130.968689
134.893890
163.837479
151.745422
120.768135
138.979279
140.289093
133.632462
161.513611
146.736359
141.428101
149.275543
166.193832
147.406891
135.511353
156.049820
-23.360598
-5.283906
-16.259697
15.661466
-34.729065
141.011627
-85.857803
-30.626354
-37.656475
-23.945587
-35.022991
130.334930
171.763123
146.882370
176.115768
142.045990
178.768524
30.954781
11.251566
4.331285
-38.818989
20.504812
-5.040534
9.882821
-8.209132
-9.136800
64.288940
145.726944
113.015869
17.383924
-25.209702
4.577441
-7.819993
162.886688
128.438202
142.512848
146.496780
162.632919
133.250748
114.789452
148.423248
134.160034
148.034500
142.277176
161.849045
149.246567
142.707474
152.989761
150.554443
158.226425
143.842087
134.063492
125.622406
143.789932
136.994904
138.628601
150.294067
133.323700
156.577728
138.193527
142.896149
-20.099304
138.502686
132.462982
140.835358
143.171539
171.714127
149.228714
127.465614
142.312454
152.045517
17.107697
141.619400
150.001785
119.289139
136.537994
144.410690
-174.518661
20.114008
-172.758133
-146.814758
-166.161621
68.910500
144.097183
174.176910
-173.231903
175.771942
37.120293
-146.191833
177.757355
-172.558334
72.111343
59.875172
21.340219
143.209061
151.114548
126.441971
153.029099
157.495728
139.418991
158.211212
122.688438
122.424835
146.519058
139.150650
135.018799
140.674179
155.117493
133.890991
126.154922
122.856560
147.304947
-156.051682
-32.685230
-37.834633
-99.115021
169.526276
143.167999
153.661697
146.993683
130.685837
174.946609
135.461670
147.185959
-170.273392
141.554688
159.970093
158.607803
154.864822
155.129959
168.935547
159.486404
130.592834
155.173431
154.304077
148.265747
148.679520
146.685669
152.349289
158.819778
160.487976
149.513672
141.099136
26.043940
3.091362
-33.519958
13.571033
0.034264
7.898489
21.816557
128.206741
131.313965
158.816254
145.591110
127.660423
144.928513
119.101143
150.850067
15.733313
-21.714834
17.636610
-30.155935
-5.023597
-18.108261
9.725930
1.704102
-35.652851
8.342166
141.409561
11.366384
0.736216
20.223228
7.839446
138.751083
136.433136
154.029282
158.680618
132.514816
137.483780
152.145782
145.966400
116.515068
139.190567
-47.979858
159.303757
145.752396
163.746704
139.210342
169.363831
-18.233345
18.331648
7.558994
135.862885
138.610123
141.899063
129.758392
127.546265
136.690079
146.979782
138.587753
133.802963
125.846840
142.433258
144.902664
161.013474
151.585403
138.559174
151.907730
131.010376
147.289886
144.632751
147.172852
28.150551
-10.437089
14.776101
-2.393592
-10.010739
126.340813
136.701370
160.331955
134.565674
148.285751
164.827560
161.641998
9.983908
66.229530
44.928387
72.677818
25.633364
143.526169
147.347549
131.812424
127.729942
163.735352
145.275574
148.097763
138.804825
144.703186
156.624771
131.380707
113.148796
125.860138
146.434845
143.688889
134.055847
145.689941
97.079224
140.336243
152.080215
144.443466
21.355051
25.243340
-37.056290
18.969770
-35.246841
146.640244
118.447342
157.897247
145.678253
137.292603
133.669250
158.310181
150.342743
156.448990
-37.676159
123.249527
162.517624
148.020187
150.591675
136.476852
150.859985
151.663803
151.573517
42.103020
20.770082
31.122957
176.192642
136.538391
143.523743
161.297974
150.180328
149.805923
128.760178
119.380569
132.326813
151.539902
158.269333
127.843910
154.207352
152.434875
133.005737
109.171448
121.729881
143.252884
148.345688
161.611984
-42.208458
-21.234911
146.113373
119.238785
136.259216
154.892746
171.384491
-39.671982
-41.987709
-1.184982
22.671858
11.941822
-5.709730
-4.870012
20.767914
6.632706
20.847496
14.368834
-35.010063
26.331171
-54.265427
140.487244
135.556839
-21.941168
-21.329697
19.668554
15.800941
-7.588299
-40.324879
-32.433773
-3.673971
-44.084541
-40.547932
19.673769
155.145004
139.221771
145.896683
149.812378
138.794403
129.831055
130.202194
127.237099
135.028732
133.224258
161.207626
151.903625
130.692337
139.881805
136.231430
157.198364
171.068451
124.146057
141.777008
168.664719
121.955971
144.221207
133.608200
130.685349
153.139664
109.704735
138.265350
147.516541
114.587975
156.074051
136.288025
145.382217
148.647964
152.958450
124.191711
163.729736
11.531517
41.512215
8.585814
169.824966
143.792191
146.627930
168.745743
159.986511
165.819122
113.907005
169.335175
121.801338
160.341873
140.404938
127.005554
156.072113
141.101135
145.978867
150.669495
151.882736
145.960007
151.169479
154.730042
168.041489
152.450012
141.317337
148.680756
140.461441
127.297150
-21.466761
-48.103558
142.970215
141.775604
141.245621
140.914169
135.801025
157.430252
146.841461
155.111374
26.370419
28.284008
24.599815
59.444546
13.181555
-35.859592
-13.588312
-14.649541
-5.996165
-27.332834
20.333492
-0.394657
124.774490
133.562317
173.144928
152.861084
-167.351013
152.226166
152.531006
148.590439
147.166397
162.918701
160.898163
-43.548191
35.593666
2.176278
35.073521
-49.920177
-25.716711
-14.747124
-26.355345
-1.480152
-22.649475
-7.724080
-50.893234
-31.615114
3.894354
-37.807484
15.813089
-40.779785
140.343781
168.732361
150.434357
141.904022
125.520439
155.341125
44.857895
22.659866
-126.999519
173.286880
-157.952698
176.088486
29.577467
-163.670685
-144.536621
-173.066101
33.209000
54.913757
31.110092
35.023460
37.826733
21.917830
-126.926872
-145.266068
97.947479
132.563095
116.974739
10.150401
-1.292709
-6.960071
6.060227
-35.849976
113.355820
-166.986786
115.513275
121.924881
118.266655
152.948730
145.114990
162.354568
146.033646
135.762085
145.450958
123.778114
136.612900
155.420761
12.202077
11.804100
150.475830
125.222321
169.463120
133.191742
128.084183
127.485115
151.033493
130.862366
18.425871
21.104343
137.580902
100.293884
141.205978
138.815826
139.409958
2.959889
140.236389
138.683655
156.355453
157.092499
114.865608
120.166077
142.944305
148.546432
161.485275
134.620255
145.730377
144.719162
136.446945
126.222626
156.710602
156.384323
127.441887
115.707016
127.065865
168.887283
131.005692
138.439560
136.945450
150.950241
163.900955
15.562829
-20.907860
17.460983
-18.199730
-1.307909
-31.051472
-42.587147
-0.320206
-11.567064
-46.832115
13.673261
-0.065611
-30.473379
-42.273460
-43.538624
26.187199
9.458809
28.010897
-8.309408
159.097809
154.628586
165.009216
156.751068
133.336426
130.756790
156.697235
147.426254
9.280125
-45.466385
8.279983
-18.341570
147.830017
112.476646
125.624878
145.125092
137.773209
134.400604
152.119934
152.855881
138.108429
116.042831
143.412109
171.596329
143.656860
123.910194
156.578476
138.382568
159.318985
123.108414
153.840485
139.891556
153.470123
168.897202
143.848175
164.077347
125.017303
142.345581
131.553055
161.448517
158.225830
125.814262
146.427704
152.298187
145.722946
138.415436
139.029526
145.020828
117.286797
145.405930
143.082336
148.936844
135.896469
152.486267
156.161591
139.839294
133.219177
148.799988
146.973434
151.902573
152.266464
143.332352
171.816010
147.366104
149.303146
145.018082
133.644669
112.623466
159.847229
144.909424
146.185013
155.729187
123.540825
144.875046
135.223053
110.760414
160.819229
128.049911
133.647202
157.650314
136.900726
157.365479
152.203064
170.672409
127.717537
152.318024
162.191422
147.265717
146.794220
142.090530
134.158524
132.806274
151.085419
157.567108
7.935803
11.592721
-14.953314
-7.994778
-24.942720
146.996704
143.109985
157.956955
144.885681
143.054764
39.106300
109.256432
143.014862
149.400925
148.801102
153.383286
140.829025
163.777466
153.563477
158.632507
156.188599
135.327484
44.175323
-10.210299
-42.228737
-9.974250
-33.646549
1.444962
1.164325
10.711180
11.285210
-35.973957
17.864798
149.322952
18.427263
-3.109420
145.874802
128.481796
144.099106
135.811035
157.505554
145.802414
128.318405
136.068649
154.744873
152.251495
129.479904
151.284088
167.543091
147.727127
141.694229
170.955811
165.718063
164.567978
133.365509
139.106491
129.952820
139.442703
136.744049
138.305191
155.321426
141.555496
148.801788
156.109177
127.346954
134.146194
132.373672
147.480423
136.118881
157.373901
141.686447
125.981850
139.885788
146.489059
155.766388
-154.200638
139.158264
133.417297
150.053619
140.170425
127.345345
148.694260
143.614090
125.147583
162.578217
147.866714
133.166702
156.350525
171.055496
34.462067
39.397728
70.001099
-11.820617
153.824341
155.795425
140.157516
125.490128
152.663162
153.237579
163.936584
145.507309
148.611115
155.906265
144.904831
140.610214
141.672394
161.073395
160.837860
170.377670
154.986160
134.372070
149.694702
115.638893
4.424963
-42.476265
126.255791
159.246140
151.983887
-10.222140
-32.219933
-9.457853
16.490639
-38.662670
-30.663412
-18.145164
-35.604202
-29.007584
-6.053690
-3.103938
-49.106907
-34.268295
-13.596741
25.059105
121.711342
140.741638
146.010529
147.588120
139.641251
139.477829
168.534698
154.077713
56.080906
19.659410
-126.711082
165.658783
123.918396
111.688469
144.348740
151.942810
157.862335
162.214996
140.526550
139.349747
149.816940
167.890839
134.327087
125.965508
152.266373
120.091644
135.836945
166.940872
158.173233
135.985260
142.685211
129.075653
142.796707
131.167084
179.635223
137.177414
115.209961
148.297607
157.248993
125.096382
-3.370807
42.840820
33.068104
129.502869
177.004272
129.606934
147.403381
120.900040
7.696946
-20.970871
133.241409
150.860245
156.431839
128.372986
130.683365
132.395035
154.466171
144.310287
164.041702
148.483948
167.920395
135.054993
-177.928207
166.551895
-139.507996
-152.203491
125.631844
135.370621
-174.769043
150.453522
-13.340587
-11.942498
-40.216904
-38.629948
13.953041
39.665039
-17.800695
-1.901663
24.159788
-42.895187
-35.643902
-37.219719
-0.519641
-23.114584
-20.952131
149.867630
115.518303
30.053391
-6.232908
103.274803
144.549011
148.508728
136.505447
178.005402
131.678772
143.422363
163.537994
146.991486
140.472885
144.152252
146.347473
57.923901
24.105669
12.062088
6.831447
-48.590855
-26.896049
161.884705
128.419357
141.017761
109.070251
136.058502
151.492126
147.759811
12.313340
-37.827698
-5.372646
-11.953880
168.358429
134.522141
167.632339
164.454193
167.218567
149.455261
166.933685
153.120789
150.064835
150.651688
140.768921
-6.827168
1.865296
-32.519066
-8.277966
-15.994374
-0.886911
14.033374
156.223541
148.935410
172.649948
148.963181
164.374573
136.554443
153.631607
149.058990
131.463150
-10.628324
-32.923573
-23.390430
-6.762308
-14.107768
8.618692
137.660614
141.291748
158.156143
105.575584
17.806639
148.809875
152.115433
134.214081
151.408157
140.650543
133.854736
147.835373
132.398575
140.300552
146.833099
134.759018
141.606308
139.103638
121.166931
147.437683
128.357803
109.625664
159.316360
123.436760
120.805634
148.341263
147.759735
157.446243
157.913681
168.789215
-166.164062
37.329567
153.562317
141.927475
141.315369
174.111267
52.212589
49.798664
12.008498
-154.709427
141.709091
28.590317
32.140961
-42.109196
16.985060
43.932369
153.865143
145.077255
169.633347
145.213333
135.722443
143.253891
130.877243
161.047592
159.089569
164.620117
150.048737
172.386002
129.324509
177.389175
143.333511
162.013397
132.876297
113.099022
147.203629
-0.964083
-12.503896
16.777735
-36.702374
-46.655243
125.833221
146.023605
124.786293
-6.950963
-81.872437
1.220932
-4.980237
-79.156593
-1.096822
169.112640
140.525253
168.030869
162.743240
137.366867
147.464447
138.264221
136.544525
156.638046
152.736694
154.009995
139.571716
142.249191
157.567398
145.803314
121.904831
152.144058
143.281265
150.189178
137.712662
116.232475
137.748520
128.146118
135.135529
156.976837
-34.961868
-28.477736
123.139931
152.570511
152.140320
133.247009
118.629601
151.869736
148.983841
167.455597
156.883255
156.585800
7.737813
10.536124
-5.867953
20.230579
-42.471729
-1.039482
-20.267246
13.361144
-4.421819
-35.942135
153.294907
155.679703
158.162231
149.209473
149.993820
144.990295
129.729019
133.152939
125.593658
18.151722
3.747215
36.273567
-164.339615
18.886494
77.970802
123.486084
135.665131
144.061707
124.549889
-2.212489
-5.918179
-24.275976
158.109177
150.208527
166.908844
130.414154
128.612411
134.149139
148.802750
134.269684
50.912521
-38.401623
-48.160275
163.010757
140.291962
150.683868
131.772156
147.972473
167.454102
-23.091213
0.588839
130.646133
136.948242
145.960541
-174.969681
-139.422424
-172.976410
-172.600357
-178.179825
-143.876434
171.589005
139.809296
162.830475
141.019455
138.034515
122.412514
144.610596
152.763519
133.178070
138.882919
129.726486
131.482315
141.140381
149.205795
150.116943
139.121078
147.456680
162.912445
154.283813
132.663940
130.854858
167.984924
158.119675
139.110703
133.628403
139.276505
124.253372
148.205292
138.703430
-150.438019
-167.257034
33.154049
150.926254
156.693634
122.122093
126.030754
139.851715
-178.809906
128.933563
149.876923
137.145905
121.727409
147.398361
144.787201
99.803207
149.303177
148.966309
120.124046
143.416000
3.527255
24.293678
116.043640
124.195587
138.294708
142.251358
162.257111
144.380875
137.124802
153.673859
135.268356
108.090103
145.076157
122.278000
148.970535
146.662308
158.980713
156.003403
123.511711
-5.749514
-8.915704
4.007608
11.876237
7.233238
11.065035
-9.267219
-3.713042
7.880501
159.165344
6.584723
-2.222111
-4.109087
68.351776
19.273523
6.424525
-28.859734
147.785385
17.169233
-36.855885
137.545212
-179.931458
137.980103
153.779495
155.688477
154.185623
115.981918
154.802887
151.495041
145.745941
131.094635
85.522034
167.222794
174.627823
110.890572
156.670181
142.351059
116.609245
-172.434952
10.448828
-52.943951
166.551117
120.913620
132.107452
-14.051909
-4.033278
-20.335861
12.535499
138.349304
147.722382
125.322380
133.419769
143.485718
148.786240
135.271927
164.414017
135.745712
7.497895
11.178044
142.691147
157.834335
144.287949
119.024506
145.629135
133.270477
127.766289
151.360825
144.971848
133.491776
153.504593
132.572510
166.217087
45.574631
16.215950
-42.089664
31.883038
-46.046280
-48.740223
-32.308041
172.480988
-17.605190
-11.712785
15.581300
-44.737125
1.897439
4.097203
8.443710
12.428590
-51.309700
-42.436916
112.746635
154.737457
159.037308
164.524841
141.181046
120.522453
160.283768
147.207733
154.458893
159.795502
141.406006
130.763672
133.094101
126.089577
115.138283
55.571808
5.536013
-17.358566
144.255875
163.908844
0.385630
10.504908
-27.341534
-32.071655
158.570328
127.931374
162.995544
150.186142
129.928421
142.985016
152.898178
135.865891
133.534317
125.816010
161.926407
162.326309
158.452805
135.725571
150.932541
145.621017
139.249786
143.723511
141.846878
128.852966
-5.892021
21.331059
21.973162
-6.805270
-48.377033
152.561447
160.307236
146.883286
151.526215
160.157059
139.730469
164.744995
148.644669
125.574043
140.734299
154.382874
147.365128
148.125107
146.728500
123.728416
146.757736
119.719437
112.427864
158.755310
107.431976
149.995773
-8.531981
-44.770943
20.040152
-1.469137
1.255230
-11.140036
-14.500409
164.057297
167.112091
146.426910
149.067978
177.281403
155.411316
146.479340
145.275635
-52.026047
-11.742255
-4.101741
7.323755
16.884933
23.190489
149.746948
144.851440
120.683426
148.954697
168.740448
155.000336
105.887955
119.671440
173.220367
147.781067
18.604950
7.414973
-31.772219
-42.490623
-28.245888
-45.019466
-24.013643
0.505904
-36.239601
4.777211
14.771815
-5.784384
-7.056051
-36.935925
3.752124
152.166733
169.914856
160.787369
147.624069
112.662308
137.542923
139.627441
133.285645
153.546753
146.976456
161.216248
134.911804
121.389992
134.859619
131.832260
151.138000
131.375656
145.921021
155.119263
140.559296
122.950089
138.083618
132.917389
103.130424
156.603897
118.218002
123.413071
151.160431
136.425323
148.280930
159.787704
105.506653
127.970512
149.479874
141.100662
94.567276
152.174911
142.887039
164.537354
153.767609
165.227097
149.142334
137.108673
129.016678
-45.455231
-10.741620
-36.052887
13.744864
64.022972
136.314667
139.801773
152.672775
46.853550
167.509705
142.493637
145.670074
146.929062
172.620178
151.690659
113.608635
122.746651
156.139465
157.445709
159.512726
147.467438
161.661697
143.753754
142.641205
156.125748
131.545197
113.044731
2.749725
-3.387667
4.733834
3.731978
22.420284
5.514092
145.994308
162.602692
138.057297
156.783752
137.206314
147.978699
135.105103
160.305695
130.562286
129.053864
138.278107
152.317184
149.194580
136.046371
146.610611
147.046753
130.285263
161.972168
145.361771
134.688919
152.079712
148.548752
-174.846527
115.571098
170.745575
125.528595
-40.597946
-36.479931
-9.693653
5.575837
-58.927616
19.940462
-13.633199
14.473679
-139.024033
143.184967
106.688683
124.204918
158.969299
124.436668
150.143921
150.920959
127.806274
143.493530
109.699966
135.950806
147.929916
144.920166
170.556137
174.204636
150.675262
155.839172
134.044434
148.189438
143.420792
151.102081
149.713821
149.509888
141.219009
154.850998
148.872406
148.249329
153.454742
138.624756
164.256119
132.019897
156.574646
127.306656
160.566711
116.155533
146.978745
142.065582
156.789230
149.748886
140.227676
117.284615
138.750320
139.729248
130.843079
143.824066
120.447266
140.952454
138.308212
150.878372
155.678146
146.324966
165.414032
135.731049
124.375526
165.606705
147.165909
145.848572
139.399384
167.793015
128.126648
159.260880
137.520874
135.356003
136.927048
131.304047
139.580231
156.774246
129.888763
138.200562
167.707001
133.262070
117.530853
137.393356
136.468994
164.335983
36.490013
-161.510498
-159.761368
-135.744125
175.001144
-174.594330
161.876740
19.540205
15.858069
90.238617
29.847754
29.286886
53.438408
-177.270050
-178.748978
147.892746
29.444292
159.924088
134.189713
145.063263
132.496414
129.214706
128.389771
150.209717
154.337997
137.062881
154.645370
147.410522
142.383392
155.771820
128.321808
156.650345
150.073044
151.558472
107.260361
140.572449
128.151779
158.747360
127.795181
124.656685
153.670532
152.971527
153.935684
151.591324
132.355865
157.748489
119.371849
116.662575
131.901962
143.415741
-43.677826
12.510582
-33.376820
113.789795
136.303268
137.514160
155.261200
146.972733
144.444565
137.440979
135.933823
137.091049
134.407822
-147.203522
154.160919
152.360901
136.591522
148.191864
-175.213364
136.698517
160.565338
140.369812
129.465118
130.843430
130.966522
141.902863
-45.657440
145.928192
152.281052
152.605301
150.798950
109.992271
156.604721
146.838547
147.608444
151.419220
156.713348
122.986305
153.829422
127.821953
156.532303
151.408463
123.336761
163.863022
152.015350
165.055222
146.536667
142.487823
141.336136
144.770279
133.303650
167.411758
154.172546
127.030022
151.239899
167.457458
147.940933
113.479538
12.483626
18.396360
5.530842
-12.578695
132.703720
104.083488
160.184540
124.793831
112.863434
150.251541
163.089371
136.461304
156.323624
148.177811
155.208603
154.533493
143.236404
118.411346
168.325150
124.729080
123.282722
17.458456
138.208847
37.521187
-177.545364
-164.468079
-145.810974
-149.727493
60.334568
21.475418
68.032356
34.677116
33.201145
175.369797
153.171936
-171.541168
156.533966
132.039337
123.606674
149.426727
164.358887
146.192810
95.679893
149.453415
156.232422
133.902359
149.564987
163.160416
168.005783
153.128433
144.338120
147.466446
132.387772
140.811279
161.115601
140.358429
141.346115
148.518906
152.443253
159.020065
156.951248
166.423279
132.586044
138.193329
143.173569
169.435150
153.865952
141.711258
130.199432
123.980347
-13.464085
-28.914074
-2.006328
-42.559963
9.901389
6.703819
144.860275
12.606437
-153.173660
-175.076767
-138.713089
140.635498
163.447800
174.606415
52.052109
162.446167
138.540375
142.706650
119.825951
156.340637
160.305344
142.831512
156.735413
143.951248
112.101212
138.784409
122.845314
141.952103
123.722954
145.144424
166.984299
173.417862
112.836983
-152.832123
-172.246185
141.276474
174.854553
-51.875553
-12.361672
-18.948431
3.909510
-2.889747
-47.896519
-40.017029
141.050720
139.708725
129.148209
149.634521
148.322632
151.503174
146.563004
164.487534
139.847260
148.620697
143.154480
147.792679
157.442673
161.800568
113.412949
148.060898
124.182449
-42.077888
129.059616
-39.954891
-85.059189
-27.292158
-17.739859
-34.260204
-45.660976
22.724234
-39.461540
7.130335
-13.388869
-1.166004
-19.903370
28.445997
21.627626
-12.499951
-14.436933
154.335419
146.781311
137.119110
145.405975
139.458801
143.023941
133.761673
156.047760
123.812714
134.640991
173.337891
136.092072
129.062668
147.329605
141.327362
140.974243
26.242739
-8.870151
132.568588
179.136551
140.829559
136.996765
113.933685
153.566315
131.111069
157.929184
138.226303
137.902481
169.827271
17.323034
87.780746
131.304611
111.441818
129.258926
156.944183
179.748993
161.308487
140.697388
145.937073
131.135284
148.182755
146.163254
146.066757
136.294128
172.154236
144.764923
134.430786
154.857178
148.043213
125.718788
148.056915
122.552330
115.014481
-42.051254
-41.127087
51.716469
-23.424044
-18.979044
-43.054790
159.532806
147.116898
143.632843
129.731323
157.234314
-1.226688
-44.953156
16.988506
-40.100838
-59.724461
-19.908005
11.566332
-28.552784
54.174301
-17.452446
-6.565875
-29.070816
30.335255
6.352213
0.000000
135.882782
146.443375
136.492523
151.499039
144.741791
134.601196
154.176651
142.680649
151.751480
168.560745
150.448334
138.665283
150.016312
129.390762
130.798615
-142.548569
6.784517
19.804998
137.031738
138.060471
117.551071
126.004295
151.792999
152.603195
136.454605
138.097641
141.123306
145.567688
149.135895
-179.674332
170.313965
132.643784
161.126923
133.783188
146.992477
122.750038
168.022430
152.155121
177.465332
127.534134
157.505981
139.512817
169.704041
164.836334
160.177475
158.040466
147.112488
41.788082
146.024323
147.427185
144.138763
145.984634
111.553635
148.344070
149.918350
131.724442
161.183289
122.925941
158.947342
135.268692
148.624542
159.348465
147.524033
114.435883
143.589386
144.164062
134.613602
17.851868
150.182709
149.930710
145.890900
137.569763
152.407120
140.519180
105.647568
157.289398
169.241974
137.259781
-3.084642
148.834702
151.372803
122.425301
171.802948
101.364868
174.014664
119.318619
134.168335
142.016800
151.932175
-40.746368
-11.749569
-42.342766
-35.128521
3.885343
139.540253
149.654114
-6.301078
-92.354622
142.920135
126.723610
162.391647
138.893143
159.015015
175.390564
128.699783
143.090714
115.479424
136.066452
128.645996
0.471884
1.482265
18.763268
-48.880844
38.576496
-36.156593
4.061486
-40.573803
-8.838424
-9.867309
2.525922
5.799038
-13.268613
-0.475189
-37.168762
3.642499
13.914351
-18.125700
20.397614
57.319866
-20.856285
22.778795
14.445642
139.689316
-30.620535
-2.427290
-41.863796
-29.541260
5.882099
-22.840523
146.442642
127.833374
5.495545
-33.924587
-47.245419
-43.619797
-1.683071
-16.757185
-40.716896
151.622192
169.342560
147.529053
136.401169
136.516464
158.164413
158.202682
98.318443
147.953781
168.750092
142.415421
156.044724
120.835304
124.030365
156.837067
147.091568
152.191010
120.673370
151.101181
153.398575
151.233856
156.414413
172.408234
154.599442
141.658813
156.080643
147.643112
147.380127
144.103302
147.873077
152.827789
102.310432
122.797081
147.693130
136.319534
163.820633
128.509735
142.196396
145.418076
-175.593246
155.131195
-37.813744
-66.118629
-29.289345
-29.211710
-30.856535
3.624932
22.806194
-21.323950
-48.566120
-24.876226
136.811310
134.482437
120.447426
151.199951
158.641022
138.206253
150.189117
-170.897293
142.716873
-46.406113
44.077248
146.243500
150.177734
144.322266
158.762222
148.978455
149.958023
149.269623
154.669708
120.128349
127.536316
157.957230
36.218529
133.435364
141.413895
139.850739
64.579391
168.349152
149.635422
9.505658
143.853012
161.565552
147.558060
125.669533
154.612442
150.040421
138.669312
-11.338747
-6.460196
-10.502697
-42.525974
-43.160416
2.150586
19.758247
-18.239149
-39.621838
-16.313921
13.068745
142.122513
143.911865
154.341370
142.891037
142.539825
143.012390
127.824883
145.885895
137.651779
144.621078
145.829453
134.732483
146.010559
153.445953
150.989243
150.452393
153.086044
147.004135
153.596771
146.421265
151.019730
126.934799
143.001266
123.871964
143.278076
142.802094
147.434509
133.557587
140.247711
156.163559
124.380730
144.917618
162.667633
129.968384
134.494614
158.064529
133.592346
110.761658
141.076569
122.556152
142.515564
137.419083
138.855103
148.924255
178.672913
114.940811
140.024368
162.434692
139.234894
145.258301
131.657196
132.238937
155.201538
148.137009
158.910904
150.544083
132.263031
150.662704
127.202034
140.250366
142.143188
145.882492
164.637955
135.268738
140.824844
148.992432
151.866638
-35.990353
14.827752
15.263747
-14.542875
165.413208
149.260864
137.708771
150.267975
149.038788
151.003326
146.404846
134.671829
153.561630
135.191925
-22.361893
2.228883
8.187865
-70.857468
12.782651
-5.036295
-17.045593
-31.487358
22.512243
-15.884980
-0.387654
-5.771392
-41.818558
-0.463094
69.360649
8.043591
137.973663
154.713577
136.621399
12.415842
16.087770
-40.637669
137.649307
130.635208
159.962845
162.536896
122.745132
157.426071
133.143402
148.408417
162.912811
-27.000473
-42.533100
-21.932720
1.247254
-57.238579
-45.836960
139.843369
145.699295
152.046478
141.735489
133.879761
151.757584
160.169235
146.195267
103.996338
149.373367
149.648117
113.409401
127.915092
137.514847
124.780693
147.031036
149.225754
142.435837
-178.702454
118.779320
153.246796
130.161530
156.431168
134.108353
-172.344589
159.657379
157.182709
165.038071
134.907410
164.591476
127.082054
112.016136
9.234695
137.173233
128.503967
154.999008
136.586517
-36.435692
155.312653
142.390320
164.307205
-47.206966
-8.342284
-3.231921
-13.728801
-18.612825
150.000534
157.969193
153.247574
160.287933
146.668716
163.919296
156.326279
145.893112
170.799820
175.938889
137.912445
136.659103
147.582367
134.749100
-7.193229
3.012594
-16.135702
-3.563208
-0.484164
3.633564
118.339539
141.742615
149.948288
119.784271
135.434509
144.132019
153.218536
-19.177143
137.095764
-163.771057
140.683548
136.548538
170.527893
149.248047
173.380539
133.985764
149.138382
117.144455
128.871750
133.811234
137.319061
146.471542
157.957306
129.649414
117.605118
144.302536
136.332993
150.434921
131.090439
145.356796
163.568787
147.942459
103.108971
150.176758
146.943832
144.450653
131.593719
148.186340
126.749931
153.917450
131.326706
156.651535
140.892212
154.043289
168.687973
129.314682
173.827454
160.773438
142.802963
154.954117
-43.009636
144.635025
168.664566
135.111130
129.156036
116.040428
126.671196
162.445221
154.827469
157.132812
156.759811
147.967514
153.364273
148.096588
149.976944
155.022614
130.761993
130.639114
138.229645
141.711731
134.195587
152.494370
131.794388
138.545731
14.256439
-0.575053
152.792770
137.148056
148.706161
129.710251
133.501892
132.684616
146.411484
149.649490
163.170029
142.101990
133.276810
-41.481148
-11.033585
-41.663967
-59.219246
27.241589
149.651627
145.865936
161.880661
145.855957
160.268158
130.900711
152.218750
126.366699
146.476074
111.999168
-6.699575
126.122581
140.636078
132.663498
158.045319
147.275070
121.528481
157.848984
121.425896
139.387558
9.318125
30.847626
-9.584023
128.993607
129.394150
126.094437
154.509705
150.583908
146.027252
140.841095
20.238045
-170.333435
138.426559
125.650475
121.198036
134.187256
135.899323
149.845001
179.325638
138.731155
143.780960
154.231277
152.997971
155.111572
145.734085
146.897156
152.878387
147.784393
142.133545
151.682755
169.284882
123.069618
97.968536
139.094193
144.916901
153.218704
155.457550
6.777662
159.268616
154.384460
151.039764
174.635956
170.382172
149.729111
144.801193
147.693375
140.680588
130.947174
152.592834
171.920242
129.624527
137.895401
143.012909
172.484024
157.137939
140.362534
142.842178
121.390511
153.553009
115.164360
-47.079578
-27.257006
19.666658
-35.047226
-45.694977
-21.771908
-37.402576
17.445612
137.827469
130.596878
130.561279
159.289169
144.225159
139.294708
162.179001
149.163895
167.997650
135.612549
151.589951
173.558914
146.406677
114.844894
161.127945
167.440811
139.826019
152.041840
142.519638
142.651031
6.805904
-19.446728
143.239456
135.479004
128.763596
158.506256
-175.280289
146.670624
-9.792636
-10.664093
117.092590
178.033371
105.795952
141.246689
125.567184
133.973007
133.388672
168.271240
132.560364
163.933609
148.857529
99.115250
162.510834
141.213455
136.641510
139.144791
160.527008
140.391357
148.141495
147.113464
148.481400
150.971115
5.656275
-13.187484
0.605226
-17.064026
12.951162
-36.803562
142.671707
134.500900
130.980072
145.460114
118.318871
154.656998
-13.072928
-5.014697
19.743483
6.557806
3.942282
29.983036
-21.218046
129.533432
140.596146
160.266129
2.242539
138.388077
124.805161
149.370544
166.642441
154.241379
151.600189
164.463013
148.714462
161.503021
146.031509
139.202850
159.086487
-32.210491
-17.374378
-42.183628
0.495351
-1.139179
-18.422726
-20.523298
-20.813452
-38.354877
-22.312958
-44.954170
-41.365391
20.591602
-165.206757
-160.625885
-144.933792
-159.293976
-152.396027
149.002914
140.951294
137.801575
171.102203
151.485443
144.052124
150.924484
144.668213
119.439621
177.899124
142.501663
139.699799
145.600998
141.222733
149.767410
163.726776
158.241837
162.209274
140.561493
158.169327
158.597824
19.437155
-34.436222
2.108029
17.217884
2.690791
159.252777
146.153915
152.379272
111.219315
152.409363
149.918198
124.320381
139.186401
135.880371
137.326935
123.506508
118.504639
143.701828
153.686737
149.570145
138.052124
144.625214
172.859970
176.602341
135.206299
174.171890
144.271927
-120.568993
133.331863
136.849960
149.670868
136.703751
11.853813
-3.843845
20.928961
14.811730
173.029449
141.464447
161.230103
137.592819
132.398972
148.222229
-8.211285
164.174133
137.435196
140.325745
117.176971
142.406631
177.217072
148.399872
155.609802
130.265747
149.202866
164.982101
130.135544
127.610565
147.291122
137.179123
169.680496
140.951294
157.113098
108.652863
168.360062
144.359329
-11.869929
-47.308857
-6.663856
22.523176
-18.768320
-13.232556
91.212784
126.248734
141.570480
159.725189
149.799072
169.990891
125.765991
147.298965
148.316040
173.856033
126.681549
136.243027
147.274323
145.118332
136.321213
155.829315
158.858871
149.458603
149.722198
141.677826
138.137268
144.488022
109.272446
150.960617
149.004425
-31.016512
3.098509
20.951607
8.620242
-71.172989
-20.042992
149.694290
154.989685
137.396072
-0.220287
-33.747326
-13.947800
-10.258236
-42.843094
-46.648243
-35.598339
148.632416
137.600006
147.694702
9.470667
148.927902
138.601135
126.617081
169.717865
126.200302
136.625809
153.611877
156.405502
110.450485
142.443344
143.695511
134.040253
154.472168
96.748085
137.276215
140.331253
148.504974
170.625153
149.734863
166.799332
86.854774
131.604858
152.534744
156.458984
135.905792
-131.211243
129.367401
157.980499
-173.326538
150.003754
134.910156
171.112976
133.701889
144.524353
103.296852
160.600250
136.838593
144.488541
137.684921
135.004501
-146.093552
135.995056
115.260048
159.121185
147.949951
130.056870
128.101837
164.258224
-9.337930
22.872297
-27.686573
-6.108172
-10.744570
139.993591
173.473602
170.715164
152.478012
140.510117
150.301422
153.361038
158.426224
135.094452
165.201645
143.680801
151.094727
140.600845
151.437668
140.328735
162.222427
141.534348
142.162384
10.313815
162.589691
146.532379
129.638962
114.378181
132.984390
155.268265
153.957626
135.601562
141.368088
154.723343
-20.582996
-2.276752
14.214346
10.487473
3.881612
12.174514
-8.056200
29.531660
-41.400631
-41.657135
-24.063341
-36.124432
153.759048
150.889313
155.631042
161.684143
135.810867
153.253922
129.270203
143.648682
155.121979
41.317955
-25.213909
143.391022
142.554520
-30.796928
-50.233109
-2.416542
54.885227
50.541088
10.046922
-39.240955
-13.594677
1.707085
24.797083
-44.947155
17.755901
8.680843
27.731184
-20.484533
4.700446
-24.760506
-11.476155
-52.822205
-3.667783
-47.954453
159.239548
152.379028
136.004608
151.329681
153.114563
141.432800
134.015625
153.293961
152.862808
117.790283
147.997772
143.946548
127.510597
148.447327
171.610535
141.501083
135.305939
151.459961
136.516434
130.444427
144.391678
128.496262
141.730850
142.845169
139.189255
130.053635
135.371857
144.361435
154.123627
137.793533
126.264030
143.816193
136.476135
159.493225
120.055580
107.362877
149.648773
147.831024
157.408279
151.696243
144.495804
148.075546
150.889328
125.986877
173.080734
148.016617
141.521027
143.286926
-42.321106
134.719482
168.935898
123.662056
140.266418
171.827362
123.407059
94.495308
159.942520
142.108521
-174.835846
166.620438
140.775513
159.959610
140.866959
34.350891
161.304245
153.480728
149.479706
158.837784
156.249191
134.873276
157.959946
115.843086
165.556885
157.643524
140.744751
135.527985
145.409180
134.079712
136.059479
143.516022
147.433044
114.987022
135.849579
137.743469
151.385727
143.697693
150.532928
137.347214
116.100502
162.592392
150.767975
146.377838
147.327087
144.643875
-13.728470
5.695914
-33.675812
-40.375267
132.702209
171.432755
174.471497
122.750832
157.821014
118.058403
177.758591
149.024857
149.013062
133.974640
146.235107
103.070847
142.274307
15.663578
23.975405
-46.419018
-25.768803
-8.616139
149.097992
151.635834
110.035561
130.572433
147.494919
140.858994
142.477249
137.091873
127.423935
111.265419
152.034576
122.131401
146.430084
-159.329880
134.961624
134.148712
147.480515
163.088837
124.503334
155.346695
155.983414
-3.399839
-41.906536
124.645355
147.748917
141.879303
-178.742264
-139.823273
44.988598
76.762733
25.477335
142.669266
124.922462
144.268784
149.972168
160.732147
136.147461
143.376678
130.007675
158.301620
127.928932
133.025024
151.993851
152.419159
168.266754
143.554489
-156.281387
-177.678802
108.579018
154.735229
133.342148
148.262314
163.852036
138.484680
111.208031
146.189117
146.307098
158.810455
133.165741
148.343399
161.573578
147.692307
130.113037
141.054565
163.025970
75.827141
139.663422
100.488701
11.902427
150.580933
158.713333
146.582779
160.401611
22.991962
-152.838623
62.322433
-168.970184
171.798813
18.795856
57.556240
-176.738159
-167.177689
-164.525055
-167.693298
-127.669655
-168.503006
178.408112
-150.697128
-141.392227
-154.891708
115.803246
-142.442947
-179.621536
-149.883896
67.999756
-160.823059
177.524872
147.785751
149.741714
139.574219
138.725220
169.806427
171.393936
137.684494
129.535950
171.914963
123.675568
156.475266
153.078018
-179.369431
134.839264
155.552414
147.656601
138.848969
129.514694
130.210007
-7.934122
-3.596517
130.917419
143.470901
134.116638
55.332577
169.584488
130.793381
146.008011
161.639786
174.254059
130.927307
143.198685
108.208122
157.688538
141.027451
100.933540
121.321938
131.124680
124.147385
138.889313
129.469284
141.638153
126.254288
165.697357
154.564850
142.004715
134.293716
161.265320
141.406372
137.900909
166.968079
68.160751
128.284561
148.303757
150.693176
139.423996
137.665848
141.156937
175.330612
141.635590
130.541687
141.530273
-148.370422
124.915070
8.578444
22.267994
14.154907
-30.533871
-15.030281
-22.418709
18.007685
0.876480
-41.502007
4.723602
-18.671244
150.767212
152.556107
145.183182
142.188782
143.316833
129.098618
25.653717
-47.742393
-29.766607
5.145327
133.357285
161.699783
143.114395
153.568359
138.637222
152.889481
162.832886
136.035797
128.058289
124.218597
-4.287975
13.551050
138.388397
142.081512
140.006668
123.919212
151.437012
154.762650
103.586639
149.502014
168.261154
147.869461
108.956116
149.863632
138.311081
152.493744
146.314819
137.059326
150.736496
150.244629
149.109253
153.847565
139.222443
148.385513
168.362381
129.952240
150.164261
132.070709
144.247971
157.815247
133.658127
142.500793
159.222260
134.490265
154.970627
127.770950
145.006744
156.837952
138.954102
150.211838
153.062469
145.863419
145.318680
143.459213
142.825790
151.202042
139.784271
154.484665
136.998260
147.544724
177.277023
176.055084
143.664719
156.438187
149.405579
148.133484
174.567825
117.379128
141.143280
160.981018
168.165298
149.339218
135.469315
146.874252
139.628433
140.571548
153.419601
176.493561
164.276703
143.755997
121.719017
177.754669
141.884827
145.449966
-19.209543
25.112244
4.564758
-19.322929
-28.156870
-41.484585
31.449669
-2.923421
-56.754047
11.914757
39.422375
-14.365105
-10.046550
23.737925
4.788065
-22.449993
8.759749
138.276749
130.696365
155.771683
148.282196
149.487503
155.339310
115.357353
152.939774
174.152451
147.718567
152.323318
131.906326
156.813370
173.313538
117.743263
137.968643
163.239639
136.403976
148.821045
144.301132
146.285156
143.036469
147.635590
114.367287
127.414497
151.981201
129.617859
115.674973
132.739151
138.170135
132.290054
148.305206
151.413239
156.623520
162.880035
122.835945
160.784424
155.371460
129.896286
104.037941
154.295380
-11.991596
-14.886502
134.502502
150.890976
-179.049393
152.899109
133.748627
144.307449
141.825943
125.171814
176.980774
-150.612473
172.987885
-130.951279
9.931888
145.152283
-148.664093
127.842094
154.225250
149.514328
145.134949
146.209167
152.713867
153.557388
139.646851
123.840286
133.096085
123.721313
149.883224
146.741699
137.752426
149.160248
139.475327
77.172600
145.150528
159.563400
130.128860
151.306519
131.097900
136.950592
142.543701
151.378433
39.906288
165.297394
-148.959961
-164.166290
102.836464
-135.970978
139.609940
139.321259
138.450958
143.344116
145.435257
171.868362
176.400803
146.687286
163.738571
99.476837
146.249863
152.180634
134.546631
132.730438
149.656082
152.022522
136.918213
142.518082
153.494064
122.028534
141.845901
153.700745
129.894897
148.986496
141.942871
140.032578
-67.875534
23.737671
0.088469
-39.308250
-90.066612
-6.731320
-11.725295
-41.673923
16.813522
-41.134354
14.976736
-48.113838
-39.162025
4.656020
-0.055953
10.332968
-49.359947
-46.888092
-24.898167
121.353577
159.365387
146.555847
151.721909
129.115997
160.540268
137.602844
134.643036
142.591522
147.075104
102.759430
-164.539688
36.515438
-33.567425
17.101067
-30.834967
-40.513889
32.978954
22.054968
119.565117
134.041916
146.830368
177.108475
146.723724
145.161362
141.455750
165.357742
173.236008
158.927444
147.036377
144.109909
2.897324
-43.809566
17.715443
-19.242865
-31.508614
-16.745277
-11.724891
153.196030
114.700768
15.249445
1.375724
-9.208781
166.992142
166.153290
152.715698
128.392044
160.543976
139.667313
163.245605
118.831108
141.558533
137.682022
158.285751
154.177460
133.001404
175.867188
62.293591
11.734180
32.677101
16.007792
132.012436
-133.950958
179.907196
-158.368851
-154.345612
130.309479
149.967575
148.766739
139.182907
149.377441
138.149292
-7.669845
-49.442902
-9.013016
-20.236090
1.613497
155.310379
126.786415
160.761993
160.000977
-23.856848
-6.174983
11.380065
-45.932140
26.266987
171.474426
164.038208
146.586014
131.119095
176.309952
-8.354350
-41.575455
-4.104032
-35.170544
-35.217598
-0.602634
-46.834740
-46.144188
5.401093
9.678613
-43.547047
-8.071270
-11.477923
3.038668
24.899473
143.347748
164.202896
149.738113
160.015137
134.093719
136.943939
125.695511
137.630081
3.683179
-33.157864
168.471573
127.095169
136.537796
145.691391
145.355682
143.650513
165.634659
142.977356
110.171043
141.057114
167.031052
150.395874
149.050125
122.779144
151.625488
149.869308
143.438416
149.443008
135.219406
148.082443
9.618770
7.318207
-38.621700
151.561432
142.167557
148.750229
58.323147
-35.607155
-2.508738
3.015647
11.569942
139.644028
129.464005
130.251526
-37.429638
-13.301471
16.060402
-28.753151
-38.495193
-25.687048
167.868774
-40.497112
-12.950339
17.390440
143.612885
122.012459
155.734207
151.033859
119.095131
106.977837
150.308990
154.642960
134.970551
179.421890
157.893982
162.348007
12.113588
-44.412006
-24.699591
-15.794757
49.746117
29.569895
140.297501
130.694870
119.598122
161.247986
174.856567
171.588455
128.949295
178.560730
134.916916
158.925003
144.193649
145.640366
164.928589
154.700882
116.880005
156.059616
177.103607
137.164322
178.319016
162.421860
155.451660
150.359283
143.412643
163.511108
137.221725
154.324646
142.457703
93.163567
139.796692
152.896683
137.054184
150.315048
155.106400
137.457870
142.170959
136.354233
150.167114
138.144135
142.787521
147.809723
140.508575
130.689697
153.267914
140.981812
127.369102
141.557251
144.002106
159.153381
131.251770
153.674515
164.758652
146.654190
139.871078
153.538406
142.444595
121.132332
146.724823
172.821289
141.361023
141.296509
176.654999
144.212143
131.758408
141.508850
139.303619
146.171509
131.627533
159.257538
143.652435
144.457230
138.935043
28.691704
-2.434295
-33.849129
-15.966228
6.948930
1.863091
-20.943478
6.162461
10.479684
132.825699
128.407990
145.542587
156.657547
155.090607
161.270615
151.901077
127.985115
135.957108
142.372894
144.200943
152.435242
141.670639
163.916534
177.047989
99.610397
134.885818
63.896240
-30.740566
-0.223812
146.764694
163.272720
7.496011
23.820148
-49.783913
158.095886
148.369370
134.216492
125.497833
151.145935
136.451096
144.652008
1.705021
11.839773
-6.303411
-15.040786
-47.865547
-36.529610
153.088837
152.785965
139.261948
154.954437
66.224960
20.915016
48.112682
157.904327
-130.733414
-129.579834
172.610519
76.734528
17.905119
-174.245255
-141.782639
-179.366333
-160.013428
-130.871918
-108.045502
111.138168
123.596176
146.261505
134.625412
167.616486
125.762749
20.755690
11.054976
-42.209167
-7.208895
145.448746
138.204987
149.967529
161.685699
-10.827929
-13.110350
14.485740
3.260867
1.822845
-49.470528
-43.318394
30.584362
-42.378918
34.833099
-30.534584
136.954483
148.734894
126.312813
136.527496
152.650085
-179.757706
113.618813
149.652039
137.155136
162.773758
139.723007
-172.421829
-0.447624
-12.043885
-24.641253
169.909576
154.457901
167.984909
151.652618
145.686707
138.362839
123.330353
130.454025
145.061874
150.683029
134.467026
151.541763
160.673737
136.895828
114.322250
142.345947
147.543060
141.334976
132.498642
144.222580
155.958542
140.874344
141.815094
145.642471
144.711243
134.621597
137.678391
128.471359
143.911285
155.696442
120.591957
154.522079
123.990654
170.861938
157.931503
141.706818
119.243393
153.641678
147.706924
147.030502
108.112488
130.378799
163.670364
150.772308
159.068390
147.656631
154.515701
146.029221
29.484053
-51.208195
6.088176
36.594818
154.211960
157.505280
143.506912
159.255508
140.470673
156.154999
139.713699
119.002464
146.232162
139.188187
139.518967
139.582504
135.028061
150.480194
113.624008
168.806396
163.565430
155.118942
145.640976
149.843338
138.487411
157.964569
142.469101
124.972809
-179.724457
166.094543
158.242416
143.534805
119.010559
156.645004
150.211044
126.650200
150.789581
121.703201
146.931915
106.524429
151.790863
158.990158
138.176407
120.616570
134.858337
120.549484
153.646744
142.994995
177.942230
144.776566
154.503571
111.281822
130.862228
150.660217
160.132278
127.912254
162.265198
144.285477
131.988663
133.538132
116.917671
-17.349497
9.073418
-46.723286
-24.203234
-3.751341
-34.262112
-52.395069
13.012640
129.648727
138.960846
113.839203
115.967659
147.613846
159.075256
155.330063
150.758286
137.780518
2.609320
136.751389
130.378998
128.478088
156.809418
160.749146
142.143967
142.078903
165.040451
119.093628
132.143631
158.550079
1.524441
-46.831635
0.841629
13.794422
-34.460510
-20.093887
166.847107
115.352585
143.691071
121.503456
146.077499
149.899292
114.316002
142.827637
150.125412
155.227661
179.668381
121.386292
136.427277
148.887161
66.268806
71.301888
156.543015
151.106445
147.716080
143.511780
147.663727
151.495453
135.352509
141.646729
154.516846
142.804459
159.937027
99.256615
158.567535
161.079834
166.144867
116.625488
132.306046
177.482986
130.841614
145.581573
131.353317
152.524216
116.466209
143.920242
127.144058
-7.285049
-44.494980
1.683071
135.667877
153.253174
138.600052
160.310699
144.663620
-34.941624
-12.577018
11.886437
-42.100197
40.111717
-40.239494
138.429611
-13.607907
-13.159282
165.436646
148.734818
145.036545
168.375198
154.512878
153.697723
149.795746
160.665268
-37.629452
15.957026
-39.061996
-8.479290
-5.208722
8.465219
6.904074
-2.127989
8.795959
-2.849844
2.136067
145.624802
142.780319
156.043243
153.391144
100.422478
129.576645
156.070099
172.208694
132.553238
142.726700
154.112793
148.042099
168.972961
148.317902
143.109360
139.217606
144.899307
148.928375
140.333969
166.950363
148.192413
131.359940
168.074005
150.206970
165.666489
163.572510
135.542099
22.480291
-152.971771
-142.914108
81.656822
131.890594
152.225754
163.375793
141.514175
136.789597
156.045120
140.518784
-176.493668
-42.195087
46.734455
15.671506
-23.682693
1.422165
145.786285
158.501511
156.965088
146.442932
129.609604
148.403503
144.187225
141.766708
165.318741
152.237839
2.694426
-8.947226
-40.606014
-33.306427
-37.903324
5.101924
-30.208437
-17.722681
0.896348
9.571832
4.497189
155.950150
157.136551
144.358200
-28.145361
136.722900
171.009384
-174.175797
153.228348
156.780426
141.341080
129.688461
137.005295
166.846893
124.164612
103.116135
146.425171
170.178955
155.233521
144.007599
146.123520
163.555725
142.456482
148.297195
147.442017
148.897919
160.875320
-42.717075
-27.998766
22.017065
-34.513168
-12.483374
4.119702
-0.400563
-7.779099
6.086470
151.966309
132.677872
151.485535
158.569916
157.267899
-12.817642
-42.619232
11.560625
-15.833317
18.086096
-19.911234
-32.320351
136.815674
161.031647
140.622177
145.474960
140.846710
148.861969
163.548782
-176.009277
111.133064
166.143982
143.719299
159.415588
6.074831
-46.688980
22.286444
30.314228
136.416809
-3.317768
-1.670115
159.870041
136.026047
169.413513
150.785706
128.756607
132.440399
156.254211
132.397339
152.688690
127.398705
137.549591
148.659668
127.294037
157.709885
-32.402802
59.341137
3.732765
46.427727
-25.978722
-33.610477
142.425003
136.529556
-31.946463
-21.235420
-36.060310
47.641846
-41.621418
156.196640
115.764648
126.758743
132.996353
113.690186
152.593231
127.193855
147.748856
140.725311
172.572479
157.271545
151.626144
151.619537
146.733307
118.130562
-9.200263
-32.338417
-43.531090
27.958321
4.034345
155.614685
110.665237
0.704989
142.906845
124.193703
131.105743
137.188980
158.893417
151.619141
149.898804
129.674042
160.564117
131.371765
155.166306
145.852295
132.607071
137.388428
156.344833
175.696609
153.718506
145.273300
172.462845
-145.403564
157.204330
149.648788
133.643005
-157.390076
-170.570007
145.400772
-141.558060
-136.367340
-145.595444
25.677197
156.875076
143.324234
129.181366
134.537888
165.029144
148.632477
-41.219105
21.276812
5.515585
-19.480232
-17.611309
-67.682549
-15.174634
151.520248
126.797249
116.296066
131.035446
165.931870
127.950340
63.002674
-36.147354
-24.691719
165.588043
117.740189
-42.958477
-1.319083
-28.971251
-20.389105
-43.306778
138.254013
167.554428
134.485703
165.944016
133.408401
143.712479
142.723267
152.904205
151.407288
158.496002
148.623489
128.589767
160.036575
154.604324
160.513428
134.277603
143.578827
151.136414
-9.062387
6.139066
146.144653
154.611542
148.494385
160.533417
137.622025
137.874847
150.530487
165.387283
166.274857
159.736755
171.205765
133.485397
145.072784
140.642197
119.703018
154.044449
148.458740
148.515594
-169.650208
136.106705
15.640629
-2.521346
-18.673901
155.689346
145.053650
157.399429
143.222961
154.710938
127.169998
145.057480
148.632919
131.600525
126.918678
2.755485
-26.803476
-13.709865
1.787065
29.365414
10.194334
2.802397
-39.439644
141.111588
146.621414
151.065308
146.186111
139.713226
120.771889
160.344299
119.164337
143.275146
167.367249
116.562119
155.595398
159.086319
146.963242
136.116241
160.271317
-21.577185
7.660141
81.930061
-35.605534
-34.163979
17.666523
8.019197
-37.892494
-40.284081
12.059423
137.039124
125.957275
142.560135
161.285416
160.182556
-3.487060
49.478714
-17.816006
-41.869865
143.884323
-113.185692
-38.302433
-46.032307
141.829391
138.650162
146.909729
160.036301
133.416718
151.614182
116.351791
-32.808304
142.062851
139.265503
152.124771
168.420502
165.903671
159.851593
161.042786
171.096573
122.762138
135.752838
143.979553
-5.154231
166.257111
129.365326
145.138565
165.161453
148.987793
146.476288
106.217087
146.263321
139.615158
151.398422
131.196365
119.712471
118.245567
143.638519
136.238403
-15.124533
-40.528549
-43.748962
9.422123
-3.426113
177.343155
149.002228
136.733856
137.082092
148.019653
142.598190
166.314438
125.586327
4.255239
-10.033699
-4.179123
14.067416
-36.646152
-0.453272
-21.906712
-46.615074
1.822845
-40.721294
9.375382
-12.711796
-179.909332
153.083878
135.409821
155.192169
138.222870
138.360764
138.614868
172.909027
170.304016
136.821259
120.223015
141.249802
138.837936
23.029039
2.420507
25.613970
18.172571
-13.214477
-27.184069
-11.254296
12.449455
-21.566252
-11.769360
-9.049152
-1.150461
10.225546
2.006328
29.862009
-6.141556
-2.240880
15.067741
-44.816608
-42.017956
-18.862898
-24.085033
3.119854
-20.195906
27.918158
-44.290401
-34.075981
-26.063410
-26.522270
5.719265
-27.364250
3.746640
-4.138909
-38.067780
168.380676
146.904068
5.096622
1.745964
-0.856837
13.211458
16.572050
19.431305
14.987198
-5.341444
14.820332
120.262016
124.217064
141.506165
148.418716
115.738899
150.889755
109.662926
162.659485
128.670151
176.601822
90.858864
150.042740
159.253494
151.565460
150.657990
153.499146
138.904358
130.466293
132.120300
121.957596
147.047424
144.960052
167.938522
-5.464828
148.701736
115.364891
153.768616
128.573959
143.605835
140.079926
154.612442
169.821243
129.406708
146.286133
146.703583
148.766769
88.487419
154.466080
146.094543
141.163986
151.901199
146.767044
112.671112
161.844360
136.709503
147.088409
145.974915
166.671356
159.946991
145.037140
150.698273
147.299622
141.627838
134.595398
142.313004
150.024048
149.626953
143.775467
11.749033
2.695515
-42.140015
-4.351722
-37.635002
-17.767378
-4.294365
-2.408510
11.055529
136.290878
147.055283
143.762466
161.134796
155.361450
146.145935
158.557007
136.337723
147.735535
158.755188
2.353100
-26.329893
126.197495
-158.940536
168.802658
-16.149916
-27.486448
-43.772884
142.053223
157.367126
148.054672
160.067337
142.057541
150.141785
149.675842
134.350937
146.449005
121.068459
145.840454
163.811218
141.924026
159.124191
156.695160
149.596207
143.888870
-32.504719
141.991333
156.980804
136.249893
144.891312
116.822006
162.083313
141.980316
142.894608
111.925323
130.855362
-178.460342
147.968246
144.169006
144.968292
145.818939
145.331451
158.815598
169.640259
145.577148
128.523193
139.489960
143.270798
164.765732
168.647934
146.960724
-3.566669
5.645627
-9.732114
-44.025169
-35.162113
-9.216695
22.354757
-17.990986
-33.812302
132.277695
157.657150
149.743454
-12.155148
19.278118
41.265617
131.066849
122.878510
143.083511
146.344986
152.697250
151.490448
150.510437
149.435089
148.702087
142.987961
170.207535
136.452591
148.599899
145.704010
152.357742
148.086243
157.191483
146.550400
148.820709
141.489899
137.938965
141.296432
135.238800
134.140030
159.624313
5.111631
-5.567043
1.099673
22.148005
1.452796
139.768402
151.293076
134.817261
159.896667
132.643005
109.211182
148.517914
158.411606
137.901871
133.011887
140.991776
151.927277
123.724884
133.285110
7.570667
-11.588097
-27.357197
-1.327954
35.548512
2.989306
-9.432026
-27.268972
150.191788
152.720551
154.584808
149.612656
164.122131
162.797791
175.573532
178.894989
132.920883
155.530182
149.854172
130.689468
146.280350
142.626480
131.744476
134.314713
135.061066
135.040405
160.992462
159.549362
123.966507
148.529907
131.646042
159.093445
156.304428
133.639847
166.255112
139.981506
-48.220650
-41.389256
-0.872452
-179.665436
156.666153
144.337326
154.950058
153.365570
146.892975
164.647171
145.270035
159.579376
-22.931953
71.032959
14.553861
-10.539224
9.368168
169.044312
26.102922
9.338519
21.298674
22.407888
147.223923
-159.570847
-151.858398
-158.214905
128.854980
150.734985
163.809372
145.078888
128.150192
167.765106
172.071518
152.231842
140.636139
139.757751
162.790436
114.371750
119.047020
120.078011
164.398285
127.027878
135.679321
130.864883
171.049362
156.691437
147.332260
154.047211
119.791756
138.367661
145.456512
150.359985
149.045776
153.835556
-173.248734
123.501671
160.611511
147.296432
139.908539
151.896957
142.467270
148.550293
151.654938
153.698135
148.667236
158.592270
158.873184
149.274017
164.557648
146.350052
151.199890
150.927307
156.757584
147.327499
139.955948
127.293571
136.407257
147.015991
113.819534
141.211975
174.329285
-174.335754
135.903748
165.715515
15.900943
4.497711
79.461800
139.699570
8.859159
19.392517
10.756324
10.615817
-43.393250
151.041962
133.810364
175.427216
137.083481
113.829819
162.858154
140.296494
174.580322
177.200607
162.409454
137.048798
149.577316
133.837311
152.207489
151.735825
134.560349
158.969376
145.248917
146.370804
141.867508
34.781204
-2.056713
8.211978
168.505493
171.077148
140.820602
150.538269
149.165176
133.830231
131.348373
150.347610
173.065750
138.342743
145.875153
128.894699
139.710098
144.583664
157.033173
141.536453
141.321060
37.949162
-9.816622
-0.171320
13.166660
-19.266447
-47.546310
-10.206541
10.769838
4.581975
-10.418996
-2.157491
139.142838
155.262344
169.815674
147.093933
155.649963
148.680801
138.103134
156.131882
148.495300
149.586227
143.638153
160.756668
125.654495
157.780182
119.473785
136.045227
3.533245
-44.129719
-43.254959
-33.337925
-44.367268
-31.475573
-10.199851
127.028275
151.655670
154.384674
128.490250
-56.278198
-43.988564
109.426025
173.125671
124.820145
179.688461
167.716095
139.092697
149.482422
129.371841
143.721268
149.769669
136.168106
145.022675
154.507141
137.452179
145.877151
34.292885
-7.478871
-20.265738
-15.351491
170.035751
136.130295
123.945061
170.169189
161.472946
157.165543
154.791733
148.758408
148.445374
142.240234
3.489810
-42.758278
-15.131860
16.225657
108.653748
144.990860
135.842026
143.551865
136.891968
139.728958
151.347916
148.183319
163.926193
133.629562
135.064926
135.214767
147.726089
131.782455
153.995438
154.030594
141.225632
124.637627
128.472626
129.084183
111.880676
143.344284
141.872009
129.938126
157.424377
146.766922
148.845749
155.476746
135.159225
164.072632
145.835815
154.603043
135.469589
143.530380
143.937073
-33.500683
8.545964
17.569033
23.086563
128.377151
150.175735
160.136734
131.812210
145.333206
151.261169
145.378922
148.039612
133.550323
121.069984
161.344833
138.775864
154.075394
176.131561
166.324310
161.803894
164.206680
6.735020
30.956573
-2.445686
-18.403955
-45.977741
12.140298
-3.187149
-41.000793
12.862178
150.052795
167.134811
113.153175
146.737244
158.087341
158.563263
173.645920
138.780579
23.765905
10.319651
-33.338409
-43.729771
-42.879364
-28.317324
145.067383
161.771515
166.764297
138.216324
134.143600
143.666443
175.591934
176.955460
170.767914
145.111832
143.871704
166.123642
128.866364
128.267609
138.026321
155.199600
6.498329
22.095068
140.682449
142.266724
127.567986
155.791687
142.537430
120.052887
159.520432
139.442154
140.961472
149.609848
114.836403
158.613602
142.533997
163.180771
144.196075
121.749374
137.096909
121.327019
137.893372
125.638947
157.167999
149.257126
101.640823
149.890717
128.998398
160.670273
150.390137
108.381126
140.964310
142.322952
140.507233
139.163437
143.185104
116.899033
152.095581
125.330055
128.917023
136.507355
-47.733974
147.391037
109.685165
143.956146
131.757477
147.401840
131.889557
120.142326
139.042023
146.991913
20.977846
-20.295975
5.140413
-1.731897
-33.310917
-2.392119
-8.462923
-49.041958
21.940279
125.279694
153.343689
150.153076
138.836609
148.728271
153.028687
163.919067
167.894699
166.191208
139.034332
172.056931
151.412064
149.220657
119.009018
151.063400
130.414749
-18.997768
-40.146305
127.610687
142.275375
164.562820
137.891830
46.158390
-39.277954
-18.692619
-36.132778
-41.871868
14.286944
15.089178
-18.650837
160.272919
-170.883972
110.886467
131.277695
136.688385
146.974182
162.911514
155.315598
164.643036
150.511871
131.089432
150.257812
163.015274
154.000870
145.394989
139.062347
146.165802
139.336273
138.637207
145.255600
153.664124
153.053650
127.888321
142.994263
-11.526255
-3.432279
18.036154
139.018021
132.143112
125.334404
150.135376
148.270416
147.826019
167.666824
154.708618
164.120422
149.344025
139.420364
164.211273
141.750427
-43.946400
-16.708363
-42.178913
-30.844193
-48.017738
-39.832752
-22.950895
16.849613
12.029457
-85.347382
150.774948
143.555511
162.292816
162.020477
159.270752
149.622421
110.605392
165.460724
147.948685
154.151306
149.080826
147.258209
113.037994
143.104141
146.748795
142.087082
140.779037
166.088837
147.882187
151.982086
170.517365
140.683868
-176.477127
151.468430
10.063724
1.231941
-22.663172
-38.340340
-50.266998
-8.787066
35.072109
35.512245
164.749481
161.496613
147.903442
115.774117
163.020691
149.375488
146.753952
140.714340
162.058411
-21.974037
19.234324
-17.859453
3.719944
27.760029
12.518589
9.570230
-0.225554
-6.413865
8.945029
46.841850
23.048283
-36.940136
-22.911411
139.272720
125.631203
133.934021
140.670425
129.809891
143.220810
147.897003
155.454544
70.798500
128.906433
152.415253
3.166752
138.774979
149.927811
134.711441
145.418777
161.791748
117.631577
135.427078
156.269989
151.490829
124.886993
141.658875
136.434036
148.221207
148.117706
147.109421
-9.560899
-9.423916
114.286385
134.715408
136.530167
139.383102
139.874710
149.275986
139.166977
123.470581
143.833450
147.941772
-8.619445
13.944143
-29.161665
-43.471035
-32.492958
-5.008364
-8.713929
9.050564
11.724992
-38.466553
-9.444168
147.894791
146.380814
151.855820
135.044205
152.706238
145.319717
137.459503
154.066238
142.493988
-162.454727
157.453903
143.558197
146.209686
173.893997
144.171814
119.877190
159.352570
-43.919559
159.116837
160.388504
171.718796
130.195084
149.504837
159.809021
144.328094
156.739563
159.628830
139.352203
153.422928
154.603851
152.188461
143.530731
56.710526
-10.902210
4.107895
107.248688
141.312973
160.187668
143.554428
173.706543
140.011459
141.358994
158.307144
119.090050
162.569382
170.691132
134.636032
158.863770
123.652000
145.521164
142.176376
148.440811
129.152893
139.510773
145.230164
136.864578
-178.133133
161.925064
136.959122
148.990051
-167.548309
166.839523
166.782272
150.942810
157.279617
147.888489
145.583664
129.882797
160.595886
154.422348
146.677887
146.002533
159.724945
137.196335
147.067291
159.505219
134.660034
130.557007
122.919167
141.865265
152.950455
-135.130051
159.887878
-146.403152
-179.687836
163.657501
50.003685
26.455412
40.476597
140.008957
153.446716
146.104233
151.337524
129.926880
145.954285
148.414505
149.933212
145.855133
153.020798
153.645859
140.904358
153.080948
160.679871
145.221863
152.286728
162.175980
145.732880
142.300323
163.071976
152.797638
130.372711
161.389603
-2.241317
16.795389
-38.561062
-51.718979
17.003847
-33.594425
-11.910356
-178.162811
22.128593
-12.354428
135.697266
126.218216
147.838486
107.992981
139.377625
148.659775
7.414629
6.502402
-21.880371
-26.057720
123.280838
130.465408
154.090958
148.111694
130.022537
64.117699
113.071724
-135.246002
-171.033676
-120.909065
-168.697113
-175.089279
130.419479
32.223225
143.677933
130.334015
-16.353497
129.327408
137.311951
132.061905
147.944778
144.593307
155.953049
131.908920
138.942841
151.449875
145.784088
129.852676
166.929489
145.172684
146.327148
169.692947
-5.609967
10.061084
21.406452
-50.509274
33.995205
136.931046
141.755219
119.415512
142.676437
173.829620
168.691574
140.638977
129.815765
155.257187
167.374512
145.887939
150.554245
161.114487
157.028763
-179.667786
130.925827
150.796280
161.872635
168.348068
137.801666
156.149704
125.701332
134.332230
144.779877
137.039917
141.147552
157.277740
141.696945
141.103226
139.332245
134.646423
154.811478
135.176437
145.481384
164.026550
176.375122
154.614090
153.898697
176.125443
144.244781
132.634583
159.764359
168.915848
137.737457
113.897209
123.265274
128.185440
176.347244
137.792343
127.832367
145.852676
128.022232
133.656601
146.037537
132.766922
141.287109
136.576065
157.864761
153.712418
159.435791
136.345947
142.525223
146.679489
132.090607
143.609039
140.141571
129.601883
156.731720
159.961884
141.316711
144.459503
133.229675
-22.058796
155.728745
131.259979
128.191818
147.545792
153.159210
143.455719
155.402893
148.634613
118.127457
165.783127
-10.255935
-4.664552
28.854399
13.266916
-0.473540
-35.938694
-3.120105
-39.601955
19.920315
152.813171
148.090988
162.636734
144.838669
159.110550
106.598854
134.684845
148.563339
134.481476
156.270737
141.942093
153.523376
139.296585
-172.893082
157.625793
127.464706
178.947968
-3.900233
-47.830208
-42.099083
11.525963
3.171447
28.093081
129.088150
174.214798
177.640411
138.458084
138.712357
141.123810
136.078384
124.928444
135.506134
137.743332
143.867523
150.303131
141.670731
112.438789
157.341492
133.988388
148.526764
132.584488
173.784882
149.741364
155.738129
146.948120
134.406967
139.091370
136.250626
149.074539
174.314209
140.053619
135.563171
153.061142
138.346558
136.923386
122.451378
160.793976
144.513718
123.134315
145.644287
133.170044
0.548940
136.669006
164.953934
-2.623908
10.809898
-47.013859
2.203626
2.595858
22.158428
-14.288273
-52.850494
64.967102
118.255104
139.694702
157.449997
154.402054
149.795898
148.546982
126.863625
136.854523
151.240768
120.379349
150.320679
140.422302
124.297058
137.514679
151.811905
154.313187
152.023941
123.151772
139.665298
160.899857
106.330254
173.781479
160.612595
156.045624
139.591522
143.491013
125.559715
165.159058
143.559860
148.395416
166.188293
143.585678
137.709229
123.262016
132.384857
144.467255
149.029343
111.270058
151.656448
150.616486
127.642319
155.179016
145.807709
151.827209
148.105331
149.362823
136.003677
170.611526
154.786087
139.379379
141.026657
143.975266
169.517120
148.246964
154.705475
128.347153
145.163239
127.073257
153.621353
144.474442
132.860397
115.376228
132.627014
119.814529
100.895317
116.818726
116.173004
146.618164
135.286621
132.246155
162.610306
150.488098
152.355362
122.568176
154.904083
135.065765
116.856392
133.284317
-18.995283
10.444514
138.806717
135.977585
121.798767
142.907913
141.121140
156.780121
110.089485
145.881332
124.224854
162.117844
139.575058
157.790787
168.648315
127.149948
154.966690
143.070358
157.142548
144.001389
131.898239
137.966827
-46.639645
-41.211559
-12.201237
-49.584957
12.101165
-43.733643
-36.075123
-21.751642
153.626022
178.200165
136.588028
152.415802
149.250259
151.316010
139.794571
151.579849
162.941452
148.285553
151.980743
124.745667
167.531815
135.154221
149.246460
144.534912
151.984039
152.337143
140.293915
153.313538
141.724564
140.308655
147.026535
146.750809
163.317047
130.341019
150.726532
161.322205
169.124390
137.828354
163.234268
136.091003
149.642517
137.323029
137.698700
127.587761
125.039490
161.757004
148.964310
126.786568
137.875748
141.238831
-3.236461
149.977203
159.750549
130.925919
154.263351
10.150226
121.380981
147.655975
151.488556
169.795029
139.929565
146.845520
150.405807
136.215271
-2.502098
-9.512295
22.088140
-34.975910
2.718150
124.222008
143.103714
154.821411
137.632462
139.331619
150.811722
141.683563
148.388809
145.203339
148.458176
169.250381
149.351013
143.944092
125.984940
153.644531
150.713806
123.597130
144.345535
143.378983
153.329849
8.110530
62.166855
141.090118
143.691635
-49.018700
-11.967179
82.978905
164.790298
143.668701
7.919981
-31.527721
-6.733243
133.225616
155.236191
135.180847
175.064056
142.742035
138.542267
136.186050
176.854828
140.052811
130.510712
117.995171
152.635315
125.312149
136.096222
167.950500
142.527924
143.311279
142.445374
148.530563
7.768647
-30.422586
16.033432
178.698975
142.904205
115.482796
141.021637
139.426849
166.203171
153.675110
152.839264
138.470459
130.577316
136.167679
172.171799
141.470886
144.967392
141.729034
149.108643
160.140137
169.513107
139.696350
137.387146
137.696777
157.349213
131.020233
128.839478
153.450867
-2.865257
143.741516
163.570816
157.696732
136.106720
103.856766
143.955078
138.660950
146.036972
153.750153
163.725021
32.920143
-31.459768
137.555634
157.087860
136.013504
140.437759
155.671326
117.971161
158.615906
136.780563
142.565384
139.140884
147.771057
156.719864
148.661270
159.134644
169.409805
154.043274
151.253952
157.259094
166.853195
148.932724
113.616737
159.454926
-30.550369
-40.091721
-35.407288
-2.038168
14.898927
160.826141
136.551193
177.702362
144.201416
137.214905
138.270737
131.486633
125.916290
125.106628
140.652695
111.477341
164.771347
111.303032
122.126152
147.984131
138.445328
144.592041
150.090073
166.937927
151.966934
122.407326
129.758438
125.804977
147.088058
147.225510
155.275360
37.834522
-17.298622
-19.263660
160.014053
148.152725
144.099030
0.727124
12.325697
-22.739540
-23.109205
-11.871954
18.643764
142.402252
115.421738
176.461044
-12.754313
-41.124935
144.567307
160.978394
37.298710
141.337219
138.774445
120.524963
150.758682
147.519119
-19.208422
-12.152665
-7.652502
14.683584
-40.846184
-16.726776
150.196854
124.872711
144.286453
169.064270
135.534943
120.998665
165.648682
153.557037
157.120071
148.156250
-63.643085
142.865005
126.306282
168.595444
162.578049
160.168869
146.436478
138.861557
161.097153
125.946877
149.005814
-48.291481
-0.410216
-29.463556
-10.461418
-15.865915
-22.461187
-5.762181
5.200891
10.194373
10.465912
-27.435097
-38.901348
172.037628
152.433121
139.789780
157.751694
135.097610
150.735840
156.362976
139.521912
93.593536
134.866791
163.283737
136.446869
138.211182
140.995499
151.997162
124.360596
161.465881
155.156097
165.756134
127.368279
137.973038
139.469864
146.683380
158.855743
110.023987
-34.433926
-7.654501
-3.358121
31.873425
149.831116
123.696579
138.070511
159.105515
159.148132
145.779739
176.842346
162.012848
129.507584
-178.267975
107.113258
149.273209
150.448273
125.894051
149.716858
161.307159
142.815811
122.512398
135.531387
-170.105972
122.643265
83.709991
131.286285
146.604477
138.975494
135.057755
105.876602
146.449646
145.731796
102.441017
130.421661
51.861080
-9.848220
165.820465
152.304108
128.544693
138.153870
149.392975
151.456772
143.103256
126.405701
145.368896
125.027702
162.140869
156.312820
172.726959
137.044464
135.058167
135.808899
157.990463
139.713165
139.012115
161.988602
139.495758
151.922440
141.270126
148.933548
169.578445
166.384018
168.269409
121.039948
119.423553
145.550507
163.430161
151.532089
143.457794
125.512939
-178.624268
149.138901
130.776016
149.515671
130.561859
141.655762
149.865265
139.061249
153.731506
125.969940
152.610382
131.996048
143.791489
164.240234
117.325172
160.841721
132.985672
1.011237
30.033142
-8.780289
15.756016
18.106173
-31.066936
138.834671
132.576584
152.820938
146.917526
139.033859
140.244125
139.513840
160.567322
4.555179
140.743423
156.851822
76.658066
110.745514
148.820572
166.004333
146.105209
147.718109
140.694778
132.464203
140.899582
156.308395
152.079590
152.902359
134.414047
150.518600
150.439957
152.810211
159.942947
143.416504
140.738937
-173.875534
135.846481
153.161530
133.218475
123.657478
147.839432
148.907272
142.687683
146.274170
162.511887
143.150955
161.003006
137.575104
162.098984
129.262436
137.576889
156.473862
148.338989
153.927750
138.786270
177.568741
-175.938843
-16.088005
-36.997143
143.968155
125.608391
135.328003
121.308441
145.213745
126.692039
170.092636
145.251785
162.597855
30.138437
-156.389709
-35.030594
1.426836
-21.254194
-7.786362
-38.996845
-6.248553
32.261703
-3.938555
-4.155060
-33.614353
-5.619531
22.182581
104.030769
148.235703
151.095963
130.328018
134.484619
139.074707
155.628540
116.861633
143.607361
147.306000
145.946579
133.193100
137.401001
144.769760
150.374405
158.252411
142.020279
142.657639
142.466446
131.030640
127.146149
140.926163
158.822784
166.524414
137.010971
144.544495
124.936218
151.463577
155.678848
137.056595
148.873459
129.288895
161.470795
129.986389
154.913757
145.731339
127.686295
18.770994
9.640492
-42.489216
-40.761570
149.467545
169.431747
123.009842
142.163879
138.006058
160.334946
140.364075
112.383911
157.230408
-24.286266
-4.549025
-1.919792
1.902281
-19.509449
17.787542
8.255164
-36.676903
-25.958109
153.940582
144.879349
150.261398
153.742325
147.739426
155.017075
128.681229
121.574860
157.495193
113.481277
129.311584
143.259521
145.074203
173.478592
132.721298
142.494736
165.179749
10.806073
-43.920158
-21.367559
-41.330475
21.783747
146.017715
146.631485
7.297938
-35.342278
-9.404541
-38.248287
-15.271800
-2.599324
26.521851
153.045792
152.190353
10.986160
125.265869
123.621201
149.992340
155.317780
147.165146
147.040619
149.738220
79.716599
18.771133
13.578134
-45.360863
11.259352
-15.211695
133.340073
137.110138
106.996666
147.813080
144.042023
118.124115
136.984665
131.644211
154.559387
151.926529
172.950592
145.524857
177.563034
150.955063
167.572342
131.006348
153.681458
133.840683
123.170052
170.421127
150.623093
114.253624
51.526062
147.063339
147.583649
163.020569
159.633011
155.109360
131.321213
132.752991
123.788513
133.077866
170.562744
168.910706
149.705887
-34.775322
-5.798734
-18.573420
12.678821
-40.022804
-25.848232
-1.199262
-20.567711
-2.127345
11.177252
136.201294
131.929581
135.412338
162.890900
140.156754
146.602158
144.346100
148.789413
137.951981
6.059095
0.019782
-42.697594
8.306808
131.055496
142.391388
164.733536
160.664978
-20.822697
-2.727280
169.294510
160.572632
141.778290
143.788132
154.952652
124.269165
124.987152
-165.609268
-152.222351
142.577499
18.541485
115.203773
139.900253
154.562637
82.638412
126.946587
135.878006
153.317474
138.860519
175.331741
148.152634
145.596359
117.225967
144.350006
129.750229
133.307693
139.480652
146.614014
139.733505
133.163055
123.545776
125.225159
132.827744
145.458145
106.215149
120.212608
123.807625
118.198044
137.552017
148.686569
163.743866
-20.717407
-9.434027
-7.764780
0.805515
141.147446
165.861511
147.918762
-177.254105
169.568573
162.507462
149.021729
133.164047
136.707306
137.399399
147.620865
123.941246
164.995316
168.782440
112.164307
151.341217
133.032715
164.455078
138.008530
141.304443
146.470505
141.691879
156.486298
46.704258
31.242479
25.070496
21.816044
169.276077
149.607086
157.024582
150.126099
177.655136
29.909164
145.317703
141.740433
132.307159
140.789917
141.485092
153.003632
131.230408
130.596085
144.103088
140.287262
126.670906
-171.802963
101.762421
137.664429
130.298126
169.856079
149.837875
140.296570
152.250046
137.850327
150.412308
160.852142
129.608978
156.246750
129.194199
132.847305
149.576767
163.748566
141.758987
160.322723
135.205002
147.035049
141.741974
140.353470
149.560486
142.117798
142.138138
142.795456
21.869244
-156.588013
122.883308
135.700012
149.865662
102.256248
163.532883
153.567200
137.938644
132.730606
149.077835
141.701385
152.817230
145.762970
142.167801
149.589630
154.266876
-52.484821
-14.276423
102.093948
145.052002
124.258453
127.468559
150.097153
148.810822
149.146103
143.747528
140.133957
145.155045
165.957870
124.467735
164.604660
153.043030
141.661972
145.999786
140.654709
146.588806
138.427597
98.393158
152.397064
145.780457
135.461853
145.211731
133.595932
137.384918
-19.128511
138.268402
172.354279
148.488632
140.966248
134.345291
143.761627
135.116745
152.291046
129.237030
149.061768
145.962662
147.368973
142.618057
-41.741650
-31.625967
0.065611
141.537567
167.555130
157.634445
148.765472
141.844177
135.933548
138.552628
162.584885
138.748734
163.293625
154.190964
149.342484
176.529694
147.335510
150.766495
170.625946
144.663162
139.623550
120.502464
143.221649
128.903503
123.325325
-47.153370
-30.355995
-38.098690
-13.582599
-4.007950
-25.328674
-25.975533
120.162170
10.238542
-37.232128
-4.361522
143.594528
-149.825409
118.271454
148.618561
131.047424
167.287094
143.782501
130.835114
138.334457
154.332275
145.650818
178.158981
132.538254
158.176544
-8.269589
-17.835796
-28.898876
18.437513
125.863426
-51.550167
31.936457
-33.200718
20.880991
152.680145
147.876770
111.683861
126.802071
152.552383
152.337677
154.671982
149.135773
148.772491
143.255814
155.414093
147.777496
153.122314
150.974167
164.287888
151.439362
155.141739
155.133316
142.441910
153.361145
163.872147
132.503433
-49.730576
20.513565
2.695225
-40.350983
-30.412374
2.484040
-19.801329
-40.379681
143.956223
162.961365
137.260025
-43.181137
82.964447
28.411758
-22.899977
-37.077736
132.213104
31.581085
34.244026
121.694809
-166.483948
-176.349854
19.379768
30.663084
-154.881165
28.923206
28.288939
156.659866
61.867111
152.428726
133.982208
117.345169
142.096512
140.399139
129.440582
148.014938
141.905243
166.439331
-5.365054
139.076553
157.823288
134.047668
170.765182
122.868912
105.383537
143.695389
130.200089
146.429474
123.682243
134.694443
124.060097
-89.453514
153.336899
123.501045
117.485916
140.380905
154.204376
-23.666723
-34.531658
-38.195263
-27.629351
-3.643305
49.116062
-18.062418
-15.165054
-12.588743
158.183807
122.382164
158.820770
164.894547
145.156418
161.215012
159.732254
125.386444
138.009338
155.172501
144.208267
149.400223
159.214066
-44.596169
-2.615539
135.793854
160.219498
165.232315
125.419777
123.339798
159.572510
127.474503
-154.579239
39.586029
33.686836
47.470886
158.020096
147.248032
128.837250
150.612656
113.617928
148.618271
-39.430439
4.405311
154.070145
148.716156
159.765305
149.333740
147.587448
164.428406
173.397064
-175.762878
146.686768
129.097473
168.702377
-11.588437
-10.307899
-14.752234
-35.179111
140.047119
-2.320602
-2.305541
150.521637
158.345261
134.582306
-179.723038
122.732071
111.818527
141.211182
136.251297
145.104874
136.351059
164.237930
118.456757
32.183098
130.150253
143.031082
153.854919
151.819504
145.178497
121.262680
171.115906
119.435410
96.008522
146.015579
141.899734
122.484436
150.292664
131.038605
163.485657
178.447311
140.232300
148.392319
130.381638
155.004776
142.889511
162.536285
142.527512
156.247131
-15.227409
14.301025
-11.052751
144.705109
161.452194
-43.808487
4.956736
-5.771188
14.453156
4.504978
-18.893761
13.497588
21.755091
152.136459
121.973564
143.144287
130.286972
160.585464
148.603317
152.939362
146.015396
173.370148
132.719070
148.807114
159.334793
149.110397
151.804825
125.449532
133.570953
158.079361
146.980713
155.184525
145.228531
153.819778
143.039368
136.884094
134.435577
125.152802
155.165878
117.609940
102.839340
162.199081
136.356689
119.360954
144.293549
-38.241116
25.062103
150.475754
172.204300
17.169128
14.894755
6.477535
8.318831
-10.971188
-39.070522
23.743082
25.647411
17.750200
-27.228752
-46.527180
-18.843569
5.889559
7.340106
10.090424
8.711043
-20.128382
-38.035824
-15.029820
-36.856808
116.131470
14.568436
-12.287949
139.288223
150.792404
169.695999
157.144852
148.919342
120.198868
110.915405
-15.246678
113.913589
161.855637
169.772858
143.807495
136.895142
160.483612
149.503036
134.771851
126.171402
139.943909
140.009369
104.821648
139.006775
141.601883
-39.583279
-19.172310
6.258899
-9.186775
1.410976
132.267929
165.997131
147.818420
159.733170
137.970673
172.007660
158.556091
139.524384
140.231842
110.272804
113.546989
125.899025
149.853912
152.662201
149.589020
-7.947816
160.082230
151.578461
163.871399
159.242325
149.315033
172.589310
132.586884
153.844284
162.326630
177.381012
121.944321
135.624878
50.321888
141.407120
131.889832
145.370590
151.130692
5.551532
140.552063
152.159271
145.717606
136.790268
150.945755
152.845612
154.635727
116.245827
152.287323
155.680756
151.018692
163.327225
159.450699
142.145325
126.364479
139.347794
138.003937
176.276306
124.896492
151.574326
140.676651
-29.262758
2.106822
5.335093
154.218658
141.171173
123.863838
139.983871
149.439346
132.393631
128.362732
149.966827
131.784851
137.520844
122.171463
150.979431
147.456207
170.475601
144.480316
156.867615
160.976608
146.202744
168.523788
129.858170
154.046036
144.218216
104.084190
131.014877
149.617142
169.806015
148.777786
118.615685
130.491058
175.226837
135.149048
159.578262
134.886688
158.255508
139.333206
150.180054
167.304565
164.115234
155.082230
-48.462700
0.869532
8.266668
31.813841
2.472747
-14.890703
7.152723
125.493515
147.349594
137.065628
160.696838
153.670120
165.702148
119.504906
158.331467
-154.908813
20.749310
-144.944931
-148.278839
-160.383804
172.438690
-160.304565
-146.983994
-168.300690
-142.962524
-150.800339
-146.822128
-162.226288
131.903625
-144.529587
160.697968
-145.498108
-139.961121
-142.756088
158.400894
178.091141
52.334282
138.027542
154.289261
152.096542
158.320251
143.001389
153.702866
127.490723
-133.751282
144.298508
144.387573
144.354568
65.803757
-147.243607
63.842186
101.888779
140.556595
153.657028
138.721863
179.609329
141.749527
46.393154
-18.859507
-38.562313
147.313324
146.132065
160.462646
132.649551
144.116745
145.605118
150.447998
-34.245815
-28.419102
49.357620
-51.219261
-15.426262
-41.332130
15.763096
-36.748280
160.351501
155.327408
146.153122
154.672897
141.382584
133.113968
124.723724
122.579544
62.713257
158.273361
154.783096
156.123306
148.530304
106.524994
136.752319
145.411255
117.903076
137.323029
138.742874
158.058472
161.893036
164.579468
148.305038
146.865036
-169.878601
-4.136685
-11.011149
-2.115073
14.981994
-45.015163
-39.703663
2.484277
-20.053352
0.591822
171.939713
150.598450
142.624649
159.448975
178.478241
152.123642
146.379684
141.103531
179.572937
-47.952080
-6.620572
-0.039565
-41.316898
9.691788
-32.344627
135.486832
139.938721
150.880280
124.923241
130.827301
113.984169
140.219009
141.803894
139.204239
144.799667
145.868820
150.885818
173.956741
144.914612
146.632324
122.533897
159.781601
168.342224
164.570831
140.545212
159.502304
148.441132
169.734238
131.681580
24.502129
-37.643143
11.190598
30.759127
-8.978265
148.772842
156.980240
128.037933
139.541870
176.924118
-145.056900
140.730499
153.294617
153.407120
160.860046
130.934402
114.494499
122.862007
140.029526
104.098625
125.946236
140.904724
17.486574
-156.230499
134.917343
129.258484
142.244324
134.202423
132.305161
152.801498
161.341095
136.974594
-1.692348
-18.878313
168.020767
124.063492
123.817551
171.512863
151.281158
152.153046
142.242111
149.665787
156.489563
139.049454
112.140419
152.683868
170.557892
171.963959
145.348907
148.855011
128.558350
122.564980
143.609497
150.831589
157.223267
164.638702
113.223137
154.937592
127.816849
145.588089
79.720718
144.086563
156.877136
130.817902
106.694664
155.884323
155.204666
149.671127
142.358643
154.350906
141.061279
134.349228
141.726639
121.254036
130.777435
-17.237406
52.811092
7.753372
-53.317810
-12.668751
2.305031
-37.924709
-5.355073
13.847974
14.367155
14.310880
-0.503966
-5.838853
5.210113
-34.932674
8.510131
-32.351959
-29.224855
4.805626
-16.814325
29.435125
36.371353
22.606524
-22.610128
-31.636677
-32.211880
-3.341288
-22.084053
-4.534707
-2.692754
11.474336
18.366146
143.887589
140.123093
130.627502
134.384995
142.820526
126.665947
140.645386
126.829025
119.835419
161.614090
153.326767
149.627579
147.022888
137.397995
148.647690
133.485611
145.957977
109.165283
135.025299
-12.961185
11.060514
148.208755
175.092148
143.075577
150.827881
-177.626602
136.785980
147.141617
-16.333654
-38.307392
7.267900
-12.081781
-1.227166
7.265524
-44.506481
-14.824989
140.874969
135.383026
116.186699
144.105560
136.444031
150.225739
163.723434
147.059418
163.567108
134.865814
142.362015
128.688950
34.854633
145.531509
144.712799
120.759979
138.322952
133.889709
158.380936
142.219009
146.794296
139.926590
-131.802780
159.378235
130.870071
136.086609
143.807632
138.842392
-14.643288
-51.087723
-21.904488
-2.290551
21.564234
10.912172
145.323364
160.395630
144.095734
124.653198
167.290161
122.782494
148.209549
135.002823
135.491592
139.330597
152.746719
124.708336
144.915848
164.443680
135.030762
173.609268
145.229065
140.857086
129.453445
113.168541
150.178131
148.504715
146.598877
126.679543
141.839615
149.226028
134.283508
148.586517
143.165955
159.065811
138.405762
140.824554
159.464691
142.468979
128.226852
153.962677
156.774307
126.590149
152.525635
121.514328
133.239792
121.473488
147.732803
-20.287369
65.506104
134.038712
134.888275
152.613251
70.220772
149.741821
154.480286
132.368378
167.322922
152.336456
165.627487
149.460663
137.665268
151.556107
145.976898
169.632889
134.283432
146.674561
122.596085
142.098587
157.261688
161.786133
131.420349
157.246170
-175.097260
147.886322
125.626007
151.913696
154.590851
147.518951
142.898102
152.228409
139.920197
144.446136
-179.695450
133.036621
128.484314
137.309235
150.607574
160.712494
145.282822
149.584900
162.210434
126.817451
144.341827
157.462173
146.285553
-39.133095
157.529617
135.906815
132.762772
149.666916
126.986694
148.077225
158.701416
155.657196
139.970932
118.294868
148.632980
149.305573
153.974609
158.544998
145.452438
-175.283264
7.007958
140.154343
142.408173
139.209518
135.897537
147.867920
147.530273
161.904770
145.647766
143.247818
152.602524
134.799240
129.961227
147.830124
-40.475800
153.077255
164.904846
148.857086
161.949615
157.481430
124.225082
172.280823
140.165253
145.148819
141.224625
158.376709
148.212891
10.351856
-29.501846
-8.174211
15.743789
6.828001
-30.215181
-47.180759
11.514712
80.109398
130.132278
158.173599
110.843948
141.481415
155.862671
123.293007
119.183884
162.632111
151.402008
144.936279
126.834526
148.695038
133.875488
139.945480
139.001877
139.744308
128.300705
153.381729
139.420929
139.905304
157.676346
155.169342
152.039444
169.108856
142.910889
145.661148
142.447235
168.656219
138.251984
157.809967
136.524017
122.894333
-6.845415
11.539526
-43.577168
-44.619152
-19.398407
18.668703
2.535821
-2.416137
133.795441
155.323273
129.552536
161.811966
152.332321
133.549637
139.400635
160.531128
136.024170
169.644058
157.094940
149.157364
150.669510
158.490631
150.902115
146.428131
160.752686
148.931274
121.636917
152.041718
150.118759
167.660095
138.679214
142.764572
159.370834
122.681641
143.277847
133.027847
147.611664
134.494583
170.437119
160.429749
151.471588
139.582825
132.715988
136.280457
150.153549
138.401733
153.396515
153.700592
131.958893
153.163559
130.886276
166.175018
150.359543
132.455414
131.631790
145.379150
138.413864
102.016479
158.099609
168.830917
144.313782
12.264306
161.364624
178.759659
145.423630
127.063911
146.426620
161.109070
55.955399
171.170288
167.803772
10.210259
151.156647
111.301804
142.367874
138.342285
138.721649
139.090759
127.060783
148.283310
-24.103413
-46.621632
141.486237
129.059616
157.170761
153.606949
143.294937
147.056259
139.334320
155.437881
131.649719
145.999069
150.638672
155.229492
159.627991
145.132355
142.823105
158.367310
150.714157
145.205139
172.211197
147.917877
162.533310
167.657455
166.698288
162.563309
141.370758
172.389175
127.190247
138.369186
151.774628
156.788879
139.667252
129.141418
173.329407
142.953110
136.109680
154.286926
159.773346
131.160080
132.044510
126.336906
138.994156
167.088257
145.801971
150.003220
150.694107
153.312759
153.678101
146.130981
137.421448
151.679703
156.393326
147.378448
146.441208
-6.454336
-45.493195
-0.672312
18.083897
-9.087461
137.771729
149.064911
167.108521
159.061874
154.089554
118.890404
136.728104
155.847336
141.032898
123.160873
158.791611
112.524178
156.143616
137.644226
137.683594
125.514801
135.397812
117.165237
-12.893069
22.852459
-98.211830
-38.312153
8.743633
-24.762707
150.963547
136.593704
130.954819
144.535110
143.759628
157.721207
151.567780
135.094406
166.432495
137.624237
154.938919
-18.510864
11.940269
119.646080
153.266663
114.383949
148.179153
154.639511
150.463776
141.011810
146.742462
149.626953
140.059021
155.496460
130.921066
161.776642
153.284698
134.037643
166.646713
147.464706
155.046249
150.618118
109.247246
142.368286
144.025345
134.277023
158.453918
142.650497
103.981888
131.534409
119.632973
150.622681
126.485031
143.396805
152.731796
131.493896
138.943695
149.924805
149.098343
161.674179
142.612457
148.077667
-19.728312
-6.498329
-43.582764
-0.000000
25.062733
150.459381
138.050446
151.103317
163.830414
149.301819
150.040070
147.825211
-21.897043
-38.376144
4.151194
-8.813205
20.926168
137.768738
-13.890758
-38.264706
-25.201611
-31.748285
-10.916953
-25.980093
163.630798
135.223724
131.645462
127.869225
151.546753
166.906036
149.423340
171.486725
153.925537
155.604263
148.051941
169.573624
141.111145
149.809219
23.471874
-33.121929
125.733887
149.205338
169.227905
127.566177
148.622101
134.355270
120.841095
149.717819
138.245667
139.955368
-13.556559
-31.488834
-30.661951
10.376610
0.505130
152.236221
134.205170
23.023104
18.910418
10.928397
-18.829607
17.271969
11.807172
11.330405
12.408755
28.729773
139.648590
126.158928
144.853790
119.971336
145.675827
151.673447
151.369736
169.949738
129.315048
151.318222
141.011002
-11.007322
-48.031910
-29.529297
31.624239
1.217240
142.538239
122.785965
157.989227
133.717636
155.767914
149.183136
127.440063
152.605011
142.176544
160.442856
-2.446886
11.100974
10.398543
-37.283306
160.666702
126.893723
142.415527
140.626160
152.402313
-170.663635
158.247803
128.091125
155.610489
132.321487
145.975449
132.206909
149.318832
139.702667
146.670349
149.240387
163.417892
105.531830
143.719421
135.097000
164.089111
124.674126
144.156601
139.697708
140.506653
145.482819
143.776031
151.668777
156.990189
154.221100
171.532501
-47.548840
14.694050
-31.239958
54.516716
-22.503233
-2.219379
13.435410
-26.913187
14.137817
148.081833
157.170837
-2.483962
-24.674210
11.717410
-15.895108
-6.104288
7.593263
122.009026
-16.865946
10.538328
-47.436970
-4.317063
-11.549970
-5.871292
-17.481775
28.458097
-0.134170
-10.553051
19.109056
18.289928
154.405884
148.812637
148.614502
138.720840
132.196671
150.807907
-47.159451
24.479969
-7.907207
17.293947
-41.611107
-11.994176
3.343104
160.159180
149.200241
160.118286
140.994720
155.721375
159.521866
164.406982
123.302315
157.756119
169.491455
155.243484
138.678574
150.449783
-6.504723
125.434631
138.335373
161.229919
128.808289
-25.539001
7.001378
0.877373
1.493445
6.885896
-23.785683
13.441889
20.985514
7.324586
16.378986
148.847763
130.484695
155.648193
152.836487
147.573776
26.078756
138.691086
134.757019
147.998062
150.780212
154.359268
129.217346
155.020111
163.909836
151.306549
178.024918
134.597794
150.800003
160.828491
175.268051
166.964218
171.605011
163.909653
136.665604
118.402908
149.181320
138.909454
163.764038
151.364273
130.552780
152.609909
133.985550
164.455185
151.528595
135.453751
132.712723
145.986572
132.173904
143.439621
161.097656
159.420853
155.429199
18.663403
-1.133669
-50.604015
-31.736315
-28.012976
-16.802410
-34.985634
17.373669
-5.756396
30.309011
12.544590
-37.192604
-30.993372
135.337646
147.061752
153.010498
152.776184
144.090927
178.269669
160.765686
133.538193
126.096039
130.823425
138.555984
152.649536
146.842392
128.885162
138.115646
166.628860
163.842575
150.286392
129.081024
144.672089
172.036804
-165.488281
166.013702
155.619659
154.730881
149.906494
151.672531
25.362427
25.025349
18.221758
24.007349
-46.141560
-37.962204
148.525864
168.102036
138.666245
149.084518
145.111313
139.444656
152.596954
160.557693
151.552048
-19.036430
5.653987
8.300376
-40.989555
145.117065
117.945015
128.011780
136.164902
-91.973663
-17.161806
-33.298992
138.529419
157.177704
115.611176
129.099472
135.663300
176.867294
-52.011871
6.308293
31.589643
139.201126
135.404068
139.017838
147.770554
116.892410
157.414017
176.709595
159.948898
149.260193
144.926117
138.944382
140.558121
150.548813
119.250587
142.964462
144.508484
133.999405
15.872910
-39.437088
-4.121175
-37.230957
-27.522099
5.811834
143.574905
136.798477
179.278000
153.782135
164.352722
156.263657
119.510529
126.995926
128.092667
136.801605
145.709229
175.998795
157.543854
147.935135
168.523148
142.949753
156.535492
154.630676
143.830399
148.713013
116.739548
166.660080
127.278793
146.705902
158.123398
152.639633
154.361389
159.880234
132.871552
153.394165
124.888474
141.787231
130.113739
179.260071
143.113586
124.539055
169.974823
-32.922695
-34.016445
-1.566105
-30.792253
-23.963377
-12.770869
-48.489170
-43.115334
-4.743879
-7.124280
-30.535231
4.417299
129.694183
-13.899303
-24.311188
16.840784
118.970192
141.312119
165.233215
151.772842
116.838013
137.006256
139.656509
148.227097
161.342850
136.236435
-40.697063
24.055552
-39.714138
-42.374325
6.522215
130.355331
122.357819
124.144554
116.577583
164.381851
137.695343
126.901932
-178.704849
149.341965
156.748199
142.774475
135.095718
-12.943937
-43.561996
-5.080759
-43.833790
-41.580372
12.541649
-5.203415
17.348581
2.801279
-44.828983
136.788651
146.938461
126.504303
157.521698
174.202072
146.011353
155.076782
145.172607
141.595123
130.890640
111.198616
157.788330
140.247559
32.444256
127.905136
149.404907
141.937180
154.758575
159.185776
136.049515
108.282074
22.125500
-38.970688
19.420410
-69.325043
-4.585864
1.095037
-53.448574
18.255936
12.599269
30.875015
157.369385
-11.771519
3.996108
-35.157215
-14.099190
-23.909851
17.520977
-41.250977
-33.824001
154.084732
120.706375
149.920563
146.322113
159.882370
157.850327
136.985336
129.279190
152.710373
9.958721
-8.977674
162.055756
115.709328
-173.827301
151.060471
142.175995
139.241547
136.238373
157.683182
162.413544
-27.289961
-7.201352
-19.618776
10.613316
82.983047
144.339844
143.516357
117.327576
117.030640
127.503830
163.729706
153.705948
-172.940826
137.384415
130.217148
151.432114
147.247574
12.519265
-32.421280
151.140656
-49.158302
-39.517391
36.201771
-179.728027
152.846878
-177.692657
140.529190
150.805542
143.125732
150.897415
169.257156
153.270370
-16.854395
13.426338
155.914642
169.380890
125.631966
141.101654
157.847153
144.107330
160.876221
132.633392
136.927933
155.217621
147.589371
129.165924
169.054352
162.018616
123.729126
146.074738
129.205719
137.901825
-25.720684
150.688339
136.991928
113.008438
154.046936
47.880669
132.036026
129.158600
143.874252
177.438904
170.930191
122.675026
152.625214
138.981369
175.253662
135.346436
135.262955
138.289566
146.994293
147.711624
149.537643
134.367996
118.512817
158.206253
158.485153
133.908585
144.083435
60.551304
-40.295422
-36.717983
129.602280
9.925470
-45.693268
176.859497
137.414597
164.268265
141.999771
114.081619
155.263336
135.533081
133.387024
118.863945
148.649323
128.517441
144.912201
159.790115
123.748688
158.236526
160.261429
138.305618
127.306511
144.235535
157.043045
138.298203
120.461227
132.438141
122.804855
126.435783
-42.704414
-7.083271
-13.660483
136.212448
152.701691
132.504410
144.602615
153.657822
178.041733
-12.658671
-32.808289
-49.714096
-35.478527
5.578578
-36.700886
-3.006480
145.212814
141.989594
120.461830
140.582474
162.670883
119.940735
165.592880
138.201462
149.247910
163.041595
159.128387
119.522865
140.726913
135.193954
129.581345
147.472961
142.317703
155.171021
151.048340
145.238480
154.563080
150.130768
143.905060
99.955795
172.600143
162.900284
118.202568
144.906082
158.485626
159.007828
118.548843
131.484253
115.626984
163.523087
128.246002
126.941521
105.924911
144.339035
136.149429
160.701675
159.818741
127.629509
134.578842
153.453537
153.280228
164.472321
145.408508
137.489166
126.715958
145.931335
134.566254
142.373535
147.319199
174.816238
144.444107
143.085419
21.709850
-9.160255
138.552078
145.396484
169.258652
146.594437
171.829727
139.661865
147.242218
127.980331
164.176773
138.728409
144.574173
154.809570
153.373932
141.359589
122.135086
129.358505
145.987213
1.901148
-43.456383
-13.599776
0.286674
3.838441
3.674237
-18.447866
11.719461
-32.333385
6.318479
143.636932
111.612602
145.704086
135.435562
152.164948
155.753098
152.362671
149.733932
155.948013
151.122360
126.651207
141.458069
135.966782
134.619202
134.648895
127.508858
154.141815
142.714600
137.253311
134.977509
158.805283
124.321747
159.641769
132.064606
154.735275
169.787689
120.542221
121.738472
139.125748
134.597916
145.772598
118.838615
129.705063
147.140045
170.290894
159.957550
121.324394
-22.862841
-35.821873
178.040741
164.587067
168.107498
-7.616874
-13.718839
-8.379393
-9.027870
69.040993
-0.357727
-1.649245
-16.067781
7.555150
-36.534653
-45.336823
26.957397
-55.754135
-17.788160
13.902204
-21.774063
6.136064
150.765686
136.871643
130.069473
103.455353
139.139572
137.524902
143.091110
143.474670
158.090286
134.041824
153.031281
143.478531
147.394928
161.759094
137.816132
156.417236
123.051208
111.297226
132.824600
139.340454
154.104538
158.380524
173.267685
152.657013
157.264236
111.728210
150.512848
125.787354
25.732195
124.681419
157.814316
132.713348
152.862869
115.737343
146.024597
149.807739
118.652267
125.790451
138.555542
137.647385
148.715393
-158.116791
-132.583847
130.639771
-143.972458
-129.476486
155.148346
-0.343781
159.474152
-33.191425
146.123718
140.277328
137.787720
166.118561
166.657028
143.426819
150.658112
166.571899
175.333054
163.326859
145.005280
152.550278
164.238098
151.485413
145.414261
141.640274
155.741867
108.804932
142.105377
128.874573
162.523926
147.376999
128.354584
140.765518
138.807556
178.792603
145.007919
151.475632
130.847717
-32.243877
-44.881050
-16.245346
-42.924541
73.679703
-2.142106
129.572540
124.872833
156.460739
145.621460
140.411530
139.339371
152.421753
115.608009
172.362823
159.871399
156.580841
143.207626
140.336823
155.982819
135.978699
11.121902
-44.091408
-36.701736
10.376022
13.623604
28.922523
-17.704519
-15.015262
16.385328
-3.663296
-2.016448
4.502847
151.502335
114.290001
133.605225
164.094940
142.433640
143.409882
130.203720
130.394943
165.362442
117.293915
161.536087
149.701950
-2.054142
4.775119
-91.953552
-3.199655
-12.357461
12.586221
139.629654
154.454758
141.500778
-176.792755
-2.199803
25.515339
-6.297031
150.170929
131.075546
148.111130
154.285202
148.262558
166.078354
149.227280
171.041260
138.591736
119.060997
40.820324
132.700134
161.715530
136.928238
130.400879
144.422134
123.780182
172.350998
79.217041
61.633636
18.167753
148.489075
108.478630
146.862183
141.102112
149.268265
157.669617
149.829132
133.278244
168.531631
136.436813
160.023743
151.673416
131.412003
119.332687
146.347977
157.742279
142.056931
135.594254
152.261963
113.030067
158.642731
137.124084
-46.317825
12.607548
-4.534318
-29.670654
-23.687754
15.151341
-2.141557
-40.318859
135.172058
5.293464
-22.287155
-4.741030
126.609024
126.171730
130.556763
172.323425
152.335693
0.684141
133.543945
135.197174
141.853500
161.043777
166.530914
140.497742
136.878036
164.963242
112.392578
161.617416
109.618988
134.071472
173.003143
128.517776
143.160568
161.422348
145.878525
159.017654
135.952240
154.758972
162.642136
120.545868
166.544800
145.254440
168.331894
155.525238
128.742355
150.132965
133.568161
112.748085
140.710114
146.704865
-176.629349
156.738602
135.903885
166.838455
160.672516
144.978790
125.786301
152.262589
159.142715
152.202377
123.370926
6.916365
129.700836
128.812958
154.552002
155.171036
154.717575
13.385787
-17.682619
-45.311337
22.666611
-18.280981
-14.498022
-57.672955
0.953471
-44.281761
-45.277504
114.580788
154.251389
109.956886
150.579559
137.668564
155.703568
161.481720
146.523117
140.863678
-12.269224
5.361327
-48.342991
-47.182571
9.011250
151.618469
156.320496
143.466553
143.425095
169.521866
147.111191
161.471130
131.901321
134.416092
142.790482
151.588821
139.954971
160.229202
175.738449
148.133301
114.508591
-176.029648
175.085968
154.773956
173.297394
150.840027
137.551559
154.638382
146.013184
134.981644
147.537689
144.842575
140.630783
142.037201
151.077744
150.747269
-9.860830
-11.810343
-11.673270
24.165977
-0.090654
-7.013918
-15.626448
137.732590
129.041336
137.193390
142.483383
123.494919
147.903992
127.627213
134.365112
156.649185
31.671175
15.659517
-2.213904
13.369934
-39.421692
16.357389
1.695121
147.858078
111.031738
125.696472
125.732346
141.155655
136.289780
153.778458
147.946762
90.884926
148.422867
120.432938
167.004776
134.280502
129.031952
134.421097
152.332794
139.936172
156.298004
141.733215
134.581497
150.088486
146.268997
158.151001
116.198776
149.827942
144.082230
176.633362
141.005630
109.856277
26.199306
13.745813
7.859725
2.022456
7.434636
-7.610895
-77.773758
146.869110
153.577606
158.318253
127.172897
170.424515
160.980453
137.438705
62.731403
-179.522339
161.813705
158.524445
151.603317
145.431183
160.338394
138.531982
150.266235
110.244629
138.986069
135.152740
148.139450
172.525894
170.181198
141.173340
138.714279
145.359161
133.355499
120.103134
136.065857
153.996429
149.819748
63.274433
-37.521038
-49.449516
10.909142
34.512333
-35.131496
142.843277
-25.963694
152.978210
159.090744
158.162476
147.962433
164.951157
137.448975
156.362778
147.110718
153.996750
123.549438
165.945892
153.483261
140.966904
158.888199
148.795120
138.579208
9.585747
30.319235
71.100670
135.411057
153.823730
153.813019
-176.950775
145.394348
-22.450350
135.152954
137.883514
160.549835
163.325745
143.637146
144.179031
145.388855
154.838150
103.266731
162.971802
142.153961
116.638123
138.477829
156.402939
144.260391
133.722488
137.680206
155.584473
152.115051
116.380203
162.279175
151.708191
154.914307
157.576019
165.367828
135.589249
-6.256079
125.173347
157.945496
143.913757
163.865433
129.203949
141.646896
121.534523
140.625687
162.565414
160.301041
141.293869
2.459413
-179.651123
147.835602
-173.880142
124.205238
159.040161
140.628525
162.885010
153.057541
139.169235
117.248581
158.619202
-5.899469
-16.613321
-24.398439
11.481956
40.187790
152.077652
140.144348
143.101089
105.318504
159.132202
179.301132
160.457825
122.597488
154.143646
152.744797
164.236237
161.344772
121.435921
139.319229
141.532654
169.851913
157.612625
146.301941
158.932648
133.379196
148.219437
150.703049
141.079361
132.423813
117.174019
167.469345
169.343460
165.351517
146.021408
132.614639
132.771973
148.410919
142.640793
140.556931
146.320190
168.596390
132.471619
142.474594
17.304283
140.754593
136.463409
158.563690
122.210793
116.473869
144.974762
120.215858
155.617508
153.804398
149.527130
155.633987
142.578949
130.074448
148.291199
91.727341
131.776932
158.025864
130.776093
127.124527
142.186172
156.874542
140.508621
129.705246
133.227890
142.035385
131.323074
158.833466
146.911713
150.626343
168.787277
168.230942
25.664751
-5.495616
-82.492233
152.556183
149.818451
139.724869
155.994736
128.890259
144.448532
137.975235
118.885689
137.905350
137.761826
114.197845
131.220825
153.123291
-90.639908
-56.884205
146.043350
115.618309
139.266464
123.910416
178.095856
151.229935
137.272339
141.087387
168.748535
151.684357
124.062157
134.029419
140.851273
163.475052
157.515350
151.737915
126.848793
164.571686
158.713242
168.138123
141.078262
156.737015
150.751511
151.097076
171.310028
159.215866
166.974014
150.197861
150.367310
112.655258
143.613586
166.685196
128.050247
141.808365
132.714081
179.901077
144.857529
136.565140
168.750351
158.089844
141.048950
142.114304
159.356827
140.479614
147.828445
145.420944
151.129242
139.886887
115.900940
149.435287
145.846069
149.152222
138.204010
103.392990
140.744659
-40.087833
-0.239031
-33.694447
-10.621971
-5.443665
27.853178
-1.628587
16.887285
-35.976501
-3.864421
7.701763
159.060104
103.124130
112.938484
140.603729
-46.391434
-22.039919
-12.998618
159.726990
129.714493
136.365234
142.881744
153.911316
141.672928
163.152802
142.776031
175.856400
150.885544
162.014984
173.708603
148.420959
139.703735
141.949295
134.709320
149.292297
155.699829
140.053818
155.586700
145.595169
98.439835
135.043060
120.819565
168.810028
155.994415
150.516022
167.516022
149.446869
144.114059
147.754654
133.372635
137.193161
144.442276
146.414413
172.806091
141.984100
136.668121
137.237991
11.117157
137.225449
142.894058
150.049957
131.276535
128.550812
151.508606
140.698044
142.847168
-17.937004
-6.797455
-41.593418
-10.514214
18.375097
167.045242
131.550964
154.069717
142.513489
-176.811737
135.744690
116.170418
147.469757
154.483154
152.436798
146.054047
159.757599
-38.570602
21.244762
121.797699
-179.051453
-179.575241
161.750992
144.764175
167.288086
117.639252
143.355148
149.566299
137.227921
120.381584
127.712021
15.318097
-13.557215
-33.751118
119.899521
104.720161
166.104355
154.954056
112.481712
130.172302
-3.405248
140.195663
144.188766
136.378601
151.543930
177.867310
169.841278
152.201767
134.739746
154.274719
141.161697
153.536469
153.982574
131.101532
77.445847
-9.249069
7.280146
-32.046803
-7.464295
7.299658
3.991057
7.689165
-42.204536
-31.597576
160.595779
150.993210
163.980438
142.017197
137.882736
141.985504
145.237640
147.331375
161.783875
-47.997211
-30.607607
123.032997
151.683182
126.770172
139.463730
30.612087
170.253128
23.831131
141.390930
138.087326
144.560562
136.261795
170.048004
137.724014
158.865265
157.014832
151.055359
145.377502
125.139740
138.343704
112.262550
141.129044
143.400253
131.405518
146.997665
-161.954102
-17.650143
6.543916
125.420433
137.165894
151.147522
129.806625
129.298004
142.222946
140.687485
155.630859
157.872391
152.004654
155.200226
108.903580
163.272537
137.105164
130.244156
152.148666
136.609467
144.026443
137.886337
135.186340
135.280441
141.856308
103.056038
-43.202705
-36.180122
17.938768
164.167160
149.138657
148.182190
115.462128
133.460815
119.398285
124.891342
112.019547
179.695450
142.357361
146.516922
163.541626
141.710510
-179.249817
124.802101
159.899719
161.060547
115.604568
128.959946
-15.993891
13.116672
12.034569
126.323647
164.163864
141.500351
132.065552
127.378052
-5.593629
-49.585934
141.354370
120.864082
141.811310
137.173615
156.672974
154.191605
145.964767
163.141586
162.905319
-11.857305
143.708893
141.670578
136.573227
139.548737
136.548920
145.815002
153.107117
153.919571
158.493576
160.978485
160.989227
165.426865
129.758224
147.131027
131.537125
149.054169
132.742706
139.042892
150.865646
135.973785
98.820320
115.478874
15.806271
126.699783
156.878708
155.104156
3.556223
152.839783
146.326767
150.787582
140.415649
132.028336
156.317337
139.975906
150.666702
144.543549
138.486771
124.514099
146.550140
138.553589
130.529770
145.718826
157.492020
139.667145
154.007431
12.133020
11.710480
2.612544
-1.636738
-28.406683
-3.670932
19.585011
11.973518
145.776367
146.241287
145.471970
140.496735
166.257385
156.763733
158.565125
136.853699
123.757271
111.489838
131.835434
159.256561
144.273560
116.816170
145.911392
122.043564
134.436920
136.935684
150.266006
163.262497
141.827209
143.124542
130.263199
155.050247
136.667770
138.437149
117.647240
141.542297
155.732040
130.658646
136.832977
128.799088
157.034882
121.011162
152.583237
153.015839
136.473450
154.055176
145.381195
128.965820
139.478516
153.409531
167.156998
136.661102
32.745834
165.708420
150.078125
160.180542
143.823318
150.817459
142.016052
-178.426529
157.278351
145.236557
147.078094
160.940720
156.654449
171.085098
156.511398
149.554794
-44.280098
0.633656
135.132385
136.721741
121.725098
142.002914
168.864471
150.892609
153.015686
141.527710
150.279099
150.674957
130.935349
164.333115
119.065842
134.636703
157.469193
123.240593
150.333054
143.281738
147.064941
123.634544
148.606430
164.505112
149.760605
150.869980
174.881195
157.415848
149.376877
151.487625
157.615417
147.746262
142.135910
153.443466
152.397095
151.651138
146.131546
146.130432
126.367180
136.472824
15.702881
9.937193
14.053893
154.404907
124.367218
151.674973
-177.421906
141.152084
142.933670
123.167580
143.875580
134.300232
143.344345
152.341873
-15.207241
1.312539
120.904793
123.547501
170.579437
175.608353
150.017685
127.784103
154.814346
141.819504
150.954132
131.936386
128.632004
98.821518
-44.034332
95.256805
155.872513
136.701462
149.589737
107.835953
172.547058
141.518555
165.618607
145.547852
166.124710
115.691650
168.760147
144.610199
170.888260
128.900589
152.388779
144.233322
138.640152
141.372009
157.744385
135.557266
-150.254562
138.635681
126.092827
163.219604
153.029068
107.154099
112.432404
135.259369
142.963089
129.516006
152.741791
-176.349487
135.275681
155.022995
121.584915
151.933731
144.103119
152.704269
120.318314
167.620667
153.571487
-0.783347
-4.015370
9.628207
151.317810
143.080322
127.050201
146.490128
144.402878
157.276810
142.298416
140.167572
155.180069
4.988609
12.522118
141.739395
144.727875
157.724274
160.908203
143.704773
157.544495
150.615036
141.767212
146.152237
146.379639
-8.352282
10.106939
-9.199260
10.307213
-40.287006
151.485916
126.684235
118.314117
141.883163
150.753723
151.378342
138.523834
127.275299
147.959976
157.286865
134.107895
137.016113
176.081528
-177.747437
179.244095
125.552528
132.316116
147.012024
158.916687
154.208389
144.610870
122.259819
137.503265
146.583649
139.609528
164.351883
137.257080
157.850998
111.130630
154.195480
120.568596
5.099658
138.629089
-3.711037
7.410474
-13.778430
9.051324
41.172649
152.131332
131.719864
163.414032
138.790451
150.736389
69.523697
142.632431
151.041763
148.281326
150.878632
122.336632
152.377457
155.606979
163.528702
154.972443
130.002869
145.400925
139.333725
126.104645
139.233154
146.936432
140.608063
131.209091
137.906784
-169.756378
130.096924
12.082825
152.425369
-174.615936
-143.682419
108.996567
-153.480392
37.053455
-6.502190
67.782005
90.824165
151.747345
145.572403
151.160812
132.681900
151.596878
-29.265232
-4.036626
-21.337479
-2.735235
-17.291168
-45.909328
-4.750193
-31.827856
-16.690201
138.031967
141.807312
-8.570749
-40.523865
-12.171890
-5.684410
8.163924
-17.962370
4.574702
12.887742
175.042694
16.089594
158.097992
3.482677
-38.520073
-53.236691
-25.831982
145.203003
112.911835
125.499390
139.494781
136.183304
162.644821
169.475510
116.956573
159.274719
150.940048
167.409027
155.245667
152.518814
114.915222
-14.488062
-13.053074
-33.209106
19.999750
-5.056251
137.560593
151.659088
151.034821
121.833138
158.074173
153.503983
154.299683
144.550339
172.878265
173.378998
137.681503
149.404419
159.265640
167.348557
2.436465
23.872522
160.754410
130.970734
139.192688
134.146027
134.563202
131.577118
159.877487
146.171875
161.252457
-171.194473
149.164276
125.203384
28.630732
162.391525
124.806961
133.072891
159.605469
146.577194
120.295715
149.060608
129.279816
119.840157
148.092316
146.058044
174.039856
144.006302
142.620712
149.793640
135.382187
123.731232
141.823730
143.707932
134.232224
132.687271
150.704987
163.732208
133.877274
139.915848
156.433105
151.412537
130.889343
145.726456
131.063248
11.652896
-5.422673
167.620285
153.704117
121.214142
146.284760
147.258759
124.811401
169.101822
121.107391
156.378235
145.759491
73.489532
154.930832
-175.051010
141.935593
174.106934
166.185349
151.939545
-6.416493
7.607902
-14.291870
130.234039
154.807922
142.751221
155.279358
126.323059
149.473770
148.821121
125.774254
149.537552
136.727753
178.463409
150.367447
115.226021
132.889130
143.586075
150.257996
133.153793
139.459930
106.353493
-51.982216
-31.085600
-50.689537
-4.145009
-19.301947
-3.033058
-28.219271
-8.887962
-1.574207
27.573183
-53.763905
8.057759
-2.062604
15.487692
-39.073845
-26.844669
138.685822
142.830673
134.645126
153.457657
156.805252
159.208664
141.574448
150.410187
147.347717
142.963303
112.957565
161.802902
102.385490
132.425308
33.979042
-25.012533
-22.295277
8.913875
19.751791
12.532273
11.571067
-34.551331
144.019669
145.585114
156.911804
141.520218
129.819000
141.300018
135.961731
145.805817
166.602951
-143.890930
-156.578903
-99.026146
175.876968
-146.444244
-152.628281
-125.167389
-127.078644
-157.343979
16.717613
29.872206
-141.562744
-114.439484
20.724134
-149.167084
-164.603622
26.900564
172.011932
144.164139
-116.831337
146.222183
-1.846526
0.560579
153.950058
141.848282
176.856201
137.806000
138.941254
134.533737
139.335464
143.803802
145.613678
-42.437771
0.197823
-50.102936
14.224926
-19.411051
147.627899
170.533157
126.482460
144.981934
167.453506
157.545166
148.925354
158.369171
129.516022
61.989571
-45.433472
-16.349434
13.652890
132.117920
155.470840
146.269073
123.219627
163.853470
-43.832230
-51.794460
36.302822
150.645782
163.674973
156.412140
149.402786
140.013138
133.411758
153.843643
143.919693
152.295364
133.465729
138.564056
152.652832
76.423615
-56.057438
-8.738286
-2.843655
143.115845
142.125320
124.877930
114.633217
114.957924
147.323975
147.998077
130.648682
145.167923
155.019745
143.712982
150.020584
146.123917
165.331238
169.072403
86.526390
150.216721
148.526901
149.726669
142.687286
148.279037
160.905258
142.144104
148.536118
144.162262
143.698181
145.043243
136.525375
157.928070
49.908558
148.237976
128.457169
139.358414
154.637253
-171.394333
155.120987
-174.578552
14.652903
-153.384857
176.325012
9.814299
-42.408504
-14.199289
-19.715065
150.359436
-40.907883
10.547940
-42.909874
-16.214407
3.925855
20.050842
-24.586004
43.379238
-43.045021
18.349339
-0.027976
17.807175
-44.168411
-15.887774
2.428015
-32.555836
15.866378
7.907778
134.717880
147.225800
115.822067
126.750221
136.781906
152.873917
145.210297
152.281693
18.584557
128.614258
130.477402
146.496902
134.527130
150.272781
139.106537
150.846985
140.162048
150.352875
141.445602
132.069077
131.460876
178.070938
153.056137
150.669861
147.312149
-178.368759
158.837372
164.870300
157.787613
138.382278
129.335007
152.451401
147.894485
159.563812
140.580841
138.196243
135.638229
136.099731
116.065819
131.632706
155.697922
160.137772
156.044449
-169.143555
122.266197
135.091187
34.671043
-8.968172
-24.391222
-21.812679
156.190811
144.023758
123.060493
146.177536
132.245438
135.212112
130.593155
161.767181
136.592270
139.821777
131.648727
138.158798
152.760147
157.093338
-4.353477
-38.517193
-12.264515
-115.295746
164.453400
146.173141
141.998093
146.790558
-35.791168
141.038910
158.850555
135.135010
156.760040
147.842438
162.109558
130.705185
162.717834
159.220886
143.906616
142.755585
155.112442
142.703217
158.438232
148.766205
168.799896
-43.636623
14.129873
14.604371
-2.892455
-39.738880
-11.328198
-6.338617
159.111160
147.597748
127.662865
129.807495
161.937393
155.218643
162.225662
150.307785
141.711227
-35.397228
-40.859940
-15.759136
-19.351610
-8.412536
18.082884
-53.014629
-20.645948
150.312363
130.182327
133.360672
19.542696
-21.556448
11.426650
137.592133
133.673355
135.330933
155.124893
134.832947
124.422150
141.901184
138.430435
145.859390
126.254211
127.734856
167.728912
112.238556
146.844131
118.557777
140.849808
135.906265
162.275864
149.369293
133.306763
147.491180
158.350281
-30.981966
8.429536
2.402896
-1.325594
163.107590
137.988159
148.037048
124.605141
161.844009
147.443634
142.133331
133.588104
146.821030
105.094788
147.247391
163.345078
148.170731
149.498718
110.790482
103.130371
26.752947
-36.182476
111.516960
145.252151
152.321060
157.410400
130.355576
159.366486
139.590118
129.433777
-19.704504
-23.312525
6.831906
155.237488
146.843307
135.169830
134.459213
125.636841
141.743774
151.412872
131.620605
138.040314
-42.941071
-27.248466
8.102368
-5.895082
-9.594910
-0.855237
12.491081
6.141333
-19.708332
-9.395905
7.331306
103.796783
140.132217
160.880310
163.101608
155.527039
164.621872
139.875397
172.665070
146.087494
131.753799
134.083664
-50.939686
147.916672
143.901871
130.157578
170.537033
138.009842
10.257469
31.221193
5.598112
13.396477
-45.924999
-22.980017
-34.665310
-16.817736
-3.579272
2.107751
-5.622948
4.257954
-51.161259
-11.500863
22.245598
-21.301710
-29.562641
20.002926
-2.249249
-3.203141
147.170288
132.316818
159.327728
144.299820
108.773048
133.069214
11.439933
3.618877
148.406281
144.045486
153.830460
157.803604
146.321274
176.442230
127.323723
109.027924
-164.699219
-8.744533
143.964066
161.994904
145.779831
114.388832
159.829407
150.486115
148.349030
124.690369
143.100006
-8.474240
12.042215
32.005592
-36.375793
134.716415
141.430832
140.107498
160.036438
169.593719
138.872650
154.126358
148.524750
117.114609
154.769135
150.941635
139.430374
134.313477
151.411774
151.003998
156.216141
147.754868
139.852402
113.622993
147.529053
132.701889
-162.758377
48.445080
151.670914
155.032883
143.293915
121.059166
143.479935
148.889557
176.733612
166.647919
148.841599
146.430511
150.628677
147.539230
165.968552
165.232239
153.061661
161.860992
124.120323
141.056076
142.946106
126.738098
171.599533
130.791550
-19.627939
18.273369
0.797703
-2.315368
-11.630692
-20.488466
12.922713
134.773621
155.876221
133.815643
171.181503
159.541794
127.225189
36.916740
5.784859
5.432350
-16.372467
-3.339647
2.123477
2.325826
42.380222
168.829117
117.894348
141.601151
146.143723
119.376030
164.888519
171.273315
148.236176
140.448883
158.325668
121.346992
145.275314
161.144913
140.932648
154.973053
131.538620
162.031815
169.518585
174.313477
143.943939
134.579590
154.845139
142.301117
168.217255
151.899658
142.782578
159.245605
125.812790
148.678757
12.630621
-33.244160
-19.497471
1.430124
-0.636737
5.480977
-61.597771
137.594955
138.012756
145.556442
142.972687
148.458527
144.518463
170.105972
157.309814
159.058853
157.997086
161.332581
157.672729
138.491592
149.968430
129.432114
163.868774
129.366837
153.258392
144.790161
138.328247
160.399719
159.984924
163.213242
130.015808
138.361755
124.401360
148.392471
156.528702
127.756058
13.308282
139.631592
134.707245
153.991882
140.732513
160.848740
138.983932
140.205887
129.977264
137.854462
129.711395
-1.736974
20.464022
-20.566875
161.912140
125.375137
151.562088
102.387894
145.143539
151.141891
150.253220
147.688660
131.416656
144.047668
138.920715
131.918701
137.907272
-178.544235
139.642029
151.177368
139.158463
160.127060
144.059921
150.778580
0.690972
-39.828030
3.327784
48.389084
108.820015
131.518005
124.111496
-45.549538
-19.877502
153.533157
168.910904
123.518051
148.488556
125.778816
144.983154
114.105591
146.995911
121.207489
130.646912
169.968735
7.825538
8.094635
-12.829459
1.216275
117.215263
175.901886
147.375717
130.197128
159.926651
135.148880
139.124985
145.183670
137.662766
158.043594
160.594208
155.832748
151.160690
140.557007
156.846588
161.064590
152.358551
143.171280
150.440826
138.300095
143.231384
136.994934
148.168655
130.771515
177.194168
138.984528
162.854126
134.770889
153.795380
141.605530
156.916153
9.375509
10.610515
-28.834881
-11.968678
-52.188679
15.534532
-25.198730
-19.678993
-43.974087
154.388916
142.692429
133.130447
178.820969
144.713074
142.689987
138.923065
127.874657
133.169052
142.311600
150.781738
124.747276
151.501312
164.401291
146.374710
2.684455
-11.182412
6.349403
-1.913973
13.807193
-10.923785
165.174744
159.278229
164.360413
153.903290
124.929276
123.305206
141.131180
146.514954
145.017502
129.216904
97.346062
161.443588
112.340401
169.337494
161.336899
141.462784
-28.806311
-25.302525
8.167554
141.963486
155.931305
163.221863
141.216232
170.053726
143.310059
168.304230
159.860352
158.995026
125.972885
134.309418
144.904724
119.580803
133.483246
135.955948
147.361053
140.628967
130.325211
144.819626
131.086121
124.513138
131.022141
147.933960
147.001038
128.246109
132.275864
143.114609
155.712967
125.628731
157.452881
134.221939
-133.248672
149.924927
158.880600
162.115051
159.049454
146.134979
130.620850
150.550507
133.339966
155.083817
147.156067
163.993591
19.189325
-14.077233
16.991077
-7.468946
-4.806115
-5.438947
142.412796
141.359344
17.604637
4.592010
142.196060
-42.001225
2.713898
-26.808580
10.538720
150.682709
148.949097
130.585663
141.825577
131.712463
-178.271942
150.662109
143.079315
148.684570
167.881790
122.578682
135.164520
141.999359
123.283463
138.473007
143.532684
136.939209
145.425156
-171.115265
164.930954
127.473083
153.921310
147.419113
145.504929
150.141205
171.855087
155.884415
133.891678
136.191055
136.171768
145.127884
153.643509
147.453415
3.507103
4.370046
132.526688
142.876663
64.105103
30.183714
144.503708
133.880539
153.703979
138.777115
156.147095
140.791092
166.304321
58.945595
-17.770229
146.272186
169.766022
127.776314
154.772217
165.071808
153.584396
137.390442
173.636978
-36.094257
-4.885515
3.872166
-39.600212
139.476349
150.325531
154.583847
138.908371
151.297729
164.869781
143.850067
145.894119
130.704193
138.722565
136.461441
146.311142
145.213867
140.780106
166.378586
129.557236
157.482956
152.700012
155.046356
144.073654
133.432526
-37.919731
5.324137
6.214733
-39.725254
41.283192
-42.768723
139.721878
143.063461
151.593277
155.563339
163.914246
70.328659
-36.041965
18.159273
-34.385914
104.238716
171.375031
151.713989
161.180710
175.121704
153.785431
179.044678
139.826721
138.928177
168.338776
147.174835
137.785355
75.172119
-10.104585
-4.670470
-19.951466
-49.999146
176.695465
154.207077
145.050049
145.588974
156.483292
130.119370
152.237640
136.841736
157.580719
135.899231
155.981384
138.802612
151.202850
142.515320
163.954407
150.882645
147.218246
153.223923
161.140076
146.886612
163.754791
164.137421
-152.217072
-36.784203
-8.814253
154.190964
151.568024
143.580429
143.903595
148.661301
133.093140
112.168159
139.742859
126.786362
146.086502
145.599243
10.047606
-29.558489
-24.649557
-16.267586
153.088058
141.098480
153.639282
144.607666
148.605606
145.794922
129.747467
129.528015
129.387634
151.801300
130.753128
162.485626
160.607483
173.982544
-178.674545
134.152985
124.245918
7.048039
-4.773232
-23.010412
21.163116
14.879481
-30.227776
161.700745
129.288666
156.292389
160.034378
136.232056
146.211685
159.130081
144.311829
159.964554
157.603149
167.578156
126.683334
132.064285
158.917023
171.213852
130.122635
147.463501
153.884918
173.784378
138.676895
134.942932
144.848007
149.025009
146.708939
148.969208
125.744431
140.644058
125.496330
141.634567
164.923950
164.224808
128.380005
147.956512
-11.712617
3.928000
1.106414
23.619844
23.754938
4.724763
167.171417
130.403381
150.174683
-35.598480
3.162669
-18.768776
-23.103914
-34.059658
5.640765
-1.891861
4.043315
4.734951
-4.530299
-47.356400
69.422218
-16.808327
-24.417381
17.656301
-14.898515
119.760147
-37.718658
-7.198791
142.984558
155.217850
168.023621
131.192825
163.093079
160.799301
145.889069
136.336945
138.873535
152.746811
153.474014
169.056763
151.847397
137.879364
128.715042
142.953140
117.329239
111.419395
138.745010
122.904968
-39.267281
14.119350
-11.736346
6.633415
160.742188
139.702072
7.701891
-32.513866
-44.026302
114.767242
158.153488
128.175079
159.296814
157.671936
127.196327
141.034241
95.118439
118.173416
-0.676664
7.614168
-47.877354
-30.501127
-4.092851
144.110779
2.691591
29.241434
156.187241
158.862671
30.292984
-20.881163
-51.681885
-46.742119
126.885384
151.804810
149.789825
17.433817
166.732895
-3.283662
-7.518647
-3.941139
-30.867931
39.181698
31.987120
161.925232
138.873138
154.322861
163.021973
163.041138
153.314743
146.560745
136.833099
136.393661
143.208054
118.240158
135.860565
167.722656
5.360596
174.067245
165.375610
110.857956
153.771194
141.218964
154.220322
121.715782
153.316956
118.748375
136.758652
126.768318
126.682396
108.621933
131.373871
149.083481
133.256836
157.339340
152.432587
161.168961
147.617935
132.958038
130.575577
165.694336
156.434448
143.958069
161.207230
166.789856
157.866928
121.694496
141.804443
141.136292
129.521286
134.216843
130.399567
142.186218
149.110123
139.105072
118.278053
145.421463
147.761002
129.072571
163.248886
159.992859
133.158249
8.007978
-13.749593
-21.965181
8.819867
10.042516
3.102865
-39.470440
157.245651
139.941193
154.413406
121.313118
139.112320
141.630112
149.837891
156.893326
172.300262
175.563400
153.042252
141.680252
130.068115
123.088638
146.849442
153.981689
165.356186
117.439903
130.919067
145.529907
146.907883
168.056107
146.412506
138.229614
138.662994
144.887421
139.910400
134.175919
161.065033
151.464890
166.486023
160.389771
147.335892
134.653915
163.303665
157.026291
124.184303
-9.901011
-17.069752
-7.718945
-8.898058
30.213343
-20.669355
10.063293
20.078863
-29.793390
0.629629
-9.588596
132.582306
135.764160
127.875587
140.001419
104.074066
159.288315
178.741959
144.373047
145.390701
142.596222
157.976501
151.115005
120.153732
134.894150
166.669891
169.415436
148.197021
140.056107
171.339188
137.807541
169.026672
141.811722
146.461823
134.816071
148.160049
141.860474
148.504715
147.340912
133.181595
161.660385
159.433075
142.299362
152.130829
149.865631
141.840576
139.252167
161.481995
120.370110
160.473862
16.609222
-45.027683
-10.793444
135.289230
140.094543
146.343414
145.699677
138.586929
133.763077
161.121552
158.071854
162.014221
64.128838
26.960636
18.548100
57.850285
42.499352
-152.832062
28.513899
149.578003
0.484971
30.501400
37.736645
-145.301224
31.544582
156.664444
124.733070
159.432678
144.899597
152.225632
149.920227
156.511276
128.178253
164.746719
126.811104
135.695358
133.617249
161.263580
-170.017075
152.686005
164.216202
132.344208
113.150749
146.008621
-40.671482
135.012390
147.204773
154.709106
145.160416
147.346161
145.350403
147.631668
142.920334
166.767838
-7.011708
134.752960
170.012558
145.515289
120.622581
173.996933
146.057465
19.596939
-40.602116
10.804215
3.447930
-27.050602
-12.699110
35.187988
-69.573341
7.274619
21.989574
157.052780
133.646988
116.058571
143.433029
141.643311
130.573456
151.829636
149.867203
157.691757
146.703293
129.174057
148.390991
167.620850
165.609818
128.563202
134.182175
144.752640
142.125534
122.122467
136.740433
133.722656
149.341019
136.394623
130.503601
141.776199
146.202682
132.661148
108.625481
129.560959
150.663437
149.907867
151.367676
162.494507
131.263687
145.151077
164.614365
147.499161
175.386032
144.621536
144.534042
139.199539
121.878105
172.149887
134.454849
159.522797
164.396927
-41.874981
-35.667633
-13.992176
8.695042
15.895345
10.052108
5.735725
140.267853
111.979111
26.390509
1.919894
-25.271631
9.544807
155.194626
159.800522
138.840836
171.902206
14.287110
79.947701
-35.859188
14.550763
126.834831
161.445602
166.705704
171.881378
168.925476
155.399765
159.090866
147.169937
155.574570
128.795151
155.663773
111.051559
162.012100
143.514969
145.385880
126.916191
140.032272
119.429047
162.163757
136.053101
129.363693
-31.445007
10.254266
4.400462
138.329071
140.944855
127.662788
134.841553
96.219894
179.794403
139.993439
147.954407
129.587708
137.165192
150.237732
148.694138
133.875809
139.648727
146.583862
149.940979
131.853485
136.186752
142.721283
128.944214
113.750336
153.487656
152.860962
154.886826
134.743881
135.815384
117.500313
108.141365
143.597366
131.652451
135.949280
164.352524
150.929367
136.154785
14.986749
-8.387217
152.650787
138.136795
23.068441
50.294338
3.318653
33.054562
20.524361
163.779678
154.157364
144.499542
115.599388
139.247223
149.505295
150.911499
153.855835
152.547134
165.341400
140.734879
133.015961
167.651886
152.930069
110.615135
145.946243
130.076721
103.830780
173.481888
154.822464
121.293991
132.242676
156.136749
119.911972
140.159943
139.026382
144.991104
143.831863
157.338455
145.453049
128.172913
173.228027
137.409760
135.572922
150.295135
152.911514
141.256195
145.114746
120.926392
144.920349
136.516983
152.819351
145.346756
135.105835
140.468597
162.773880
153.711960
154.147491
147.001831
146.250534
113.712311
166.789337
141.627640
164.417236
128.847504
102.784271
144.223831
156.214432
169.875397
152.503738
155.277054
145.815216
139.316620
147.806381
160.187546
161.323410
140.050507
162.087814
173.877670
137.095154
146.798950
149.004654
142.399384
131.332794
152.309799
146.311844
155.467926
128.882721
144.266479
138.154770
135.040726
-12.744300
-0.000000
-6.266788
-29.597975
-46.188297
0.285990
-35.237061
138.474045
127.736855
135.419128
155.721802
144.579987
153.066818
5.678408
-45.885014
-28.917267
137.056671
159.027771
173.227570
120.321373
165.113083
125.033516
126.710793
163.515564
127.310242
150.486679
160.341217
112.346840
132.787125
128.117798
130.679825
150.802505
152.630478
160.498215
121.104889
104.357452
136.854721
156.267914
128.662430
155.131363
110.424362
113.607758
140.213425
140.848480
139.060776
157.657074
112.546181
157.853683
153.365005
144.196655
156.339310
139.926544
166.637711
168.361771
157.332413
158.977127
139.282669
147.435577
163.999832
118.166977
134.941696
139.565659
137.153488
143.105972
134.775589
26.685711
138.085648
141.539276
-179.485275
150.878235
146.987289
148.973938
147.980804
145.276962
169.205368
161.732269
144.832352
96.387650
130.800354
146.684784
164.295700
84.720222
146.441086
149.562943
154.216476
147.462082
148.595840
132.196396
146.516876
154.177292
149.299683
14.903110
-172.517944
138.706055
112.142906
-148.761169
-151.708115
-179.301697
131.216019
-172.234756
173.081070
17.967430
35.155422
147.719040
128.841934
152.850937
152.229935
127.454315
134.989716
136.447296
157.288910
152.331345
-0.076617
31.832777
-13.020404
-1.309255
-25.686157
-44.110001
-31.443680
12.713146
-3.719365
-12.478001
3.811050
-6.716211
8.414310
-26.741413
34.434605
134.793396
137.588028
140.694290
120.165001
143.604889
-3.357130
-46.611237
-36.283222
-44.055874
12.072020
17.771763
22.646673
-19.256641
161.601013
141.069473
126.119026
149.016556
161.510910
161.364578
147.859756
141.052231
153.904434
178.374283
147.836487
153.474915
150.512451
143.004257
141.052689
160.734299
176.497696
143.272903
132.704315
140.263840
134.458771
136.384979
0.872452
27.921440
-49.796417
139.149704
149.217926
177.388947
144.780167
158.065918
145.715988
165.046402
163.127945
128.294342
174.956390
121.768349
171.383438
144.680939
168.160385
126.500099
156.131882
140.019547
147.474167
138.963089
149.951248
150.384262
132.727005
154.380249
125.250580
129.832367
130.364273
143.353836
143.072021
149.528030
130.109894
143.957352
159.750351
164.633194
137.898392
122.543915
36.188232
21.453047
165.101700
-157.902435
153.976303
-171.462296
-157.062775
-160.220886
147.064041
-145.327133
23.238010
20.237984
164.515594
143.862625
164.066788
148.518814
138.051331
138.688660
-4.729860
14.655388
152.875656
150.289642
-35.058029
164.739105
144.342575
144.096512
160.994614
145.013290
155.652695
155.811752
155.746994
150.066330
179.514618
150.959518
153.951584
143.034744
163.285065
132.233292
156.146011
145.413879
162.463654
167.504547
154.529831
143.163010
-66.727829
8.470253
20.730919
-3.715045
-19.438879
-10.075794
-42.701305
19.530390
-6.278385
151.211105
148.988251
153.182739
122.809334
4.620969
-20.710438
160.833817
143.689529
132.215912
121.768524
157.938751
146.143631
145.869019
140.952057
154.605026
161.634171
145.639893
150.975845
155.285095
154.906494
148.780151
149.379883
128.112045
17.929852
-34.385490
-40.366032
3.597551
3.842826
-23.347124
-42.953945
-0.231547
-4.325494
7.726391
-25.284893
-9.779395
-19.760582
23.370682
146.251663
130.364929
112.943352
149.025787
135.697342
156.454193
133.454605
151.729706
158.363052
168.427277
163.497025
132.046326
144.648315
144.325729
148.786758
149.945923
140.146683
133.481369
-177.284653
109.289154
123.951164
174.619690
125.075851
144.475555
153.196426
127.753830
138.899948
160.032104
163.156387
112.291077
146.828979
140.619949
139.375763
16.908386
20.828335
33.680279
42.148567
-164.745377
24.282785
161.273834
156.722336
155.831360
175.300415
170.804199
138.783279
127.599770
160.753159
143.717987
139.305847
139.238205
-7.155356
-46.450035
25.487362
9.497818
16.849024
157.440063
126.245384
144.874084
166.030334
135.974609
171.568985
124.932869
138.439911
-34.386539
148.297470
164.990356
7.408223
-35.364429
154.225204
138.248413
145.911377
155.948273
91.403534
141.648987
113.637756
126.048729
125.655487
-46.089420
-7.833284
-27.686911
138.390915
129.489365
146.443375
123.149712
163.176392
131.545929
170.634048
152.381805
151.351349
35.809593
-33.920036
143.511246
175.230865
175.994537
149.537354
123.486710
151.841782
145.832474
148.257217
146.785889
144.881302
137.067947
114.046165
158.293182
157.472305
148.773239
145.754242
124.334137
140.821594
146.949158
156.566391
157.341705
140.878006
148.141556
128.506317
9.893243
4.391908
-3.221728
150.693680
13.204225
-39.300377
-49.853863
0.907413
-2.168350
-41.991936
19.525272
151.760742
155.257767
125.555428
155.266800
150.353897
115.975952
132.540909
132.426743
28.334799
-166.097549
-166.262146
87.661789
42.266979
147.328018
166.431534
166.623810
151.530853
-6.683339
-6.645053
-44.797832
-46.426254
-32.580364
-8.966310
-4.319966
158.772964
161.033417
144.418198
138.472122
109.751282
151.485428
161.379089
150.836090
154.607681
161.014343
174.374710
167.639328
140.638687
125.745880
145.692184
32.157993
13.343857
62.134773
-154.759766
137.647491
114.815353
-169.959778
169.893295
-166.090195
140.028290
150.633240
152.628632
139.952728
142.712097
114.662010
139.320694
134.807983
146.258469
161.768860
119.370468
165.264908
136.382782
-12.573017
16.518660
-25.384209
15.240718
142.178665
136.251434
147.452011
154.680725
137.079315
143.501724
161.865585
149.025574
169.171051
141.774017
145.060303
155.128342
141.296448
136.383545
161.624237
139.993561
162.056396
158.754944
128.060867
141.985840
178.474014
140.510971
160.804138
156.114609
152.212128
129.095840
136.279068
132.148972
143.799713
166.381668
155.191666
144.286591
136.089645
119.466202
164.805618
128.584839
141.082855
137.571365
138.737015
133.958176
156.338104
142.435806
147.413849
142.043427
145.125626
19.892483
5.999433
9.408114
143.974594
147.357956
5.179222
-42.574974
12.758720
24.005938
24.141726
33.093369
38.670544
123.288429
27.046202
148.255905
146.172562
151.493103
138.188873
144.750580
137.995865
132.566284
127.553719
155.280426
133.906281
150.656937
138.927658
140.176208
150.064148
113.763329
139.172440
147.386627
146.842850
-32.708767
-5.640418
-2.287387
-3.325489
-11.275991
-37.336555
3.224219
-25.869797
-6.246294
34.382099
119.614311
128.744629
162.257111
160.014069
169.537598
155.987793
124.610603
153.778122
161.438950
149.102402
150.237350
140.925674
129.000366
142.559219
147.813156
169.402573
160.289505
127.459900
133.201706
171.527740
138.976761
140.078293
125.992561
131.859116
159.303482
135.452377
144.058075
122.829727
156.207413
168.431015
146.970764
131.460678
142.282471
128.440033
171.541611
147.591293
162.926163
122.157326
151.062164
156.730331
124.034477
140.301956
133.683548
139.972610
138.265610
154.085831
145.279556
136.394424
139.606155
140.830704
112.933197
139.227402
122.360580
110.978081
175.432068
141.805054
157.277130
153.063736
160.495270
160.250778
154.846832
153.072617
145.085892
122.704475
153.000015
166.762146
135.080063
149.397583
116.569244
144.785721
137.233231
143.896942
143.615173
135.235245
134.960403
157.293350
137.133408
146.168793
11.175243
10.777931
-37.490971
-6.750988
8.629624
142.877716
166.182724
162.449890
149.386887
149.982468
135.339874
128.083969
154.296509
139.772583
16.752281
26.954882
-156.168640
155.015015
160.673523
172.101883
151.472427
150.074417
126.839760
127.199989
143.984482
158.010483
144.803925
148.816803
150.867477
137.427979
154.800110
149.365952
143.042145
129.655029
132.602020
151.740494
137.876648
143.159927
153.605484
148.173355
170.704865
15.382460
22.172920
-3.988800
0.837434
-1.933708
-16.797647
8.028420
0.758988
4.196193
-41.097012
9.822148
0.359365
160.167221
155.182068
107.155960
169.203995
137.688461
142.001877
142.529358
153.130127
140.997116
142.226898
155.463867
144.347427
142.724777
142.193848
133.423416
145.844467
139.441986
123.170227
148.881943
137.000656
147.835236
149.394272
146.758621
130.655289
154.098206
157.039917
139.108200
139.622375
142.422226
141.942719
140.320251
126.981033
141.880081
167.794373
107.412506
167.729828
157.517868
161.860886
135.458755
131.809891
130.346451
145.643829
158.326065
159.048859
143.814438
142.849457
128.476242
176.869110
167.229980
153.634094
-10.302115
-42.890156
8.212551
-32.360046
-11.441723
30.189486
-37.565639
-24.347281
-36.629723
35.633011
150.230988
122.927132
146.004791
163.263702
154.446381
167.457443
147.879929
147.650513
165.111298
122.763817
146.354065
139.178162
141.956390
172.882645
144.512253
134.982941
137.760880
154.862045
149.365494
148.297653
120.250580
164.669266
147.433670
146.934097
143.810318
133.840393
126.417000
175.165543
148.736084
157.610748
170.078415
146.382660
146.000092
126.641754
141.863678
127.458511
133.944366
131.043930
12.141353
179.812317
116.897667
-134.378143
-146.727264
-178.682983
176.028519
41.809254
15.120723
-127.071495
175.758392
-166.598846
144.795822
34.784702
69.163330
34.279221
144.495377
147.122650
138.743073
136.339798
144.290085
84.299416
139.555176
156.122787
148.440994
140.343521
163.092438
146.638306
133.527039
109.937508
16.221292
-42.314564
11.858268
-20.773434
-22.603493
1.919588
4.147937
150.627792
143.935196
133.896851
154.039963
-178.477859
114.589325
150.185135
171.478912
118.778648
68.877396
107.027077
147.535904
136.494431
113.507225
95.269753
-172.297363
142.543411
161.393341
131.440002
138.692963
114.041534
-37.768383
-13.899062
151.515930
139.602768
135.811066
114.248032
151.211914
145.770432
156.265244
-174.347763
144.473328
134.162445
132.545135
137.355896
130.314285
134.435715
151.201111
133.748779
133.329956
140.609604
123.703926
122.600601
157.240555
132.220352
157.766403
149.496552
122.953865
151.213211
150.840729
143.274277
150.289322
121.179459
123.370255
138.439194
163.471298
135.428223
122.526405
123.578659
161.733215
169.296417
129.616638
160.923340
161.217621
-37.519264
-4.182590
115.000160
110.497208
142.968872
137.717636
154.148331
-175.921127
-166.622940
35.863384
110.276093
152.089828
41.184647
126.846222
-163.873077
9.879777
38.538700
41.377567
17.299438
2.682850
144.938980
156.041870
148.310333
151.773895
156.960831
-0.758730
-47.766876
-18.586647
-32.763134
-17.205303
-12.696779
8.880798
-25.502001
-1.079740
138.149902
144.083771
119.907272
148.707138
164.389465
133.502518
64.966164
-43.758213
-39.835648
154.054749
123.020142
-1.796240
176.176727
174.925674
163.157333
113.109428
139.892929
-16.589224
-6.618320
143.846420
145.140793
141.068130
113.245926
127.413918
136.236008
-5.973926
6.846675
-44.776848
-48.529396
7.398496
-37.567215
8.419699
30.421204
165.601044
135.960968
157.194687
156.203156
142.380692
138.161865
160.649155
145.278976
151.906311
143.575424
136.011963
145.298035
131.913513
135.854614
163.275742
134.603348
139.282822
155.644257
152.377899
154.932587
176.112579
128.281921
155.334045
119.557426
114.222137
142.947845
159.897079
129.198517
141.840790
148.582458
156.050186
118.233398
179.053726
148.079453
154.674683
151.628494
125.160782
138.320206
154.809784
135.218018
126.646423
168.228134
125.199738
141.991394
160.979858
151.596054
133.643784
147.435333
166.826843
146.009430
152.528397
155.933243
149.658432
-178.605057
139.255280
156.535690
161.523361
155.117355
133.038971
-11.320842
148.017044
131.396255
122.866219
148.834991
126.995110
116.259659
160.684509
164.551178
139.915863
142.916183
170.102707
147.198273
130.323502
-5.489229
-6.387120
20.728304
13.822539
4.106179
-6.120004
156.296906
136.630051
148.282837
141.334641
151.219238
131.757462
132.467529
169.784485
165.308044
159.410919
141.751068
150.229385
136.308838
129.675827
160.048996
146.596390
-1.392689
24.216398
171.101822
160.928574
145.447845
162.674149
152.254761
150.437775
110.926735
136.464478
142.875244
130.943756
145.439346
14.575264
-22.636320
146.013626
147.446854
121.543808
132.675491
153.928146
149.503632
154.881012
157.256805
133.952515
150.080154
117.864281
-4.283772
131.279816
155.373444
140.755310
-10.215306
141.834885
107.343422
154.236038
27.595362
133.208176
152.247482
148.446640
147.733902
139.327133
167.979126
104.993225
143.304520
141.621246
146.483475
169.151047
-5.443881
12.529124
121.837646
130.736023
-21.046610
8.045446
-0.098912
-41.161003
28.795124
-26.844563
12.945035
-4.219419
-46.687679
-33.228416
138.758865
164.629730
145.113068
134.350266
121.137825
151.588257
140.760651
153.715332
140.134567
144.720322
144.021820
161.088608
152.752762
150.407028
147.653610
136.128113
131.302505
136.301956
152.417145
143.502274
147.190079
131.122711
145.248505
137.030670
134.820114
107.965157
172.105255
136.664093
128.507538
154.495636
-171.878952
136.550690
134.640671
143.864960
11.859664
18.973047
136.483459
160.657852
132.148514
151.763809
161.573959
166.071976
108.181763
102.238548
145.219864
166.637833
-27.859495
-38.475899
-47.980801
-5.701451
151.405136
146.462357
20.804531
153.204544
149.029236
140.899536
146.735794
171.146194
98.506828
159.428650
136.019196
146.851471
134.576736
160.346100
166.663208
150.052719
145.933853
150.271103
141.437057
157.033875
150.992493
144.183044
165.049088
103.100815
161.004883
160.811859
150.523163
158.180145
145.250870
135.552612
145.435669
145.032623
139.344131
147.107086
126.931137
128.845261
139.962311
133.540451
130.209869
133.389328
155.668701
124.262115
155.796143
119.024376
155.002548
128.909729
6.693894
-2.465613
5.342471
155.255157
44.423283
24.463514
146.843262
148.941406
139.926239
167.716278
150.671265
148.256851
154.011520
112.673721
145.548370
138.873596
142.414597
155.483124
-18.453985
-25.279470
136.435928
148.762634
172.015686
132.931076
-166.607101
162.914612
141.500854
152.519653
145.129211
148.967484
161.940796
151.265045
150.335358
144.065598
160.304672
157.620361
150.880264
155.067383
115.657951
147.981400
161.138580
150.568390
170.465332
159.632965
148.057159
-143.949554
5.125258
-22.268831
-28.089548
31.842688
-33.494312
-13.443021
-33.292294
4.506587
28.429552
-35.351517
-27.475620
-6.232751
6.945824
4.688972
130.980560
155.330353
164.500626
130.691986
149.131332
154.374100
144.043472
141.471664
-39.011967
-46.682686
-20.027620
-8.458049
-43.457279
-11.536640
143.821426
151.541550
147.286102
110.715256
-19.652254
-10.756543
-37.380386
21.324419
162.216110
139.469864
150.618713
158.125092
169.358292
148.889069
148.308182
148.039703
-39.649113
-14.438809
-19.146503
147.970795
168.154449
138.982452
170.490524
145.966278
172.734543
160.666962
145.511353
142.028931
167.232269
118.211494
51.448723
26.457006
-22.408461
-47.565342
11.787596
-36.169903
153.671646
179.298904
147.254578
133.357803
1.689107
37.250858
14.090201
2.893944
31.006086
-7.556319
-38.322838
-35.033867
-19.772043
-49.027252
3.974684
4.695735
32.651253
-43.775730
-25.057468
-39.636219
25.479996
-59.721134
-38.057247
-30.890690
-9.218699
14.984833
13.888893
148.198181
140.552338
120.542274
145.374756
139.607925
153.284225
141.136154
126.518211
152.866425
156.537247
-35.494858
21.003090
-14.824535
-2.956779
-1.132806
-48.248257
-25.532728
-3.787238
-24.261311
126.148399
161.553818
132.964706
124.097702
131.325943
160.537964
166.481903
152.529099
115.039986
164.506256
113.413857
118.654938
142.961304
-33.240707
-19.046982
-33.843571
163.233536
143.757782
156.291275
154.269989
-19.878748
-3.158209
3.912264
-26.452990
-17.529030
21.622149
134.537094
124.194145
151.876755
144.056641
-61.096722
-36.069229
146.824158
144.486450
129.872543
127.757126
133.904205
145.086823
148.310181
157.920715
136.669205
166.452988
172.925156
144.349915
135.831436
129.340088
163.555161
142.337585
146.668365
129.115387
160.279068
143.612518
142.661957
131.009140
135.779236
136.525711
151.972153
110.876671
0.466881
-41.136776
19.824945
-2.820569
-6.761699
-3.981871
14.552271
129.019241
150.750031
146.138840
159.960037
141.630554
149.741318
172.026138
145.174026
157.639893
137.977386
15.158760
141.123260
177.098083
143.302902
131.005905
153.974884
140.616913
131.698776
139.496460
149.306381
12.465397
-0.828507
-5.851595
3.277993
27.472645
13.935298
-9.101159
-28.812885
-11.345206
-47.936104
4.042976
2.336489
8.630353
-3.292891
-40.994900
119.565735
161.082062
8.598433
17.487495
-40.208336
17.230478
6.060486
-46.676884
13.016279
-40.494793
5.223335
29.550846
-39.011036
-0.618656
7.619940
5.236410
-50.783993
-10.610886
145.720795
163.074677
146.220291
134.552582
164.479553
138.076294
138.960419
164.742828
162.492981
134.825638
140.158951
171.460281
154.705719
178.073990
159.680786
146.613083
161.477356
144.161987
125.484421
130.610580
154.740097
162.167572
164.817200
136.763275
160.499176
157.623856
137.104996
142.923645
-19.154249
5.071263
-40.356216
-12.604653
-12.203596
152.421738
134.096634
133.585052
155.373520
139.666931
147.419769
-15.615084
-40.699848
-35.349224
-36.463612
-36.133766
-1.115222
-23.138720
171.113876
156.663879
148.821442
114.716805
150.886795
166.624756
5.408743
149.670013
162.176712
148.481277
-4.807379
4.939274
2.145118
-32.391861
-0.076617
-7.519117
-8.485681
-1.578676
-35.783405
12.623590
-37.094017
23.185526
124.683235
177.114792
12.180375
-45.238552
5.498682
-39.713364
124.869705
136.299911
137.453781
140.727158
158.656540
160.645966
139.424652
149.004028
147.507034
132.339127
162.721390
132.265045
144.050812
135.975815
-41.808517
167.685669
123.710281
152.646072
174.446655
129.786331
140.393387
134.858063
138.710922
173.763916
130.345490
152.633240
159.990707
172.688736
163.690475
140.416245
174.863358
149.940079
138.835663
128.774673
147.722733
146.647308
145.003372
154.333694
151.878860
155.711990
164.146851
127.311302
98.846619
134.727905
145.512009
127.978859
147.744385
-130.568970
155.704834
153.882507
160.528931
145.078903
146.355209
171.289612
125.602554
145.905609
172.815750
137.351196
131.296478
164.951385
-170.253311
120.798882
121.866035
155.346588
128.660492
145.489868
152.764420
163.296478
134.200287
148.447922
127.430367
154.255127
146.934402
146.282486
157.526306
145.782410
-127.375450
125.748940
139.789215
151.981049
144.759933
138.461349
152.765259
142.601471
153.458054
163.430511
154.519119
165.611679
130.882401
156.310272
142.212463
152.294434
124.219620
155.829453
25.369148
66.747963
148.521179
-171.431076
5.578156
-144.896790
-143.138092
-165.505371
-145.083740
159.267944
171.891312
151.459091
136.819611
147.108032
136.635757
131.742462
138.475800
166.236816
160.288849
134.661591
131.038452
152.913208
145.231674
116.659157
115.246445
113.903954
136.618240
131.356491
103.810471
147.391220
126.014786
160.857971
134.032028
139.138657
142.599533
135.304764
156.871765
106.187920
134.340942
138.269745
156.975525
141.348465
145.934570
147.749939
145.984573
139.135330
147.876236
148.349075
137.663574
141.147171
159.760132
149.172531
156.980316
-31.844406
147.810410
31.066843
-6.976482
11.650411
151.694443
143.779358
-39.871727
162.750580
156.866409
164.209564
143.156387
145.498901
121.580215
125.299049
154.950012
154.484970
174.668304
130.720566
138.289825
124.482735
148.200378
-18.173183
163.366943
150.623001
112.184700
108.513618
152.716171
115.910286
156.201675
142.121582
164.664474
135.927551
170.031937
151.261108
157.934128
152.329498
130.580917
141.441299
11.635350
152.560608
143.388672
148.086563
158.292847
-18.850716
11.117140
15.564407
-51.613571
-27.201424
15.275989
-29.776789
143.467377
154.170700
142.942123
145.387802
142.545227
145.379837
9.754453
-4.349516
139.931961
134.267975
161.361099
138.454193
129.167801
115.167885
157.278259
107.014389
146.891632
152.522842
155.647186
141.995178
150.556366
124.908867
138.026779
151.746262
157.984451
118.617775
160.635300
174.531494
157.646713
158.832138
156.260880
173.367493
132.320450
138.142975
139.166534
145.878494
134.949982
175.969528
131.845276
144.902161
165.198105
140.131683
149.574493
138.234848
135.247925
143.160217
132.771271
161.257828
153.680374
134.655411
173.285492
130.569412
107.628967
140.590073
149.345581
149.353989
119.708786
156.761154
165.719818
150.879684
137.777924
150.006088
167.494537
164.739136
146.453247
139.150528
155.458618
124.156700
139.349548
128.778137
148.830750
146.039429
144.067749
155.811707
106.435349
-1.945815
-5.463213
160.220230
134.147614
143.020493
147.884750
163.452316
145.559296
161.232651
148.747559
165.040558
122.595390
150.353317
175.635498
152.714203
153.906601
143.580383
144.843811
133.401550
146.249130
154.665543
120.489174
154.516022
139.053879
154.443039
153.254364
151.782990
154.504150
145.206589
138.231674
152.517578
146.877136
144.524185
144.966003
158.421738
150.900833
162.229050
148.540787
147.262634
13.675037
156.940674
136.834610
-154.033112
-161.377121
91.191879
158.970917
7.594426
-20.485188
145.827942
156.699783
137.696091
132.822525
150.735306
155.624100
154.725800
157.675995
127.802750
177.105560
150.653030
126.628807
140.761749
152.965912
154.110092
160.457504
122.490532
164.192307
148.315140
128.442947
150.632965
164.879944
146.823959
134.242554
151.005814
-5.727894
5.726354
159.401520
147.800674
140.070541
176.421585
163.626358
166.353073
145.431870
-172.550369
135.083389
156.138382
114.381096
153.485199
-173.630417
130.570145
154.058319
145.356552
143.690704
129.907318
120.796059
-145.738388
19.452358
-153.030365
-159.949783
59.538101
150.346375
160.922363
127.325920
139.521912
149.180557
160.368362
125.620682
141.203964
136.940811
151.679993
160.070282
150.893341
166.544647
115.518944
111.128944
147.339218
143.705750
140.008789
129.547394
104.158409
147.134781
115.415642
157.304047
149.988571
153.836182
149.748825
150.872070
152.679092
144.910019
156.965027
141.503372
138.888916
105.824295
-38.461117
8.098079
89.005280
148.888870
162.608109
137.475281
162.732651
137.893936
135.408218
133.602127
160.695389
154.022598
138.137802
144.350937
117.404854
135.042831
142.636612
142.802780
160.179428
172.517578
156.080292
126.224770
142.706467
139.946014
152.674133
148.355453
148.461182
129.537872
153.807129
-4.187597
-37.665752
-16.553684
136.778976
157.296570
115.198883
151.726089
156.945145
149.956680
155.974884
172.272354
144.689301
132.948792
137.944427
147.040817
-40.395729
173.352158
132.915695
152.079025
132.382095
141.726501
-162.665253
57.097012
-140.258194
-174.351410
-149.441864
177.591965
-154.171005
149.574661
154.898407
118.005798
143.322205
113.031067
167.580551
132.524429
131.463943
140.677231
170.848877
159.942612
148.040176
164.901855
140.919693
162.867722
148.377731
120.053802
129.977219
127.944206
136.686844
-44.872501
-9.847541
-56.146046
147.869614
146.093674
132.755844
148.953339
144.252136
128.361511
156.127289
160.828537
114.664268
162.384781
151.515030
168.787811
128.510574
138.925842
168.896683
152.841171
-35.127563
-40.541012
17.754223
18.272367
2.505460
131.290817
144.929245
157.499542
164.005112
142.667282
137.972748
154.886246
130.052673
153.479904
157.811111
156.977051
154.250717
132.032684
109.521255
132.290649
123.993759
144.139130
152.634598
134.755112
155.571823
157.276947
115.209770
122.032280
150.226379
151.970734
142.505356
147.356064
163.591736
155.612137
139.476196
132.755676
139.123306
160.226059
147.384720
167.736298
157.776016
139.093689
132.222168
143.562836
159.686096
144.519196
145.724945
146.257126
177.771271
-167.052628
169.511948
134.454712
135.445984
156.227478
146.619614
155.260651
150.744034
149.732376
-36.124352
-24.671917
1.571469
1.241750
3.495584
1.400675
-42.058651
-36.832985
-10.969141
145.636124
144.206421
142.909500
108.189743
160.946594
151.447845
160.819473
115.311043
131.871902
135.444824
123.807037
142.615082
173.409439
150.636810
154.122574
136.667618
164.357788
146.760651
115.245667
140.453354
126.320053
149.950043
132.197815
136.194687
151.715179
143.730453
168.382721
131.461899
155.947037
131.850311
147.505829
132.654816
157.244247
155.475189
145.157822
129.394562
145.456497
162.473312
179.893463
134.737839
147.198730
145.522247
165.047012
147.269684
136.375641
170.626602
154.173340
150.653717
143.489639
140.513672
150.069855
154.467422
169.492554
143.139557
135.277054
163.642700
165.125229
147.435410
135.470505
18.302906
0.569583
14.839131
1.073561
-5.263656
3.615684
21.247213
17.502035
140.239868
145.141556
125.866074
140.609497
152.077148
145.232407
159.693115
146.562271
142.321350
161.970093
160.730652
128.145081
141.583725
143.280777
134.925507
128.801971
157.564697
154.697937
160.513657
141.335815
145.672318
134.058655
157.568649
27.247042
141.927368
146.514633
-3.494519
-4.027593
140.678085
122.272316
144.247391
163.204269
2.977627
158.756897
-168.171997
128.953308
145.471298
152.572403
-14.557544
-15.377733
-45.799080
153.732681
-27.761715
-41.125042
-19.968943
14.024668
1.038540
-34.055389
154.881943
155.945053
138.086761
148.156708
155.666061
131.592712
152.758423
119.896645
141.554138
139.866135
139.768906
151.514008
146.158813
-44.770672
-12.360237
-26.855368
161.400620
149.335312
141.272949
150.981537
146.447739
134.277115
140.905151
138.018631
171.129547
169.499115
-38.467594
-11.943703
19.365282
150.789810
113.249718
150.708466
149.489426
-39.955097
0.183454
-24.572456
9.419515
-38.755196
123.492683
154.329239
145.552567
163.054962
145.560745
142.760696
161.545624
142.897858
145.697739
151.798950
171.113266
117.767807
142.017136
146.607254
111.657425
140.949219
157.318130
143.903137
164.333817
153.694000
164.614807
145.588593
168.023468
165.730820
150.400253
113.027992
156.715027
155.970428
157.576828
130.188187
141.332397
140.315002
147.942520
110.474373
128.076553
138.068909
131.821777
142.435913
145.193558
140.059509
133.443222
129.652664
172.396545
139.526382
131.715744
156.696228
174.619476
122.352531
124.128258
156.128830
142.313629
150.678009
146.233307
148.998154
167.059921
161.097549
167.910004
147.653320
158.112625
145.733017
153.347198
148.498138
146.383972
126.287880
144.530319
57.060772
-42.972054
139.874542
28.216568
-12.180018
-46.147518
-33.962696
16.627075
-21.838621
-34.124741
-41.263359
9.093772
154.824310
154.047333
-27.560143
-18.140120
12.575496
26.808247
-14.366329
-2.946366
9.175924
-31.662685
-48.955338
123.807503
22.948769
-32.003994
-34.203968
7.235733
-16.841824
149.298615
7.101278
156.453720
141.136826
169.988434
115.535393
154.917542
166.431290
106.155518
131.929245
159.316360
133.058136
128.351883
135.964111
153.962601
152.662750
148.910324
145.213104
117.652122
164.355850
162.955154
154.956650
121.486549
158.942459
155.433456
153.005234
152.124374
155.551300
144.477036
160.623627
156.060013
159.154816
129.445435
153.028137
153.886261
135.580124
133.289154
149.247391
139.679398
135.511215
171.745468
145.760498
115.507988
151.215302
129.860016
141.312454
150.244797
152.699066
145.140656
157.429672
142.987335
38.175659
24.967604
150.076843
-39.864410
-18.223867
5.891256
137.506256
152.569336
152.882309
21.123039
-28.858126
-4.670093
-10.452744
18.739651
142.241409
142.119659
174.446335
145.946823
149.149872
172.975754
162.623291
128.454971
167.968903
119.920845
171.150040
163.472336
5.659254
147.747147
120.217880
153.695190
25.961884
-39.453457
23.535141
-25.206205
-5.031157
-27.156466
8.338211
141.099472
165.926666
140.640839
161.981979
145.617157
144.283020
164.497650
146.389038
-26.686821
136.536972
148.408478
153.553848
163.718994
161.706955
148.342606
117.538971
128.051239
130.809448
138.701492
150.373367
141.991837
164.865265
148.062210
141.024643
151.408646
155.941498
124.254875
130.976135
159.951553
132.693390
158.555618
143.822906
166.686569
135.946930
124.939026
9.483547
8.521639
2.227038
-31.279676
164.663773
-10.233065
-25.533298
12.767145
-5.291428
6.999780
149.981049
125.883331
129.446533
138.044434
176.975723
158.191879
151.966797
130.839584
131.964294
144.195694
147.937500
168.382828
178.477219
147.333664
132.403931
156.162827
143.262314
136.398758
159.561920
-9.193041
23.862375
-21.063683
3.547568
17.186821
26.492344
12.027376
120.273422
166.936569
139.720276
29.689745
1.281153
-8.799085
-9.779676
12.986254
-25.904745
-40.444309
0.707759
-9.824331
7.808338
-31.690857
9.310127
-43.168118
-18.140240
-54.874058
24.080372
134.035706
132.310837
127.432320
141.522476
113.671761
136.572220
-4.422971
-20.816614
155.421890
148.399551
152.300446
140.318283
-46.563164
12.799033
-6.909526
26.269726
145.876846
144.231400
141.154099
157.357086
155.163925
125.562881
155.298630
142.010025
155.568863
121.587112
124.496269
134.149582
146.672409
161.437134
142.277512
167.914215
179.112411
153.091934
146.295410
139.254288
149.942963
174.186325
161.728104
132.341034
166.600662
149.358673
149.354706
138.418884
126.255493
138.308212
140.590378
132.400894
149.067795
119.751747
132.474625
145.333282
124.497688
145.104538
137.402878
144.167984
135.579468
-11.463980
16.534220
6.641865
14.896337
150.941055
144.698883
143.716217
147.041092
138.195572
138.652481
106.789085
161.894745
111.889015
144.003464
146.464081
130.959091
-40.494656
-2.859170
-39.683594
-3.948188
-0.924504
17.787220
159.390015
143.602310
135.284134
139.129532
125.562134
138.820084
136.369797
131.272354
153.787766
154.489227
144.342834
136.738220
155.718170
131.375458
-41.943760
-29.297203
150.224335
96.977051
162.012711
152.318024
136.260925
116.198189
152.342026
148.870361
114.593056
121.397537
156.395340
96.478111
164.113922
141.840225
164.059784
165.231308
147.434921
162.879532
126.562126
-42.091663
31.039131
-16.186977
21.244122
40.594807
107.993965
170.036560
140.030228
156.362869
146.104675
147.318878
119.795212
137.126816
160.941162
144.338181
148.002136
-177.527008
140.463943
138.327698
152.116470
109.787827
139.059799
140.542465
-10.268970
-100.866829
155.848770
163.707611
145.564240
141.099609
141.564224
153.916595
136.050812
129.805206
130.724014
29.686958
-175.250290
163.776550
31.448982
162.155228
178.812378
140.962906
147.597687
137.632156
172.276031
155.864441
132.614670
142.414001
123.810394
145.893906
138.051346
139.634857
130.944321
136.131592
118.910049
140.077667
147.495270
148.115707
6.294104
-5.198103
-42.819027
-47.416924
-46.148537
-5.752104
-12.211591
-4.762384
-9.372133
-40.375164
-13.281507
-38.909603
-17.997961
-45.695782
108.703438
145.628265
167.993179
113.311928
133.402298
150.376968
129.026108
175.000031
117.749298
150.724823
129.818756
118.186211
151.370911
153.346146
145.827835
116.067749
112.064163
-26.592560
159.019760
131.255066
149.891113
153.756912
145.944138
114.307938
148.644928
-17.866388
20.924227
122.398529
159.764114
166.521133
140.544434
163.003769
158.876633
139.593124
175.211273
159.560532
135.980453
116.114838
161.177963
153.155975
157.634583
133.505737
133.246475
151.161652
167.014389
-170.865372
147.549805
138.232483
131.962708
140.261002
125.636131
167.724030
133.098633
152.626648
155.543808
129.369583
111.041306
130.131241
158.689682
142.462631
168.743088
145.312119
162.886368
147.546600
120.554008
3.348546
-38.749554
41.353020
-2.196776
-4.304387
147.644043
146.823898
126.183937
154.139923
145.839127
159.489395
140.713516
149.343353
165.506393
108.050415
136.001724
47.143929
147.761841
134.594360
21.696100
169.173477
17.344137
-144.653748
58.128265
-128.719742
-147.948441
-153.549088
-165.522446
176.893524
4.814260
149.403061
111.141914
140.372910
153.981812
132.241699
134.192307
167.205917
136.324265
155.300507
147.455170
149.543991
164.538162
148.070587
135.520233
153.833801
148.086533
151.460846
143.865540
139.625244
157.531464
128.640930
138.008179
168.997192
126.620064
140.574738
143.392441
143.125458
151.144150
162.047241
138.789566
149.551285
127.893158
136.464661
123.302505
119.076950
157.439636
134.509888
151.308334
154.937744
143.814331
149.071762
149.418777
139.554810
160.464172
148.414688
163.616714
116.723076
150.189423
147.834061
149.905273
142.577194
123.973816
151.069824
-16.275520
58.910133
141.535538
-29.348173
6.433187
-40.135059
152.221909
135.370865
-4.732262
1.669412
-10.683509
-4.011320
-21.838371
5.353207
25.819290
10.531604
7.388358
159.514130
140.231400
167.698242
-38.908695
-39.610596
-25.248657
21.495670
-36.136589
-3.183461
-27.029171
-47.122215
158.543152
152.968521
140.708344
142.284225
123.487968
120.047211
136.354782
144.682663
109.248009
-176.789047
142.933563
132.487350
151.229462
149.458466
150.906540
132.678589
153.209412
128.613876
151.624466
153.235886
146.563202
149.981506
6.845444
29.535124
121.281120
140.928528
157.199142
174.943695
143.995285
155.373032
148.274643
143.974243
148.209869
128.704437
153.922638
152.695175
118.884644
117.397041
176.021118
145.111023
147.170929
161.260666
-0.417778
132.915909
139.187088
179.333511
141.915726
14.306085
-40.082664
8.642406
-41.079369
7.631032
-39.270008
-21.544397
-3.239121
20.884296
26.542522
17.177526
-31.262846
-11.535564
-38.633217
119.590790
156.311127
140.349594
151.200577
132.093399
11.307090
15.776076
4.976459
-45.619045
1.397878
73.243690
-15.721974
-9.538648
5.005546
15.948329
-33.678661
16.103415
-33.576832
4.198713
17.172392
-18.625875
-24.434568
10.114740
30.793701
13.497222
-52.728870
174.333649
161.283508
135.034607
142.618958
-178.620575
152.676926
133.892197
125.078514
157.912430
158.157196
-133.016296
142.293686
126.898285
139.861588
-5.818710
-47.383095
14.454565
-35.274502
129.633698
147.851471
135.156403
156.711365
149.503754
160.970535
152.157425
139.351868
143.097961
162.203278
127.420235
140.439240
136.833496
152.799866
149.919281
141.007568
147.267197
142.427933
140.655106
155.901642
139.601547
153.928543
105.403008
145.989334
147.794159
156.942139
157.233337
159.984711
148.782227
145.954498
135.840652
121.185486
171.032333
145.813049
151.111710
154.398331
138.973633
107.346878
13.668839
15.207373
5.870324
16.794882
-24.613512
142.603577
126.416725
107.604012
136.273132
138.028229
141.797745
124.786850
146.501343
156.723465
143.334213
151.454681
140.100555
157.437973
99.033249
146.391586
144.894226
136.692841
152.015228
149.359451
172.724731
151.772263
147.651093
127.884300
145.551620
179.829819
158.245773
111.458420
0.671439
144.709137
129.283463
40.653893
4.654042
-17.079660
128.472183
141.315842
144.131607
145.603989
158.943954
148.999817
149.101440
140.420273
115.077042
138.681030
132.275787
127.313545
-45.752357
145.763885
7.977842
7.164097
-6.492080
-31.282957
-41.004707
-3.144231
5.668182
-26.586195
-2.108493
5.860800
28.185709
-36.407330
-45.502182
-23.678928
49.095097
149.901489
142.218552
148.361694
-0.867729
3.912915
-8.890725
134.365799
172.231094
128.069550
131.881042
142.510178
139.541092
10.913743
1.306112
-33.208981
-50.025482
-45.634251
-41.751480
139.428970
21.413918
-39.252426
26.405418
151.500992
160.862137
124.746323
151.464661
140.140564
161.503662
178.064865
157.198242
123.254158
123.285660
179.310715
-45.104492
21.401529
0.875810
142.504211
146.445496
155.855148
154.094437
136.787567
155.759613
139.148270
142.423843
152.818497
101.747292
155.294342
145.901672
-28.620203
-9.264588
150.920166
139.799576
148.075211
136.528992
137.442657
136.219284
122.887871
134.766953
144.964615
112.085655
159.465134
-160.546585
-147.758102
150.500504
-157.238251
-168.826553
-122.971321
170.984100
18.232033
37.912376
33.169994
128.882736
140.253052
143.038513
154.218048
-179.348663
107.717461
138.470764
157.715103
147.666229
116.964630
35.467625
176.242599
179.467331
177.757355
-154.125626
-156.691330
-178.616898
-154.458588
-129.079803
144.215195
65.418686
33.394588
123.177879
130.606232
146.487122
129.168030
124.709152
153.386642
109.216248
132.487747
131.984848
170.605042
152.720917
140.705627
171.768723
117.440781
161.693954
127.921120
141.178146
108.197861
-13.005707
128.124207
153.403183
124.786331
136.709900
170.283386
168.428146
137.475006
165.597015
135.293976
158.223251
133.363495
153.797775
114.818985
141.334991
3.662013
33.539795
-49.095448
141.686615
147.818451
127.687103
140.173340
136.675461
153.988419
149.217789
149.383469
153.611877
130.598587
143.252731
155.803116
131.403656
143.646515
123.433807
152.838272
143.967850
158.159882
128.330688
170.190460
142.250046
134.486420
-6.599032
-38.940819
145.089600
149.731567
137.173843
146.832108
179.770142
21.465744
44.155746
170.201263
128.233749
148.919159
142.528717
141.204056
-4.544071
-41.465099
-15.876306
6.083538
146.178192
160.532135
143.676422
115.205208
153.568939
153.969223
150.579987
139.582916
158.536514
160.731644
155.917450
-174.422470
20.925728
11.621712
-153.932480
147.943512
146.960114
165.745529
138.227646
142.023849
133.552658
161.791840
129.390747
-168.171478
175.311356
112.641823
150.622864
