# Supplementary material for: Comment on 'Valid molecular dynamics simulations of human hemoglobin require a surprisingly large box size'
Source: eLife. 2019 Jun 20;8:e44718. doi: 10.7554/eLife.44718 (PMC6586461; doi:10.7554/eLife.44718)
Supplement: Figure 3—source data 1. — The zip archive contains a README file describing which source files correspond to the different panels. [file elife-44718-fig3-data1.zip › figure3/panel_B/box1/phi1.dat]

-156.607101
-128.247589
-137.430206
-139.185471
-130.109634
-72.678139
-61.909515
-52.184837
-85.318642
-162.268280
-143.126297
-125.293091
-57.395977
-78.562668
62.209789
69.828880
63.870201
76.833916
67.675194
-151.547089
-127.791000
-106.665573
-111.344894
-65.598122
-63.608593
-64.111298
-132.045883
-55.277637
-76.525482
-137.364014
-76.829887
-74.299950
-33.996490
-69.476082
-71.240662
-62.237652
-91.006920
-91.707855
-40.411537
-60.508984
-95.961044
-64.820168
-123.209007
-59.865982
-61.159683
-28.438848
-57.925819
-55.120441
-102.106857
-86.766396
-106.139809
-54.768902
-115.459503
-84.236382
-84.716705
-115.861778
-69.699837
-88.402664
-69.470856
-83.425323
-86.952034
-112.512550
-78.660767
-149.498383
-87.378990
-69.695427
-61.306389
-96.607925
-105.388977
-55.302322
-66.917435
-74.794357
-53.815277
-60.146381
-28.855061
-91.521317
-69.838486
-64.426498
-124.415253
-61.761318
-55.487621
-73.284988
-52.387184
-64.174217
-61.946991
-129.437454
-75.055153
-139.651413
-58.932659
-50.758945
55.097717
73.223045
-72.562187
-52.305141
-139.276581
-81.489967
-75.229935
-117.012787
-65.689323
-96.673553
-89.702141
-72.541786
-119.007271
-99.224228
-67.521759
-86.807587
-107.276062
-66.525444
-58.147270
-90.707886
-97.365318
-74.743935
-103.343674
-97.758934
-75.004013
-66.644684
-83.807907
-57.419151
-70.473961
-53.417599
-38.042580
-71.552719
-62.068092
-43.988552
-62.066063
-57.264965
-147.183517
-60.668270
-66.794014
-64.383842
-141.598358
-37.579472
-154.532074
-67.356056
-84.257683
-117.489120
-113.050697
-85.571709
-90.608604
-108.943336
-114.436081
-80.236450
-139.633163
-122.068748
-91.238991
-50.050091
-42.046169
-68.257729
-77.445038
-86.037735
-59.197281
-99.183090
-102.234177
-89.821060
-98.919060
-104.400719
-61.671387
-53.296749
-75.712578
-161.202133
-62.302994
-63.089722
-70.176376
-75.721741
-69.209152
-97.043701
-102.132202
-53.392765
-74.634834
-95.661591
-61.101189
-145.518784
-66.097816
-115.921974
-64.535355
-94.004448
-64.085609
-64.121529
-97.818192
-64.238182
-69.692062
-84.999306
-110.037651
-52.886250
-95.141777
-133.174149
-125.856102
-57.892960
-79.144325
-73.699715
-117.457558
-124.010750
-84.180130
-141.906876
-64.970703
-65.277679
-55.514820
-113.101654
-78.877853
-126.528595
-80.043938
-142.377548
-72.733055
-58.929871
-60.801987
-52.319489
-175.252151
-79.109558
-74.299286
-54.543163
-90.967056
-91.706627
-96.016823
-58.982628
-82.125427
-58.739426
-68.061348
-102.371536
-37.964397
-83.848328
-60.210526
-80.366646
-62.884365
-64.591316
-81.493034
-59.927864
-128.917114
-57.600075
-127.967384
-55.940090
-98.048927
-47.581329
-150.970596
-80.679382
-60.726204
-26.102293
-73.722679
-48.349545
-60.696186
-68.195877
-36.558762
-54.653580
-82.909058
-138.289795
-61.629673
-68.377701
-65.864662
-166.225510
-59.640266
-47.429485
-78.252739
-57.652851
-114.743797
-78.818123
-82.511505
-174.858902
-117.100090
-60.142914
-65.417786
-114.614204
-121.957283
-54.098949
-71.124092
-118.024200
-108.228233
-60.762302
-124.853226
-64.209633
-78.311058
-73.017998
-115.708305
-67.287506
-53.785793
-149.165085
-56.765018
-59.666595
-100.168037
-60.597080
-62.295052
-106.581398
-138.162598
-155.243607
-41.541489
-70.059250
-72.532898
-102.208298
-64.714172
-132.816406
-45.791405
-135.247025
-129.101303
-159.373520
-28.480743
-64.397270
-64.104698
-107.480522
-59.274494
-103.001274
-64.475266
-116.422180
-74.370399
-104.186684
-82.660507
-121.769478
-65.888840
-124.852379
-65.523911
-102.466995
-93.413124
-167.865677
-79.358810
-146.914154
-42.083542
-60.352711
-55.682911
-87.326355
-137.848602
-77.598045
-92.377159
-56.114872
-73.333679
-81.229637
-74.933388
-59.791405
-55.603523
-118.137680
-154.136703
-57.110401
-53.972645
-74.566864
-64.358498
-102.976257
-58.031387
-93.741020
-66.630745
-63.915295
-67.519997
-59.136402
-74.478401
-166.340118
-61.595966
-99.771461
-117.433487
-81.706230
-85.154907
-101.502060
-159.900604
-103.023712
-72.195724
-107.313255
-52.156021
-62.038261
-64.268639
-69.057182
-75.443100
-74.035393
-49.608803
-155.592255
-88.354172
-82.762978
-80.031738
-51.950989
-61.460060
-131.748886
-78.518234
-57.647408
-173.072433
-65.875420
-71.129440
-78.188866
-103.018860
-132.503479
-154.694092
-144.841080
-86.002380
-80.135002
-66.844101
-95.375854
-69.768333
-33.464085
-45.219944
-56.426029
-69.200439
-74.778465
-72.761787
-54.912846
-103.248474
-57.582664
-138.453369
-154.407623
-95.823311
-58.573177
-169.486526
-30.397331
-76.017761
-46.745354
-67.153625
-61.802299
-114.462212
-54.452648
-39.008385
-69.131470
-60.206966
-58.671207
-60.965103
-89.000916
-123.476860
-64.513794
-96.353317
-56.362434
-57.961044
-101.632896
-71.408234
-70.561646
-79.123322
-97.990669
-80.630661
-65.261154
-139.272461
-64.534737
-63.759682
-20.765062
-72.675949
-103.968994
-115.512398
-61.808132
-64.886024
-34.067795
-66.187874
-120.128540
-104.674171
-158.101562
-120.723381
-72.240242
-59.212334
-59.162346
-85.777275
-132.603714
-89.451813
-148.583191
-53.226082
-114.629951
-57.805382
-56.161335
-69.646004
-108.886299
-123.401459
-79.674126
-103.616440
-110.753311
-130.710083
-154.318771
-141.431061
-88.976387
-58.926888
-66.644783
-113.958138
-84.686035
-61.913857
-93.035179
-71.412903
-63.310966
-91.928886
-95.153305
-143.153183
-163.965637
-123.860802
-39.984741
-73.176613
-164.778915
-67.649384
-63.754322
-87.768112
-58.186199
-89.229744
-72.364716
-75.013924
-71.911781
-70.553589
-62.660870
-51.436615
-86.118370
-62.394955
-51.921959
-128.785660
-65.770325
-58.237270
-63.898369
-149.143036
76.112175
-61.257175
-61.582649
-62.901127
-56.454353
-129.025330
-106.960724
-84.161903
-68.007828
-87.875145
-115.106834
-80.880035
-54.127106
-94.260033
-114.799248
-129.926712
-79.290627
-72.501991
-40.837902
-119.566895
-77.408203
-52.255165
-67.660072
-70.277428
-68.862633
-67.712524
-73.784752
-78.830780
-46.137520
-68.404778
-71.333710
-117.518791
-94.271439
-58.791744
-117.978149
-55.213818
-80.203110
-60.945858
-85.983948
-154.292984
-65.157997
-144.806320
-97.187782
-48.953907
-63.877754
-60.764351
-73.523537
-87.088379
-145.010864
-65.290886
-56.597988
-141.268875
-99.437302
-76.235786
-61.825680
-98.782234
-67.204582
-83.266479
-65.532562
-53.493473
-48.356041
-100.512817
-77.540878
-95.814796
-112.338303
-169.173233
-82.201469
-70.808006
-147.043747
-133.422760
-75.103409
-33.543537
-76.892487
-69.569435
-86.861618
-158.177628
-66.137558
-78.724831
-64.857643
-45.198318
-129.628891
-61.031113
-118.964882
-96.521935
-92.235329
-88.707047
-99.366806
-121.930565
-148.027588
-119.585213
-57.438164
-90.342766
-119.029854
-59.973625
-108.379921
-88.106758
-143.448196
-73.252777
-129.198944
-62.262772
-53.712284
-67.582642
-52.028751
-67.950584
-51.743389
-57.947746
-65.060623
-96.761307
-102.811981
-121.010048
-111.162399
-94.312027
-112.499481
-153.284775
-61.344288
-83.390465
-63.125050
-58.160580
-75.833641
-122.040710
-141.685654
-70.767303
-52.855606
-68.706200
-60.608047
-60.119705
-63.495285
-82.192986
-110.556267
-68.621346
-163.572189
-112.539917
-63.262241
-95.097534
-73.994919
-96.825737
-165.369308
-63.783096
-154.410034
-51.535141
-31.569084
-52.574387
-60.016392
-122.876930
-94.459984
-50.590866
-70.520935
-44.279388
-19.145273
-72.136230
-107.563828
-61.351097
-66.847153
-133.788391
-68.349503
-111.704216
-114.643585
-89.403191
-60.081375
-52.485706
-71.058517
-60.186989
-69.058250
-114.294800
-69.879692
-72.484009
-44.930714
-93.448700
-106.811142
-167.077408
-104.098526
-91.079323
-119.435768
-115.897881
-53.317612
-92.085159
-143.033401
-135.877426
-46.589413
-83.414650
-96.605331
-66.614693
-67.238632
-54.390625
-62.845470
-102.251190
-63.122829
-63.136272
-86.409370
-60.310497
-135.548050
-99.295837
-92.582039
-55.139618
-57.802761
-88.804749
-137.505020
-62.364220
-154.376648
-67.114197
-104.524826
-59.330872
-42.807671
-71.726135
-69.355186
-89.432465
43.246994
86.569908
75.817574
-54.990826
-63.366634
-41.071068
-58.061760
-93.647942
-66.202118
-67.576523
-68.847702
-65.662697
-71.307510
-135.592743
-76.466095
-55.186012
-85.024071
-64.208504
-90.765198
-49.188190
-103.768806
-145.546188
-124.224007
-121.139709
-131.825104
-68.020126
-55.036045
-72.645599
-54.381775
-65.165085
-178.073990
-48.773746
-155.891678
-152.846649
-72.015060
-40.545509
-87.379631
-99.277390
-77.126274
-92.310402
-59.291920
-48.736721
-136.973679
-53.256832
-50.092140
-50.081783
-72.253365
-100.049301
-41.292740
-56.123966
-132.916397
-111.110168
-49.342239
-74.807961
-66.473465
-138.336517
-162.897064
-73.711441
-62.005478
-148.603714
-72.029312
-49.766312
-70.986450
-114.336365
-48.184120
-55.983852
-100.691422
-49.786301
-148.361038
-52.049049
-72.977211
-70.582558
-64.695526
-104.314774
-119.186272
-95.041496
-75.455467
-97.198181
-95.807243
-62.264275
-103.840942
-122.833572
-43.710335
-46.778713
-163.311188
-58.133709
-150.059692
-115.747986
-154.310059
-67.627914
-164.680191
-95.566154
-167.488693
-85.766006
-121.842880
-53.921593
-62.532169
-49.086834
-113.516998
-55.859467
-90.047729
-87.798714
-91.108200
-59.963375
-125.196571
-59.634365
-52.246284
-85.333878
-60.187199
-158.183289
-49.614189
-153.357025
66.851540
77.265182
84.039055
-41.270432
-102.991875
-85.487427
-55.167408
-50.104958
-55.458500
-69.392143
-72.075851
-130.301941
-60.312664
104.270279
55.627235
84.242897
74.921936
54.715023
63.072784
54.961536
51.489403
58.850395
67.327202
-70.864388
-35.065285
-69.518532
-96.891319
-63.296391
-98.904213
-144.195938
-137.983536
-52.330402
-85.487488
-64.468361
-82.693726
-86.272644
-82.576675
-55.113132
-94.679398
-70.212349
-46.768848
-139.867096
-57.648705
-68.112816
-61.471180
-90.800888
-164.103592
-152.181900
-71.745644
-85.353554
-73.276352
62.538151
64.321480
43.123997
58.494503
45.562832
56.513058
81.327072
49.754349
-70.530670
-39.868649
-69.130623
-45.333527
-78.273705
-94.557785
-159.994064
-83.711548
-80.457901
-83.336052
-61.373154
-109.253677
48.015541
69.690758
59.377823
57.451927
35.473885
74.729736
-80.384079
-59.222656
-102.331085
-42.273300
-131.319504
-141.481201
-103.300064
-92.612869
-153.447708
-67.307770
-54.392494
-69.680428
-74.036072
-136.675568
-91.781952
-82.485962
-58.842358
-106.460869
-56.718559
-108.631966
-76.925728
-100.427765
-117.230980
-179.684708
-163.859680
-65.325172
-115.997955
-59.657719
-65.216942
-145.672043
-58.666069
-59.545456
-124.993927
-134.182755
-62.711254
-55.281193
-171.874237
-63.077484
-57.572132
-56.905754
-108.313286
-61.921158
-124.874733
-100.586349
-109.994141
-72.211319
-113.919243
-145.307327
-60.586849
-68.037498
-61.004475
-31.063395
-71.471504
-63.808117
43.265041
42.881153
-56.232941
-52.358547
-59.507950
-92.009697
-89.697731
-71.922615
-48.672054
-65.789024
-65.243652
-127.937744
-88.760178
-22.759596
-83.546204
-68.389061
-42.454700
-59.682693
-54.207226
-60.903080
-61.868977
-66.301491
-56.628601
-63.815819
-52.743801
-65.992905
-96.783867
-79.849121
-95.044113
-71.604057
-62.178486
-47.863194
-58.676521
-82.504265
-80.573616
-57.890625
-117.436302
-94.828873
-150.633667
-79.919548
-46.308456
-65.482971
-152.896179
-148.969650
-71.365463
-94.093132
-91.778618
-78.816658
-52.662319
-55.974888
-60.895199
-70.787422
-157.982819
-61.685349
-66.432060
-82.561386
-77.408791
-49.553993
-55.589493
-62.112854
-63.326832
-108.481705
-44.239677
-59.987465
-74.662270
-59.843990
-76.203148
-62.145287
-109.916489
-52.399509
-77.177841
-53.234138
-129.935852
-66.133446
-151.041016
-78.002586
-120.846573
-149.813370
-63.028168
-69.154228
-87.153358
-39.226280
-61.347382
-73.971291
-68.751938
-62.062675
-64.687721
-79.905296
-71.474800
-134.266129
-74.856033
-88.983177
-61.586124
-37.307129
-58.189877
-60.830139
-75.842400
-90.786217
-44.580097
-102.955414
-70.001793
-98.796043
-174.414749
-71.291183
-100.292686
-136.445084
-93.642067
-60.387325
-141.605301
-70.670929
-67.529434
-51.021667
-74.400352
-40.410084
-44.005470
-59.127373
-54.795864
-62.727749
-116.261467
-124.443253
-74.506004
-81.662514
-59.174713
-109.745277
-44.146587
-138.112244
-57.941338
-68.020271
-60.537144
-73.354149
-92.938416
-58.925003
-64.396072
-55.652096
-145.151535
-121.508377
-65.815887
-82.138382
-59.582031
-162.324249
-60.422840
-107.672997
-49.629116
-90.238319
-85.077354
-57.290298
-155.679367
-91.274796
-109.876076
-125.194359
-148.092010
-71.391899
-60.493412
-77.320122
-97.960327
-160.192932
-115.285019
-84.420242
-155.911041
-43.123512
-73.005867
-82.682037
-60.428154
-81.271347
-68.948952
-89.604233
-93.203629
-62.849178
-39.097126
-133.610184
-77.391083
-38.843204
-51.311638
-85.489540
-45.240227
-145.457535
-40.854496
-137.683594
-34.230831
-78.634239
-56.857075
-53.571800
-100.919899
-115.683220
-109.459305
-78.805496
-98.022118
-65.133224
-82.018425
-104.467506
-99.776924
-95.526474
-96.444031
-100.221466
-87.926659
-81.858269
-42.098545
-51.010101
-56.996983
-57.606052
-109.278351
-95.093216
-91.334724
-71.507271
-104.375267
-107.410248
-99.294647
-106.370697
-116.593262
-131.082001
-61.058472
-101.409546
-97.399010
-66.226265
-65.898056
-60.120728
-69.620255
-71.389206
-86.819550
-61.393330
-75.985435
-77.907104
-59.048233
-91.076866
-90.421608
-69.693062
-137.049057
-88.423218
-64.686470
-130.960480
-56.485374
-87.684502
-140.732880
-99.630409
-56.891624
-104.350273
-63.641964
-59.659725
-141.915527
68.231308
51.476162
82.848747
64.676804
81.888283
56.580692
53.789062
59.205021
78.168205
75.183525
-71.139732
-138.503189
-62.863037
-72.329666
-58.326492
-49.244854
-131.095337
-81.249001
-66.302856
-69.757477
-82.024345
-63.005276
-84.066956
-60.612175
-57.921997
-67.469940
-89.952667
-49.062355
-141.557571
-70.226204
-70.400871
-68.838844
-101.579124
-71.396767
-106.658264
-154.757385
-61.317215
-56.696701
-107.926720
-61.471981
-67.024612
-133.407684
-58.843525
-73.789650
-85.444435
-130.621124
-57.072922
-122.731911
-137.983032
-91.392464
-89.738197
-94.010170
-36.807957
-56.253563
-115.371590
-117.584160
-57.592987
-59.051373
-97.988052
-76.789055
-66.875084
-76.627480
-58.103683
-63.990768
-66.761871
-58.245972
-88.609146
-81.989113
-151.377029
-98.183784
-90.675285
-51.153175
-76.329857
-114.000145
-101.962006
-56.217419
-90.641853
-45.962582
-63.142384
-81.224937
-66.640648
-78.125473
-157.291824
-56.561432
-55.069077
68.717392
56.323723
63.016735
35.021236
34.757248
81.644646
48.201145
59.310852
-108.388954
-71.726044
-123.315353
-66.803200
-49.126045
-59.108494
-68.864227
-69.686287
-80.611504
-64.184814
-117.247787
-161.709000
-72.611954
-76.035217
-38.835484
-80.935562
-129.960831
-70.497292
-92.754227
-108.033127
-153.813354
-143.493057
-62.871479
-149.177887
-56.631943
-62.577034
-61.561195
-78.148643
-53.196609
-103.237907
-61.742508
-106.406868
-93.489014
-123.884666
-61.812458
-97.534401
-67.408905
-85.473541
-70.021294
-50.997845
-59.877083
-128.541534
-67.030724
-132.321823
-61.612484
-145.716614
-55.408260
-65.823517
-63.877674
-89.072945
-106.588043
-83.675285
-132.943726
-84.965935
-57.467098
-63.981628
-149.339661
-66.389885
-61.812950
-78.350388
-32.408730
-36.042568
-59.240379
-60.468735
-83.443642
-137.632126
-93.409279
-56.164185
-70.956024
-56.842396
-46.999290
-65.086891
-156.113434
-94.890137
-67.266785
-64.157791
-66.753487
-62.446041
-60.433395
-67.769745
-76.726143
-158.660645
-78.509247
-56.464981
-35.875504
-61.270058
-61.073559
-69.082687
-98.168251
-64.784424
-70.957809
-60.828693
-58.717133
-64.707886
-157.913483
-125.148865
-78.889702
-138.216217
-75.560852
41.348125
44.977039
79.474945
51.615894
-2.236422
-90.715279
-121.259651
-58.238361
-101.094437
-74.741852
-81.966476
-71.201584
-157.079391
-71.649834
-132.585144
-70.254776
-64.094269
-62.257702
-92.645630
-54.470333
-118.795845
-62.550957
-63.147663
-87.700066
-128.028610
-56.091457
-146.454605
-53.506252
-63.122467
-65.119049
-64.930565
-63.936592
-85.703659
-84.730927
-171.752167
-64.083702
-107.809067
-104.556290
-81.951241
-96.071411
-93.542671
-62.804905
-80.715157
-94.351570
-66.015144
-56.953838
-109.713066
-29.950115
-127.949287
-87.089233
-145.126648
-54.206554
-66.028435
-56.920773
-64.328629
-52.068047
-85.532425
-93.280907
-55.068085
-60.745262
-56.548477
-141.876053
-141.466080
-68.434860
-139.076172
-51.017174
-63.653706
-64.115814
-63.438282
-112.075462
-131.930939
-100.478798
-117.592873
-80.657341
-56.701893
-83.996223
-142.727890
-142.677399
-139.776398
-99.539528
-58.880016
-96.675507
-48.606270
-151.397400
-156.908310
-53.385880
-56.652962
-53.916447
-56.664230
-44.150948
-149.270554
-47.778481
-118.346077
-77.725388
-42.303577
-40.174816
-139.727829
-84.207077
-111.715057
-55.589787
-113.200668
-84.556374
-94.740028
-119.604736
-102.455002
-82.820297
58.825771
78.005424
41.196854
70.602394
77.573853
-64.163292
-100.985023
-57.233784
-63.922516
-56.173885
-50.500813
-84.769936
-120.810440
-86.993484
-101.450493
-144.747849
-56.953506
-102.935219
-94.229828
-54.608768
-44.447746
-72.069931
-77.525208
-81.948540
-74.358780
-40.400364
-83.578506
-36.759819
-70.644485
-130.660172
-43.569168
-83.325493
-133.905609
-85.348534
-55.685902
-112.891037
-79.298683
-128.201981
-167.180618
-101.361458
-60.281273
-109.691078
-81.802849
-82.679237
-48.663513
-66.391052
-147.071838
-100.772255
-73.169167
-119.266640
-113.273911
-119.442940
-63.580921
-68.934769
-75.895157
-85.788063
-89.685829
-42.392273
-74.998436
-62.775459
-119.867508
-65.917137
-67.193344
-59.252129
-69.264870
-67.095879
-83.620796
-144.574844
-50.675652
-50.364834
-159.097397
-94.634789
-84.240364
-98.945229
-104.888435
-51.308586
-65.461510
-84.631325
-138.920547
-154.163406
-69.603493
-92.720154
-67.050514
-53.571663
-60.349812
-60.148876
-141.716248
-106.391098
-75.534950
-78.480331
-74.602493
-69.165779
-43.647522
-61.410862
-53.162357
-130.657379
-57.889347
-79.431343
-52.547401
-76.907669
-53.925198
-114.521744
-114.862244
-112.127907
-62.879688
-108.670807
-52.477974
-64.740997
-86.572342
-70.423355
-129.231735
-159.124893
-55.129650
-56.228893
-131.046127
-66.282211
-87.062515
-67.517029
-146.570023
-62.187054
-105.389404
-78.440331
-79.054146
-70.768059
-57.126366
-113.270439
-96.667496
-106.501251
-66.302193
-84.949272
-64.817894
-61.897022
-124.180016
-116.397224
-90.316841
-46.229622
-66.273834
-143.334274
56.662106
54.438641
61.196449
48.793980
34.561504
61.428783
63.413780
67.744965
70.158958
-154.060120
-102.972252
-50.995445
-161.146606
-34.733955
-64.785851
-76.957779
-82.638725
-64.768494
-98.907906
-62.230473
-118.037849
-90.411484
-53.419201
-66.867332
-141.490387
-60.362011
-9.560715
-116.154846
-51.142925
-65.971565
-117.085526
-133.834824
-50.097008
-84.953217
-62.358341
-155.756943
-56.258846
-72.507851
-128.490097
-142.116394
-52.432125
-141.020096
-134.452087
-59.932762
-62.123188
-130.791595
-60.548954
-71.589020
-65.813736
-98.113350
-67.413879
-80.528252
-92.388771
-67.272591
-61.464458
-58.363125
-52.646992
-112.457314
-63.164711
-105.204399
-159.152771
-81.451767
-70.957947
-86.835365
-122.468102
-131.625809
-72.895988
-84.960899
-48.538250
-74.379951
-36.064655
-63.895878
-105.865623
-46.106194
-34.474033
-70.670532
-99.465721
-89.241508
-66.635117
-73.929291
-111.817902
-112.598816
-145.808548
-51.986511
-72.306473
-130.407974
-85.873039
-78.757271
-92.334373
-129.597824
-132.167542
-98.847824
-93.033195
-64.312843
-72.041130
-58.752308
-79.693176
-64.149162
-59.650490
-92.535339
-125.629196
-160.769730
-86.847221
-30.545160
-70.467331
-66.716660
-66.768822
-75.620010
-108.522179
-86.087608
-53.308792
-68.487869
-117.660248
-54.405987
-68.597488
-77.237259
-76.232056
-96.444580
-64.183678
-87.493004
-87.341248
-160.658615
-77.967865
-92.652817
-161.504944
-132.222244
-71.269997
-62.787849
-146.297119
-64.775459
-62.973110
-49.523754
-150.628128
-76.634583
-91.244743
-64.382294
-64.545158
-97.050430
-84.271881
-68.697174
-57.826385
-80.344856
-104.882088
-59.531277
-62.114815
-135.560089
-61.763519
-50.323883
-63.249371
-74.528084
-157.322495
-155.377136
-57.174438
-63.998165
-140.925476
-56.707882
-136.878479
-107.638596
-63.007092
-115.188850
-63.906635
-70.518654
-75.886284
-64.777443
-65.350296
-69.107796
-102.382607
-72.253769
-68.830299
-76.232399
-138.078796
-156.819748
-50.503250
-43.374065
-63.414806
-117.997108
-63.341080
-135.091064
-126.297089
-62.555077
-68.025604
-89.077942
-97.254288
-99.738106
-63.303215
-65.256241
-61.994946
-57.629574
-105.956940
-88.621742
-50.821674
-146.117950
-62.317657
-55.796799
-162.718842
-76.414268
-132.679459
-59.486988
-108.338295
-61.660751
-152.207718
-70.138054
-61.325443
-22.885729
-66.108063
-49.728001
-60.391491
-61.048439
-73.064270
-61.972073
-37.070854
-112.777870
-146.560440
-143.049835
-130.095276
-63.919537
-55.711258
-68.897972
-93.921242
-109.988991
-95.700256
-60.009327
-56.798592
-67.693130
-133.915695
-57.167252
-137.672791
-64.716896
-127.564720
-82.897614
-78.264175
-115.312973
-122.468933
-96.676918
-133.172501
-64.494606
-72.039566
-53.972519
-73.091431
-40.726734
-97.735825
-52.523743
-64.685356
-73.828094
-70.401443
-137.234421
-59.111732
-59.511921
-41.791451
-76.239815
-91.032097
-163.512924
-52.213749
-82.021179
-139.437134
-62.336761
-63.396118
-82.971428
-44.328876
-55.679283
-150.160156
-99.134552
-109.543625
-66.496048
-134.842270
-77.909615
-101.249771
-60.219807
-70.882065
-36.144188
-39.107994
-62.249821
-61.167934
-66.277130
-139.393692
-60.863922
-136.015900
-48.090645
-87.523102
-74.029945
-140.995773
-135.604462
-114.262810
-73.096329
-83.958519
-54.882961
-103.686310
-98.161888
-83.374817
-98.261826
-111.475433
-125.044693
-101.385666
88.143066
44.536739
77.237862
-75.504128
-65.841667
-88.369156
-134.806641
-91.982582
-45.884617
-65.280006
-66.077477
-54.790680
-61.132172
-100.126534
-87.486565
-68.850586
-105.863213
-133.335419
-54.859596
-66.203514
-69.642769
-98.460236
-59.023731
-109.565605
-73.747765
-86.232315
-88.938095
-61.669769
-57.540043
-54.524590
-59.353027
-50.479752
-45.629261
-69.640823
-67.472786
-63.883335
-148.835999
-94.720993
-37.677208
-66.576279
-92.463051
-74.555763
-62.313000
-61.330677
-61.189140
-55.360638
-62.857189
-88.373856
-100.073013
-56.722519
-66.688255
-62.723885
-60.210396
-57.730824
-56.155914
-64.946602
-63.855194
-139.895813
-72.895378
-130.356583
-133.339783
-112.945328
-62.562950
-147.572876
-145.246429
-68.991806
-48.236641
-95.484917
-60.668198
-45.028622
-61.935661
-49.080986
-66.113953
-102.606888
-64.547379
-69.433075
-115.396957
-54.029137
-74.142059
-54.563644
-64.794960
-77.183479
-61.025101
-27.820379
-73.253204
-75.063705
-48.386585
-67.979836
-129.076065
-60.115715
-98.828270
-85.706139
-122.004684
-161.097702
-48.682854
-60.319195
-142.139832
-39.569485
-78.290100
-120.792328
-147.437119
-90.371925
-83.104950
-120.219109
-75.784752
-61.932533
-51.241123
-143.045959
-146.169235
-82.414505
-67.375374
-97.464531
-77.349030
-62.579350
-86.946297
-138.958054
-56.436848
-103.960983
-65.989082
-66.961899
-88.890648
-54.019161
-59.823780
-99.415443
-71.428841
-136.939728
-67.242271
-154.262253
-45.105526
-57.714748
-150.572891
-97.087891
-170.085358
-119.410606
-82.211128
-59.704025
-123.614098
-71.728157
-71.248268
-159.394684
-56.835358
-135.948456
-156.057220
-121.409599
-54.899380
-68.362129
-69.091805
-49.497730
-47.811798
134.950684
-95.786484
-166.115280
-127.407036
-144.364120
-143.267532
-57.708424
-62.108288
-61.289307
-69.409378
-46.299034
-156.920364
-116.481384
-74.701874
-51.125614
-63.160736
-69.667397
-43.537518
-152.585403
-69.360588
-91.447884
-78.004578
-66.734894
-65.268929
-56.211155
-72.608543
-63.685867
-76.207924
-142.702225
-104.790276
-67.192207
-146.446640
-78.531128
-75.519485
-56.036491
-88.433327
-74.510269
-82.391785
-127.524376
-87.136688
-79.015656
-96.889191
-66.296501
-61.759365
-69.406075
-67.365906
-66.469933
-67.754082
-104.474960
-55.375576
-80.655884
-128.433456
-125.549088
-36.208412
-76.664444
-87.704559
-46.943619
-88.084511
-54.413971
72.802139
63.396835
73.815819
68.699852
50.873959
65.193970
52.933304
92.514084
-89.053757
-88.055954
-66.443047
-67.196930
-91.421036
-83.060265
-99.727417
-64.403229
-115.075829
-148.968399
-50.137272
-136.645279
-76.103035
-58.726646
-64.291977
-60.303909
-62.545254
-50.877792
-140.112564
-90.016907
-161.060165
-77.811523
-85.708672
-68.927597
-70.250504
-68.064102
-69.363098
-67.849136
-77.062233
-73.855736
-64.251266
-102.936050
-64.822105
-76.928085
-50.370808
-55.223309
-58.185749
-74.919952
-55.968662
-67.174500
-68.305550
-71.177483
-80.501373
-68.511383
-57.569160
-53.366249
-66.179939
-78.766731
-91.331604
-77.112160
-65.739586
-96.030380
-87.513504
-67.880592
-153.481918
-65.166260
-81.916901
-108.556511
-95.322594
-67.847244
-89.521049
-81.376434
-62.258858
-144.650620
-66.617790
-65.224686
-70.998497
-158.482178
-99.341286
-152.944397
-121.646950
-145.950882
-116.017563
-82.989822
-62.393406
-90.671356
-66.099319
-58.342968
-110.205276
-152.926315
-61.187057
-49.711346
-122.512772
-170.439636
-60.593719
-78.750122
-58.912586
-88.468178
-53.228199
-58.820049
-52.404545
-68.380997
-145.743118
-131.310684
-26.073341
-68.711365
-73.483376
-68.651268
-49.181084
-72.409615
-97.376587
-55.854500
-46.258335
-44.737450
-82.269600
95.207336
-65.325714
-94.290749
-131.768188
-84.896248
-54.650856
-59.037514
-141.428284
-61.240540
-58.420982
-142.232971
-74.039391
-92.767342
-51.379383
-88.210907
-92.139267
-98.735886
-48.173203
-40.371201
-168.423096
-132.371704
-60.433044
-98.227150
-78.598450
-39.368294
-120.421692
-57.739937
-88.602638
-107.891838
-64.899025
-76.176422
-61.662048
-66.863899
-61.128761
-66.627480
-157.173508
-91.231880
-72.970566
-47.904282
-82.250366
-100.049812
-154.315781
-59.902752
-55.430954
-43.177029
-71.776169
-159.811005
-84.621994
-133.415115
-48.202156
-83.107185
-57.556587
-89.926468
-61.928364
-42.351151
-142.837952
-67.997299
-116.729836
-68.239540
-73.429832
-49.984257
-52.754120
-149.606537
-84.077385
-125.591187
-61.089825
-75.445045
-58.750134
-66.145218
-92.918076
-54.719158
-84.588585
-153.928848
-152.856537
-49.404354
-82.209526
-54.427437
-69.150055
-120.983109
-71.563744
-110.649376
-57.917645
-92.186386
-103.444862
-76.281708
-57.885761
-77.772415
-50.260494
-117.244469
-64.239655
-67.117844
-97.942963
-56.877865
-52.173573
-139.807632
-118.166229
-75.288078
-86.167862
-60.262428
-110.717804
-61.900356
-85.795906
-163.608582
-60.054775
-32.255703
-51.933743
-103.832069
-77.742317
-62.141018
-136.639786
-151.838333
-80.121643
-132.786255
-126.261398
-99.261482
-78.415565
-81.595863
-40.709305
-90.205826
-45.531399
-118.498039
-82.902710
-39.797318
-37.808655
-119.817245
-52.478546
73.307953
57.549786
-59.924881
-74.172470
-81.454124
-87.261055
-65.040718
-68.739433
-106.995728
-58.358833
-79.404015
-140.729050
-59.496075
-79.555267
-90.193344
-130.456879
-87.210358
-76.603302
-84.167313
-87.298347
-124.603081
-151.312286
-93.685577
-134.163666
-82.942574
-99.676971
-102.585724
-81.267975
-61.158318
-52.494026
-99.910316
178.411560
-100.009018
-77.947189
-60.084911
-114.857002
-92.973061
-50.278984
-48.754894
-78.942627
-50.917404
-70.841965
-74.795578
-136.808609
93.446716
86.407501
68.679123
60.809456
44.575752
70.101357
47.449715
41.568001
90.012634
43.371307
75.646271
50.291451
52.609081
71.193764
43.923641
49.217075
43.896133
50.848038
59.772053
51.415329
68.585098
-58.147221
-66.025658
-85.439781
-86.894508
-67.365906
-111.536850
-123.802185
-83.339447
-58.243801
-93.850517
-25.745203
-137.363113
-134.755066
-91.091507
-156.870255
-151.065170
-88.902779
-58.423931
-61.067638
-52.638607
-151.802185
-58.006588
-65.167152
-59.246292
-54.275166
-51.274166
-73.178589
-83.969589
-59.086086
-79.233566
-80.782616
-70.481728
-140.726791
-67.394447
-95.123619
-173.932190
-99.946930
-57.216095
-118.127785
-65.288376
-133.993195
-34.732960
-87.111450
-85.841057
-70.483215
-99.679466
-111.724960
-101.571762
-86.710281
-115.706215
-162.381180
-76.511765
-61.805458
-62.729717
-50.954266
-94.320526
-61.622524
-61.094208
-71.086594
-65.077698
-96.243370
-63.474522
-58.486652
-49.981213
-70.682289
-50.841362
-66.818741
-71.072884
-143.363068
-75.699539
-80.914764
-125.233505
-89.857544
-105.109291
-65.418144
-113.151314
-81.365387
-107.144676
-106.752655
-60.689129
-82.385109
-99.735138
-102.215553
-136.080994
-96.541069
-141.051041
-55.029987
-52.649757
-123.127197
-66.690727
-50.999477
-55.557419
-59.733696
-36.447193
30.267517
67.756577
66.804131
76.009186
77.879303
72.218239
-156.138275
-60.127640
-73.681282
-88.602623
-64.678772
-63.632259
-72.750977
-61.458652
-45.525059
-54.223030
-61.420055
-57.172565
-107.513237
-137.030792
-69.782196
-43.975121
-123.714951
-51.164375
-43.988770
-96.142502
-158.140335
-106.973000
-92.405121
-85.721298
-61.900082
-95.863297
-68.960335
-87.811134
-78.271790
-64.869873
-78.032616
-139.773087
-53.105057
-80.281563
-79.002457
-118.775345
-71.460808
-30.314243
-58.012733
-80.969063
-59.235714
-144.651596
-60.795483
-51.218830
-93.564178
-152.184494
-131.156052
-81.027077
-150.045074
-75.019493
-134.606049
-61.356712
-51.076778
-93.957733
-61.431564
-54.309700
-69.963974
-71.873428
-77.014000
-61.628262
-50.302803
-139.807846
-34.978745
-152.226242
-62.443142
-62.367962
-156.768692
-69.316833
-97.847389
-67.711197
-112.866669
-58.108288
-133.479630
-122.573761
-80.342239
-130.140060
-157.867493
-58.029003
-63.658863
-53.442265
-74.653214
-55.876678
-120.365768
-93.933739
-92.520470
-100.794693
-112.161179
-57.067234
-58.136211
-39.670399
-100.196915
-95.079918
-73.541443
-136.612015
-141.018600
-53.323929
-58.312725
-94.332130
-67.799744
-68.065346
-52.031700
-62.086506
-81.809631
-50.686008
-41.389679
-63.068420
-56.302490
-58.547729
-33.866726
-77.507607
-51.701195
-72.944298
-53.203194
-126.973976
-49.157589
-56.933319
-92.010643
-51.641762
-93.713318
-79.836731
-57.781384
-137.854172
-38.261124
-72.803139
-147.245346
-57.687611
-92.507812
-35.186779
-61.727177
-159.256287
-102.442368
-90.233231
-152.832520
-125.486015
-90.527100
-111.405540
-38.632221
-93.356239
-35.640938
-74.537086
-93.122360
-139.105286
-56.646645
-60.075726
-62.274963
-77.591782
-52.881142
-153.890335
-71.457405
-45.916359
-55.330021
-63.940178
-60.779522
-139.383240
-57.451622
-66.414337
-58.907326
-64.614334
-60.764885
-52.960480
-66.466537
-71.576462
-52.885227
-102.211044
-118.804253
-97.624580
-59.338490
-57.085751
-134.829605
-57.027828
-108.102654
-62.968769
-50.996384
-102.326141
-87.892426
-118.551231
-140.394150
-163.983551
-66.318481
-25.132065
-73.216003
-78.001122
-101.697182
-73.932701
-73.314278
-123.806160
-60.067356
-39.108299
-78.030289
-52.719765
-113.762367
-72.742699
-115.765511
-112.867889
-143.410934
-95.837372
-90.608047
-112.535614
-80.391487
-94.308708
-112.690903
-63.913914
-102.068207
-93.133186
-153.423233
-79.055954
-69.416336
-139.671310
-55.924812
-93.801773
-66.907509
-150.162872
-57.255928
-112.735664
-67.689774
-83.301079
-62.288166
-82.926155
-63.095589
-67.765419
-87.067352
-101.769775
-149.321121
-151.535797
-128.671494
-60.590851
-59.822166
-58.273087
-125.207397
-45.056278
-64.990356
-60.212486
-122.191422
-89.302322
-23.763319
-166.382614
-65.193848
-84.432716
75.580574
77.779488
-81.753021
-60.984249
-65.992531
-62.502941
-65.455437
-54.252514
-116.669212
-66.776161
-121.464310
-93.024216
-72.902534
-56.482403
-76.137825
-108.212051
-56.214535
-87.828285
-109.966682
-136.943405
-122.343925
-126.051338
-75.224068
-120.808556
-72.011879
-58.670719
-50.709591
-59.529591
-122.787071
-121.954636
-123.006752
-124.352821
-134.001755
-145.687637
-161.192886
-76.358383
-82.216942
-50.311703
-124.532265
-67.009186
-77.731262
-73.267143
-63.203671
-74.031807
-75.190262
-149.641541
-57.377720
-38.048023
-137.290100
-55.804920
-73.028419
-57.901592
-67.691910
-70.081337
-91.881409
-59.805618
-100.697533
-76.933716
-112.850761
-75.668945
-129.883820
-79.093262
-55.355309
-94.563553
-65.901894
-126.751801
-95.599426
-75.838905
-139.065399
-90.167213
-62.800812
-47.432091
-64.493881
-48.472290
-54.147263
-72.565384
-52.536076
-77.573662
-107.197754
-66.762787
-64.166130
-158.624359
-50.191345
-69.622261
-129.114944
-88.074059
-62.519943
-85.517868
-50.712749
-56.466244
-59.350380
-66.092133
-73.726807
-153.707382
-62.059101
-141.264359
-128.217682
-68.526031
175.694183
-75.869209
-59.212463
-113.689957
-154.265991
-134.858658
-69.568741
-49.986671
-69.278580
-52.535919
-135.243195
-62.944931
-68.038544
-111.643822
-107.783531
-152.631165
-64.228500
-164.107681
-61.006229
-59.732780
-80.490036
-60.302536
-56.346268
-60.791317
-62.631439
-52.734261
-67.931610
-107.534645
-147.549774
-49.555325
-87.154701
-86.971214
-63.851284
-65.288605
-119.721924
-56.711098
-94.088600
-62.076828
-134.499374
-73.978615
-107.201065
-88.863022
-59.042679
-65.364243
-55.195198
-59.607090
-59.728725
-77.926849
-123.732819
-126.888977
-73.160469
-154.813675
-63.133492
-59.576656
-78.327278
-77.606339
-71.061348
-99.431458
-102.212433
-58.742390
-75.181297
-124.074638
-53.198402
-118.762260
-147.321777
-64.207809
-70.524216
-56.574673
-117.403091
-64.282280
-114.517937
-57.269287
-92.978630
-130.047394
-152.480148
-57.188507
-63.843140
-142.420609
-38.611374
-70.662689
-91.665024
-163.510178
-100.436378
-71.835922
-158.114548
-59.541401
-53.564335
-158.258667
-62.200336
-161.316223
-136.204575
-53.712345
-160.562653
-55.780228
-96.318878
-119.348862
-106.114815
-70.063232
-153.055786
-57.742996
-64.516075
-67.663376
-67.922485
-71.103004
-158.235611
-67.828629
-51.695194
-72.962898
-58.815823
-120.782845
-98.870026
-79.190437
-37.533634
-46.749062
-58.866577
-88.610481
159.743256
-146.109680
-62.651295
-146.506271
-51.184658
-62.221127
-61.615753
-61.122246
-55.546925
-104.936989
-50.728767
-53.921112
-119.223839
-54.850266
-63.565945
-75.253372
-41.481060
-67.617615
-87.655655
-95.943024
89.523277
67.827202
51.431934
61.545883
84.494934
78.396118
84.001366
59.734844
66.138588
75.626251
-31.754377
-162.178101
-80.313232
-95.709465
-58.478760
-54.813023
-53.048168
-131.596161
-55.606747
-54.584366
-48.241764
-67.187988
-62.678196
-72.294533
-75.329933
-61.307926
-72.387169
-79.062386
-90.799850
-56.438030
-53.807755
-107.442497
-56.284096
-74.720757
-71.277893
-130.724167
-68.203987
-70.442810
-145.222549
-114.100388
-69.220467
-67.025040
-71.346619
-81.379982
-54.908909
-81.503098
-141.211288
-69.905136
-105.250481
-67.232361
-121.596596
-67.338661
-140.843201
-60.831696
-62.735783
-136.322174
-84.766693
-83.179214
-56.224625
-127.766373
-63.247330
-66.664581
-106.784126
-48.288811
-57.380047
-110.347946
-32.341194
-120.390083
-69.429535
-143.451538
-71.147141
-53.545620
-87.091293
-93.959251
-151.394882
-52.371311
-135.294540
-68.008270
-48.953808
-49.180676
-129.152039
-68.668442
-63.492779
-74.478302
-82.030518
-57.496605
-59.906937
-103.913910
-84.957283
-65.392654
-161.731079
-130.422256
-79.348801
-63.944153
-81.982254
-81.471771
-52.023632
-65.670815
-78.027611
-143.208237
-81.019020
-143.782791
-160.499237
-112.084175
-67.736755
-109.927452
-65.489548
-113.903687
-52.655003
-110.932152
-66.001480
-88.453857
-116.577484
-77.421570
-96.377914
-84.130577
-96.680588
-60.450027
-75.921837
-73.377022
-123.371460
-102.544769
-59.000454
-75.365959
-146.174011
-56.272766
-102.378113
-54.097313
-69.265236
-57.468117
-72.842209
-68.515182
-55.895050
-50.479137
-70.941780
-127.921921
-149.366531
-53.412430
-68.830124
-66.196396
-115.170876
-74.623611
-50.329784
-131.854538
-101.900497
-69.610222
-112.250488
-62.731098
-78.091438
-150.040649
-64.104286
-69.041618
-85.386894
-132.552246
-59.509460
-42.877655
-33.553425
-43.999237
-122.567192
-57.879288
-74.331459
-58.116367
-67.924789
-63.210762
-107.121857
-51.197590
-98.757469
-99.170280
-82.239227
-91.535934
-96.457748
-119.225479
-152.076538
-68.222466
-146.522446
-96.358887
-112.416756
-55.863403
-79.579872
-62.932354
-94.791817
-85.750748
-107.302673
-92.653244
-137.730896
-96.508247
-142.968567
-72.661560
-25.324154
-50.649807
-89.689156
-127.327698
-37.485626
-68.102722
-58.876308
-59.393780
-148.440109
-125.156654
-102.049553
-124.100212
-60.341610
-84.855797
-97.991127
-101.730484
-123.114136
-94.469521
-59.645718
-101.303314
-70.592896
-144.555099
-67.897812
154.385620
-153.660828
-87.062050
-84.633690
-66.926750
-52.508942
-47.854935
-70.684746
-49.258434
-67.912292
-133.110947
-63.706490
-62.891792
59.765251
54.403507
50.893009
49.618446
53.088581
83.860359
73.656937
58.620964
56.871651
38.048191
-68.048378
-139.193619
-67.632736
-97.854324
-83.387085
-94.698486
-69.422516
-149.246948
-69.419785
-52.335300
-147.727264
-111.656853
-77.991570
-50.796772
-155.248489
-49.842358
-59.573639
-134.947174
-73.175423
-140.324722
-97.860664
-131.611755
-91.139687
-149.452789
-98.565247
-90.370361
-92.477531
-108.604706
-70.794334
-142.745972
-98.425171
-64.132607
-94.652161
-85.622482
-73.050766
-93.256409
-52.766174
-153.006241
-117.516045
-166.431244
-27.417963
-150.036819
-102.921211
-57.732288
-165.422699
-76.353920
-139.355057
-77.637878
-78.492058
-58.130447
-79.245399
-66.919334
-59.706825
-63.600807
-75.865601
-144.746094
-143.063538
-35.247837
-125.386421
-57.674625
-170.718506
-36.666279
-54.826820
-127.542152
-62.709000
-118.847870
-67.980156
-60.256008
-167.554916
-109.210678
173.280746
-117.460190
-121.662262
-155.827972
-63.597103
-120.349892
-116.774399
-160.406113
-67.594238
-40.409821
-92.099709
-82.938507
-139.968781
-61.373878
-66.933029
-94.765007
81.270569
-102.890579
-58.614426
-59.064537
-67.256516
-65.402779
-110.049339
-59.618526
-79.710945
-61.246140
-56.466202
-53.315800
-62.394348
-94.878143
-119.200943
-99.895096
-59.956833
-91.141273
-113.431755
-107.859161
-92.156700
-49.620911
-140.979813
-70.714767
-150.599701
-109.717201
-60.692654
-85.689301
-102.875328
-116.153191
-103.115417
-84.051323
-70.977638
-60.333496
-150.529633
-108.200706
-95.328911
-135.671234
-100.203545
-114.485519
-93.417610
-81.183357
-163.852997
-150.573608
-131.422867
-59.916149
-67.913391
-84.259438
-64.097733
-43.095787
-67.374840
-56.376759
-125.661011
-62.607117
-104.369827
-88.878014
-134.472382
-44.789806
-75.609879
-70.823029
-62.567207
-57.358128
-46.271389
-96.329887
-132.073654
-69.245842
-153.296417
-68.486496
-102.113617
-88.187950
-63.699364
-70.526207
-127.727959
-71.892685
-68.469589
-86.060371
-70.216110
-151.266129
-41.019497
-91.019722
-138.497620
-147.011612
-150.362976
-115.145866
-86.502800
-103.108238
-123.501572
-75.893044
-83.095612
-104.960487
-55.104305
-54.042015
-140.968674
-56.083572
-48.962940
-126.935654
-80.724602
-59.610382
-35.901970
-132.440308
-52.828461
-115.027069
-149.797241
-168.582794
-59.819878
-66.822426
-57.280724
-60.917320
-72.770317
-75.086029
-149.413651
-83.607513
-123.742256
-63.763863
-85.523079
-64.513153
-47.536694
-61.288498
-78.323410
-58.485294
-61.649284
174.181915
-91.486099
-62.629841
-75.047173
-60.562805
-115.923630
-70.259003
-72.086647
-78.251663
-55.564259
-72.518822
-97.689522
-79.933907
-68.365547
-70.915436
-47.750801
-152.273834
-34.960678
-149.445419
-151.323151
-49.108597
-81.083748
-68.180542
-60.936089
-78.317223
-149.614746
-65.635063
-55.684849
-70.492264
-49.162304
-57.166431
-54.901989
-72.892754
-85.077751
-112.892204
-106.371582
-152.510986
-64.962265
-164.360672
-36.434353
-57.986637
-152.967972
-59.990368
-143.793503
-114.542717
-139.706161
-42.409134
-69.726501
-88.392639
-68.599266
-145.475174
-69.079010
-63.602047
-77.434776
-58.557053
-90.740944
-89.175262
-75.863319
-82.883316
-67.766220
-132.492004
-80.851585
-59.952229
-91.137772
-95.214233
-94.612854
-119.385307
-54.362492
-158.923813
-55.125717
-57.614834
-62.288521
-130.019440
-67.372192
-96.530731
-98.712173
-140.546341
-128.663742
-67.830956
-119.260658
-66.687927
-125.987709
-68.550011
-70.367714
-131.854492
-83.246048
-66.020813
-42.293678
-64.855492
-132.214417
-61.777481
-134.952316
-107.261765
-75.949020
-124.556023
-55.718994
-76.265434
84.347054
58.027023
96.951515
-73.593765
-68.376106
-91.414383
-79.828079
-62.430878
-92.651405
-61.664555
-78.630066
-64.819229
-58.560707
-45.275696
-76.386589
-79.736786
-71.640602
-86.144211
-88.673706
-66.253372
-72.687263
-152.271271
-57.254131
-24.595728
-85.881020
-134.708557
-75.132423
-57.189125
-88.405952
-122.569817
-65.906921
-86.785072
-124.682350
-75.931999
-70.927109
-60.650108
-164.657227
-109.804657
-72.289398
-75.723892
-105.307190
-106.544060
-64.170418
-70.351784
-89.945740
-68.761810
-61.821194
-93.458237
-164.853485
-156.114273
-114.610771
-97.986626
-172.562485
-49.247662
-91.120422
-114.754463
-78.793312
-59.473949
-79.374626
-65.319534
-72.169830
-101.473877
-121.080544
-71.278313
-109.496178
-88.479301
-98.537468
-121.222603
-153.469177
-66.063591
-90.067307
-102.047981
-117.851440
-121.247192
-114.708687
-160.293106
-97.504074
-77.456932
-55.920513
-55.874123
-65.339554
-69.621033
-61.535782
-89.614662
-52.344364
-63.632080
-116.504852
-107.682159
-93.975784
-97.224083
-57.105389
-149.083481
-69.992157
-100.492172
-74.477837
-108.598457
-97.631561
-52.813004
-120.212906
-124.000496
-119.007339
-65.346451
-72.978653
-78.754906
-94.213936
-74.374496
-76.677467
-126.463814
-58.207909
-56.917400
-69.050255
-63.504650
-51.312878
-146.518326
-142.635437
-70.254250
-67.526047
-113.226616
-64.558884
-54.938179
-68.725143
-120.730583
-83.909088
-133.988190
-65.642960
-47.870964
-80.937317
-48.500011
-82.416832
-99.775177
-74.640762
-64.035149
-75.443268
-52.399384
-77.433884
-77.786903
-58.124584
-112.830818
-113.979668
-74.361374
-46.201393
-57.941509
-57.454666
-118.198700
-104.033867
-117.302170
-64.472710
-91.899086
-56.017200
-58.769691
-144.917206
-138.980408
-101.449654
-70.799568
-107.097252
-78.527565
-65.851700
-33.940479
-165.286850
-121.016640
-49.029549
-56.361305
-155.256378
-61.164314
-89.017784
-64.401100
-61.910313
-65.501526
39.399315
-65.207283
-46.279442
-88.576965
-92.107872
65.092010
-60.418457
-68.499214
-65.349800
-71.716270
-85.489594
-147.920715
-64.674812
-86.942719
-130.753510
-56.825863
-143.095673
-158.394287
-88.526825
-101.133080
-68.220924
-79.830849
-157.331192
-165.632339
-62.310917
-87.858696
-161.861847
-141.141403
-43.107319
-153.785095
-69.801987
-111.739998
-138.671112
-103.737114
-71.243828
-72.268677
-87.631523
-129.006943
-114.951149
174.834854
-123.997185
-153.217728
-86.553696
-69.657204
-126.087799
-71.579033
-78.260063
-80.601212
-88.954414
-60.195889
-89.276199
-56.034012
-96.807198
-63.320644
-119.233879
-46.611187
-68.086227
-142.720367
-148.600769
-96.306923
-104.653030
-96.428581
-112.015640
-162.777054
-66.625175
-99.218552
-49.276394
-119.013634
-59.220963
-55.007805
-137.991333
-97.439507
-140.634705
-78.861664
-94.776123
-128.324829
-58.826866
-120.344154
-120.732094
-87.226822
-112.103134
-107.215355
-96.472183
-64.106750
-100.976051
-60.295158
-70.390480
-63.405754
-69.783218
-75.877449
-67.588676
-73.452095
-67.737404
-110.446365
-89.241264
-93.703384
-80.382339
-64.663101
-78.679543
-64.184731
-165.996078
-82.426880
-80.800194
-68.223473
-80.327652
-87.119881
-60.196873
-70.668411
93.197670
72.227760
67.096230
69.426155
46.062435
51.980484
71.627907
52.454624
49.976906
78.027832
108.075943
44.876320
69.735947
64.759666
74.807014
105.631203
64.835251
52.677673
47.385349
98.493660
-78.249451
-62.754177
-155.590027
-56.307987
-134.887604
-62.764229
-64.108757
-81.843636
-88.634560
-95.545090
-65.147964
-149.685837
-51.578979
-160.423096
-80.937012
-104.438972
-134.011658
-72.954575
-97.536240
-94.118454
-90.523911
-47.318100
-66.955833
-96.849083
-126.332008
-159.894226
-68.146774
-117.265968
-37.384544
68.723076
47.371410
64.410156
50.463085
60.510727
46.693569
53.104984
57.773479
65.235641
41.521084
25.509472
59.244244
69.943054
71.686859
-69.064781
-68.044785
-71.449211
-81.420891
-59.138741
-83.287056
-98.185448
-76.209007
-51.521976
-104.060143
-104.619507
-75.702271
-154.975449
-50.463764
-119.151978
-57.620243
-110.462112
-119.346619
-160.823776
-122.347313
-159.126465
-78.535194
-62.661697
-61.132664
-151.377563
-108.737823
-92.769821
-120.703873
-107.991501
-64.026741
-54.393299
-62.346573
-66.613945
-125.475388
-72.892937
-60.968193
-85.546120
-57.605854
-72.722443
-64.697105
-160.411758
-81.331932
-78.092690
-61.774864
-55.476616
-66.253639
-43.921986
-90.436821
-55.850601
-60.402466
-119.951637
-65.374947
-61.466576
-66.295876
-45.116852
-155.010468
-68.121353
-114.910332
-136.983994
-82.674942
-42.139545
-64.313950
-53.729443
-95.500229
-147.980423
-95.979790
-61.899902
-86.363075
-44.502342
-43.617779
-53.989933
-67.843613
-78.883186
-82.387726
-57.810848
-70.789925
-59.308346
-144.726318
-153.479462
-47.793415
-79.326225
-102.904198
-72.720856
-48.358063
56.521412
-104.848183
-161.146698
-147.044067
-59.202118
-90.049988
-52.935448
-101.020729
-36.315632
-94.825516
-52.803406
-57.988903
-153.892441
-122.639221
-109.926682
-109.867729
-62.255238
-45.020901
-49.111275
-137.468887
-95.315880
-72.751221
-157.840225
-58.499371
-74.400146
-65.681778
-113.208549
-122.152191
-77.796799
-72.276894
-48.603302
-85.516304
-88.706657
-150.663727
-65.197815
-61.746490
-96.809990
-102.945953
-91.600700
-138.944046
-118.896126
-75.899338
-130.556534
-100.189270
-94.147461
-53.844982
-105.119492
-57.654171
-64.249916
-105.856293
-112.804848
-70.735733
-66.447792
-85.229858
-67.558205
-125.632774
-105.149597
-78.455132
-67.127014
-114.463135
-45.862156
-36.881298
-119.929779
-104.035103
-71.726677
-51.429741
-98.288292
-135.563614
-66.089737
-123.761124
-118.830093
-44.966545
-54.534309
-85.382607
-84.167412
-60.763817
-72.341751
-84.979492
-85.042747
-53.809059
-73.445114
-67.401802
-83.443748
-61.089619
-60.937450
-62.358860
-144.263367
-85.418961
-48.213108
-74.742561
-119.489128
-70.986771
-62.873528
-138.428391
-94.890701
-125.277176
-82.626884
-60.673973
-112.500084
-52.651363
-133.225433
-90.948639
-78.124039
-28.638037
-56.480255
-157.468262
-41.915237
-77.361244
-23.384357
-157.072006
-123.949539
-67.349007
-78.444275
-95.664726
-164.499695
-56.945923
-62.728359
-54.615566
-62.016087
-89.141823
-145.337021
-62.676716
-106.049927
-129.891418
-78.864655
-80.810394
-85.507141
-34.157940
-68.587234
-77.715065
-78.144417
-64.718361
-88.075737
-20.665640
-41.258728
-61.413799
-56.348530
-85.166061
-141.099564
-89.310326
-38.989319
-67.703773
-91.812202
-139.459290
-104.983170
-66.967598
-68.599648
-76.477402
-57.012444
-87.370262
-96.774811
-75.078148
-80.716377
-89.683723
-85.614906
-97.538467
-128.571320
-153.905212
-55.880524
-97.878937
-68.345505
-140.259369
-65.684303
-150.053146
-122.462578
-100.223282
-85.410355
-20.898420
-157.593445
-65.677391
-145.954575
-65.019005
-146.850876
-52.359516
-100.617477
-122.206581
-65.593666
-70.039001
-40.522682
-128.915604
-134.132782
-61.201565
-65.146126
-64.725151
-96.584633
-68.019592
-39.339657
-37.658340
-71.695450
-61.025646
-67.850121
-95.458328
-107.512749
-44.913052
-114.810120
-50.953926
-159.823288
-76.537239
-87.133911
-140.058411
-150.085037
-89.371597
-79.736183
-75.372528
-105.682243
-142.330475
-82.155716
-66.729111
-65.974480
-161.054703
-63.501701
-49.587753
-64.840034
-64.106438
-68.689377
-114.946793
-101.485909
-82.393646
-38.055477
-54.899399
-116.931442
-103.214355
-143.970993
-77.183365
-63.744595
-161.239334
-60.110783
-153.349609
-125.225487
-151.304276
-62.567795
-67.481606
-58.129566
-88.989304
-64.294777
-59.161068
-57.568935
-83.533707
-57.287277
-44.590115
-94.968964
-62.114845
-75.843102
-68.303444
-56.506336
-82.827324
-119.469154
-89.826881
-63.247562
-93.379219
-120.407265
-101.174904
-90.272018
-60.789528
-66.709244
-106.719841
-161.397949
-92.498505
-132.183517
-64.914375
-93.958725
-109.060081
-101.080620
-150.955872
-79.305656
-123.790985
-154.371399
-112.253448
-149.825134
-133.633514
-71.700607
-57.566395
-57.935539
-117.723099
-73.498772
-72.249931
-54.851425
-120.528244
-75.760941
-93.046341
-54.817741
-129.552017
-68.620071
-79.593292
-75.424271
-131.244217
-102.280510
-151.763824
-52.123024
-138.986008
-159.147171
-62.939785
-78.702377
-71.186714
-48.428745
-64.724213
-118.840767
-60.186161
-61.052551
-66.649414
-42.578384
-68.400375
-60.618034
-150.363663
-91.171989
-47.805592
-78.117157
-78.993172
-87.303757
-34.546021
-68.539635
-112.180870
-66.503441
-103.960213
-132.558945
-69.335258
-59.575024
-58.104301
-86.517021
-87.457245
-84.475571
-90.877487
-92.409050
-63.921516
-117.426056
-71.196014
-65.085007
-76.078194
-85.365738
-97.098625
-78.412643
-81.989983
-97.592567
-70.003761
-79.283005
-79.667801
-59.199718
-86.913185
-61.234234
-144.212738
-41.548576
-84.638275
-59.182652
-89.333847
-65.243279
-59.955002
-101.841713
-91.091019
-91.915710
-99.432526
-77.633507
-80.658272
-81.204201
-73.277786
-137.324081
-65.070946
-56.777420
-76.820724
-114.220497
-72.786888
-67.351845
-92.425011
-56.239273
-68.092033
-160.663269
-84.889473
-43.873631
-76.528816
-85.430168
-96.915947
-78.473686
-86.582291
-123.193275
-137.348587
-77.677338
-107.912018
-109.937897
-125.093750
-57.478497
-113.608353
-82.921776
-72.365288
-155.309799
-55.456989
-122.392365
-70.368553
-104.502167
-167.053329
-59.759869
-141.834915
-73.257118
-62.271030
-83.477867
-75.505005
-48.461426
-57.236546
-97.909348
-87.087593
-147.325989
-55.187618
-100.980553
-72.809311
-115.552353
-108.844437
-112.841606
-93.904846
-76.667366
-84.000923
-76.970154
-67.757683
-89.788048
-77.227379
-58.603710
-47.795906
-71.940468
-102.562538
-47.870747
-102.284157
-57.861229
-81.155457
-59.460583
-122.535622
-38.925747
-68.179092
-76.954292
-59.933895
-122.727989
-60.799976
-57.958973
-94.331131
-68.448029
-85.241249
-68.848068
-62.970310
-107.044754
-51.222420
-87.884842
-123.185104
-74.279640
-106.827827
-52.529530
-80.048180
-100.406006
-57.936905
-110.068459
-67.019005
-149.199524
-53.560295
-87.900589
-93.937370
-61.103497
-75.096573
-71.160057
-122.243088
-136.748199
-49.625248
-64.085846
-108.810196
-116.198380
-73.148796
-56.347733
-138.333557
-65.109245
-69.456070
-92.560707
-55.922585
-54.106251
-61.248463
-51.461014
-86.927010
-62.595066
-59.780285
-38.417370
-131.938339
-65.213249
-94.362450
-63.378769
-69.869774
-63.309177
-64.345787
-70.944305
-127.075455
-58.146450
-135.256073
-63.712452
-142.651367
-57.771118
-57.951626
-57.514473
-95.053139
-54.839279
-56.633842
-86.433113
-64.837646
-97.770714
-128.831238
-59.191311
-64.399734
-61.785309
-68.514252
-90.560356
-63.560596
-127.490089
-50.937801
-47.259327
-85.370956
-56.897861
-105.317863
-75.934227
-162.748810
-36.820396
-65.362099
-61.197739
-92.710579
-69.712982
-148.250214
-73.511269
-54.536255
-76.342934
-69.598930
-129.072052
-47.713570
-50.342289
-32.798004
-119.332115
-59.583378
-62.371700
-62.095322
-51.922016
-79.793526
-61.853016
-112.001442
-89.839752
-56.423775
-89.922874
-134.091858
-72.208450
-51.560902
-56.540234
-41.516079
-68.151283
-60.313366
-63.830418
-74.473068
-150.844604
-74.915520
-77.745010
-64.679688
-62.461830
-83.222984
-50.705120
-133.507324
-39.180458
-56.646648
-133.413177
-77.035233
-64.247627
-105.286606
-60.894604
-146.512573
-84.141563
-62.458553
-99.640678
-63.117065
-98.105019
-52.072372
-61.704773
-126.279602
-73.892128
-73.030632
-127.381790
-89.680649
-62.720081
-76.267143
-88.172089
-63.058743
-69.175415
-98.454269
-93.913521
-83.190681
-98.177750
-117.946449
-64.124535
-58.042542
-76.121399
-101.510605
-99.542519
-102.367798
-76.668564
-59.535961
-103.450562
-56.812332
-28.223278
-154.233994
-152.940582
-44.021320
-62.490456
-110.009979
-152.150726
-110.533447
-109.176750
-59.997490
71.355888
59.880947
72.446068
51.170795
-53.511261
-115.780418
-115.757492
-40.242138
-77.593071
-96.068153
-91.145935
-65.813538
-69.690117
-57.459209
-67.581635
-62.988132
-155.575470
-55.128429
-120.352791
-75.700035
-140.665756
-65.448944
-133.788101
-104.495796
-80.003609
-61.175869
-62.933743
-72.524857
-33.778202
-80.818626
-59.930233
-155.599213
-54.161980
-136.271072
-47.864304
-67.540634
-91.998001
-131.140701
-93.610359
-165.914795
-112.124962
-59.638523
-63.720757
-151.864304
-38.211174
-49.444565
-87.845985
-65.509804
-73.761635
-64.703331
-58.408749
-75.857292
-66.635559
-143.370285
-66.721092
-60.178814
-62.379208
-118.243576
-103.056534
-87.487152
-119.643738
-74.656693
-87.805389
-123.248024
-83.013184
-69.662773
-139.648605
-39.547508
-59.949005
-61.223053
-60.116714
-92.434464
-42.553555
-114.154602
-77.945724
-77.022758
-50.763538
-97.500359
-71.532059
-79.217018
-60.894646
-101.754845
-72.944031
-54.041462
-130.486267
-93.457680
-80.787682
-75.898819
-64.957909
-63.904037
-69.604485
-56.643661
-63.432652
-81.150604
-109.290154
-96.200478
-73.391243
-59.155132
-66.456978
-92.608650
-137.224945
-125.617653
-85.993187
-88.305779
-112.234093
-66.964020
-130.881760
-19.376249
-57.187534
-62.803314
-99.582573
-69.884155
-138.845963
-17.334179
-81.195091
-73.473518
-51.050896
-54.267067
-97.240784
-57.819393
-63.319408
-76.517311
-84.293358
-68.308891
-102.925034
-112.778236
-70.226700
-132.076340
-85.158417
-60.187267
-67.770973
-95.503151
-100.917061
-91.679428
-56.914509
-170.432861
-58.341698
-109.478142
-59.699478
-68.650490
-99.071693
-64.323265
-77.660240
-75.519691
-110.935219
-158.601624
-84.990356
-60.745789
-72.195259
-53.025085
-92.007378
-108.219116
-65.502983
-61.083664
-111.503143
-75.054031
-57.889519
-114.770615
-69.520821
-97.510162
-81.594940
-75.905838
-120.044075
-30.578737
-80.861450
-93.957291
-57.503983
-142.173355
-67.537689
-93.797195
-82.780151
-50.392834
-61.326626
-66.691811
-65.685112
-120.679710
-33.639359
-46.999222
-147.486725
-87.104851
-110.198151
-58.813282
-79.481430
-61.968109
-50.701511
-75.309372
-168.845871
179.911514
-61.680260
100.249985
-110.992592
-59.014103
-64.801086
-53.966537
-64.892555
-59.070335
-80.346352
-119.108673
-76.585968
-138.902573
-112.790657
-55.123390
-64.173676
-107.061234
-66.883629
-62.655117
-107.249664
-58.454819
-147.697464
-62.882236
-60.696392
-79.881470
-59.203156
-100.911972
-52.812698
-116.533813
-119.136841
-118.630981
-57.024418
-61.125340
-146.125931
-62.037643
-57.929726
-101.439079
-70.637383
-66.266945
-56.117161
-66.607628
-67.316910
-60.223572
-70.643990
-68.458244
-166.063690
-112.503349
-95.412743
-62.194557
-102.711266
-90.316269
-141.202621
-94.707939
-64.703156
-129.701721
-117.886200
-79.022972
-54.075909
-78.120720
-91.760078
-71.547348
-94.705589
-83.770935
-74.861359
-60.035118
-142.324707
-92.968651
-119.568710
-37.885635
-78.072403
-63.981239
-88.356827
-54.517532
-82.488686
-80.739120
-78.352028
-61.711533
63.198971
32.911201
-124.355019
-59.614002
-145.095123
-59.158096
-82.289330
-66.632034
-140.024368
-71.760895
-78.637985
-131.941742
-147.181168
-28.452528
-142.519592
-67.699051
-108.621124
-61.081135
-86.909523
-107.263824
-157.704041
-77.137947
-81.275665
-74.226326
-59.241985
-60.709793
-116.355247
-92.702896
-59.764465
-59.518612
-66.196434
-142.638474
-81.021729
-65.858566
-73.691681
-119.029320
-49.915459
-62.590702
-76.692238
-49.012951
-50.981884
-66.496933
-88.730225
-148.891998
-119.286545
-99.119553
-122.415863
-57.228062
-65.628883
-152.411545
-95.598816
-35.660366
-51.475723
-164.867981
-62.387066
-45.165752
-138.842834
-78.588440
-61.904011
-118.669296
-55.572716
-42.976723
-87.232933
-76.998749
-95.581093
-80.846481
-67.335922
-109.364029
-52.326160
-66.603073
-53.068691
-154.873230
-74.446793
-98.641159
-150.059662
-149.309036
-99.130676
-58.851379
-74.307938
-43.994358
-89.420097
-119.773811
-95.734039
-92.587440
-103.833565
-89.361252
-71.856499
-104.928276
-70.609848
-79.003365
-117.026611
-113.335411
-152.887527
-77.319611
-83.716103
-104.235374
-117.841423
-56.154961
-67.386108
-101.783852
-58.300900
-112.505539
-65.960594
-82.116791
-66.849709
-47.924255
-153.344223
-52.704670
-131.886063
-48.943558
-59.412006
-51.037933
-107.988060
-73.213661
-55.859238
-64.139580
-65.728134
-56.552261
-105.975922
-53.193230
-60.773510
-102.694237
-51.820335
-82.272263
-76.909149
-35.275997
-55.225430
-69.424652
-63.040047
-68.509361
-167.171402
-65.048325
-82.389389
-75.645958
-55.871883
-125.602524
-143.620209
-51.654247
-79.102806
-58.907627
-131.065674
-98.463089
-128.253510
-93.186584
-67.048927
-47.616737
-86.056252
-61.398300
-72.868843
-102.348465
-152.961975
-55.652023
-55.929646
-124.920410
-145.472198
-133.068970
-176.033096
-142.554031
-48.925804
-47.571167
-157.267212
-114.969780
-96.844666
-71.470604
-67.701042
-153.634460
-94.790398
-100.642921
-120.533600
-46.553562
-61.220703
-146.912720
-60.766880
-66.778801
-162.994644
-73.458191
-121.785446
-79.940025
-146.370651
-57.846657
-69.042961
-85.797737
-69.242920
-70.290199
-26.800295
-58.320564
-64.500816
-63.159023
-105.859863
-52.995274
-155.031830
-120.452469
-131.871109
-141.161896
-56.785717
-93.972275
-87.537376
-57.467064
-129.908096
-61.182270
-56.100174
-60.576344
-98.194344
-99.601845
-73.698601
-61.256268
-73.514687
-54.087296
-50.562592
-66.535522
-56.286560
-112.256134
-101.608116
-109.679115
-79.762283
-122.860313
-30.491629
-131.437592
-69.066681
-77.496651
-57.996532
-116.436562
-155.945267
-62.293221
-91.141357
-97.250961
-89.699768
-151.633514
-64.445152
-58.161366
-60.088352
-66.176750
-46.380695
-71.127213
-94.464622
-97.675896
-95.480629
-96.043526
-132.851547
-111.289917
-64.112373
-53.170609
-59.695557
-85.859322
-129.550339
-55.122253
-77.703323
-69.667374
-90.106644
-150.186737
-63.011333
-69.577545
-105.560226
-61.876266
-76.632492
-128.519974
-96.572449
-71.163536
-68.373627
-115.796494
-75.073166
-26.792818
-60.639576
-80.192841
-67.676849
-48.138443
-90.913895
-112.284370
-67.157310
-52.789650
-56.099323
-65.027527
-58.731552
-52.205921
-60.788197
-125.777161
-80.824066
-53.838272
-136.894867
-74.585388
-84.367844
-80.151337
-98.255516
-117.117111
-128.986923
-63.966972
-89.042915
-149.013901
-60.868580
-78.891998
-55.930321
-52.044743
-82.621758
-61.230820
-131.896698
-53.016838
-131.469971
-103.989639
-102.003601
-53.301994
-44.260712
-161.421097
-92.859779
-88.279121
-51.167603
-171.956787
-54.861340
-125.212425
-78.214951
-55.342846
-50.064522
-57.629883
-59.097622
-51.071476
-70.036102
-52.403450
-100.082428
-63.251060
-48.790615
-128.656494
-70.961525
-31.628897
-166.297134
-55.589096
-79.702003
-52.937458
-62.680191
-98.696457
-108.062218
-96.918922
-53.955086
-68.410980
-123.593277
-56.216633
-52.198307
-50.694710
-80.419670
-125.819931
-88.153870
-50.301403
-115.992592
-126.272064
-94.648827
-76.121933
-60.506580
-64.206413
-127.295021
-130.816040
-106.760506
-40.733215
-107.165733
-80.524963
-74.163757
-61.498318
-68.620308
-95.696693
-142.866684
-71.557487
-94.208527
-106.397263
-109.618896
-82.796349
-151.197769
-154.287552
-80.928337
-72.748337
-75.142212
-73.964363
-130.669083
-61.927963
-86.991035
-59.768429
-52.969219
-71.722763
-60.805618
-63.310326
-96.241127
-81.283211
-70.983147
-115.929070
-80.929718
-145.274399
-76.577660
-69.278320
-62.243225
-89.315186
-70.918266
-67.257744
-96.739388
-59.679176
-74.104996
-110.432648
84.001320
-64.482628
-33.787762
-129.041031
-131.264236
-63.708553
-82.463997
-60.783939
-64.190224
-70.240654
-63.050827
-26.149378
-142.694748
-154.319534
-149.050018
-113.130531
-72.981850
-75.018463
-96.388954
-60.113720
-109.009064
-74.327461
-124.491447
-70.112862
-120.445160
-122.859085
-78.064049
-64.770706
-84.894112
-72.123886
-152.498245
-63.588177
-126.461929
-137.207108
-67.077606
-115.764023
-76.657738
-64.371513
-116.637825
-73.190651
-61.279621
-56.211895
-51.437351
-65.710144
-79.303207
-143.894012
-35.652969
-151.349991
-73.476143
-84.263542
-68.565002
-147.656326
-174.581665
-51.008938
-66.481300
-71.452583
-76.019821
-104.837715
-157.567459
-51.144283
-64.704971
-120.409920
-87.516853
-53.203041
-138.946426
-141.962769
77.332565
63.273598
30.046803
73.084396
58.621311
89.188087
-55.740631
-61.331306
-65.173950
-88.435150
-70.985390
-131.580002
-65.992599
-115.525566
-82.973213
-60.783939
-104.717117
-63.441383
-65.938255
-101.521461
-116.674744
-55.299774
-80.931587
-68.643387
-59.463139
-71.908951
-71.965401
-62.124897
-69.857903
-82.024117
-91.814255
-70.916855
-88.097954
-90.957039
-30.315783
-67.854027
-65.740288
-77.218498
-78.615601
-71.258011
-82.879379
-133.819962
-71.836220
-66.026176
-78.512817
-55.589920
-30.898708
-51.067204
-100.345039
-79.842445
-56.875557
-53.423420
-62.582745
-29.970430
-119.911339
-163.598724
-50.014130
-90.848785
-66.104874
45.373970
66.411964
87.965652
52.830822
92.576050
76.649078
44.744865
55.929005
-163.761475
-83.970268
-82.504044
-92.706039
-118.355927
-75.265694
-142.573715
-124.785278
-54.312778
-81.564255
-53.713654
-44.148777
-109.011330
-156.248947
-150.806885
-67.199768
-63.701427
-71.399391
-60.864685
-159.556274
-156.580429
-38.175659
-153.519958
83.693138
80.972076
64.886177
54.855591
47.703876
61.214420
54.939743
73.794060
-50.239021
-78.731010
-75.519386
-149.509903
-66.571877
-60.481007
-78.457657
-58.386826
-78.010590
-152.927155
-149.839172
-70.451195
-62.022690
-59.559540
-138.079376
-77.908401
-76.656776
-75.033173
-61.475353
-62.257156
-116.188721
-82.458122
-110.235115
-122.067467
-143.384232
-113.446388
-145.758881
-153.578781
-76.023270
-67.641724
-93.747879
-125.857651
-154.389740
-73.185944
-89.703651
-103.009270
-67.810402
-51.535770
-137.248245
-86.987114
-68.118561
-91.511871
-74.930176
-84.697083
-132.479324
-56.696739
-79.183708
-57.486816
-61.207027
-101.090485
-156.163849
-63.009106
-45.048996
-75.031395
-93.437737
-109.690376
-100.859413
-95.961166
-108.289360
-151.191055
-116.679497
-70.453934
-95.156807
-57.177807
-56.439556
-78.486259
-75.771645
-68.929092
-73.330894
-121.336662
-66.070595
-55.144501
-120.662415
-99.465065
-71.143578
-74.491295
-45.472244
-54.149635
-62.242500
-99.113754
-118.685829
-105.310402
-106.611916
-98.606407
-103.858452
-159.143753
-61.913532
-110.602448
-95.415726
-75.039360
-72.469536
-90.689217
-115.357162
-83.572487
-54.795742
-89.997421
-79.337471
-113.025864
-86.011734
-100.623596
-114.738770
-163.002869
-69.554634
-113.227142
-103.291382
-120.237549
-91.423820
-64.359604
-99.646164
-127.054527
-100.904930
-87.375435
-111.901711
-97.534286
-109.820847
-62.041161
-88.740219
-88.626717
-76.467026
-58.988934
-59.149536
-40.965221
-58.018730
-53.250965
-119.274002
-22.896879
-66.950066
-150.204391
-59.883461
-66.122116
-56.935505
-71.905693
-90.415344
-98.212242
-148.920685
-128.260132
-151.904144
-160.878525
-112.018021
-111.766655
-98.096657
-99.929703
-74.793053
-74.527199
-88.112183
-108.042892
-137.711761
-98.799652
-74.052498
-113.995590
-101.527969
-127.846680
-97.748390
-148.601028
-73.828140
-54.413830
-96.252357
-84.890869
-58.334320
-61.146172
-62.998989
-71.280472
-154.756134
-59.373737
-58.650551
-62.161041
-77.039772
-63.164890
-131.127365
-88.989700
-121.118813
-139.979767
-65.600624
-46.618919
-57.014545
-51.447060
-94.732315
-64.802757
-78.972305
-57.158703
-88.502960
-126.445152
-37.438904
-109.778351
-73.005486
-157.015839
-68.683220
-130.392334
-122.964043
-79.593819
-63.481968
-68.024780
-66.192337
-60.211845
-114.213928
-85.921860
-152.671143
-84.496269
-164.608521
-153.244904
-82.414124
-115.645836
-72.080650
-26.677277
-70.267731
-165.770050
-68.214737
-62.369835
-62.698380
-91.931198
-87.308784
-75.821953
-85.910721
-55.794403
-144.164459
-49.752895
-61.506794
-61.449085
-56.239010
-156.679535
-140.069366
-130.202423
-74.121124
-58.097218
-61.243256
-78.252541
-54.337856
-69.599129
-139.980301
-68.507797
-67.306480
-115.743530
-75.577461
-79.816177
-88.966042
-72.473152
-65.659683
-61.243900
-74.907227
-157.859497
-53.336411
-73.492828
-65.082748
-57.220901
-67.047150
-140.411545
-123.761009
-74.473976
-95.054581
-64.520393
-116.857567
-161.522354
-92.589272
-58.537334
-91.240547
-89.208092
-126.794617
-131.567657
-130.838989
-57.462475
-56.080532
-69.497025
-70.220940
-80.806465
-49.497570
-57.657249
-155.562363
-73.839630
-57.280411
-148.432922
-67.154976
-65.553268
-60.028343
-93.277809
-92.813911
-94.101738
-143.042191
-86.935196
-57.091518
-110.841682
-40.522415
-38.853806
-113.040947
-59.393826
-53.179523
-63.079853
-74.564423
-72.129684
-127.087654
-57.266113
-68.548050
-52.806812
-99.939484
-53.201462
-67.943565
-62.053837
-31.823046
-63.176624
-91.632721
-70.631554
-71.193962
-67.253716
-75.697876
-125.018013
-175.141449
-99.516411
-95.069870
-104.199211
-80.084053
-77.933640
-172.462418
-63.388741
-110.328560
-67.767609
-130.449234
-66.678589
-92.469337
-74.283234
-133.578598
-171.958405
-109.902573
-117.809608
-95.072586
-68.031837
-96.238014
-77.698799
-67.845894
-89.107689
-162.478577
-154.508057
-89.966591
-74.756332
-83.693802
-59.603439
-122.147873
-71.246681
-138.803909
-108.467529
-55.278938
-110.003647
-44.569843
-87.870308
59.196220
40.492672
81.130821
57.016296
71.559006
42.826141
59.351238
59.950977
60.407501
72.278725
50.297115
85.552834
47.872433
62.391411
56.335476
54.679298
53.282185
52.354729
81.175446
51.659149
70.519218
50.269150
63.426750
60.878941
53.144798
55.677467
54.901493
54.777618
61.518581
73.292923
65.039299
69.749626
52.015678
69.414513
63.999676
44.587547
97.914589
43.500557
-94.243256
-51.688740
-62.329674
-68.287498
-115.311401
-82.655075
-97.694511
-27.780735
-55.076733
-144.703644
-62.632843
-126.717186
-74.972420
-62.678375
-80.754295
-26.002140
-84.699905
-58.476326
-66.061447
-76.860580
-70.597015
-133.091751
-178.906036
-147.594437
-66.403847
-72.605888
-67.554512
-69.682045
-117.839539
-54.298782
-57.903862
-159.754303
-104.485725
-67.556770
-57.059364
-88.077904
-67.305901
-78.396324
-65.625885
-76.378830
-103.830162
-93.238838
-61.901371
-92.081970
-63.621243
-61.926765
-143.179749
-76.427902
-46.451702
-29.806322
-59.409214
-88.275192
-74.705421
-161.765472
-89.832245
-63.508091
-130.396988
-42.007599
-104.300346
-70.173943
-51.430607
-53.690815
-112.416557
-127.617294
-61.930756
-102.057037
-101.805305
-152.069550
-52.119465
-63.836449
-41.455997
-63.835976
-146.489731
-165.001129
-61.221264
-136.727280
-128.055634
-118.622429
-92.996819
-62.065044
-126.390213
-118.048981
-70.473030
-52.581261
-85.396278
52.775681
75.854538
-81.939590
-118.166420
-57.524342
-136.188263
-129.930923
-74.126411
-43.579380
-67.204063
-59.529636
-88.090210
-59.402813
-100.852837
-79.107521
-64.800491
-62.254417
-57.600353
-72.642914
-45.789646
-83.429314
175.991104
-57.154484
-157.377151
-95.948715
-62.656776
-123.630859
-86.157913
-55.307682
-53.572132
-26.583748
-85.430450
-59.425156
-71.047829
-76.573555
-62.651100
-57.482140
-151.142517
-70.507408
-80.632408
-66.142143
-75.882965
-52.063587
-60.862843
-67.400604
-112.206505
-115.138390
-26.434929
-119.048958
-90.302658
-174.011475
-67.691711
-77.551796
-39.143368
-111.799240
-108.516983
-115.967178
-64.237900
-52.016541
-61.550083
-61.560219
-57.723133
-81.823708
-102.972389
59.073551
-79.447350
-30.755342
-74.791199
-55.509315
-60.146751
-78.942276
-64.112549
-133.408051
-61.903744
-72.058395
-41.026272
-63.676868
-55.508080
-142.301468
-62.860207
-75.847595
-71.792862
-72.669548
-62.533131
-64.413994
-84.535973
-73.956085
-63.478424
-67.266678
-120.706535
-158.803650
-60.787289
-172.615829
-86.746086
-58.877895
-50.543587
-88.012886
-56.966785
-44.862812
-103.788559
-80.473869
-71.387474
-107.916534
-71.547798
-54.565331
-60.263924
-79.646507
-120.122353
-126.632439
-111.361107
-124.519791
-61.716118
-73.787422
-90.389984
-74.954803
-27.149851
-56.580376
-59.202908
-60.889206
-113.221397
-144.228241
-131.534348
-110.551521
-64.156349
-53.920227
-66.615150
-66.046890
-66.787521
-147.658676
-73.404884
-64.025467
-69.063484
-66.147636
-53.180679
-54.945633
-71.098442
-68.885017
-32.797848
-72.989693
-56.204029
-120.344704
-75.494568
-52.301220
-65.157654
-164.901733
-81.041252
-58.014942
-65.912308
-81.604279
-146.049896
-70.863480
-141.241043
-36.775066
-40.526451
-82.836342
-74.488182
-59.844624
-96.710709
-124.122795
-49.103069
-94.505371
-77.930832
-63.147732
-72.483246
-69.724625
-60.724041
-95.142296
-162.458420
-89.460190
-108.896080
-62.591541
-47.773197
-60.098728
-68.466293
-72.196503
-60.765671
-60.314419
-86.605804
-45.699146
-170.424789
-153.821838
-64.565773
-37.580982
-151.119003
-108.164734
-60.734516
-121.735710
-116.375145
-57.802425
-69.467300
-146.615265
-119.106812
-70.509445
-62.020752
-58.417622
-64.367867
55.974026
74.558365
87.227928
76.148895
55.747391
81.948219
54.184032
63.125092
67.732498
55.261742
73.649109
45.738174
-73.490433
-82.844818
-84.769920
-78.611679
-136.578293
-50.166149
-57.299847
-140.511261
-35.958904
-137.723694
-51.509956
-89.700584
-99.174774
-143.398605
-59.831470
-64.099335
-94.999329
-59.859680
-68.282181
-62.587185
-35.307449
-68.582802
-56.240776
-86.988564
-63.130917
-114.760231
-87.471535
-66.307503
-59.330956
-54.545750
-127.503616
-60.873814
-93.339211
-150.175491
-69.240379
-64.408119
-47.060959
-156.151779
-65.154030
-68.992149
-108.231850
-56.693993
-64.636375
-53.383770
-53.631924
-74.007935
-39.744682
-70.113777
-85.757019
-59.514904
-54.880161
-140.248947
-62.031528
71.698318
50.026443
48.623993
41.591717
-87.178444
-78.046516
-117.538780
-73.907806
-153.203674
-70.138443
-64.308701
-152.439926
-145.821503
-143.252853
-127.375671
-87.634132
-86.127525
-112.824562
-67.347900
-100.314079
-130.052780
-64.689224
-94.728951
-109.660057
-100.693321
-64.083221
-63.780373
-44.665424
-61.412907
-58.413597
-77.706078
-69.972702
-64.557320
-85.988541
-92.258759
-120.816589
-90.304276
-95.588058
-49.173588
-111.587799
-82.881187
-65.691841
-44.184849
-59.366108
-70.985199
-85.259918
-52.285645
-52.798737
-49.561546
-118.913643
-71.708038
-81.011292
-80.352898
-84.954422
-153.843826
-60.847980
-102.392464
-37.503597
-74.399178
-51.545910
-58.243664
-59.279572
-58.836784
-53.562134
-49.677120
-129.845581
-74.322548
-90.815331
-116.452141
-108.205132
-152.040695
-33.492081
-60.848465
-115.926086
-144.044769
-52.700378
-56.665878
-58.104198
-78.315201
-74.528915
-64.096786
-168.568848
-49.867565
-72.746178
-71.430786
-56.867321
-55.493385
-58.791901
-72.954300
-75.284172
-64.472603
-67.544014
-96.700096
-79.342613
-102.088837
-168.777344
-99.607986
-77.964394
-66.735435
-145.703781
-86.927673
-108.132896
-71.406982
-98.462379
46.062065
74.155167
79.525261
75.014954
53.550900
59.804825
-68.972992
-75.467247
-73.174026
-78.567230
-54.027267
-98.506470
-76.350174
-56.962261
-93.361282
-88.293625
-63.540432
-72.626160
-133.465393
-62.375492
-75.876884
-50.302773
-146.903625
-51.886837
-57.938526
-163.390244
-97.903786
-81.848541
-120.224358
-113.828850
-79.855087
-65.989342
-153.743744
-175.236298
-152.468933
-58.238567
-55.461540
-68.591293
-63.706291
-96.157753
-63.323227
-80.153320
-66.161285
-63.334675
-62.004433
-60.014343
-85.770966
-62.572521
-83.419502
-76.411606
-83.012230
57.644184
80.510925
92.328133
-62.005650
-59.921028
-50.415627
-130.149399
-67.445282
-107.073669
-48.491314
-58.624146
-71.853767
-58.453991
-135.977631
-160.917465
-65.277061
-87.770348
-118.593117
-112.838966
-65.867065
-61.674992
-53.617130
-143.235077
-63.319115
-163.805801
-156.020752
-109.179268
-69.512444
-84.970810
-76.398979
-32.337353
-140.466843
-65.062561
-145.196075
-66.490448
-68.571884
76.851662
-87.984505
-65.941917
-87.681664
-55.191399
-65.365097
-64.155151
-71.107468
-51.931538
-36.536495
-147.603119
-114.397102
-64.514450
-82.774544
-56.676765
-48.985027
-40.579456
-61.243023
-48.653358
-65.429619
-56.264870
-28.495321
-101.856033
-61.151642
-58.024994
-95.054184
-97.232750
-70.351135
-52.314018
-35.857529
-60.217976
-60.629578
-95.416420
-41.346123
-65.858719
-60.420971
-66.454414
-58.465897
-37.044399
-87.787727
-66.648766
-55.060501
-60.489151
-162.878891
-68.834801
-71.167572
-62.432510
-55.195534
-49.897270
-61.682125
-83.736008
-75.232834
-54.299030
-62.813354
-38.277256
-62.510967
-52.643559
-68.889725
-81.962227
-70.030388
-113.526688
-69.064529
-68.089714
-68.853233
-62.086117
-64.005394
-43.215054
-51.007786
-121.202904
-74.335754
-73.744308
-53.084244
-103.787140
-139.256653
-94.974876
-73.492165
-61.858635
-42.897030
-53.896961
-67.001541
-68.735397
-65.929825
-122.891899
-56.602028
-63.189075
-58.013344
-52.190437
-149.660904
-109.425186
-131.798340
-64.850807
-55.985264
-79.598473
-53.834038
-144.570923
-60.495609
-66.289383
-80.221153
-133.710175
-101.221375
-92.459122
-135.266800
-64.449799
-113.293663
-86.811295
-66.105324
-86.716278
-88.254005
-63.101322
-55.646496
-83.700493
-122.249969
-49.073433
-70.753082
-141.787445
-44.704952
-79.380005
-77.664230
-60.833939
-104.699135
-119.649704
-59.246910
-80.032539
-69.675797
-179.001221
-64.863411
-51.959686
-66.415871
-47.939583
-145.066193
-107.344460
-59.113625
-18.610846
-63.189438
-77.015846
-81.962067
-78.872871
-70.061607
-43.843227
-58.374550
-55.667515
-62.256039
-41.039616
-62.971855
-92.702919
-78.867409
-152.899841
-58.693062
-85.965050
-51.741714
-114.267563
-119.437424
-67.355156
-72.914604
-118.110695
-72.128365
-72.942902
-48.364929
-59.756523
-69.295357
-65.220917
-68.410027
-55.098606
-74.539955
-156.241196
-111.915840
-48.422794
-66.259148
-62.393078
-78.074295
-158.803238
-67.461517
-160.304947
-59.416645
-86.540985
-142.596603
-60.207745
-144.471359
-128.443619
-76.553581
-89.909821
-29.264517
-145.108078
-68.306259
-95.039436
-56.288471
-56.198200
-79.222450
-97.749588
-43.707424
-70.103088
-74.916351
-150.584961
-145.537766
-102.137337
-99.744965
-81.399406
-50.994823
-78.340889
-59.744072
-67.714233
-49.224167
-113.620430
-80.759766
-49.402542
-63.715664
-44.622589
-157.616425
-61.989830
-59.503902
-42.799286
-101.100334
-91.542542
-50.989395
-68.934059
-160.721848
-17.069775
-74.156097
-123.476494
-65.012421
-75.096901
-102.968330
-111.562279
-81.769295
-86.729385
-97.657753
-77.904785
-168.047104
-133.781662
-107.636688
-62.506321
-59.590343
-137.097046
-99.591370
-124.094505
-59.755783
-144.600174
-66.435112
-97.350311
-76.954620
-79.228981
-57.736153
-61.335480
-71.165207
-67.185112
-101.909370
-56.418186
-59.508656
-165.976990
-53.583023
-70.115929
-55.105438
-71.004539
-33.693764
-74.710655
-87.522507
-71.922554
-64.516258
-70.633369
-38.789654
-156.361115
-141.821716
-80.463844
-94.166153
-63.945129
-98.817200
-57.127079
-64.074135
-59.546303
-92.764580
-71.411469
-76.656265
-27.645880
-77.791824
-49.317944
-54.790009
-155.201691
-64.609993
-55.015797
-45.528793
-135.126953
-157.223877
-120.239189
-71.849045
-91.823288
-66.443359
-76.679382
-89.869377
-76.252815
-105.117523
-140.526428
-152.444397
-110.708038
-98.613708
-95.535187
-134.816559
-63.960922
-147.934921
-65.232208
-73.958511
-69.577713
-74.359726
-72.572823
-80.162766
-152.983414
-69.802956
-59.663830
-172.520065
-62.765564
-139.617249
-60.922386
-43.795551
-149.327408
-157.242813
-165.289017
-139.027573
-55.830326
-63.192608
-140.166672
-145.720932
-50.631832
-56.026062
-66.040764
-144.381622
-83.743042
-66.245308
-40.232018
-64.340225
-37.044746
-149.420502
-101.276619
-154.830353
-55.037148
-67.045166
-51.537010
-133.399292
-71.238167
-77.608513
-145.512970
-71.714752
-165.887329
-84.727570
-59.359444
-51.751194
-148.082809
-162.050293
73.213608
62.540192
69.702682
-59.772274
-95.035172
-72.287102
-98.657860
-107.967972
-63.869801
-93.652145
-131.196671
-94.760506
-129.722305
-170.994476
-122.157326
-49.982761
-89.081261
-152.660019
-113.099403
-104.945900
-70.831589
-114.521652
-64.228935
-61.365940
-130.001251
-83.737198
-146.110397
-41.921822
-66.456161
-77.587212
-46.608257
-36.041306
-57.825043
-56.311886
-66.770706
-78.535782
-72.000381
-107.510872
-84.138382
-103.172279
-68.849297
-126.840485
-144.792496
-72.093048
74.782089
-95.187920
-93.965622
-66.144547
-108.529854
-68.538177
-59.563194
-76.251259
-161.084702
-62.382164
-58.540592
-126.990532
-148.749512
-65.630577
-151.217300
-61.470127
-56.637409
-72.351501
-128.717346
-71.455544
-66.584488
-61.908421
-112.315392
-56.529610
-166.432083
-110.579903
-63.706387
-62.256077
-136.962173
-70.055931
-105.996437
-61.972351
-162.204041
-162.566498
-100.110680
-90.050262
-61.535057
-144.804184
-112.159775
-70.208641
-97.075356
-96.478584
-74.963203
-73.897285
-73.381935
-62.714466
-75.731033
-75.513626
54.506203
68.936783
53.222755
64.367287
82.446175
87.545151
-153.426086
-20.266693
-46.047493
59.982071
-55.595661
-52.183929
-82.804169
-123.029526
-154.612839
-89.234749
-69.275322
-155.085632
-159.296906
-145.427307
-66.306793
-53.808170
-86.481407
-68.009911
-80.380432
-71.194885
-63.739204
-74.094131
-61.983330
-70.102249
-92.799782
-91.117126
-74.246635
-22.118427
80.596291
90.750946
80.871895
-73.559036
-77.170784
-47.681438
-65.756714
-61.909126
-55.829681
-119.037216
-94.066887
-52.799316
-60.784584
-48.934818
-83.449402
-126.929222
-61.240982
-62.737785
-89.264191
-70.482796
-53.178989
-60.534817
-58.327339
-151.759384
-78.345345
-70.312325
-50.388447
-63.660351
-58.989132
-83.342010
-80.211754
-73.124802
-74.032433
-141.124619
-74.169243
-97.827057
-40.746094
-123.846817
-64.856155
-64.736816
-112.264244
-62.935326
-64.680984
-72.125717
-60.273384
-93.566010
-165.298721
-125.908409
-96.889984
-101.825478
-87.357613
-74.071869
-60.605083
-69.753922
-55.166233
-72.290558
-67.715515
-104.415695
-147.452438
-156.119064
62.852505
66.869102
81.218163
-145.136719
-79.144127
-144.998917
-142.903687
-63.237141
-113.733604
-121.184448
-134.553848
-69.676338
-112.169456
-51.475716
-53.144405
-121.291595
-108.428619
-168.994644
-112.188354
-57.496605
-107.262871
-104.207970
-115.113075
-103.573898
-80.223473
-173.006012
-88.170952
-115.589386
-74.925392
-76.858978
-72.350662
-147.283356
-34.625500
-64.494499
-70.248047
-150.605698
-59.721981
-165.655243
-128.959320
-49.112198
-148.507050
-71.199448
-100.099556
-71.939110
-119.766006
-80.750450
-106.876442
-163.321487
-101.634186
-87.925049
-63.465225
-37.345043
-145.133133
-59.804852
-79.880325
-151.811111
-111.205788
-53.452282
-109.033325
-55.047867
-66.049385
-82.427483
-54.296917
-75.976517
-58.783405
-83.509361
-68.791321
-77.294266
-84.800766
-87.506363
-58.692398
-66.792099
-85.674225
-109.328293
-130.800354
-90.901199
-58.959305
-168.727417
-66.981552
-89.853439
-58.507008
-139.101273
-104.040009
-92.133690
-72.035767
-155.944473
-73.811501
-51.142605
-150.760345
-145.607788
-108.751595
-75.238617
-80.049957
-140.506866
-112.516258
-39.456783
-70.544640
-156.766937
-45.223686
-128.451187
-68.266777
-52.395954
-137.136032
-49.656677
-118.830162
-53.716183
-76.954948
-139.812088
-146.791351
-95.999947
-42.983025
-59.243992
-59.142681
-61.379314
-68.845978
-73.645065
-67.363701
-105.612450
-91.315468
-127.831406
-54.990559
-153.018845
-61.646885
-61.423935
-73.779701
-102.872169
-55.063454
-55.281422
-64.519524
-57.370110
-56.282032
-85.192810
-106.823906
-151.370834
-143.359039
-66.510284
-67.182335
-73.249741
-145.872787
-155.713196
-70.591415
-64.324593
-140.438095
-49.831055
-68.490044
-66.212418
-151.025482
-126.888229
-66.156021
-59.244751
-55.714401
-88.962059
-95.235802
-155.589203
-64.931847
-109.407501
-52.812698
-84.503494
-72.040512
-149.526596
-59.065712
-135.041931
-55.507374
-100.305214
-29.681952
-71.938400
-89.253906
-171.273834
-73.145065
-77.388161
-78.386322
-156.440781
-116.165718
-110.405602
-60.612789
-65.457664
-143.897278
-122.350700
-81.406548
-120.175659
-52.725174
-65.032715
-65.557152
-42.708405
-54.901943
-51.652649
-45.889313
-61.716473
-56.789463
-91.386673
-64.624634
-131.213501
-61.342552
-154.321716
-66.329536
-104.101089
-68.832375
-56.566582
-59.659576
-150.497421
-83.431480
-153.446625
-55.223587
-68.447998
-148.053101
-66.174942
-78.287209
-42.665874
-85.980721
-72.020370
-55.799561
-34.855236
-58.759651
-69.566719
-72.946266
-152.213821
-136.986389
-57.054413
-45.327847
-83.255928
-141.878647
-135.820404
-105.808853
-111.803062
-96.961937
-69.116592
-60.625008
-53.974056
-110.240997
-99.802910
-74.224045
-63.016544
-99.029633
-77.480721
-93.673241
-68.200706
-55.051083
-152.455231
-58.100071
-50.110859
-128.295822
-60.308681
-71.819771
-76.653252
-59.960766
-115.411911
-64.173889
-69.457611
-60.107609
-86.098320
-67.532661
-76.108032
-61.713490
-146.227692
-126.468132
-74.672966
-132.001083
-73.967957
-58.984211
-103.904671
-65.251129
-75.647629
-107.999779
-51.084568
-141.379318
-78.664558
-63.202286
-75.286583
-37.899506
-61.955742
-70.231834
-47.216660
-123.828171
-95.331116
-62.012882
-71.016586
-64.306259
-77.159042
-55.806904
-62.136753
-109.636063
-97.240700
-119.447639
-48.440643
-54.996284
-62.134487
-99.218628
-98.438828
-60.035133
-98.099693
-84.278320
-84.618546
-69.494217
-55.809010
-143.901215
-148.556839
-156.076416
-153.725632
-48.790325
-100.159668
-69.213402
-66.910728
-86.162682
-59.562401
-149.234833
-59.554607
-138.778122
-143.385223
-67.620773
-82.368004
-30.121553
-87.450577
-63.597542
-57.962429
-63.054119
-53.311783
-44.747452
-84.118858
-68.812263
-64.127495
-67.931969
-72.988808
-172.321548
-58.619049
-61.159203
-62.762829
-144.795624
-140.981018
-156.625717
-133.414734
-60.815002
-60.526703
-58.799953
-56.366081
-63.334805
-55.370079
-80.763275
-56.805805
-77.914474
-62.723408
-68.160896
-65.373108
-116.285248
-112.927223
-86.728752
-118.713776
-99.617439
-103.004463
-109.448639
-54.740250
-58.592625
-72.340630
-53.255020
-133.989182
-22.467337
-83.633774
-49.569920
-64.574959
-65.296722
-89.285202
-92.330193
-146.683456
-79.755905
-124.041626
-75.126411
-66.542854
-90.252121
-122.106018
-70.387436
-115.925323
-63.433056
-114.683800
-52.906139
-93.274635
-96.972443
-146.539536
-84.450813
-64.605865
-114.686455
-64.878563
-58.810604
-125.699760
-43.540363
-87.601990
-81.239281
-58.436615
-76.411919
-62.057465
-68.077721
-60.659725
-46.369545
-108.886192
-58.959713
-95.667068
-47.840137
-143.062378
-145.925461
-94.891632
-159.980362
-116.604836
-99.127815
-71.743210
-114.295654
-105.248337
-93.943565
-73.765701
-54.871288
-150.058884
-55.225029
-104.450035
-60.520725
-117.588943
-98.109108
-91.677864
-73.798767
-74.359642
-68.151505
173.469452
-68.791756
-54.001896
-89.294746
-61.440334
-59.779057
-60.609074
-57.074028
-80.750626
-154.999039
-76.715279
-95.112801
-145.033920
-58.185776
-64.007240
-57.313171
-149.496338
-65.851288
-65.224640
-63.995754
-84.625565
-65.219734
-61.870083
-137.101151
-57.952145
-78.532387
-49.631599
-69.222816
-60.147121
-98.956802
-58.880310
-65.275475
-125.282845
-72.117569
-69.983932
-71.666176
-58.909882
-68.486359
-88.572075
-52.439381
-72.301208
-71.331070
-50.621296
-58.956627
-59.542137
-88.823372
-71.523582
-64.736488
-51.644985
-48.665913
-83.669762
-65.757805
-86.740150
-71.035477
-71.188004
-108.186035
-47.864277
-67.235001
-75.228043
-113.655174
-76.138786
-59.053532
-68.751480
-156.691269
-98.993477
-85.529030
-130.750320
-129.335388
-76.029892
-168.399139
-64.935623
-111.625519
-66.488098
-79.320000
-89.736565
-55.106796
-68.954224
-97.017418
-152.133224
-75.863663
-76.679535
-122.669044
-135.747131
-95.760445
-129.849136
-64.809746
-73.149887
-64.260544
-123.948120
-75.011261
-65.301849
-110.873421
-85.197632
-30.385000
-55.234634
-61.635147
-60.013775
-63.299118
-70.063934
59.060497
68.345108
-71.260666
-41.515896
-58.112228
-143.439194
-154.172668
-65.323425
-55.925724
-58.654526
-115.299805
-61.107452
-95.597687
-92.096924
-67.108818
-74.982086
-53.898331
-70.134308
-85.002815
-58.111328
-69.487076
-66.396179
-84.540771
-57.690125
-57.675514
-58.966530
-84.251282
-155.267654
-163.477737
-54.959412
-56.626537
-79.324699
-68.335358
-151.979996
-110.273529
-99.662895
-91.066368
-74.707169
-63.049034
-62.469425
-56.269279
-71.767059
-167.809250
-79.663933
-51.489651
-111.227081
-94.197144
-62.441559
-100.161575
-96.404549
-64.239532
-56.416618
-60.188881
-153.740204
-170.255508
-98.973145
-114.275589
-68.963394
-63.218342
-108.630516
-63.258217
-57.819473
-84.052803
-127.018532
-45.752579
-155.844589
-29.734653
-123.523705
-57.047989
-152.243729
-144.932938
-91.968414
-57.511509
62.928429
44.109276
62.855122
35.631802
62.441212
69.041161
47.728256
46.100174
56.804401
45.078827
35.421062
43.859352
50.560497
-85.739029
-57.468136
-86.677544
-83.037407
-103.801064
-112.466354
-93.055244
-60.688019
-59.585419
-144.947296
-156.005432
-103.001297
-101.143578
-64.279648
-135.397339
-115.903000
-55.031048
-56.609962
-119.702026
-64.872208
-69.968239
-61.354404
-82.018768
-145.119171
-60.849026
-58.257023
-69.132950
-65.159821
-60.743343
-149.169678
-112.751816
-56.138542
-72.249481
-66.325676
-56.549660
-55.057178
-63.369972
-57.382862
-40.988293
-60.807709
-47.590729
-70.592148
-148.371460
-41.267624
-53.045731
-44.508640
-45.475857
-131.038696
-74.155525
-167.990616
-81.872864
-72.019691
-57.519424
-57.586723
-31.078424
-58.156982
-51.193306
-58.509186
-141.360489
-66.026993
-144.504837
-55.169540
-64.380196
-61.593700
-87.315010
-143.978638
-104.892067
-116.872398
-100.604515
-53.659775
-106.575211
-70.697906
-98.514473
-57.731773
-58.728359
-139.146683
-140.623306
-65.229012
-47.870770
-63.959118
-79.561821
-67.544228
-143.924423
-76.113976
-84.824402
-143.598160
-98.468864
-54.527283
-69.436882
-78.144386
-59.871597
-89.969559
-142.060120
-26.270281
-96.184204
-77.660103
-98.127731
-126.027908
-73.525948
-125.649193
-112.012840
-51.982048
-63.609383
-50.312706
-66.685799
-55.632511
-46.120991
-54.412746
-175.245148
-159.163223
-68.815704
-70.823563
-38.695305
-72.804443
-69.781281
-60.820194
-158.375259
-157.076584
-154.820679
-123.652206
-100.858109
-65.806686
-74.976135
-119.974602
-86.698509
-60.312542
-59.684357
-70.842949
-61.328232
-62.562645
-159.564880
-94.395821
-56.880329
-58.467651
-49.895950
-93.426735
-63.734554
-81.213509
-70.222275
-85.324806
-65.552246
-56.754086
-128.680710
-150.854446
-55.906200
-74.293449
-27.241289
-56.943722
-97.124268
-28.565464
-37.819176
-75.455788
-96.971672
-64.949280
-64.462677
-92.296577
-79.170532
-131.615021
-86.053123
-66.602943
-60.955467
-143.511139
-95.664665
-56.490150
-68.694298
-63.649353
-86.102203
-68.679337
-129.773209
-73.981094
-163.833191
-154.214981
-64.979904
-68.368385
-61.844971
-103.420784
-134.846039
-71.145447
-64.506554
-112.049919
-138.899597
-41.511299
-101.274246
-71.746429
-114.620827
-60.823502
-90.924225
-111.577324
-62.363831
-53.489029
-121.346497
-92.437553
-109.125488
-55.647911
-123.575806
59.466129
37.827637
78.962013
46.745197
47.486698
52.142799
95.056847
16.297112
-106.654602
-81.150269
-93.501785
-101.199013
-96.434906
-102.374214
-130.173615
-124.825897
-86.731323
-90.360069
-121.659706
-160.793716
-69.320023
-69.027542
-69.029869
-157.716675
-78.971260
-92.288078
-106.885544
-90.620354
-82.804565
-83.011559
-54.422661
-99.856682
-114.488159
-106.587402
-97.793556
-135.392578
-60.043842
-57.173763
-54.472816
-75.181419
-161.353104
-68.842522
-55.976715
-70.907990
-78.722771
-38.055870
-120.708862
177.124023
-99.536827
-53.165493
-59.050232
-70.328957
-60.538177
-82.117638
-97.051300
-172.125229
-58.178989
-89.557724
-55.245872
-97.990120
-157.223846
-85.448158
-84.341301
-99.405716
-103.589088
-111.417839
-90.954262
-122.738449
-72.357300
-76.089729
-83.777634
-106.489594
-90.138481
-113.917603
-93.307297
-56.715965
-120.799210
-59.671959
-89.199783
-106.965767
-92.001465
-71.703552
-153.161758
-98.812927
-61.099220
-72.391113
-55.839081
-75.840843
-72.934097
-133.416077
-152.749130
-55.865917
-135.245880
-32.131413
152.376129
-60.437813
-60.202724
-110.499626
-62.379772
-73.344475
-163.929794
-65.995201
-72.652214
-90.633492
-64.839279
-112.073357
-54.409698
-152.270432
-71.354706
-49.764427
-58.909435
-35.231548
-60.190910
-62.243195
-49.842480
-79.819756
-71.852821
-144.656128
-73.069572
-91.789688
-61.991108
-61.377697
-134.301636
-61.814861
-42.171165
-138.740738
-82.193314
-133.272202
-81.097977
-66.002945
-75.229523
-156.330276
-54.495708
-65.264854
-131.445435
-91.917793
-149.266830
-76.089340
-62.093868
-117.989502
-69.336594
-133.626190
-57.814884
-139.647858
-129.478226
-92.663002
-145.078201
-58.266148
-61.610989
-65.112610
-65.129349
-86.028946
-54.644711
-70.263115
-108.831139
-76.797112
-106.483627
-92.235344
-55.514656
-47.270779
-104.433853
-58.875149
-100.585983
-166.829010
-57.886917
-94.464844
-107.497917
-67.522644
-155.182739
54.253185
42.917778
87.044968
63.654873
-123.159958
-132.205078
-73.167053
-171.710785
-82.885765
-86.881432
-46.406189
-60.407322
-41.713348
-74.686523
-141.015625
-77.322952
-47.843182
-152.612518
-67.892845
-122.960556
-56.748928
-156.617035
-151.593323
-133.023422
-69.282127
-59.324574
-75.986649
-80.542000
-50.035343
-55.822182
-148.861557
-97.135025
-67.005409
-70.423882
-152.729492
-67.478249
-49.581154
-101.011757
-67.839417
-78.821053
-71.014526
-57.539375
-65.154602
-118.196304
-99.691971
-119.382751
-75.493980
-67.345558
-108.206238
-98.621086
-65.782433
-70.374481
-81.799362
-116.937584
-91.169266
-64.117104
-119.991020
-106.872360
-69.794670
-55.182869
-43.585682
-63.362499
-79.997604
-71.170837
-155.945023
-65.611588
-117.798630
-139.775101
-67.530693
-61.551754
-118.880409
59.347210
-52.041058
-110.602997
-54.489773
-56.937534
-82.655800
-69.699837
-54.582333
-101.067993
-64.527443
-69.834534
-98.793983
-67.242020
-83.956070
-119.163422
-78.521179
-101.440598
-102.914337
-140.579605
-113.545280
-124.690079
-102.681610
-47.397755
-93.488388
-110.953621
-115.491714
-53.305885
-59.089481
-108.910027
-112.838737
-120.812569
-61.122444
-75.531502
-51.983288
-82.022659
-64.661545
-126.221382
-32.570198
-47.986607
-54.676048
-64.538033
-50.296677
-53.697918
-81.296654
-100.388954
-148.877182
-112.515625
-134.223602
-55.060204
-77.816010
-69.200241
-67.888351
-87.157707
-120.834015
-91.068565
-19.854599
-86.434845
-158.837967
-55.033428
-63.118343
-63.462753
-59.745239
-134.172241
-67.423241
-62.925732
-56.328968
-65.489845
-97.063713
-69.240089
-99.875114
-67.602631
-96.657181
-122.608719
-114.895035
-96.705185
-88.866386
-122.610580
-91.396454
-77.532219
-63.739159
-84.941696
-56.989681
-46.878925
-74.075661
-121.866745
-64.381920
-117.300568
-113.254860
-76.931412
-86.851318
-119.374527
-72.009224
174.855118
-74.429619
-64.002861
-116.360992
-98.502922
-131.118530
-56.736385
-65.544716
-57.320862
-91.405144
-79.508408
-84.510941
-63.790222
-110.668488
-69.531075
-139.409470
-64.815811
-52.169865
-85.546509
-55.358055
-70.679932
-31.834881
-49.010544
-71.082802
-55.548161
-67.603134
-83.692451
-58.537605
-87.222870
-170.603668
-118.410362
-82.744324
-78.281097
-50.422298
-74.905174
-68.762840
-71.773117
-161.535843
-87.594131
-76.036697
-125.423126
-60.515915
-112.136734
-98.362122
-96.579964
-56.600807
-154.795761
-179.251907
-125.968491
-61.221386
-162.467957
-59.285179
40.542465
72.140045
-78.717369
-68.619781
-86.252151
-72.717499
-63.915226
-40.115013
-51.591072
-63.800991
-74.353477
-64.621658
-57.052250
-45.621727
-80.307793
-90.154465
-129.657852
-56.670589
-151.285217
-48.228512
-60.570148
-59.951866
-58.789974
-63.916618
-90.179405
-75.628006
-145.024307
-61.756367
-79.470215
143.095596
-83.362411
-90.271362
-79.454918
-59.020195
-70.630516
-157.834274
-88.870056
-66.006821
-101.661148
-73.866089
-61.147881
-97.897247
-56.128155
-48.470295
-71.662201
-111.787804
-54.713200
-122.849060
-109.967476
-85.605865
-63.722977
-57.267982
-113.113640
-61.994427
-63.954002
-92.431206
-52.954678
-64.145790
-42.437191
-55.996616
-84.675888
-145.153381
-62.612053
-80.762314
-55.009853
-124.502609
-101.573448
-83.573547
-79.497406
-82.036736
-55.311367
-151.777969
-74.244827
-92.481567
-126.476357
-64.814659
-61.733692
-58.134571
-57.832348
-58.391251
-73.022514
-107.901131
-62.957607
-59.808662
-72.820892
-88.805099
-57.475574
-120.203865
-63.505600
-58.111275
-139.277527
-62.866142
-80.042450
-71.972107
-106.715919
-74.580994
-97.696930
-146.949722
-77.997231
-55.316853
-104.933960
-55.527531
-59.327087
-90.860947
-66.986557
-58.309486
-73.935181
-90.679543
-84.107903
-97.059891
-93.592873
-95.689140
-96.933052
-101.613205
-170.460587
-60.806465
-86.363228
-59.792526
-104.972588
-51.801083
-65.000061
-97.833015
-105.107422
-122.036430
-132.879532
-146.451828
-114.626717
-64.887367
-60.338966
-121.254646
-160.087387
-39.716892
-76.529015
-47.916470
-75.890060
-44.102249
-62.584610
-48.597942
-65.614265
-81.464676
-153.500015
-72.439178
-66.049591
-130.966003
-83.892685
-58.153191
43.278545
76.317604
69.920883
-67.529175
-115.709366
-113.794266
-104.354660
-80.833298
-113.476593
-63.099079
-157.215027
-81.678429
-134.404587
-58.784779
-66.606400
-83.979294
-64.488228
-146.888138
-116.587280
-56.810951
-105.946884
-67.490204
-66.332825
-52.505554
-67.655655
-70.289162
-40.767559
-74.338394
-93.203865
-67.561890
-130.638351
-62.223061
-94.540276
-157.874725
-61.020523
-55.388565
-83.983528
-126.732239
-97.940758
-141.896606
-101.065369
-97.782776
-121.220551
-82.607559
-87.014648
-55.128574
-62.659019
-65.694206
-55.640209
-58.098671
-54.434216
-155.807526
-75.459312
-135.723770
-93.884315
-60.453270
-63.649189
-83.214012
-56.862736
-87.827988
-71.895981
-81.238274
-81.339516
-54.898117
-48.785038
-75.900848
-112.126648
-62.659332
-113.417229
-58.234283
-64.149162
-52.354172
-60.867802
-121.864311
-107.850349
-73.306694
-157.890198
-123.539551
-134.992798
-36.245056
-49.562149
-58.731953
-102.065163
-92.277519
-165.879105
-62.861015
-79.006851
51.019985
39.141716
61.000553
80.080902
65.686478
74.184143
73.223877
48.650974
76.769875
43.699902
-60.619743
-131.363998
-70.913040
-55.945026
-97.694313
-62.931385
-67.483765
-66.323730
-71.652512
-56.928299
-112.529488
-52.851151
-98.357536
-88.943886
-80.622490
-157.394440
-88.530769
-95.723587
-149.830429
-79.288155
-151.753448
-49.533730
-35.135616
-71.380135
-58.910912
-76.260483
-70.094475
-113.136696
-71.819206
-54.642117
-66.694595
-76.439423
-59.533772
-56.766350
-150.828796
-51.916618
-110.562592
-66.512657
-53.700581
-71.513458
-65.073578
-71.163803
-138.953049
-97.067223
-55.727493
-142.094421
-73.113182
-57.206551
-70.579460
-55.382759
-91.607765
-109.864914
-66.013794
-79.368881
-93.258888
-145.951767
-135.380463
-94.705864
-111.278366
-85.410568
-88.809433
-141.359879
-76.568886
-59.822071
-43.022179
-97.251938
-44.896057
-64.343353
-137.436737
-123.971573
-45.060192
-55.528351
-63.710438
-121.959602
-89.774178
-77.806343
-60.973701
-135.015747
-70.162338
-43.538914
-59.825092
-82.221786
-146.682190
-68.207916
-97.603630
-62.157299
-126.834145
-64.701714
-120.771957
-157.192444
-154.076721
-74.378647
-163.103302
-136.205994
-101.349701
-62.474262
-103.325043
-106.458824
-101.122742
-119.374596
-93.130669
-109.965141
-64.043274
-116.264420
-88.036972
-82.212250
-65.389854
-94.859802
-50.271423
-126.801155
-164.386597
-63.360996
-134.020920
-81.001938
-89.490318
-152.062973
-41.924545
-161.359665
-143.191833
-80.941948
-57.394466
-158.067947
-56.597378
-64.819939
-155.819534
-119.409431
-62.223934
-101.854416
-85.216507
-63.493279
-77.352776
-77.714523
-71.230583
-78.454796
-138.754608
-79.498146
-150.516998
-125.727737
-99.010574
-68.812378
-73.849731
-49.889400
-61.411804
-61.750782
-123.195885
-59.242004
-38.888321
-37.115597
-52.449619
-73.323669
-64.273247
-52.995754
-59.590824
-46.785137
-62.672329
-112.606712
-73.086548
-82.082069
-21.404963
-67.556732
-78.998421
-123.039734
-108.337997
-74.712135
-100.382607
-62.617928
-82.084145
-30.936371
-119.143112
-67.404091
-71.773407
-36.875614
-47.980061
-62.328846
-66.053467
-88.721481
-41.075832
-54.218170
-58.805294
-168.078842
-113.569145
-87.487167
-90.028290
-67.615822
-102.013329
-94.711784
-57.942192
-52.006115
-67.781578
-58.690529
-69.034279
-93.680687
-101.212509
-123.914909
-155.118256
-61.460476
-147.573822
-121.517662
-99.281013
-109.757408
-111.650162
-56.195229
-137.322601
-119.964340
-107.831947
-46.909275
-58.900776
-52.054916
-75.440788
-60.543434
-69.945671
-60.408821
-82.439835
-48.964760
-33.342575
-66.197731
-94.877739
-101.512131
-50.392746
-115.457893
-100.729599
-106.477394
-103.415207
-81.137016
-85.037964
-81.505608
-114.965462
-123.484322
-113.899330
-106.928062
-97.142754
-135.757187
-20.870073
-94.316833
-90.597778
-158.565826
-62.777428
-107.579979
-76.091789
-121.008308
-78.274460
-58.262974
-87.098198
-68.073898
-144.926941
-140.440094
-137.045273
-69.256584
-62.507660
-74.958221
-54.722866
-37.091854
-55.555408
-103.521011
-161.614670
-49.924442
-139.628296
-158.257919
-73.312401
-79.410126
-103.211792
-160.162567
-102.861542
-63.740231
-72.372849
-129.452377
-84.916756
-70.112556
-56.664368
-63.706402
-40.754688
-61.559795
-150.455429
-140.782028
-53.929379
-87.059158
-76.273811
-95.311287
-74.566643
-108.576271
-81.803467
-96.524696
-109.996155
-60.622707
-75.370560
-62.887344
-93.660568
-65.545036
-64.403282
-118.020416
-37.880207
-93.054298
-72.529701
-108.402435
-57.495075
-81.652908
-116.177177
-109.411507
-106.990250
-56.812523
-85.259666
-63.833263
-63.499016
-67.276733
-52.188465
-93.490036
-120.102753
-80.739731
-94.156136
-75.768288
-111.601402
-146.134399
-161.300995
-95.992256
-67.462479
-66.283257
-124.912430
-83.128250
-163.866165
-80.345085
-63.352856
-58.785713
-128.408264
-100.021576
-79.131737
-112.851013
-67.727524
-46.175350
-64.636467
-91.693619
-69.987061
-49.403877
-53.689335
-145.009277
-98.316780
-70.135330
-139.759827
-105.933319
-70.901451
-69.446655
-83.279541
-88.278206
-55.545055
-64.376961
-58.288940
-65.294357
-58.373158
-154.835312
-69.107002
-54.801750
-85.663086
-73.360268
-160.809967
-164.774277
-94.129181
-49.659878
-64.714310
-113.316727
-47.805271
-158.563660
-94.862640
-177.592453
-57.341915
-88.725784
-62.006912
-86.835274
-60.344212
-119.247131
-107.132843
-66.085205
-57.699688
-52.657753
-63.309353
-118.101616
-67.983276
-146.814697
-70.633926
-89.678169
-64.653763
-60.124733
-113.667839
-42.635387
-69.115303
-42.633873
-56.276871
-131.437744
-76.303490
-59.506680
-126.440102
-116.022560
-64.999207
-119.194443
-62.347984
-51.525047
-76.264153
-152.810440
-55.708366
-63.688114
-92.499123
-57.519054
-105.812180
-78.799965
-78.528023
-74.607437
-88.857681
-94.197388
-156.596222
-59.555580
-68.299019
-101.782135
-161.764587
-86.504936
77.019127
57.733536
67.898865
-61.699963
-31.822887
-66.681442
-64.477623
-79.477783
-114.413849
-77.816490
-80.388351
-103.649574
-69.551208
-52.604664
-92.882858
-97.488632
-71.377655
-133.054489
-75.754921
-124.794708
-109.684196
-90.870026
-102.050095
-83.318947
-95.493362
-67.330269
-129.963852
-118.578987
-52.046005
-81.382561
-71.428314
-65.886688
-156.222336
-82.655952
-65.629082
-60.402885
-59.809998
-122.497063
-36.182632
-104.674522
-150.279633
-54.621151
-94.076584
-95.164207
80.269051
31.181137
71.185387
68.122520
56.514732
49.480457
59.848804
50.590557
53.441319
34.039661
54.276463
53.234982
50.496449
41.523243
61.065289
85.054459
54.890053
55.282356
57.829762
47.683167
65.609497
54.261391
66.860893
54.847195
46.311302
34.532227
82.740753
51.480244
36.431488
78.295586
53.690617
72.529251
43.688759
-68.325920
-133.332077
-69.126862
-73.463623
-97.034775
-85.809212
-82.291809
-63.290230
-115.418335
-150.144440
-139.156494
-83.304932
-76.648598
-122.899452
-109.413002
-132.926483
-69.013840
-64.907104
-104.555153
-111.801231
-63.834808
-71.560677
-80.970703
59.382004
68.135864
76.939362
80.420769
90.672638
47.249523
55.604919
81.907547
77.829338
-96.671074
-65.716316
-91.142754
-65.262543
-125.292534
-75.799019
-55.613201
-67.899414
-129.315201
-71.052170
-84.089752
-43.782806
-115.813530
-101.540108
-31.971014
-65.142815
-68.281609
-52.833527
-51.067574
-68.391510
-57.771801
-72.303986
-70.167961
-57.441559
-57.112194
-51.149643
-85.938095
-46.434303
-120.758423
-48.932465
-44.016041
-72.454735
-174.786942
-91.980026
-112.757195
-67.215782
-105.288170
-84.236305
-61.579037
-134.142746
-38.648148
-103.209457
-47.485538
-159.691696
-42.715584
-66.986229
-75.318848
-50.504269
-70.012314
-149.633408
-48.687580
-166.328979
-114.072380
-61.815662
-59.986256
-107.845558
-74.984848
-98.478897
-56.600807
-60.689793
-163.937515
-135.449112
-59.926746
-58.416317
-96.646431
73.413422
62.777405
89.136993
65.474342
79.894844
-86.047783
-106.761856
-137.767181
-84.142326
-60.527016
-36.943478
-64.288727
-138.644409
-51.414722
-53.184612
-126.364807
-148.126694
-69.651031
-90.070030
-62.638474
-71.089294
-82.523315
-74.544151
-70.433304
-58.506763
-51.771214
-53.120243
-62.938385
-136.956070
-60.059845
-86.395531
-98.632103
-99.282738
-66.579437
-55.578518
-73.151703
-27.977167
-71.360016
-100.188873
-177.233795
-105.561989
-81.943329
-36.788563
-45.401417
-141.984818
-38.207397
-62.353615
-55.383343
-139.887314
-95.064423
-64.632233
-68.842278
-89.546265
-81.714851
-75.680862
-69.877426
-76.140213
-77.906364
-63.800758
-122.163940
-138.541168
-67.393425
-71.048645
-54.809818
-38.179741
-76.801445
-54.193680
-91.542679
-32.912174
70.896202
93.141335
76.876831
-77.883049
-69.635338
-63.145691
-63.333595
-167.109009
-62.006115
-114.928322
-176.281418
-90.711723
-104.022804
-33.161972
-36.555046
-95.859428
-79.890770
-67.478020
-66.327393
-108.153824
-83.616631
-95.794785
-93.548721
-155.990799
-91.493530
-158.361526
-124.786690
-92.325874
-66.756882
-121.840065
-110.831329
-69.144089
-131.532593
-155.410217
-120.584427
-58.738892
-127.009331
-58.362133
-85.198265
-59.808079
-67.228889
-59.560600
-81.646393
-61.725494
-59.101967
-93.569328
-106.214203
-121.253815
-99.473305
-61.651512
-57.353935
-157.769318
-69.508919
-85.998550
-50.855133
-121.979546
-45.909477
-49.927353
-75.310936
-58.218399
88.120316
-120.520676
-59.171005
-64.794220
-57.013176
-56.892197
-147.075653
-55.308212
-81.842331
-55.050396
-65.280426
-140.355453
-76.467392
-70.114639
-69.039864
-75.010750
-106.906265
-135.018570
-85.910057
-99.601036
-127.416924
-66.042397
-77.371201
-61.085300
-119.624893
-81.200287
-63.765003
-174.518906
-134.755829
-125.473724
-48.254330
-67.448067
-59.045883
-82.505219
-72.579132
-99.521919
-108.835571
-66.884094
-97.700890
-82.113670
-65.054321
-79.011551
-66.716873
-63.493710
-63.999443
-124.768524
-121.828178
-84.312920
-90.789284
-78.090637
-113.427376
-82.050430
-153.439499
-50.936310
-121.724731
-68.152298
-97.295135
-100.786057
-134.904160
-82.727577
-139.386200
-53.826561
-58.374817
-127.202019
-156.139572
-62.228718
-161.285431
-103.922279
-123.401100
-81.245316
-107.421379
-61.564419
-53.480930
-73.057121
-70.084061
-89.142250
-75.225227
-47.007694
-120.590347
-148.211487
-103.990181
-63.555275
-91.724571
-106.200279
-63.883507
-98.694138
-93.336082
-155.070450
-64.984428
-58.128910
-139.296173
-75.844330
-159.889648
-65.710510
-102.444191
-54.911499
-102.495667
-133.127533
-56.961452
-71.863747
-83.294060
-47.739780
-56.713554
-47.018364
-60.689438
-46.306297
-59.871304
-85.710655
-80.688179
-158.303680
-58.036003
-104.447105
-59.157372
-79.840385
-32.887100
-65.301933
-142.138901
-89.486687
-61.997269
-56.781082
-104.297356
-73.203651
-72.218163
-77.351891
-91.477470
-57.900848
-32.833992
-127.761002
-61.713577
-76.334557
-55.399673
-66.146126
-73.336937
-133.677109
-51.379436
175.728943
-75.649841
-147.898788
-99.520119
-62.558384
-102.048210
-56.467083
-143.513992
-65.653870
-65.248100
-66.362633
-98.755859
-92.482506
-91.019409
-108.648056
-57.251972
-77.630348
-80.178635
-75.889893
-86.396568
-74.427856
-46.743214
-99.126625
-99.260300
-169.041443
-83.854599
-61.401497
-173.010361
-87.368355
-43.807598
-30.257183
-158.544586
-61.875397
-99.006470
-78.626816
-52.797047
58.463356
52.152111
62.280777
53.492729
52.901096
64.710388
44.363014
52.061058
73.573280
-150.754288
-108.033974
-70.365753
-74.092575
-130.067825
-80.944839
-84.111526
-89.334358
-117.287987
-129.066879
-75.825188
-63.585583
-56.155334
-66.468086
-99.974388
-61.418846
-67.666756
-58.270950
-68.987534
-146.288071
-81.659714
-118.508118
-73.534492
-110.392532
-117.751686
-73.330940
-109.866989
-68.196579
-55.646820
-109.574593
-155.257339
-153.284973
-107.879868
-145.198669
-147.028992
-69.657379
-65.909019
-78.516815
-69.873970
-59.708008
-145.039307
-108.337959
-54.469002
-82.045822
-69.505356
-119.271820
-68.045471
-63.919804
-74.827370
-81.293457
-40.315655
-170.987335
-54.974571
-62.098637
-65.034676
-119.026398
-137.107101
-102.130608
-67.546562
-93.199951
-127.007851
-114.987556
-117.884621
-58.594093
-92.830734
-49.882969
-158.785721
-27.944397
-62.208794
-98.287636
-123.424377
-58.085960
-66.210060
-146.529449
-54.891552
-80.244263
-85.432121
-68.920288
-139.596466
-60.564144
-70.696785
-60.970440
-63.553978
-61.001911
-65.030678
-118.260277
-59.916451
-53.444099
-93.631599
-86.859985
-157.416595
-95.587387
-105.399422
-71.671394
-132.923996
-56.037704
-156.350677
-54.519073
-140.655121
-58.013519
-133.150345
-77.490974
-75.079514
-111.902077
-53.362690
-75.554672
-155.522141
-55.577511
-97.743431
-65.842392
-61.077282
-103.249229
-136.588715
-136.454987
-108.984505
-57.129341
-141.412140
-68.945595
-86.472488
-52.875618
-63.330379
-142.809601
-55.765297
-72.373322
-94.816597
-83.158165
-88.066452
-56.109112
-94.306908
-99.211197
-102.089500
-92.093124
-114.272430
-64.522171
-70.248192
-55.466885
-139.283020
-63.447166
-52.503799
-71.399742
-43.683041
-72.443588
-79.821213
-125.725822
-69.355545
-112.175552
-79.219849
-97.503601
-57.059200
-93.509407
-127.745018
-131.366302
-90.430107
-84.292679
-43.452545
-66.274071
-96.430298
-55.150238
-96.179245
-57.324169
-68.739403
-155.450745
-85.932060
-87.431030
-86.894218
-57.056927
-128.516434
-123.263458
-145.537766
-32.550808
-153.155502
-64.681297
-83.013138
-69.291847
-53.694256
-54.980354
-67.975677
-60.992622
-57.734020
-47.802406
-88.980766
-154.055267
-64.804169
-58.645607
-67.611053
-146.282135
-120.302765
-87.288887
-87.034149
-61.157604
-62.844349
-67.093346
-76.513481
-65.260101
-66.112869
-138.470322
-22.964600
-46.824986
-97.737930
-98.637444
-107.005180
-51.679279
-66.328804
-81.319344
-70.369865
-61.209080
-68.803345
-140.148560
-67.339417
-60.846107
-135.902786
-69.434921
-63.070061
-58.144379
-61.357388
-145.798141
-61.775616
-127.665268
-71.067894
-75.259171
-158.220520
-71.540695
-76.953545
-93.492279
-121.651810
-91.168221
-147.080231
-88.457550
-103.473518
-100.206642
-60.711212
-67.992722
-59.495556
-56.860600
-66.118752
-128.469620
-69.757492
-59.296078
-134.934387
-42.727516
-150.906891
-143.258423
-95.185532
-156.239456
-94.768188
-80.046204
-119.981613
-57.071033
-68.036217
-97.297195
-116.589577
-82.826103
-96.190079
-108.766327
-65.016891
-53.337551
-68.135658
-133.816269
-61.362614
-56.058739
-53.548882
-154.329330
-30.330515
-163.775864
-39.524014
-63.312038
-71.522064
-64.176292
-77.687157
-29.279953
-98.391830
-71.028236
-67.419632
-123.504623
-87.897018
-76.674103
-127.397858
-82.562996
-152.749939
-57.638359
-96.675636
-86.692139
-62.423664
-73.996231
-74.226883
-100.296654
-108.008087
-84.335480
-95.838188
-95.357971
-73.841660
-95.412331
-55.448811
-63.274990
-50.924084
-66.824242
-51.095791
-82.232018
-118.451797
-59.804943
-116.062012
-77.652817
-141.204407
-133.544937
-114.270683
-103.712196
-139.015488
-105.007172
-135.368698
-53.865162
-65.417603
-58.511250
-78.326698
-165.641861
-94.219330
-143.143051
-144.063400
-100.421822
-70.332870
176.197830
75.611328
57.726070
66.494476
67.345222
63.068462
-56.688755
-96.973480
-178.434769
-94.092377
-90.272804
-65.431190
-96.400780
-156.004425
-132.570160
-63.191532
-68.142220
-135.867508
-59.197453
-165.877579
-80.907455
-59.056190
-156.082260
-85.853462
-71.062965
-121.787865
-91.906372
-83.875633
-46.725460
-77.551376
-88.510437
-59.897362
-79.136253
-76.886787
-63.183052
-147.162613
-148.238831
-79.326309
-44.028164
-74.071220
-84.569260
-63.851944
-52.700584
-67.246208
-69.664200
-63.690792
-62.110767
-32.070427
-101.124969
-91.016716
-151.784332
-76.533936
-116.806107
-54.698997
-72.018166
-111.766777
-110.900948
-92.745438
-42.737263
77.848938
82.362419
87.938141
84.595070
103.557396
65.555031
-142.600586
-99.288673
-112.669090
-86.947426
-96.250450
-39.284489
-70.434288
-76.598610
-145.526566
-68.834137
-155.423981
-50.246296
-158.324280
-54.587822
-130.387634
-107.187187
-45.912312
-82.487373
-51.445499
-110.341156
-76.585182
-50.678570
-95.780670
-64.387726
-153.492538
-147.137436
-100.773155
-28.807240
-77.462776
-73.484810
-68.473930
-155.829865
-132.577789
-36.186779
-82.888435
88.391762
59.959412
65.260025
-127.550644
-92.650002
-111.628738
-110.233009
-89.805611
-41.080753
-62.931831
-105.921890
-48.115692
-141.091507
-79.627251
-62.785500
-108.747475
-65.592247
-119.674294
161.666153
-142.834610
-66.627281
-88.089249
-62.469616
-138.311554
-73.689453
-82.001389
-53.112579
-157.676056
-64.322472
-49.450596
-51.701275
-82.714798
-95.491615
-164.547165
-43.863010
-92.024094
-131.113525
-74.352005
-106.517433
-148.806900
-54.478725
-38.761963
-60.121342
-55.300289
-50.398319
34.225155
76.784164
43.902557
48.652485
70.938713
65.253448
66.515640
-63.497883
-78.911964
-63.357994
-55.205963
-90.337074
-100.552811
-29.923105
-67.161354
-66.363327
-109.914551
-63.112400
-58.420490
-149.935165
-49.347939
-69.730148
-56.699997
-64.150696
-69.997025
-67.622139
-33.923389
63.036243
79.105698
-39.263523
-66.322182
-39.545216
-68.527260
-82.435242
-48.929203
-86.925217
-65.356247
-59.788322
-66.177528
-113.388496
-107.879738
-145.342194
-73.404861
-65.776207
-148.215698
-145.834106
-56.513294
-107.577560
-83.857346
-42.978077
-64.115036
-69.930817
-52.967712
-57.207531
-90.340034
-63.297955
-67.686737
-60.920940
-35.316132
-81.285744
-115.325539
-153.766281
-116.469063
-63.340034
-120.079666
-174.268066
-69.510048
-105.508789
-68.914711
-71.792542
-79.922699
-142.957748
-74.789131
-56.370895
-96.800514
-40.358547
-74.708908
-60.296085
-149.133759
-64.402054
-80.384727
-153.735413
-71.563751
-141.581284
-78.212700
-102.793472
-76.234657
-90.432564
-60.087711
-95.318535
-112.446907
-92.151154
-64.810844
-55.902882
-59.737556
-69.179497
-111.258621
-61.812172
-77.125832
-74.917198
-61.515850
-62.776428
-60.853348
-87.925064
-54.555519
-68.061325
-64.785110
-128.320724
-55.986458
-92.162590
-151.909866
-123.577431
-74.361275
179.749771
-68.184952
-166.699188
-137.041672
-139.354019
-92.005020
-125.215027
-73.038841
-103.539764
-71.662399
-111.414673
-85.042511
-103.059616
-90.603416
-62.473652
-112.432999
-71.639969
-145.675217
-128.471619
-45.072456
-163.724533
-68.100708
-96.189514
-62.701107
-91.836914
-154.879318
-57.785110
-74.418633
-60.488262
-23.811844
-69.021759
-105.404938
-80.441483
-61.873035
-147.151108
-66.464928
-48.379902
-44.830719
-75.471848
-67.681526
-42.996544
-65.234367
-167.410889
-74.798088
-62.221039
-116.408440
-67.163147
-60.842243
-109.961166
-126.964386
-62.872395
83.102043
48.001591
60.277142
89.789246
50.784767
64.594711
-85.760788
-85.567795
-81.342346
68.573570
61.850666
46.863567
75.040970
-50.249432
-96.691772
-75.510536
-42.180511
-57.714787
-75.616379
-72.983429
-86.889053
-66.137810
-62.716370
-85.445671
-91.603188
-69.930603
-101.596642
-86.811050
-48.373356
-159.729752
-118.459023
-83.290970
-117.992867
-87.283409
-159.583603
-57.033123
-100.965950
-103.642067
49.343502
89.065147
-57.964848
-110.339157
-67.804756
-107.785622
-114.753403
-91.087906
-54.987026
-72.169632
-113.698898
-101.321785
178.444550
-76.446625
-89.019684
-59.686035
-63.064610
-100.491463
-38.794010
-67.924057
-125.692001
-70.327568
-56.196152
-59.040562
-66.580765
-65.010933
-105.210205
-54.481773
-71.450981
-82.711807
-119.068390
-66.633308
-55.791332
-54.775585
-157.027985
-42.765553
-94.664536
-74.416862
-130.775009
-60.243179
-102.854858
-106.239929
-54.928493
-54.545555
-97.580078
-65.451195
-64.753868
-127.025627
-131.496140
-75.292175
-83.940575
-73.738586
-98.940582
-81.960426
-50.960999
-80.956650
-72.219788
-75.141220
-110.873329
-65.125534
-57.465611
-48.903618
-112.189117
-97.774452
-56.956264
-148.355011
-64.020996
-50.170082
-127.153648
-68.705399
-59.846840
-73.880333
-68.053360
-68.737404
-85.465881
-66.643433
-84.542488
-63.426655
-72.095161
-56.458878
-83.957626
-66.771515
-87.359596
-85.431267
-80.771729
-33.174480
-66.904762
-94.838745
-69.940796
-95.953896
-89.649818
-48.420631
-54.287315
-71.227165
-77.716690
-87.230141
51.075520
60.300541
53.632767
70.601273
-64.480415
-95.054199
-58.599926
-58.814198
-62.242512
-52.538544
-41.932674
-33.626019
-77.428566
-61.524700
-21.390596
-68.637550
-51.726002
-70.810585
-171.759399
129.392273
56.688084
56.283752
-98.282661
-93.821754
-47.843952
-164.426819
-71.665840
-111.319748
-160.687973
-160.746689
-63.146271
-59.157284
-62.128361
-74.951248
-62.809029
-112.040718
-122.302429
-91.775208
-97.944130
-111.491440
-103.745926
-126.097580
-106.590736
-57.138000
-123.097641
-154.233704
-59.133785
-28.441595
-167.653976
-137.624634
-81.175987
-47.847286
-57.376087
-134.647156
-80.670418
-135.167740
-130.704529
-91.900719
-104.669754
-146.294968
-160.596771
-88.054108
-160.904922
-52.048130
-62.146290
-80.967186
-130.695801
-49.103245
-79.744263
-150.718658
72.496201
57.250969
60.728077
44.705887
79.173965
-55.107533
-64.143639
-61.014050
-114.182030
-157.532364
-148.853317
-150.433899
-59.677673
-82.306862
-54.237667
-142.516266
-61.940948
-77.183197
-62.408554
-137.773972
-59.887234
-114.447464
-60.505459
-61.324413
-129.667694
-79.755554
-68.947884
-114.420135
-171.935913
-158.735016
-97.880241
-90.296005
-114.948524
-86.674515
-56.717102
-89.725838
-96.770767
-118.142784
-96.184959
-148.171066
-53.135120
-78.584557
-62.434914
-117.955338
-104.320473
-32.814648
-154.009247
-70.375313
-109.711288
-138.162415
-83.812408
-68.116379
-51.779640
-56.061634
-75.472763
-96.620827
-145.018600
-84.349754
-103.342461
-70.972267
-75.813095
-104.269836
-51.173771
-68.013397
-70.871666
-58.670906
-81.241379
-57.075455
-103.530937
-66.262421
-107.979164
-72.626076
-64.914940
-85.822693
-100.564178
-92.057182
-84.365242
-68.414818
-49.981739
-107.823013
-51.061756
-65.589188
-148.769684
-146.994583
-88.328873
-113.347290
-96.445412
-116.813347
-154.262161
-62.356762
-66.344070
-64.641571
-62.305569
-37.890671
-65.325073
-89.396957
-124.459137
-119.467239
-85.454323
-67.951965
-100.346016
-123.116447
-111.811584
-154.109772
-98.446487
-98.112892
-71.236206
-140.631271
-149.354645
-49.470863
-57.321095
-157.361664
-134.622238
-152.876953
-144.779816
-72.127533
-137.405472
-117.124870
-60.627182
-65.721680
-81.170837
-68.551399
-152.886398
-47.558224
-60.933002
-56.488880
-49.659626
-154.937653
-145.260025
-60.761524
-59.732090
-82.227005
-70.439301
-133.775040
-67.556755
-47.615719
-140.860199
-133.521835
-61.010834
-61.663013
-137.631149
-57.062943
-36.486923
-68.512611
-59.893005
-49.305798
-68.657921
-118.152748
-78.389275
-58.598629
-139.918564
-63.986317
-56.040058
-75.417587
-71.294846
-47.394505
-85.759239
-56.638523
-76.983772
-112.925056
-147.358109
-46.554474
-36.260765
-66.903625
-72.957787
-86.708069
-63.183708
-80.272072
-76.586227
-64.158272
-45.583485
-87.614265
-79.895370
-69.842163
-88.923759
-119.507294
-69.346756
-68.906090
-51.256264
-145.049011
-131.006104
-157.911758
-137.512695
-104.551163
-55.179844
-93.709152
-49.060055
-97.834335
-119.019493
-57.686504
-77.348885
-42.194122
-147.698547
-49.229057
-36.922745
-66.864044
-121.892723
-82.488510
-101.203293
-54.898746
-58.596783
-95.896301
-59.996838
-51.462631
-102.603989
-61.822731
-56.923832
-61.012028
-101.999245
-69.772469
-124.803535
-61.070499
-58.310127
-91.849258
-66.150475
-127.018906
-76.897690
-114.259155
-70.443634
-109.069275
-127.485184
-72.793259
-94.671051
-90.694855
-107.134636
-154.765350
-118.336708
-54.218990
-59.388935
-112.484520
-108.589928
-82.640404
-98.973724
-83.423515
-64.309547
-37.255100
-75.725388
-57.139084
-76.521469
-65.884109
-41.125031
-64.369492
-61.001530
-98.366730
-124.647583
-102.425766
-112.139664
-117.213455
-51.490292
-97.551399
-164.869186
-100.495064
-73.368095
-63.877087
-88.381355
-109.373970
-52.410892
-73.533951
-37.634819
-66.995193
-49.398911
-50.853916
-35.067654
-77.348183
-151.943909
-47.390297
-49.055855
-82.698013
-94.597504
-72.084000
-85.905792
-29.603804
-68.567390
-68.632767
-151.196304
-57.197449
-56.493896
-145.339218
-91.231918
-51.079681
-44.892387
-73.395607
-69.429893
-78.807861
-115.877335
-60.577106
-71.715775
-59.600563
-67.438263
-139.237671
-65.982780
-72.772125
-63.518978
-70.584015
173.404938
-59.420376
-145.686234
-68.210922
-80.812851
-117.154305
-164.337341
-98.847572
-124.903755
-117.871872
77.899940
43.156136
-67.591774
-142.661285
-145.667847
-134.298309
-68.003067
-46.294250
-61.608303
-77.130005
-141.450500
-105.389130
-62.378632
-79.105247
-61.575771
-62.034985
-141.390167
-62.472225
-70.650421
-57.915356
-68.172302
-49.693287
-149.345306
-60.700188
-67.865471
-65.371170
-38.060661
-61.425499
-122.836044
-65.378212
-74.929756
-71.159760
-62.483524
-92.079468
-147.256104
-152.490158
-62.351879
-51.589298
-77.368423
-113.468437
-110.187790
-99.562141
-91.449455
-78.189034
-32.681549
-146.162949
-163.815536
-48.411606
-66.340416
-48.731945
-114.422630
-107.613197
-166.510239
-62.395031
-84.105652
-99.968994
-64.073242
-100.162361
-95.291939
-56.898449
-77.955902
-127.989136
-90.183189
-75.695778
-58.340652
-35.525829
-57.192726
-33.081589
-58.075325
-148.019775
-63.701523
-69.764725
-69.441109
-66.053070
-125.521332
-26.079060
-71.738113
-58.095318
-99.579292
-81.200806
-60.297752
-73.739136
-65.948204
-61.124222
-118.469460
-146.370453
-144.345779
-139.977859
-65.465431
-53.837437
-56.881123
-56.966110
-110.694138
-55.340805
-57.181862
-78.580009
-51.615246
-71.727119
-101.468246
-55.573860
-36.147652
-96.537979
-59.498108
-72.727547
-55.611393
-121.278992
-118.175133
-76.804291
-92.846107
-109.277206
-108.127998
-63.886848
-95.520729
-72.739143
-59.875301
-94.975250
-123.838280
-126.505653
-98.072884
-102.797249
-54.902477
-100.533752
-139.379913
-156.081329
-126.273346
-69.977905
-40.736450
-140.776672
-130.367615
-126.125748
-51.377228
-58.453705
-58.239025
-59.708050
-62.415604
-74.379227
-129.732895
-71.622810
-70.865860
-58.228058
-49.766762
-55.866470
-136.527802
-75.398415
-88.963196
-70.686523
-76.564171
-146.982880
-166.721573
-57.440605
-14.141984
-69.263725
-141.731354
-70.036896
-157.152817
-80.908936
-64.751518
-83.524155
-59.675304
-128.163437
-152.839920
-62.669979
-2.906363
-158.773773
-65.550117
-106.660767
-100.097343
-119.672638
-66.628113
-125.834114
-64.848511
-68.942863
-68.615982
-95.034035
-156.251389
-155.878555
-132.594513
-142.041733
-55.641029
-52.179977
-118.420341
-134.149750
-54.016506
-141.096573
-59.019333
-86.493805
-128.118408
-70.962296
-136.008759
-75.222794
-137.861755
-71.465485
-57.272449
-66.461937
-56.916935
-123.090332
-167.951324
-55.399220
-119.272606
-77.212967
-141.190216
-60.504257
-64.424202
-68.535110
-74.242989
-164.212906
-52.384605
-156.864273
-67.215347
-117.334709
-126.268501
-56.305096
-161.393188
-38.535503
-45.995426
-125.302490
-92.356064
-88.765335
-107.525330
-83.691887
-153.490784
-61.757576
-58.549511
-77.053848
-58.937199
-48.518425
-108.705643
-136.054382
-126.110580
-67.947548
-138.268860
-165.536926
-70.406532
-71.215088
-141.380646
-106.822456
-111.938095
-57.734772
-50.197021
-93.886063
-119.582916
-55.384678
-149.804794
-71.261269
-71.083351
-135.779205
-66.355171
-113.957390
-39.948524
-26.726297
-152.719955
-62.033436
-56.661884
-72.232956
-67.089798
-72.175941
-141.695282
-130.312286
-83.399712
-58.656597
-81.046326
-60.806126
-66.432144
-165.335251
-152.599258
-75.508492
-125.472328
-148.121368
-71.537704
-67.185547
-59.738369
-67.578262
-86.526871
-139.182556
-53.942070
-52.427567
-97.755920
-99.866875
-58.371784
-75.370270
-120.928986
-58.139153
-123.303909
-54.866322
-61.484497
-31.083120
-169.378159
-59.865326
-163.125610
-86.679787
-39.497910
-60.558784
-86.551453
-80.253021
-59.342804
-89.612007
-68.489639
-59.398888
-91.311356
-123.414215
-54.706917
-104.012039
-81.135590
-57.536423
-66.681267
-64.242531
-45.034771
-57.540112
-54.174171
-89.635307
-72.270699
-65.439041
-38.278893
-54.422951
-55.559540
-73.278038
77.871834
48.668804
88.896194
80.800705
48.233799
78.967529
73.279991
59.290451
57.818134
76.880959
82.794899
102.539619
-55.323483
-71.201210
-129.021194
-120.926468
-97.401024
-82.214523
-134.170868
-96.249672
-127.485390
-77.460709
-69.327072
-142.874634
-56.333996
-60.980335
-131.206863
-99.313240
-62.469131
-59.192207
-64.296799
-69.650833
-62.256172
-86.425095
-93.208099
-116.984428
-142.316605
-63.410564
-127.556633
-113.300186
-98.018372
-88.565369
-96.486061
-59.307880
-83.755150
-94.893463
-134.911865
-106.534241
-80.865784
-123.453781
-91.617599
-137.756592
-59.340469
-122.737564
-33.223293
-77.682388
-73.468224
-36.649796
-82.089661
-73.389740
-123.516983
-88.760132
-70.591187
-45.953041
-48.701126
-48.563198
-69.017204
-142.438675
-157.774185
-140.720703
-68.375877
-70.846909
-83.060585
-100.332176
-96.965286
-146.751740
-164.775803
-53.223396
-65.144585
-62.418350
-96.954155
-68.355965
-55.983665
-58.626720
-35.930630
-91.258026
-69.700096
-47.690704
-56.618378
-126.754768
-160.808182
-63.289192
-62.241173
-62.663826
-109.241074
-57.350132
-66.028336
-65.216743
-61.506081
-105.001450
-55.185234
-102.200104
-56.690746
-99.220009
-51.523235
-114.474182
-69.388222
-108.195274
-73.250763
-79.044708
-72.949310
-101.988144
-73.270889
-73.220787
-131.387604
-175.748901
-154.713669
-79.279922
-71.572289
-71.956322
-118.722618
-50.485447
-60.939854
-146.262131
-72.719254
-60.725151
-59.390800
-158.194702
-63.066166
-78.849503
-57.886494
-44.658607
-54.665127
-81.932976
-59.718456
-69.991272
-64.685135
-60.701397
-63.143101
-57.910610
-66.486771
-70.959717
-78.594597
-60.313667
-97.356354
-87.399551
-65.521950
-59.137371
-69.508400
-60.046417
-54.628204
-73.471611
-160.422791
-122.760117
-122.204208
-66.019249
-62.581005
-66.109070
-68.631355
-129.246429
-62.628944
-92.695869
-106.335434
-64.853493
-71.641533
-158.406097
-60.334393
-78.536087
-149.523788
-31.415689
-68.413734
-65.970200
-22.431305
-67.132294
-122.195953
-107.051888
-98.420197
-60.390434
-68.540833
-57.842758
-127.495995
-86.387299
-48.788330
-151.132462
-56.796627
-91.963791
-74.630318
-120.927917
-61.401497
-70.479156
-139.295227
-60.463577
-146.741089
-76.847015
-73.887009
-98.056686
109.217041
-88.972549
-106.632393
-71.909554
-53.149513
-83.226242
-77.135506
-85.144569
-46.552410
-50.906330
-69.495560
-54.428280
-40.044323
-60.347191
-155.224899
-71.497475
-55.908333
-136.714401
-91.587593
-165.154037
-139.722580
-75.105537
-158.357529
-144.267563
-115.062996
-64.477119
-69.607628
-68.898117
-62.908581
-58.030495
-70.350815
-113.816200
-91.243401
-98.534042
-157.677170
-146.812851
-93.484360
-71.947906
-146.178894
-62.605297
-53.603809
-106.926270
-141.907394
-32.799732
-75.384743
-120.607353
-98.970695
-66.284683
-83.157913
-29.897970
-77.911179
-164.635559
-55.649441
-129.649384
-70.085411
-70.842484
-65.655952
-104.658585
-83.873383
-37.048809
-62.571033
-99.143417
-95.575264
-85.697861
-61.743130
-78.069527
-105.124580
-93.662918
-69.665657
-113.922348
-82.303917
-86.047653
-102.414825
-89.636047
-63.877563
-58.210651
-58.216877
-84.922401
-62.268093
-72.497505
-156.444992
-54.572697
-40.941189
-57.318405
-77.301590
-146.151581
-92.561142
-80.945671
-141.650238
-62.821289
-95.797653
-64.794113
63.876747
65.725296
-146.418549
-66.970695
-69.673141
-81.430145
-69.877869
-156.322784
-138.699265
-64.277000
-144.320801
-44.035030
-108.585999
-71.057083
-147.156708
-77.555725
-41.564003
-63.853401
-81.203133
-64.712814
-55.433170
-59.088326
-107.969597
-145.967667
-163.981308
-92.617172
-125.457413
-131.871841
-70.655273
-95.457870
-98.037384
-73.375732
-59.043285
-64.801247
-136.033249
-150.725052
-71.418610
-72.425011
-60.341412
-68.152069
-62.074409
-134.762695
-72.579567
-45.333099
-87.843086
-54.830215
-72.873100
-89.940590
-70.950813
-106.277222
-84.304771
-95.207558
-105.785164
-152.022903
-121.839737
-63.631752
-91.884636
-78.736275
-109.083046
-112.355553
-63.323406
-98.806313
-61.413376
-70.761559
-66.618736
-61.199604
-101.004646
-63.617046
-16.350792
-57.011154
-79.200905
-52.420887
-93.127510
-58.050190
-127.112160
-61.103935
-56.938873
-102.415123
-63.595833
-58.565960
-153.488388
-146.453323
-150.148392
-66.222191
-65.077675
-58.309814
-57.923641
-75.931335
-68.367538
-82.601738
-53.397396
-106.897148
-58.871475
-126.277061
-62.969040
-167.292587
-98.160789
-75.983826
-79.689545
-57.576004
-151.577988
-57.142548
-119.987007
-115.137474
-66.816704
-52.445236
-57.048981
-76.891197
-63.486038
-58.726810
-128.245163
81.186523
54.850037
62.123970
48.069515
45.067173
-122.093590
-120.477577
-59.421753
-73.956299
-157.246704
-31.684641
-121.948021
-112.724770
-33.985779
-68.094734
-79.168556
-51.425232
-57.370327
-90.256584
-65.168976
-56.340950
-60.734013
-87.923637
-58.092388
-58.471600
-112.707161
-106.793747
-62.279251
-169.920227
-103.042282
-90.881653
-68.845657
-158.858017
-75.835564
-92.084618
-127.756744
-115.021744
-68.088287
-74.505020
-49.359970
-118.673180
-57.722916
-123.004921
-98.633987
-114.290649
-91.239388
-104.708321
-118.370438
-86.194496
-85.372017
-78.624390
-105.716614
-103.468445
-64.507210
-90.708488
-103.904182
-119.059494
-44.881783
-67.105293
-64.780090
-54.227158
-72.701546
-66.602371
-58.388264
-99.314835
-95.132484
-152.626312
-61.994808
-57.242096
-87.358658
-60.472019
-114.377953
-60.086182
-98.840538
-66.730492
-67.518105
-115.581902
-70.561325
-162.369370
-76.224678
-144.369598
-82.729156
-131.544983
-52.208012
-58.439484
-61.204536
-72.578407
-68.585655
-49.670643
-106.923187
-73.566055
178.187698
-127.717628
-71.500954
-158.361053
-117.411522
-158.500687
-66.182579
-117.864265
-73.972824
-63.221233
-70.642433
-113.687706
-66.060913
-122.417664
-74.068192
-88.734497
-111.595825
-78.764977
-97.462471
-58.270744
-63.686333
-26.421141
-150.837997
-55.237068
-65.435493
-65.291550
-68.726959
-71.459595
-114.241943
-62.060432
77.626518
-42.577209
-147.655945
-69.370171
-89.179848
-63.230652
-80.823044
-38.112476
-62.616821
-84.664925
-98.828484
-69.300652
-113.163391
-71.829659
-90.048286
-107.997330
-57.389091
-45.060551
-64.947647
-85.256172
-101.534172
-105.889557
-72.950363
-106.891602
-86.521599
-67.485329
-58.621788
-155.199463
-105.768372
-63.495506
-59.835014
-69.229156
-71.332962
-59.379162
-105.285286
-71.591652
-120.224480
-137.438965
-63.101627
-102.136047
-110.891281
-97.390564
-54.505112
-97.297058
-119.574364
-67.735901
-90.907799
-108.391846
-119.905670
-74.800491
-63.166801
-110.742004
-73.958565
-63.850845
-81.950493
-68.448235
-131.159698
-65.364532
-152.351074
-152.935730
-133.574280
-133.717133
-60.492825
-56.460472
-105.953171
-74.257500
-104.503960
-100.875443
-123.748009
-70.612106
-79.636581
-72.385956
-123.672668
-155.027786
-64.313782
-116.348602
-51.119164
-50.460728
-50.079334
-56.460979
-70.570869
-57.281727
-72.582870
-140.396362
-99.234467
-90.485977
-59.197948
-57.648693
-54.881680
-123.129318
-117.839622
-115.738289
-162.635376
-161.634521
-98.696716
-84.684608
-147.250259
-64.248703
-53.694878
-50.308975
-57.310360
-65.357124
-64.600578
-79.604042
-53.726265
64.827492
58.625641
42.598019
-78.119560
-63.089615
-127.006538
-113.334602
-134.031189
-58.570282
-71.557854
-114.749306
-74.980659
-49.028362
-87.940521
-78.333763
-56.064735
-71.609985
-133.841675
-80.548210
-51.054260
-110.409203
-102.578720
-138.967438
-122.263573
-147.624313
-133.476059
-53.257645
-63.443417
-78.344604
-106.757530
-132.976181
-52.329666
-63.860470
-69.396698
-88.784241
-128.262329
-82.187248
-85.178162
-91.157326
-73.462242
-95.357765
-83.473846
-164.714722
-84.983078
-50.068913
-88.131096
-53.752434
-55.469135
-62.441505
-85.875977
-60.482040
-54.609520
-59.794956
-72.738419
-79.483810
-100.488571
-83.212875
-59.177288
-61.036999
-110.317642
-65.927742
-59.534016
-90.428421
-105.441078
-72.332100
-55.535164
-50.768505
-24.411680
-152.282104
-73.704689
-72.348610
-61.461353
-55.267342
-78.693726
-58.956215
-126.689674
-53.702648
-152.629944
-46.186226
-152.257950
-56.825161
-42.671329
-107.940353
-79.216103
-55.003063
-37.056671
-57.251591
-66.014748
-78.448494
-156.341949
-103.660942
-137.778717
-60.465351
-111.415581
-70.685654
-61.344345
-63.967342
-73.960297
-67.236885
-77.367760
-66.896294
-59.433033
-64.385414
-64.243584
-93.836807
-56.663940
-89.047585
-158.786346
-82.010849
-47.215424
-62.451679
-44.398174
-72.648262
-112.320976
-63.177021
-89.380096
-74.873291
-126.655540
-62.250034
-83.028603
-68.652779
-138.453888
-120.008545
-144.778732
-69.712448
-61.789917
-127.012772
-89.501373
-117.320648
-79.560509
-88.148048
-148.354248
-62.501713
-109.729935
67.150139
-65.311111
-68.897682
-151.925095
-152.567917
-67.554504
-75.095772
-165.392838
-60.596996
-83.984528
179.381332
-135.821869
-34.983875
-68.395462
-61.676476
-140.204071
-71.016190
-67.029579
-57.858078
-54.187237
-71.871368
-54.105793
-136.119034
-64.355919
-73.456818
-72.538155
-142.665375
-63.702427
-76.764473
-71.390961
-141.138962
-63.944294
-46.301922
-48.915951
-77.107910
-55.613941
-64.634674
-56.064140
-62.482082
-62.079353
-60.556332
-88.969070
-62.744484
-109.664772
-53.414860
-154.955399
-147.270737
-68.424690
-39.163296
-100.248901
-120.818512
-80.362236
-85.187149
-56.774593
-83.214905
-134.716293
-118.158836
-99.618782
-45.695202
-154.008072
-85.541634
-54.040997
-154.476730
-77.041702
-69.028732
-83.976219
-63.380806
-67.393135
-105.588676
-56.778435
-75.750008
-86.404121
-68.155907
-59.368870
-126.870186
-118.319115
-61.073593
-68.294693
-79.618156
-141.003052
-85.593384
-71.371704
-68.431923
-83.171143
-107.541801
-53.563457
-139.715408
-142.101089
-49.815144
-61.596275
-72.040504
-121.674721
-100.207809
-79.679276
-43.142609
-98.779396
-133.715576
-79.747597
-112.960396
-149.752197
-90.118073
-85.826759
-103.309540
-92.195534
-129.429352
-124.637856
-42.186855
-159.985641
-120.707932
-99.917503
-53.842957
-71.461525
-53.955818
-61.377560
-68.206284
-99.308212
-43.914864
-86.539856
-69.338402
-66.993637
-135.589050
-65.049324
-58.115536
-86.865707
-120.685760
-54.595280
-91.876869
-108.119698
-52.740211
-132.874023
-165.246994
-104.246933
-71.155197
-136.451797
-71.040001
-68.169937
-49.008530
-65.825119
-149.552673
-88.798706
-64.736122
-68.926437
-30.618288
-75.452141
-90.455711
-66.788879
-42.525311
-66.239090
-55.271286
-71.954521
-64.482338
-93.124374
-97.802460
-149.163269
-125.202263
-93.008629
-74.492920
-127.911461
-101.537560
-148.080521
-61.962334
-75.482063
-62.265572
-60.089325
-92.794983
-114.577209
-68.676003
-105.964272
-80.479271
-113.691483
-69.444122
-124.765190
-55.167030
-105.946350
-44.826077
-25.853441
-82.370277
-82.404129
-65.026634
-114.177078
84.724724
-70.565689
-67.075790
-124.745789
-111.900154
-136.999969
-90.425049
-60.363049
-125.765305
-98.238960
-112.948929
-66.343529
-50.691437
-54.922779
-95.310951
-56.297352
-65.105919
-127.401939
-71.355164
-77.704063
-131.204163
-70.090073
-63.572414
-59.129524
-156.330368
-103.318527
-53.223774
-56.712650
-118.076096
-64.994698
-57.353920
-66.522957
-61.036808
-135.063614
-65.522644
-47.602623
-54.398018
-56.572769
-62.108521
-82.978745
-70.027313
-70.919250
-96.174263
-75.984695
-42.360596
-76.888809
-61.252369
-55.009197
-84.253601
-101.966469
7.888816
-69.090317
-66.004440
-79.097008
65.205498
-79.337242
-75.944443
-58.402527
-59.643108
-58.678329
-63.401485
-69.735039
-55.018192
-131.051361
-70.281624
-97.243614
-55.429531
-95.726891
-119.644936
-154.751251
-70.994133
-56.432560
-61.629967
-71.216301
-118.185066
-81.360001
-127.959953
-61.056274
-58.220188
-154.145874
-49.312305
-84.528488
-64.744438
-129.749893
-67.772743
-65.025612
-82.152779
-70.149567
-47.565182
-66.915932
-68.569786
-99.216194
-165.155777
-84.497910
-63.649151
-107.645149
-99.427734
-83.931961
-60.477577
-62.656532
-41.277588
-69.502960
-151.177078
-120.998215
-60.648483
-68.844803
-60.903072
-24.796129
-31.524292
-68.211311
-77.076340
-59.170731
-71.242493
-32.420033
-97.839790
-97.950447
-104.005768
-58.386093
-81.947334
-66.823112
-154.417038
-94.788055
-61.531189
-65.247841
-117.728020
-106.910652
-64.534027
-86.103760
-123.713707
-51.677219
-100.967262
-112.431351
-67.227676
-85.545036
-71.577209
-52.136143
-81.844322
-61.445343
-72.279678
-82.789513
-145.141052
-122.017952
-124.251747
-175.006699
-175.509293
-69.576347
-87.554916
-86.047180
-102.163795
-142.704391
-52.181923
-55.330437
-57.055389
-61.182121
-115.954445
-65.640915
-125.431061
-62.287018
-80.561493
-28.200016
-87.666061
-57.972477
-50.546688
-147.848709
-91.915283
-66.568123
28.543602
80.322243
52.323662
43.046196
26.208092
59.782921
71.379112
-62.424751
-128.468857
-94.678802
-143.581177
-120.318779
-156.633453
-155.630798
-69.606148
-86.508606
-117.110611
-140.152100
-60.033398
-65.397079
-91.294594
-82.869240
-60.290157
-63.615360
-58.956188
-69.873474
-76.017159
-123.855652
-161.992172
-50.771835
-159.310226
-114.794029
-109.057556
-89.090828
-61.297268
-110.075302
-102.210091
-74.946922
-66.673035
-94.848763
-82.197746
-67.045860
-68.149773
-101.536072
-102.571754
-76.558365
-67.280487
-130.099197
-66.789719
-58.886276
-72.553856
-81.277473
-57.209667
-61.952908
-59.500622
-136.304016
-99.915565
-111.219215
-66.661545
-145.444702
-18.733793
-55.332851
-85.154488
-116.165512
-167.268433
-67.464523
-144.464096
-73.847137
-77.437508
-161.844559
-120.437523
-76.481636
-94.784126
-138.597260
-145.570816
53.094376
14.842678
97.647003
40.661171
62.025150
53.542427
36.328785
61.628460
63.112869
63.111633
56.625908
73.011070
32.311172
34.329056
41.794537
66.714851
66.160477
40.536526
61.462547
47.757622
57.711849
-65.873672
-83.290604
-56.892506
-62.144569
-76.335289
-67.380730
-63.969566
-125.531464
-83.000275
-85.408905
-45.442429
-101.484848
-106.534721
-66.939529
-100.513855
-59.605316
-164.720062
-63.076458
-93.154831
-61.583183
-71.916252
-49.431534
-52.749928
-66.658569
-70.688232
-136.518875
-90.089165
-47.025326
-63.536636
-65.280869
-112.670082
-99.933701
-87.740067
-67.095497
-95.469872
-63.302540
-59.693321
-67.554832
-49.588547
-56.875584
-114.178596
-166.123550
-60.595905
-55.138885
-59.416454
-58.038998
-134.911499
-139.814423
-63.429245
-63.340740
-146.579041
-99.847290
-101.291969
-121.267815
-62.211246
-71.349815
-146.242035
-54.364460
-103.160812
-65.285080
-141.395020
-83.309258
-91.414345
-103.356659
-85.328186
-62.852127
-67.397232
-72.629723
-129.616364
-66.777962
-74.680252
-58.417309
-58.445244
-141.603699
-54.549610
-84.796570
-32.330986
-67.595306
-136.008453
-101.364334
-112.367165
-67.638550
-70.281731
-88.076370
-134.289520
-51.399563
-162.345078
-66.548813
-101.806503
-81.279396
-156.889542
-88.184052
53.940395
55.961281
61.563755
52.346439
65.353775
86.332207
-151.165573
77.113060
-75.027298
-64.563049
-72.214622
-119.040550
-121.254280
-98.144920
-71.275406
-65.693855
-80.818451
-73.499451
-59.064213
-64.442780
-59.291721
-67.074806
-124.635292
-37.594925
-118.174599
-56.712120
-148.427597
-102.232475
-145.586487
-66.945808
-55.954781
-67.301720
-66.905083
-73.557762
-74.348770
-52.654514
-78.871742
-66.699745
-69.603935
-148.101532
-35.928844
-59.316521
-62.613583
-106.039513
-60.284901
-154.116699
-72.179062
-78.340881
-70.244560
-65.936272
-87.616135
-159.254410
-88.896248
-67.250969
-107.470413
-61.849457
-84.360573
-80.847183
-65.522980
-151.843811
-87.594604
-81.017349
-54.185505
-76.200485
-62.460506
-169.134323
-96.116005
-65.760513
-140.342896
-83.526695
-159.535172
-92.953323
-107.489418
-80.349678
-55.267536
-130.017807
-155.239655
-70.893738
-154.962433
-53.174046
-92.281258
-66.852730
-79.748611
-49.089924
-111.067665
-56.944359
-64.144958
-119.266762
-97.570297
-38.347519
-71.433350
-59.848396
-68.415672
-61.851963
-58.548542
-152.893555
-44.923672
-67.259926
-59.114178
-24.858685
-111.950150
-152.971451
-133.835541
-105.716911
-62.520802
-159.962341
-58.347973
-75.026932
-90.137115
-70.508888
-84.825607
-51.447594
-73.209793
-61.960411
-79.926170
-80.288231
-46.816032
-58.132687
-150.556015
-103.385323
-124.311195
-76.783287
-99.127182
-29.121094
-65.980324
-49.318848
-65.216515
-60.317383
-152.277969
-62.035587
-109.390678
-105.576881
-53.612831
-67.396660
-59.423435
-159.439072
-77.185410
-101.416695
-63.425838
-59.818405
-39.215401
-89.004944
-114.578720
-67.615250
-22.138193
-149.867477
-119.238373
-136.279099
-82.050026
-60.544010
-83.290970
-54.764568
-130.889297
-67.063026
-124.958496
-87.031723
-52.450497
-75.381187
-93.379265
-61.389717
-75.767677
-78.548492
-67.233185
-148.572205
-56.312603
-48.429832
-35.699078
-150.293335
-52.989693
-72.019371
-71.532578
-114.126999
-51.130112
-60.316269
-133.440857
-58.467182
-61.049675
-55.690018
-63.455036
-134.923965
-38.547733
-78.183899
-84.733086
-58.012413
-64.662643
-141.144409
-64.547867
-92.604950
-71.539719
-161.429703
-154.487411
-53.615360
-123.062874
-62.514137
-66.851051
-62.740025
-157.015244
-105.917557
-64.557091
-70.289749
-78.905167
-68.157509
-74.881027
-50.325363
-64.080215
-61.310768
-149.982132
-65.101273
-61.916775
-137.788055
-102.387878
72.845558
65.230202
43.908287
47.379890
77.182808
64.129669
57.065487
46.673523
77.763649
55.028858
38.742687
58.326214
76.390099
-68.621780
-74.435997
-72.860611
-89.391838
-58.787071
-56.250252
-153.132416
-65.381973
-129.943161
-52.106686
-54.420460
-87.294022
-88.992958
-64.725632
-63.740059
-148.826370
-70.869080
-48.141033
-65.133308
-38.165363
-46.343651
-125.685791
-67.624542
-86.659782
-134.525436
-62.966335
-58.850681
-115.207077
-82.688507
-124.357399
-64.586716
-56.964909
-64.428047
-59.921333
-61.025196
-67.084602
-59.272961
-59.173298
-108.378502
-56.474045
-37.012379
-133.463440
-57.203983
-133.909637
-67.204796
-113.196800
-81.119682
-65.693497
-64.131538
-87.925926
-88.084091
-55.535069
-50.739399
-72.775948
-78.811478
-100.768471
-144.054199
-160.972382
-163.776733
-166.860474
-121.435699
-115.562012
-122.790802
-77.980911
-170.260239
-62.661251
-134.916534
-103.186584
-93.619904
-64.364281
-57.364120
-65.243690
-65.991470
-109.275757
-146.724823
-143.044373
-139.172073
-108.160591
-76.530411
-62.362743
-151.396088
-146.759995
-75.231606
-78.601517
-81.610863
-64.219986
-58.501122
-48.699986
-77.732384
-70.108864
-45.014229
-121.129135
-146.665894
-77.449142
-100.849518
-70.713875
-141.003799
-149.430725
-77.587540
-65.574112
-34.653374
-68.666000
-165.708481
-67.611526
-41.342201
-73.579910
-62.415493
-88.573349
-51.933784
-72.494392
-124.430344
-67.198616
-141.211212
-60.388596
-40.893654
-55.860210
-99.727440
-68.819893
-126.113533
-134.008499
-66.323082
-96.294647
-107.426727
-116.306900
-85.769348
-32.838940
-119.930428
-115.428032
166.594528
-75.996399
-73.799721
-116.866646
-48.039532
-66.845924
-98.001762
-97.105598
-135.257843
-66.126503
-75.535919
-144.545578
-36.421585
-177.400436
-84.995705
-84.027145
-160.607819
-79.139389
-60.820606
-91.277199
-128.696609
-154.188446
-66.579926
-126.507927
-133.608551
-78.970505
-72.097809
-63.691784
-50.859749
-121.816254
-156.693390
-62.822781
-64.995575
-63.132160
-60.954567
-85.629295
-159.182693
-71.403717
-61.836887
-62.375504
-124.882530
-162.164917
-67.908653
-64.311813
-130.842438
-48.811119
-57.967533
-59.877941
-48.898502
-60.978901
-138.211441
-61.790977
-91.215279
-96.671974
-121.794044
-91.722969
-62.165085
-95.218513
-97.291122
-119.340500
-82.408157
-146.939621
-93.996880
-129.880737
-74.295990
-104.252769
-61.021999
-94.532227
-90.752121
-96.628502
-79.128609
-62.619579
-124.344788
-66.677917
-103.256432
-85.020737
-115.051064
-156.155777
-63.366283
-131.004196
-85.444824
-103.139244
-67.275581
-79.157433
-79.282372
-74.586418
-64.014023
-81.668694
-53.089504
-71.915215
-86.273064
-67.671028
-81.692734
-64.651436
-91.226265
-114.817635
-72.939285
-157.695511
-125.277794
-34.341045
-116.097145
-87.085754
-61.825825
-62.056290
-60.236404
-107.091141
-87.071854
-101.657219
-42.374805
-70.241699
-60.217785
-54.668388
-80.066902
-61.604019
-126.191154
-101.274117
-156.177765
-50.896011
-66.357979
-74.153900
-154.189606
-134.139664
-47.446198
-53.118488
-82.534050
-136.982666
-53.180508
-77.932167
-118.041443
-160.215897
-32.613194
-103.552612
-34.520283
-66.837173
-133.496857
-90.354408
-62.356125
-70.920258
-32.120586
-58.161804
-46.099434
-65.124229
-89.118065
-75.163101
-163.776917
-99.785538
-72.570686
-54.674385
-77.389969
-65.374802
-156.081772
-81.101067
-54.333733
-77.932442
-66.562157
-59.395424
-130.156082
-61.800571
-73.310486
-89.567368
-99.811394
-69.225906
-84.474297
-116.849831
-90.074387
-77.124657
-112.383873
-59.118042
-153.288971
-65.843437
30.776598
-64.833435
-109.893723
-81.016426
-147.934891
-110.119736
-98.908875
-60.981560
-52.988590
-109.905342
-95.725220
-70.671227
-48.107887
-38.770695
-79.115402
-67.148186
-112.112167
-88.465767
-48.741177
-113.191803
-148.919235
-77.741814
-52.415340
-85.981995
-101.499268
-59.767323
-150.792999
-46.357857
-65.166451
-55.606087
-52.774792
-179.154190
-51.907696
-56.579693
-64.196114
-71.584297
-56.935589
-59.002277
-80.851707
-47.490551
-63.888874
-63.866028
-100.237038
-70.333511
-56.569756
-168.729263
-64.206917
-91.868851
60.009220
64.461044
48.882980
78.511131
111.252586
70.914177
98.814484
-55.522030
-145.045151
-90.757294
-91.578278
-138.998672
-77.272247
-90.028175
-63.910664
-66.809715
-64.165649
-90.190659
-60.585373
-60.352135
-62.912823
-61.768799
-101.422890
-128.460678
-28.376856
-88.435532
-69.838387
-105.422325
-172.996765
-64.784042
-38.607906
-74.119514
-81.481636
-132.800232
-59.279633
-51.543941
-148.253647
-116.037323
-68.952217
-57.713100
-58.778137
-72.380333
-76.619560
-135.663788
-68.987518
-80.855278
-65.890022
-68.796684
-44.817043
-41.834450
-64.205177
-59.314396
-52.179649
-134.752991
-88.053520
-134.273651
-60.681133
-61.399342
53.756016
42.540119
61.682125
59.786793
57.809311
68.909576
57.124844
77.234818
73.989021
50.205452
74.024872
62.996464
62.865837
69.166130
50.128124
55.438805
71.046379
-66.233192
-74.091644
-59.553673
-74.633865
-58.695816
-83.336502
-62.496117
-55.394737
-62.268906
-128.251190
-57.991669
-53.845821
-142.609131
-91.145340
-60.863869
-82.893524
-145.725281
-37.826565
-135.142975
-125.367271
-137.652451
-94.236153
-119.555954
-52.606346
-77.549400
-60.726349
-126.618149
-156.346298
-91.845009
-93.185097
-102.679924
-47.578835
-69.946495
-141.350235
-93.850548
-70.697235
-86.229057
-149.831604
-60.865425
-106.891266
-98.457710
-101.761368
-106.509766
-129.298065
-164.262390
-93.392677
-130.402588
-82.432999
-154.319870
-59.438911
-61.237614
-138.432770
-68.247910
-71.002258
-65.443901
-67.650040
-117.678200
-56.212574
-66.568642
-35.390270
-124.173996
-133.654938
-82.100769
-75.477859
-66.929550
-79.329285
-116.449936
-73.386024
-123.908569
-130.084473
-127.775742
-147.291458
-125.293465
-64.562004
-115.031021
-105.850082
-55.896912
-147.540497
-56.255035
-58.953983
-55.980778
-151.329422
-59.931873
-75.055107
-85.232399
-138.206406
-149.550201
-128.690323
-162.159134
-119.491951
-55.069931
-98.607262
-103.089355
-70.363609
-107.016602
-102.088692
-64.375458
-101.795502
-62.928509
-79.316826
-151.146042
-101.410286
-116.798538
-56.557278
-56.451649
-56.438461
-54.397312
-64.047394
-48.831917
-80.192406
-131.656509
-63.404705
-138.218491
-35.602730
-136.172363
-165.467834
-90.198235
-67.518517
-42.835999
-60.954079
-125.387772
179.486786
-69.717636
-36.557610
-154.145370
-60.717331
-124.292931
-52.355221
-101.808815
-162.107224
-60.624836
-159.047287
-99.786201
-53.436859
-81.192474
-157.811157
-98.406685
-154.089645
-57.009743
-58.405033
-75.410095
-93.277916
-113.995949
-66.640633
-67.901527
-68.807106
-103.167458
-106.020660
-81.325394
-60.421284
-101.353851
-83.498047
-119.143929
-50.956482
-67.131210
-58.898876
-80.121422
-134.680649
-62.089996
-108.203697
-65.924133
-96.916069
-82.148598
-141.867447
-81.354752
-63.267445
-117.049789
-71.238907
-116.439201
-100.419106
-111.764526
-105.113609
-91.214142
-55.358620
-79.474098
-88.259377
-88.500931
-101.547806
-122.165329
-141.965897
-124.216766
-24.826893
-33.892132
-129.459427
-85.782387
-64.386749
-80.066330
-97.633446
-70.381805
-98.360657
-90.499298
-130.367950
-115.043755
-147.900604
-74.304794
-94.907433
-37.888248
-128.763245
-79.735329
-157.794342
-62.249397
-97.486557
-75.222260
-58.033428
-93.349548
-102.833626
-36.751137
-58.465603
-69.082207
-57.204613
-68.977097
-55.078251
-62.806126
-140.602570
-149.705383
-111.587608
-58.648815
-68.888359
-78.929626
-123.235672
-71.172882
-166.932343
-79.667801
-64.508003
-82.955917
-60.236229
-70.153061
-49.741848
-84.220146
-59.299507
-78.533226
-68.672508
-68.502434
-151.342712
-57.267189
-110.139183
-73.118500
-50.836395
-156.842636
-59.448952
163.006119
-68.805687
-155.174011
-78.489609
-141.082336
-70.366943
-107.315483
-86.529083
-57.969246
-109.561989
-81.419250
-94.821907
-67.290527
-98.345993
-107.426163
-107.405762
-123.026672
-97.667557
-146.668457
-55.078598
-34.351704
-88.562943
-71.328712
-35.164608
-113.608063
-99.520111
-53.313278
-86.104225
-65.501930
-60.025337
-97.638367
-69.838753
-65.160698
-67.103310
-66.448555
-66.317673
-139.636917
-58.735596
-78.788116
-160.768616
-73.435448
-46.305397
-33.591763
-47.135654
-84.486298
-65.073647
-113.712852
-51.288860
-49.793049
-155.253479
-147.198059
-98.066467
-61.380749
-84.719299
-90.008797
-134.644058
-68.121941
-55.174877
-126.679840
-78.521477
-97.526855
-53.175781
-66.402939
-57.045101
-79.026886
-100.004013
-65.392197
-68.563217
-144.319916
-67.874886
-56.313519
-64.507851
-58.903309
-64.227371
-118.684799
-86.627892
-127.428673
-73.417175
-82.672935
-101.986732
-71.501984
-58.808880
-82.798080
-141.502548
-46.835178
-140.578201
-116.096130
-60.261429
-70.334679
-53.483013
-72.227570
-58.867218
-61.031651
-52.249523
-73.163589
-57.986526
87.625648
41.056431
69.548546
49.925602
90.101524
43.433453
75.203316
40.712120
-53.184273
-32.343037
-64.833633
-108.399818
-76.012177
-116.038445
-163.519806
-155.685181
-133.307587
-19.475183
39.750095
53.660381
61.617954
82.583633
-143.048553
-34.976585
-91.224648
-75.897263
-115.659599
-147.185242
-80.141869
-52.275494
-156.994995
-126.161400
-122.103737
-75.011932
-69.408226
-105.451279
-73.567566
-62.631432
-68.101753
-63.285271
-60.246883
-153.950867
-80.015076
-5.571864
-124.478745
-85.855621
-58.354401
-71.271835
-61.277039
-105.355392
-107.526573
-88.581299
-85.464432
-58.815945
-119.172127
-147.708023
-67.540619
-150.431274
-133.403946
-150.042526
-59.616962
-51.382660
-102.265717
-89.622414
-121.790916
-145.994995
-59.413948
-71.355637
-89.937286
-57.882771
-48.469692
-75.386688
-56.192677
-87.628838
-63.483326
-90.127495
-57.015163
-70.397209
-64.158249
-151.489212
-53.344364
-82.462524
-120.882347
-41.249493
-85.056686
-110.989128
-140.299271
-53.587818
-32.578972
-63.977894
-66.433784
-56.339928
-67.409012
-88.777840
-46.006115
-89.028191
-64.939110
-133.437653
-68.405518
-54.979336
-163.333176
-49.284126
-59.503059
-62.712158
-68.580841
-83.825890
-155.572632
-63.258327
-46.728588
-63.522137
-57.703571
-66.838760
-56.453266
-134.657715
-156.565155
-69.253799
-121.223038
-69.662834
-32.782867
-43.459999
-60.313164
-71.886101
-94.439011
-82.074776
-148.179306
-64.528206
-38.120415
-122.263344
-87.809235
-48.724869
-49.671276
-67.791008
-62.869019
-60.222050
-68.328400
-77.355064
-65.457771
-56.207314
-75.583549
-102.615868
-46.128464
-73.008659
-118.689941
-83.953827
-68.494011
-82.915031
-117.163666
-36.597073
-57.056927
-56.676186
-109.775887
-71.640427
-69.188934
-51.452522
-89.990341
-70.805443
-73.551216
-80.556007
-34.397968
-145.408844
-74.316597
-52.693001
-54.739285
-82.550819
-120.320168
-104.955048
-57.013641
-64.662094
-118.712601
-71.107132
-94.062584
-85.950523
-66.151184
-120.074554
-101.309769
-123.786491
-150.294434
-142.764404
-158.221405
-82.298668
-104.045982
-62.509525
-58.747971
-60.447506
-73.455132
-135.979156
-78.089218
-67.234177
-65.841805
-51.126884
-115.801811
-126.976089
-88.560593
-63.004784
-57.501080
-87.192673
-71.206711
-57.058159
-92.762802
-82.251724
-53.267128
-108.663971
-151.753799
-71.917572
-154.887146
-45.208179
-55.180504
-66.833290
-54.262604
-95.836327
-48.036869
-44.417961
-52.452423
-54.251801
-153.327164
-82.716682
-92.275810
-113.400124
-139.050079
-178.243744
-151.469025
-115.444588
-46.210739
-39.274086
-70.975456
-47.602947
-65.711349
-46.794853
-63.111805
-60.577190
-141.406006
-110.266212
-55.631748
-61.736374
-36.382248
-76.795418
-82.148727
-81.659187
-70.373909
-67.654686
-128.666489
-62.579018
-69.488960
-50.863632
-85.434265
-53.782063
-64.371513
-115.576942
-58.507137
-62.441929
-64.639503
-97.431755
-85.025230
-157.535583
-117.506310
-57.898308
-120.485764
-38.916401
43.171734
48.392876
57.786568
52.711689
64.195641
77.644844
-49.549267
-66.547096
-153.309326
-49.324379
-77.331192
-42.882000
-143.965225
-50.920940
-47.339378
-68.336777
-166.880997
-135.352768
-48.041424
-84.602371
-81.515289
-179.768433
-85.561600
-114.781761
-133.113739
-88.592621
77.762978
74.044456
52.778736
-158.196457
-48.071640
-68.044495
-58.752872
-118.002586
-78.604263
-163.478622
-35.226543
-128.682144
-54.802113
-55.401268
-75.514656
-61.354973
105.518021
-48.973637
-69.383278
-53.929272
-54.540512
-119.827492
-37.006741
-74.815887
-79.216331
-165.599701
-152.703842
-60.729420
-55.567261
-165.216415
-148.014679
-132.668488
-52.244694
-161.587646
-92.206718
-103.318863
-50.851257
-101.630898
-56.389503
-59.262680
-59.049557
-59.421543
-150.961105
-153.278351
-104.329712
-52.567734
-73.870941
-40.958748
-68.110558
-85.279442
-147.750687
-157.301514
-37.163231
-134.453278
-65.785957
-60.967182
-72.208984
-60.117649
-62.716652
-127.067879
-97.677452
-120.882645
-88.412590
-91.604286
-96.817329
-110.014870
-113.142937
-92.926392
-95.084213
-60.296211
-105.147202
-102.168350
-107.009819
-78.720551
-91.131088
-112.129158
-58.064461
-143.381363
-61.592964
-54.185425
-72.675552
-59.324303
-54.550247
-95.616783
-136.052994
-89.287384
-62.261898
-124.564438
-83.909691
-77.406235
-39.001156
-74.600754
-170.966507
-90.073364
-52.718929
-67.911461
-32.799389
-87.243744
-138.709763
-162.243912
-53.103546
-126.858719
-77.761917
-69.924767
-91.239990
-139.943115
-87.446747
-101.765083
-57.322830
-61.733410
-58.975414
-88.217201
-122.022118
-92.949142
-58.022243
-67.684845
-163.374008
-71.295036
-63.616459
-68.965736
-127.758720
-56.907227
-75.879303
-57.553711
-154.923660
-87.484947
-62.458950
-88.144318
-142.758011
-90.555397
-124.192200
-40.773804
-86.288727
-107.063103
-67.035339
-131.005417
-84.103073
-65.143753
-136.072510
-82.910736
-104.363647
-57.742622
-64.471031
-61.212833
-141.647659
-40.228546
-154.719971
-65.192390
-70.462975
-164.570511
-117.651245
-56.942394
-134.522690
-101.924194
-45.502518
-104.473579
-93.938156
-107.805351
-123.753868
-64.081123
-52.858208
-80.508224
-73.551147
-57.387753
-92.601250
-57.727322
-71.004631
-61.952953
-73.660934
-81.872559
-90.743599
-61.806816
-125.281631
-63.342625
-72.709053
-96.985107
-149.718704
-125.760551
-81.235443
-62.272942
-101.626007
-127.755173
-94.640114
-146.755646
-67.756477
-34.914883
-65.835571
-119.361855
-147.970337
-71.012657
-64.999397
-110.670532
-142.276352
-68.253578
-81.774750
-31.813025
-64.237396
-67.991592
-47.956413
-157.528732
-124.614594
-86.388435
-145.940918
-134.885284
-123.111000
-94.222198
-72.804451
-54.032085
-104.343910
-60.916500
-81.610008
-110.209068
-41.477501
-110.144737
-80.834801
-75.689224
-94.066536
-96.986908
-66.114510
-28.758511
-80.175232
-130.544189
-60.063412
-75.940140
-71.812378
-37.367718
-89.736328
-147.107376
-66.522697
-102.181931
-71.887146
-75.868752
-125.446060
-98.274818
-68.497063
-119.914917
-62.553684
-42.072861
-61.852741
-71.223717
-63.916477
-105.408783
-134.518829
-68.485367
-74.215935
-95.696564
-78.657005
-55.432190
-69.133545
-116.181252
-56.257195
-70.289070
173.307114
-65.437378
-79.323364
-102.297195
-118.604805
-26.838428
-59.562901
-84.516319
-52.714142
-154.059937
-38.577778
-144.054138
-56.065701
-62.812752
-69.888664
-120.499641
-54.811771
-61.784195
-69.539673
-65.465607
-66.669151
-124.813629
-74.869476
-147.692947
-60.013855
-124.198746
-61.394913
-91.103851
-94.745186
-87.234741
-91.323486
-55.913971
-134.365646
-99.447525
-65.477890
-98.372917
-64.582054
-60.126629
-56.268745
-142.840469
-64.309288
-84.338524
-97.384781
-78.762283
-113.333870
-68.999580
-77.422066
-50.479668
-149.941757
-61.658260
-150.977875
-39.857819
-66.490578
-66.573563
-59.915958
-63.117653
-80.107712
-49.141331
-70.866402
-96.805199
-98.589592
-53.826733
-68.734528
-58.889820
-60.323872
-77.073318
-61.859463
-75.434601
-63.682312
-159.588654
-64.567337
-52.917641
-71.299835
-134.037231
-94.402359
-154.180847
-65.358147
-69.703178
-77.487671
-50.177265
-59.917618
-88.462624
-60.445492
-94.775276
-57.581673
-98.623100
-62.842804
-56.347469
-58.658760
-44.091961
-81.134979
-157.020172
-60.959114
-155.469604
-53.836884
-73.342064
-128.506226
-66.782852
-111.755318
-92.147530
-98.597977
-111.938843
-84.826912
-106.544296
-58.978016
-48.739056
-61.098587
-48.680244
-37.246567
-130.386765
-113.172913
-60.213593
-56.697689
-69.541359
-46.284397
-39.441422
-65.987106
-44.387112
-157.497559
-68.848572
-47.511410
-62.490257
-77.642105
-173.851669
-82.438866
-142.737320
-71.928879
-84.504242
-84.866478
-82.939377
-75.967247
-95.048119
-151.768997
-146.422119
-28.599173
-54.731842
-88.921906
-57.649254
-79.027672
-115.178894
-152.781448
-37.942173
-102.967163
-59.609955
-66.547119
-68.222603
-66.575066
-60.957661
-45.667698
-56.175636
-82.749733
-77.894104
-111.413879
-40.849468
-61.870308
-84.777573
-70.688454
-71.952286
-79.293243
-105.818863
-76.480965
-119.034027
-130.188614
-139.297684
-55.205322
-80.715538
-76.506325
-86.455605
-72.626350
-61.954388
-74.389130
-88.083054
-51.038731
-63.432495
-86.231300
-123.056046
68.205910
72.107430
47.234734
77.126892
67.324211
-44.169323
-133.335693
-73.026276
-83.104034
-61.502232
-90.968079
-137.908722
-121.085289
-64.481682
-75.060593
-67.359100
-65.618896
-58.935703
-56.458073
-71.126976
-112.954475
-73.973656
-72.403168
-88.244881
-46.480278
-56.374050
-59.225563
-60.736217
-56.563808
-65.249138
-107.317459
-78.456802
-71.894974
-69.574051
-111.919006
-92.325264
-93.588890
-101.516663
-133.245010
-87.096092
-88.426086
-61.147465
-69.250572
-59.800217
-43.213711
-88.668503
-63.711605
-102.538315
-123.277542
-66.727806
-62.180992
-92.764702
-110.157951
-51.990067
-58.398544
-69.154739
-111.981430
-61.269588
-148.460083
-72.855576
-117.477402
-76.796112
-60.045349
-163.587036
-75.530075
-145.524323
-77.850372
-148.949142
-86.357430
-92.819527
-84.637482
-59.805576
-75.710701
-40.353527
-61.064266
-64.204628
-54.944809
-155.291306
-100.418922
-70.828911
-68.254044
-159.596512
-40.451424
-152.552155
-159.166855
-146.235474
-84.913811
-69.079262
-131.701141
-44.395763
-53.230156
-88.670601
-73.837662
-67.168976
-98.493156
-59.893654
-62.347870
-149.641235
-91.271996
-45.972706
-61.985733
-51.759064
-63.415604
-103.055870
-132.830246
-99.470482
-61.804520
-151.632782
-156.236481
-56.206402
-141.636047
-70.774757
-140.533646
-136.512115
-59.110714
-86.639473
-65.671928
-60.648121
-64.900520
-126.698578
-58.531132
-51.995907
-72.363083
-162.441406
-138.310379
-51.987297
-104.147858
48.894611
56.507629
42.077133
44.906197
72.995537
77.334969
-4.981614
-89.902977
-86.057953
-66.023575
-70.061546
-64.666382
-71.645905
-101.699944
-59.113869
-145.824051
-67.701378
-51.768425
-83.090477
-130.808990
-78.245758
-158.332535
-139.412338
-63.066830
-71.014786
-158.286697
-71.513268
-42.954231
-74.298859
-98.392365
-74.965965
-51.494347
-66.007042
-78.130569
-26.909733
-90.033943
-62.557697
-83.138885
-79.576828
-68.020775
-107.167244
-64.055923
-122.384552
-56.302368
-64.754929
-61.349922
-96.812042
-64.321388
-88.833412
-95.492722
-99.565086
-107.274170
-153.580383
-122.304161
-101.975288
-140.007248
-81.717339
-139.373947
-36.989292
-76.883598
-30.242771
-104.961594
-120.010300
-115.353134
-117.829666
-75.004204
77.726334
75.209625
59.501408
57.363483
50.047058
-136.311020
-44.702419
-76.283325
-150.156952
-148.394272
-72.429146
-142.704834
-114.687500
-61.134869
-98.978386
-58.759819
-81.781754
-67.364418
-77.913643
-118.869736
-70.917389
-136.073013
-57.599277
-51.302990
-90.012474
-70.713051
-66.182709
-107.306465
-58.431751
-63.349224
-67.897171
-140.303986
-76.995186
-68.822205
-80.750229
-166.975235
-70.582680
-64.790764
-141.989502
-56.264126
-90.092285
-104.821266
-72.651749
-92.831963
-56.604973
-70.264191
-124.668953
-89.491608
-69.057846
-129.078934
-94.936958
-59.960423
-129.477081
-61.372757
-135.923325
-69.567902
-52.487980
-74.761604
-75.794777
-105.645737
-107.930748
-151.932053
-161.290344
-55.065117
-71.509369
-55.128864
-73.708092
-62.433125
-65.657646
-82.139374
-60.766422
-80.500374
-60.356358
-140.688980
-63.674969
-63.537327
-150.169647
-72.522652
-65.144196
-93.517685
-61.713879
-72.707947
-42.881382
-73.611076
-63.974129
-147.179672
-95.437706
-92.164856
-102.459831
-92.295235
-106.416962
-67.168716
-129.973480
-86.983223
-86.445778
-112.974640
-50.041420
-95.262779
-98.756828
-77.277763
-116.662209
-150.438873
-67.380615
-74.820213
-62.721283
-73.084557
-60.785797
-57.715240
-158.065781
-69.137726
-56.231342
-94.142044
-136.240143
-104.179703
-64.787010
-49.503128
-62.154118
-65.253967
-64.102867
-151.706711
-87.977638
-55.021271
-103.706589
-105.237785
-83.789345
-144.682770
-56.358505
-52.549492
-127.116394
-52.876087
-81.065002
-64.587440
-63.085373
-117.963959
-70.842995
-61.911411
-93.227203
-67.868729
-53.893852
-63.248722
-88.388321
-51.800823
-68.915642
-59.859161
-62.729572
-58.719234
-133.888550
-134.008560
-61.179504
-135.250946
-71.630447
-71.744415
-99.889633
-102.162140
-100.089485
-156.574982
-54.452667
-71.192482
-91.752754
-77.682915
-104.057213
-119.102020
-63.718407
-79.286682
-150.135529
-49.955341
-60.691147
-146.537094
-155.611694
-108.009232
-72.634056
-79.713104
-105.476822
-103.889526
-86.353142
-118.543571
-71.529770
-63.484493
-61.564030
-143.648849
-76.290527
-163.316116
-86.880730
-47.124428
-67.308830
-58.704613
-119.849869
-59.268486
-158.440109
-94.822868
-56.202381
-69.005501
-54.330273
-65.570702
-82.325195
-61.956383
-152.998077
-61.892849
-158.293167
-65.980232
-58.638954
-45.241180
-88.675377
-49.912033
-82.930893
-86.829247
-73.169128
-71.395920
-69.436821
-115.648331
-99.954407
-101.994621
-58.481544
-85.251610
85.375214
83.469788
80.463089
67.593102
62.485394
86.112328
-53.846092
-115.994812
-131.958542
-63.368916
-40.621376
-62.331558
-67.709137
-94.699394
-122.046280
-39.336468
-100.757080
-143.463501
-144.389847
-165.447372
-62.515713
-105.178360
-77.108566
-135.170578
-77.376060
-61.771339
-155.544357
-135.887756
-46.844383
-117.091431
-94.188759
-128.415802
-42.692623
-70.557159
-111.384666
-149.285141
-90.940407
-78.844933
-74.326508
-101.003647
-60.486416
-88.670692
-49.639584
-90.982941
-91.875504
-62.130394
-155.006897
-56.295498
-55.404633
-79.205215
-59.175430
-59.376598
-126.315315
-43.791729
-144.869812
-121.331146
-136.712830
-55.465256
-80.501350
-79.065926
-74.968750
-53.101643
-136.218643
-53.889469
-68.015266
-62.347397
-64.728760
-88.637871
-122.598625
-56.552158
-49.004738
-70.268188
-143.270477
-75.737663
-61.232426
-94.794754
-60.542942
-64.669662
-91.524925
-78.240479
-100.460442
-57.642094
-62.986889
-135.753952
-56.779938
-159.321045
-64.518013
-55.004807
-148.592804
-152.557465
-56.191223
-145.850769
62.972031
51.574112
-159.335190
-80.876236
-158.537720
-123.092094
-100.747444
-58.536922
-66.385162
-66.628807
-144.094238
-65.740334
-62.470036
-48.925900
-55.446224
-62.515366
-78.625504
-53.267593
-116.471741
-152.075409
-65.658836
-84.121407
-61.640816
-72.561378
-134.254242
-67.982315
-87.900360
-84.122604
-70.932541
-92.702866
-62.711571
-64.461754
-49.727402
-62.913353
-89.077713
-93.589455
-93.249588
-98.253868
-94.076019
-77.431801
-61.395706
153.822556
-95.060036
-70.280342
-59.321384
-58.677723
-69.527641
-46.113892
-94.067841
-72.917107
-97.092690
-141.927475
-141.699646
-69.281250
-120.673729
-62.644875
-64.138618
-62.211498
-50.165688
-91.904335
-66.251633
-82.918373
-26.141766
-60.492195
-72.759529
-104.137604
-100.171768
-128.699707
-74.749634
-96.222534
-177.809906
-107.383972
-103.301949
-68.128845
-59.186707
-85.682785
-146.066406
-58.659466
-159.485703
-100.515800
-133.634796
-72.982491
-134.327438
-99.948463
-65.354645
-77.468666
-64.863396
-120.622147
-122.889534
-93.214111
-168.113342
-52.542007
-46.625725
-104.725639
-48.541737
-107.747963
-56.925346
-109.624130
-111.928185
-113.374680
36.674427
84.557709
78.162857
55.834854
32.379890
-34.273289
-42.328606
-65.686272
-41.668846
-60.493793
-159.489059
-93.068489
-155.043411
-44.892506
-152.739777
-95.691322
-79.608910
-154.439728
-90.189079
-76.214203
-59.535236
-67.519791
-152.483521
-59.558899
-45.087162
-104.340027
-52.635345
-66.886772
-123.088577
-61.382053
-52.492661
-56.917046
-163.493698
-66.365234
-118.317993
-115.829674
-139.754608
-64.600288
-88.854424
-63.913998
-28.449389
-60.414688
-120.266548
-122.099846
-67.254868
-65.713615
-49.642933
-55.615967
-67.840309
-75.734566
-51.104076
-126.243813
-128.767044
-153.269684
-149.896301
-123.522827
-104.728027
-61.841351
-100.332695
-122.982483
-65.296478
-63.195694
-86.087418
-76.611717
-168.804535
-96.378540
-145.583282
-123.836540
-102.865440
-161.154572
-62.960453
-99.232056
-83.100563
-106.976288
-99.234955
-82.016083
-121.345001
-137.244659
-60.501362
-151.549896
-60.163200
-47.135075
-96.428802
-73.637871
-102.262932
-81.304176
-59.420074
-54.288441
-57.948208
-70.252419
-125.805000
-70.555183
-58.218315
-68.351807
-86.656441
-127.159592
-75.451836
-61.395462
-95.465843
-39.674866
-48.661091
-146.241318
-107.848129
-148.227646
-62.273148
-58.973633
-86.587990
-64.282181
-88.654121
-62.284077
-62.861416
-61.679680
-104.194855
-70.645638
-51.835136
-114.185989
-163.350891
-113.161118
-119.557388
-51.131493
-55.263454
-111.963860
-162.155655
-155.124023
-155.395691
-125.619247
-53.063622
-78.655876
-60.920242
-57.603386
-55.261906
-126.494644
-86.695496
-115.588211
-118.644859
-107.643883
-65.283806
-65.192215
-143.015106
-152.839569
-73.598930
-98.857475
-140.146210
-167.436630
-101.891212
-55.456139
-110.544281
-116.016983
-81.235664
-67.538399
-77.691986
-65.897186
-58.685925
-105.900238
-58.006241
-54.063614
-152.538361
-65.883904
-87.977013
-155.546280
-141.670609
-63.229313
-52.681000
-66.909637
-67.194435
-136.451401
-91.131340
-143.911896
-79.873344
-75.023712
-150.458359
-71.442963
-132.366669
-67.923401
-74.032143
-112.640587
-105.203827
-118.612686
-82.586395
-57.984821
-72.965591
-84.054726
-94.119362
-109.422462
-155.198029
-66.824524
-55.615410
-47.061501
-26.183584
-57.127731
-152.122513
-60.155933
-153.657227
-138.820694
-56.257641
-132.959518
-59.383621
-54.119232
-72.303665
-156.498428
-154.589355
-51.068790
-70.024094
-59.762142
-40.195396
-104.710419
-55.519394
-106.158310
-120.765282
-49.855747
-152.906082
-67.685219
-67.586784
-150.702530
-54.591965
-71.121315
-62.611725
-116.822945
-56.958424
-65.003250
-104.407562
-72.121506
-70.434586
-131.799866
-64.167191
-116.591309
-42.654827
-62.770725
-101.338661
-69.404442
-154.065460
-56.544922
-74.698761
-65.392639
-67.141090
-65.763763
-92.096542
-78.231056
-64.989479
-50.223381
-158.903015
-113.955704
-107.916939
-108.980522
-95.790253
-96.765411
-61.328033
-87.009995
-123.628960
-62.072754
-67.411064
-96.243652
-65.369041
-66.484413
-83.960739
-109.762482
-86.874458
-103.426277
-165.304688
-168.354828
-100.373558
-102.969086
-49.087158
-112.851006
-42.369038
-110.886505
-114.232834
-142.266296
-97.465012
-75.667435
-77.715775
-70.679382
-74.031296
-121.726669
-57.423584
-57.604195
-141.639328
-128.133041
-54.622101
-137.408752
-67.915535
-67.605049
-84.301620
-76.040550
-86.859879
-62.706352
-109.162628
-58.547264
-87.320358
-111.685692
-116.126900
-56.984009
-42.555569
-88.993172
-53.198143
-155.359222
-101.367905
-74.639748
-47.717846
-130.276459
-98.952049
-147.549271
-148.954254
-68.084129
-69.267197
-78.926926
-96.748650
-133.573059
-67.506096
-66.172371
-73.080765
-59.113125
-83.925774
-57.672108
-143.835968
-53.687714
-161.821655
-102.562950
-65.443794
-76.703484
-85.340508
-62.323349
-123.321243
-116.655937
-164.455139
-76.100975
-80.260139
-68.709366
-74.496620
-60.413109
-60.733097
-60.421749
-137.909546
-61.976688
-82.980148
-70.095840
-58.747124
-68.763908
-82.670059
-106.052605
-76.908455
-111.902077
-158.037491
-84.843460
-66.322838
-147.944427
-56.082611
-55.213322
-70.916191
-55.821262
-66.672997
-137.401184
-42.258728
-78.208290
-87.696022
-86.395554
-39.780113
-50.189049
-54.095219
-64.273003
-67.492569
-59.276798
-60.346069
-54.097023
-68.343262
-89.523575
-46.596405
-101.390228
-150.049774
-132.439468
-105.746658
-74.734543
-57.463264
-135.363571
-58.594933
-86.895157
-79.077644
-146.950424
-93.420296
-127.264984
-95.022446
-90.600410
-128.109024
-43.200287
-118.486275
-107.232597
-113.770752
-68.034401
-107.349724
-98.955673
-93.932098
-85.300980
-148.783707
-127.521088
-58.969540
-135.813858
-110.061340
-62.162025
-67.622574
-134.468735
-102.108910
-158.212448
-146.255447
-123.316734
-75.718948
-162.974274
-65.925140
-81.646233
-161.884277
-88.902168
-63.752697
-150.089233
-140.859558
-134.352402
-89.807335
-59.888298
-156.920670
-84.980698
-56.157917
-61.748737
-53.750122
-48.714909
-40.585403
-144.245422
-68.414711
-147.895386
-67.446922
-53.318359
-106.020065
-87.542740
-66.244522
-64.398293
-69.286285
-95.978333
-96.539833
-154.332916
-68.721375
-88.084625
-64.808556
-51.484467
-131.012146
-77.047073
-125.535759
-101.701721
-106.423508
-84.400803
-95.426476
-83.793106
-143.954147
-159.613953
-63.516071
-85.412727
-63.295605
-104.892517
-91.573761
-96.531929
-60.168213
-42.547596
-149.349747
-57.963665
-50.669521
-57.451347
-66.116356
-57.569256
-64.719307
-63.197906
-70.402237
-59.140030
-65.687675
-146.208435
-86.166687
-81.045113
-67.200150
-90.662468
-121.435623
-49.890961
-68.337929
-86.365334
-130.021271
-48.151417
-72.575996
-59.980274
-56.301098
-137.242966
-51.235348
-131.683304
-145.026520
-77.204124
-65.953995
-60.171806
-87.172501
-66.641647
-52.837704
-85.450241
-59.623756
-18.770157
-137.012543
-119.140556
-60.678318
-64.442276
-84.788879
-161.428787
-75.157028
-129.959366
-86.384186
-65.064262
-90.330490
-74.756248
-94.586487
-58.399540
-85.320206
-150.626389
-57.210590
-47.210644
-117.872818
-147.470627
-81.208549
-69.454315
-82.121552
-64.468994
-132.839172
-67.900055
-67.375267
-114.142990
-72.798813
-62.715912
-27.816940
-52.417606
-58.182690
-158.997696
-67.753792
-60.977974
-63.948566
-70.593208
-61.900990
-61.843857
-55.326160
-69.187347
-46.944859
-55.040436
80.124596
45.517387
83.797905
-51.262970
-59.339520
-88.474442
-52.204197
-69.983879
-150.537201
-44.900181
-46.585430
-154.258423
-61.798313
-138.332932
-47.953171
-76.147911
-67.107437
-63.724419
-45.498676
-70.504951
-161.054504
-82.103004
-88.296005
-58.283810
-76.929878
-143.906113
-70.464203
-137.188507
-104.611397
-42.504570
-121.856293
-104.920868
-85.279747
-172.580887
-60.755608
-171.708450
-125.318253
-101.853455
-64.430328
-71.218842
-76.991257
-117.360703
80.361244
-53.976521
-63.526970
-101.876862
-56.567089
-64.032013
-73.510643
-134.139801
-67.398018
-84.358757
-112.394318
-62.599392
-80.900146
-90.418503
-55.369171
-60.567074
-57.611359
-40.602779
-136.496033
-85.327774
-120.010544
-50.310440
-52.741760
-94.623230
-94.445839
-56.805405
-120.898033
-136.261490
-117.173759
-87.882164
-56.858513
-94.713852
-67.936600
-125.379059
-66.230995
-120.993622
-71.575760
-74.872299
-84.294258
-95.881371
-80.872704
-70.175430
-57.965141
-64.864799
-65.099007
-79.873047
-71.587219
-101.278854
-85.210205
-49.551689
-123.607101
-78.756157
-52.021759
-50.673283
-35.885201
-83.434662
-55.489380
-80.881706
-88.354057
-117.454742
-103.756279
-99.223900
-86.435089
-116.541420
-55.956551
-105.833542
-72.160553
-61.414612
-114.717461
-57.201565
-140.552841
-47.200230
-74.271408
-60.444492
-140.880676
-82.689049
-120.536743
-87.151253
-59.874611
-127.862076
-75.935303
-69.384285
-54.318439
-76.166710
-57.368141
-138.702530
-62.499043
-54.836189
-144.636246
-53.977341
-64.004379
-65.316040
-65.237007
-110.199829
-49.001511
-65.026047
-61.382156
-86.848251
-77.386719
-49.290142
-67.574036
-82.647453
-122.866898
-64.904198
-61.141857
-118.066467
-91.125732
-55.689583
-88.961060
-60.469227
-80.773178
-54.429234
-102.339371
-115.339783
-41.486664
-63.355820
-83.890282
-125.613182
-76.625130
-106.307449
-63.440678
-81.902824
-46.386059
-87.141357
-48.506702
-62.725571
176.311707
-43.079906
-70.024254
-98.435181
-120.310417
-76.877983
-58.612446
-99.318703
-103.892227
-57.472992
-65.031975
-72.438385
-71.813553
-104.007149
-62.916153
-67.321480
-65.141586
-136.573105
-95.563782
-88.936272
-66.238136
-49.403824
-50.276424
-72.194099
-80.256729
-64.384064
-138.041260
-74.303192
-76.044319
-104.667953
-104.666107
-98.229515
-64.676247
-152.145691
-98.836052
-79.481476
-67.528625
-100.845459
-33.910122
-117.647598
-64.809158
-113.971764
-57.539936
-125.345085
-56.123535
-125.569534
-58.788452
-78.137840
-89.380119
-93.603531
-62.213062
-59.508442
-151.847595
-70.251030
-100.181152
-143.932861
-56.651978
-65.250977
-81.516312
94.240944
64.102821
51.573910
47.676891
87.988640
-66.573441
-57.281582
-54.274319
-95.485939
-74.771957
-69.515633
-55.205990
-65.636871
-56.953068
-62.875317
-62.472965
-53.636814
-78.394630
-91.952812
-105.003845
-179.698669
-81.206482
-61.931248
-120.346016
-61.885937
-72.314148
-67.114418
-105.182770
-87.906281
-84.151443
-93.416153
-111.945244
-62.761063
-71.619232
57.313431
64.325516
86.945190
56.593815
58.092068
54.773270
47.988468
56.793880
60.248085
45.320316
81.839691
87.583755
75.842484
-68.469383
-70.043129
-76.744835
-55.487206
-144.800064
-119.045410
-65.529884
-64.085716
-149.044800
-89.090698
-41.940514
-122.110390
-138.230270
-121.671509
-54.261818
-63.337440
-62.279629
-105.707039
-60.956921
-90.876503
-70.015427
83.628250
59.110638
51.743591
80.347488
93.692429
76.345184
91.398232
66.030792
87.365028
44.614952
64.403343
90.306252
77.303848
-63.523659
-57.932884
-42.814861
-67.930061
-89.295700
-158.611908
-146.031128
-57.394382
-92.297348
-68.082451
-128.361679
-101.074677
-164.630997
-14.001298
-72.307472
-58.649799
-136.276932
-126.892227
-60.035755
-144.050186
-40.795437
-50.873844
-114.294113
-68.324745
-66.708748
-86.833939
-43.911541
-56.553040
-103.688972
-60.621628
-94.400642
-56.984123
-105.340225
-79.757034
-86.496880
-76.510452
-67.120354
-154.905716
-136.594818
-54.027317
-144.921234
-96.861595
-59.237709
-55.959995
-125.817596
-67.477867
-91.955727
-67.711044
-69.797264
-57.554680
-61.576057
-115.469315
-138.312683
-114.570969
-61.550915
-61.296288
-108.810059
-110.431992
-77.623299
-84.706154
-47.258766
-99.293762
-45.579506
-54.797264
-54.806454
-65.485741
-98.178963
-65.283043
-90.182068
-135.223083
-82.786987
-64.762352
-46.646076
-50.990093
-49.360344
-114.698189
-62.101040
-79.529182
-57.134708
-76.621902
-28.229401
-158.504074
-84.508957
-142.410980
-65.429382
-66.894073
-64.459648
-58.468533
-87.148186
-64.735374
-161.716888
-113.982147
-63.309422
-74.484062
-103.571007
-43.043591
-129.509781
-141.267105
-148.592102
-61.842606
-104.282143
179.057449
-78.784424
-96.197800
-129.737900
-77.526245
-56.857559
-54.707352
-68.617638
-60.816662
-113.574142
-64.115379
-63.253681
-113.237602
-78.091011
-53.267216
-61.153610
-59.316250
-70.942200
54.258392
-64.991661
-51.748486
-70.302986
-155.844177
-56.945156
-62.108265
-111.243347
-74.918007
-73.388428
-132.623871
-67.152931
-71.066246
-132.979263
-99.759697
-107.745941
-131.834900
-119.685875
-67.074486
-104.782379
-169.285782
-52.201187
-86.332626
-53.997501
-118.530388
-60.146416
-53.959614
-98.972527
-67.714386
-64.811600
-60.268997
-70.490051
-39.395054
-80.665085
-87.944260
-64.016670
-150.900192
-70.274338
-76.642891
-63.129551
-115.352257
-61.448723
-64.439522
-52.322777
-71.438255
-82.353333
-152.715271
-67.986427
-145.100418
-101.897003
-62.025738
-151.550156
-59.334976
-72.526688
-57.957172
-49.510376
-62.427898
-90.367172
-74.304817
-164.262955
-58.679054
-57.601871
-50.868885
-123.734032
-55.960732
-69.565178
-59.301434
-161.171860
-156.777313
-93.632568
-58.051037
-92.288589
74.135338
92.306625
-130.665604
-146.030228
-150.684067
-62.407181
-51.876244
-80.343391
-69.167915
-99.173004
-85.728531
-54.485336
78.333725
56.609501
60.442459
56.280590
43.172592
54.221687
56.736584
40.885620
67.436974
50.384197
59.783482
52.750656
67.834427
74.886200
81.109962
-90.596710
-90.369698
-102.868271
-69.390945
-132.309784
-54.917042
-107.359627
-54.895695
-106.570999
-67.725800
-69.659798
-76.738228
-53.520149
-155.357681
-77.241814
-163.210052
-98.834328
-70.468178
-55.866905
-97.377213
-76.959503
-23.656998
-133.771896
-76.825516
-84.359581
-62.436131
-103.549820
-93.318253
-103.346046
-115.496582
-73.798920
-178.406509
-140.835648
-65.931122
79.948425
49.861038
57.333042
59.190834
55.395435
47.924404
47.086025
-157.158005
-51.360077
-88.577835
-66.957581
-51.815327
-108.701599
-93.797195
-69.664894
-51.530197
62.708961
88.574005
93.994247
32.663662
-70.137772
-120.738968
-57.509472
-51.550304
-56.711052
-59.763714
-64.339920
-55.650204
-89.291893
-160.321747
-161.320877
-54.492649
-61.027599
-53.284290
-65.933037
-136.470200
-37.513332
-145.116043
-69.101830
-57.372925
-83.214409
-122.171379
-156.573502
-101.672295
-75.747398
-41.528919
-69.004013
-116.253258
-104.012367
-97.088226
-77.691917
-122.780838
-107.979294
-103.874550
-78.436752
-118.270622
-104.776443
-57.006161
-66.923752
-61.374832
-74.612808
-40.487881
-79.288330
-62.473797
-85.339882
-97.848473
-47.471230
-156.570312
-149.747635
-68.741661
-68.796371
-75.943748
-138.991440
-64.102287
-63.108463
-65.349037
-88.508698
-58.337204
-49.757561
-44.235237
-65.103104
-85.778038
-118.024925
-80.313828
-118.777061
-78.130539
-120.709396
-68.672073
-63.055004
-117.653076
-101.281418
-116.426018
-129.756714
-69.843803
-64.660461
-38.883732
-159.533829
-56.588573
-57.370609
-56.489220
-108.786354
-55.389637
-130.698853
-101.531410
-53.446690
-86.731628
-68.802338
-70.786530
-130.788834
-71.680878
-66.381447
-66.458130
-62.715359
-14.288550
-103.611809
-122.458534
-77.333839
-59.301319
-153.988434
-93.942215
-73.290337
-59.625862
-139.098312
-53.721169
-76.872421
-91.218735
-50.938446
-85.887474
-81.300049
-121.257683
-44.557434
-65.683868
-65.032883
-151.429962
-93.937256
-135.924438
-93.269089
-45.454250
-140.423981
-86.705841
-66.215317
-83.226517
-89.504181
-74.785378
-126.127548
-81.084808
-58.033287
-73.659363
-156.493195
-58.739246
-27.523733
-94.879684
-54.867920
-56.335747
-63.330193
-148.385284
-58.896179
-95.487556
-138.273560
-40.585758
-85.401512
-96.510567
-65.486740
-73.682823
-175.364670
-91.889259
-116.677750
-69.319366
-72.133904
-53.836475
-120.501335
-76.347305
-152.755997
-70.355621
-61.401398
-58.321556
-86.399323
-82.058647
-128.857162
-54.368275
-38.641827
-91.245529
-111.977592
-46.481853
-101.514061
-45.989716
-151.802948
-129.493469
-154.162231
-59.471535
-64.097549
-76.517044
-151.119431
-94.829002
-61.871456
-71.448112
-35.048962
-63.430241
-67.780815
-84.534103
-98.087845
-107.170761
-114.884239
-75.886253
-88.431015
-74.366341
-111.322006
-124.738426
-59.247990
-58.804081
-63.821777
-164.274872
-84.852242
-78.107635
-80.031136
-49.686565
-58.989410
-89.460182
-162.843628
-39.862255
-100.831230
-154.190369
-111.669830
-54.914509
57.211700
-94.550171
-161.047348
-72.854691
-87.524483
-94.654099
-111.800171
-60.663567
-62.754059
-82.621239
-65.371735
-65.027100
-145.345551
-118.689690
-160.121841
-41.732986
-57.244019
-90.105957
-65.556976
-152.247452
-152.109161
-60.733166
-50.622257
-76.679359
-149.890549
-56.681725
-115.915421
-110.666145
-124.459457
-54.833744
-67.658005
-72.245331
-105.094597
-54.176575
-50.978271
-56.474571
-163.318329
-133.092117
-106.244370
-125.324333
-135.977798
-65.100502
-60.478508
-67.828178
-75.616219
-60.273014
-130.318314
-67.739761
-61.992275
-86.651108
-167.600098
-126.693420
-85.866257
-75.523491
-146.741394
-77.907402
-67.274025
-148.383179
-64.841309
-72.950668
-56.303047
-32.511585
-70.592934
-52.279907
-75.296196
-107.830986
-68.504898
-56.693924
-58.233574
-98.525070
-127.484314
-56.087105
-89.179474
-142.761917
-116.870430
-106.258904
-62.887959
-120.774345
-71.166893
-73.595161
-104.236565
-51.978249
-81.252182
-136.679688
-57.677147
-107.007362
-86.761147
-53.562611
-52.471085
-55.100033
-83.057770
-62.078041
-61.234840
-68.093933
-77.164566
-67.323685
-157.897827
-133.428467
-56.260075
-154.306000
-56.702045
-74.686928
-75.721069
-82.430191
-65.180153
-98.033455
-59.341923
-125.179764
-62.161160
-140.567795
-146.733932
-67.059608
-73.495880
-65.664581
-64.741127
-79.116798
-93.941498
-59.681309
-53.797752
-55.751507
-82.921913
-85.396782
-63.100803
-79.853516
-60.464828
-108.717911
-98.698883
-144.572586
-96.710060
-73.947128
-89.177414
-61.531483
-91.099777
-68.382172
-72.865013
-121.386604
-60.664097
-60.501213
-54.797516
-125.602852
-106.291222
-107.454636
-162.413513
-105.215706
-161.063339
-76.408806
-127.724503
-130.109039
-67.611366
-63.490749
-123.062775
-62.509205
-87.393364
-59.168312
-70.500580
-66.887962
-59.713860
-64.096634
-62.656082
-85.337395
-57.300564
-108.083252
-23.049706
-50.706104
-61.904922
-38.647152
-72.146576
-139.076767
-48.242180
-83.245422
-154.568024
-52.973248
-148.489349
-55.198032
-77.920067
-88.442680
-94.827042
-125.597008
-104.537102
-87.797432
-94.473320
-114.144363
-61.712353
-75.904121
-57.101414
-83.937759
-82.286507
-88.814964
-43.201771
-54.488205
-70.115150
-60.816280
-64.802299
-69.002785
-49.652660
-44.644341
-117.444496
-147.188705
-59.735287
-138.126160
-114.662788
-59.361969
-129.384628
-40.090694
-76.069466
-83.473602
-56.746864
-55.411697
-84.435936
-86.779213
-46.309093
-55.063244
-129.940964
-65.142990
-54.931839
-66.309113
-135.179276
-96.863068
-43.917641
-73.308815
-76.512466
-157.065094
-60.104160
-72.220200
-54.521095
-79.758957
-72.052765
-76.764633
-67.590256
-58.381538
-44.066097
-105.428314
-85.011749
-55.410133
-75.495834
-75.042030
-55.327457
-31.143017
-66.653091
-58.810555
-136.944550
-72.893295
-47.932499
-51.167976
-67.037895
-88.193130
-96.245026
-113.586739
-70.416451
-91.364189
-63.022144
-142.360397
-70.596329
-44.225071
-85.474335
-57.345966
-56.391663
-130.209473
-61.945148
-55.888840
-157.389236
-102.028152
-117.714203
-113.288528
-82.009224
-57.035038
-62.437256
-37.781513
-75.050674
-62.830662
-93.188271
-66.988930
-131.286316
-133.098251
-131.804245
-62.991920
-119.441277
-90.333336
-65.349274
-68.103661
-99.113365
-69.126472
-65.171036
-157.152100
-86.803131
-62.625347
-77.974075
-62.060707
-140.510651
-52.320763
-129.046646
-69.165794
-29.552687
-111.855446
-76.944237
-65.543777
-50.142082
-142.902252
-71.398262
-114.105843
-64.139778
-52.321911
-82.991898
-82.650368
-92.803177
-164.292603
-16.743084
-143.127594
-45.417789
-85.840736
-78.537605
-158.722107
-90.254585
-54.980145
75.282700
69.207565
-122.369522
-72.560143
-66.360840
-62.810230
-38.786682
-64.376015
-130.167313
-43.217480
-84.370293
-62.587921
-63.797234
-69.447716
-63.069115
-71.134903
-31.345335
-58.454067
-129.539200
-99.351044
-118.422699
-101.225853
-59.205868
-60.514515
-121.060860
-127.177704
-101.081467
-88.258057
-103.563797
-97.347610
-146.442123
-70.551147
-95.130699
-68.725983
-38.566669
-116.085548
-126.858353
-47.901123
-55.580742
-65.843765
-50.442589
-67.248711
-56.910080
-61.794601
-88.541359
-164.098038
-66.646469
-131.776718
-79.335709
-75.281044
-159.859314
-66.885513
-68.940002
-158.577393
-96.046730
-147.645355
-64.326828
-71.873192
-133.791763
-59.706554
-53.237858
-55.133774
-139.101547
-126.441299
-25.970909
-51.002979
-111.906700
-64.669930
-68.578911
-133.213837
-65.134583
-63.098766
-156.274063
-91.570953
-66.963654
-120.567009
-65.076424
-153.843811
-68.186867
-51.746788
-56.067692
-90.207069
-116.631073
-67.617622
-64.017365
-109.602875
-72.211777
-100.868607
-99.859802
-95.468262
-163.080627
-75.345169
-96.683952
-64.588066
-59.058964
-153.045303
-94.546913
-71.995575
-88.621063
-66.352577
-124.560593
-78.153435
-102.548912
-38.765663
-54.984840
-80.109802
-66.655838
-150.947617
-146.555832
-49.044243
-116.992203
-110.975128
-109.086601
-105.825333
-78.384613
-64.413246
-80.169899
-72.999435
-113.578262
-141.539536
-61.382866
-63.168659
-142.370621
-81.162773
-156.191238
-136.857758
-154.083832
-63.305099
-78.637253
-155.450592
-62.541470
-45.104176
-65.144096
-96.839149
-56.301781
-160.076050
-74.960823
-68.241264
-50.614513
-64.238701
-98.937805
-160.827560
-94.335075
-154.481674
-118.461754
-133.837051
-65.032341
-54.800877
-59.322308
-105.405159
-76.758720
-63.628223
-57.495232
-84.657379
-62.811134
-65.748459
-61.871311
-69.854958
-69.151085
-65.978722
-42.122311
-27.585075
-143.673996
-96.301048
-99.661125
-145.135071
-76.603844
-119.335991
-72.421631
-58.037712
-142.970001
-149.017883
-73.174950
-59.705906
-158.003189
-105.662445
-67.033272
-72.935890
-74.630348
-62.058495
-55.756760
-53.415890
-57.665890
-87.897064
-69.253983
-60.051964
-50.534496
-70.177925
-67.077538
-64.648788
-139.959686
-71.013763
29.937357
58.390526
-70.461525
-86.392708
-118.912560
-36.281307
-70.029579
-44.080410
-67.316254
-75.759918
-160.519379
-106.881584
-56.558613
-139.265717
-66.586723
-143.957550
-84.641762
-124.044205
-62.600811
-98.847023
-83.068085
-93.003296
-75.413490
-71.973549
-101.190041
-90.644447
-67.634682
-57.683289
-90.113342
-115.058823
-71.233810
-49.808273
-86.197189
-62.146049
-80.392746
-65.627083
-151.161819
-130.941559
-111.336418
-53.063076
-116.364357
-86.684189
-60.099964
-174.781342
-62.079395
-74.657295
-72.392387
-77.468742
-109.396927
-86.047829
-144.632095
-101.387527
-114.615898
-107.145096
-136.508392
-144.229095
-74.381279
-93.746658
-83.515297
-63.603237
-89.896286
-78.609917
-67.454849
-124.809433
-76.613518
-79.321579
-72.500786
-115.135536
-61.003490
-157.455795
-63.923435
-95.781509
-54.105137
-150.158310
-73.072777
-166.504669
-142.287827
-49.235615
-68.445808
-67.321533
-57.434593
-60.436337
-159.857895
-156.652100
-61.112213
-41.885559
-56.490265
-49.882420
-55.240765
-143.822037
-88.315117
-64.750923
-69.778358
-55.150658
-110.620216
-83.672592
-84.362526
-62.121449
-77.899796
-103.102089
-92.619995
-71.350395
-72.406609
-94.649719
-53.333511
-119.354462
-95.143379
-59.182560
-76.652817
-63.989437
-103.603790
-84.436935
-59.985668
-68.419487
-92.416733
-63.388081
-135.857025
-63.609631
-66.534088
-142.648056
-49.657829
-36.656395
-78.389893
-49.277000
-61.689835
-65.841637
-91.136200
-70.538406
-108.570969
-34.633724
-69.124138
-59.976776
-113.740921
-161.775528
-73.809525
-80.934975
-75.650375
-82.909744
-148.466370
-166.904251
-71.281242
-110.195221
-69.162041
-51.694084
-81.919563
-113.866837
-82.675797
-110.111099
-123.344574
-126.707298
-150.536560
-62.233620
-65.237160
63.150314
49.201717
70.550171
88.564384
45.148853
-51.158062
-84.571312
-108.952484
-65.378609
-124.339218
-97.900085
-93.814484
-117.269981
-35.455284
-77.090897
-47.742859
-64.810226
-43.613361
-58.741432
-73.412254
-69.995865
-105.227303
-142.795914
-121.813736
-59.396381
-100.689659
-65.425232
-138.247513
-63.029953
-94.162659
-127.761414
-58.753181
-130.519180
-97.580925
-106.593483
-70.342796
-60.249245
-58.332825
-82.226776
-62.137909
-65.673126
-54.389263
-80.715279
-65.032089
-65.207237
-62.860603
-83.421471
-77.543854
-145.626862
-47.214420
-70.069290
-77.336349
-137.091599
-71.814697
-152.397736
-109.116600
-86.765480
-116.964561
-54.690620
-52.958054
-157.969833
-54.657047
-46.893078
-88.127365
-101.203957
-89.339371
-44.399910
-73.071426
-60.618698
-119.685074
-60.990074
-47.230484
-135.526474
-86.438736
-82.810249
-68.557877
-63.984901
-46.991386
-54.066681
-83.086723
-86.497009
-41.129669
-59.067768
-34.587589
-71.072029
-50.969425
-79.321083
-107.047142
-82.400658
-60.127960
-54.872997
-94.322411
-86.941010
-55.349583
-65.629166
-80.155602
-69.845047
-91.780838
-78.085106
-55.809345
-60.265980
-144.317261
-52.602863
-88.429314
-96.406288
-58.704777
-62.490120
-142.805450
-136.006302
-80.640594
-112.153076
-99.157631
-115.367790
-71.818390
-152.944839
-87.572845
-122.213005
-85.930756
-108.341179
-91.032623
-78.364258
-142.276337
-61.140095
-45.988979
-93.444069
-67.809731
-113.588097
-75.783607
-56.796841
-122.440384
-70.332558
-83.882133
-122.745705
-101.608597
-114.617920
-73.857437
-84.884323
-142.374954
-51.107849
-79.353683
-81.668159
-65.965393
-104.503273
-73.525749
-74.699051
-37.651875
-61.608509
-80.795822
-59.734673
-56.205051
-115.951691
-57.586285
-120.531662
-68.591011
-76.919365
-54.823593
-77.524673
-68.122437
-126.529381
-74.595352
-118.663986
-66.060905
-111.320190
-63.262348
-145.719925
-62.499943
-39.100666
-103.380241
-61.513840
-44.089020
-117.951447
-76.784874
-100.864456
-75.630379
-60.942852
-122.220016
-38.794216
-72.204620
-106.619537
-88.552055
-57.593681
-91.057289
-51.430561
-89.268112
-91.797668
-72.366478
-77.427216
-116.121681
-61.346500
-59.839176
-71.592606
-105.330612
-113.267136
-164.318130
-73.439461
-100.745560
-102.355934
-119.033768
-33.256676
-84.815689
-80.649414
-102.299881
-47.173325
-108.613617
-140.617340
-70.661743
-152.607086
-74.130409
-87.266685
89.316467
-60.340538
-148.148712
-67.448250
-57.251942
-68.164864
-160.189545
-57.679237
-84.133125
-150.273376
-73.981689
-118.752350
-123.904121
-34.170197
-80.298767
-132.132187
-144.327469
-45.310074
-87.776382
-144.356873
-116.985641
-109.071587
-97.414314
-80.604591
-119.491272
-94.449768
-83.954559
-62.194130
-53.946983
-68.348618
-152.974747
-145.931931
-82.005493
-166.505112
-152.128174
-61.262749
-103.414146
-89.304825
-133.634216
-107.783470
-90.041862
-154.320908
-60.826794
-75.131447
-161.899887
-61.645130
-67.138634
-135.643982
-100.800156
-66.986549
-71.587402
-62.033714
-74.208572
-122.663330
-67.021065
-66.490784
-83.491020
-65.493912
-148.936646
-52.889896
-72.196930
-115.755089
-62.016392
-82.851845
-51.424080
-162.679367
-150.674301
-72.689400
-70.055153
-57.339558
-37.962234
-48.445431
-156.097565
-152.185837
-67.785660
-72.561897
-151.143784
-76.670296
-62.046902
-79.956535
-28.387835
-30.994061
-146.206024
-94.183250
-108.248520
-71.491859
-57.031197
-173.999741
-69.430511
-131.965378
-127.564499
-24.479517
-50.317703
-64.372849
-95.441971
-124.241776
-83.965996
-60.162598
-60.498112
-72.659645
69.496269
54.698719
29.619123
78.316635
-59.698822
-62.424824
-88.770561
-94.891304
-133.734543
-47.982914
-65.458504
-53.240479
-70.067581
-53.167233
-159.679214
-128.431351
-98.543716
-64.759285
-87.858986
-58.417156
-47.823471
-118.562515
-44.676777
-67.891960
-134.950302
-53.152935
-52.766178
-71.264923
-67.457321
-54.891907
-79.086227
-66.499313
-107.407318
-29.319139
-150.453690
-61.401459
-53.740627
-49.969616
-77.534439
-118.890923
-110.726257
-56.516251
-91.694221
-66.788757
-151.952957
-61.812725
-55.244614
-64.837051
-39.810890
-62.511433
-68.203926
-77.468773
-70.266815
-66.194283
-78.639008
-140.348541
-64.785622
-86.038483
-155.672867
-72.756386
-82.214516
-149.442429
-83.567741
-49.191059
-98.228653
-76.126053
-61.606350
-141.462143
-56.156105
-67.532257
-26.992174
-63.754513
-66.367439
-111.553413
-62.238976
-89.591614
-82.392677
-96.623146
-126.771080
-66.850609
-122.781029
-79.847076
-87.949669
-66.486046
-56.982876
-40.081024
-136.778870
-61.968826
-69.290642
-155.956238
-103.021156
-133.356674
-97.893051
-60.366177
-67.728912
-89.469894
-116.622139
-75.445366
55.160374
43.822586
41.978992
55.376297
71.769119
-60.598610
-121.443832
-119.863762
-110.173866
-94.518036
-100.111679
-84.767906
-72.358551
-67.828697
-160.064972
-57.968571
-104.404434
-92.610237
-155.098831
-97.880959
-94.358459
-177.731339
-109.849174
-119.168694
-118.388222
-117.228554
-104.559914
-86.761436
-64.081650
-74.217705
-107.433578
-71.740051
-64.273384
-115.428398
-52.836487
-127.301743
-148.658737
-53.221920
-68.054329
-147.196899
-145.425415
-69.224541
-60.630932
-94.208168
-64.202286
-65.793724
-42.875088
-36.681652
-70.375954
-83.698227
-161.373367
-59.226902
-149.060730
-75.084419
-30.566738
-52.587337
-54.789448
-63.888355
-86.094643
44.317913
55.875130
-70.229073
-69.851852
-51.921963
-68.871986
-46.412796
-60.499359
-57.025223
-155.219376
-150.951797
-67.194023
-58.298073
-50.473362
-99.211143
-96.679298
-68.398682
-74.389893
-68.534950
-66.514786
-56.829639
-147.687805
-96.128174
-88.543922
-71.524300
-58.036148
-60.124866
-45.219810
-151.025650
-102.106010
-47.512463
-65.096947
-90.843567
45.861210
-89.932625
-62.878479
-53.277100
-71.259941
-65.296692
-82.270126
-117.495667
-95.876221
-68.909119
-72.301529
-77.142601
-92.941681
-101.675842
-105.181404
-96.341156
-100.690544
-72.200020
-67.725327
-159.366318
-59.059391
-65.504158
-55.796425
-96.479919
-82.382149
-75.578690
-65.886238
-91.467224
-59.761311
-165.840775
-53.720116
-78.033127
-66.929581
-155.900925
-67.717827
-87.130722
-88.359848
-86.172699
-66.802132
-99.383781
-57.347660
-97.313515
-115.134087
-95.090317
-67.218285
-76.904930
-83.762741
-108.250801
-56.159946
-102.863358
-131.251862
-58.783535
-91.884949
-87.617477
-67.021996
-69.771698
-82.449272
-56.629723
-65.751335
-60.881706
-95.134743
-99.678482
-75.086380
-65.364540
-64.560028
-158.667328
-58.107811
-56.038231
-76.421394
-152.705750
-52.476135
-57.136925
-67.378815
-58.483456
-64.700958
-62.698498
-56.906639
-57.742069
-79.811081
-143.170776
-67.806297
-54.151951
-109.034973
-107.469276
-92.266144
-157.649170
-60.262783
-57.219265
-129.931335
-113.014603
-89.205490
-114.488419
-166.547104
-75.328369
-71.852066
-85.695587
-68.337654
-98.975471
-60.854290
78.698814
78.311775
-127.663864
-60.738190
-70.697701
-72.344543
-58.384415
-64.370338
-132.339218
-118.746109
86.724854
46.279552
74.666763
72.940659
-58.324730
-64.576096
-62.328804
-70.131180
-160.526138
-110.709198
-66.083313
-114.397034
-63.318932
-40.069134
-58.309814
-81.798973
-88.482719
-68.619972
-59.799492
-69.222679
-84.240654
-108.032021
-122.018074
-66.413544
-81.517044
-84.739479
-81.750885
-138.685974
-78.217293
-133.202560
-48.788334
-69.093941
-63.097702
-49.953011
-132.087128
-173.356796
-42.491989
-78.764511
-65.153114
-55.607571
-82.195877
-30.885813
-70.081207
-43.033566
-82.248871
-102.680496
-87.852173
-94.897110
-67.438087
-70.838730
-146.930832
-66.808434
-73.126785
-89.624504
-29.993040
-56.104095
-93.130440
-122.266388
-91.309570
-65.109215
-66.632278
-112.767326
-109.408447
-65.048683
-83.150063
-55.255585
-68.104919
-52.479458
-44.265011
-108.392281
-45.057938
-141.646347
-69.486443
-78.836868
-118.064323
-148.264008
-69.596909
-65.257683
-66.354500
-80.769608
-83.336830
-108.595024
-73.962059
58.267178
56.277760
56.771336
38.700821
46.778824
58.570030
52.708782
61.905888
-70.884689
-71.229675
-80.915215
-149.876099
-156.729645
-71.984039
-90.908043
-51.470161
-108.801277
-54.372341
-35.903767
-104.160965
-62.961010
-75.112709
-75.434517
-88.194283
-76.518471
-60.930679
-41.904030
-56.150768
-72.012665
-49.026073
-61.213875
-81.713112
-63.156120
-64.071709
-66.571022
-59.167393
-142.352448
-41.157280
-88.407700
-61.172981
-49.230656
-63.716442
-59.797695
-59.457005
-69.313728
-47.081161
-147.970276
-51.454025
-62.518311
-135.523758
-94.387207
-139.079758
-175.823410
-176.847733
-58.599323
-150.899811
-99.075211
-170.078949
-105.350334
-122.103912
-61.095505
-56.294151
-162.936981
-60.254593
-56.234249
-99.825569
-139.163055
-140.298294
-63.766098
-60.054024
-91.777534
-74.053192
-94.354698
-144.750092
-51.957100
-64.508675
-41.974968
-50.133389
-123.755890
-55.168461
-105.860352
-90.296097
-86.914528
-60.861885
-131.769302
-81.162872
-102.205399
-71.657272
-88.711739
-67.538811
-35.305416
-123.675377
-75.671043
-79.268478
-45.328686
-145.592026
-71.036919
-79.780640
-122.017822
-121.120201
-102.359512
-63.736721
-80.840363
-57.977524
-93.079117
-66.718117
-61.022949
-35.730576
-84.806976
-143.045578
-60.785690
-113.608986
-139.256790
-119.744987
-66.293243
-127.977524
-60.320957
-78.742470
-65.410202
-129.723419
-91.213287
-71.266418
-122.858131
-74.382332
-61.446270
-93.983170
-80.189941
-82.639351
-70.274628
-123.421333
-82.719032
-75.354057
-56.477009
-85.399132
-73.119865
-50.862133
-69.118950
-62.941467
-61.816158
-60.982212
-66.097954
-103.317841
-51.562969
-71.851471
-66.770447
166.952286
-50.840736
-50.207222
-92.724167
-146.872757
-123.019554
-59.787273
-146.106888
-78.109070
-49.438183
-76.952835
-75.669121
-66.562325
-120.945320
-117.531418
-79.106079
-47.879688
-60.431721
-84.447220
-58.241287
-113.745216
-92.861221
-59.215721
-86.749985
-83.992722
-109.546318
-137.354492
-117.729179
-123.022461
-51.148655
-81.679764
-122.325157
-162.951782
-104.043312
-85.777077
-104.823616
-71.516357
-104.285271
-62.958466
-87.882309
-63.723175
-71.751266
-62.736732
-58.445290
-53.201805
-127.416458
-67.883247
-163.965576
-73.525429
-57.132851
-57.935581
-92.185936
-114.538040
-104.798500
-62.515373
-60.393349
-142.250366
-62.312084
-70.194168
-57.040073
-169.723373
-138.682114
-56.655952
-64.231422
-92.286201
-59.313030
-77.631165
-112.077438
-95.203667
-69.659447
-74.143898
-52.547520
-127.958084
-47.022171
-92.499306
-82.482101
-83.157150
-78.021133
-90.434288
-35.383190
-64.669304
-94.076599
-144.636566
-78.416527
-49.873260
-61.378510
-92.442261
-159.854034
-59.059227
-133.551392
-116.640091
-134.477753
-132.918472
-126.336403
-58.747787
-74.358109
-44.673489
-153.092758
-80.392815
-59.451473
-151.097855
-44.573322
-61.909267
-63.338451
-83.362297
-58.410198
-48.021267
-71.240211
179.403885
-60.024559
-120.192581
-133.773010
-60.430527
-162.092163
66.971588
87.920792
-99.233063
-120.123253
-67.576691
-117.525307
-67.973236
-79.702507
-100.542992
-58.434067
-109.689438
-73.816345
-94.183792
-126.240601
-62.090706
-70.030426
-51.953129
-58.712139
-72.925308
-59.851570
-57.523598
-94.256310
-137.283813
-46.865082
-112.626358
-104.728989
-84.119705
-145.043396
-34.920219
-92.069862
-60.466698
-100.852325
-104.478355
-97.037994
-156.222946
-97.500542
-150.606995
-68.587105
-55.003788
-65.430588
44.616249
110.151329
93.039932
61.064102
44.852875
65.705368
-98.986801
-85.514015
-107.420593
-82.425606
-111.638481
-105.068634
-110.579086
-83.479073
-62.244160
-96.785339
-142.281555
-133.728470
-48.197014
-60.882023
-87.382271
-69.696999
-57.804188
-70.624863
-55.008179
-50.984394
-57.430912
-119.204254
177.379745
-62.434792
-42.114712
-82.522194
-65.189194
-61.218121
-145.085754
-64.373993
-146.769943
-55.867924
-77.941170
-39.872417
-84.743408
-67.466499
-63.538589
-71.364807
-65.238693
-136.388763
-132.262543
-64.600418
-174.571762
-61.378002
-156.438812
-42.945766
-68.168991
-74.992584
-87.969765
-58.899246
-89.537788
-61.943985
-58.995304
-53.451427
-57.964752
-89.272194
-46.596359
-60.640568
-121.312790
-65.266647
-55.083733
-152.201721
-96.703125
-52.456181
-27.683332
-69.043854
-69.220520
-139.027771
-61.181206
-157.043869
-152.180466
-72.634727
-75.932587
-90.837921
-120.220146
-62.809433
-159.628632
-55.240665
-161.015961
-108.598289
-119.054237
-64.046448
-35.632847
-56.630035
-119.794876
-63.427887
-76.246155
-162.535141
-156.012558
-122.442734
-85.885796
-92.211342
-28.210600
-42.844971
-74.095688
-91.004257
-93.234207
-62.137123
-161.615570
-67.504692
-56.636959
-99.401993
-77.341064
-158.564117
-32.850872
-55.974461
-147.970963
-34.662872
-83.810173
-85.149834
-65.288193
-142.571426
-49.668484
-94.844299
-129.865906
-59.680702
-61.649727
-86.089844
-57.971855
-61.005852
-77.932571
-119.730507
-55.180717
-64.029160
-56.195492
-47.651093
-90.109482
-79.056335
-42.106255
-52.445438
-90.407669
-84.880730
-136.817734
-153.505508
-60.271172
-81.959938
-59.099159
-96.379082
-95.506493
-100.965477
-56.652973
-64.192451
-101.499161
-156.568329
-169.702576
-83.723465
-65.899406
-78.491989
-78.192734
-65.075470
-149.464920
-96.976517
-59.218029
-75.387718
90.137581
69.485596
-89.428551
-159.514832
-51.212788
-96.939659
-67.944443
-59.720268
-97.637077
-65.436981
-87.737694
-50.038460
-73.769165
-139.311478
-129.819824
-125.033821
-51.298019
-112.694229
-92.728096
-97.234055
-61.392105
-62.682911
-44.557060
-118.155106
-94.258575
-151.691574
-60.086060
-53.454159
-68.126762
-76.313972
-67.200859
-66.525658
-70.198990
-65.544617
-57.341312
-85.528709
-79.407181
-166.247330
-68.915581
-61.760139
-127.771072
-84.849770
-129.194290
-133.291687
-53.714970
-131.818008
-62.436291
-89.232384
-72.772949
-85.365181
-69.815407
-48.395420
-72.593857
-63.819809
-128.782028
-136.202545
-63.365654
-65.152275
-47.650124
-61.330170
-57.663860
-88.177803
-69.043686
-121.743378
-77.159866
-66.499947
-135.329758
-122.548439
-89.944183
-55.947742
-45.660454
-24.209179
-158.688492
-155.003510
-53.403336
-62.536964
-124.262421
-116.552322
-58.303509
-147.843964
-153.229660
-164.839294
-60.677334
-58.779579
-59.533031
-105.467560
-127.704803
-61.684376
-120.366699
-67.717346
-119.558632
-120.223412
-148.700058
-72.095688
-70.626587
-49.448288
-41.669498
-139.307434
-63.371819
-70.319946
-84.402191
-64.305664
-123.229546
-135.296219
-118.451965
-87.252342
-77.847855
-69.540062
-86.113342
-103.468498
-96.640358
-104.576523
-82.233589
-70.379211
-93.547020
-85.234169
-57.318417
-82.333115
-54.840027
-64.349228
-55.463898
-59.563904
-72.632805
-59.231895
-92.196007
-167.728790
-57.210823
-123.064293
-131.071945
-65.220184
-72.512550
-82.889519
-54.263622
-143.746078
-84.046532
-64.866562
-71.426048
-110.323189
-119.251740
-132.988174
-86.922630
-52.845692
-77.261024
-67.563507
-54.165932
-132.342133
-56.946651
-116.793602
-63.825401
-79.752396
-63.932949
-112.768700
-97.330788
-162.828537
-116.497009
-154.748077
-73.492966
-65.825264
-81.375534
-52.534470
-66.648315
-60.093559
-64.921944
-57.886246
-145.036438
-62.294518
-61.620918
-74.519707
-48.902924
-70.717506
-72.396973
-97.143829
-61.661606
-78.288666
-151.496765
-91.722328
-142.611633
-77.320473
-121.612915
-69.365883
-70.349808
-157.661636
-72.214363
-129.706024
-105.768250
-55.035549
-62.163555
-91.645821
-105.944221
-78.790855
-168.633194
-114.418869
-85.205406
-63.489571
-33.252178
-74.865013
-52.633648
-62.883526
-128.597839
-151.721436
-57.707451
-60.184387
-63.200005
-89.707031
-55.138496
-118.017197
-50.528996
-71.007317
-107.948624
-125.169189
-128.699570
-125.102272
-105.442352
-89.248817
-106.881668
-124.182762
-94.638290
-75.250816
-88.366180
-43.696735
-62.441422
-47.315891
-67.628777
-154.754700
-87.453743
-61.263432
-51.859989
-116.035019
-75.767998
-80.484169
-120.120155
-85.636230
-66.522194
-79.545113
-78.263786
-154.776688
-124.057648
-58.259590
-74.128410
-71.723755
-78.781693
-76.857880
-61.447929
-67.083237
-85.082008
-103.810791
-90.452271
-89.762100
-155.823639
-42.022427
-103.986687
-117.115227
-92.454185
-51.290939
-55.606735
-57.490955
-95.983971
-62.036385
-127.841324
-81.652534
-63.211056
-83.102020
-122.121017
-63.527176
-66.437920
-126.629662
-153.538116
-159.695267
-73.631500
-69.797943
-67.845825
-150.596588
-58.154087
-137.616974
-100.824341
-76.050079
-36.926315
-70.270264
-153.193924
-48.301060
-70.593941
-67.019188
-160.483749
-144.098602
-61.829525
-124.020576
-59.520176
-84.674324
-149.516815
-89.049438
-66.268303
-155.491318
-28.604927
79.406898
44.459713
84.955734
-70.788162
-64.883514
-72.482063
-144.391251
64.285248
48.162685
49.085594
47.596436
48.014194
82.024139
55.625805
-74.247818
-44.381626
-86.112778
-58.947918
-69.580544
-154.617645
-136.699005
-64.720062
-65.330582
-116.517395
-63.078705
-91.343620
-68.077293
-78.890892
-48.953636
-69.152962
-62.675732
-88.316322
-63.467781
-65.775970
-59.168961
-137.132751
-74.393440
-158.205597
-166.940598
-67.167030
-55.640350
-138.539398
-95.054276
-111.243713
-98.929756
-121.308357
-95.008904
-117.892723
-115.250923
-174.858276
-138.794876
-104.637535
-70.123100
-62.146645
-141.970108
-68.116356
-56.210590
-78.413765
-54.055641
-60.989563
-49.443256
-100.490120
-78.229050
-70.033897
-95.033974
-86.466614
-83.067856
-62.327084
-104.725128
-76.909218
-141.240875
-131.490936
-68.391159
-132.433350
-100.999733
-56.015030
-62.108383
-68.713226
-54.043903
-55.072712
-67.881409
-156.790878
-51.406254
-84.042236
-95.847961
-68.340729
-75.897308
-153.777985
-60.378624
-69.799942
-60.700619
-131.807739
-72.200844
-130.552628
-67.470100
-153.588516
-63.817554
-136.552567
-50.615536
-64.174583
-46.527569
-64.734451
-73.688965
-52.555717
-100.600090
-141.043777
-85.666710
-148.982803
-150.436707
-74.581314
-106.774048
-105.453087
-118.693329
-68.441917
-43.869499
-96.522041
-86.272644
-54.285469
-50.817665
-121.437889
-104.614418
-84.416145
-84.819031
-100.058220
-74.050179
-49.264400
-84.426094
-155.228683
-58.898117
31.930548
61.235184
52.467415
61.337986
-46.892975
-78.664162
-74.434685
-70.069206
-77.057381
-153.708420
-72.702919
-83.552811
-73.423164
-100.701759
-47.664383
-99.601929
-141.111557
-52.020584
-147.703094
-49.569336
-57.011768
-58.691551
-156.557037
-142.078461
-98.956085
-169.049728
-58.551369
-58.993240
-60.729324
-59.194656
-79.994888
-86.172234
-68.105003
-70.427681
-106.701920
-168.515976
-125.670204
-54.491009
-121.020302
-97.078064
-64.758064
-54.509369
-77.444199
-98.294327
-84.387245
-125.288475
68.137733
80.904266
-71.786240
-66.494240
-40.912342
-62.653111
-17.374756
-84.180168
-86.605904
-64.067413
-77.283028
-53.258297
-59.075642
-65.394920
-85.237198
-68.328529
-70.236351
-129.154907
-63.295853
-30.681211
-53.213875
-139.447128
-66.074982
-74.209015
-77.999275
-63.136620
-152.132263
-62.258347
-113.480453
-84.345238
-109.967087
-123.771202
-57.746078
-111.944557
-89.041122
-142.891815
-68.235786
-128.361404
-51.377331
-54.154205
-109.933197
-62.330772
-67.810806
-60.394539
-147.482986
-63.073448
-58.365314
-73.584236
-56.538174
-56.613514
-124.207352
-93.810623
-66.628571
-109.681885
-125.508408
-55.352840
-101.106987
-61.563175
-56.599960
-89.860291
-50.840965
-88.485382
-132.039215
-59.876930
-119.217529
-92.496742
-140.686172
-79.484261
-66.271461
-76.692284
-88.266159
-63.824398
-55.044384
-114.885063
-161.881104
-67.930313
-100.655533
-58.879971
-60.576500
-137.893753
-77.334900
-53.436272
-69.009140
-91.221367
-156.292435
-86.598976
-116.280098
-109.136024
-107.607224
-113.499329
-61.667423
-69.644524
-71.240433
-64.310211
-80.400230
-56.997948
-101.812340
-109.890434
-131.063583
-146.723770
-75.788788
-42.127110
-77.589394
-61.179928
-59.136539
-71.632187
-58.740143
-95.610619
-143.549072
-92.299507
-57.469959
-79.186119
-133.041626
-69.312851
-67.004852
-147.415115
-149.613373
-43.094147
-87.662315
-83.295204
-156.308731
-147.299408
-60.011009
-115.847160
-86.911827
-63.155674
-66.420403
-63.273750
-64.829872
-171.237076
-84.797607
-102.192467
-163.803360
-113.589737
-50.862244
-86.506348
-61.365257
-104.822716
-108.329536
-161.542709
-154.042480
-121.732117
-131.269501
-169.147339
-140.552261
-135.454987
-84.105278
-62.666866
-65.131638
-117.722618
-69.724915
-69.212547
-98.946640
-59.308224
-84.755653
-59.048397
-93.965195
-66.625732
-103.673500
-59.045200
-104.091248
-111.329094
-114.540077
-155.765274
-98.490021
-53.080833
-73.236916
-115.996315
-150.105927
-72.835983
-71.481384
-101.330566
-76.777596
-96.798096
76.128052
-167.202484
-62.137062
-121.838463
-80.853470
-83.727470
-63.991600
-37.238026
-120.966499
-148.171417
-84.650627
-71.100349
-39.379364
175.751801
-62.061501
-63.991928
-64.905342
-138.452011
-90.512169
-81.069313
80.149269
-60.168671
-99.876152
-40.747726
-114.516869
-68.924629
-55.413342
-128.067413
-46.923336
-54.830410
-60.624928
-95.948898
-83.569771
-72.071609
-109.511032
-80.726318
45.829079
-91.511330
-100.459335
-41.638847
-123.476387
-32.358971
-65.646072
-63.108418
-73.009064
-135.480789
-41.370277
-29.246328
-120.549004
-70.139877
-142.396896
-134.279922
-54.468819
-146.580063
-74.436844
-61.961300
-149.480927
-58.352440
-145.097778
-51.270138
-41.759113
-114.459366
-58.003807
-103.870071
-151.421570
-133.562256
-111.917007
-76.788544
-47.809124
-55.588001
-133.080948
-28.287035
74.522263
44.405869
63.579494
60.209057
52.064220
94.132324
58.873829
56.818481
76.495270
54.467140
63.783051
-56.311726
-68.324135
-64.803764
-58.086712
-85.601349
-94.917732
-123.865517
-108.076668
-98.595535
-128.104446
-94.902969
-85.759712
-71.069199
-50.433048
-93.870773
-41.964867
-67.618172
-65.629341
-58.445377
-58.085884
-138.559753
-52.285431
-70.895485
-133.819305
-64.535225
-76.612694
-92.364929
-61.215736
-77.548225
-50.733166
-56.572472
-65.715141
-84.317627
-154.993591
-108.690994
-88.337669
-78.445068
-45.756645
-66.463570
-59.348206
-126.788330
-89.370544
-65.574287
-124.650764
-158.368958
-54.051895
-100.677231
-115.047165
-140.917847
-50.181049
-65.971878
-86.178093
-61.146034
-68.173294
-65.896790
-65.164207
-69.079552
-57.431648
-97.299004
176.688782
-81.550873
-172.159149
-94.681801
-92.598969
-95.299026
-136.064133
-164.321442
-150.197830
-74.553864
-88.613609
-61.327713
-81.683212
-159.318649
-56.242100
-152.022186
-59.330395
-144.369461
-64.785622
-67.775398
-63.108677
-26.723116
54.664383
-88.287376
-46.540932
64.911713
67.358154
-52.195511
-53.740696
-62.313259
-145.649414
-31.605179
-85.119720
-62.614902
-68.985786
-99.106903
-58.450104
-132.025330
-84.760628
-50.523373
-78.800201
-114.014610
-167.092514
-68.142334
-72.442436
-88.063934
-76.221138
-72.401711
-64.835495
-57.820648
-116.901581
-108.072983
-135.571686
-110.978668
-131.613327
-50.150471
-98.135445
-62.395714
-80.571724
-45.751308
-45.281113
-74.712715
-106.517212
-58.671329
-121.564423
-147.689880
-64.269112
-51.985111
-69.100060
-58.485588
-51.552555
-58.243111
-139.628510
-130.360870
-114.946640
-63.524418
-76.040436
-60.889126
54.755276
88.514992
75.265259
-85.585197
-84.162567
-79.960716
-68.144569
-55.191402
-57.411556
-143.114868
-47.973366
-97.851501
-78.168396
-68.072754
-119.320869
-43.177608
-130.614471
-72.550865
-50.638813
-50.419132
-54.864784
-78.665161
-51.442635
-70.305855
-145.276688
-57.217461
-55.662254
-84.031731
-50.978325
-132.154556
61.856350
71.616638
-58.541843
-90.339256
-79.668861
-51.853733
-114.315285
-103.950661
-105.421600
-67.142845
-96.021805
-95.855034
-117.553726
-108.656212
-136.283798
-94.397240
-80.460892
-147.170532
-105.100975
-109.178612
-103.066521
-110.393501
-79.791656
-118.955276
-61.646046
-78.696442
-63.722412
-45.135689
-59.606689
-81.363792
-67.565796
-58.512699
-75.192070
-90.071342
-114.277428
170.167908
-62.545330
-52.407242
-49.711647
-58.447983
-93.026772
-62.640686
-129.195633
-81.496101
-92.477638
-60.138889
-106.315323
-63.045689
-56.971642
-65.293488
-117.779991
-63.107235
-82.657120
-78.198601
-83.484085
-139.643967
-79.473099
-76.763680
-103.945053
-99.548454
-64.446884
-98.777992
-93.637650
-71.095444
-155.179550
-140.919861
-76.373756
-50.759007
-74.229919
-137.844803
-108.096893
-63.317516
-65.674820
-68.685577
-46.240513
-67.606133
-58.283489
-100.979782
-56.472290
-104.037994
-141.399902
-72.180954
-69.690346
-141.011078
-62.491131
-138.566879
-142.526505
-160.786774
-63.921017
-131.767120
-43.983269
44.781075
-144.323898
-75.974472
-64.787285
-71.136864
-106.441528
-130.165665
-55.717747
-38.859299
-53.971664
-116.943199
-114.979782
-60.343121
-62.358921
-62.664421
-59.256268
-67.587891
-61.719131
-149.477539
-62.741470
-64.080177
-86.673103
-60.144554
-140.184052
-48.554054
-69.369873
-62.100174
-133.400284
-64.537224
-144.049225
-71.748367
-56.918961
-62.744743
-69.052956
-86.708252
-59.126205
-107.586487
-110.242157
-98.222733
-146.664856
-81.425987
-53.189487
-71.719070
-59.236588
-51.447159
-37.193371
-149.699768
-93.325729
-132.548645
-60.503376
-137.755508
93.238838
50.733032
77.601196
61.326447
54.907307
54.133694
73.236427
63.225044
77.471687
61.819794
68.447495
56.452087
79.437500
53.404324
57.231613
-65.473915
61.366123
64.626396
28.927902
50.489185
48.947006
50.745926
87.235985
-48.828510
-62.558975
-54.085102
-69.886551
-74.587814
-70.828720
-85.700623
-62.730442
-59.714729
-131.212875
-93.591568
-127.191185
-162.341675
-46.303165
-139.867981
-50.208836
-66.339340
-45.388710
-70.063927
-76.919205
-70.040154
-55.483559
-90.940971
-79.497513
-74.345253
-127.924927
-78.433266
-72.022575
-64.840919
-103.138268
-67.200645
-74.651871
-74.299232
-87.805199
-68.873665
-59.600986
-43.552078
-60.299702
-43.703934
-85.935295
-118.249405
-96.734512
-89.522072
-145.082855
-102.427277
-57.757362
-128.603928
-39.812607
-57.776962
-61.551586
-62.933716
-101.184944
-153.631683
-65.980980
-43.455101
-70.635330
-66.112213
-124.701294
-63.661251
-102.289391
-97.225143
-100.996895
-64.746269
-83.672096
-93.058197
-57.575024
-63.473976
-58.944038
-82.452217
-58.546902
-63.185543
-62.491993
-59.134796
-80.099922
-152.883820
-61.086830
-83.423599
-103.018547
-106.124603
-115.510635
-59.882950
-76.898247
-65.326042
-149.441727
-139.634506
-74.199554
-64.509003
-99.861137
-56.325436
-104.613846
-114.336250
-73.943047
-76.030922
-130.153656
-73.080055
-63.640278
-88.005211
-69.539703
-109.920631
-156.389130
-55.381805
-139.647583
-56.789856
-67.938980
-52.920010
-58.480324
-117.825432
-55.394176
-84.099579
-52.685280
-83.474693
70.051826
84.996368
-151.479767
-96.674477
-135.406326
-82.235558
-58.166939
-131.665497
-151.194885
-63.400585
-64.761230
-74.274368
-60.812489
-70.169579
-144.237732
-68.069321
-79.409058
-67.004219
-81.726128
-66.887077
-57.449966
175.822784
-72.632080
-101.846733
-127.970184
-87.047318
-87.145958
-87.986763
-83.333794
-49.289406
-115.342873
-130.984665
-96.228210
-59.847404
-115.965294
-95.692772
-57.079170
-103.284859
-94.816566
-140.888748
-95.843185
-103.717789
-66.152557
-106.273186
-106.475380
-59.762009
-73.944099
-57.564026
-97.876923
-80.241096
-106.848877
-163.393295
-96.447945
-74.614525
-50.119530
-76.584923
60.332504
46.682072
59.950840
68.516838
54.096725
87.638611
67.811996
-56.138256
-86.070808
-55.018677
-70.137573
-158.288803
-62.606304
-61.319962
-59.292576
-88.319542
-68.576187
-101.263245
-154.923309
-75.464455
-161.688492
-131.923706
-69.526421
-81.287750
-59.598267
-57.815022
-136.786728
-71.224380
-69.311943
-81.018211
-54.545650
-80.216003
-71.218887
-111.681076
-57.692413
-57.165928
-58.277050
-85.427368
-95.069496
-65.830521
-74.510056
-128.798187
-65.154892
-71.512634
-75.237640
-55.904823
-56.577003
-71.448402
-66.225082
-69.574753
-98.340462
-57.209667
-90.708862
-93.361229
-90.833534
-162.057755
-59.837406
-61.605652
-85.794708
-57.388741
-68.123047
-151.907394
-61.205593
-118.003899
-80.150040
-125.910362
-137.089600
-64.857803
-151.324829
-135.288162
-54.069801
-102.286064
-58.564095
-99.641563
-39.752155
-136.477310
-74.134308
-133.711334
-95.691666
-149.268402
-60.920456
-57.051300
-148.016891
-117.993286
-115.523994
-101.724983
-154.953552
-81.570374
-84.064293
-77.017624
-90.001839
-63.677734
-45.577610
-53.111572
-137.570374
-58.186638
-65.957504
-37.232529
-82.101311
-60.585194
38.602757
-124.293587
-82.211418
-103.430443
-81.539177
-89.863899
-43.351284
-174.464264
-85.802101
-121.663574
-105.686295
-124.827232
-64.713921
-82.572533
-146.650330
-76.065163
-41.378323
-149.463150
-69.850937
-65.570862
-107.653366
-85.685112
-80.177231
-135.221497
-49.842033
-95.881744
-59.648529
-72.732689
-98.042740
-151.441299
-86.106117
-58.855148
-139.781189
-63.617989
-62.843052
-76.081238
-148.466339
-67.651093
-69.312111
-147.350998
-61.848610
-67.722000
-143.435913
-47.416409
-34.487919
-160.932297
-46.895161
-101.417320
-70.083435
-78.061058
-65.291679
-51.502701
-89.157608
-66.701118
-96.937355
-100.339752
-114.509369
-130.737671
-82.074608
-71.770706
-35.874031
-62.992912
-67.217201
-64.211258
175.514999
-131.358078
-65.694786
-68.709373
-82.025345
-84.148590
-68.137054
-49.855793
-80.281349
-150.227905
-56.071964
-64.879166
-85.219894
-62.810452
-53.059814
-88.510071
-91.501717
-70.858276
-75.665924
-53.498554
-48.305672
-147.817017
-60.482208
-62.245518
-30.310934
-81.067368
-110.574776
-108.955704
-53.086952
-78.998825
-64.176697
-60.556755
-72.883202
-135.757950
-101.439972
-75.439972
-67.336113
-94.800972
-84.600410
-56.450012
-101.330200
-61.960087
-125.812477
-99.474266
-95.670135
-93.520546
-66.476044
-70.746078
-96.401329
-102.950172
-170.635712
-64.879997
-123.686684
-98.559914
-62.004692
-145.414825
-67.476036
-68.292595
-66.374153
167.179688
-147.319443
-56.045364
-41.096394
-61.679882
-118.648575
-147.923172
-81.132568
-60.485065
-99.896049
-139.644196
-106.799255
-35.656429
-66.814453
-75.788101
-167.780289
-66.874878
-108.881256
-113.879715
-60.230526
-56.947697
-156.805389
-82.227730
-98.402657
-54.178246
-74.588760
-70.572769
-93.116005
-69.307648
-113.201859
-62.741207
-99.067360
-92.048988
-75.522476
-102.452362
-101.261032
-85.087738
-80.034660
-63.008301
-133.986023
-56.140091
-74.058014
-56.557537
-72.840340
-62.617237
-54.646149
-111.715836
-62.697273
-68.056442
-154.338303
-76.032700
-68.604271
-76.920753
-68.971725
-79.917854
-67.616875
-126.510231
-161.424576
-52.597160
-156.364151
-106.954727
-130.750519
-155.759033
-70.150673
-122.629616
-60.878803
-105.520668
-109.805984
-101.369370
-116.950699
-72.148880
-102.295044
-56.865330
-69.568161
-135.993744
-76.293274
-116.383675
-94.038666
-103.138855
-107.104576
-77.082718
-71.455200
-73.305328
-157.081970
-93.504387
-85.876083
-139.789917
-83.238815
-131.328354
-140.858963
-100.633972
-84.869881
-111.653763
-96.783081
-131.687439
-126.621262
-100.263855
-95.177971
-84.003433
-143.698425
-120.968735
-118.635506
-94.995956
-113.726974
-39.621807
-59.533642
-46.810471
-72.530441
-56.312035
-149.658310
-61.938213
-115.103432
-113.860649
-147.736984
-93.118019
-64.272095
-53.949631
-80.732880
-69.922485
-73.380051
-56.598324
-33.420303
-64.201408
-132.593109
-128.226410
-107.159203
-72.413704
-83.349281
-129.994980
-74.217690
-75.446602
-86.278175
-44.007072
-72.065590
-82.918037
-60.353584
-59.085209
-72.618645
-58.860909
-78.033020
-71.364914
-95.240196
-126.962776
-111.096016
-70.833824
81.424408
-79.767410
-71.317772
-153.440918
-62.690067
-69.317123
-62.843571
-154.261154
-58.790302
-129.737701
-108.737221
-85.374275
-85.734886
-80.687325
-153.013382
-74.961716
-77.803345
-80.548943
-134.250320
-44.364609
-79.073700
-74.299301
-63.185093
-85.003052
-77.516464
-116.492668
-55.897923
-150.082382
-165.766922
-114.105316
-136.295700
-64.604149
-46.160713
-61.684219
-73.609871
-138.254517
-121.545830
-156.587830
-144.821289
-74.325676
-89.811485
-95.674858
-96.222565
-67.024178
-107.520248
-111.289963
-85.278564
-100.375824
-73.319511
-63.867714
-88.630547
-66.923668
-135.644531
-87.889771
-35.911572
-62.127247
-14.353786
-162.767349
-129.841476
-81.419624
-63.591488
-100.016487
-72.179520
-153.951355
-69.351456
-62.485340
-93.983498
-50.027489
-60.829681
-46.962948
-81.744705
-62.615891
-81.077568
-51.990246
-68.685928
-61.492065
-63.013000
-64.603989
-94.891312
-67.596344
-65.537781
-63.885426
-56.535461
-88.852188
-59.397972
-84.414894
-53.339046
-167.902023
-167.846146
-53.182091
-49.179348
-62.484997
-46.945366
-56.669792
-136.456406
-88.559166
-148.909454
-72.429672
-88.435211
-103.230415
-86.336220
-139.399475
-60.706425
-89.845718
-58.829987
-69.691193
-105.036766
36.342197
-80.835510
-38.410175
-45.570305
-65.044395
-77.882645
-51.343075
-161.469391
-150.588226
-129.562302
-103.453850
-51.857868
-49.015812
-67.674934
-82.532372
-58.261635
-59.494614
-36.672131
-38.270561
-24.020750
-136.891602
-97.320274
-58.944141
-155.318634
-48.423420
-62.418945
-53.037766
-164.403641
-102.039635
-167.394424
-63.661049
-87.422173
-89.829163
-103.932701
-35.042652
-117.199944
-62.552864
-102.169769
-47.052254
-99.108139
-55.289948
-60.455101
-59.604843
-62.438690
-148.096725
-118.256714
-38.644943
-38.369305
-124.288757
-127.760155
-46.451939
-47.908665
-67.290688
-144.177658
-127.581177
-132.107162
-35.949566
-90.833427
-57.371777
-104.880211
-104.802391
-164.040543
-73.026329
-60.748978
-164.513260
-131.138504
-97.024567
-65.537415
-67.557564
-85.339050
-77.707634
-40.925755
-74.453400
-149.714371
-114.883667
-98.475258
-99.260178
-93.035431
-89.910179
169.053741
-68.832802
-64.438301
-54.804630
-154.563461
-142.218811
-115.838608
-121.788933
-62.692822
-72.397789
-96.015045
-95.926270
-126.068008
-65.247429
-65.550697
-161.774231
-67.441559
-79.231361
-152.448685
-74.087296
-110.936592
-125.363869
-106.209465
-97.658989
-81.363777
-127.741104
-92.382072
-105.311996
-108.489937
-87.307335
-68.614861
-67.407112
-60.614075
-56.965836
-55.160389
-108.604500
-68.466133
-145.927917
-132.673019
-55.413822
-83.253090
-60.829716
-84.138824
-29.216993
-129.393188
-64.868942
-76.306770
-63.014503
-67.725105
-71.830421
-61.288563
-45.703094
-145.634628
-129.707413
-58.743877
-61.464699
-61.960411
-136.810394
-103.416275
-73.361572
-92.546097
-67.747437
-97.526863
-58.225105
-58.052814
-94.666092
-116.133713
-165.698334
-63.549026
-65.360153
-85.464188
-62.659843
-90.361168
-93.802528
-109.704910
-127.739281
-100.812088
-57.258095
-66.530830
-82.975304
-66.292358
-46.280052
-67.971588
-64.815926
-130.242218
-70.766449
-97.095047
-68.060875
-115.360153
-131.259979
-105.812485
-68.633308
-119.076157
-91.496529
-164.838089
-60.329208
-70.387512
-61.881039
-66.643692
-54.503441
-68.392357
-75.564178
-123.831581
-56.425262
-70.733604
-124.222527
-125.016113
-68.163834
-108.840454
-74.894508
-68.310417
-59.687088
-104.236862
-58.680542
-81.004311
-113.619934
-102.928009
-55.914654
-63.775597
-77.108749
-158.640778
-90.529793
-67.274330
-134.263855
-93.917244
-104.935493
-113.240685
-149.563141
-82.625854
-127.339226
-76.362747
-107.850937
-63.971180
-91.798996
-76.946144
-69.191231
-78.797508
-79.262505
-68.746567
-61.659634
-48.261566
-163.730499
-68.713600
-28.172049
-128.393219
-66.733017
-66.939125
-167.334076
-62.897141
-40.222378
-153.411072
-64.605270
-137.668228
-54.404140
-64.094025
178.619720
-68.429886
-91.164787
-137.155502
-156.183121
-75.191223
-144.935379
-154.745956
-60.366478
-148.546173
-72.765427
-146.510056
-66.026276
-110.023071
-87.241653
-7.783362
-156.540421
-106.423561
-120.243835
-130.309113
-54.279953
-71.671616
-62.987183
-70.344330
-39.514210
-58.262154
-62.367439
-67.661896
-103.253273
-67.646263
-73.160500
-64.680496
-55.984589
-43.477039
-74.466309
-82.100533
-101.580200
-20.950041
-70.165512
-65.484673
-155.732834
-95.859322
-114.424652
-66.457626
-121.520248
-27.223940
-42.689442
-64.668030
-58.017086
-63.561790
-71.266937
-54.959530
-84.304527
-6.067275
-139.921692
-90.982155
-88.829979
-48.939724
-64.547829
57.002785
64.086815
43.336960
50.920532
45.274651
45.807293
63.398243
45.034332
67.305382
56.207859
60.661945
49.624001
-151.627563
-142.232910
-54.714775
-139.350906
-84.452003
-69.327415
-162.141205
-145.659836
-71.469986
-73.069016
-164.018494
-86.514374
-86.046036
-90.646225
-54.926430
-65.044830
-138.325714
-74.798378
-150.887909
-92.866882
-88.937393
-130.940750
-116.890106
-104.861893
-116.444321
-101.453751
-61.318279
-109.895973
-108.841354
-102.358231
-105.707893
-130.105484
-114.208130
-66.192337
-150.381683
53.373005
70.960205
-59.546837
-151.937378
-59.994034
-88.957962
-55.594322
-92.322281
-73.168358
-159.727539
-68.276047
-69.630386
-55.511669
-98.128090
-129.799164
80.977348
-52.702766
-130.065353
-59.724632
-61.560299
-112.415649
-85.260895
-33.570171
-87.757080
-161.773666
-62.388966
-65.949333
-89.095444
-70.746292
-52.580093
-88.664352
-149.577606
-77.880203
-119.120842
-56.379009
-77.500648
-65.751892
-64.850975
-136.578461
-49.480278
-108.208626
-84.852066
-68.876427
-62.247009
-103.781532
-55.385475
-50.039864
-65.105278
-63.660637
-59.847229
-116.712776
-156.425858
-103.931709
-137.239639
-145.632721
-163.127289
-64.301880
-148.475403
-57.088593
-78.709358
-67.384865
-63.214157
-69.997284
-39.808460
-81.981659
-69.061897
-57.860912
-77.252403
-140.890259
-81.913086
-105.636131
-62.049610
-69.578262
-79.641830
-82.098602
-54.752853
-100.945702
-138.022461
-66.781631
-83.853165
-43.587475
-67.810059
-58.230782
-86.631897
-150.322296
-61.278297
-120.342979
-138.548981
-81.121674
-74.389915
-62.296307
-78.239449
-154.696213
-88.534508
-159.250626
-105.773346
-131.829254
-135.827576
-119.347603
-71.432625
-50.799458
-63.591606
-114.503304
-75.159386
-64.298759
-77.829964
-61.964046
-170.604126
-69.956764
-77.269508
-146.381821
-131.782349
-62.277519
-78.206779
-132.755386
-76.274170
-84.275688
-114.122139
-78.956757
-51.031170
-52.074009
-75.460457
-68.727242
-125.321236
-53.757271
-69.518089
-137.838028
-151.338135
-124.543343
-142.112839
-83.065773
-120.249191
-61.102371
-59.960098
-31.831717
-27.342026
-66.850960
-152.488495
-69.185524
-39.873219
-72.256119
-80.243240
-91.317993
-136.113129
-71.476234
-78.470543
-82.537430
-69.702705
-57.457104
-48.892002
-61.403984
-63.813175
-75.520096
-82.985825
-81.337402
-43.780693
-66.320923
-101.426743
-74.623589
-124.254219
-73.652672
-70.752350
-104.864288
-89.951111
-174.267273
-127.614334
-55.657063
-39.611580
-81.755875
-150.386398
-85.095688
-58.763638
-57.307716
-69.379295
-104.250565
-93.057487
-56.937721
-128.069916
-80.599442
-149.184174
-35.618584
-64.299767
-17.068657
-91.542244
-91.118523
-124.488800
-76.530388
-55.218895
-73.486580
-133.040817
-110.804405
-58.704304
-38.311600
-57.933258
-115.693001
-146.414062
-107.665604
-87.216751
-103.210312
-57.940956
-129.467178
-103.701271
-73.818840
-110.406898
-60.950256
-120.260307
-153.100479
-60.619797
-87.664391
-75.806854
-52.529434
-62.463230
-101.772720
-127.908249
-70.784378
-147.892532
-69.093025
-51.566372
-74.382042
-58.024933
-71.018280
-60.629276
-53.327148
-60.939240
-55.063110
-116.299576
-63.365341
-57.907658
-68.674004
-74.188538
-146.099808
-80.849258
-63.934036
-76.638626
-148.334839
-71.747551
-54.096359
-52.828423
-49.515026
-162.934280
-98.913300
-93.760300
-66.851547
-74.278358
-69.992523
-64.009361
-131.164917
-80.582230
-63.838509
-69.387505
-81.083122
-78.617546
-157.881744
-57.111797
-54.547726
-57.556580
-55.672253
-141.650391
-83.712700
-58.042896
-155.612747
-67.015846
-56.925255
-60.777546
-87.126938
-67.327454
-66.991638
-119.824738
-76.017586
-45.806526
-119.161194
-53.504932
-147.936127
-62.246777
-74.241150
-123.157501
-71.911087
-57.956161
-120.541893
-88.837105
-147.673874
-88.767624
-61.851887
-133.967697
-106.431366
-70.805794
-109.646019
-110.145493
-108.244911
-120.348473
48.127377
68.165459
75.840919
-74.889915
-138.490158
-56.944710
-86.631760
-107.815010
-64.470894
-61.843597
-77.653778
-161.439026
-68.720360
-151.436768
-148.998550
-126.862358
-69.120865
-114.137520
-122.167816
-68.512482
-114.362663
-127.793953
-134.686295
-59.701935
-90.801880
-80.317764
-103.173256
-53.214577
-52.611088
-34.349510
-143.696548
-50.703594
-82.529579
-119.667397
-132.771851
-82.649467
-69.293297
-148.930832
-67.231949
-68.150803
-67.484352
-62.887440
-58.704941
-134.070114
-152.306015
-55.057133
-87.467201
-77.787125
-48.725662
-54.421017
-74.405754
-85.400429
-152.923676
-50.436100
-102.757050
-47.235619
-62.262840
-17.625673
-53.495403
-66.436905
-151.703537
-165.198318
-39.842644
-59.947441
-68.777771
-79.281960
-113.348816
-70.981743
-69.135330
-59.238125
-66.124138
-120.946663
-94.229401
-94.428673
-82.055046
-63.345390
-87.932762
-55.387196
-77.153748
-82.005951
-72.368149
-146.144104
-133.767548
-142.898209
-67.770103
-125.898766
-151.285049
-51.975418
-95.490395
-51.577469
-156.612747
-66.217125
-123.774414
-60.645382
-47.543583
-73.674461
-129.396378
-66.611328
-87.562561
-64.034126
-67.846420
-41.960415
-120.329407
-78.740936
-61.699745
-62.387444
-80.099709
-57.932487
-115.335213
-70.023216
-117.805099
-57.767796
-99.449860
-93.466141
-48.219803
-64.520309
-130.530716
-93.192459
-93.583260
-61.504101
-79.908348
-67.532585
-92.695862
-101.211853
-168.529419
-74.813583
-68.149460
-73.424950
-81.008865
-101.029533
-158.287750
-121.973282
-66.680397
-54.391838
-50.652897
-59.907413
-62.080338
-65.068733
-26.980516
-66.449173
-67.597870
-57.903397
-60.525131
-64.109856
-61.191803
-70.556656
-79.077026
-51.223701
-160.047852
-82.241447
-90.344803
-111.987457
-64.945099
-111.916031
-89.757202
-101.866928
-106.362640
-112.591667
-117.704155
-90.708382
-96.196480
-60.270302
-142.551071
-73.266518
-39.870102
-54.528637
-117.503197
-128.164810
-157.076416
-108.898476
-114.628136
-102.949669
-66.724251
-59.929695
-61.331272
159.231522
-99.117149
-62.334126
-61.057495
-67.162369
-69.465538
-70.541817
-137.002853
-83.778519
-78.740372
-85.456833
-49.557995
-162.352768
-59.989090
-96.738213
-57.780659
-64.747757
-90.093056
-65.810921
-91.324242
-69.543762
-115.001511
-82.938286
-101.356522
-79.306831
-102.858589
-95.595947
-104.082901
-90.810577
-67.670334
-103.487228
-62.801197
-56.497410
-72.583527
-51.713322
-59.927887
-75.604408
-74.569923
-53.328609
-61.007465
-147.173172
-58.567722
-69.278519
-68.659409
-67.323555
-60.241009
-51.953789
-64.944466
-66.766487
-75.767891
-163.818649
-105.509506
-124.902626
-61.101891
-55.838177
-105.908905
-98.193855
-109.307510
-104.849220
-54.316292
-148.689865
-118.789101
-51.867619
-136.100555
-64.366234
-61.485695
-61.663963
-56.135483
-70.125206
-26.128237
-59.452953
-65.646835
-68.098831
-61.158543
-51.613659
-66.935783
-143.536560
-140.252792
-64.594574
-52.718006
-57.123611
-94.469200
-62.689114
-112.610535
-119.717323
-71.665527
-65.280251
-56.777931
-73.565613
-94.501457
-63.021580
-158.604340
-46.943226
-41.590809
-41.834335
-108.092247
-61.621922
-85.326874
-41.225285
-55.696800
-87.451973
-121.838684
-65.937798
-56.813286
-149.092834
-88.793053
-53.851906
-73.758835
-54.653267
-131.284149
-177.747437
-40.014996
-118.566093
-54.389137
-67.932503
-65.985146
-70.718079
-82.510735
-86.638168
-72.098297
-65.115059
-60.304474
-69.282288
-111.116776
-92.812515
-98.506165
-79.739746
-87.936676
-83.504433
-63.800327
-64.853256
-138.073456
-46.109859
-83.595345
-93.855957
-71.166115
-75.596451
-79.791702
-70.042206
-145.896393
-119.728157
-63.292046
-53.796989
-70.668930
-53.605400
-140.466599
-145.540329
-63.247383
-102.498711
-61.637920
99.261902
-90.168556
-100.468826
-62.109501
-81.114014
-121.007477
-158.521667
-63.483723
-57.417934
-101.505341
-66.713966
-124.982704
-89.176743
-133.281860
-82.418480
-63.467274
-55.909489
-73.993904
-55.667938
-133.680939
-73.044662
-155.348434
-66.337990
-94.796753
-60.126938
-33.874126
-58.519344
-125.693314
-62.727486
-141.319443
-73.491776
-56.119583
-64.543877
-83.228012
-64.458176
-58.459072
-140.832916
-63.186344
-66.499207
-161.259445
-126.315643
-79.773499
-59.096172
-67.010918
-62.492027
-66.732437
-50.971916
-64.101364
-71.360092
-156.680328
-60.829586
-60.658592
-167.625183
-57.747292
-126.279839
-60.587284
-98.653419
-131.542526
-73.556641
-60.344597
-163.540268
-39.438446
-48.174225
-148.792053
-89.802094
-75.359184
-84.524490
-64.232628
-49.247787
-56.450645
-150.675629
-71.607101
-39.928463
-120.880997
-79.244957
-69.340157
-139.103439
-55.765022
-100.684090
-113.746048
-61.582798
-112.836006
-41.338730
-93.986664
-77.660843
-55.344925
-92.401978
43.429729
79.588501
56.521931
43.870869
33.062504
55.778275
64.647202
90.806694
69.934357
-67.954170
-81.159019
-72.958107
-60.673084
-130.605484
-61.350109
-68.054321
-66.900230
-49.827824
-65.102585
-65.068008
-96.169708
-96.381248
-166.397400
-64.957039
-91.531647
-64.214737
-137.805084
-68.080948
-73.087692
-63.116592
-101.578758
-66.116035
-60.407951
-73.267632
-86.975876
-160.317337
-116.526520
-60.748493
-138.410980
-50.845875
-61.969799
-77.365273
-95.826744
-127.017838
-63.835205
-91.549545
-106.906769
-110.289520
-90.224785
-90.337837
-73.224693
-63.581982
-30.657084
-62.172546
-67.460945
-139.369492
-79.399574
-71.178200
-92.159325
-78.866356
-84.351913
-79.115425
-67.634399
-75.239792
-62.094830
-77.426178
-110.553528
-83.190216
-146.911758
-60.854591
-66.759178
-50.837711
-86.462837
-99.058716
-75.798080
-86.400299
-135.914307
-76.277557
-74.934387
-56.240383
-72.775352
-55.006611
-55.558086
-59.799770
-88.217178
-64.389633
-61.336441
-62.018990
-91.417297
-84.712982
-57.009262
-64.769714
-59.854275
-54.673733
-125.943954
-126.338112
-93.095909
-60.490261
-139.525787
-78.298103
-73.316383
-100.819336
-123.543488
-148.739975
-139.673798
-56.705418
-159.428360
-55.901569
-75.631897
-80.515526
-100.045303
-93.900055
-121.159027
-98.647102
-61.271206
-69.650375
-79.361008
-120.748657
-58.295334
-56.767502
-66.422813
-124.807877
-109.288841
-100.923325
-92.384171
-99.198090
-101.040031
-85.393585
-65.319412
-112.713295
-107.080147
-132.884903
-65.590027
-166.393326
-153.353394
-51.351868
-99.119797
-95.792450
-98.236183
-130.970917
-139.801102
-136.025757
-52.516567
-59.093914
-82.797928
-65.134468
-58.828239
-38.497787
-63.868549
-82.934914
-70.642967
-97.720108
-124.091721
-56.132252
-49.236988
-63.094490
-111.280304
-33.760532
-68.425102
-78.644669
-65.695824
-70.950256
-144.917664
-149.820496
-77.443962
-79.305130
-28.706894
-56.906406
-60.332207
-50.318218
-53.079407
-167.323090
-95.089096
-115.802002
-135.360992
-79.959229
-177.034225
-113.801834
-104.653999
-61.241879
-102.464935
-77.355537
-63.675953
-70.002335
-92.759186
-106.619141
-91.279037
-125.146500
-150.926880
-107.772606
-61.421738
-98.419777
-109.894981
-166.561935
-145.530396
-60.498726
177.453476
-125.914642
-60.332813
-168.197113
-36.385780
-87.731071
-102.662788
-101.410713
171.627350
-67.664459
-71.453468
-141.111313
-48.859947
-114.056923
-100.449875
-92.028275
-116.974632
-154.466385
-120.541641
-156.941177
-60.563583
71.061424
75.770515
-127.076538
-126.886383
-82.856850
-147.196533
-100.211571
-70.782402
-53.751114
-68.683884
-96.281342
-57.056564
-96.435829
-60.771263
-120.393234
-67.450233
-126.084190
-112.005096
-71.157402
-162.312012
-61.870426
-65.963631
-110.868057
-64.747322
-153.900177
-76.939629
-52.109524
-61.591980
-65.794952
-79.075157
-55.526413
-154.648941
-53.316761
-67.148262
-64.253815
-54.632320
-74.247047
-52.499596
-67.809372
-109.854904
-93.327255
-76.497581
-153.483215
-99.285690
-105.197327
-84.864250
-154.452515
-78.784683
-55.083126
-27.740425
-61.318920
-54.062931
-141.660934
-107.006927
-66.929871
-75.290085
-79.951584
-62.245094
-80.294754
-65.454613
-96.448372
-62.395550
-43.245934
-54.738411
-78.997879
-146.343613
-82.464615
-75.529358
-54.519001
-114.457336
-64.376755
-137.481934
-144.036743
-48.345547
-78.506638
-61.492203
-96.541672
-64.101761
-56.816818
-51.440842
-74.803749
-60.347527
-164.955139
-98.356125
-49.963928
-87.196465
-68.455856
-54.338379
-129.147354
-55.984959
-66.541489
-61.449974
-88.764900
-71.422768
72.362816
-61.932655
-56.651451
-87.884514
-148.357986
-92.453674
-50.425964
-44.955650
-101.638954
-72.539688
-69.380867
-95.777237
-90.263885
-63.227688
-96.970322
-73.241341
-123.302246
-64.159393
-57.372261
-65.275101
-69.733963
-111.947121
-113.273720
-118.031509
-62.719315
-145.122635
-106.242020
-55.285763
-78.084137
-152.851471
-60.545033
-142.523666
-154.525620
-84.588669
-66.097183
-82.837067
-63.395477
-77.588844
-107.524414
-89.836319
-150.623856
-83.299873
-74.116707
-65.846283
-113.044662
-169.294022
-60.242165
-64.057487
-84.232750
-61.004391
-31.095415
-54.441254
-74.122795
-57.007294
-134.160400
-74.744392
-64.024857
-67.683571
-53.686890
-65.411171
-60.635986
-64.812874
-60.458538
-52.344051
-64.879089
-43.171654
-135.189682
-137.924988
-141.171204
-77.898399
-93.457832
-162.854248
-82.831055
-103.739937
-53.398808
-136.176422
-68.624916
-51.573277
-69.821968
-42.672771
-145.994385
-143.190994
-69.091133
-126.922272
-66.567360
-80.720749
-105.772621
-62.450157
-62.113472
-92.770485
-119.070419
-69.772499
-88.346542
-140.973801
-90.193962
-118.172508
-67.366440
-97.918884
-67.322128
-91.687431
-111.015663
-98.219566
-58.314560
-100.800880
-89.521049
-93.958061
-62.522976
-111.212845
-142.449905
-111.358704
-151.277267
-101.623756
-69.709885
-121.117241
-100.242645
-69.080559
-46.009117
-148.269623
-69.623642
-65.253593
-76.336555
-72.140816
-71.827919
-63.945744
-150.806534
-119.887489
-113.136131
-70.816422
-83.877823
-80.685295
-67.282143
-89.304390
-94.433052
-52.574329
-80.350906
-100.329941
-138.364944
-167.605698
-58.408504
-90.765160
-93.029182
-152.407364
-85.281212
-65.413376
-35.951725
-74.073799
-61.953453
-99.681496
-99.238907
-106.215271
-92.287521
-76.308479
-65.851227
-99.216522
-41.000240
-85.219147
-53.628857
-80.259163
-74.209457
-53.969910
-67.477112
-63.294350
-140.859772
-56.509754
-62.447315
-81.546112
-73.632576
-79.354965
-103.520485
-70.294594
-105.049202
-101.444481
-47.528290
-64.513840
-87.945724
-54.404861
-47.323441
-149.218811
-81.668465
-152.003647
-136.848297
-46.001823
-156.402161
-153.088089
-134.116882
-60.040882
-81.063843
-89.828865
-101.526443
-56.605694
-53.471130
-79.196281
-118.177002
-81.692337
-55.050076
-73.552719
-80.830704
-66.291451
-84.095146
-49.709763
-117.947166
-110.004486
-109.431358
-134.831879
-97.993729
-114.700478
-71.314003
-115.642487
-64.824150
-141.056503
-88.832100
-100.535912
-55.493629
-149.196930
-69.918488
-59.815216
-70.565361
-64.399605
-31.003460
-77.657310
-73.113045
-60.959789
-107.645378
-102.780235
-43.575222
-53.068520
-54.485531
-76.028053
-69.942238
-141.692780
-50.414696
-134.105453
-68.853180
-85.009979
-59.644768
-57.528625
-97.724808
-117.440697
-49.098022
-74.213593
-74.884697
-74.161491
-88.436562
-153.114410
-87.705292
-145.131714
-64.877296
-58.518734
-58.010029
-51.556286
-65.487198
-65.457924
-65.842598
-95.764618
-134.877731
-121.933578
-71.097771
-117.620880
-68.043961
-83.617111
-114.185310
-53.891315
-49.870758
-97.356133
-55.642891
-67.136024
-64.786110
-64.070847
-83.104210
-52.037388
-63.935696
-74.086411
-83.522736
-99.108482
-67.065773
-55.832241
-66.876190
83.021980
83.847450
51.799793
63.260750
42.650280
54.056736
-58.749153
-61.895935
-63.954945
-79.335167
-81.841888
-170.839310
-76.767754
-67.412582
-92.661705
-64.781570
-96.916618
-73.674858
-60.882610
-57.968563
-113.647278
-100.153366
-66.524986
-116.035934
-80.850601
-86.300728
-128.794678
-76.344116
-68.786407
-66.758308
-64.262802
-63.690773
-96.709702
-71.727020
-67.544479
-47.230038
-33.047474
-61.243870
-53.702763
-55.231213
-61.557655
-63.009720
-84.768486
-100.130669
-79.311745
-33.540329
-61.092541
-66.795372
-84.091759
-92.447037
-78.860809
-147.767807
-58.065735
-53.597172
-88.728279
-62.264076
-114.950859
-101.831665
-155.116150
-76.658134
-139.755814
-62.453865
-128.124435
-80.801964
-113.176872
-54.871914
-154.868240
-74.013939
-150.872253
-52.742336
-54.178242
-75.495384
-68.969154
-51.630013
-148.181183
-51.706383
-119.401848
-61.653698
-118.557846
-17.358727
-74.228378
-89.505341
-51.481827
-112.872093
-113.114815
-83.365265
-74.735451
-44.055504
-68.949623
-51.284409
-62.837505
-85.911613
-61.258350
-81.249489
-57.890427
-56.630966
-71.959114
-132.686859
-67.054863
-90.226982
-129.732498
-55.844955
-62.889858
-111.870865
-167.931427
-81.403259
-52.302696
-68.987770
-67.440247
-29.776754
-55.141331
-70.876877
-76.079346
-59.126644
-161.040588
-72.858467
-64.573250
-106.998886
-172.989822
-63.652081
-91.107704
-141.185333
-171.245148
-91.534233
-78.580467
-79.964745
-56.277191
-116.713829
-96.174103
-103.291122
-55.350555
-98.568138
-31.628595
-77.731865
-96.846672
-78.030594
-51.528561
-135.571457
-85.756783
-160.827530
-56.662537
-61.502441
-134.690201
-87.883446
-67.530907
-97.228851
-90.866722
-148.069595
-79.084671
-73.286133
-76.894333
-65.636482
-45.090656
-65.279228
-65.760719
-70.645958
-93.454338
-135.547745
-96.194206
-92.822411
-56.160175
-56.670074
-53.481792
-57.431213
-68.104492
-69.761108
-94.260559
-64.088097
-69.936104
-108.935051
-149.918152
-137.413528
-47.588169
-78.244606
-81.689064
-94.469269
-41.081409
-68.697365
-71.703690
-72.552017
-68.731888
-129.523392
-65.902802
-64.576523
-34.865135
-69.779129
-62.070610
-55.973587
-52.515488
-78.058212
-95.909348
-80.302826
-173.827744
-75.392609
-64.252441
-130.087173
-71.360954
-56.446339
-111.339752
-59.520535
-111.408997
-152.702911
-52.112007
-77.749435
-27.562727
-52.877377
-82.094391
-63.716816
-67.491814
-57.659756
-84.759750
-142.017212
-62.731541
-59.581760
-61.203217
-68.737976
-121.864883
-73.651634
-134.236710
-69.641251
-67.609047
-32.448917
-86.566154
-53.285423
-49.879501
-71.770309
-97.278145
-78.694336
-57.521042
-86.183952
-94.756927
-74.475296
-59.947521
-71.850227
-61.485188
-121.349724
-116.700432
-77.150223
-71.201836
-67.240494
-47.931538
-59.574471
-62.303970
-146.010269
-104.391716
-98.655273
-85.639374
-20.873095
-150.192734
-56.488293
-152.722565
-66.007530
-62.583599
-96.281204
-132.961731
-104.680054
-80.037750
-89.057381
-57.918629
-71.559052
-143.075592
-31.494915
-80.009361
-113.882645
-67.375443
-57.608505
-141.986328
-54.962288
-77.026649
-113.921089
-145.110382
172.199448
-48.433018
-100.551140
-90.403481
-137.147110
-78.063591
-156.037949
-61.701134
-51.989151
-63.891430
-57.551067
-64.784973
-62.067238
-71.156998
-63.479630
-61.926384
-69.756226
-65.303612
-63.077995
-85.596123
-170.944214
-136.879654
-80.641449
-73.773911
-82.774551
-62.633106
-43.297794
-60.582287
-68.944298
-68.334396
-114.105713
-137.856400
-109.390541
-161.101746
-87.830444
-60.064804
-53.707893
-48.372700
-69.544273
-56.314926
-131.017746
-55.649471
-42.728603
-53.153934
-57.072582
-96.481361
-59.788769
-57.408241
-71.392372
-63.856495
-56.230629
-48.500046
-54.331181
-64.963882
-35.425961
-69.626442
-126.825676
-97.164497
-58.054501
-63.500702
-57.319012
-83.678001
-124.845139
-63.206089
-156.594788
-70.474075
-54.948261
-62.127171
-65.916962
-58.220596
-55.447601
-103.639656
-116.232986
-44.471573
-99.991905
-34.224510
-100.671562
-89.875298
-69.023064
-75.833275
-121.746216
-48.783558
-66.656754
-97.185257
-112.305962
-58.618340
60.025597
51.198154
147.643875
-57.778164
-81.016235
-143.184250
-134.430054
-71.635010
-109.027161
-56.536243
-74.918198
-80.707954
-63.938953
-49.429295
-66.072166
-105.059639
-54.728600
-56.022869
-62.904720
-60.143978
-53.197212
-50.459938
-77.778519
-69.415390
-128.261826
-47.281048
-81.366219
-56.954815
-152.311447
-51.219463
-62.543022
-74.135086
-67.589638
-52.825581
-63.433624
-64.417274
-120.079308
-60.604851
-52.432526
-75.000214
-80.401512
-67.939331
-76.635300
-65.643944
-74.975464
-49.769993
-154.542679
-79.365295
-50.031689
-58.755798
-150.013397
-91.439613
-171.830933
-101.868385
-155.830093
-67.543900
-64.455177
-82.148422
-78.380264
-56.915787
-130.251343
-59.121689
-126.147385
-66.247337
-126.248772
-133.522827
-84.430656
-69.740364
-60.612900
-70.810028
-80.181358
15.949185
-56.474468
-133.356674
-66.604675
-61.762283
-143.232117
-59.175266
-157.860931
-56.686283
-64.080719
-138.359055
-140.379852
-50.853874
-64.474953
-152.500748
-87.880318
-65.110573
-126.681358
-93.118050
-114.265312
-148.483887
-76.948044
-82.200813
-51.291908
-72.209084
-46.982452
-54.496414
-74.754135
-70.487968
-137.593857
-58.337025
-118.892578
-92.239990
-156.772171
-125.461578
-65.678871
-59.631618
-69.324570
-141.425735
-42.587093
-74.155396
-140.078369
-42.134926
-58.039387
-143.182678
-166.525528
-53.735718
-134.138519
-63.287766
-157.475616
-58.865845
-66.552307
-150.793442
-60.773327
-117.611755
-101.606712
-64.192802
-72.245132
-119.773018
-88.437675
-65.239868
-75.859894
-83.048019
-69.624214
-121.536629
-34.606567
-151.912506
-76.297852
-34.504337
-100.244278
-70.413765
-55.548122
-73.707397
-153.615097
-84.735794
-111.254662
-76.219727
-139.316010
-60.112934
-60.152954
-71.886848
-82.713524
-62.321045
-91.577423
-53.972363
-51.576801
-110.385155
-101.762131
-87.097084
78.245438
42.703632
53.561775
53.195152
87.960030
43.800472
62.888889
84.792351
73.006660
51.860054
46.611088
66.681305
47.904739
99.322586
97.448036
-93.978775
-40.213287
-58.846176
-58.386761
-147.817535
-139.617996
-42.807186
-55.812702
-54.994926
-82.577621
-72.204956
-80.493423
-98.941292
164.307281
-63.643414
-59.735744
-55.814007
-157.314270
-56.650883
-57.692909
-115.572685
-98.265121
-103.045563
-103.066864
-94.329491
-60.913414
-98.775085
-62.299007
-58.871220
-91.692146
-53.899479
-139.585617
-74.505920
-148.953583
-69.026871
-48.810215
-66.594818
-64.213837
-65.240524
-136.170334
-58.323883
-79.957222
-70.228134
-60.819855
-47.294197
-102.031799
-70.365059
-66.315544
-113.643608
-63.866787
-84.377808
-68.913124
-102.187347
-128.874893
-98.739380
-31.987328
-60.691132
-67.656403
-76.042450
-148.359879
-64.068382
-54.365799
-83.999962
-95.581451
-157.616806
-55.313766
-86.261520
-70.245605
-34.315750
-54.190376
-59.029224
-147.737000
-99.950470
-85.692818
-136.725815
-68.196625
-44.972298
-127.098625
-56.315350
-68.755898
-67.880852
-59.276901
-72.536346
-62.632763
-45.059326
-102.165230
-79.187614
-74.793625
-161.875443
-62.159149
-74.371002
-152.660782
-52.656063
-53.367935
-103.184265
-138.884155
-121.534904
-52.337048
-149.864685
-134.628952
-52.425724
-47.620808
-69.727951
-79.156242
-58.361305
-60.219383
-118.217171
-61.258213
-158.436920
-44.224285
-137.384842
-137.441452
-157.216797
-62.850361
-58.173210
-82.917099
-83.826721
-79.172066
-158.495438
-84.212624
-155.691788
-160.408051
-143.113174
-114.315002
-93.622665
-64.466484
-131.814224
-82.700989
-63.907166
-113.508911
-50.874729
-61.317215
-143.716385
-88.005150
-172.814240
-65.995789
-43.814850
-156.430496
-81.015076
-58.681206
-67.731995
-77.585587
-54.983349
-67.383392
-59.655510
-146.046646
-65.663673
-69.280273
-72.154266
-153.433334
-52.499523
-138.874924
-56.516949
-118.014282
-40.320671
-60.890278
-57.370846
-69.917412
-52.100197
-58.482124
-60.847523
-60.511871
-59.850056
-58.972485
-88.417801
-71.694916
-150.723572
-75.682281
-63.344490
-84.277809
-42.543716
-127.318077
-145.954453
-66.562080
-68.388824
-172.196030
-56.567123
-88.098289
-59.682171
-116.868767
-118.358704
-78.922348
-111.863968
-81.577942
-140.872162
-96.708138
-102.146675
-36.916508
-86.711876
-60.634892
-31.768003
-74.500359
-163.912964
-63.277096
-174.067688
-96.462395
-58.322975
-102.956276
-59.603603
-102.992714
-69.760010
-64.788422
-63.433727
-74.259384
-108.834152
-56.831944
-99.989746
-70.321091
-156.486282
-70.124893
-82.452179
-84.458916
-123.428207
-75.951859
-95.665779
-78.826263
-89.266548
-56.160179
-62.180958
-89.473923
-82.370773
-61.147976
-66.113533
-94.808220
-143.572113
-123.773727
-58.199547
-92.712845
-113.908684
-66.850281
-130.449234
-89.233727
-128.082657
-103.093513
-56.370529
-55.590012
-135.092422
-80.042862
-74.496010
-53.698940
-90.628128
-60.170235
-94.012047
-64.665184
-114.727310
-64.393120
-92.461098
-69.322075
-134.475220
-125.792435
-125.376160
-148.388077
-117.654991
-95.366951
-74.633217
-81.070335
-48.091221
-77.325241
-55.266220
-51.682133
-46.489929
-160.624969
-46.631512
-95.013725
-108.067924
-89.617905
-67.911110
-64.406334
-68.965263
-80.563965
-66.594559
-101.182304
-117.091591
-73.330109
-136.881622
-61.194782
-132.356216
-57.898731
-141.072464
-115.050949
-151.322525
-113.276291
-77.458412
-41.605404
-59.448433
-159.191513
-49.960972
-90.540581
-141.566025
-166.391403
-66.818192
-179.366028
-48.052624
-61.576714
-63.191513
-19.921719
-39.201756
-45.792778
-115.042236
-66.946236
-79.982704
-68.483406
-66.172089
-124.579308
-73.748955
-40.861664
-50.535130
-102.577873
-65.396843
-71.906136
-77.452209
-65.034119
-50.732590
-69.725037
-140.262390
-74.654526
-53.137737
-39.653694
168.500275
-68.929710
-54.771984
-57.637108
-72.290321
-72.348663
-72.818657
-146.359314
-71.922340
-83.696869
-61.832954
-91.469994
-57.306370
-141.553894
-57.815464
-115.942757
-31.238787
-86.057152
-39.119816
-105.616714
-82.085976
-76.666061
-67.633301
-54.647823
-35.761127
-60.373322
-139.460556
-66.273537
-76.149628
-56.903378
-104.446312
-79.976807
-53.916622
-87.735123
-69.937927
-58.357872
-106.341133
-113.588051
-53.134850
-95.924370
-61.411827
-132.801086
-121.768166
-71.506760
-55.572910
-86.363953
79.407677
43.185051
58.493443
67.315308
54.752804
72.112823
61.786583
62.155293
-92.953094
-76.886505
-51.988811
-135.763947
-141.370346
-41.312202
-70.775703
-79.756485
-98.427856
-73.210442
-78.038361
-54.898201
-66.761116
-60.392284
-83.398788
-58.378574
-55.306213
-80.849136
-111.381332
-151.975922
-90.089661
-88.562065
-57.980843
-99.582642
-139.604767
-56.312836
-63.436081
-66.597603
-148.880051
-71.912216
-55.538193
-123.604546
-56.166195
-55.072659
-56.420067
-60.386978
-63.828518
-58.362797
-126.414558
-45.855812
-100.134315
-75.594109
-123.378181
-66.100632
-72.886124
-100.313087
-87.613777
-142.183472
-32.139477
-142.343643
-58.205750
-47.486290
-79.159737
-79.937576
-112.933891
-26.296957
-59.983784
-58.444042
-118.542969
-57.027313
-157.726303
-77.327515
-72.084236
-62.845741
-68.775185
-55.118427
-152.917236
-63.111950
-53.622036
-110.799408
-102.227371
-59.851830
-115.473114
-54.742985
-52.702415
-63.433533
-41.771046
-104.256676
-70.841339
-51.915604
-61.843037
-58.550926
-84.842262
-44.944084
-76.420135
-86.445175
-72.117722
-76.215462
-59.513996
-79.756470
-123.513115
-58.551582
-62.483093
-145.869904
-62.667824
-73.516357
-75.082901
-87.323059
-138.774719
-79.884132
-66.422768
-75.089500
-127.505241
-95.298721
-76.520264
-94.579262
-58.089600
-47.306087
-62.598488
-66.959694
-169.486847
-75.135475
-133.533752
-67.572624
-83.562134
-93.341644
-107.448662
-49.269238
-42.162159
-61.546017
-77.309044
-89.873322
-102.598732
-63.353825
-155.004913
-103.427895
-69.053947
-62.373966
-138.267822
-59.231281
-52.880543
-88.602097
-60.618431
-66.095543
-98.578430
-111.959541
-79.484314
-47.717136
-82.675919
-72.406158
-84.424561
-115.989937
-74.199684
-50.342979
-49.271492
-67.851631
-71.680557
-131.505615
-104.062263
-103.683304
-66.225548
-102.052757
-82.970413
-66.513939
-80.282082
-77.773438
-58.732731
-69.281212
-71.200401
-25.563602
-52.632488
-60.210110
-64.556099
-76.180206
-46.670013
-64.801338
-58.940472
-71.147377
-145.314163
-148.493362
-82.425667
-121.294617
-114.095375
-132.321625
-87.944412
-141.169312
-98.350624
-64.024902
-65.919556
-61.586998
-89.024330
-62.231339
-73.161003
-52.417965
-76.653244
-79.394600
-134.174225
-64.157082
-112.273018
-76.491295
-87.504913
-58.964588
-150.606430
-105.791496
-63.472542
-66.327240
-70.645500
-39.396931
-146.770615
-52.153465
-113.723007
-68.102142
-55.267075
-133.863388
-143.555267
-67.567871
-57.151604
-71.725296
-39.661266
-147.896149
-72.077133
-61.564632
-50.439674
-125.148224
-57.158150
-60.900150
-65.009499
-166.656662
-76.684776
-114.415077
-64.899857
-70.931313
-152.134949
-96.391914
-139.194641
-65.068207
-66.469208
-54.877296
-61.449631
-34.060390
-83.601883
-67.161621
-109.414932
-158.146683
-93.560944
-86.066666
-53.561920
-47.671860
-154.352997
-61.600899
-94.911835
-58.381382
-68.475319
-87.595284
-48.054642
-74.565422
-80.566910
-101.718536
-98.921043
-99.350143
-74.187149
-62.752510
-111.829880
-78.592911
-61.150982
-102.268852
-87.928978
-66.160065
-120.691879
-79.029366
-98.081978
-64.988632
-134.830063
-158.662491
-30.639738
-72.852425
-91.147972
-69.856911
-66.974663
-58.385921
-68.773857
-77.171700
-67.464767
-27.793890
-153.506088
-96.406151
-159.269089
-60.789185
-56.673843
-112.097778
-80.064781
-75.715088
-59.427021
-153.391098
-70.343407
-78.827553
-56.272621
-63.529152
-97.664375
-54.469688
-92.312218
-64.544746
-54.988808
-97.860565
-162.491486
-62.711735
-64.404037
-115.871475
-88.128693
-149.676620
-89.158684
-91.602470
-77.548615
-77.381081
-160.697983
-58.223721
-74.765434
-88.290222
-88.725868
-67.379036
-153.085617
-112.102150
-106.191414
-104.590492
-80.343307
-164.563293
-66.532379
-48.412582
-54.564716
-72.326790
-91.706322
-52.194530
-80.489983
-42.172249
-72.324394
-61.562553
-62.880260
-87.879890
-74.215775
-126.486671
-58.622044
-134.251862
-61.995861
-55.097000
-60.479027
-88.626656
-53.323460
-87.051567
-54.327938
-63.260895
-72.026619
-50.506519
-48.311882
-51.859699
-70.361671
-67.285431
-27.020578
-58.756630
-64.174973
-57.666470
-62.950653
-46.883186
-68.298424
-99.309647
-92.480736
-167.803589
-117.541145
-80.198143
-105.850731
-148.499496
-65.207039
-104.123016
-101.197090
-116.591103
-108.397415
-67.051186
-142.252762
-83.698929
-112.775131
-113.516426
-140.739243
-55.569393
-60.683605
-44.334576
-58.134346
-58.354324
-55.266613
-65.741600
-136.153931
-61.591938
-136.973022
-96.572754
-164.117935
-91.658264
-112.261665
-96.457581
-49.015354
-62.744347
-114.860428
-75.282143
-110.046722
-96.463371
-69.768730
-94.420303
-96.838081
-100.440414
-58.042515
-53.705906
-78.462685
-52.942669
-93.996452
-53.212051
-153.901886
-55.939247
-150.783493
-73.359688
-69.003372
-47.575680
-77.308144
-120.789963
-57.121536
-138.620972
-81.954445
-57.886589
-127.093254
-95.415985
-96.350990
-130.543533
-163.597809
-75.418098
-103.605133
-56.644779
-58.606857
-78.567383
-164.109512
-68.089455
-48.671852
-67.163773
-149.719574
-142.736786
-93.462509
-56.419197
-58.183296
-81.195107
-65.097221
-83.729958
-71.121063
-75.272278
-56.826740
-59.078625
-63.162308
-66.212463
-43.547142
-56.934589
-67.020943
-83.992447
-65.451424
-78.618431
-68.104492
-87.765083
-68.894745
-96.787346
-14.666167
-141.963882
-58.060192
-44.275726
-110.311813
-72.971756
-139.852997
-60.761292
-75.815590
-162.820801
-66.754791
-112.976738
-54.230652
-59.403286
-69.769112
-66.470001
-118.189835
-59.554684
-79.243752
-55.180233
-26.192661
-50.764423
-150.787308
-81.036392
-119.063713
-64.365967
-73.431015
-153.102692
-57.688683
-134.510574
-39.172104
-90.282990
-62.878471
-70.613556
-61.339256
-144.418823
-40.413605
-54.807762
-148.049835
-60.764862
42.086269
50.062653
-61.085438
-24.358486
-148.158676
-71.241798
-87.299515
-62.920845
-48.616909
-63.385639
-93.255196
-58.119415
-67.979553
-60.051853
-90.396095
-74.908302
-61.823605
-56.520763
-82.658493
-98.816101
-108.567474
-99.556297
-42.707493
-56.825359
-66.971786
-67.595085
-68.386169
-62.985256
-55.681477
-107.882591
-49.497578
-107.091087
-64.506302
-109.699226
-75.272354
-73.307869
-46.489933
-56.521187
-88.935089
-59.443626
-97.542091
-87.618752
-141.423752
-97.395615
-108.066483
-65.766006
-127.028999
-62.768658
-74.905136
-169.266449
-92.315887
-82.408211
-68.594955
-71.417625
-67.931671
-63.549511
-76.373070
-62.627312
-172.686279
-82.875626
-103.424049
-84.229179
-68.334984
-100.471634
-88.242508
-91.285858
-68.670845
-98.997803
-83.446045
-125.636475
-121.333168
-62.392429
-89.980560
-160.437225
-93.765335
-134.621140
-60.246780
-127.618607
-109.617165
-68.639374
-176.982971
-89.126221
-109.460472
-111.175133
-75.058495
-75.909935
-107.739204
-78.303833
-60.550068
-69.382393
-55.747398
-145.546463
-39.554653
-60.305115
-95.209099
-39.868999
-57.949898
-73.616051
-65.272743
-82.935135
-34.461826
-55.926048
-64.626846
-101.551926
-59.457676
-68.725159
-120.877975
-51.324169
-118.734612
-77.699120
-122.691284
-155.270309
-63.927563
-62.531136
-50.000519
-96.355347
-73.595917
-63.026379
-60.925926
57.473362
-32.829712
-37.437675
-53.120506
-66.426804
-151.053696
-62.586899
-68.888359
-80.405853
-74.907806
-148.625992
-61.909714
-88.357689
-63.107944
-56.620979
-73.811546
-41.348328
-67.044426
-157.266785
-51.688095
-40.539696
-60.337635
-112.133682
-75.603226
-79.016022
-59.411209
-59.737240
-60.759064
-133.781433
-63.173107
-72.851997
-62.578434
-49.592159
-148.346420
-82.602921
-100.686455
-95.231346
-93.572388
-58.474087
-70.774635
-77.866890
-65.389702
-122.920502
-64.311325
-78.150612
-88.986008
-69.877258
-30.900202
-62.817047
-110.628860
-130.974915
-33.854904
-133.148224
-66.077362
-59.261055
-93.021782
-77.611511
-88.920532
-139.970016
-60.335796
-161.394684
-114.286148
-68.927429
-126.296089
77.981232
-87.780724
-56.383762
-60.104214
-99.409676
-83.013863
-138.751190
-73.998848
-85.674767
-98.541252
-58.741100
-107.462311
-107.659843
-60.365337
-33.619152
-107.878365
94.031601
-127.982750
-61.889843
-67.416733
-78.922630
-56.794132
-69.714760
-160.569077
-93.544174
-149.258118
-72.718864
-57.806004
-147.956955
-88.680511
-69.866753
-56.144295
-48.705471
-50.100483
-55.490788
-143.255798
-66.501617
-156.069077
-45.768185
-58.536652
-57.710472
-66.386757
-140.205841
-148.970871
-62.523998
-58.014217
-63.776009
33.535080
68.709091
45.631565
57.464066
51.637573
37.518665
42.518566
49.084724
51.940258
65.506119
39.284409
73.090439
-56.739998
-43.054142
-42.746738
-95.075989
-60.142578
-157.260254
-110.272964
-83.126556
-132.236191
-56.970078
-98.798981
-65.796509
-142.339081
-147.520935
-108.077263
-108.931549
-87.547997
-66.504395
-101.142525
-61.102978
-75.273506
-141.892197
-63.040348
-56.394630
-104.687157
-123.607567
-163.250504
-95.239159
-72.584892
-69.674683
-76.174736
-71.340431
-65.496346
-54.925953
-71.507133
-44.206150
-109.380943
-74.427521
-76.097763
-54.811207
-155.955475
-152.760223
-88.226433
-101.964294
-65.513947
-44.986195
-94.582069
-55.708000
-88.613327
-67.782417
-74.464912
-43.185265
-70.084183
-57.764698
-72.031342
-68.983238
-58.582973
-143.605652
-132.712692
-163.216278
-68.591270
-55.470448
-63.060120
-137.132767
-73.253326
-138.466324
-80.657166
-65.171066
-59.116993
-68.091599
-78.234253
-78.181175
-59.754971
-57.873909
-75.304451
-67.842522
-50.194126
-74.890831
-88.374870
-62.122089
-72.394173
-79.364487
-111.088905
-78.671967
-94.552704
-110.530418
-81.505699
-58.594776
-88.197014
-96.866760
-68.145111
-96.424286
-59.968662
-80.528259
-156.675919
-60.697941
-65.426270
-124.360947
-137.166290
-105.839500
-78.940392
-90.246674
94.200813
66.148941
-46.136444
-109.352730
-179.025009
100.504028
43.182648
49.285938
34.684933
55.188000
64.153870
-122.816231
-108.507393
-118.617783
-118.770470
-118.510323
-114.070831
-110.718681
-73.228653
-103.053223
-128.696869
-61.804840
-87.098160
-58.597630
-173.320282
-101.369881
-53.292995
-63.915833
-86.885925
-63.378689
-158.838547
-84.169693
-83.552872
-124.339775
-121.644676
-100.087593
-120.331383
24.634706
-45.474586
-49.694656
-43.663692
-69.059570
-148.805466
-70.177101
-37.721836
-79.063675
-72.776245
-101.561554
-62.998192
-75.803284
-89.017929
-65.654327
-129.576355
-69.373566
-72.043900
-77.772842
-67.375481
-82.736221
-123.455742
-95.562050
-125.239243
-149.852417
-56.567154
-50.936180
-152.914627
-76.088203
-164.754105
-134.652527
-93.279045
-95.315636
-94.224411
-89.546593
-110.529930
-92.298592
-106.267464
-107.645866
-125.655815
-137.905014
-166.619812
-64.859787
-66.645607
-64.805847
-58.019932
-79.263710
-88.054306
-84.261856
-111.403732
-74.195251
-56.633884
-137.611496
-58.398170
-77.957451
-77.371964
-151.305084
-108.485909
-162.987122
-96.391045
-118.775307
-99.121582
-73.557281
-67.220474
-67.093559
-46.556171
-93.426155
-117.735023
-71.128716
-133.340317
-59.103230
-110.654198
-67.211929
-85.073135
-68.375702
-55.043159
-70.981560
-145.185089
-51.479317
-60.552765
-75.157890
-61.760590
-154.585068
-60.441242
-87.026779
-42.879417
-99.453484
-154.996429
-42.637947
-146.838440
-56.866268
-60.100559
-61.412754
-93.836067
-89.879074
-95.527977
-59.620239
-51.816284
-93.885201
-63.646484
-133.969162
-110.014565
-120.458000
-69.742500
-51.648499
-89.101608
-55.435318
-112.334511
-66.043999
-150.517365
-55.812534
-64.494461
-65.631805
-110.418022
-95.511711
-53.027725
-35.583797
-81.894699
-103.928696
-60.391640
-125.097160
-59.804203
-55.357140
-60.254547
-82.104401
-42.401848
-102.332893
-40.429302
-47.792255
-101.644218
-83.109398
-68.209312
-64.579300
-64.766846
-85.820282
-69.314583
-46.076344
-49.894417
-61.149422
-74.861008
-63.596706
-118.072014
-126.383560
-66.487053
-162.876266
-125.017014
-80.215332
-145.393112
-54.489555
-58.011375
-68.618767
-123.664719
-65.145004
-147.065567
-67.597313
-61.533466
-87.541016
-80.055199
-86.130440
-137.321625
-99.506752
-69.201286
-60.678074
-113.320305
-103.180611
-63.852425
-76.838615
-72.693314
-121.373672
-153.833145
-101.887550
-127.991920
-66.551109
-167.812897
-102.722275
-51.544636
-63.145008
-69.672806
-56.439148
-80.111702
-36.152855
-78.831291
-57.950130
-59.303673
-85.773445
-76.504517
-67.543320
-67.038536
-77.182503
-122.789162
-56.215534
-55.071117
-109.674782
-78.219131
-54.159187
-47.720741
-101.196426
-63.132099
-66.049019
-63.357635
-112.224503
-80.101189
-47.289379
-145.837631
-61.433628
-148.585587
-79.222687
-148.701965
-132.151917
178.032761
-151.461594
-65.683258
-43.204277
-41.150425
-51.064896
-79.065140
-119.800858
-98.091194
-84.533768
-64.793709
-96.949966
-152.709366
-84.866158
-89.247047
-68.418449
-87.143089
-106.774391
-101.039185
-121.932587
-79.036926
-59.994850
-106.986244
-102.047668
-62.574509
-136.376419
-80.683365
-64.719849
-77.324173
-57.928417
-79.126183
-159.007095
-117.228035
-103.322784
-140.178513
-65.443169
-121.410309
-56.032642
-60.639214
-96.743515
-108.058823
-144.828323
-134.912033
-80.229431
-76.657822
-108.690010
-84.137589
-57.208164
-153.776230
-127.727524
-61.637268
-105.795471
-83.701317
-115.718094
-90.472298
-99.798874
-98.446541
-98.750443
-93.880737
-97.342674
-59.061504
-59.282581
-127.717140
-81.690491
-106.439392
-63.464352
-133.850525
-71.920540
-70.892197
-52.176533
-52.738514
-70.329933
-128.470245
-52.378872
-80.117683
-130.595383
-60.491692
-110.279732
-111.117332
-79.120728
-102.911606
-119.164078
-93.325264
-56.781921
-106.369797
-100.679985
-94.830185
-148.827515
-136.628235
-82.101562
-68.491142
-62.445152
-61.842598
-111.119598
-101.537506
-56.504551
-99.790627
-156.947540
-69.889290
-56.733959
-62.258156
-121.995850
-97.357552
-160.864868
-78.030388
-99.024895
-119.679115
-60.116516
-69.180817
-62.777214
-111.336212
-76.053337
-113.094673
-63.252274
-105.578781
-60.939770
-58.987545
-85.963593
-50.063206
-61.346024
-134.310394
-87.053352
-97.256844
-110.766518
-136.060226
-61.231667
-76.179604
-65.723106
-150.005920
-67.481758
-58.140308
-59.059258
-126.334465
-62.375271
-147.870117
-100.900414
-63.602665
-48.053707
-118.485718
87.443268
70.087563
85.143661
81.683472
81.125992
65.327759
65.934074
-73.523392
-57.249958
-42.692600
-101.721954
-83.380135
-138.718613
-64.224541
-145.786011
-115.028381
-97.804779
-27.124281
176.854889
-44.684582
-84.430084
-55.261185
-89.011475
-71.387383
-56.381924
-84.676689
-58.014004
-34.151024
-61.126080
-115.492561
-63.218937
-83.349449
-101.049286
-100.134651
-139.353653
-78.514587
-82.418945
-67.353096
-59.769009
-64.636139
-159.201370
-57.669762
-95.509346
-87.304268
-85.918617
-88.790565
-138.755508
-59.143890
-137.350449
-89.775711
-79.403000
-86.291466
-109.191917
-53.677235
-71.117905
-112.067947
-148.573853
-131.921677
-76.520622
-67.528336
-147.661591
-126.287735
-52.670883
-65.042816
-93.230789
-39.747112
-71.877502
-95.344666
-67.352188
-106.815750
-62.173290
-78.687347
-69.404564
-129.096802
-68.397316
-113.123856
-92.028244
-33.353470
-148.508621
-64.193970
-64.231201
-89.552437
-64.571968
-90.640236
-65.001373
-65.462318
-57.375778
-107.741554
-148.664444
-56.339794
-121.914772
-73.527245
-149.686722
-69.470657
-101.470406
-55.550697
-68.271858
-87.995369
-61.911053
-30.409912
-83.628601
-61.688255
-69.840202
-62.176991
-101.435570
-60.576984
-63.923332
-61.049793
-91.151581
-129.990738
-50.590408
-90.196404
-137.922668
-57.014832
-114.386612
-83.397591
-115.304680
-40.961792
-156.370438
-67.582840
-146.871414
-79.962631
-64.782204
-150.339920
-91.831390
-121.671371
-93.040543
-73.620010
-88.965431
-100.992622
-68.380524
-119.216820
-63.732109
-101.044334
-60.135086
-148.739212
-166.685532
-101.477592
-172.035797
-55.272495
-128.463806
-64.267242
-97.594215
-110.497498
-97.909203
-98.933937
-40.053280
-85.160225
-38.796932
-73.061577
-67.634705
-48.977455
-58.425297
-32.199902
71.867844
-69.567291
-129.024551
-66.540077
-76.146873
-79.240166
-87.045319
-64.371544
-96.501137
-128.395996
-131.566376
-67.943848
-78.779083
-59.291149
-82.335144
-73.838890
-156.424133
-71.032043
-132.550858
-65.148079
-70.075363
-58.067177
-75.111931
-67.014824
-99.952293
-145.667648
-135.599945
-159.530151
-158.520294
-65.055038
-134.196411
-119.739258
-82.398140
-65.151848
-59.398232
-110.367134
-104.611702
-92.748466
-91.574738
-56.820786
-111.053932
-59.712154
-132.993713
-102.502365
-94.120972
-61.176319
-62.384499
-65.845833
-55.536507
-139.838852
-70.038490
-49.647835
-166.927292
-115.481033
-74.952530
-59.503307
-59.264099
-76.154015
-64.263298
-95.339310
-62.176876
-57.906307
-59.217854
-75.147728
-152.886902
-142.495377
-61.759167
-56.397327
-83.429504
-74.966179
-117.288231
-99.646599
-65.673767
-89.002174
-85.266220
-59.049488
-77.795441
-63.213398
-76.410599
-54.958908
48.708858
50.463551
65.532318
78.956131
31.499680
-177.761383
-106.831841
-110.751884
-99.449120
-149.142242
-172.928802
-121.886902
-82.420494
-151.288910
-63.186348
-116.602921
-94.419350
-99.777443
-96.843445
-115.150383
-84.545998
-67.014091
-77.023422
-111.020416
-57.979996
-64.442154
-33.410221
-100.266731
-113.667130
-62.275600
-61.426388
-93.979851
-168.626938
-56.685574
-171.802032
-57.783054
-152.255890
-52.172581
-63.701088
-58.659519
163.117462
-148.101807
-116.141594
-94.476105
-55.702145
-72.633171
-77.833107
-86.900459
-60.850494
-68.981010
-155.373245
-136.432526
-103.130974
-87.825150
-65.987663
-68.956451
-160.687134
-124.903801
-129.395523
-126.556557
-106.877357
-57.743721
-137.245438
-60.874939
-111.656731
-105.449860
-87.291000
-116.903069
-55.837822
-70.538200
-105.990524
-103.434532
-96.670517
-136.990005
-67.048798
-66.296539
-61.672546
-64.883812
-119.823723
-162.321350
-70.235313
-66.032570
-152.808701
-67.300156
-106.574013
-139.551300
-54.519375
66.166336
69.797760
53.965126
61.623398
52.212681
-85.129532
-86.111656
-100.785866
-67.652977
-61.710960
-125.758614
-66.888954
-66.682816
-73.890274
-87.796173
-58.858307
-115.682098
-99.732712
-56.122955
-72.033455
-141.299606
-65.455688
-58.243439
-62.780228
-73.915688
-55.959602
-64.508423
-62.505085
-80.725342
-64.510323
-58.040466
-57.927570
-64.350143
-56.314732
-71.037560
-59.330639
-54.063244
-92.176117
-74.086266
-56.345142
-80.785194
-107.621948
-65.177635
-79.564064
-73.258369
-138.618210
-55.101345
-141.774002
-31.473801
-64.827866
-134.082336
-114.973991
-60.536156
-143.200546
-62.048603
-155.902206
-85.269005
-79.984245
-127.138977
-61.411922
-82.602287
85.892128
69.063057
47.957073
68.468063
-99.418793
-61.181267
-50.925964
-32.317108
-58.312149
-51.307529
-56.793148
-92.521423
-81.544029
-151.904266
-53.347240
-66.765564
-69.740967
-52.685745
-68.898514
-84.877335
-143.590836
-128.450546
-151.287430
-76.327873
-152.574844
-108.291656
-86.602310
-100.357727
-68.124123
-101.139099
-88.644577
-70.641891
-56.893276
-50.187748
-106.382568
-63.005596
-160.031570
-116.259132
-113.788353
-107.123901
-139.724380
-93.813377
-102.740685
-77.974190
-58.504200
-128.147598
-80.258118
-43.907120
-65.470406
-68.543488
-103.843513
-82.780853
-147.823898
-123.975616
-137.827545
-108.934540
-94.851845
-104.357208
-165.573349
-100.881950
-64.301003
-80.185074
-143.193665
-56.361481
-63.662140
-75.435791
174.184448
-61.950237
-79.631203
-74.847527
-98.934189
-59.125927
-93.196365
-77.247902
-61.063713
-84.697479
-65.743561
-135.608398
-81.954308
-50.589413
-73.048431
-85.085846
-59.837563
-90.566048
-89.276573
-167.066589
-71.875793
-74.890892
-54.205410
-56.434921
-53.720978
-42.097542
-150.713211
-96.439476
-142.345825
-80.176140
-139.438248
-91.159348
-72.070305
-23.444626
-77.528900
-71.482437
-64.244179
-61.828728
-61.175732
-160.252853
63.535183
73.922249
-77.595451
-55.220383
-62.392136
-89.204994
-92.178864
-89.402435
-59.124477
-89.211868
-65.324348
-65.496590
-72.320351
-79.358086
-64.796135
-77.487457
-55.421448
-63.643009
-62.471989
-84.395210
-59.860252
-59.239033
-67.313286
-51.862114
-59.638592
-100.352730
-38.924469
-133.527145
-26.594053
-107.092209
-155.354691
-87.088562
-104.375801
-90.888329
-109.608948
-51.465008
-154.868622
-132.655106
-126.597649
-130.534195
-48.012688
-114.520226
-79.564362
-51.637768
-37.096222
-74.068642
-68.957184
-86.344521
-116.184082
-34.511345
-129.910965
-111.947273
-141.220215
-44.502693
-67.311958
-89.074905
-55.922203
-120.633377
-73.305969
-98.016914
-124.407944
-123.595055
-125.314659
-82.275490
-109.517899
-103.819504
-119.772415
-137.141586
-92.079285
-56.415833
-122.051880
-95.979942
-83.404221
-60.526039
-59.675892
-52.390640
-57.095787
-52.769402
-105.648941
-79.073990
-151.413864
-78.096130
-67.371445
-61.210403
-96.976357
-131.932480
-53.881763
-75.804077
-111.281235
-100.407928
-40.385456
-60.823338
-143.720749
-143.549942
-92.328476
-144.189636
-117.980743
-73.147255
-125.745934
-68.768883
-59.457443
-153.262848
-53.867012
-125.626556
-65.383354
-59.218517
-129.382156
-68.105904
-69.193748
-53.262455
-98.120537
-110.353149
-56.798122
-74.258331
-105.895340
-118.997734
-77.951103
-88.885895
-61.216255
-82.176483
-150.718170
-56.385109
-87.508720
-72.456024
-69.395279
-110.048988
-74.841667
-105.596123
-171.829529
-110.044830
-64.551826
-67.939659
-61.784031
-69.546669
-125.459641
-71.326134
-144.392410
-74.217880
-151.893829
-83.592979
-65.561485
-62.083069
-73.169899
-26.247070
-70.230637
-55.078075
-82.893211
-61.824753
-84.270401
-78.146057
-122.621521
-124.254669
-106.231682
-95.154205
-60.371262
-55.730801
-127.192375
-51.572948
-52.062111
-83.072021
-66.702583
-62.856197
-86.102165
-80.607979
-51.743790
-61.374599
-112.494003
-38.586784
-119.088631
-85.040634
-54.827003
-66.051796
-144.236588
-77.118645
-77.686951
-33.616840
-63.222229
-67.973969
-52.880180
-100.630402
-61.003277
-104.318047
-72.104538
-53.727440
-82.225296
-62.660240
-62.818893
-65.461784
-72.182976
-112.232460
-107.489967
-153.028259
-122.619171
-26.463896
-72.585670
-80.137184
-56.231117
-60.113979
-53.242157
-72.051323
-45.412937
-58.598793
-50.378742
-44.998180
-115.694878
-145.559677
-122.019905
-52.739738
-66.067566
-43.465607
-98.875519
-65.188675
-67.978767
-146.860077
-147.127228
-51.510555
-42.232876
-57.281792
-91.739555
-85.774124
-156.230453
-120.894791
-110.575409
-114.777306
-44.725262
-55.569706
-63.405811
-60.024258
-44.834785
-68.044899
-58.304157
-91.116364
-108.375877
-67.596695
-57.328255
-78.793045
-86.615326
-49.510349
-168.193542
-75.349281
-75.369301
-63.270493
-101.603523
-106.052612
-95.131401
-59.891022
-148.834564
-69.258652
-53.534504
-113.813057
-157.626755
-71.401253
-110.580917
-82.984917
-64.786842
-54.076214
-72.806999
-69.212296
-155.918747
-55.055855
-64.214325
-61.925079
-144.349869
-66.868477
-50.955948
-25.345161
-55.946579
-123.838318
-91.345818
-50.489212
-89.711876
-65.941719
-97.077507
-88.096436
-57.762764
-58.509392
-41.501984
-142.057602
-63.953175
-87.971703
-145.895081
-67.924736
-73.765419
-34.479107
-94.176491
-38.315582
-57.981506
-136.852676
-50.890865
-156.708664
-144.288681
-53.438206
-131.974701
-62.297047
-86.265297
-60.559895
-62.179169
-122.784966
-140.405823
-61.337894
-69.426926
-110.813133
-61.905949
-158.064072
-62.689278
-81.877792
-67.241821
-66.205536
-63.884506
-48.756027
-84.260750
-61.920963
-39.477001
-74.962158
-56.557747
-75.896225
-45.875610
-113.083778
-102.605026
-64.868187
-85.617882
-64.187210
-67.350693
-91.234940
-115.041023
-165.015839
-152.200211
-142.359772
-65.780777
-117.236000
-66.517159
-65.827881
-115.929970
-61.137226
-34.254219
-85.940529
-55.226582
-75.675095
-51.042294
-73.320084
-117.834908
-102.746490
-66.372475
-65.342422
-107.288971
-109.258514
-60.543789
-69.559349
-58.311966
-118.836449
-110.301811
-64.512909
-67.649704
-114.109055
-93.911163
-57.287682
-73.680229
-60.875702
-29.630373
-154.983475
-116.973183
-174.598969
-99.546150
-69.862015
-62.601536
-65.210869
-94.342628
-77.459808
-89.667046
-106.560333
-46.515842
-138.933472
-105.087463
-62.891750
-68.454277
-35.561890
-161.911652
-46.668091
-86.548042
-66.638962
-52.910660
-89.700340
-125.766304
-170.103409
-69.481590
-102.586632
-97.111664
-75.911728
-51.792309
-59.285110
-124.330063
-63.074245
-86.866989
-53.613159
-86.781281
-104.523453
-66.874702
-61.117664
-64.488625
-82.595451
-142.921295
-113.542206
-48.727436
-61.536858
-150.363541
-74.794640
-58.225468
-52.236328
-114.108414
-80.509644
-84.621468
-145.915253
-165.276169
-64.131454
-65.947556
-139.005402
-48.688545
-34.591690
-69.729683
-124.309151
-143.288971
-54.883762
-65.802200
-65.350182
-75.151550
-67.093071
-51.562603
-72.067314
-103.523666
-80.073647
-53.870060
-84.706696
-85.307495
-177.421616
-80.258186
-34.015499
-81.209641
-125.757080
-58.703472
-77.419205
-65.404648
-61.837154
-76.408661
-158.487976
-64.797760
-158.880341
-57.462475
-67.497704
-58.216602
-52.085514
-56.751072
-63.882462
-56.764137
-70.634529
-32.845901
-51.116432
-123.561501
-128.692444
-148.999344
-59.302364
-64.888283
-65.737289
-115.994980
-128.821747
-132.868713
-102.375183
-114.796143
-96.002571
-118.939476
-129.008286
-132.310486
-137.728378
-153.950317
-114.168358
-66.411087
-107.633858
-84.641808
-70.431808
-41.619339
-55.963799
-73.230263
-137.842178
-74.814186
-89.016075
-93.510902
-73.111588
-68.872581
-39.277611
-64.893417
-76.876701
-80.901604
-64.209419
-46.830128
-58.217251
-109.790619
-104.306671
-61.186554
-58.273701
-58.452747
-75.744461
-129.668976
-75.991714
-81.618217
-132.873535
-56.213764
-63.773270
-143.813644
-52.795769
-66.484650
-68.677505
-143.937180
-147.100845
-144.456055
-133.021927
-115.053780
-59.928322
-85.689598
-68.522141
-132.903503
-57.339005
-139.342468
-75.187256
-88.800911
-91.743454
-57.208546
-156.817032
-57.388573
-71.159050
-125.688889
-59.732376
-97.508430
-68.049660
-66.925751
-82.665985
-89.456192
-68.730087
-59.022892
-63.316616
165.842560
-50.188095
-82.480583
-124.318535
-107.162148
-77.189590
-163.885666
-35.642082
-76.625839
-63.288235
-78.620354
-146.626953
-51.417347
-151.745178
-29.605263
-59.896713
-62.945492
-53.576866
-104.519882
-86.943695
-129.891174
-67.898376
-67.613770
-55.414478
-58.032356
-93.423904
-73.994301
-47.586861
-121.468842
-46.434624
-73.686630
-57.216618
-67.590622
-147.708023
-84.325043
-153.398468
-112.510681
-83.231842
-59.855377
-72.803818
-62.741726
-145.512314
-126.458748
-132.875275
-66.019363
-56.002636
-60.858582
-81.041832
-63.351982
-67.392326
-58.773148
-88.612236
-77.464729
-62.840290
-50.712532
-44.593311
-56.339634
-148.523926
-69.671860
-49.072300
-62.657570
-63.703594
-56.220478
-76.034462
-77.428291
-70.488640
-63.524635
-67.576027
-102.457077
-59.133438
-85.803902
-61.614586
-63.836121
-48.370872
-139.471252
-70.185280
-57.012489
-60.774746
-48.637070
-57.614098
-71.992676
-66.523048
-82.998077
-45.467739
-80.950340
-83.726196
-60.978165
-51.115288
-117.380608
-94.257805
-66.096848
-90.427368
-39.190651
-61.636497
-66.096992
-66.433128
-83.342041
-75.273430
-53.854370
-43.618183
-120.079430
-75.212898
-160.184662
-80.515495
-111.487755
-63.837799
-43.448330
-111.387009
-60.135818
-128.404327
-58.035862
-64.512070
-47.863457
-129.898605
-69.306656
-58.554600
-52.371136
-73.168793
-66.210167
-166.528580
-166.068680
-64.788628
-15.802246
-43.185654
-78.658791
-48.808884
-94.633743
-116.691505
-37.229237
-147.296661
-21.961813
-144.145157
-59.075996
-63.944233
-54.911331
-49.251263
-126.826225
-62.195564
-43.997334
-71.064552
-66.671143
-80.464935
-125.377266
-111.476982
-65.861992
-137.231308
-118.068420
-89.800751
-43.601257
-66.552147
-55.096676
-70.134087
-44.507629
-134.073013
-161.503784
-73.729340
-83.832558
-58.704330
-118.509789
-76.017288
-64.322174
-116.730347
-103.486168
-96.208511
-60.192875
-65.304390
-169.152573
-102.773865
-91.512749
-149.079636
-52.356731
-68.098099
-122.828842
-69.492889
-59.163773
-149.303528
-53.212963
-104.067642
-79.029152
-79.405647
-71.305885
-74.002037
-72.179649
-67.485687
-62.250042
-45.434971
-127.402702
-142.496979
-56.333992
-64.329674
-88.020187
-98.984993
-72.196945
-52.198112
-55.610233
-145.161880
-38.082359
-85.050034
-104.233780
-78.851280
-75.355415
-111.674652
-140.583038
-57.311077
-81.533295
-135.769089
-78.606018
-80.288567
-137.994598
-56.302868
-58.245956
-72.825424
-110.038651
-92.909187
-111.079712
-150.510788
-146.573959
-66.119049
-69.675781
-137.899155
-147.837662
-61.195984
-58.504536
-61.654781
-151.588028
-72.355392
-127.419250
-65.266861
-131.806656
-71.142960
-65.860161
-123.466103
-32.866886
-95.981461
-76.443832
-81.984764
-67.247238
-65.524971
-64.197929
-59.214779
-116.074226
-150.744980
-71.288757
-164.321243
-64.661240
-143.742630
-63.609535
-57.166985
-43.213089
-77.187569
-136.249252
-120.661118
-90.148033
-87.715286
-85.990753
-106.812210
-30.755001
-74.744148
-70.935059
-140.166168
-81.014549
-67.623482
-75.422546
-50.325157
-45.848625
-65.562355
-78.146820
-55.165417
-91.102257
-76.794449
-60.799431
-78.920097
-111.984253
-147.686798
-74.439812
-168.933136
-69.246666
-106.353775
-110.382599
-117.837830
-66.188271
-111.700058
-96.501625
-110.797256
-122.791412
-62.353107
-150.334686
-64.027435
-116.553207
-59.485931
-67.038483
-84.746330
-93.893623
-66.070107
-83.172699
-58.804100
-60.855247
-61.966248
-135.285217
-89.273636
-61.061272
-65.588753
-145.261566
-155.834717
-148.868042
-145.785400
-71.420174
-58.258083
-37.134727
-79.590096
-114.248039
-101.843315
-169.331650
-103.410217
-60.369209
-62.926208
-41.829723
-57.884109
-88.733711
-52.618259
-66.592491
-59.757629
-62.954556
-107.180733
-77.301437
-149.107056
-62.138550
-104.871590
-86.578888
-79.125999
-102.516647
-83.499886
-102.280167
-65.551071
-78.003731
-29.881557
-94.280106
-120.472847
-86.969055
-96.394745
-91.738655
-88.102837
-73.894409
-90.921684
-81.839172
-53.621819
-51.259346
-129.897385
-133.699677
-62.145176
-131.573303
-61.792786
-59.422909
-43.795650
-105.475830
-56.166473
-59.264427
-77.859383
-55.927536
-135.711792
-70.673874
-64.920326
-146.598114
-54.490513
-113.531891
-78.888863
-109.800964
-102.737900
-158.066238
-66.203705
-160.961838
-67.211555
-60.141739
-134.385132
-110.688553
-148.111557
-32.614979
-63.102516
-84.631927
-81.560532
-79.862183
-106.486931
-68.405334
-85.058441
-89.622322
-77.289894
-144.764328
-29.857357
-54.743359
-67.024315
-67.066948
-47.183262
-66.532440
-117.158066
-109.310463
-58.419643
-69.337486
-126.283714
-72.027458
-55.628235
-49.156963
-85.714447
-66.874413
-49.553226
-89.068932
-64.601006
-64.080452
-51.672684
-150.098831
-58.032234
-72.246162
-66.503456
-25.653725
-56.735985
-39.796898
-167.857956
-100.564774
-65.395348
-61.804741
-135.507004
-70.095245
-70.218224
-92.292511
-67.163895
-109.447502
-73.324028
-61.011856
-50.845203
-73.842316
-54.818661
-130.089005
-73.533585
-104.583214
-61.652126
-92.355476
-65.699760
-58.445770
-52.092884
-86.678192
-174.984085
-123.670319
-73.465317
-159.915741
-115.223602
-70.372040
-69.306816
-92.678871
-121.048843
-54.529297
-20.441267
-96.232666
-56.335705
-59.327587
-111.728043
-49.496628
-83.869293
-64.204338
-113.992859
-60.603775
-94.324364
-95.071533
-85.107277
-114.966133
-124.200668
-61.858303
-59.398907
-70.737831
-88.182266
-83.884148
-140.224777
-107.942856
-61.533272
-48.185638
-58.070961
-66.818558
-161.103912
-142.429871
-81.007027
-24.704124
-80.658600
-67.964737
-153.307419
-58.335945
-62.202801
-80.665245
-69.098907
-57.655674
-143.353271
-70.293175
-64.407166
-35.736481
-61.644966
-72.097176
-58.848511
-81.729126
-56.364544
-112.414223
-97.977341
-71.037804
-49.942341
-53.738373
-88.764755
-57.293964
-142.138687
-161.509506
-110.530457
-42.812130
-71.620735
-67.373634
-139.106766
-58.978153
-69.331520
-89.505295
-147.400208
-148.035370
-68.021851
-128.098358
-142.947021
-105.745827
-59.889050
-148.403717
-94.987885
-36.848949
-104.599113
-43.025391
-58.114471
-73.487541
-56.037312
-139.062256
-151.827881
-117.438118
-79.278969
-133.851318
-61.978924
-52.815659
-71.183975
-91.686813
-94.683701
-151.417007
-119.095131
-112.337593
-64.939140
-126.602440
-114.808517
-76.184494
-111.087036
-117.780640
-69.333694
-89.339622
-105.870346
-158.407104
-102.791893
-125.753380
-110.263969
-97.428726
-142.904602
-59.290020
-157.218079
-54.613625
-156.654678
-149.860550
-139.380066
-120.005463
-102.996941
-116.843483
-55.377007
-58.048374
-77.270599
-92.399048
-77.610687
-92.202942
-104.013039
-102.385963
-61.441544
-121.783356
-71.692146
-114.633942
-56.574566
-123.370903
-113.012085
-142.397278
-85.535873
-51.472054
-69.716362
-93.588440
-119.501122
-148.864990
-102.539078
-114.397896
-88.370728
-145.585770
-112.211029
-60.685188
-85.541183
-76.452530
-107.423553
-125.880257
-54.475616
-71.687546
-51.598137
-72.807091
-57.870388
-78.702614
-124.416656
-93.485733
-90.297005
-133.667236
-161.432083
-65.065964
-74.715866
-150.557251
-41.743305
-91.664368
-63.554092
-63.558582
-127.876335
-84.515419
-85.302979
-133.484756
-72.182564
-55.168774
-45.586494
-62.612560
-63.505100
-140.185364
-140.019806
-77.071152
-94.544113
-80.720520
-150.900864
-61.721951
-83.747246
-69.050812
-62.866928
-83.711510
-60.332397
-64.421921
-82.921867
-129.570618
-150.515503
-78.929955
-83.670265
-101.789238
-161.003830
-134.263336
-81.797798
-68.861069
-53.075062
-142.432434
-52.165928
-98.806007
-59.083313
-94.594627
-105.521919
-88.734703
-91.867371
-83.591782
-104.549973
-98.943306
-78.309204
-38.729111
-60.161095
-90.096878
-59.934128
-131.026154
-158.072678
-88.484085
-54.123161
-45.274403
-84.472404
-140.094452
-63.227917
-32.975670
-54.742950
-75.518379
-159.831467
-168.724808
-68.133408
-114.445908
163.965485
-62.906532
-59.326092
-57.612560
-137.916733
-125.221458
-68.370255
-93.731201
-51.876194
-92.952827
-95.963730
-95.281769
-109.075623
-66.515862
-32.894199
-131.457306
-74.003357
-93.357040
-58.656246
-122.942444
-92.431458
-44.807777
-47.727524
-65.288269
-76.791328
-162.749802
-115.846214
-113.178909
-90.981796
-83.855110
-60.118092
-125.746109
-72.027863
-57.580891
-75.780418
-58.814625
-89.823090
-56.710300
-89.021225
-169.205490
-75.706818
-104.670311
-61.969284
-111.834038
-136.952789
-80.926559
-32.731548
-70.068558
-63.361141
-77.586670
-73.365158
-69.454964
-91.780968
-129.280334
-61.987686
-88.318245
-125.339043
-155.634552
-106.133156
-69.445602
-114.967133
-57.774025
-79.160194
-69.476082
-98.035881
-63.602444
-79.964203
-151.153809
-61.776367
-46.028366
-74.423790
-148.878265
-29.138607
-132.995544
-79.882469
-68.767273
-87.394135
-138.184204
-109.096329
-57.302628
-73.806267
-97.022820
-71.098343
-55.497601
-66.145920
-70.230087
-56.619156
-88.785362
-34.922043
-150.022675
-36.442177
-156.357864
-50.951210
-82.069275
-149.419128
-31.245607
-55.589260
-72.111237
-63.608627
-60.752861
-49.596783
-148.101700
-67.015862
-156.773315
-151.245361
-109.963203
-97.583244
-148.535126
-79.617203
-65.509369
-59.011963
-109.091759
-61.257236
-73.451233
-144.849640
-114.925018
-153.208588
-64.647041
-63.898575
-60.419044
-82.306427
-71.110550
-134.948517
-94.956917
-77.013870
-75.014626
-81.224930
-75.036461
-63.630409
-80.407455
-59.759064
-62.634212
-56.611877
-73.521324
-47.874901
-56.803604
-60.582848
-60.909466
-76.050323
-106.348030
-107.682076
-114.474419
-58.459129
-98.333466
-112.610031
-67.841888
-59.540619
-107.999107
-76.125694
-146.068848
-97.072762
-164.703400
-62.753765
-66.869354
-139.306503
-163.870911
-144.710739
-59.352638
-75.815025
-149.296326
-84.653999
-72.365303
-42.266151
-86.662407
-153.181030
-40.438732
-62.426819
-55.799488
-73.862000
-66.536446
-63.746998
-70.565155
-128.506821
-107.503113
-117.573341
-104.147873
-172.205521
-142.530167
-33.910702
-65.756493
-119.537781
-60.226208
-64.030548
-116.431946
-94.368988
-146.129272
-143.206665
-65.593620
-81.377106
-75.646141
-72.494370
-87.294891
-56.641891
-104.059143
-80.474991
-94.605576
-144.321243
-56.677788
-65.506851
-98.041039
-69.707565
-52.782646
-60.496758
-64.270012
-70.581741
-151.751877
-66.711380
-64.377533
-44.901466
-52.943867
-82.107422
-35.526329
-148.921036
-156.026718
-64.017090
-59.358574
-104.189178
-100.506889
-121.175049
-121.470016
-65.550690
-105.097656
-124.212257
-60.566250
-96.080620
-72.119453
-87.837463
-67.176842
-63.308540
-50.021545
-83.401047
-53.288605
-58.398865
-67.450096
-58.968292
-57.672672
-56.520550
-77.543594
-64.918320
-63.519493
-91.217285
-63.661343
-71.227364
-44.867725
-87.060356
-156.481247
-77.807098
-63.910198
-65.831703
-110.568420
-71.146538
-138.568588
-91.641731
-40.323841
-57.866180
-156.634048
-68.542938
-121.611542
-67.816490
-125.761330
-120.583130
-81.901993
-110.475220
-71.548431
-55.985638
-71.610245
-89.665649
-126.979141
-59.181324
-60.165192
-79.443504
-67.917183
-145.821991
-80.834885
-94.136406
-92.836838
-69.010284
-69.304474
-96.019905
-81.035332
-31.318192
-68.907112
-99.252258
-125.644424
-92.160103
-87.305344
-96.385597
-100.764832
-157.869125
-63.470821
-72.486336
-56.549992
-68.599983
-121.420105
-122.602028
-56.410141
-55.965767
-62.074162
-73.527634
-87.004738
-65.787285
-107.982674
-113.635002
-60.067448
-92.117813
-57.542027
-46.253815
-74.710678
-59.801296
-65.373001
-52.290466
-115.033127
-55.003193
-86.169426
-70.429070
-54.194881
-149.638046
-78.382881
-72.096260
-94.426582
-93.093834
53.647202
76.571167
53.288963
61.458748
82.721191
50.167728
79.095215
-62.769920
-49.154659
-76.799011
-56.952854
-107.385399
-111.794525
-146.510223
-60.094036
-107.533157
-105.818398
-102.090027
-66.537994
-95.039474
-162.113464
-116.814560
-81.885857
-98.261230
-151.841492
-59.276592
-32.640945
-32.934071
-98.890999
-59.506191
-71.500656
-52.160866
-43.469158
-79.844002
-38.820210
-69.941719
-54.589725
-162.464127
-65.614647
-65.756905
-62.533779
-138.333817
-72.795006
-152.155121
-149.986313
-94.756645
-46.951202
-77.245316
-156.853485
-62.732128
-141.618149
-161.362991
-72.707413
-98.216827
-77.756157
-93.566032
-96.437218
-152.652145
-76.775368
-115.419960
-65.303505
-152.739380
-91.480331
-37.360146
-155.276962
-45.077171
-76.080627
-77.017326
-116.431648
-110.782982
-80.043900
-91.893440
-91.198555
-120.704903
-63.048477
-61.339535
-54.051228
-60.639290
-80.417068
-68.435135
-62.732922
-62.678360
-92.555702
-70.696388
-102.634514
-126.500603
-110.471802
172.990509
-126.099327
-48.000362
-142.737289
-64.129990
-121.403938
-69.631851
-99.526367
-87.580368
-143.765259
-42.612514
-86.364403
-63.745399
-140.868500
-55.008476
-56.967892
-111.320992
-143.752243
-51.172173
-61.022491
-86.030624
-68.578972
-121.941956
-66.801544
-73.128059
-67.244209
-137.927414
-71.678314
-79.059097
-61.770218
-58.867104
-54.120911
-65.469719
-108.846565
-66.708641
-156.023224
-59.403000
-152.711990
-97.404160
-93.928947
-139.615616
-65.132065
-57.615540
-55.361252
-47.396099
-135.342758
-33.056190
-71.202782
-33.611217
-60.163460
-74.780251
-57.515743
-151.975082
-86.099350
-59.283428
-76.378586
-117.575951
-163.765030
-71.384911
-165.793350
-62.310959
-66.254700
-87.987999
-35.494915
-114.223457
-59.753994
-59.625675
31.035555
59.320175
62.539188
58.837830
71.129204
-77.605629
-61.716492
-17.578161
-59.587769
-86.479599
-68.089767
-60.260910
-72.392677
-66.699715
-52.432697
-64.192886
-108.423843
-152.077881
-43.790009
-49.903820
-39.518044
-154.627426
-162.978973
-64.625336
-57.569714
-105.125648
-62.841007
-60.361740
-113.999146
-71.514297
-67.168968
-41.967926
-60.997391
-69.557137
-61.189529
-64.246071
-154.133377
-91.296852
-151.316086
-147.669388
-61.249744
-97.999329
-54.490807
-60.554008
-90.950600
-31.781033
-65.037064
-51.453987
-65.798012
-61.894985
-92.589630
-65.913063
-77.956200
-106.221634
-142.713242
-151.136078
