# Supplementary material for: Comment on 'Valid molecular dynamics simulations of human hemoglobin require a surprisingly large box size'
Source: eLife. 2019 Jun 20;8:e44718. doi: 10.7554/eLife.44718 (PMC6586461; doi:10.7554/eLife.44718)
Supplement: Figure 3—source data 1. — The zip archive contains a README file describing which source files correspond to the different panels. [file elife-44718-fig3-data1.zip › figure3/panel_B/box1/phi6.dat]

-156.607101
-136.162079
-129.599884
-136.848297
-167.992661
-51.338375
-58.299301
-63.086815
-40.752052
-57.446346
-48.802605
-31.882217
-155.489944
-159.469696
-137.202194
-151.386078
-153.324539
-79.687569
-66.283264
-65.752228
-56.247158
-40.065121
-112.464226
-70.785820
-108.055473
-110.933990
-75.622910
-99.276123
-103.211212
-95.397118
-77.810150
-94.034714
-77.767540
-104.209290
-91.743790
-67.908798
-115.961578
-97.388535
-59.479443
-87.030663
-62.663963
-112.713890
-84.322929
-136.055756
-92.552620
-68.077400
-58.898602
-57.249901
-65.898827
-57.070992
-53.822521
-86.315384
-67.825493
-64.439728
-67.593025
-67.535553
-52.605240
-120.171928
-122.055969
-147.017105
-69.364838
-137.261505
-121.523132
-51.877113
-111.950180
-72.813377
-83.721985
-49.966980
-85.495331
-60.394638
-62.000637
-84.338989
-69.030029
-59.057194
-47.222801
-60.555073
-77.509232
-60.312794
-64.654228
-95.988274
-140.821793
-65.598640
-63.538391
-59.709000
-62.602192
-54.625359
-80.130020
-109.212135
-73.658676
-54.274776
-93.229767
-54.090042
-99.317986
-62.925491
-60.750637
-158.322113
-51.824760
-84.230843
-51.256802
-61.334240
-59.209965
-67.823586
-72.829613
-86.182861
-149.318481
-62.084599
-70.930656
-65.367165
-98.932671
-61.252388
-152.397354
-85.714706
-166.431442
-46.677444
-85.159508
-53.262398
-73.271370
-124.442177
-52.687366
-76.461510
-124.219307
-80.013260
-61.134834
-96.560402
-114.811310
-68.648888
-89.008591
-116.790764
-69.128479
-69.733948
-140.286545
-42.743172
-69.015564
-72.972595
-71.514771
-123.431351
-64.364784
-69.843697
-90.385597
-124.458633
-160.790253
-79.486076
-68.362946
-57.022240
-154.448975
-105.222137
-82.935287
-120.383278
-99.392128
-165.704208
-99.503838
-127.498917
-97.509377
-63.705082
39.692410
73.092545
92.798538
82.542091
57.296547
49.198414
80.923683
52.911819
80.896729
-109.329308
-111.705650
-149.043457
-126.457993
-74.928436
-127.538734
-57.211159
-114.164268
-69.230614
-14.203063
-70.258820
-37.657810
-66.466743
-69.507889
-55.473782
-70.650063
-38.493492
-146.510345
-74.350746
-47.523228
-145.229843
-68.063675
-61.362068
-60.974098
-61.370033
-32.498577
-47.489124
-152.376053
-128.508911
-58.446560
-104.965439
-99.308632
-82.857010
-57.964172
-94.490227
-65.845985
-84.509735
-50.312004
-84.379005
-144.895477
-97.525749
-124.367943
-65.576088
-49.444344
-76.389099
-138.881165
-59.028076
-89.659294
-54.870216
-155.014893
-32.122204
-124.932869
-130.308762
-47.015972
-61.341270
-66.110435
-154.736237
-122.110565
-64.815056
-78.818344
-53.654049
-83.944916
-94.405327
-66.060120
-155.369949
-136.964508
-61.184250
-64.572975
-70.303459
-63.618641
-49.203979
-76.688332
-53.373081
-158.766205
-45.925213
-93.724937
-89.872520
-91.340775
-86.157356
-97.872581
-92.956406
-125.319077
-111.830177
-52.963085
-157.629044
-97.162445
-62.855152
-60.923161
-67.762398
-115.585182
-77.813339
-52.730278
-78.386948
-59.564777
-59.046982
-38.470024
-86.359810
-73.935745
-59.846741
-52.501366
-89.751144
-58.667435
-58.967438
-79.593483
-64.872498
-86.711159
-53.922241
-114.874596
-58.507412
-64.067390
-161.696686
-82.273666
-83.364441
-69.060020
-143.911728
-62.368996
-27.978426
-65.561958
-99.890411
-69.854073
-64.520355
-74.963715
-63.168194
-73.503242
-62.751354
-78.224174
-87.612473
-74.624229
-55.642925
-104.550270
-68.972473
-139.041382
-60.852188
-139.562927
-61.882507
-153.738556
-86.871490
-157.246246
-48.489986
-34.219170
-66.644043
-62.298248
-65.715988
-56.958744
-66.996284
-56.082829
-65.950256
-152.990219
-118.007439
-58.143757
-84.614929
-142.333389
-57.176804
-73.913544
-126.925438
-58.275143
-63.112774
-53.740559
-154.152191
-73.740959
-64.383362
-145.258530
-59.979076
-57.746178
-57.187943
-75.320953
-63.709698
-127.880203
-71.409698
-70.417610
-142.575226
-106.476616
-95.789505
-64.524872
-50.347130
-74.205109
-85.672707
-133.533020
-76.662796
-163.835098
-55.690872
-149.288345
-69.756516
-100.183350
-79.687469
-95.256241
-134.223831
-61.415089
-46.760830
-92.101906
-153.491425
-148.062943
-83.639870
-53.545021
-86.584793
-53.207027
-135.375946
-117.345322
-89.152260
-123.882057
-105.457436
-74.074890
-102.697815
-77.713753
-65.349167
-114.083595
-61.726807
-57.488956
-120.574501
-67.002090
-71.586411
-47.856098
-110.633102
-63.523289
-28.048382
-61.200363
-72.991440
-61.188614
-81.807060
-58.282936
-86.376450
-52.881573
-128.053253
-72.121483
-55.251175
-81.863022
-104.087456
-75.756226
-76.368370
-85.635246
-86.171204
-88.544106
-116.724754
-60.124294
-63.994370
-80.992508
-63.285858
-152.825256
-65.333122
-94.775269
-99.488136
-62.644066
-162.382812
-62.007576
-66.357277
-87.107620
-63.725464
-121.057968
-54.823685
-59.850784
-129.911697
-101.287453
-59.663822
-62.227417
-54.195187
-36.831501
-38.958614
-73.602753
-64.592079
-43.902981
-80.460907
-101.775314
-66.219986
-111.391785
-76.413048
-167.968033
-94.272293
-70.731842
-65.201256
-161.812714
-97.502342
-106.482010
-93.588699
-116.156250
-64.057732
-100.761253
-99.712791
-56.837746
-64.131920
-43.965328
-137.538086
-62.535118
-56.830105
-69.428406
-64.754852
71.493607
79.145859
48.368282
63.080658
54.128582
89.361267
-61.247780
-51.722950
-58.601128
-62.911682
-40.274426
-57.904167
-50.522690
-126.939575
-102.384094
-81.020256
-146.013184
-114.334328
-148.066971
-128.768417
-106.421951
-95.703163
-79.323456
-41.709885
-126.502319
-122.565414
-98.888985
-66.409325
-96.249725
-87.624260
-61.573456
-147.321869
-82.132744
-64.697281
-62.003826
-119.297707
-118.193985
-147.553009
-150.359802
-62.511219
-149.294907
-64.442078
-82.197784
-70.228714
-115.086372
-65.923805
-62.383221
-64.567253
-53.593487
-67.513931
-104.995605
-104.358444
-58.152077
159.310898
-83.371323
-116.969772
-85.716949
-56.484898
-92.421501
-82.832916
-52.689617
-73.236870
-111.245987
-85.732208
-71.154793
-56.340771
-61.679363
-52.769650
-48.939377
-115.598457
-51.731808
-109.806808
-70.317726
-106.112076
-54.050320
-63.340275
-174.218552
-118.276878
-48.816803
-66.822479
-67.967621
-68.563240
-48.860687
-70.810654
-63.839321
-67.824692
-44.925781
-56.792034
-70.882263
-58.418652
-67.920265
-72.531891
-62.743324
-97.471092
-87.967522
-91.817841
-58.510880
-101.457977
-87.634842
-107.794495
-66.411484
-150.754349
-102.348389
-86.226135
-102.856796
-35.922626
-53.261143
-76.948143
-74.986481
-74.478317
-108.088493
-56.302895
-96.436615
-57.901791
-165.574921
-72.663773
-131.638641
-59.482277
-139.514008
-101.174019
-69.821335
-25.991848
-129.719360
-27.840780
-66.323128
-86.932076
-117.038292
-89.458519
-67.600723
-139.924072
-98.934967
-77.758110
-94.848915
-89.206093
-152.648331
-75.602173
-63.895378
-67.075294
-98.876617
-139.210770
-78.271614
-74.290184
-93.522560
-78.009369
-67.481079
-155.954498
-80.916870
-81.903770
-28.683107
-58.031532
-99.567131
-67.135048
-108.937248
-70.089600
-100.407822
-115.457146
-59.281147
-121.340050
-56.284878
-107.611084
-91.456032
-86.938385
-46.960487
-68.576302
-66.486916
-68.822693
-64.562462
-81.048424
-113.502266
-140.353241
-101.102188
-62.311539
-102.129974
-115.932823
-122.837502
-66.766464
-67.783707
-52.811489
-61.686073
-59.409973
-84.398941
-116.215485
-83.461586
-53.251076
-65.739426
-63.906498
-62.100624
-39.107632
-54.149166
-53.512951
-164.330078
-62.702026
-62.068726
-64.100624
-120.771919
-65.776222
-113.826782
-75.525032
-68.319885
-38.182831
-71.207420
-72.044281
-86.968994
-59.631809
-65.132614
-144.583130
-74.168022
-79.338058
-156.934616
-107.126183
-34.064014
-143.972351
-57.463623
85.006958
67.499016
65.620026
76.459282
71.765701
74.797722
71.283401
51.455257
63.290184
94.899422
71.355141
53.226673
54.227463
38.510479
-49.053173
-64.688210
-93.480515
-62.294327
-69.081184
-79.283714
-72.487144
-57.980865
-150.595535
-159.329742
-95.655495
-57.903751
-55.503063
-158.268311
-45.438782
-129.310898
-61.294182
-39.533653
-57.236393
-61.130054
-30.999434
-150.667877
-148.531082
-115.874084
-143.091110
-100.271240
-131.945923
-150.664597
-84.377632
-118.540916
-62.922096
-101.074997
-69.434372
-46.782833
-145.018875
-78.451279
-143.576569
-64.043564
-72.561440
-69.320709
-54.532169
-103.725487
-73.715340
-74.332291
-72.234177
-110.475616
-63.317913
-52.105270
-91.499115
-123.049171
-50.395054
-136.209457
-162.354980
-70.297173
-149.627228
-91.088898
-90.398590
-65.214478
-76.300568
-85.880508
-61.298977
-68.590050
-134.342270
-75.157249
-121.925919
-82.498909
-79.234451
-63.194122
-118.977219
-99.991928
-114.710892
-62.363598
-96.498482
-66.979675
-77.769173
-127.644234
-66.445320
-114.457016
-64.571548
-124.824791
-112.131569
-119.743156
-97.908089
-109.454933
-109.880005
-116.227547
-40.071804
-114.780212
-147.403336
-110.594070
-74.049065
-75.158379
-56.381809
-81.189453
-62.932293
-63.377213
-137.073715
-81.052597
-72.605270
-142.276062
-73.155991
-61.658848
-138.623138
-100.410042
-105.230377
-65.273727
-56.882412
-56.275646
-56.178387
-61.753479
-58.103424
-66.534218
-81.595436
-119.929100
-70.545990
-57.793274
-137.682037
-56.312344
-55.789299
-71.871170
-87.604012
-68.607124
-78.497421
-87.574608
-85.336021
-91.560516
-64.067413
-63.788235
-63.189507
-54.238266
-41.447132
-128.559891
-71.184052
-136.771881
-76.934402
-61.004349
-154.250610
-56.911278
-86.428871
-62.194469
-44.462799
-52.141819
-66.848534
-80.620880
-130.525131
-78.136238
-47.899597
-77.194298
-67.440460
-143.354004
-50.761810
-135.410248
-57.082916
-128.580597
-127.635681
-57.447407
-64.372192
-39.530308
-75.913551
-117.255173
-80.913284
-74.568535
-70.406174
-72.948288
-65.550308
-83.113396
-69.638252
-64.824837
-148.164001
-103.582077
-62.096367
-61.773991
-87.263657
-55.091858
-68.803093
-63.591476
-68.523827
-55.662136
-150.890884
-93.130089
-119.504150
-91.388443
-53.908424
-138.671524
-107.835571
-112.140244
-117.075050
-62.758713
-59.175579
-81.120712
-85.273964
-137.201385
-56.019344
-57.945210
-84.967743
-136.322769
-56.165005
-49.052048
-109.504005
-66.691673
-53.321270
-86.551651
54.849678
56.388302
45.253197
49.026562
61.444954
48.745510
62.842346
89.682449
56.603649
64.779465
50.226410
72.986786
-160.007874
-71.854248
-64.234413
-97.826523
-152.478821
-135.720749
-47.737072
-117.904099
-68.300728
-39.456547
-78.743332
-70.551155
-49.816227
-79.572372
-89.728264
-66.100296
-74.029709
-64.077782
-78.661819
-92.587502
-68.119804
-57.124245
-91.183266
-71.044342
-84.571159
-58.457836
-103.628448
-72.676651
-54.001503
-54.337784
-53.610123
-73.281113
-69.391891
-73.896713
-104.573593
-57.422279
-151.539291
-118.042107
-54.692314
-149.756485
-86.734863
-68.758118
-115.963615
-67.834908
-108.969818
-108.595001
-99.621948
-126.850990
-170.760666
-123.600883
-86.968819
-68.100533
-65.033440
-75.132843
-73.784042
-140.375198
-131.648346
-116.796349
-84.699181
-62.709057
-85.858017
-53.820316
-121.958633
-32.559666
-54.147854
-67.067184
-49.426403
-143.834839
-50.205349
-85.649162
-78.430038
-113.816261
-95.135818
-151.845673
-64.317947
-103.618652
-147.210068
-48.219051
-61.880962
-143.249329
-113.750496
-102.206940
-70.216774
-93.861496
-125.249458
-64.440262
-167.390366
-50.482109
-49.028873
-56.292725
-156.249863
-69.090752
-52.295162
-156.177322
-62.985291
-118.889915
-68.811745
-64.363136
-67.033669
-47.334183
-52.055702
-72.120895
-27.121271
-61.685764
-114.097031
-52.810253
-71.995392
-133.061035
-59.857090
-143.382812
-63.298920
-44.089066
-56.907928
-75.880676
-60.442131
-66.517403
-123.638100
-121.750206
-144.279617
-43.791527
-67.888855
-155.607620
-113.976219
-87.029778
-84.984810
-90.988922
-155.996109
-94.553032
-75.122513
-49.316925
-73.424149
-61.598633
-53.341248
-55.011124
-71.324066
-58.163532
-141.329727
-65.246063
-64.677322
-124.066422
-81.613342
-70.333893
-79.611183
-83.185722
-89.100296
-69.385849
-65.025665
-145.201035
-57.778786
-70.707222
-57.039154
-150.515854
-99.587975
-92.154449
-57.945389
-135.767487
-36.235100
-51.406788
-62.632244
-102.822075
-169.121902
-102.465439
-57.507664
-76.270370
-105.440018
-104.255104
-79.762817
-130.009659
-87.084923
-117.845192
-69.662560
-58.933090
-62.530193
-64.192108
-118.920799
-101.418762
-80.378250
-103.665398
-84.931129
-135.872894
-95.924248
-69.738403
-61.933823
-63.798183
-63.129360
-47.979012
61.203217
63.098171
46.222919
-69.437424
-67.165398
-69.606186
-44.693245
-105.032074
-76.302200
-77.779404
-61.209930
-81.654198
-78.944206
-66.133064
-57.534431
-57.663883
-75.675133
-48.252731
-75.999397
-97.413155
-108.149773
-105.617874
-54.212433
-72.390457
-98.500145
-84.261131
-113.578514
-168.572403
-95.201248
-98.238686
-62.289055
-67.742523
-118.246101
-106.589645
-86.530823
-56.124660
-60.813625
-97.999435
-69.536362
-87.880547
-95.088661
-130.076263
-70.814972
-51.526512
-64.434410
-67.799568
-66.990746
-152.173080
-152.558777
-65.093658
-36.354885
-73.957809
-44.298103
-64.107292
178.554092
-115.425598
-65.265472
-96.181870
-54.131889
-47.852974
-78.822479
-53.999481
-56.309208
-46.696716
-51.926369
-52.556545
-148.991241
-64.254089
-151.438950
-61.570656
-64.680481
-160.795929
-36.412411
-93.959930
-90.888145
-55.886448
-57.529942
-40.681538
-78.494591
-52.554523
-152.868942
-104.848564
-98.387123
-75.775375
-64.174408
-94.458519
-147.803741
-61.053761
-66.996872
-144.858627
-79.792686
-81.480797
-54.763493
-54.825108
-34.467403
-45.885902
-111.245041
-70.449104
-70.422844
-57.466103
-157.071335
-85.970459
-55.533646
-87.693428
-126.818832
-83.945618
-70.794922
-51.024349
-129.980011
-83.170258
-104.529823
-75.169563
-63.753578
-161.002472
-118.885612
-60.222691
-52.369663
-56.351704
-59.088421
-17.003345
-80.144325
-78.658783
-55.826424
-55.386402
-55.772629
-68.103203
-79.305618
-128.655930
-22.927258
-59.562149
-69.244179
-153.143677
-104.172546
-126.792183
-75.229332
-52.153473
-87.690849
-97.661835
-69.540123
63.485737
53.796295
63.951893
-69.871758
-159.226013
-114.263794
-123.113823
-85.597908
-41.112381
155.912598
-52.176933
-34.730087
-54.908371
-150.436188
-59.908604
-107.235855
-148.158508
-75.963554
-152.944519
-152.876160
-67.084572
-74.239876
-123.064987
-58.323582
-61.167290
-62.455956
-78.156761
-74.119423
-119.734123
-61.372402
-72.217674
-58.229763
-80.525627
-106.715126
-103.746063
-103.265114
-111.469299
-63.316998
-67.798531
-158.649399
-73.417641
-136.934830
-65.537712
-63.381050
-124.830635
-74.163643
-148.810165
-71.705971
-69.384949
-84.946823
-156.283936
-65.406281
-69.390732
-94.757835
-66.820396
-84.656212
-64.183517
-23.204533
-75.075821
-67.298500
-92.970901
-61.143810
-47.103592
-89.440315
-138.826736
-71.882225
-51.215721
-57.751690
-73.112839
-57.007381
-65.731369
-67.336754
-57.688793
-57.850674
-110.775337
-55.308388
-61.399670
-66.685783
-93.217735
-60.685257
-81.943367
-86.485481
-61.163738
-72.820778
-62.603119
-69.616081
-42.946548
-66.875824
-65.141235
-81.837685
-84.070236
-120.606285
-54.849697
-98.974258
-98.314926
-158.749619
-75.369400
-78.302322
-142.983109
-70.620392
-51.712425
63.531082
28.847914
-38.459858
-84.967941
-87.178169
-144.630447
-66.996429
-92.698853
-101.394028
-93.743469
-153.117996
-61.471706
-153.961670
-74.347923
-62.306034
-84.092697
-149.011749
-144.084564
-55.186134
-66.525841
-136.527359
-61.304836
-62.956978
-60.440544
-68.862320
-55.797733
-148.685806
-60.479527
-58.045265
-50.894520
66.523560
94.563377
54.794979
79.201874
44.195671
-59.004730
-60.871510
-165.039917
-66.071815
-80.971123
-83.853172
-102.404259
-150.213913
-82.288673
-65.814972
-153.285461
-89.960602
-62.031113
-69.089302
-70.841637
-135.969162
-87.144600
-158.102783
-67.494591
-51.023888
-76.001503
-68.132401
-74.347237
-129.806351
-164.893906
-71.619957
-69.159470
-57.229862
-60.659687
-58.889935
-67.084938
-160.263351
-63.146694
60.737850
-62.872604
-108.009857
-139.271896
-137.702393
-56.933987
-71.536797
-156.633408
-129.558624
-86.534668
-64.263870
-107.701942
-72.631042
-143.104736
-145.179001
-69.372849
-58.198681
-68.350937
-58.714031
-141.113693
-74.667274
-65.948021
-151.778259
-74.897255
-65.074860
-57.100750
-108.860901
-80.129784
-54.281242
-59.590111
-157.100250
-70.624046
-96.858963
-63.518093
-97.548004
-54.288414
-140.673080
64.564529
82.250389
36.614746
37.956551
83.831856
83.053635
36.419365
67.535675
86.692810
73.811897
-80.618706
-128.621277
-155.527328
-50.849861
-37.966541
-66.106499
-48.273857
-90.531517
-61.141296
-130.416656
-133.205551
-64.892014
-48.979527
-65.324120
-64.646790
-62.020168
-155.958710
-46.803097
-58.853954
-88.147881
-52.279770
-57.492218
-152.582169
-59.399441
-106.968605
-80.648651
-142.858505
-48.249622
-73.357719
-69.414459
-34.429752
-80.680946
-60.841526
-97.473976
-83.080116
-144.885239
-66.605629
-51.101410
-83.396469
-74.631775
-65.592979
-60.915489
-63.039165
-138.550400
-85.558571
-65.793991
-71.170700
-79.779617
-60.335812
-64.465790
-85.088036
-89.850388
-65.760742
-71.013565
-71.277542
-124.914833
-98.200981
-69.106735
-162.128067
-121.424774
-134.921249
-62.211048
-52.537132
-55.757008
-70.187256
-65.793816
-68.984856
-63.641827
-36.561367
-61.120640
-60.923630
-103.950363
-59.211651
-93.806206
-57.749641
-74.843887
-115.176514
-126.763199
-67.021294
-83.328064
-59.950123
-64.795052
-145.523651
-154.997711
-65.141586
-62.885883
-136.157410
-83.030441
-119.283630
-108.012367
-152.749466
-79.882195
-96.240494
-61.263241
-82.812126
-147.803970
-58.897987
-74.607635
-75.883423
-57.864758
-161.128052
-98.858292
-112.132713
-66.763985
-135.801132
-100.065971
-98.018349
-88.658058
-58.034645
-170.327316
-47.964565
-166.283463
-63.720436
-22.284182
-115.094734
-87.237450
-98.957855
-85.097198
-53.529724
-144.961090
-70.744492
-149.512115
-56.125114
-62.112869
-54.781982
-49.730911
-62.093868
-57.664055
-68.050438
-56.808247
-69.751648
-146.008911
-59.924366
-52.418400
78.344131
77.315804
98.119987
53.314281
62.715614
75.429558
50.211845
45.950809
92.758492
55.043060
-60.523369
-67.072083
-59.383404
-66.712006
-84.030266
-63.044895
-101.087646
-124.892609
-110.432968
-128.038483
-125.676086
-84.191704
-67.492371
-67.899811
-118.158905
-145.414780
-67.645035
-55.367405
-64.376366
-117.431412
-125.377579
-167.660324
-61.776161
-138.071869
79.783356
50.092468
71.279648
58.578945
59.077152
-98.450470
-64.788681
-114.144356
-109.268311
-73.820686
-154.959213
-91.726501
-56.189163
-57.062614
-89.381760
-77.742004
-116.841034
-90.341652
-78.247780
-69.607048
-98.603302
-65.577454
-109.883614
-105.444656
-123.599846
-51.601982
-104.710175
92.526962
-55.710720
-53.470314
-58.077995
-81.149780
-63.826508
-66.832863
-91.180222
-49.259663
-73.630066
-105.855774
-63.160259
-96.473473
-95.915207
-72.876213
-60.197903
-62.267143
-132.217560
-89.712051
-115.583351
-64.215569
-83.467606
-82.851006
-152.023193
-85.664108
-162.742813
-65.083977
-103.580872
-70.670433
-134.151321
-65.391975
-118.324089
-63.965599
-62.140320
-108.794716
-95.048187
-64.384125
-153.199265
-95.133041
-64.394722
-155.875244
-60.270714
-89.613228
-133.056671
-64.509865
-49.326500
-140.560257
-108.858215
-143.774429
-97.446075
-73.002327
-144.368820
-91.964020
-80.176529
-66.452423
-94.682251
-149.144516
-129.485306
-57.935013
-80.786400
-53.287636
-47.825371
-54.674435
-65.311302
-69.853874
-148.401627
-55.183048
-103.204391
-60.394447
-117.703743
-84.492874
-57.104507
-62.034725
-65.934982
-140.193924
-89.279289
-60.964039
-67.612221
-156.206039
-101.382294
-48.780914
-153.641785
-64.297356
-50.231892
-69.337944
-66.507446
-43.425610
-65.812424
-62.944027
-87.080444
-112.001671
-148.193100
-83.381706
-51.644047
-73.687744
-60.227722
-132.362274
-120.517097
-89.594612
-69.515350
-75.065475
-160.373383
-46.583279
-103.753006
-62.216202
-61.199215
-89.059929
-66.762627
-58.239872
-70.408920
-93.715294
-76.366005
-57.204411
-58.206104
-44.654236
-108.303848
-74.367699
-33.760700
-85.450043
-151.421265
-96.515442
-150.410110
-154.241623
-106.152252
-98.484940
-56.513412
-60.593632
-90.366051
-64.564865
-109.934250
-59.117115
-73.389168
-88.846008
-58.649990
-105.698471
-93.225967
-73.710709
-63.567112
-106.988647
-178.185318
-55.885170
-65.979607
-62.691353
-148.931335
-56.647346
-53.452454
-65.194969
-58.854671
-60.741989
-65.190552
-136.182251
-112.287292
-36.308247
-94.593529
-79.978043
-29.921408
-97.392067
-115.504158
-100.005379
-101.094604
-66.539375
-58.052670
-118.939148
-114.867851
-62.899529
-92.742393
-95.551720
-112.346886
-67.024651
-78.588432
-77.740578
-160.235825
-136.940491
-83.026978
-72.590706
-83.597595
-43.219654
-93.846237
-61.854935
-51.489590
-157.084213
-56.567924
-82.469772
-154.275330
-97.940636
-98.115036
-55.203461
-82.687202
-36.001072
-154.743896
-66.197922
-79.735390
-140.391724
-74.663445
-69.504005
-164.506470
-66.476189
-61.945244
-62.042622
-64.150482
-108.979858
-57.502388
-86.787857
-83.685249
-106.848595
-61.120846
-72.586533
-66.030342
-57.350254
-132.868805
-156.212326
-56.092545
-73.066704
-66.716393
-85.438545
-80.897156
-62.676922
-64.421959
-57.103012
-63.000275
-75.405281
-143.083786
-62.002384
-144.392059
-66.923309
-68.560913
-70.419724
-58.846577
-59.369270
-59.113453
-17.066061
-68.841270
-58.150669
-63.587822
-56.527935
-87.404320
-94.468941
-62.102741
-51.028069
-52.239208
-64.578079
-106.816231
-140.266678
-61.357254
-162.246170
-58.852726
-134.937775
-57.769684
-61.621391
-61.416546
71.942345
35.762062
45.508446
52.073357
42.340221
72.370705
44.060375
-63.342072
-74.705711
-68.500877
-85.085075
-67.613190
-67.102196
-138.521194
-150.727554
-30.778299
-80.807129
-134.580887
-127.889618
-64.006416
-77.383255
-59.833675
-145.485504
-60.692223
-63.593403
-78.240440
-153.443985
-47.306496
-151.367676
-64.066696
-151.151779
-57.919952
-72.360718
-128.735336
-61.337307
-147.390213
-61.386513
-48.867218
-73.783791
-109.982048
-44.437866
-62.534435
-76.701073
-76.173744
-76.794136
-169.354385
-69.513214
-108.352806
-2.367115
-98.965240
-25.558472
-119.862671
-109.068024
-125.312515
-111.671234
-139.889969
-142.929062
-91.064644
-70.408195
-55.359047
-43.486473
-82.561729
-65.954697
-120.628731
-74.663986
-131.660065
-168.966888
-104.391823
-57.016335
-47.033897
-68.809990
-78.867844
-79.615959
-61.771667
-71.749031
-50.151382
-76.107613
-36.785027
-77.715553
-57.074684
-108.570541
-68.227219
-136.000992
-136.638992
-37.666779
-67.228302
54.738190
89.023453
-92.247734
-151.691437
-148.707062
-55.283718
-110.937019
-63.571968
59.954346
68.726524
-79.924210
-147.374557
-81.788071
-62.149849
-66.518188
-62.537487
-71.083824
-65.366531
-149.180893
-97.320358
-162.853836
-54.947224
-143.654419
-69.442093
-51.866772
-67.268333
-58.352852
-129.289505
-62.017963
-54.766663
-68.075958
-54.814320
-70.217506
-70.334938
-66.242249
-76.157539
-121.684296
-52.125553
-55.240341
-82.792839
-63.828960
-117.027664
-64.096542
-30.932034
-68.475395
-177.362396
-119.155266
-57.012527
-85.526321
-66.204590
-73.819954
-138.340347
-130.731201
-128.889038
-92.498901
-83.049400
-70.712471
-69.485031
-155.972702
-53.023720
-67.130043
-84.223274
-81.328392
-126.675171
-63.487324
-66.320488
-55.277874
-62.978741
-65.976433
-151.500656
-90.678993
-154.210831
-111.010155
-58.422916
74.803368
52.910076
46.710388
39.825863
76.630363
-83.501404
-61.363358
-57.975456
-87.128387
-56.018242
-102.687866
-43.823559
-73.531693
-63.399513
-88.068886
-55.502056
-77.409866
-109.923065
-76.170929
-57.745590
-64.736542
-92.341080
-162.465256
-62.161991
-142.730667
-67.996628
-61.971306
-61.005852
-134.774261
-100.152542
-84.245972
-56.328934
-55.084713
-64.430695
-70.200363
-102.013832
-162.530243
-157.330460
-90.176697
-71.188522
-84.915680
-89.803627
-148.002686
-90.690498
-160.118362
-153.788864
-78.634636
-101.665436
-75.303223
-85.416718
-54.253773
-146.993317
-70.477341
-44.063385
-73.881432
-29.922104
-61.153931
-52.877827
-58.071781
-129.688644
-72.091454
-99.549866
-77.595367
-61.089836
-66.373573
-99.603851
-79.332764
-163.000931
-105.952454
-61.306820
-70.724030
-99.903969
-56.421841
-143.111664
-74.153122
-168.356888
-83.370926
-61.619450
-171.163742
-114.060120
-82.833733
-124.764870
-75.722466
-46.254948
-57.192894
-137.844681
-86.465797
-61.548893
-109.905090
-57.147522
-59.717514
137.631149
-76.577164
-148.059677
-72.503288
-115.688766
-102.498466
-37.830250
-72.724510
-103.349564
-64.178123
-66.920418
-82.366188
-153.237900
-142.100143
-151.558136
-119.244621
-107.313904
-66.458298
-63.387424
-85.281334
-86.958328
-87.327553
-98.794022
-153.642700
-76.525436
-146.131363
-53.082539
-62.202435
-58.243320
-75.646835
-29.452627
-61.243443
-160.166168
-62.768780
-58.882469
-67.483109
-51.724480
-84.142761
-53.132889
-73.304672
-82.958260
86.652969
-98.017090
-156.719223
-36.448284
-90.755379
-77.964653
-143.070251
-54.541210
-73.443214
-55.613247
-62.374840
-77.754578
-47.472645
-69.000092
-63.081875
-63.964657
-73.644165
-66.665535
-57.792507
-93.737679
-118.122734
-61.463993
-59.743340
-69.917702
-98.133026
-116.968803
-84.203362
-77.496986
-138.701782
-47.328274
-75.892029
-55.029812
-129.790527
-123.360229
-61.984661
-40.659546
-44.360161
-69.986855
-66.440201
-54.368946
-106.855927
-61.965343
-156.620728
-56.522652
-72.832260
-75.915497
-159.480148
-62.184601
-133.310883
-88.263504
-126.261780
-85.963745
-87.946945
-57.968910
-109.213356
-61.360245
-134.923035
-28.399998
-78.404518
-61.146023
-63.088871
-68.115120
-72.368622
-53.690914
-64.886292
-88.036743
-46.805016
-66.221214
-53.153839
-62.776176
-93.588661
-101.025154
-39.156708
-122.115280
-90.293663
-57.881020
-99.540375
-89.546188
-56.936111
-69.375038
-96.236259
-139.156189
-148.190750
-120.510269
-81.182404
-76.796669
-79.134796
-60.608894
-85.576546
-66.223160
-101.712997
-67.526596
-84.578354
-84.733925
-57.410748
-102.620941
-111.291084
-104.624428
-96.563271
-72.066002
-63.265026
-98.281860
-60.619781
-109.155205
-120.740440
-74.701279
-78.701744
-53.875500
-102.863815
-79.462212
-98.319695
-71.688347
-85.809967
-70.941566
-155.748230
-149.208069
-114.830948
-74.277809
-96.570412
-56.758064
-66.812653
-162.333313
-81.456886
-136.339905
-135.120438
-92.084038
-156.842407
-157.214783
-35.283833
-165.435562
-77.946426
-58.734303
-61.770573
-91.139328
-75.316582
-128.994141
-144.349167
-66.946045
-76.063919
-64.031326
-63.652550
-67.668159
-68.021133
-62.976089
-126.509247
-70.261635
-71.419388
-131.202652
-57.418045
-72.942924
-57.688377
-85.985519
-58.798534
-72.440002
-58.688965
-63.035698
-93.697189
-115.337379
-81.397827
-158.809601
-77.029343
-151.113464
-144.843231
-140.953064
-61.713295
-68.613045
-133.732559
-40.669189
-158.816528
-46.995918
-68.716705
-63.319813
-76.339302
-108.536980
-159.450577
-66.010056
-89.749100
-97.407646
-104.929192
-61.648289
-74.465347
-97.511612
-165.392838
-65.677452
-98.566177
-117.405014
-84.186577
-60.217266
-132.464874
-156.117523
-105.382057
-147.443909
-91.490639
-67.274460
-83.369148
-49.518940
-99.685768
-54.594700
-56.776684
-161.520905
-76.105309
-162.655151
-59.387070
-110.025757
-104.683647
-36.994675
-51.882729
-81.155029
-75.377876
-71.607849
-97.561890
-103.047249
-102.384308
-97.390388
-115.015587
-126.321594
-102.054939
-126.261490
-44.242844
-66.149002
-49.321873
-81.838158
-108.649796
-68.927742
-68.620430
-152.098419
-80.278526
-58.782387
-43.047897
-140.078384
-36.395844
-53.636993
-63.394562
-142.895279
-63.285980
-138.062561
-151.635925
-68.187576
-173.825333
-76.780991
-84.742317
-161.342438
-62.946297
-59.808533
-97.531372
-88.153061
-130.752396
-51.732872
-73.576027
-66.615532
-46.193722
-69.621452
-149.268265
-63.650982
-64.361893
-39.847679
-39.370071
-134.350479
-45.052307
-157.565170
-119.050270
-86.081345
-110.693848
-63.930573
-117.968277
-110.499657
-94.788254
-81.256813
-95.605904
-100.975891
-137.865463
-117.283905
-82.933563
-99.580658
-98.946442
-119.274811
-58.181419
-59.665859
-63.693527
-59.562069
-61.156590
-75.030983
-127.696091
-149.017807
-68.796921
-55.049496
-72.799042
-108.082832
-69.069054
-72.239441
-67.226219
-131.192062
-136.311523
-57.919312
-119.005096
-32.292511
-136.938538
-85.292114
-56.643147
-149.835037
-59.981071
-68.351616
-61.983574
-70.249855
-142.840454
-140.973053
-67.328262
-63.443371
-130.126099
-109.548882
-64.204071
-104.473442
-114.858162
-73.938942
-90.626907
-71.118340
-51.995182
-39.515583
-128.373993
-83.841232
-60.389038
-99.413994
-102.751495
-54.849037
-83.302010
-109.310783
-49.664848
-143.252090
-69.269051
-164.342422
-63.181042
-65.593918
-53.210857
-67.172920
-62.628830
-88.677048
-51.302509
-150.236145
-150.159027
-49.866505
-68.473145
-61.759537
-90.548004
-104.304359
-113.882278
-107.466194
-74.383606
-128.687210
-90.615692
-114.801308
-56.652588
-127.914413
-66.468269
-69.891197
-102.927071
-110.010368
-60.223003
-48.283863
-37.000839
-165.457901
-81.169823
-83.184189
-70.366730
-67.917252
-163.671585
-61.864742
-74.901497
-81.462875
-75.294922
-138.760040
-48.431911
-102.539024
-38.958199
-137.006058
-67.883583
-92.889946
-99.402336
-111.178780
-97.787498
-164.702377
-61.842949
-166.994797
-70.853203
-44.048439
-35.948185
-83.193871
-30.942760
-81.751060
-72.178551
-63.146297
-49.716190
-72.380661
-139.034210
-64.342484
-58.059986
-89.365395
-87.628799
-91.470612
-49.872822
-41.705887
-160.349747
-53.274837
-58.320763
-59.515057
-47.889885
-61.535160
-65.937965
-77.674393
-125.971085
-141.958023
-54.593601
-49.438042
-56.106110
-142.230347
-140.597443
-157.727432
-53.816612
-121.505234
-58.940678
-73.882019
-61.956520
-49.300533
-62.871021
-89.378822
-28.168158
-57.341450
-26.384922
-58.481770
-73.722038
-64.469658
-58.348644
-116.068092
-121.677002
-49.131855
-130.745224
-126.242172
-163.647263
-130.617996
-63.059799
-105.185402
-126.670799
-76.873878
-71.869675
-68.175430
-148.819183
-62.392990
-52.335087
-103.214844
176.588242
-88.726440
-141.585495
-69.911774
-42.068829
-79.690079
-84.869385
-68.897629
-64.519127
-53.848766
-41.169701
-73.524467
-50.213955
-64.755600
-84.973969
-59.183899
-55.597626
-87.967155
-63.981178
-120.796646
-111.366020
-68.961876
-73.961418
-134.246002
-110.281586
-94.604607
-92.664978
-156.754578
-107.215683
-98.690811
-76.077690
-107.573181
-117.620552
-65.452873
-105.133057
-111.569717
-107.217590
-70.802956
-79.847855
-129.860641
-152.089615
-83.130814
-67.288132
-114.550133
-82.919518
-158.333344
-99.495468
-80.425056
-54.045113
-72.857040
-52.966465
-136.301956
-71.154327
-65.407433
-155.470947
-37.018955
-65.902145
-56.121067
-31.063183
-53.782936
-116.411308
-48.705868
-59.234402
-53.506191
-85.657349
-86.096588
-30.846031
-118.825943
-161.089752
-102.121193
-101.234467
-55.876675
-66.945908
-66.058304
-115.392899
-54.498257
-141.402130
-72.359665
-62.834431
-72.257210
-64.930588
-60.805996
-59.781700
-69.177383
-154.586990
50.844551
71.745354
-66.251999
-62.746670
-48.994831
-32.080826
-79.229118
-75.779411
-62.396240
-61.030045
-58.881104
-61.080391
-156.738037
-140.370331
-46.568401
-70.742790
-125.934860
-106.002785
-45.275356
-57.290829
-58.085045
-73.236778
-63.050312
-158.645706
-57.180542
-95.120850
-168.595001
-58.367481
-86.169464
-110.754860
-87.568207
-71.678726
-104.210388
-60.122955
-160.378464
-68.093254
-37.274925
-73.128601
-71.649002
-72.261444
-57.230473
-86.062767
-57.585178
-60.434181
-146.319260
-149.314926
-75.463928
-53.677837
-49.650558
-88.168571
-93.540024
-113.953392
-73.910118
-93.586403
-130.676697
-84.898941
-110.647369
-86.244774
-52.078800
-61.663116
-75.767479
-69.469177
-70.864113
-148.017670
-74.813377
-75.272293
-48.621231
-53.160637
-79.186310
-51.282944
-60.811932
-71.103058
-59.754120
-55.151611
-44.289291
-148.457352
-69.581642
-75.159363
-59.955746
-61.414394
-82.932274
-105.862762
-77.259514
-61.060425
-62.599133
-59.858059
-74.087540
-55.469711
-115.177200
-70.991760
-79.252869
-111.373787
-65.237892
-39.412277
-171.705124
-141.326248
-93.735207
-135.092773
-145.781784
-72.863220
-81.942574
-73.893951
-66.682678
-123.192604
-81.548340
-177.774521
-109.730095
-114.372437
-91.847221
-56.226154
-109.187523
-131.658264
-55.863049
-142.192200
-90.831879
-81.102089
-132.607727
-145.890152
-77.616371
-58.248383
-84.617958
-63.524361
-83.487938
-126.538689
-146.834229
-120.771210
-70.534454
-68.834915
-57.284527
-64.540001
-66.722099
-43.814873
-118.941208
-79.217735
-26.491739
-60.405235
-97.012604
-68.294006
-64.333656
-88.878067
-95.850456
-47.893204
-87.760490
-63.887005
-56.980343
-60.350784
-74.471130
-135.150742
-126.273140
-82.735992
-87.437988
-93.666824
-59.649868
-73.272873
-74.955582
-60.207001
-88.972893
66.655968
79.289551
-115.626640
-77.589882
-81.716614
-66.982941
-67.346123
-98.308098
-88.498306
-50.174366
-80.174919
-88.852966
-144.242218
-93.277298
-116.435104
-142.657257
-113.263199
-152.164780
-61.230526
-62.263168
-58.201752
-55.001495
-50.602169
-140.927826
-158.048218
-148.596603
-88.573402
-65.773872
-59.491333
-88.454842
-71.496864
-174.095612
-76.061806
160.166611
-61.071640
-55.556057
-64.127464
-97.352798
-132.260010
-72.057304
-51.017590
-53.579575
-48.835693
-54.412788
-73.315872
-55.538872
-73.698677
-161.289825
-69.063889
-34.258072
-67.598404
-91.026558
-53.756596
-59.241047
-155.183609
-95.232445
-76.233566
-56.864174
-89.420105
-104.124451
-58.917755
-70.522728
-93.255806
-32.912067
-37.832550
-110.920868
-79.933769
-54.714401
-99.639336
-56.917587
-61.747562
-106.439415
-62.276131
-100.365753
-115.524818
-73.661049
-67.966354
-43.305847
-147.879959
-151.050751
-84.642921
-88.237633
-107.685135
-146.225204
-80.748558
-87.886559
-137.543335
-154.881668
-79.152573
-124.905876
-71.593742
-60.779377
-44.951069
-147.850006
-131.955124
-158.427414
-134.368164
-31.075594
-58.489529
-62.672386
-83.728050
-86.556412
-35.831974
-86.281120
-83.773499
-68.146690
-62.177795
-113.378418
-145.347900
-72.253395
-64.508743
-86.257484
-71.203621
-55.094006
-48.202980
-35.104099
-66.548813
-135.118744
-65.501480
-72.905663
-117.809639
-94.018555
-65.366013
-103.154938
-88.221107
-93.094849
-127.189819
-61.820061
-74.364548
-154.747162
-59.504986
-77.935265
-61.527500
-96.335625
-60.983360
-51.888775
-69.280792
-167.081528
-83.720047
-100.205879
-77.565414
-82.716835
-52.763134
-101.290482
-61.219227
-58.051891
-115.361397
-99.781273
-105.322838
-106.972572
-153.342880
-71.316177
-61.534409
-137.054321
-69.362251
-79.449013
-137.693588
-119.208801
-97.758430
-63.854794
-114.688156
-98.897408
-137.274307
-65.199303
-49.229183
-129.680389
-94.556747
-70.961655
-81.682373
-91.946838
-125.364670
-72.607765
-44.112671
-67.280067
-58.040588
-92.349022
-48.627781
-75.138199
-137.873703
-53.213161
-80.611526
-60.380535
-138.209244
-73.669022
-147.996857
-80.970894
-149.752197
-29.838028
-53.100597
-81.730247
-67.867828
-59.650177
-74.414062
-67.320236
-58.808296
-129.792404
-59.245865
-76.708443
-146.282562
-77.169029
-76.839973
-73.364296
-89.156960
-77.689438
-94.492989
-60.852848
-59.797428
-115.719589
-97.107712
-80.820503
-55.157825
-62.209064
-57.345173
-58.900589
-158.104248
-76.288841
-75.412239
-63.731331
-50.239429
-81.239769
-75.324554
-48.251385
-60.005314
-143.238754
-121.177330
-114.888885
-65.600426
-42.261963
-28.299479
-101.997612
-46.631027
-92.361000
-66.779938
-62.878792
-92.210396
-77.999481
-93.757904
-67.552521
-55.580334
-168.040649
-54.028782
-58.052925
-71.590218
-137.825317
-65.001572
-119.117165
-60.157162
-81.092056
-110.466873
-35.507759
-147.059341
-92.802536
-59.461376
-89.297768
-117.994965
-84.740913
-67.896469
-137.582932
-171.717422
-69.509499
-54.707371
-141.067917
-71.950165
-95.307648
-142.469131
-59.991421
-104.930878
-161.962524
-136.843460
-125.888794
-79.348724
-58.604210
-115.261406
-64.743965
-122.101936
-153.700607
-86.874069
-147.603745
-70.259750
-67.204506
-99.240158
-95.931183
-121.850037
-116.433884
-123.965263
-119.989914
-107.984818
-67.104874
-74.796562
-110.768196
-56.813229
-139.538757
-117.682037
-57.899380
-109.336884
-55.751926
-71.239319
-75.523407
-114.727844
170.476730
-59.851238
-53.058773
-98.349922
-78.761063
-87.457703
-92.321869
-99.677551
-59.952923
-122.670151
-55.865067
-55.770428
-59.246368
-52.391083
-141.411591
-134.884430
-152.630783
-81.016449
-165.356705
-86.088524
-38.592388
-146.506805
-65.164673
-75.572212
-66.559509
-67.645203
-61.295174
-164.738251
-59.868641
-127.122749
-57.980900
-64.345078
-45.058781
-140.809891
-93.094261
-85.268593
-90.993980
-82.204567
-61.064175
-68.163666
-50.307774
-151.354294
-61.159790
-146.977753
-77.844154
-74.142990
-67.304848
-51.185749
-61.183971
-49.809231
-83.814972
-76.710220
-70.705269
-133.949753
-80.982674
-71.148972
-91.771461
-58.257290
-86.241211
-112.456429
-119.669907
-40.208332
-87.803658
-104.767029
-106.431961
-107.064926
-92.627281
-49.994678
-61.333866
-152.939499
-96.720451
-75.497673
-63.472153
-59.311497
-72.866295
81.979843
88.052719
39.366486
76.912506
49.112137
51.989002
78.307045
61.321190
63.280586
80.342247
91.302910
35.221218
65.386475
53.069511
62.041916
61.579590
41.029053
40.915489
64.343864
51.773769
39.727634
97.945648
-42.871582
-133.311295
-83.775703
-68.026306
-92.415367
-50.607502
-119.262886
-69.686111
-97.088226
-43.185558
-147.085205
-60.419121
-113.602402
-145.597229
-44.854931
-58.518368
-114.601387
-64.003777
-142.626694
-127.837257
-148.361862
-64.137695
-96.799919
-87.457924
-60.386383
-152.682281
-94.690735
-73.628143
-63.269344
-137.812195
-152.317535
-76.813416
-68.383850
-44.522198
-163.868637
-65.933060
-74.087059
-58.705582
-68.688019
-122.575317
-62.630905
-86.324432
-160.530319
-69.824448
81.834450
77.267067
73.148865
52.052845
71.458267
54.629265
53.022129
57.785049
50.314018
77.516167
63.250854
-84.980499
-91.980888
-60.448223
-67.795677
-59.873413
-84.791306
-64.477669
-140.814743
-82.325157
-100.862595
-97.435371
-77.257385
-88.130966
-88.719589
-126.627312
-97.765984
-125.418221
-111.424904
-70.832695
-78.927490
-77.825562
-101.982384
-123.474648
-95.734779
-152.101059
-97.475060
-101.321510
-88.088493
-64.885216
-129.998093
-30.227123
-57.974258
-73.482140
-74.067657
-70.864609
-68.701286
-56.824673
-88.687981
-74.911949
-79.686691
-116.364876
-64.777863
-118.934433
-97.699203
-131.735199
-140.234848
-72.307564
-83.885254
-122.234207
-96.214935
-74.337601
-79.176003
-71.963821
-75.168198
-100.889084
-85.588409
-55.319309
-66.068481
-67.000481
-69.466766
-75.249207
-53.343838
-21.501429
-90.617470
-106.037407
-88.133179
-128.011261
-84.120590
-70.206947
-145.321671
-22.768280
-103.110725
-152.359192
-76.881599
-50.134422
-147.830551
-63.199383
-123.942612
-66.855865
-72.200188
-142.306900
-64.548782
-72.128937
-56.511669
-55.959812
-73.012276
-55.932278
-77.800026
-145.195724
-54.771183
-127.332382
-77.191719
-68.696365
-61.413704
-127.387665
-65.209595
-147.183105
-84.365936
-53.883663
-75.289780
-115.628838
-141.904297
-59.374962
-72.046272
-71.020607
-61.555477
-69.322281
-73.931717
-143.281921
-61.588593
-137.576675
-54.847115
-68.627998
-66.924034
-145.706192
-96.744209
-95.962334
-39.841068
-90.283165
-52.066120
-129.940704
-64.214188
-60.463234
-49.929031
-148.395401
-76.340279
-57.880692
-55.588818
-72.057373
-56.870430
-65.215500
-56.693863
-116.934624
-119.453148
-66.139656
-107.357018
-67.142906
-57.286915
-112.279953
-93.424767
-64.265640
-71.175758
-80.354538
-97.611610
-49.876484
-71.748116
-60.682301
-65.270325
-52.796738
-56.238483
-156.336853
-9.716424
-57.747471
-67.594307
-70.774887
-97.506905
-162.190292
-75.748940
-61.805546
-124.049217
-60.474316
-133.987900
-134.298340
-75.841866
-78.203178
-86.862076
-103.130768
-111.211510
-63.133949
-85.652794
-77.120789
-71.444389
-52.734715
-54.217518
-124.086281
-97.283852
-125.617104
-84.465660
-156.975143
-51.511940
-64.974960
-118.307518
-51.423340
-65.084900
-119.707733
-83.409111
-175.873917
-45.219193
-102.589546
-44.469810
-73.476082
-54.568764
-112.473503
-55.329979
-52.317787
-51.538631
62.116776
72.783211
39.679295
67.356232
51.504047
52.352741
61.783714
53.143536
-78.360359
-154.140549
-88.629997
-79.429039
-63.757885
-84.873840
-86.273361
-63.609207
-79.547432
-102.574585
-42.594067
-56.412170
-133.076935
-41.360146
-56.759045
-129.296036
-71.385185
-59.140385
-75.309692
-127.588936
-139.801270
-46.695492
-74.909271
-76.549171
-56.375694
-56.038887
-84.926796
-61.512203
-49.886227
-55.895920
-57.769402
-66.198753
-118.811050
-62.151405
-61.883636
-61.100056
-94.811050
-112.243874
-58.780079
-63.007576
-55.886681
-58.837311
-67.098442
-69.456665
-95.167938
-93.485214
-94.664444
-94.268761
-40.628922
-76.261940
-110.950882
-66.612206
-69.955452
-66.486893
-126.065903
-59.965622
-58.617043
-95.680649
-65.587059
-61.803905
-72.591248
-61.740406
-100.676445
-69.329002
-97.851364
-126.704880
-109.491249
-88.640625
-54.313942
-102.461098
-113.492523
-87.519058
-71.034439
-144.076050
-44.784386
-83.366913
-127.302299
-45.709957
-58.232742
-65.075455
-59.789661
-158.313416
-58.364388
-82.970360
-61.052792
-79.329895
-54.115566
-111.474594
-108.866287
-49.493820
-66.618736
-75.745026
-145.300125
-58.738674
-92.886528
-79.812729
-83.180649
-143.342896
-72.760246
-77.831551
-138.866882
-42.831173
-113.207031
-102.273155
-77.664658
-65.341812
-150.097443
-78.229546
-65.411339
-70.787338
-98.908768
-104.761253
-71.988731
-68.015114
-42.695946
-58.554211
-124.166794
-63.378239
-65.250381
-48.854008
-61.693306
-68.177681
-153.120911
-110.415985
-63.063747
-154.626358
-48.189995
-51.975903
-56.655712
-159.978958
-66.569168
-57.541279
-148.660049
-154.838776
-85.338898
-79.616905
-18.458775
-69.482239
-77.870735
-116.495834
-95.921593
-99.478195
-123.488937
-75.560463
-66.375900
-76.181046
-105.142235
-78.602196
-83.302185
-88.589493
-123.180710
-108.624550
-89.244400
-90.344688
-148.334167
-58.971584
-102.466507
-49.444874
-75.851059
-98.995842
-98.116867
-105.855545
-101.404144
-97.486267
-55.951824
-53.691113
-61.207672
-77.043037
-64.079262
-56.856720
-53.438808
-50.566471
-90.890350
-45.424877
-59.497974
-151.739395
-68.683655
-67.790924
-80.052780
-65.146011
-95.490944
-158.624008
-148.470627
-118.321083
-136.199326
-58.327686
-64.921341
-59.076893
-60.948357
-98.640839
-42.671680
-64.719086
-84.894608
-53.505356
-36.309460
-77.828430
-136.131149
-65.389977
-86.910713
-98.389580
-54.373417
-102.941063
-155.979889
-58.062378
-80.722801
-50.947735
-106.482872
-93.001587
-114.358208
-94.061333
-90.929993
-71.888519
-146.213150
-92.786995
-87.700737
-107.085526
-91.535667
-124.955368
-106.564674
-83.275833
-53.219509
-93.893387
-93.987892
-60.658154
-70.526505
-148.663315
-60.764271
-53.681889
-71.293770
-94.399109
-62.561150
-83.865944
-54.903717
-65.930786
-62.411247
-67.178833
-82.812996
-59.811207
-131.660995
-58.058983
-54.552402
-146.595322
-78.400238
-52.951962
-126.435852
-44.136826
-50.937943
-53.349609
-89.477806
-153.960785
-80.718849
-59.727024
-87.279533
-48.199760
-108.320145
-60.467182
-59.080936
-62.753178
-60.200287
-59.730541
-97.691101
-96.404602
-75.273628
-57.657276
-156.154541
-52.713207
-88.603569
-61.010006
-167.232193
-125.904015
-99.174934
-97.292358
-105.648994
-59.985149
-98.252892
62.754318
-75.385872
-130.743195
-58.881191
-66.735825
-96.724342
-137.480652
-21.935051
-148.630768
-129.530197
-44.467575
-135.242584
-30.979292
-62.026455
-46.956413
-91.345978
-76.524055
-58.845943
-52.494423
-137.832458
-67.597252
-100.326866
-57.795425
-75.580261
-107.821388
-121.217903
-119.973389
-117.977264
-147.213699
-123.131363
-50.716709
-92.796516
-57.701210
-75.366371
-166.986435
-77.553978
-62.458103
-138.464905
-90.683937
-113.246262
-56.878841
-55.036209
-75.379150
-172.071487
-78.211815
-122.615410
-78.871056
-71.766327
-61.422249
-153.279953
-71.859718
-144.342804
-134.243652
-66.973091
-137.003479
173.694748
-116.917915
-92.627777
-97.946945
-87.158936
-56.130417
-67.255379
-92.067802
-50.938919
-83.013885
-52.957973
-57.319046
-62.091370
-113.960617
-87.137619
-62.793293
-83.768562
-61.803783
-64.139229
-57.519047
-65.380264
-66.070160
-69.202377
-82.423553
-65.550896
-150.214645
-139.327576
-150.804062
-99.534386
-160.831223
-64.540855
-67.212418
-150.293381
-122.508148
-96.538628
-110.153709
-109.637726
-97.506912
-151.932755
-46.781212
-138.491226
-50.929890
-116.678284
-73.034805
-59.475822
-114.957939
-64.257431
-171.169540
-61.853577
-61.923489
-103.031898
-53.865505
-77.384331
-55.165432
-58.750710
-141.193253
-51.655144
-124.338112
-64.201866
-54.888222
-60.141098
-100.542007
-95.457481
-95.004593
-92.777901
-98.328575
-90.742798
-77.169182
-102.852661
-65.401184
-155.765854
-75.655724
-72.683151
-73.941139
-93.594391
-68.051689
-60.102631
-128.919266
-65.540306
-44.079376
-51.689209
-98.665222
-52.551529
-50.495525
-94.730042
-72.319031
-140.765869
-55.526096
-126.584488
-171.145279
-122.291199
-149.669266
-131.858566
-96.866394
-117.766457
-58.856503
-69.481354
-150.481842
-154.349625
-158.906799
-64.589081
-132.104355
-45.619102
-141.951553
-84.287262
-134.909882
-55.088444
-117.644234
-53.601593
-165.225845
-84.540909
-54.699284
-123.862579
-76.782196
-70.547165
-149.520706
-54.970600
-81.527512
-61.467861
-71.016052
-55.001438
-134.419998
-58.069206
-78.365089
-99.574059
-74.081001
-15.462438
-50.960072
-74.500366
-69.890617
54.950188
33.976883
60.272442
53.553993
-60.476841
-56.288055
-65.903481
-161.439285
-144.499374
-149.422791
-132.034897
-111.299355
-63.279480
-60.564007
-63.620983
-144.215530
-68.426331
-52.430874
-48.012787
-161.396179
-70.586426
-57.283443
-96.446579
-99.921021
-66.542068
-89.284096
-63.145630
-60.976223
-66.869835
-58.335278
-81.231232
-68.062492
-133.171509
-65.144081
-68.520660
-78.387398
-68.420830
-64.975700
-61.728188
-95.276649
-93.015999
-129.042480
-116.978035
-77.397789
-85.017265
-67.326927
-108.771484
-138.149216
-72.329453
-139.853409
-65.109718
-48.249744
-129.767410
-152.326294
-63.970016
-75.046021
-85.848305
80.664474
69.512871
77.362793
80.409904
-63.543758
-60.854839
-79.399300
-51.088303
-126.483238
-115.837051
-95.884956
-144.212509
-158.595261
-66.955223
-62.148373
-61.218792
-136.037476
-90.754089
-80.833221
-57.311485
-60.866463
-71.150833
-82.966064
-51.455486
-60.898003
-55.636669
-54.319908
-145.568405
-146.828430
-80.733002
-71.487518
-76.037674
-70.893791
-62.226734
-76.234787
-41.208355
-61.104179
-71.427315
-33.269527
-96.690460
-69.188591
-127.397202
-58.330830
-62.249130
-66.588997
-152.285049
-103.103050
-61.921585
-103.952965
-88.314445
-109.377480
-69.728790
-114.050919
-64.643623
-51.723824
-83.790237
-114.730766
-76.631409
-58.176434
60.294174
36.262772
65.600067
60.640957
67.098289
74.343987
72.928795
-64.344711
-54.213730
-127.119896
-76.290871
-69.936226
-63.495266
-38.898266
-84.532738
-34.677551
-62.741642
-78.865097
-166.793289
-100.250381
-79.985512
-90.178009
-140.691452
-117.223045
-100.145866
-109.460007
-120.246948
-98.564331
-138.678574
-101.144424
-88.112923
-112.382912
-112.826523
-48.520161
-149.976624
-72.266907
-73.761826
-65.063156
-62.175098
-57.115528
-145.272629
-83.227188
-60.134949
-56.806511
-58.562160
-82.124146
-40.704395
-80.189758
-118.162659
-155.687576
-125.988007
-65.337738
-71.489143
-54.855976
-63.036312
-57.878769
-81.690063
-156.316910
-111.697754
-61.787003
-48.548805
-58.076126
-61.338333
-109.862862
-57.849361
-103.522537
-64.495819
-80.163300
-57.233776
64.971527
54.206421
69.879028
85.713348
48.741032
78.373291
53.994144
66.178413
80.771744
72.917877
42.523972
62.895416
45.873528
38.920982
57.133068
76.252686
78.555603
-124.602722
-71.725014
-46.027687
-143.430008
-77.117821
-85.219490
-76.244171
-105.564804
-153.083313
-54.985668
-51.588947
-152.517700
-56.134602
-59.574860
-147.801758
-76.293045
-67.161598
-51.858768
-64.427887
-69.296082
-113.778397
-61.429359
-58.191544
-79.922821
-58.393749
-53.446552
-62.137241
-70.276703
-80.661385
-60.773682
-92.617462
-61.682095
-80.490089
-9.655734
45.709488
63.248169
46.490028
57.890739
-149.079819
-65.425751
-51.136295
-72.643990
-81.676239
-64.957047
-59.076401
-150.741226
-77.294968
-93.572876
-58.727371
-162.895767
-147.790680
-67.345100
-50.655563
-80.181099
-41.652946
-152.523041
-71.073555
-63.554970
-61.676079
-95.741539
-65.861313
-77.711555
-62.239243
-91.511406
-133.096970
-30.711937
-107.615326
-83.042397
-59.054508
-98.213066
-72.378296
-92.050301
-55.306160
-141.366241
-66.285698
-60.214794
-58.699638
-55.626141
-65.043671
-58.281338
-56.117245
-95.810760
-152.618546
-65.547684
-50.273216
-41.039532
-84.339569
-65.729233
-130.838318
-65.049339
-92.544373
-130.263824
-87.764160
-63.836338
-43.680344
-31.250460
-61.431011
-114.644501
-54.245094
-117.670906
-68.979073
-38.095108
-47.954384
-118.719254
-89.260117
-125.329689
-100.156837
-65.278358
-94.377312
-68.297935
-122.926239
-126.853188
-36.927441
-68.621994
-68.849693
-66.686760
-136.839005
-47.169952
-59.837883
-74.396011
-122.534050
-67.048439
-101.422585
-122.472649
-82.550751
-115.098053
-74.970009
-160.263290
-157.236343
-50.640682
-158.639832
-71.596687
-25.267338
-70.554962
-70.189392
-64.490883
-105.163132
-92.452736
-119.607628
-116.042397
-92.480392
-56.982201
-86.764877
-94.111183
-95.877678
-111.404015
-71.772652
-121.871826
-65.982178
-161.641357
-69.559708
-58.788338
-67.623100
-67.517487
-63.996685
-53.930302
-124.014877
-65.120956
-56.499676
-134.352936
-79.853065
-94.310677
-76.558441
-62.473721
-75.713593
-80.341415
-112.149147
-96.041878
-80.128937
-79.419807
-143.635727
-157.262466
-117.125114
-70.157646
-67.449539
-56.666302
-109.451355
-147.037292
-75.561638
-138.473724
-107.124367
-126.620605
-80.935341
-124.585213
-120.253067
-65.696892
-141.723160
-69.030998
-157.019836
-130.455551
-56.092030
-55.700619
-142.390366
-69.098015
-56.240028
-65.776283
-55.253029
-67.196304
-149.889038
-68.666534
-64.541138
-71.099464
-73.238419
-85.935524
-45.320457
-83.783371
-82.399231
-61.058758
-43.340351
-72.864212
-80.442108
-90.572372
-113.412384
-63.444416
-49.272861
-54.610851
-63.634445
-163.525085
-67.748955
-54.781525
-163.425354
-57.355301
-56.841835
-66.768280
156.266037
-104.600166
-56.313782
-65.956100
-85.803864
-68.584450
-102.513298
-163.132202
-95.031929
-100.340401
-128.541046
-59.618984
-119.419762
-152.878128
-61.428970
-125.411201
-57.891403
-66.794968
-59.407467
-66.218300
-65.762047
-149.552979
-62.057251
-67.395699
-77.764175
-63.293999
-24.092489
-63.435978
-62.142902
-58.757553
-81.498817
-74.442459
-78.947830
-61.810852
-64.173943
-82.871391
-105.642754
-151.567932
-44.963490
-58.143948
-71.368416
69.076477
53.082081
43.828880
70.515800
84.409126
70.351166
85.842171
75.579155
81.014000
-89.225922
-32.602242
-62.422741
-33.807476
-119.266411
-87.404198
-72.903305
-72.333694
-64.444351
-119.655785
55.016487
64.292618
50.886612
61.804943
36.612820
56.112110
48.531090
64.846085
68.384460
76.343399
94.899574
-141.555817
-64.809158
-62.910805
-61.250553
-163.761398
-61.176178
-141.957855
-117.928619
-62.277996
-108.090775
-85.188011
-51.473244
-58.138866
-76.229736
-69.971474
-58.169281
-80.983574
-91.806145
-117.568794
-99.390404
-116.694954
-66.625763
-60.865692
-64.378998
-65.348419
-98.857323
-84.384590
-142.477295
-102.454582
-53.303284
-114.145012
-58.375908
-55.264359
-74.746216
-71.704666
-73.379562
-42.229053
-82.424179
-45.492905
-100.843147
-118.611008
-65.726349
-96.677727
-40.225830
-99.430618
-114.216171
-73.773521
-106.093941
-106.972168
-79.116951
-104.023407
-81.894691
-76.716698
-75.124672
-69.780914
-58.691334
-60.628254
-149.849869
-111.590576
-92.260773
-67.786598
-92.433212
-120.466965
-142.195938
-59.973919
-80.007370
-77.090782
-80.479271
-64.264687
-57.136929
-161.666946
-59.278656
-68.538048
-54.103359
-68.481583
-115.124771
-41.838284
-77.054352
-51.498508
-159.859879
-63.488724
-62.336239
-58.229012
-71.662613
-57.512100
-71.723763
-109.551826
-153.508896
-86.108009
-67.136566
-67.685379
-146.445999
-91.040123
-54.833904
-150.355515
-61.337460
-58.409813
-109.199326
-86.832275
-72.526398
-152.166168
-95.495033
-57.368271
-76.219955
-88.134933
-62.601357
-61.579391
-91.789360
-36.627975
-91.636452
-65.059387
-79.551765
-34.099102
-37.727547
-101.918137
-38.521683
-148.624939
-82.564499
-59.949276
-98.683289
-65.793266
-126.698814
-84.987534
-49.866390
-85.082436
-68.813461
-75.580833
-55.229759
-119.638000
-155.429718
-63.070713
-64.011337
-93.907516
-109.407562
-95.134903
-86.513184
-65.245796
-63.149574
-94.554733
-129.954483
-78.427071
-63.973072
-57.127441
-59.486504
-49.720234
69.675285
74.390923
53.972168
43.490955
52.199165
46.875053
45.378895
60.774616
41.795826
74.301506
92.594124
48.987286
83.342148
87.711349
42.445812
49.155792
28.336678
49.063354
-96.854111
-59.593288
-66.047737
-128.331223
-68.482315
-62.697212
-62.752975
-50.439095
-100.655373
-89.356972
-72.522018
-48.770981
-44.393166
-115.509323
-73.432930
-59.390949
-154.034546
-62.552086
-104.086594
-65.226990
-99.503860
-163.873489
-79.172836
-99.180260
-116.119644
-90.034134
-57.767006
-105.035896
-51.522961
-100.910408
-128.419159
-144.499893
-59.349743
-64.085930
-59.612385
-137.404144
-106.333496
-64.945641
-74.507538
-48.759411
-54.248638
-170.584396
-133.185928
-86.521698
18.518673
68.547272
38.623848
77.708687
-58.175663
-43.190742
-69.449371
-86.296844
-139.032639
-65.078407
-121.898216
-103.167229
-71.510353
-119.855209
-153.295044
-87.405823
-72.742065
-74.175117
-151.660110
-114.588371
-160.948425
-66.873535
-55.213421
-83.626884
-82.703758
-83.972359
-99.429726
-71.368271
-79.850197
-114.511726
-163.497665
-135.966568
-115.170631
-152.917679
-114.918022
-132.801392
-70.940765
-66.616959
-66.446510
-55.612850
-138.970337
-76.247086
-78.841255
-32.082569
-62.260540
-159.937759
-65.761246
-54.313400
-113.262154
-96.431259
-43.727272
-53.898422
-103.784081
-36.053719
-64.598488
-120.466934
-74.813919
-59.092129
-60.878380
-165.728790
-83.537056
-66.495857
-149.873016
-68.483818
-87.129623
-61.689049
-49.903538
-57.646584
-77.266701
-67.010422
-69.384071
-57.786110
-160.055069
-84.225777
-81.031487
-111.451080
-145.598129
-85.464973
-47.303509
-77.041275
-60.269695
-83.661301
-66.646988
-96.520935
-76.248978
-108.823334
-65.899956
-71.674721
-80.363213
-148.129669
-84.054985
-105.770271
-54.899117
-54.828312
-41.761299
-74.964333
-94.967072
-47.923214
-66.514656
-125.545906
-47.575485
-69.932266
-29.576319
-58.308224
-80.941978
-165.422684
-131.279114
-90.717537
-59.893085
-61.761524
-62.557014
-118.304787
-68.383659
-139.574188
-58.610794
-97.807655
-65.432816
-76.162376
33.711739
-103.196899
-87.075180
-129.738434
-66.403801
-60.103394
-56.940258
-63.218697
-86.065735
-48.170303
-68.417877
-144.760895
-94.589432
-48.599491
-49.335564
-120.683258
-150.202011
-52.332840
-119.775642
-56.642769
-72.325111
-68.692390
-119.237404
-126.675140
51.487751
38.821377
87.283432
64.886955
74.408730
58.692585
54.185783
48.187138
36.306263
-65.652802
-155.430923
-54.346668
-85.601448
-44.905754
-58.331890
-51.615288
-98.032211
-87.415657
-126.257896
-69.508331
-69.894814
-56.192417
-63.644264
-73.883736
-171.452209
-100.594543
-108.277168
-119.149704
-58.290176
-52.831604
-57.666595
-68.833031
-85.562904
-85.121498
-57.461826
-68.814308
-62.707035
-59.077732
-141.379120
-52.781185
-56.933395
-75.092026
-96.333488
-119.054016
-57.987034
-49.679382
-124.558449
-60.526962
-100.810974
-65.810402
-70.719048
-60.040394
-125.918327
-57.971214
-48.153782
-79.623894
-76.918610
-109.724236
-73.746140
-67.650772
-110.458549
-88.549629
-60.603458
-101.388641
-108.651268
-107.244957
-89.321686
-53.927818
-56.628151
-100.804848
-87.876305
-60.638046
-99.262062
-61.624928
-61.496609
-77.051735
-68.337494
-134.987549
-41.330872
-71.831467
-59.282417
-82.701439
-55.580170
-59.486210
-89.547859
-152.971176
-60.915516
-53.658970
-65.438332
-75.998848
-70.391815
80.879906
58.500027
52.418556
40.609535
74.989777
-71.861504
-62.817528
-56.694096
-70.369781
-67.439697
-79.570663
-153.792725
-62.595047
-56.155003
-70.057640
-138.442581
-67.916183
-57.132713
-44.849979
-161.423340
-117.458755
-90.132477
46.090939
52.886948
56.892879
-117.498222
-85.901192
-66.825813
-36.960243
-55.659557
-63.832546
-74.866570
-57.165367
-22.044107
-37.240238
-70.740364
-55.198719
-72.085205
-59.100967
-63.623924
-70.010963
-145.414658
-65.931969
-57.640743
-51.574017
-63.035690
-98.111237
-119.349464
-133.330490
-60.888195
-59.436352
-52.333229
-149.135544
-74.515800
-95.841263
-54.566067
-82.754379
-139.314545
-85.161255
-46.913155
-69.149391
-86.589973
-103.011612
-53.554394
-53.551620
-63.856857
-63.235870
-61.969662
-141.342209
-63.744354
-46.079350
-59.420670
-97.797813
-55.210693
-90.395958
-90.885727
-160.098633
-68.737137
-74.537483
-121.432755
-59.352638
-50.819874
-79.959839
-72.564285
-74.299103
-113.098839
-57.670296
-84.919334
-71.811363
-67.455864
-144.252243
-66.759682
-92.464310
-70.807175
-63.053406
-52.899155
-47.525246
-61.285904
-45.740803
-53.690838
-58.583431
-52.092136
-55.980694
-114.764824
-49.791515
-63.861229
-61.251835
-43.714149
-150.841003
-122.456886
-89.464958
-135.985123
-60.889488
-87.309135
-114.631538
-84.637985
-112.655556
-65.243324
-148.951111
-49.750557
-51.579437
-78.887726
-89.144135
-48.970161
-61.283676
-89.716705
-61.150959
-112.373199
-78.892159
-72.902565
-154.335373
-95.520119
-82.168770
-152.675354
-61.175945
-101.631020
-58.767403
-46.674675
-58.577454
-106.373238
-70.345436
-89.830170
-53.197117
-73.906837
-78.520233
-108.073097
-38.422314
-65.894257
-155.094742
-122.701584
-113.550171
-71.891380
-104.733780
-59.351601
-67.082520
-132.523163
-65.587173
-151.231628
-60.139961
-51.172153
-85.281410
-58.015583
-53.473797
-68.869606
-109.115562
-110.360397
-68.124481
-94.281029
-144.656342
-63.738262
-98.015518
-163.124313
-145.007858
-55.782978
-139.993210
-54.672432
-112.990135
-58.556889
-88.793846
-81.611145
-74.666145
-86.017906
-40.020252
-69.255112
-151.355377
-79.809708
-71.904297
-75.564903
-78.526230
-82.958275
-85.741791
-62.847260
-82.855209
-118.661659
-109.893440
-70.704338
-70.967506
-84.751396
-42.282276
-66.916496
-91.983902
-61.924198
-162.582443
-146.907532
-44.476395
-81.935272
-60.165581
-72.625015
-108.292175
-68.288025
-111.638924
-71.367477
-99.574081
-98.329346
-119.611046
-64.613068
-68.306129
-102.318848
-82.996140
-80.386185
-88.243233
-63.640907
-143.060455
-59.472107
-147.704041
-71.828972
-88.991943
-61.452957
-66.681686
-32.866161
-43.525291
-60.645416
-144.554428
-41.385651
-69.311195
-125.188835
-163.433426
-53.246487
-112.662697
-106.800316
-38.901604
-60.973137
-68.622253
-54.110878
-59.696213
-49.545441
-138.092896
-75.342476
-94.550690
-122.614731
-62.613251
-145.344147
-147.682693
-55.880470
-100.927261
-100.160370
-59.801460
-60.055309
-58.658070
-36.509991
-28.389593
-77.464523
-60.480385
-132.167892
-67.845398
-114.057083
-109.938065
-63.676735
-105.764206
-53.951469
-101.831261
-120.869751
-68.990349
-162.782593
-60.546822
-71.483337
-152.684082
-80.650116
-65.719994
-70.238052
-70.719009
-120.288651
-73.825615
-81.060959
-111.470520
-164.121567
-59.371887
-95.731712
-82.783005
-96.740540
-55.939537
-73.194519
-110.588150
-118.054825
-38.695770
-63.938423
-53.143909
-35.673145
-159.977356
-70.778618
-60.814499
88.507721
51.123245
57.299976
51.680527
-98.198601
-154.941956
-64.828140
-64.682625
-45.283127
-58.229927
-117.941093
-80.937645
-58.218693
-126.889610
-56.002895
-64.987160
-57.696087
-66.059235
-51.336475
-61.668922
-64.795357
-69.176506
-38.188435
-98.734680
-137.163498
-72.629860
-147.191666
-48.871063
-52.219975
-146.658203
-79.882202
-72.794952
-72.431740
-105.974098
-89.996529
-94.101837
-65.473778
-89.060890
-160.951355
-121.241974
-99.896996
-118.770386
-168.881699
-100.101479
-95.205788
-65.183830
-92.179840
-98.434044
-145.287613
-96.370682
-70.815674
-107.054611
-94.600502
-65.869026
-94.235466
-117.849075
-90.031235
-142.316772
-139.063599
-75.951790
-63.768692
-81.937279
-30.259331
-88.973915
-29.702490
-68.043655
-59.157822
-115.588104
-87.497292
-55.356052
-63.568398
-119.865822
-71.415123
-66.553551
-51.753117
-167.169022
-60.264244
-78.056297
-81.041054
-67.177231
-66.048744
-111.877853
-74.538559
-56.265339
-72.778389
-56.490849
-134.031998
-70.304375
-124.650177
-58.075668
-116.707123
-86.256783
-82.524925
-62.011639
-64.853790
-68.004250
-164.637421
-143.354904
-74.598778
-110.186615
-59.537834
-98.795433
-57.131889
-82.553856
-69.522964
-54.513081
-81.569008
-55.849594
-74.508835
-121.106216
-69.481598
-91.968224
-85.960373
-77.656120
-118.070374
-106.872131
-91.764702
-86.684509
-60.726936
-75.314964
-92.761925
-100.732964
-114.111839
-114.723160
-99.686172
-67.849350
-61.414387
-147.658661
-58.006924
-68.616104
-46.858509
-61.039391
-124.487297
-53.284302
-120.933372
-129.246826
-103.921585
-141.124985
-64.437599
-68.633476
-117.456528
-74.062019
-60.376144
-130.853516
-51.062202
-93.071655
-73.363380
-56.571739
-74.687141
-152.628113
-146.817703
-71.655678
-60.224136
-66.700653
-62.548138
-128.973984
-86.035233
-59.694374
-60.368843
-75.564766
-148.264908
-151.736710
-83.831337
-50.750771
-95.282845
-95.407661
-61.891960
-65.534859
-66.255219
-131.952438
-69.585785
-66.820068
-69.360291
-62.153091
-56.198635
-102.500015
-62.288185
-167.194473
-54.915558
-78.033340
-87.299507
-115.827461
-155.359894
-126.218025
-156.208511
-60.937653
-67.487030
-95.629044
-108.990051
-105.399025
-72.491684
177.892426
-63.036114
-69.148018
-112.923943
-67.593170
-103.946526
-45.261429
-85.028557
-93.656082
-135.469696
-116.149544
-82.033089
-51.880013
-72.765610
-92.778969
-64.820602
-150.868958
-133.722885
-57.192997
-54.670296
-150.539703
-57.350842
-81.908966
-94.909653
-79.439667
-62.063461
-145.267441
-77.206490
-126.458435
-78.635033
-41.334484
-52.890221
-69.817528
-61.266602
-104.885506
-90.553169
-133.756241
-83.731293
-125.933273
-103.745232
-62.982166
-55.337696
-65.463020
-144.613266
-48.536129
-54.895462
-73.977341
-66.946037
-55.418198
-65.480095
-58.098663
-118.613701
-84.273834
-75.769157
-55.491104
-54.314655
-55.590649
-76.192856
-53.350487
-150.564438
-53.289486
-102.166847
-59.193005
-55.387558
-75.857239
-135.132904
-96.212105
-149.796707
-81.843292
-158.486603
-158.588654
-57.320152
-49.761436
-146.036057
-132.722168
-91.450699
-63.694447
-166.262894
-60.855751
-38.765892
-46.290298
-45.621044
-58.626659
-121.214188
-64.150948
-56.843910
-129.128860
-62.953262
-58.209888
-85.337151
-54.581966
-38.972652
-77.270760
-64.079453
-54.121811
-64.118752
-63.393654
-56.728565
-140.651413
-61.578777
-55.004837
-73.200745
-76.545113
-50.333275
-65.305962
-67.478355
-67.784615
-27.704693
-41.366405
-76.607513
172.834122
-149.680420
-64.267029
-61.524467
-52.987171
-123.807144
-94.486023
-144.065155
-160.997726
-112.646210
-114.928879
-112.579567
-59.748383
-46.408367
-64.013664
-149.725403
-103.289246
-129.841431
-137.341675
-127.944435
-72.248177
-146.586380
-37.465622
-64.826294
-70.090561
-157.498505
-66.887238
-114.225014
-83.086922
179.504639
-120.304298
-55.162746
-136.917358
-130.497086
-54.653114
-74.835213
-110.556999
-93.233727
-31.291008
-58.183762
-90.616714
-53.127632
-107.764763
-113.516266
-143.027664
-53.153687
-46.509735
-122.119568
-35.870419
-60.111782
-124.241516
-50.881203
-81.078796
46.984703
78.702103
47.552177
75.023048
-50.234631
-67.178062
-59.349312
-119.348915
-54.052284
-74.708549
-76.633469
-121.095367
-64.887329
-24.939701
-62.598072
-147.490952
-62.425919
-90.329193
-79.247803
-59.584526
-85.745331
-74.291412
-114.511757
-58.993195
-148.556198
-158.533707
-52.364140
-55.067650
-109.584885
-78.400475
-121.377701
-92.715851
-105.868355
-80.959755
-63.851719
-62.049248
-166.471695
-156.184830
-72.682701
-52.050468
-97.974113
-70.619499
-54.996403
-108.592667
-85.346336
-113.827095
-112.402245
-101.718315
-59.678776
-62.639599
-62.343380
-107.903557
-159.382126
-63.720661
-155.538269
-48.551682
-65.404388
-66.216164
-57.940975
-126.460114
-53.375584
-60.226112
-106.407700
-58.248356
-68.390144
-67.806168
-55.156727
-86.276123
-74.200470
-146.067978
-113.906647
-53.419220
-143.825409
-52.338287
-107.118195
-78.475822
-52.839672
-111.864723
-69.408012
-59.333462
-69.235641
-125.816437
-158.592209
-153.057190
-63.093529
-133.704971
-80.549385
-91.164131
-48.310738
-84.953491
-58.768913
-76.403305
-67.658035
-83.559219
-60.123024
-64.610420
-130.538223
-54.973732
-113.648254
-72.108345
-135.286530
-170.133163
-62.752850
-45.164028
-128.793045
-62.312565
-61.026028
-45.240688
-90.256096
-89.955528
-63.014374
-59.108044
-159.044540
-61.630440
-116.568016
-106.312622
-60.417507
-111.765129
-85.688225
-84.913551
-57.809425
-79.133339
-95.568893
-63.851234
-52.418095
-54.689610
-76.657211
-142.994476
-62.559658
-130.788788
-64.232567
-138.615479
-50.859165
-39.585613
-77.036934
-64.054657
-55.190079
-51.306023
-113.311012
-148.128510
-74.869118
-137.725143
-103.874916
-68.265854
-97.190666
172.542221
-90.200241
-107.601364
-119.251968
-103.766594
-102.865326
-58.536152
-93.181221
-112.380043
-87.268425
-118.665009
-62.438343
-104.336639
-50.286766
-65.250320
-72.441849
-62.358654
-100.969673
-49.758823
-80.752502
-101.015717
-94.426476
-80.129456
-100.371445
-98.759613
-73.445229
-102.951332
-61.683231
-54.895912
-75.415909
-65.200180
-155.313751
-159.695541
-33.755016
-120.420219
-73.342133
-63.083160
-63.674408
-103.395668
-60.374908
-121.963249
-53.632908
-129.940384
-79.723534
-59.411995
-73.097931
-149.811386
-64.307617
-63.351231
-58.355247
-63.345802
-62.594883
-64.246902
-53.696732
-33.613407
-158.799957
-151.724686
-92.630997
-60.877922
-94.735718
-58.411118
-118.091957
-93.489868
-67.176781
-116.358055
-116.540329
-107.526176
-124.773262
-136.130417
-102.736877
-160.684052
-151.275513
-109.983414
-157.621582
-67.046761
-117.800430
-151.060608
-65.093964
-57.673119
-122.567764
-55.126484
-68.205940
-63.863209
-122.479462
-100.926872
-133.448441
-103.499466
-65.736794
-31.042269
-83.052193
-52.788296
-58.782116
-50.278049
-59.431274
-131.637665
-137.464188
-135.419495
-62.187065
-97.472191
-51.379028
-142.575882
-71.696678
-164.699478
-62.013962
-124.164444
-65.586113
-47.288479
-54.392353
-63.731441
-73.259651
-73.507080
-56.275764
-73.280655
-76.393318
-112.134132
-105.061333
-122.950478
-140.314056
-58.855991
-63.224010
-37.106728
-54.331829
-56.628975
-150.794128
-98.525124
-146.539398
-45.971832
-53.204639
-58.897457
-100.547562
-47.616291
-160.897400
-72.723381
-94.294411
-112.732788
-99.801979
-40.312012
-71.738251
-158.625351
-121.707230
-73.073959
-116.016907
-67.685722
-130.764755
-95.127380
-70.925407
-76.278351
-106.530212
-57.156254
-101.992203
-74.751251
-68.710167
-152.117111
-150.866364
-87.709297
-93.981689
-134.258453
-82.067635
-105.911888
-89.629852
-60.627773
-87.594307
-62.375183
-30.555212
-114.464096
-85.531052
-67.991798
-78.001480
-57.694473
-57.271435
-155.917313
-150.078293
-112.569748
-60.692928
-149.685959
-78.818344
-76.963974
-56.443172
-117.770203
-153.138290
-76.988777
-45.200947
-33.705734
-150.267288
-119.292091
-58.421249
-73.184738
-132.472656
-59.035152
-69.787178
-62.295864
-108.840790
-57.435387
-74.763367
-116.945206
-78.568977
-65.286240
-56.549316
-134.926208
-67.847809
-55.872818
-89.675629
-55.722366
-119.642235
-98.956032
-81.311646
-132.337067
-96.146835
-138.835312
-66.564072
-54.937801
-144.067245
-74.365341
-81.637329
-120.936386
-65.221161
-80.131592
-132.322784
-79.654266
-61.803852
-77.668884
-60.536388
-140.507278
-144.047760
-50.109161
-71.302292
-66.453079
-67.559799
-52.861652
-59.285561
-57.651501
-60.762253
-61.236576
-113.572487
-101.460022
-58.768181
-53.142967
-45.430157
-85.601097
-78.462379
-90.649117
-64.966537
-72.394997
-149.741180
-52.919003
-172.757980
-58.168919
-35.706692
-132.306595
-50.982948
-148.811584
-68.704407
-95.723457
-61.495426
-68.370926
-94.626923
-66.224754
68.167633
77.757668
-60.184822
-56.053490
-119.678596
-74.318703
-92.324890
-58.726742
-124.173912
-61.376930
75.137810
60.034531
80.812019
-106.938576
-121.366364
-96.879089
-62.867504
-58.673794
-67.129593
-58.751766
-101.180725
-108.024506
-157.698685
-53.817108
-62.774380
-54.043148
-79.624817
-113.267014
-95.580551
-59.484928
-50.133980
-52.812046
-54.626144
-62.159130
-73.210503
-117.816208
-85.421684
-95.840988
-46.064766
-67.966286
-68.538704
-127.904083
-69.147087
-52.821182
-140.998489
-67.692970
-30.527437
-70.593597
-116.385582
-54.815327
-89.118301
-123.620026
-153.113373
-89.990036
-82.206078
-17.089449
-63.271400
-55.329861
-143.638321
-74.373749
-65.873253
-96.255508
-70.452721
-98.406578
-65.347450
-53.323318
-75.650215
-64.281471
-46.307125
-114.581306
-37.428375
-67.700630
-146.260269
-94.163002
-129.333176
-79.186386
-66.606514
-60.875164
-92.528305
-104.652481
-69.131737
-76.034058
-124.280296
-61.864502
-70.437225
-71.197601
-66.936478
-68.278519
-59.346199
-67.280891
-78.777214
-54.694885
-93.994255
-82.619560
-110.435547
-82.630196
-62.596481
-76.120811
-63.904320
-55.024776
-143.598175
-91.605598
-92.997002
-56.913548
-54.061508
-82.136482
-104.987579
-115.156830
-155.379395
-121.557922
-116.275780
-136.873016
-63.164814
-54.123703
-93.739136
-166.283737
-87.380249
-62.886677
-71.436722
-99.075676
-83.290863
-96.156723
-160.237213
-59.699940
-67.872177
-91.346527
-66.220474
-57.299484
-139.952774
-154.452209
-43.335712
-123.019539
-95.609383
-70.549911
-96.491699
-51.187687
-118.338318
-83.849533
-54.987972
-103.214386
-96.608589
-119.790909
-135.963379
-107.686363
-121.119682
-168.106735
-63.578976
-53.776627
-106.509048
-63.171925
-82.996719
-61.896221
-76.465561
-71.309181
-106.116631
-43.834557
-70.662796
-86.251564
-176.554794
-68.388123
-119.383530
-147.539261
-74.739326
-59.661926
81.450188
41.554291
55.524918
40.624657
63.979691
38.097069
45.236202
52.655899
49.945972
36.309734
54.796448
60.910496
-116.889992
-74.616112
-129.484650
-77.821861
-106.926170
-110.663933
-87.972450
-104.819885
-73.952095
-83.148216
-93.683411
-105.608444
-50.732422
-72.962959
-78.676186
-87.764870
-91.814102
-64.394478
-72.826286
-164.266586
-56.739964
-87.600311
-63.971317
-80.280106
-72.874565
-146.148911
-32.839325
-69.537720
-69.395065
-64.378876
-94.712212
75.948959
36.528969
-60.454071
-45.516888
-124.321045
-71.374077
-74.997742
-49.536209
-58.467350
-123.894363
-62.078609
-54.995190
-63.654873
60.806644
99.621864
-63.153980
-56.867931
-69.961044
-64.595718
-93.226791
-54.013233
-70.491730
-73.730164
-138.770126
-87.916916
-113.994827
-154.048859
-117.359146
-78.655106
-119.232544
-66.690361
-125.646896
-154.211716
-72.989952
-115.033134
-139.767471
-100.579308
-109.571075
-65.471832
-114.277092
-115.708069
-48.365646
-101.289749
-78.909561
-65.241974
-151.492386
-66.129707
-61.870392
-115.187996
-100.686752
-163.916687
-72.141304
-56.701115
-154.575867
-73.566711
-59.044754
-114.451874
-142.365662
-47.091251
-71.483955
-59.538231
-66.679260
-79.175369
-145.778824
-114.461601
-39.448109
-66.081711
-51.806126
-68.545357
-97.218773
-39.483292
-69.201126
-78.183914
-77.916908
-85.864571
-163.042969
-65.922264
-90.552795
-60.359650
-113.836906
-55.544003
-47.231953
-119.085274
-78.619232
-115.058044
-75.997322
-156.676743
-80.024376
-78.614143
-53.039948
-62.036671
-104.153000
-160.825928
-62.481823
-145.388687
-55.081173
-57.681355
-140.354202
-88.589386
-62.440296
-72.414383
-64.676521
-79.689766
-77.606636
-103.886703
-59.830185
-17.508347
-166.136581
-156.798889
-86.659088
-82.358582
-100.422066
-77.023788
-72.650848
-117.533096
-120.108955
-70.119286
-108.976097
-60.449070
-113.080246
-82.933319
-92.972588
-67.421700
-51.665459
-59.429268
-66.510986
-96.182953
-170.618835
-83.170410
-102.022858
-64.054092
-151.874817
-121.450592
-149.193619
-164.571899
-63.096821
-59.491226
-115.698196
-57.670010
-61.616798
-58.894363
-75.915054
-84.431404
-146.020828
-79.949585
-94.492592
-59.372898
-117.917717
-58.414471
-63.966015
-67.709801
-128.438675
-62.940277
-65.717690
-179.523560
-155.674271
-123.942421
-68.865471
-104.873940
-160.909546
-59.510921
-95.572227
-102.228569
-61.363228
-83.314140
-77.818047
-82.418739
-125.932968
-97.236237
-139.938690
-118.297585
-94.293053
-110.246834
-140.725327
-46.386093
-58.733311
-154.354446
-118.219109
-150.055527
-93.086845
-146.376495
-92.353233
-93.875923
-57.675201
-112.237419
-98.096657
-86.946770
-68.116943
-86.283745
-65.450294
-114.734398
-105.480064
-61.906475
-136.309006
-96.994492
-45.475712
-72.381973
-143.055130
-176.990646
-71.001549
-64.501854
-61.355778
-43.044861
-64.019958
-39.396183
-69.253922
-86.075569
-79.537361
-44.146675
-144.651810
-54.474571
-50.623638
-154.034622
-72.747169
-111.918312
-46.043739
-87.715469
-131.515289
-62.672310
-56.446323
-134.417435
-55.617348
-62.345703
-81.959831
-74.213005
-69.174789
-119.601318
-58.863899
-114.251831
-93.925865
-67.135139
-75.231964
-106.860992
-109.379944
-107.209427
-66.325447
-50.897102
-107.088951
-89.053551
-80.087082
-62.247116
-55.435242
-140.372971
-66.954689
-149.774567
-23.312233
-65.111977
-52.757973
-104.291031
-59.513279
-40.038113
-59.664116
-54.204315
-103.442070
-53.706505
-72.608551
-142.427109
-114.871536
-73.028542
-79.397682
-72.486191
-110.134102
-79.824928
-69.781052
-126.507637
-84.113518
-150.695541
-47.182777
-69.758301
-54.804398
-103.049751
-147.627640
-70.254448
-77.667999
-90.875809
-70.062019
-51.840179
-68.847343
-49.765152
-68.065895
-61.590652
-76.158607
-75.756523
-61.140190
-114.786011
-101.656143
-30.969835
-63.468670
-47.481228
-84.547264
-95.567635
-75.060646
-108.587090
-59.806370
-49.443817
-48.095783
-123.568909
-114.756500
-54.558884
-81.145798
-96.281425
-137.994110
-71.912720
-144.428467
-50.925167
-76.307526
-77.943329
-42.263168
-67.112915
-61.430733
-103.306969
-157.478653
-63.101032
-60.351139
-152.410736
-56.100014
-60.720345
-97.999802
-100.867722
-65.321938
-62.917084
-107.171219
-94.880356
-105.559608
-136.951950
-82.551605
-59.363998
-138.986664
-69.903152
-67.947853
-129.647095
-51.466072
-56.930595
-119.096031
-137.848434
-47.995796
-161.176239
-71.454315
-77.073494
-59.075485
-75.279716
-60.535965
-53.533752
-52.333683
-104.749924
-59.223469
-81.634735
-90.064438
-102.752541
-108.018784
-62.521381
-66.808037
-67.152275
-75.974899
-114.576599
-72.053482
-89.202354
-62.399601
-41.866867
-163.620255
-56.356789
-93.603882
-58.702385
-50.821087
-54.730034
-60.029232
-83.875458
-88.975319
-139.544861
-73.639130
-135.832901
-102.538315
-69.992569
-52.270809
-57.828953
-133.617401
-58.102272
-40.994480
-63.125233
-50.133389
-37.287735
-132.392029
-151.947662
-58.287827
-64.969933
-142.005539
-93.653877
-105.916565
-52.074726
-29.409809
-68.619385
-65.805573
-67.642876
-66.153427
-121.622208
-82.323875
-147.646667
-85.905098
-98.608498
-146.393997
-49.851158
-88.961121
-154.462418
-86.058868
-77.611435
-40.560856
-153.184937
-92.482162
-79.774109
-120.264137
-71.310272
-77.847443
-62.611881
-57.516972
-78.196075
-130.436371
-74.877487
-132.147903
-67.493378
-73.485893
-62.682392
-77.275284
-71.483337
-58.525799
-62.762386
-78.884834
-79.246643
-70.827614
-69.192039
-54.231792
-100.473694
-85.710976
-95.675377
-57.741917
-116.044678
-98.394051
-129.322662
-58.331944
-35.448578
-76.422798
-60.988438
-95.484154
-129.396912
-79.978294
-72.360672
-80.186386
-76.589554
-60.008934
-73.690750
-47.270336
-56.511932
-70.615837
-153.328171
-89.951424
-63.479126
-69.163551
-141.572708
-49.834064
-57.215008
-57.237160
-142.984924
-58.356506
-151.780350
-57.568924
-70.229385
-41.251526
-140.404907
-100.965034
-85.571945
-143.029785
-84.726860
-71.412300
-83.576195
-90.751175
-64.333382
-64.006332
-62.494774
-135.157593
-101.069862
-68.072517
-68.199883
-68.625916
-73.927803
-138.264755
-66.657845
-46.532635
-78.658951
-69.607086
-118.522041
-111.990723
-155.468689
-64.478851
-97.982544
-107.624741
-63.471867
-158.698822
-70.080429
-91.510674
-141.838181
-65.765190
-63.113430
-64.427917
-54.826641
-58.546772
-56.653095
-128.899399
-80.285164
-58.394779
-82.150337
-66.054131
-68.285660
-112.615662
-62.383911
-73.365715
-75.003624
-30.927017
-53.115215
-78.138039
-64.749100
-55.468048
-102.023293
-124.849373
-152.693298
-68.386223
-63.153606
-63.577465
-78.097122
-54.183857
-68.740868
-51.945248
-64.276505
-57.470970
-47.064953
-49.604488
-53.705341
-61.399014
-163.376480
-156.863617
-70.146538
-56.450195
-105.750038
-100.852829
-59.807320
-64.168510
-69.177513
-58.623127
-143.698090
-118.947685
-71.956001
-72.339478
-83.952065
-136.295044
-108.095436
-80.166885
-122.525093
-96.628296
-96.350121
-102.105568
-91.075851
-110.999611
-93.777290
-102.230888
-119.540543
-75.866150
-64.374557
-77.227196
-150.211365
-97.196381
-62.030968
-121.421906
-68.648178
-95.900101
-59.525814
-71.178276
-111.943817
-98.764336
-60.153870
-60.506752
-73.712944
-64.563103
-54.824993
-84.919556
-61.880383
-54.714397
-54.226387
-52.905125
-64.530357
-130.329102
-103.442238
-121.847565
-123.386269
-100.156586
-74.911430
-68.548050
-78.313576
-158.262604
-50.571243
-71.992798
-100.602478
-63.867558
-90.867912
-82.414841
-56.280842
-98.817947
-77.315697
-166.070618
-121.486984
-63.119278
-58.144497
-123.338470
-136.311203
-98.410606
-51.815186
-90.829994
-63.770092
-74.004059
-40.364300
-145.413864
-73.232414
-57.674080
-70.149071
-69.970291
-143.895309
-100.610535
-62.372505
155.532944
-164.276505
-49.503998
-63.904709
-52.586967
-83.212784
-78.243744
-60.896843
-93.828674
-77.234734
-66.959183
-62.607533
-74.794281
-73.712021
-114.964676
-36.562843
-50.314484
-77.800674
-30.308456
-69.495880
-43.000717
-90.833199
-67.118217
-55.786259
-159.963791
-57.417496
-77.548683
-126.545830
-148.398788
-55.126472
-60.213966
-158.268570
-58.576244
-169.427338
-176.625473
-47.589359
-114.004898
-67.472961
-101.502975
-92.650291
-94.299240
-119.431847
-124.453346
-95.582611
-150.859406
-82.270668
-111.521996
-129.723831
-82.860207
-124.510437
-50.773067
-77.002151
-67.434303
-42.007252
-89.067863
-64.658134
-98.000999
-85.692795
-74.337303
-67.986580
-162.822556
-83.261917
-90.828766
-67.781784
-79.390343
-75.750916
-28.894526
-144.612152
-65.791695
-42.876797
-51.102932
-109.593483
-78.592796
-59.498425
-75.187279
-56.548409
-60.296223
-113.219925
-90.489418
-139.890228
-58.146908
-60.531960
-61.080235
-64.402756
-84.556450
-64.382668
-57.093105
-73.183342
-63.165676
71.556252
78.459274
43.151482
83.979683
61.099400
-99.486877
-59.325100
-80.359650
-122.095360
-148.082489
-136.315247
-104.270523
-60.820244
-112.218468
-59.628052
-145.344971
-49.481255
-43.479156
-38.623039
-57.561363
-70.356575
-52.763306
-98.897804
-68.507133
-67.899994
-103.553734
65.693703
44.901882
-29.262278
-42.501045
-81.962746
-154.150864
-65.753868
-122.282288
-68.107117
-68.100517
-74.048088
-88.738190
-61.309189
-29.271112
-75.561775
-56.789959
-60.138351
-76.216789
-159.328873
-158.620468
-138.190247
-123.474403
-82.008682
-67.614235
-63.898411
-111.181221
-45.851467
-101.287140
-72.046677
-74.415619
-47.659496
-108.418388
-61.753429
-74.166367
-82.522507
-104.849327
-88.412628
-73.635216
-85.934860
-161.296661
-117.276321
-93.495117
-23.440577
-111.243912
-105.141632
-74.024651
-71.397713
-82.535767
-70.964554
-79.060005
-85.771782
-113.553604
-118.985443
-104.593620
-65.713272
-81.746544
-101.712296
-77.430588
-173.744247
-119.206230
-103.289993
-117.343094
-84.015251
-136.860535
-90.369537
-79.759171
-66.651283
-76.388794
-54.044926
-32.893490
-56.199860
-41.745071
-120.058624
-106.266724
-107.288795
-78.758888
-108.269051
-100.788345
-100.941582
-107.588501
-108.799881
-70.025391
-112.417862
-48.856510
-61.469692
-58.735191
-141.081345
-80.755737
-66.395752
-56.776745
-57.397087
-37.498264
64.041862
43.710281
44.551746
62.168056
58.301376
49.545456
61.576748
-59.159504
-105.453026
-59.010941
-57.801846
-60.806835
-64.857620
-77.758568
-152.311768
-112.800781
-37.413921
-99.459518
-142.453751
-29.081127
-64.151360
-60.886749
-73.175583
-133.193680
-57.809898
-119.261696
-61.152287
-105.238487
-158.156754
-92.542191
-163.679703
-62.894058
-152.492126
-146.620529
-57.866795
-92.842384
-34.020157
-63.233006
-88.035233
-147.201797
-77.940262
-88.988396
-156.994034
-54.370388
-62.608105
-95.887871
-57.720272
-46.805851
-171.252274
-54.370991
-77.175865
-131.692383
-113.551834
54.759430
50.772736
42.922848
33.676815
40.910923
53.703526
67.962883
50.425800
-109.240234
-52.094002
-98.951057
-72.516167
-134.524124
-134.740799
-141.608536
-73.735817
-153.291641
-70.513176
-161.357010
-56.338779
-55.768295
-90.731514
-22.598295
-98.213097
-111.139503
-129.441742
-128.095917
-150.468048
-89.302238
-160.739548
-87.362038
-68.224777
-70.625023
-101.720161
-87.728683
-160.191635
-72.381981
-113.704765
-91.429756
-163.948837
-36.165714
-67.024948
-162.649628
-143.567322
-134.722733
-115.604881
-55.505611
-145.422134
-67.534698
-138.866074
-79.468506
-58.686356
-72.120705
-76.908691
-61.063828
-30.073181
-72.576660
-62.269165
-153.522324
-57.123005
-99.228249
-88.251869
-61.707874
-33.697819
-61.697014
-138.575623
-63.338497
-68.598923
-60.624249
-97.226273
-57.470337
-82.752762
-53.091240
-57.008167
-86.635834
-57.506809
-90.325790
-66.638840
-64.925766
-93.174973
-84.625732
-73.349548
-55.003490
-33.106068
-27.681839
-67.899879
-64.681587
-87.474548
-99.034142
-54.771717
-57.317863
-102.109261
-64.874222
-59.466553
-87.810028
-86.611511
-160.715240
-74.770370
-116.693451
-110.251938
-62.745304
-98.215652
-112.146584
-159.259872
-134.110458
-94.692780
-115.561142
-79.679062
-103.866364
-107.800102
-58.964344
-41.229351
-59.072876
-86.696579
-81.700241
-50.787994
-50.420940
-127.083397
-60.763813
-100.390678
-88.057510
-89.671021
-154.152344
-44.997887
-122.539436
-103.741264
-103.670830
-104.873718
-64.011383
-114.571999
-106.567596
-116.522980
-89.157005
-110.682892
-101.991631
-68.810165
-166.586334
-146.332062
-60.513657
-49.409092
-52.748253
-92.384560
-71.708969
-47.788414
-121.298172
-55.907433
-36.638004
-101.945465
-84.448143
-49.626518
-88.045944
-77.777946
-84.758347
-60.165844
-94.562943
-82.146851
-119.111549
-73.376358
-56.783699
-63.470505
-156.980576
-51.841213
-35.925591
-166.279755
-110.929352
-67.017525
-61.081833
-70.935120
-57.155590
-76.482666
-133.014862
-76.089828
-108.953697
-99.462090
-53.784813
-138.967880
-83.217545
-88.574631
-108.481949
-98.256279
-110.255943
-115.660767
-63.081131
-69.045502
-46.179394
-59.093578
-126.608734
-58.923630
-98.634048
-82.347992
-63.607384
-51.849445
-114.175026
-88.164757
-141.311844
-131.151733
-65.207924
-49.027149
-116.616936
-120.329430
-62.342014
-135.934219
-166.245026
-78.215744
-58.466465
-90.997154
-110.547806
-117.333549
-113.545975
-77.580757
-59.793194
-94.467720
-62.583626
-71.252800
-89.543526
-92.943779
-77.221024
-68.480515
-117.132851
-97.452087
-85.601532
-66.582970
-88.450935
-52.449780
-68.990479
-60.545292
-61.574795
-99.163567
-56.674297
-51.483444
-85.984978
-69.810318
-77.312050
-33.754929
-69.551033
-59.447319
-68.692825
-81.922386
-38.780216
-74.255394
-65.858688
-63.186165
-65.987640
-98.505959
-64.459320
-77.584694
-54.123993
-80.184654
-58.639870
-123.674583
-141.008942
-135.501205
-69.794518
-75.508751
-34.415859
-117.034790
-72.957367
-63.934513
-103.102844
-49.482784
-97.793182
-50.973045
-136.972519
-134.403809
-63.753864
-64.257103
-108.858047
-151.186890
-113.162010
-108.872032
-157.633423
-79.615776
-86.795784
-142.192444
-64.611633
-60.704449
-128.234573
-155.534210
-67.830299
-154.783005
-58.745647
-151.794067
-73.437599
-76.741959
-112.186684
-165.114914
-114.685478
-132.710983
-60.600155
-64.505661
-130.792465
-57.925594
-92.755188
-107.560089
-123.637962
-91.928696
-117.762260
-143.641052
-119.215561
-89.582840
-82.761612
-41.350693
-68.148232
-74.198189
-82.071983
-60.481445
-49.460186
-144.362167
-87.608330
-54.617275
-87.131821
-67.974220
-79.784187
-132.062927
-67.499069
-58.623775
-60.397926
-50.178474
-87.935371
-134.418655
-161.649185
-55.926800
-88.290382
-166.848022
-123.912315
-41.201309
-64.087669
-91.026581
-77.192009
-62.844486
-85.062737
-84.352646
-137.793671
-52.561806
-100.991219
-48.844604
-98.254585
-107.954201
-129.589325
-104.105522
-71.872284
-152.035187
-77.370895
-48.139732
-91.767410
-79.475639
-103.258339
54.299114
55.620548
75.257759
47.242352
84.214523
48.846695
46.562805
72.682632
-108.597954
-124.955925
-147.308594
-71.225677
-111.523964
-134.294296
-65.323975
-61.839462
-70.529541
-60.232513
-68.383621
-66.892044
-58.740223
-65.466629
-66.880402
-154.449966
-62.668137
-132.129059
-86.786018
-81.555481
-58.789421
-36.619228
-56.749905
-104.889954
-84.850060
-71.056572
-69.857437
-56.028801
-67.082939
-89.057571
-138.680756
-65.900925
-32.649147
-77.215797
-76.566139
-82.955017
-77.354485
-86.065018
-61.105881
-113.817589
-62.541389
-61.028927
-71.982658
-139.506332
-161.167038
-65.501350
-32.200764
-55.985336
77.067657
-74.255966
-67.811928
-94.980629
-93.925049
-101.551346
-120.831352
-83.162201
-106.134323
-117.167435
-104.122238
-98.304573
-66.605309
-64.756172
-70.322243
-69.517776
-73.232338
-65.993690
-123.396919
-55.628792
-125.000900
-65.592178
-71.853569
-56.546440
-65.955551
-74.305351
-117.941734
-62.895069
-36.504631
-133.540710
-69.207535
-81.897064
71.089333
-131.164734
-26.954639
-73.206863
-161.948792
-61.093285
-84.251053
-56.938583
-93.963982
-113.688042
-59.172180
-101.619637
-61.260414
-71.010719
-58.621475
-121.756897
-81.481438
-78.046837
55.426991
64.808136
66.904961
77.461563
70.741905
86.737297
-130.199188
-67.574684
-71.752724
-146.664337
-36.377674
-58.874691
-68.005531
-27.548389
-63.350719
-92.849136
-71.443863
-60.320499
-99.794868
-88.332954
-67.356628
-63.664646
-53.774345
-107.616402
-130.110718
-75.082573
-118.028748
-60.380974
-64.596970
-163.670792
-85.834396
-33.375828
-130.994476
-120.528282
-148.425964
-89.811584
-71.967346
-81.311317
-50.209229
-122.489326
-90.453316
-110.967827
-110.275230
-112.853485
-141.282150
-87.541153
30.806307
38.087975
61.421757
42.855873
57.772381
28.241997
67.493286
89.650314
-90.122238
-105.231796
-112.036362
-103.870537
-98.317497
-93.464462
-65.586815
-134.420181
-61.141598
-77.070808
-50.950840
-77.080696
-73.842575
-65.587669
-55.618809
-62.285641
-150.954880
-57.945354
-64.889679
-156.749939
-55.219643
-95.236031
-111.139191
-77.440247
-53.364685
-49.098263
-66.875534
-79.682617
-78.606712
-56.362614
-74.835457
-176.834961
-93.931641
-147.278656
-149.762863
-86.281662
-41.573254
86.479446
58.408180
40.639961
40.614292
-72.638428
-55.959656
-92.647263
-72.143867
-63.146877
-53.438889
-51.111603
-69.977219
-68.940125
-132.652130
-61.745373
-72.161705
-148.892334
-118.530273
-82.503159
-69.714951
-60.347244
-42.024494
-59.486832
-58.954071
-70.103653
-73.203873
-68.112457
-59.272469
-69.719521
-62.159233
-95.522507
-59.405205
-80.708595
-92.242271
-64.009972
-67.901657
-58.413387
-124.412025
-156.628403
-61.087029
-46.389420
-76.192284
-88.228607
-140.086639
-75.271507
-89.179932
-54.467136
-99.351158
-111.972160
-138.823883
-143.975372
-154.513947
-121.482941
-117.224289
-75.046158
-51.231846
-80.626762
-45.103676
-38.054119
-74.923798
-169.321884
-83.439087
-51.195286
-62.122547
-151.121796
-36.943592
-131.412796
-62.780922
-92.601303
-119.854416
-81.607979
-98.858521
-96.323860
-147.785965
-68.194443
-62.141796
-101.357826
-79.499290
-88.365234
-42.030960
-72.687279
-57.096924
-89.203377
-56.728321
-58.926353
-162.954651
-90.477188
-65.262772
-138.946884
-140.205597
-43.842300
-119.774422
-62.364056
-79.417381
-56.994171
-91.693367
-81.201584
-128.784256
-165.054230
-75.988426
-79.768219
-58.617908
-42.896542
-16.819767
-167.020493
-72.407349
-61.788101
-63.563663
-57.664291
-95.643875
-80.600700
-81.379021
-31.341127
-62.390209
-57.555023
-72.748886
-97.211426
-135.139297
-54.647427
-63.172150
-54.160896
-108.956650
-93.750000
-91.189896
-58.138210
-133.971008
-27.936998
-87.811806
-42.760605
-138.108307
-64.448143
-66.096573
-87.582115
-54.247536
-145.554962
-59.021572
-61.338184
-79.594284
-122.033112
-158.766525
-66.106079
-72.111366
-69.143188
-132.416931
-91.488380
-59.134216
-64.145073
-61.276535
-49.879108
-149.482513
-160.445923
-73.765434
-70.906197
-136.178085
-136.131866
-101.811768
-137.019302
-95.350662
-167.905136
-38.160904
-60.981724
-78.587532
-131.152161
-66.452461
-118.406967
-46.007057
-52.507061
88.820824
43.706928
49.491768
70.819908
37.882427
81.088860
51.185486
64.619614
58.923019
80.404510
62.585571
50.672642
48.807793
49.997978
72.125465
66.520767
62.579338
61.603523
56.759689
67.021843
73.829140
85.080109
70.566917
58.647667
78.353531
66.149071
103.418480
79.558151
40.186901
54.355015
78.791550
-71.216942
-62.882809
-52.706299
72.263344
44.267914
-153.057510
-147.577408
-50.687492
-149.994095
-137.608932
-56.174816
-61.888355
-60.312130
-70.418045
-153.780060
-64.264412
-61.652817
-48.011734
-40.226147
-76.131973
-72.694359
-65.578629
-84.375862
-51.623920
-62.936455
-79.300095
-63.333855
-56.502396
-50.263233
-55.785244
-126.652573
-67.310814
-70.588966
-85.618889
-55.524155
-81.045639
-98.770950
-161.348892
-71.755943
-75.293800
-68.428879
-50.394825
-73.060890
-39.019588
-57.936024
-70.100807
-53.468266
-36.195023
-71.226349
-51.474796
-139.803146
-56.840145
-71.438377
-169.522369
-133.324387
-63.729164
-63.956974
-105.901260
-53.952145
-71.072601
52.500332
85.841469
-60.267529
-45.365139
-148.372986
-66.648491
-145.997330
-135.327896
-45.271214
-83.208443
-87.915726
-48.369781
-56.842991
-63.964554
-156.714127
-150.245117
-155.052109
-122.350304
-56.345016
-33.574776
-69.130760
-62.912693
-58.085625
-82.705208
-60.587688
-58.044243
-64.602013
-56.502327
-61.149490
-66.343506
-65.012062
-24.033834
-64.114601
-50.660069
-89.654770
-70.005104
-56.553822
-154.047195
-80.184708
-70.322205
-135.013992
-62.863091
-41.163982
-37.866112
-116.122154
-161.800934
-66.983208
-63.877163
-62.246094
-137.304871
-50.502430
-55.122459
-76.009430
-56.812229
-71.184875
-28.068987
-47.580536
-96.558723
-95.047646
-56.861950
-121.399178
-103.295952
-132.943115
-169.403091
-144.846405
-81.163010
-128.010162
-62.868793
-43.572399
-98.752785
-58.071808
-147.958160
-54.385700
-74.081306
-52.528355
-46.929947
-141.439087
-61.821171
-22.341068
-110.196236
-117.540009
-59.308666
-51.186745
-162.002213
-59.583649
-80.476830
-149.435822
-66.308594
-69.752701
-59.085308
-57.798233
-63.136940
-113.220757
-65.706886
-58.160995
-61.237698
-86.430298
-54.556408
-76.194099
-77.192513
-55.744190
-84.130333
-153.963013
-86.665565
-61.211788
-79.316132
-103.615242
-103.890480
-64.534599
-82.411873
-114.164978
-64.448395
-76.931686
-124.202408
-50.187115
-65.905319
-94.758430
-59.856701
-56.688240
-88.546906
-71.219864
-96.467308
-92.591286
-132.664139
-151.980286
-58.026333
-47.970898
-99.328224
-132.312988
-48.146137
-76.359665
-63.937153
-92.529343
-64.764816
-130.048630
-67.048401
-52.399330
-147.305130
-46.709633
-60.931000
79.603409
82.982582
-160.217758
-102.346558
-58.998379
-116.028381
-57.117477
-59.765709
-91.079544
-83.508736
-82.581062
-47.927185
-102.066124
-79.756699
-98.425644
-107.671150
-154.385880
-105.882591
-85.589821
-69.722816
-61.766846
-55.244152
-59.031124
-66.968948
-136.151306
-58.885818
-65.441856
-59.560791
-156.641144
-58.944763
-152.062836
-90.835388
-112.587975
-63.653679
-103.127197
-107.312576
-75.383034
-148.348724
-89.250595
-66.296555
-61.796242
-102.959045
-21.266861
-111.113838
-139.350449
-77.639244
-60.626217
-131.519714
-100.362251
-91.735611
-57.607849
-98.714920
-65.204567
-99.964577
-82.726608
-106.476936
-94.351112
-75.962486
-80.116821
-62.754326
-96.597969
-77.692635
-65.796562
-67.983727
-68.416367
-53.932243
-68.664017
-60.114365
-68.033791
-82.568207
-65.943275
-75.984528
-120.410629
-81.916672
-174.259933
-95.765518
-76.135086
-91.212959
-96.182663
-112.704712
-98.745636
-111.657928
-135.140381
-101.285164
-55.362122
-78.847801
-72.137253
-63.750702
-123.601395
-75.576805
-99.869026
-144.535202
-66.181328
-110.846046
-104.069351
-63.552525
-151.702454
-155.458755
-92.267586
-58.824017
-63.729698
-56.577484
-119.173706
-60.804405
-38.457981
-49.518337
-55.514908
-54.683029
-143.710205
-136.204651
-99.936501
-57.201946
-104.587761
-81.239883
-53.013947
-95.413467
-55.759449
-72.442001
-63.647659
-80.267548
-111.177216
-60.070389
-72.806953
-55.933281
-59.185936
-50.355789
-116.308815
-55.320663
-157.223175
-55.135025
-72.995880
-134.547928
-151.898926
-116.161415
-64.827026
-71.512474
-65.833588
-76.364861
-76.353531
-130.788010
-64.440392
-136.946976
-151.715698
-79.622971
-79.849922
-74.697319
-138.803452
-122.918579
-157.816620
-133.557281
-32.065472
-57.908890
-50.633404
-78.098923
-62.026638
-66.075821
-80.875786
-55.692783
-130.310684
-68.102943
-94.884262
-65.432114
-65.417252
-86.899200
-74.554016
-61.753620
-84.165077
-150.939911
-144.650208
-66.005424
-76.778481
-44.280914
-37.407093
-161.169464
-68.259811
103.854019
-64.507858
-84.942772
-81.027847
-69.412193
-123.651978
-72.267830
-139.908249
-56.296902
-136.843155
-163.811676
-53.833927
-58.238197
-86.883392
-63.730137
-68.284195
-64.763107
-80.539780
-88.143082
-66.013695
-57.149277
-143.833054
-62.935417
-65.111832
-156.258179
-65.741104
-66.285217
-75.372421
-156.809433
-107.820702
-68.391121
-84.288429
-91.811676
-97.747955
-78.208839
-129.807007
-149.542084
-68.557938
-95.422752
-69.786812
-100.577835
-129.765701
-50.393082
-75.606361
-68.608223
-98.013725
-132.442719
-89.417953
-80.295593
-61.444420
-147.015579
-47.800095
-139.063950
-66.751198
-163.318115
96.933601
36.134365
55.946724
40.494991
50.916759
56.065311
68.607330
31.185043
69.181236
57.733871
-76.922226
-54.515690
-110.207634
-81.498726
-75.777725
-42.423332
-49.600731
-101.547134
-127.817368
-60.352669
-67.231613
-67.816628
-63.942295
-74.364716
-55.081322
-60.844627
-52.300541
-82.698929
-158.520309
-54.996761
-55.266041
-68.882607
-77.265694
-73.716125
-63.988659
-94.145378
-72.733940
-53.736759
-93.355919
-59.992916
-66.492088
-68.933067
-70.701439
-91.067375
-80.591827
-75.706856
-58.592182
-85.765335
-99.447266
-64.126099
-53.587986
-87.299263
-117.467010
-58.410011
-89.173241
-82.182419
-83.276970
-100.868050
-81.046120
-139.230103
-49.926727
-67.037628
-66.733429
-144.009308
-123.714172
-96.340660
-30.514988
-143.014053
-72.444366
-90.526855
-90.390076
-42.010521
-53.553070
-65.392120
-73.941986
-79.725632
-61.247204
-147.605118
-82.340965
-80.535568
-80.795181
-120.396255
-95.803276
-106.985596
-148.483719
-148.856094
-64.591125
-53.018082
-56.872005
-146.627853
-69.315430
-176.089081
-50.313744
-51.547115
-60.157597
-77.749603
-51.210575
-82.223373
-29.335272
-171.025940
-81.196289
-154.925659
-57.760933
-143.070480
-59.834648
-81.290833
-113.200836
-37.944057
-72.014313
-57.538624
-54.173920
-70.992409
-68.058716
-63.729336
-62.802376
-32.879025
-67.153519
-102.407104
-67.696648
-79.278809
-141.019379
-110.629875
-106.873634
-57.140816
-61.530930
-75.669472
-69.315369
-118.494812
-87.832405
-76.347237
-155.026688
-68.291351
-73.772614
-150.464478
-65.308273
-162.288803
-66.503838
-63.911564
-50.993221
-90.298347
-97.364143
-128.211533
-100.219040
-75.375122
-73.015045
-54.785065
-71.202820
-123.126465
-65.318283
-102.126129
-143.721786
-144.877762
-133.449615
-56.786823
-67.263992
70.647606
80.688148
54.018143
65.373711
68.097839
54.554630
65.470055
50.156242
86.711060
26.624697
61.939377
-57.862209
-144.000488
-90.877663
-159.200409
-22.412224
-84.434715
-83.532555
-120.806618
-78.089111
-57.750660
83.641335
71.925972
-69.454132
-51.125877
-77.426811
-71.516861
-158.659225
-61.079659
-71.119789
-107.136086
-73.595009
-52.513939
-165.455933
-123.551437
-154.201904
-62.776081
-68.232658
-63.642250
-42.437168
-113.520561
-63.608250
-86.598915
-69.457649
-103.608498
-138.121841
-157.798508
-99.019676
-68.182991
-62.807255
-36.201710
-65.265022
-48.301842
-117.718071
-69.272789
-62.526772
-142.448608
-148.394562
-63.900486
-54.770306
-92.190529
-128.207428
-77.885323
-116.116844
-60.399441
-93.370338
-63.547688
-72.787529
-90.895409
-90.419815
-60.564022
-116.983406
-95.099205
-101.730751
-94.087013
-64.280418
-56.306835
-75.149834
-61.069489
-61.273582
-61.362881
-153.543167
-62.195568
-67.003922
-51.602077
-86.779930
-103.852638
-78.909126
-106.551994
-97.499428
-54.572884
-92.188400
-109.165611
-94.389854
-118.048584
-115.773384
-67.215981
-156.856873
-80.347275
-67.237579
-115.639847
-110.376030
-69.896645
-69.237930
-67.796799
-149.372223
-65.547188
-144.808716
-30.073553
-77.393364
-82.118584
-77.613564
-65.558723
-53.366524
-118.713463
-138.628845
-74.162750
-120.529350
-75.400978
-103.306335
-141.413132
-68.735573
-114.141533
-151.378403
-69.538696
-45.117813
-98.100319
-71.396019
-115.136810
-103.749435
-65.754242
-70.630699
-59.326698
-129.613632
-145.314026
-57.449730
-83.941360
-66.245605
-130.979202
-72.061302
-73.089462
-78.719238
-61.943111
-62.380177
-70.791275
-52.256916
-19.567032
-64.703293
-131.523865
-99.867699
-55.538521
-60.169659
-60.904163
-146.181351
-52.846085
-58.224232
-58.611023
-172.229477
-94.342239
-66.199402
-56.170448
-139.163315
-63.561062
-151.415344
-61.435970
-83.445831
-156.429840
-100.122444
-151.392944
-87.495773
-60.820366
-104.881050
-68.438316
-153.042435
-58.254230
-39.551510
-86.219612
-55.855289
-62.560226
-71.162704
-153.532227
-69.800346
-73.807503
-67.630569
-54.334469
-58.620354
-79.158051
-24.767582
-151.418686
-87.518112
42.045074
105.880768
-61.983593
-67.343872
-121.877182
-65.429573
-52.472446
-84.444107
-162.056122
-103.185295
-52.775558
-73.481117
-77.452202
-70.808304
-155.183228
-45.954098
-148.940567
163.588745
-117.014809
-62.208302
-163.009262
-79.748070
-64.142845
-89.095894
-89.861397
-63.080330
-69.786728
-53.276249
-58.321636
-75.935341
-68.786354
-62.290531
-82.366905
-69.845772
-75.244827
-128.287033
-149.497284
-65.548721
-81.259521
-122.819061
-75.066345
-163.394882
-95.460358
-81.075203
-45.594242
-61.011787
-56.287872
161.847534
-166.278671
-160.249649
-68.672821
-53.844604
-115.777878
-92.446991
-81.337769
-77.534836
-92.683220
-101.506065
-62.588963
-62.100792
-65.960831
-60.284210
-53.679340
-109.587906
-65.527443
-65.230270
-148.392517
-147.285538
-100.871399
-64.742729
-149.090515
-84.968872
-132.635864
-59.196323
-48.740768
-67.589981
-62.271500
-96.114594
-70.326073
-103.347046
-77.090157
-108.702576
-40.605133
-80.462425
-153.219284
-80.160843
-102.178658
-60.843758
-39.933144
-84.537605
-62.001556
-80.790550
-124.010414
-59.424957
-74.287048
-90.999031
-58.703316
-54.814159
-116.342857
-162.251907
-98.466454
-89.775063
-132.960114
-62.181232
-159.199097
-133.874893
-73.297417
-120.314896
-45.087269
-141.525589
-60.149750
-142.808899
-102.375626
-82.276871
-83.636024
-91.476540
-98.229095
-165.925888
-75.766731
-165.438095
-96.429169
-56.180611
-56.677563
-59.278381
-128.624496
-46.870632
-102.852425
-118.640160
-55.302551
-126.593124
-156.254288
-162.869919
-57.868336
-95.738617
-50.812641
-62.803703
-71.903992
-38.558098
-42.451824
-167.492752
-59.104137
-65.988640
-63.448299
-68.252907
-140.102173
-80.324661
-76.627495
-55.046951
-60.926651
-61.822155
-67.935593
-59.828342
-62.168686
-69.192017
-123.244476
-80.917351
-46.780033
-75.327782
-62.873260
-53.501476
-56.011787
-28.249178
-68.046326
-66.142693
-60.840836
-55.828346
-69.718155
-93.600540
-102.159111
-129.168488
-136.889862
-46.827572
-156.648804
-143.875107
-53.531120
-155.819595
-95.174736
-55.479733
-64.448128
-93.248032
-121.317978
-51.307106
-120.583870
-100.775764
-163.849365
-144.058609
-86.836227
-100.346870
-41.185268
-34.591011
-63.180870
84.773582
-68.708664
-61.289825
-58.107994
-132.102219
-118.055305
-96.242020
-138.003433
-117.328003
-177.639740
-90.785362
-114.785736
-104.297348
-119.276527
-104.079292
-95.191856
-117.204170
-85.488724
-59.984943
-101.111816
-77.085876
-163.231110
-120.612991
-59.387611
-94.874725
-92.061256
-62.167053
-123.031960
-155.140060
-72.228745
-82.385735
-124.941582
-77.455048
-145.896317
-64.076355
-117.704208
-64.395195
-130.050598
-56.108799
-63.105042
-85.340942
-82.680969
-84.856247
-138.425690
-65.284859
-63.679764
-35.991825
-82.452690
-68.192734
-134.225128
-159.219421
-81.852455
-74.955086
-37.805012
-114.797432
-110.949799
-87.471596
-67.384621
-114.283882
-76.706528
-88.005539
-57.312782
-163.513245
-157.648422
-69.036156
-80.407822
-61.545540
-91.357300
-65.550835
-100.959030
-48.696377
-42.960182
-45.302784
-93.863541
-61.873917
-101.909492
-139.560501
-125.406921
-117.206886
-156.479446
-93.043816
-95.714676
-84.981743
-70.940285
-70.788300
-116.234238
-131.373108
-63.642906
-81.697220
-63.283455
-60.931950
-135.766800
-159.248444
-83.483978
-52.394634
-93.129425
-94.040482
-77.298431
-124.314453
-63.198528
-96.843636
-96.066162
-143.962601
-65.519310
-63.396301
-139.681534
-129.783539
-63.842873
-62.853031
-66.051491
-41.284130
-76.228462
-51.525951
-79.333176
-76.390587
-59.875389
-47.037117
-51.307724
-116.378716
-90.592842
-66.778954
-73.109398
-73.442551
-66.724350
-134.508957
-58.869999
-53.030434
-63.769444
-75.776489
-66.399719
-58.399868
-30.555878
-65.851784
-79.184029
-92.607330
-110.333801
-67.012451
-59.431828
-70.522835
-87.550125
-131.604782
-55.577274
-71.124947
-111.649155
-124.708839
-95.327187
-77.251373
-72.119270
-59.840206
-97.396774
-74.042809
-170.359955
-116.624992
-81.581360
-65.421951
-62.468128
-160.709274
-69.081657
-65.754501
-117.739174
-96.382828
-77.879608
-77.003555
-95.183022
-103.232239
-83.821770
-116.727165
-79.355316
-93.923134
-119.011215
-99.092613
-74.111732
-109.522453
-80.303108
-28.684683
-75.269638
-54.561699
-59.382236
-66.792526
-83.438354
-123.356255
-36.466610
-52.439758
-49.405975
-71.649666
-72.031067
-61.516975
-68.016106
-144.086380
-50.795399
-145.120529
-49.300816
-85.739281
-110.881218
-123.770645
-39.527943
-52.558304
-52.789570
-82.088249
-65.710579
-80.606819
-155.863846
-36.853859
-73.888443
-66.418732
-57.706371
-135.943146
-67.181137
-178.461105
-55.858734
60.152115
-154.796982
-159.913055
-68.865364
167.656021
-154.446808
-114.377625
-122.499298
-82.344078
-47.214115
-55.094398
-55.474590
-94.983734
-67.911873
-107.541367
-69.785233
-70.174141
-62.171207
-84.505783
-133.178101
-36.128551
-74.385254
-71.189026
-91.074265
-137.382538
-61.126366
-80.553932
-69.019394
-79.829239
-103.537086
-61.016605
-80.302109
-110.511200
-55.462173
-103.466408
-96.496460
-96.012184
-95.114426
-165.727020
-62.153351
-68.635368
-111.087852
-128.724167
-82.870903
-69.693085
-81.907509
-160.329254
-51.747196
-75.182976
-100.263702
-95.089371
-156.518539
-58.199467
-97.094635
-55.450546
-68.887482
-68.517487
-65.199478
-77.932106
-113.654778
-59.153828
-66.192650
-124.683891
-65.522926
-100.540695
-66.131927
-60.762985
-61.854027
-147.353867
-63.269222
-46.300369
-105.111450
-68.928680
-54.399899
-60.013954
-65.197922
-106.016846
-96.861832
-69.670448
-53.605400
-67.652290
-109.982353
-51.814800
-54.932331
-111.034424
-97.515999
-158.520020
-123.126816
-34.161030
-66.441948
-58.610371
-79.476120
-152.020844
-70.003120
-55.318733
-95.743439
-64.804817
-61.523876
-87.901108
-69.631683
-63.288715
-98.421494
-63.852894
-120.875748
-159.612900
-57.350868
-65.259689
-87.625519
-122.807877
-61.745056
-166.022446
-64.838089
-108.020691
-61.245785
-18.280405
-125.999741
-70.236069
-30.310093
-95.522369
-51.172073
-58.601147
-61.435055
-66.607826
-58.351627
-76.232719
-62.576836
-142.378357
-36.791348
-104.363533
-83.160149
-121.515358
-68.519958
-134.200485
-86.065575
-48.098625
-140.301605
-75.296844
-86.573517
-97.149727
-59.268848
-56.499241
-47.191467
-105.509247
34.261723
-42.583050
-53.899494
-66.386116
-67.496178
-126.421959
-69.192680
-53.549030
-115.576424
-162.508011
-75.462982
-69.321030
-63.902481
-42.963295
-123.092407
-61.878094
-68.778877
-66.924004
-82.447670
-60.676468
-57.014870
-55.494911
-107.348808
-72.954628
-90.531555
-35.776199
-110.581993
-175.341309
-146.428207
-88.376373
-82.213577
-68.762848
-96.017052
-100.525772
-136.340271
-90.032570
-104.372192
-88.747414
-99.556915
-93.136269
-58.974972
-70.821671
-49.052471
-60.556343
-116.801888
-70.533859
-146.708054
-84.339828
-148.678879
-165.346420
-149.168121
-57.888657
-101.496567
-129.722473
-51.815983
-101.992126
-147.784576
-97.805695
-118.332817
-61.154854
-60.707333
-157.690353
-152.916473
-28.931475
-86.870049
-43.182388
-63.119488
-51.230984
-78.692818
-95.840271
-53.687584
-137.604660
-96.411255
-106.582146
-57.405621
-59.256821
-94.939499
-64.939934
-69.317566
-51.936565
-73.823837
-61.110096
-140.359680
-74.385918
-69.691292
-57.443691
-76.645439
-81.926636
-81.737862
-77.329094
-94.220573
-155.655548
-71.803902
-104.765076
-108.671967
-59.182384
-158.162796
-117.062111
-74.315979
-104.529045
-63.909237
-118.747177
-60.939217
-55.579144
-67.545677
-102.336502
-126.381248
-103.540565
-99.764626
-112.002228
-36.280102
-72.804657
-89.268700
-92.055557
-57.072670
-123.402290
-138.310699
-61.576370
-37.845993
-60.981899
-67.341919
-64.536415
-59.032394
-63.389759
-49.656757
-66.438927
-158.714600
-53.701859
-86.104965
-164.185593
-67.533699
-55.652187
-50.038109
-85.517570
-42.553082
-154.719757
-87.830696
-102.607887
-65.959328
-63.241608
-148.489975
-94.081818
-61.335903
51.981766
-46.402317
-77.631691
-84.295769
-55.720203
-78.057335
-62.882050
-56.359772
-126.515877
-61.053795
-122.131592
-70.886490
-73.918861
-95.112801
-63.390469
-117.174606
-151.275406
-122.639511
103.818306
70.689232
60.642391
-69.649338
-97.897690
-98.471977
-105.831963
-80.734146
-81.356834
-83.617401
-111.932518
-61.108921
-74.354088
-60.526222
-78.707550
-45.357708
-127.528816
-72.597816
-62.529301
-63.298187
116.364441
88.566574
-114.611473
-150.955811
-63.326668
-54.241245
-131.736893
-65.092339
-108.603668
-83.887550
-36.666210
-138.001587
-97.823097
-58.260574
-69.609924
-150.015686
-97.413506
-68.616913
-54.086967
-62.458130
-58.273804
-52.122845
-150.623871
-68.271339
76.411598
53.259167
40.635479
-147.126495
-73.667061
-66.578201
-64.519165
-52.731911
-73.726204
-71.242004
-90.564690
-143.201584
-146.705536
-68.923546
-107.118942
-125.290909
-142.663483
-47.189419
-68.364655
-56.370964
-134.121872
-48.120987
-85.440331
-77.299377
-71.155907
-73.902451
-134.711014
-56.644524
-62.131664
-107.904091
-149.263412
-125.470924
-63.154827
-63.363464
-77.905083
-87.371964
-124.019409
-69.771721
-47.385506
-106.110893
-94.666039
-95.533928
-57.224079
-82.984535
-65.196053
-78.796326
-67.940926
-83.291435
-46.330742
-101.976601
-111.903549
-156.881302
-147.325790
-92.832489
-103.709381
-149.140747
-127.571312
-116.523720
-129.439377
-61.457668
-150.371414
-94.946045
-57.769382
-133.444702
-92.883316
-105.156044
-157.437378
-56.795444
-98.454643
-138.430328
-78.453011
-83.630310
-90.462021
-70.263565
-102.443672
-36.279732
-83.740562
-121.472450
-60.487511
-114.166985
-117.258057
-90.856346
-54.047272
-72.798546
-74.923172
-97.562828
-63.157021
-55.937271
-70.457588
-75.687660
-81.323189
-60.023098
-92.641853
-72.608925
-78.384987
-64.721657
-76.831520
-72.553368
-131.365906
-73.160980
-68.663300
-105.741295
-61.947403
-79.943237
-50.457226
-92.320656
-57.348576
-50.633480
-67.599609
-138.877335
-125.213806
-67.924858
-76.471573
-76.648872
-93.712646
-53.314350
-50.049988
-86.888283
-136.199875
-65.077400
-62.386364
-58.435905
-139.466492
-68.125618
-83.347435
-87.969910
-60.551701
-66.201332
-66.029617
-51.814739
-155.415131
-120.042961
-111.478859
-101.674973
-117.976387
-54.664459
-149.043518
-66.907898
-64.744659
-72.517784
-118.689461
-47.254642
-55.929531
-60.160965
-116.539085
-96.957047
-71.381012
-60.021881
-31.002708
-118.959404
-38.318226
-127.903252
-84.746971
-20.355093
-55.752377
-127.539955
-168.570160
-84.872978
-64.994614
-54.232372
-164.337189
-95.498917
-58.745239
-135.255203
-93.001579
-132.140793
-68.124069
-55.150700
-54.780815
-37.462437
-66.362877
-61.617252
-75.779869
-53.194927
-58.198605
-88.635330
-63.102715
-64.813545
-63.234940
-82.009888
-67.154160
-47.275669
-63.660072
-87.814293
-69.892128
-94.651611
-96.748009
-81.749672
-102.816307
-54.661179
-46.611782
-58.941776
-87.410240
-85.707939
-78.459297
-86.865967
-36.216866
-129.365921
-108.253876
-143.969925
-42.040577
-137.783356
176.568115
-164.838013
-67.545807
-136.560638
-70.852409
-55.965431
-113.638092
-133.854996
-124.236191
-79.086090
-65.507507
-48.713535
-55.703182
-114.162109
-65.794807
-75.404572
-95.588318
-66.098175
-153.641953
-55.047680
-114.298294
-150.236191
-64.716957
-126.786293
-69.390144
-119.855003
-71.748016
-124.462540
-85.750694
-111.835365
-78.096420
-82.723106
-95.422020
-60.424187
-86.612167
-135.099579
-139.368546
-83.126587
-143.714111
-67.628265
-48.622719
-63.926579
-60.698578
-149.133087
-69.405731
-56.910103
-56.360840
-74.130775
-78.531609
-72.113625
-137.897278
-40.501495
-170.201096
-61.545956
-46.264782
-57.708408
-149.931473
-70.235535
-130.565704
-95.515938
-120.684875
-79.390289
-103.056076
-66.489754
-70.380135
-131.321411
-79.568916
-129.808060
-64.649223
-167.720047
-163.141312
-124.406448
-74.393883
-145.397858
-54.947754
-62.323238
-85.815056
-56.927101
-79.018539
-31.834391
-89.628525
-144.491684
-57.895199
-64.106667
-60.023167
-148.186523
-109.752815
-51.882832
-68.704063
-44.258930
-62.016201
-69.152054
-99.102417
-166.226761
-158.708710
-65.503891
-67.093956
-137.376968
-81.984344
-132.347244
-139.678650
-68.609642
-131.895844
-57.500595
-90.076721
-92.692413
-166.922485
-148.567001
-31.281288
-105.145805
-76.413582
-104.235405
-62.305317
-156.300613
-24.109264
-54.839298
-154.283966
-113.787384
-159.262222
-62.055347
-110.525978
-84.055649
-80.703316
-59.251690
-93.086357
-108.141388
-72.178307
-117.028397
-96.595894
-56.906143
-92.711548
-112.487572
-30.978157
-64.567070
-165.049210
-73.026436
-93.748581
-79.460396
-59.972248
-142.289352
-73.426102
-83.318520
-60.589581
-136.442444
-69.859245
-86.838135
-70.705101
-144.292679
-58.680065
-55.984459
-98.280212
-60.582134
-68.226059
-60.543400
-63.227173
-83.994934
-76.604759
-88.191010
-65.725731
-108.240211
-88.675095
-63.819721
-119.157837
-99.414024
-101.178627
-92.420502
-61.342358
-67.648827
-49.587864
-63.274349
-90.281044
-53.068905
-61.110806
-76.916611
-97.837036
-80.209084
-69.946243
-78.042877
-109.471588
-39.356445
-59.369537
-79.948219
-73.540550
-122.615852
-145.167542
-75.773872
-124.642502
-90.509735
-126.683403
-131.317841
-61.906197
-79.232483
-61.475018
-56.317318
-87.203903
-143.529709
-59.709614
-108.282700
-104.272903
-123.153740
-60.871758
-151.473633
-57.891567
-63.743885
-153.105652
-143.320816
-148.367142
-138.906754
-63.300358
-68.063675
-146.985779
-116.927834
-53.185577
-97.826439
-97.436676
-65.622498
-91.250565
-84.304008
-92.008629
-160.881088
-168.333527
-84.289482
-107.810425
-92.934250
-58.363258
-120.856422
-84.112503
-113.539482
-63.174343
-64.471298
-151.629150
-54.447334
-128.809341
-104.150795
-71.152245
-68.036278
74.417953
35.352219
53.584419
42.947235
66.520660
51.225819
40.837509
98.489235
68.429176
57.079865
59.489758
-161.193146
-85.401993
-89.368286
-79.614960
-128.977798
-133.673584
-121.669159
-124.427803
-77.764587
-114.615692
-78.449760
-70.743263
-106.780251
-102.449921
-41.680882
-119.582123
-146.463898
-65.751823
-63.983528
-45.858299
-68.378922
-55.525650
-142.629852
-81.772263
-60.436146
-35.940422
-72.775574
-88.152779
-83.591255
-85.942520
-71.672447
-62.305820
-163.227936
-155.643723
69.949524
87.938202
78.203583
64.911362
48.353695
70.435112
68.972832
-53.211346
-68.990265
-57.095036
-101.864784
-71.219627
-93.631233
-95.081886
-93.985374
-82.864799
-60.654633
-52.699810
-66.899094
-63.834957
-77.401108
-60.340252
-122.850998
-160.645782
-140.216385
-52.939125
-124.964996
-73.594551
-95.599403
-162.057968
-56.030983
-65.563652
-132.211548
-60.769714
-59.312935
-59.986954
-68.939415
-133.649628
-153.033051
-79.742424
-121.871223
-96.678764
-60.785812
-37.287567
-112.304474
-78.932549
-49.661346
-81.199280
-135.725571
-101.969673
-54.721355
-61.585190
-84.412735
-167.044418
-54.217545
-120.493668
-55.483158
-124.490845
-83.181442
-106.945732
-96.915009
-104.263100
-76.879005
-52.575401
-153.835327
-68.282692
-59.639397
-66.980186
-70.969879
-85.832787
-91.197807
-49.965755
-92.689537
-105.109566
-167.315002
-91.515068
-62.378201
-88.677383
-29.855316
-100.232018
-52.711590
-56.871986
-112.079399
-63.288906
-96.661606
-56.147400
-87.959671
-83.426651
-123.813301
-65.561592
-88.871124
-43.167816
-64.424599
-60.504921
-120.910583
-115.487755
-72.338806
-56.445114
-68.780617
-70.894051
-158.324570
-69.446686
-65.867981
-89.066605
-92.937935
-99.148872
-39.859035
-133.860275
-132.360504
-122.438431
-112.659286
-95.725693
-88.208321
-61.014854
-56.100060
-63.914242
-159.001068
-48.186497
-50.731476
-62.467937
-117.962074
-53.058270
79.049767
55.544041
50.896111
50.384418
66.800598
34.219456
-179.707916
-94.661026
-72.257629
-56.247406
-79.631462
-127.164413
-72.038956
-99.078873
-118.736710
-104.535782
-160.637741
-99.044846
-100.594223
-61.200069
-152.937561
178.604355
-66.381973
-69.993607
-50.648853
-78.347084
-74.073349
-120.329857
-153.465195
-84.121048
-103.848495
-57.933819
-158.775009
-102.987801
-54.670990
-66.884857
-63.508598
-82.838272
-62.665329
-62.281635
-107.282990
-55.867760
-88.043945
-63.351871
-76.527702
-117.441978
-59.335865
-60.279858
-44.780895
-81.689407
-51.893440
-42.932671
-64.303490
-54.744274
-91.101151
-166.587479
-101.214859
-115.021278
-88.686150
-114.486618
-98.207420
-65.131096
-88.156868
-153.358810
-89.612511
-55.057003
-66.274857
-60.893341
-66.454414
-63.326881
-68.902382
-107.035843
-76.308334
-62.385769
-59.114853
-95.602875
-120.066048
-71.036453
-132.579422
-58.541836
-49.224583
-68.836487
-130.654419
-63.724125
-117.681763
-68.131203
-54.460606
-137.857193
-114.986053
-137.759079
-62.788860
-108.534523
-129.852646
-158.050949
-79.171509
-151.733597
-150.826523
-128.115479
-113.437759
-98.262939
-120.190285
-71.607689
-110.184647
-73.537750
-96.212006
-111.312897
-107.904350
154.282990
-114.775383
-140.544357
-111.197601
-62.316292
-60.536106
-71.830086
-120.650970
-50.877377
-72.753197
-41.144394
-65.454910
-58.893581
-147.128448
-68.046715
-122.016472
-50.395733
-73.153435
-75.095467
-54.821133
-70.813400
-60.238316
-93.978165
-86.582283
163.040039
-84.475548
-61.099255
-156.053146
-148.999969
-72.681152
-49.242233
-108.326347
-59.355003
-101.353706
-81.814102
-56.938572
-149.049301
-47.132202
-67.330078
-52.397823
-88.008507
-74.081383
-76.096985
-53.588684
-57.082817
-49.249084
-112.017464
-71.159195
-147.620728
-131.717056
-55.383083
-62.240654
-89.092354
-79.703835
-36.238907
-96.172722
-62.008266
-54.116692
-63.880951
-63.229099
-85.100014
-36.578571
-57.484768
-69.962265
-69.383743
-101.044502
-60.020981
-156.667709
-96.487206
-66.231308
-72.047180
-125.054787
-93.626198
-98.034195
-113.680717
-67.324600
-58.404041
-77.967346
-60.883709
-94.799385
-151.660095
-147.285751
-27.116220
-66.937546
-101.024879
-60.478889
-101.530464
-120.690445
-30.437569
-65.743553
-103.570854
-91.278015
-68.566559
-126.271637
-63.572460
-107.931473
-60.208340
-64.055466
-49.304668
-75.512695
-70.185020
-43.445148
-69.590164
-71.244186
-69.079048
-74.828537
-81.224983
-78.414650
-56.991688
-80.278290
-81.161476
-83.883759
-28.637373
-82.165237
-86.459648
-69.102303
-120.428398
-84.434128
-122.884758
-71.406891
-59.798950
-83.985901
-92.573845
-88.265411
-58.759357
-71.637566
-51.423878
-164.697159
-22.172539
-49.186577
-59.854420
-53.520496
-59.509346
-54.750584
-118.465981
-84.903503
-44.944645
-82.202644
-88.876167
-63.363976
-61.343208
-135.824127
-75.669746
-130.585648
-32.113285
-67.005943
-80.575699
-70.676834
-59.864193
-70.868599
-57.190498
-59.262630
-105.184540
-91.419601
-54.383900
-128.308685
-97.949005
-98.365349
-63.451721
-31.639080
-53.845989
-95.764122
-46.834705
-154.541855
-63.811401
-142.541870
-79.949127
-89.124199
-74.817871
-80.274681
-91.173988
-97.156769
-59.899826
-41.320335
-98.326241
-39.982044
-110.647667
-68.607925
-59.573002
-59.557373
-58.129955
-77.475105
-51.959728
-36.374695
-156.254608
-73.261551
-63.657578
-58.867046
-78.491486
-155.402573
-61.630779
-115.069901
-96.842842
-77.604965
-97.715721
-84.977943
-108.265381
-158.257507
-84.324738
-114.285378
-94.319122
-131.248535
-156.884384
-55.048100
-47.977119
-144.649750
-79.273109
-91.487129
-143.024536
-126.861000
-57.862137
-61.900375
-125.625214
-72.846542
-97.340004
-40.289021
-83.069054
-96.388397
-72.749710
-63.449898
-42.856060
-81.332619
-98.415527
-106.475052
-59.472980
-137.715027
-96.926140
-59.652241
-145.330490
-71.173378
-65.789871
-56.184086
-105.639526
-94.506836
-68.398911
-143.441757
-109.513161
-50.193970
-77.486015
-43.172459
-61.397850
-102.698669
-83.057678
-66.983734
-71.614365
-102.164001
-105.363739
-101.369629
-101.058792
-131.001389
-99.983002
-101.060272
-103.928711
-136.144272
-77.401649
-124.205238
-36.041752
-167.291092
-106.449783
-58.811203
-69.682137
-50.530319
-77.932625
-65.004410
-52.129528
-45.068703
-80.855232
-150.575958
-53.525433
-67.116348
-54.016479
-51.110966
-64.855850
-76.205421
-103.482864
-97.247269
-73.372093
-66.906555
-69.804214
-46.332561
-67.077248
-76.257698
-61.714436
-56.370964
-51.672184
-52.694473
-66.987732
-74.010689
-104.152687
-67.466225
-113.928368
-86.934967
-146.324570
-94.949104
-147.926132
-92.859833
-110.442612
-66.901390
-49.826439
-54.968410
-69.016327
-128.515244
-50.686695
-60.139389
-49.616375
-72.166626
-136.335159
-158.144470
-122.567055
-71.290871
-120.071251
-135.596603
-170.742889
-80.415070
-92.170830
-68.496651
-95.247726
-74.005615
-98.566460
-59.226971
-108.526123
-75.182350
-179.620499
-100.400215
-154.089066
-52.629894
-149.314423
-78.871140
-141.665771
-34.587597
-84.126549
-68.446335
-77.090279
-93.577820
-157.523453
-57.421700
-159.822601
-84.928215
-67.910194
-32.187088
-111.000008
-75.897263
-66.199684
-64.904800
-62.916584
-66.454041
-64.605133
-53.184566
-56.851173
-80.836288
-83.899498
-82.330063
-122.114006
-99.093788
-89.382072
-61.443703
-75.212029
-101.948212
-122.781738
-146.981949
-52.903515
-44.654610
64.820854
47.771587
49.701904
80.575363
-149.697250
-142.970627
-77.423622
-84.130592
-48.306000
-98.884735
-121.511711
-74.571678
-63.095371
-67.428207
-133.968903
-59.977467
-62.641670
-57.508324
-62.327766
-67.988731
-58.616276
-58.925705
-54.363449
-78.491920
-54.120876
-119.165077
-84.193748
-70.559502
-91.068848
-17.767399
-100.299675
-71.489090
-74.491196
-74.273674
-59.106499
-148.554276
-68.315193
-82.515289
-127.467445
-175.932327
-106.742889
-125.841423
-104.148102
-96.350273
-71.285919
-65.676376
-76.115814
-55.240326
-70.062981
-68.714348
-72.919434
-152.298904
-127.483192
-79.780464
-119.954361
-90.106461
-58.552212
-67.840279
-81.722198
-78.801483
-144.760712
-58.309082
-128.389603
-55.674187
-105.561440
-32.533058
-86.797974
-39.075165
-85.477127
-81.921158
-87.023125
-75.329796
-106.513290
-58.045246
-104.096451
-128.838593
-53.722916
-72.578926
-69.112350
-82.536995
-104.491867
-113.813637
-114.616592
-144.167953
-153.069305
-75.501732
-63.437012
-87.318108
-60.281868
-64.937767
-77.488548
-89.482697
-49.218292
-112.568832
-64.980057
-67.857819
-114.504944
-77.690605
-57.490704
-54.751461
-67.993614
-118.035568
-140.791107
-111.516464
-122.518929
-103.166885
-149.559586
-100.706970
-56.726208
-148.581375
-100.601463
-96.646027
-62.449657
-109.141724
-158.584259
-66.293793
-58.830204
-66.301506
-57.120594
-63.141113
-50.648117
-61.359539
-79.471489
-60.521606
-150.090851
-66.872948
-132.979355
-145.882614
-157.741241
-65.626740
-69.500801
-106.819969
-78.478737
-68.782738
-74.161583
-106.763443
-70.507294
-112.770363
-157.520264
-81.133545
-62.737389
-44.332882
-99.441742
-59.262386
-154.823303
-74.789497
-74.363930
-83.245354
-74.234337
-148.016800
-99.460060
-85.930000
-90.576736
-55.460545
-72.836708
-63.990688
-138.466476
-152.582672
-110.221672
-56.768005
-107.370964
-59.883614
-105.487221
-107.379150
-44.109100
-56.319530
-57.157619
-31.769714
-73.037582
-103.764938
-151.265289
-70.436104
-76.714043
-60.352478
-70.794472
-55.953262
-74.855560
-78.794281
-85.642326
-122.760872
-112.071228
-36.374054
-63.148975
-96.825333
-96.022583
-55.669743
-99.229897
-158.409393
-113.544617
-125.303352
-64.470589
-98.127251
-136.350113
-72.881577
-64.836739
-37.274429
-148.452225
-143.991379
-72.742958
-107.563141
-148.121155
-65.213524
-105.839310
-72.118370
-91.098663
-62.477848
-139.931107
-73.926788
-62.683483
-48.712051
-47.334515
-92.038536
-62.144711
-139.138107
-75.305237
-58.078972
178.909439
-69.366470
-106.838776
-155.042404
-154.898026
-71.077980
-75.872520
-51.051430
-83.489975
-47.642441
-101.087494
-100.904686
-64.711975
-56.711971
-46.947113
-146.275177
-63.922188
-59.207859
-106.920120
-62.259792
-104.535805
-98.296906
-157.308334
-81.573120
-84.039787
-74.756973
-68.653419
-143.524612
-66.253128
-159.141495
-50.613987
-59.482311
-88.524933
-85.602615
-62.724491
-66.417480
-138.891052
-60.873074
-123.657616
-37.185951
-67.972824
-146.151321
-112.682129
-146.554611
-98.430840
-138.863251
-91.650993
-65.744354
-79.146835
-127.318985
-45.393471
-38.520298
-93.774612
-151.046432
-70.112946
-70.203064
-118.114479
-66.477768
-51.371101
-108.957970
-74.729584
-61.495125
-99.329636
-170.908142
-59.090786
-76.327972
-104.276047
-106.665695
-164.064880
-66.677612
-148.808258
-107.969231
-128.804276
-65.165291
-119.661575
-62.972183
-152.415955
-165.889389
-67.116844
-68.172638
79.469627
62.065681
-147.538635
-53.072598
-72.867943
-55.667282
-63.462002
-91.909340
-67.145187
-63.008450
-54.118572
-59.568161
-55.929272
-149.719955
-55.054436
-58.430504
-90.964485
-95.509666
-63.235321
-141.411194
-112.687531
-64.106728
-96.137520
-80.687279
-110.238365
-81.175476
-60.237572
-71.473442
-115.112175
-82.708496
-112.086472
-112.496407
-116.611183
-85.646896
-136.752258
-65.127480
-73.371040
-40.004478
-55.280731
-110.139648
-77.723732
-62.884510
-56.007771
-89.467896
-92.490982
-55.224308
67.942467
65.026375
41.262642
48.218575
54.283775
-57.742435
-75.324265
-147.612442
-63.896500
-69.293129
-154.802292
-30.371387
-86.522003
-101.366516
-86.423378
-136.192383
-66.172035
-154.257355
-63.835567
-141.392700
-61.483871
-89.792244
-87.324661
-63.399399
-82.902336
-74.008324
-74.464149
-87.673782
-150.836441
-71.301445
-47.982918
-87.215645
-151.636749
-122.919861
-116.227386
-174.205597
-87.108803
-157.427078
-43.732922
-161.473007
-83.257790
-68.817284
-67.050362
-66.781868
-134.981583
-136.864365
-64.238480
-67.909439
-72.603065
-59.075005
-75.891235
-65.726685
-66.965294
-72.506248
-42.885220
-66.086349
-55.295643
-61.242916
-70.008720
-95.877052
-145.159821
-78.102051
-135.295212
-144.210831
-68.115639
-51.140896
-65.727501
-48.410774
-76.040504
-49.846519
-39.261021
-72.472099
-85.242317
-60.112148
-121.030220
-148.391968
-154.407104
-65.358475
-104.826569
-60.092194
-86.352051
-94.015663
-54.086285
-67.467758
-68.771233
-79.602768
-53.532768
-84.521866
-76.570541
-111.505470
-102.963234
-105.411598
-99.904564
-54.040554
-68.347748
-144.587967
-81.760040
-112.986015
-102.992592
-64.631493
-83.991920
-117.905151
-149.787292
-103.868507
-120.726128
-106.777069
-113.355400
-97.404953
-78.352417
-134.764130
-86.176170
-43.552876
-91.624229
-45.728409
-42.531212
-59.274822
-106.009476
-64.255814
-147.531723
-55.076912
-73.052971
-107.769875
-125.947586
-101.695412
-61.302994
-111.691628
-165.503952
-57.274632
-82.394203
-134.787903
-69.198196
-138.486618
-60.492023
-76.309509
-68.549934
-68.811485
-156.204941
-135.769104
-82.242836
-62.464214
-123.793755
-79.479286
-62.338989
-73.700859
-54.756962
-55.610229
-57.984035
-59.024498
-57.250183
-101.914993
-135.683319
-56.588753
-63.970387
-60.151840
-65.599915
-103.334221
-54.467941
-65.468269
-70.031502
-58.805290
-146.187332
-55.113922
-55.364849
-60.565372
-76.271347
-113.672768
-110.528099
-108.901695
-58.485691
-155.992065
-77.651932
-127.960541
-59.925644
-70.996864
-56.284760
-44.769222
-57.533665
-81.035439
-35.043976
-38.048050
-114.212395
-121.316147
-108.387070
-160.987045
-137.618301
-145.191528
-70.587601
-75.913132
-50.943546
-91.943764
-98.963982
-51.719448
-93.740364
-77.124542
-99.137360
-55.332371
-72.462440
-121.957855
-71.510719
-55.070889
-97.033730
-106.607323
-71.107468
-33.073544
-94.316177
-55.198376
-59.226635
-148.352325
-82.586136
-65.088860
-68.138596
-88.898590
-69.737709
-91.075531
-76.881615
-42.332535
-69.530495
-78.857262
-44.417439
-110.680702
-127.832558
-64.601128
-159.681992
-99.980164
-100.457565
-121.828217
-53.001850
-68.162453
-96.481400
-106.506470
-98.247932
-149.225266
-52.281502
-65.828583
-110.885612
-98.618088
-90.967941
-71.157166
-75.633621
-72.283066
-112.822815
-100.714073
-93.251724
-102.644005
-102.240601
-72.017578
-120.882675
-63.524097
-113.216339
-70.319740
-54.066406
-95.485291
-67.852425
-103.223335
-77.651436
-168.469376
-66.722801
-62.849991
-67.852394
-96.258606
-74.460709
-78.534821
-72.114937
-47.700905
-59.809238
-56.440777
-131.454819
-160.974579
-55.881451
-56.030663
-68.029060
-62.860508
-60.033226
-59.228352
-46.639061
-64.411743
-99.268349
-55.531059
-69.840149
-158.334518
-64.090302
-74.668159
-76.746758
-56.206337
-67.621651
-129.706345
-163.734360
-134.174713
-69.274803
-38.697384
-52.276707
-90.507141
-106.610146
-58.053074
-65.313416
-50.067623
-95.689926
-91.605026
-98.042999
-145.045975
-99.763229
-103.950912
-158.212601
-157.634247
-67.702911
-64.999939
-54.832970
168.761963
-90.858047
-161.935059
-125.108116
-100.191505
-64.244568
-67.350639
-72.404724
-96.836128
-94.629631
-137.256409
-96.904984
-108.350616
-145.808441
-158.345779
-66.371346
-73.617523
-151.296799
-69.533905
-153.599014
-58.004791
-89.563301
-155.295593
-123.282295
-59.257374
-159.135437
-87.966240
-75.247086
-64.591980
-125.613991
-86.905373
-122.026817
-71.942741
-122.837616
-58.811813
-59.923126
-94.496071
-96.707970
-50.279636
-132.388046
-143.472626
-66.043373
-56.889320
-45.490883
-136.715714
-123.855217
-90.909775
-49.864067
-83.111649
-98.548195
-68.364769
-68.215134
-53.294991
-55.362000
-58.883858
-55.701984
-68.059883
-79.918449
-63.155212
-51.571918
-104.184418
-64.844208
-126.631592
-76.807053
-51.086105
-90.415291
-75.491356
-61.816002
-164.977432
-40.341343
-81.718445
-164.197769
-57.459278
-58.260609
-69.680458
-76.678322
-98.292137
-67.335449
-121.593178
-59.927681
-143.296936
-55.476173
-54.331234
-87.477913
-130.289703
-62.156151
-68.645416
-64.087318
-72.939865
-100.388023
-58.715820
-74.846909
-128.272964
-103.215874
-167.294525
-90.468864
-130.698715
-139.751968
-66.511932
-56.011692
-43.357388
53.720509
-51.424244
-82.827065
-54.250359
-48.894222
-149.289169
-66.141876
-106.086128
-79.862328
-149.654861
-42.822903
-106.454781
-66.843719
-66.031982
-55.040585
-68.313332
-140.233566
-90.925575
-54.734741
-77.814957
-75.787743
-164.543259
-136.643448
-65.169662
-94.521309
-110.010330
-53.351440
-53.805683
-54.488731
-48.961075
-68.982956
-65.707703
-58.701149
-76.802490
-61.850254
-125.358673
-55.011467
-153.942932
-59.196728
-58.128006
-81.633942
-77.706833
66.016457
-56.162895
-88.253563
-113.362122
-81.570107
-93.572876
-60.118679
-107.226341
-108.811081
-78.546555
-76.440132
-63.411629
-71.879829
-132.222244
-102.725632
-52.335957
-96.596893
-153.823380
-84.373947
-104.223457
-113.750946
-125.133102
-78.786674
-76.596558
-74.863358
-90.075012
-97.904709
-86.407387
-46.486115
-178.588181
-76.048828
-78.002434
-149.294250
-94.210678
-72.613266
-137.281082
-137.257050
-115.799980
-101.832504
-59.372810
-50.914181
-146.114563
-133.921539
-71.290253
-66.636299
-57.770012
-57.275333
-41.713188
-86.631554
-110.665604
-60.943424
-106.450844
-73.148468
-123.498283
-127.888840
-75.827858
-134.856049
-72.982323
-61.871964
-54.643650
-59.079376
58.498383
-62.846302
-138.221115
-76.248360
-133.778946
-30.045662
-38.406189
-68.406433
-99.912529
-87.074928
-107.875946
-146.855850
-78.605743
-47.233604
-88.291122
-151.031570
-72.799248
-120.750061
-143.336655
-69.157036
-82.320419
-68.076706
-58.719528
-55.165432
-79.016388
-87.609276
-62.862358
-42.585140
-76.957603
-61.189407
-79.095718
-117.504097
-102.860878
-125.474487
-58.459824
-159.007339
-151.161606
-60.325573
-132.505219
-78.536797
-67.457138
-47.213909
-79.775902
-57.551483
-71.855095
-124.605331
-50.835167
-142.451202
-62.594151
-65.635895
-148.722565
-64.928802
-114.794724
-61.920319
-64.409630
-117.398598
-137.425537
-69.548462
-144.957321
-73.498566
-76.834518
-52.596340
-144.940247
-130.205200
-93.327675
-159.394089
-117.772209
-95.375237
-63.752346
-151.050247
-124.983490
-61.975132
-55.374771
-57.935787
-59.456348
-52.859768
-128.046906
-125.293228
-77.971375
-48.120514
-90.411346
-131.237976
-92.427940
-44.126610
-118.898369
-70.851135
-134.106720
-56.600563
-98.224838
-58.653221
-55.019329
-66.740646
-41.910355
-87.243996
-54.651493
-60.746162
-37.998589
-64.773888
-118.354988
-74.867462
-71.032936
-153.369843
-43.556225
-73.215767
-164.904480
-40.726681
-66.324562
-142.252090
-121.428764
-100.190323
-117.958206
-56.113689
-109.426430
-108.074745
-113.043159
-141.321655
-145.882278
-34.390156
-130.854431
-81.327957
-70.007477
-58.028587
-35.976906
-91.030075
-77.030998
-76.091637
-147.256485
-82.102165
-63.763630
-61.856621
-58.903076
-75.430710
-62.027016
-106.383850
-101.065178
-88.569595
-67.043152
-119.178490
-111.836067
-118.234749
-78.607872
-76.848602
-141.388275
-64.887589
-127.021187
-126.378960
-113.168411
-65.936287
-59.521236
-60.475784
-112.031906
-76.969170
-105.978546
-55.486668
-47.852779
-58.884853
-79.310265
-79.045143
-161.094376
-107.995880
-53.512432
-49.740486
-64.766457
-63.599686
-61.541618
-41.332382
-66.415459
-88.118927
-84.686134
-124.874275
-74.674988
-52.844952
-92.512291
-95.616089
-74.187752
-117.075859
-67.586655
-63.991798
-86.784950
-61.799690
-164.552307
-92.325653
-113.959007
-70.482193
-58.740322
-56.790958
-36.186150
-64.306282
-88.084297
-54.253567
-63.641689
-45.972252
-67.176437
-146.194199
-78.067108
-113.988640
-88.622963
-68.477707
-89.978287
-55.058285
-149.309341
-63.923737
-60.482716
-69.569008
-68.765846
-179.587875
-65.029716
-59.216488
-94.550659
-61.325245
-89.688644
-154.770187
-80.307068
-110.815651
-71.508186
-109.184929
-123.159477
-152.750961
-67.682175
-141.519730
-85.994827
-96.463783
-74.068779
-99.340591
-98.756866
-91.284477
-112.059631
-102.452858
-128.002213
-68.922981
-104.810181
-82.939034
-60.562641
-47.447731
-107.569542
-162.488312
-107.775024
-73.796379
-64.348137
-78.501320
-73.077423
-123.741135
-64.853729
-55.832485
-103.528633
-143.573441
-38.443142
-55.746010
-144.776093
-60.698208
-57.848709
-63.857498
-139.707748
-64.324203
-62.227871
-67.722549
-93.094345
-39.975914
-68.882553
-75.115677
-62.308697
-61.275135
-57.636768
-58.910179
-86.626526
-75.329002
-154.608856
-63.687336
-79.494217
-72.745079
-70.255539
-84.756592
-115.260498
-71.547813
-57.607826
-97.756950
-69.991974
-72.877075
-79.465073
-84.288170
-92.629631
-80.744720
-71.996231
-160.536346
-72.993553
-64.816071
-69.023972
-107.660370
-63.481060
-99.155525
-97.925125
-114.729294
-69.171745
-60.161873
-125.777985
-121.267052
-128.613342
-158.926453
-55.516750
-88.170578
-104.444283
-41.381657
-93.786514
-107.287666
-39.362228
-61.652714
-68.434685
-141.927536
-63.572678
-89.347160
-77.765800
-51.898186
-79.333778
-46.939167
-84.138977
-48.928562
-123.032616
-110.407440
-75.796646
-153.814590
-54.239792
-61.904781
-96.159790
-48.872616
-122.646996
-60.694710
-118.824738
-59.269653
-56.279705
-74.106468
-170.789261
-58.897011
-96.105728
-64.045135
-86.591217
-62.304497
-110.714203
-58.316116
-56.634552
-105.727890
-86.500313
-85.124046
-63.600914
-141.548523
-151.972931
-44.367847
-44.680840
-160.979172
-101.004242
87.350342
-43.347015
-80.413391
-36.049786
-81.711708
-108.031296
-79.988472
-117.930244
-64.016808
-56.046707
-149.874115
-145.341797
-56.742592
-57.395920
-58.960484
-54.866772
-160.821594
-152.400116
-76.069153
-84.314362
-105.302147
-112.264153
-70.052208
-68.469437
-100.966003
-103.747055
-104.979935
-110.004875
-75.933876
-120.748199
-116.705185
-72.662903
-66.322060
-80.022232
-73.290627
-96.725258
-154.068375
-76.774628
-60.572189
-97.730232
-62.032253
-110.065697
-120.249054
-68.463951
-84.425804
-150.380447
-142.298447
-165.710648
-55.807140
-70.844818
-71.251854
-68.067276
-53.211826
-153.726166
-64.479652
-70.938507
-79.272293
-83.686241
-161.095016
-84.424400
-153.861115
-111.896523
-144.536682
-67.856163
-158.020172
-100.927597
-63.285873
-144.218582
-140.870956
-137.331238
-28.263468
-57.456566
-105.340767
-65.303848
-78.291855
-56.073761
-63.517445
-137.147705
-97.615303
-62.115131
-108.743477
-96.967590
-35.321178
-66.837357
-81.729599
-35.886570
-60.907436
-87.279518
-79.670914
-74.961357
-92.834343
-73.114510
-131.243042
-126.414230
-64.871620
-66.397949
-45.950409
-65.574074
-62.385155
-69.115051
-160.353546
-64.896423
-53.512199
-153.464294
-55.138565
-76.750389
-63.848057
-81.228256
-56.243515
-81.961800
-74.087662
-75.292213
-66.967491
-143.319794
-69.153969
-72.911514
-77.224350
-129.039017
-55.894447
-59.592262
-100.844643
-97.133659
-117.051079
-91.498817
-108.822037
-133.051437
-76.170059
-61.035545
-62.699970
-75.366440
-97.698662
-85.401207
-117.453072
-169.084732
-141.979080
-107.967583
-150.037857
-66.210602
-122.455452
-90.063583
-89.598969
-54.102825
-65.995850
-130.209869
-84.752151
-154.009293
-108.135384
-98.373703
-62.329258
-76.016136
-49.841190
-103.129913
-127.794090
-62.436626
-59.615295
-90.873795
-106.417007
-114.588470
-59.228371
-69.390739
-61.670326
-55.808937
-66.230453
-167.070328
-55.781170
-64.503166
-57.748180
-94.075768
-65.823517
-179.733109
-164.294342
-72.678535
-74.205360
-55.214157
-72.039818
-130.947937
-76.898430
-66.657661
-102.513611
-153.773193
-54.929543
-133.288712
-57.903465
-98.349442
-99.166916
-110.832550
-48.554573
-52.066456
-58.823055
-51.391750
-72.278137
-69.024239
-84.545769
-166.898621
-102.842232
-60.567356
-54.813808
-94.448357
-96.434334
-52.378483
-58.290718
-99.832977
-75.811874
-105.770287
-63.041740
-95.415939
-109.177101
-139.218674
-61.803204
-115.443237
-103.300186
-80.211136
-60.484982
-113.483147
-59.013844
-45.166595
-92.289520
-127.015419
-57.404739
-54.798687
-67.549759
-44.578175
-150.892487
-146.502151
-160.605484
177.445480
-159.734131
-158.679062
-58.422382
-58.879150
-90.693916
-60.252518
-84.438629
-93.261124
-100.270355
-37.012375
-143.975037
-87.951546
-79.986145
-72.170128
-62.884518
-68.424309
-72.811089
-54.364559
-155.172821
-102.955536
-108.857407
-63.444271
-70.505424
-105.454453
-77.002480
-71.215271
-60.577900
-95.391777
-58.864937
-131.234253
-50.199680
-95.785416
-103.883461
-95.389160
-103.718109
-117.856194
-77.807274
-56.244347
-137.932571
-56.209084
-62.535664
-109.220131
-73.000755
-69.440369
-154.108887
-123.369331
-67.749008
-84.728333
-42.347126
-60.715923
-60.581848
-154.721344
-73.946556
-56.466690
-67.661690
-66.458061
-142.482178
-47.553986
-79.377518
-57.420879
-147.136597
-148.237411
70.879311
-161.894699
-155.017456
-51.379215
-112.349274
-66.448654
-145.296646
-40.335690
-67.205383
-85.498001
-53.270763
-61.689301
-118.477974
-122.375587
-29.208475
-154.481339
-133.063065
-77.628075
-26.183159
-141.570389
-61.020805
-57.449215
79.801529
74.539848
47.264072
55.508232
60.464996
47.251930
38.386108
-72.508736
-152.847153
-65.209961
-36.189133
-76.101334
-171.874084
-83.497917
-59.864624
-69.057663
-104.805359
-125.373756
-120.375465
-111.980293
-60.945663
-116.428108
-60.283875
-140.616135
-73.787827
-145.924194
-111.730690
-64.563049
-56.696484
-57.708374
-55.746033
-77.382027
-83.250511
-63.718983
-78.167503
-59.057434
-64.049088
-59.893940
-151.964218
-28.671118
-55.869350
-58.965157
-60.200668
-61.994877
-147.492020
-83.353088
-53.542248
-58.563385
-91.223282
-49.095928
-55.934990
-29.886137
-167.963043
-61.439468
-97.395012
-56.888279
-53.917160
-68.110008
-77.469460
-124.338562
-42.651794
-33.085686
-72.007950
-57.556561
-58.730743
-160.148041
-57.722977
-73.506424
-66.438286
-145.665771
-78.778221
-59.542828
-63.893700
-126.689484
-27.734282
-102.624695
-72.868561
-98.091370
-81.658150
-113.183731
-170.087021
-61.803413
-104.000938
-31.884125
-149.639893
-57.945210
-58.907722
-72.826515
-41.673962
-144.058777
-58.764881
-147.554947
-144.877869
-61.383194
-96.260078
-52.639488
-148.675064
-78.909843
-119.363274
-69.459404
-60.466850
-83.251022
-53.531590
-59.589832
-127.629250
63.552509
50.791031
49.158535
56.792000
-58.516487
-162.442169
-79.065697
-62.591576
-56.708603
-121.403519
-156.453537
-104.221809
-102.095627
-54.679020
-61.875923
-95.282265
-87.581985
-144.805054
-110.282608
-65.672607
-60.181976
-98.058449
-31.578821
-58.290142
-55.820427
-131.810684
-37.384583
-163.097961
-65.057251
-64.293755
-86.934448
-64.781799
-74.174568
-133.240448
-61.523602
-116.455399
-34.842434
-74.236900
-83.703247
-60.389839
-59.422001
-62.171608
-78.377609
-91.029716
-85.216820
-96.394814
-95.979286
-70.392654
-110.125038
-135.769760
-71.375450
-71.318031
-42.390862
-93.179092
-95.888527
-103.422012
-117.030029
-118.601501
-109.770622
-114.182961
-63.858242
-74.728500
-70.685249
-71.479515
-32.635601
79.191803
54.657417
60.525848
68.290878
-76.444046
-66.817581
-71.956314
-59.272091
-70.742638
-162.439285
-47.462223
-65.512527
-58.124470
-147.040222
-67.179565
-53.016567
166.505280
-52.163567
-88.633209
-64.130051
-104.036125
-103.780090
-106.057289
-69.299149
-69.204140
-122.571495
-128.316818
-88.850143
-122.466255
-39.861744
-58.271515
-63.665855
-61.282013
-142.302170
-59.777218
-45.169861
-166.450455
-48.798820
-148.474274
-80.657356
-125.854263
-104.460098
-56.288670
-54.033440
-96.698059
-59.476227
-110.442856
-113.541893
-91.205406
-87.138664
-51.835865
-126.362595
-106.791534
-61.966572
-135.431534
-90.201752
-134.274307
-72.522095
-137.678635
-109.751160
-63.784061
-47.620968
-47.579277
-54.088982
-56.715816
-92.708893
-111.262421
-74.119843
-150.831238
-120.546410
-56.053612
-65.027077
-66.245483
-42.440876
-48.603069
-44.927540
-44.434196
-61.702080
-57.988979
-77.099785
-65.593506
-83.165993
-36.825500
-43.576908
-60.307697
-61.056053
-158.344772
-105.098778
-62.489937
-168.344940
-61.858738
-87.205017
-112.156715
-87.001259
-61.236851
-80.580338
-101.387543
-157.468872
-73.441841
-66.721016
-74.303123
-158.150879
-62.235260
-158.342224
-162.786072
-112.972252
-60.527725
-71.949699
-112.513535
-86.471786
-100.838646
-62.247269
-164.592239
-55.321987
-59.883011
-74.370605
-92.254738
-84.405968
-59.809093
-59.629951
-59.977337
-47.440197
-62.590950
-73.013199
-113.972549
-149.569595
-61.719913
-90.889793
-82.536957
-59.028378
-102.451782
-51.474434
-98.204636
-67.990540
-64.744591
-45.496212
-152.580795
-145.620819
-64.782372
-89.444038
-66.751541
-59.178997
-57.871151
-160.385757
-67.111877
-62.323299
-96.723633
-97.507645
-99.457985
-64.801666
-108.840271
-68.482674
-127.439865
-114.140388
-56.855541
-124.778969
-61.757393
-77.556946
-102.653175
-52.951820
-66.558426
-87.784164
-160.254364
-105.376930
-64.345963
-79.945351
-58.564838
-62.889538
-72.682816
-67.676300
-77.356293
-58.664150
-108.252602
-38.145527
-149.425491
-95.051979
-132.044830
-67.458862
79.271774
-44.832188
-61.904377
-69.369560
-114.156090
-52.275345
-62.133312
-110.856956
-95.601463
-59.781536
-64.157471
-60.771763
-141.008148
-83.757355
-58.815857
-116.755463
-41.802414
-156.278122
-152.513489
-153.119904
-60.994377
-112.272240
-178.873062
-125.809944
-158.537338
-74.238159
-69.287918
-80.885796
-109.932037
-102.045921
-92.771423
-89.840889
-70.285835
-61.867359
-70.911461
-84.211731
-54.887024
-73.469009
-68.945786
-63.367172
-74.459702
-166.433792
-54.582958
-89.306137
-112.033005
-97.674706
-60.969265
-133.364624
-65.405411
-139.137192
-71.182602
-65.103592
-52.839886
-118.662758
-69.476830
-62.625427
-166.695969
-59.224724
-76.911331
-104.811989
-75.537872
-62.307354
-62.811760
-96.649414
-90.937828
-144.847534
-63.840260
-101.096786
-125.594307
-60.287849
-47.924717
-60.197212
-133.505768
-149.345963
-149.879578
-123.725540
-59.972191
-75.579575
-148.709106
-103.500992
-102.262337
-66.798126
-40.676003
-72.765755
-65.523972
-97.195168
-99.682144
-109.986855
-101.334976
-97.865768
-79.591675
-106.607994
-126.529274
-86.660233
-76.151093
-112.787109
-129.000717
-61.102310
-77.484093
-63.776566
-162.159775
-53.142677
-64.842995
-65.887733
-62.091484
-55.126816
-52.059341
-49.590351
-75.106186
-49.547657
-53.741512
-146.339432
-61.968849
-81.206604
-104.916496
-63.411514
-71.381393
-60.481480
-139.234711
-57.758507
-150.889328
-59.252781
-113.064316
-57.915874
-81.643349
-95.203720
-73.689346
-55.160370
-73.536636
-42.916004
-131.556000
-115.887047
-78.941734
-54.746540
-76.021431
-61.499363
-30.087528
-87.892998
-59.315800
-156.326172
-61.140442
-160.498367
-63.566669
-59.083893
-66.226082
-89.163788
-50.747375
-65.439835
-98.394905
-31.380835
-91.139572
-71.590790
-53.647453
-23.515804
-61.440914
-85.462997
-35.269337
-62.798149
-35.966385
-161.210907
-140.605804
-62.530571
-96.991402
-142.140732
-92.775276
-65.424835
-63.190960
-51.575836
-58.970524
-55.425365
79.485756
62.470936
48.426582
34.684860
64.709274
58.863373
52.645519
73.758759
52.877289
-43.770275
-173.828369
80.936752
51.068199
65.600639
79.876122
44.475483
62.603638
68.087502
62.813393
-76.809967
-65.185707
-55.489803
-56.938183
-120.888580
-99.643257
-83.255951
-49.924881
-58.862534
-62.759613
-103.202278
-147.695709
-77.413773
-61.428165
-154.284332
-57.239929
-68.177834
-157.533890
-93.242332
-59.071873
-75.922066
-64.362694
-97.189178
-64.733612
-74.266220
-95.111938
-76.706070
-98.497673
171.484924
-78.549477
-70.348892
-67.457458
-71.009628
-35.093136
-58.979500
-57.100391
-96.189552
-31.047255
-70.124863
-46.230400
-61.387081
-101.231674
-59.327793
-52.837646
-49.551003
-142.910126
-98.446693
-60.538006
-44.015350
-62.768677
-89.824860
-51.077179
-62.205330
-89.766327
-129.913391
-67.626839
-94.300133
-55.488564
-64.612312
-68.503304
-149.830765
-108.764832
-93.518959
-61.725918
-137.373016
-91.784210
-69.407997
-99.374168
-80.045998
-67.984505
-92.100510
-40.374599
-108.714218
-70.651505
-112.601486
-88.995232
-85.680084
-68.764198
-73.041618
-55.146103
-128.677856
-73.351486
-89.224777
-42.479839
-58.694878
-39.224369
-57.682884
-90.916069
-64.513779
-57.004044
-142.619293
-95.891777
-52.659927
-56.561516
-157.542557
-157.836502
-51.055473
-100.868874
-164.851242
-50.079750
-50.620991
-154.347748
-42.471283
-46.181896
-100.614403
-88.858055
-116.165909
-89.559677
-80.983841
-60.005081
-54.686260
-53.058517
-118.115463
-68.319160
-66.227844
-152.204941
-58.848148
-57.007393
-49.577465
-63.360096
-53.401768
-61.651680
-45.710213
-54.315533
-56.737698
-111.565071
-56.170258
-78.270279
-108.852615
-61.083511
-127.592445
-44.360634
-52.392426
-90.047028
-127.649429
-129.618546
-59.040253
-71.099144
-77.163567
-67.933823
-169.346390
-63.830254
-43.629498
-63.220615
-86.456215
-90.424065
-51.417225
-33.693047
-58.905643
-111.477516
-123.438904
-67.875786
-61.113243
-61.043694
-70.411308
-112.187309
-67.575394
-101.520828
-132.269379
-88.982399
-60.798508
-126.515900
-57.248970
-63.350822
-158.155884
-105.370216
-78.665749
-59.638348
-141.730148
-60.497456
-79.536278
-49.388409
-142.370407
-79.376320
-67.250290
-106.735420
-111.318253
-69.681725
-154.195953
-141.730499
-87.740616
-155.026947
-70.004463
-97.137062
-94.802475
-161.366318
-70.603127
-54.066265
-145.506332
-66.719437
-57.721016
-69.863365
-59.618450
-104.205017
-138.877167
-85.371155
-139.811707
-108.410141
-94.943863
-123.368767
-98.347656
-92.380852
-134.987595
-71.346092
-104.524101
-85.873260
-75.255646
-60.292446
-81.868675
-104.029701
-100.915390
-122.881874
-111.982483
-103.958649
-55.970387
-74.628845
-109.671989
-174.929733
85.521370
91.504578
-62.290665
-135.661758
-109.180771
-46.161880
-54.541389
-133.706589
-148.184219
-59.358425
-44.498585
-55.410652
-110.492409
-70.243286
-117.907585
-60.478256
-56.067955
-102.709816
-139.704742
-137.707047
-74.367462
-99.271263
-85.503647
-71.054115
-65.518379
-87.218513
-66.129425
-60.999268
-119.210373
-63.632763
-56.372295
-132.090500
-45.496357
-66.029747
-62.966198
-168.702423
-73.372116
-148.453629
-58.869587
-53.425438
-88.846161
-72.084366
-69.181274
-163.328049
-62.508358
-82.778038
-81.240044
-119.413940
-82.057846
-64.284409
-69.165901
-52.216293
-59.600643
-54.467098
-93.362854
-52.883343
38.250275
59.671795
83.859444
29.052235
76.491646
52.869087
-65.528580
-56.687511
-135.264801
-68.025963
-86.631371
-53.881943
-64.323669
-56.299984
-95.694389
-59.443851
-89.405754
-54.838524
-58.856079
-38.167873
-138.893860
-78.643280
-53.428688
-64.429756
-113.770744
-135.110336
-57.583649
-64.937050
-72.602791
-136.846008
-43.703041
-141.376541
-58.448166
-64.464157
-120.907402
-65.540657
-127.298424
-55.995316
-61.692928
-101.640221
-62.606705
-60.951855
-52.437607
-55.809147
-80.102272
-123.696770
-113.570068
-62.144119
-55.344280
-160.795837
-74.196335
-62.018059
-65.962379
-77.165894
-49.922798
-58.002251
-71.638794
-65.319321
-102.904823
-114.122894
-150.373276
-75.001610
-58.077301
-61.837673
-150.540436
-40.347435
-93.104362
-59.012920
-46.286896
-67.442169
-64.604485
-157.404495
-61.616295
-37.765587
-70.925400
-145.010101
-34.399113
-62.079334
-69.233284
-70.849655
-93.262215
-143.065628
-116.117691
-66.686554
-60.436275
-30.404549
-125.780823
-76.486671
-47.803322
-66.259079
-143.991028
-76.879395
-85.579529
-62.597683
-101.415779
-136.947739
-106.429939
-63.534054
-63.872280
-54.537403
-63.960304
-55.626629
-54.706291
-59.375698
-57.541794
-137.077408
-77.394226
-61.503082
-91.326210
-55.885536
-88.350761
-128.586899
-78.867790
-54.696808
-154.731339
-64.742554
-90.442604
-65.701035
-49.016068
-107.801155
-76.163834
-53.994312
-41.911396
-78.965019
-63.585972
-25.098110
-88.449379
-49.302017
-80.891594
-56.999016
-67.238380
-58.108849
-59.640121
-140.649185
-159.738571
-157.819138
-92.171638
-126.208595
-65.233772
-41.226311
-56.052528
-155.862610
-54.193993
-164.744827
-85.596352
-75.298912
-101.379738
-157.888412
-120.972755
-58.003357
-62.220364
-84.433319
-62.409321
-61.427105
-66.484711
-93.142464
-75.081726
-117.217186
-58.721161
-87.886696
-86.707077
-156.151154
-55.892597
-59.902027
-47.405388
-70.628448
-148.840683
-159.472366
-144.540649
-41.783649
-155.475861
-45.818871
-31.149292
-66.676277
-93.544769
-63.541485
-92.901306
-160.884033
-71.818230
-63.979145
-64.858841
-69.030228
-68.594765
-53.064770
-114.226463
-136.562668
-104.746826
-106.980751
-111.827393
-100.939247
-55.001522
-125.071114
-167.980026
-127.330719
-47.463535
-87.931046
-62.935680
-71.136208
-118.635910
-118.033203
-104.480751
-130.837051
-108.365471
-72.881096
-75.988541
-73.497276
-120.932220
-112.260773
-141.397629
-98.395500
-93.612762
-95.092125
-61.738556
-94.800011
-98.916008
-93.687340
-49.115891
-85.033920
-102.856071
-97.825150
-122.292198
-58.571369
-131.078140
-61.916004
-61.684624
-148.899078
-98.417458
-134.492035
-158.987259
-113.062332
-59.097984
-76.659500
-21.485817
-101.745438
-55.128094
-67.459724
-129.811234
-63.340748
-60.251869
-45.132603
-64.725174
-57.821743
-71.035225
-65.977409
-64.107315
-84.007263
-146.921799
-83.566742
-73.840378
-78.128220
-36.056019
-67.639503
-87.818359
-40.714863
-76.682404
-44.396759
-38.156311
-66.850197
-59.816143
-71.833969
-84.601456
-88.540443
-70.532265
-72.964561
-76.618958
-75.322281
-70.910973
-84.386627
-83.049698
-133.167038
-136.527893
-98.690201
-167.009872
-56.206333
-59.258190
-84.730499
-130.837646
-125.898277
-76.471992
-69.474052
-66.979195
-66.690239
-137.611755
-41.973152
-165.126053
-144.238754
-46.660301
-30.598764
-71.588066
-72.705086
-84.757530
-60.968258
-73.973145
-138.737930
-65.975807
-81.215172
-70.412926
-153.156372
-155.530228
-79.929512
-57.161976
-162.794373
-111.454567
-99.350304
-68.810219
-57.196686
-69.869537
-72.076591
-63.517673
-105.210358
-61.251411
-50.194981
-90.566544
-75.990784
-58.002907
-35.383018
-97.721336
-73.149361
-103.405586
-54.062565
-157.422440
-62.041241
-64.105621
-90.889793
-99.178658
-66.756416
-56.444592
-67.037781
-127.924255
-49.274914
-121.661125
-70.520851
-154.157669
-68.069069
-49.125656
-57.907490
-66.385689
-129.461838
-93.665817
-102.449829
-102.224846
-87.815613
-108.169006
-167.350922
-107.163193
-92.593834
-144.557449
-143.340317
-71.992401
-121.776573
-66.723442
-96.367546
-63.283310
-89.558487
-157.719543
-59.644070
-64.656273
-64.833855
-165.917252
-85.359024
-104.689926
-139.980759
-58.794586
-55.839382
-82.828514
-69.407478
-64.984627
-149.108597
-93.067909
-69.990112
-138.849136
-102.361740
-63.194271
-87.257004
178.002350
-139.567780
-96.115326
-98.613869
-57.870625
-94.348679
-97.853615
-174.052078
-116.891930
-153.804291
-146.810410
-67.630630
-64.416130
-160.533279
-72.785469
-109.515930
-53.823502
-147.854889
-51.974129
92.797523
60.139961
-29.540159
-30.435915
-52.632771
-61.023571
-54.107201
-48.057201
-140.305252
-48.492218
-65.049789
-124.982704
-156.131088
-57.659069
-63.198215
-64.414444
-66.590309
-33.269581
-56.023487
-84.040123
-60.151997
-107.916641
-65.366417
-65.056671
-56.455120
-69.624489
-83.585258
-82.913933
-69.667793
-63.244572
-113.343719
-31.956213
-47.780998
-58.943943
-55.456047
-100.972496
-113.933617
-112.443573
-49.857143
-122.766220
-48.516506
-78.218010
-50.438549
-58.199173
-116.083565
-79.874657
-120.300003
-131.653366
-95.355103
-55.684647
-91.835197
-148.603195
-94.602104
-141.765823
-62.891628
-49.748695
-72.756203
-153.697906
-82.126808
-100.006767
-109.000343
-151.863022
-116.166801
-64.194321
-26.340155
-68.356453
-43.343479
-64.428421
-55.272408
-147.735901
-133.722809
-153.063461
-47.855453
-144.935303
-52.948719
-26.791916
-56.993172
-40.495075
-60.675762
-59.883995
-145.695557
-69.567200
-72.151222
-37.390488
-145.927277
-137.510010
-143.013123
-67.343277
-159.279022
-78.261627
-115.016853
-76.612068
-149.410416
44.702160
82.502380
-62.134575
-56.541252
-54.100128
-93.071877
-137.588409
-163.090591
-73.547272
-58.105755
-69.221657
-132.640945
-72.832710
-54.251106
-98.180946
-57.827007
-49.228680
-67.836258
-55.782070
-94.772408
-63.638111
-66.784241
-133.178406
-55.823620
-83.118423
-59.306808
-57.307209
-90.828674
-61.590744
-118.897415
-114.690331
-82.088608
-117.324654
-69.392052
-93.407433
-99.784630
-84.295326
-67.023041
-77.007042
-17.707394
-69.298912
-83.746071
-143.918976
-67.013130
-78.924446
-74.069023
-90.001160
-64.212616
-166.104858
-51.888119
-85.594513
-56.840137
-143.480682
-57.342911
-72.844719
-102.408653
-53.873367
-53.916836
-82.436340
-61.144623
-62.489922
-58.516891
-65.874588
-58.199303
-90.208916
-135.087509
-95.377647
-65.476196
-66.894493
-53.645500
-75.875519
-55.798477
-78.715523
-57.995708
-65.913445
-151.966553
-76.375427
-55.868114
-64.867439
-60.478680
-73.999313
-126.998444
-76.862343
-60.926228
-57.161728
-160.114975
-64.964630
-162.621994
-146.770370
-124.629936
-88.314064
-119.087883
-65.074753
-52.636349
-62.824356
-112.392151
-89.634041
-113.945198
-113.981094
-94.206703
-78.116142
-105.506248
-100.886971
-90.686180
-56.559162
-38.120750
-147.895859
-79.871933
-101.844864
-92.480354
-138.038269
-151.607361
-100.227829
-101.186081
-68.466370
-109.119972
-59.361629
-59.479736
-59.259346
-154.999634
-54.135441
-81.146439
-69.773445
-50.486305
-164.486923
-45.055599
-55.361935
-97.992859
-41.260353
-61.972870
-148.329300
-166.487579
-167.924835
-99.360283
-119.760582
-85.788040
-99.970123
-121.149109
-61.774311
-58.622238
-101.759659
-53.114868
-58.361328
-147.262482
-133.623550
-53.082851
-158.220810
-77.027893
61.446884
98.759567
47.092907
59.767982
53.997856
62.393181
65.184090
65.721191
82.834549
39.732639
51.381779
-156.509781
-114.505775
-45.985947
-148.047806
-55.777966
-65.421356
-84.585625
-104.093636
-59.993195
-71.735764
-85.771729
-120.858910
-56.808414
-31.356745
-63.413712
-61.767277
-159.198624
-146.220047
-50.801235
-79.185982
-108.823875
-73.784454
-63.811695
-171.081497
-120.416527
-58.503525
-97.215477
-57.729206
-120.730461
-67.079453
-167.945114
-70.130264
-87.154030
-118.463806
-109.930305
-101.783546
-122.049217
-54.461212
-111.311378
-136.743622
-114.403732
-100.115036
-113.110641
-118.293434
-88.823967
-111.946121
-120.919914
-118.855232
-133.384506
-93.364189
-83.354698
-59.569302
-136.950012
-64.143311
-58.908146
-72.032387
-69.599388
-130.758087
-68.516396
-133.091156
-102.544044
-70.675095
-51.044395
-124.051117
-62.610729
-55.002132
-55.172131
-67.052727
-59.162701
-44.356621
-61.912807
-164.973114
-56.111603
-100.509331
-50.102905
-61.442173
-64.046623
-61.631943
-148.359863
-65.385162
-50.796455
-87.795616
-74.943138
-144.719452
-45.606884
-62.522163
-75.644630
-47.896141
-60.598499
-51.916985
-98.027145
-99.904793
-100.307373
-103.950935
-57.300339
-63.096088
-119.083344
-49.977009
-104.408157
-58.544445
-111.652153
-153.297729
-56.021717
-119.862968
-138.863007
-65.588501
-84.014404
-127.237076
-74.058388
-108.433685
-92.011009
-86.678520
-122.927963
-77.233604
-28.515223
-65.737648
-91.213409
-49.505405
-53.246590
-86.622513
-140.793945
-160.400772
-116.900032
-139.574493
-56.274284
-72.691032
-59.125816
-80.470757
-124.333847
-69.460426
-64.099258
-55.490448
-73.427818
-64.564476
-131.090485
-95.584938
-60.652828
63.183514
52.032215
46.161236
64.371582
68.245697
71.785095
74.833893
51.692291
-69.522400
-101.724472
-63.823212
-66.550201
-155.062149
-162.813934
-93.269264
-64.446640
-59.040745
-105.266991
-96.768486
-117.943085
-115.285271
-60.360661
-58.890617
-55.001842
-53.494514
-98.750496
-88.458878
-121.037041
-50.064594
-59.284637
-118.512833
-57.639320
-62.182976
-88.646713
-73.478905
-162.091949
-82.534462
-157.855789
-89.439133
-52.668289
-110.018875
-112.768631
-101.983315
-68.806137
-72.277519
-53.007465
-121.316772
-134.303101
-65.747879
-99.455696
-82.092674
-60.821075
-58.267944
-106.733955
-49.064205
-169.805222
-139.278015
-53.381401
-136.589569
-144.718414
-65.579735
-61.765930
-68.391144
-67.018913
-89.069244
-78.351112
-149.860168
-89.796402
-111.427917
-77.309471
-60.000195
-152.898865
-116.075920
-68.013748
-37.050919
-47.017815
-58.927330
-120.459450
-67.557243
-128.580399
-60.254272
-61.165802
-67.288284
-115.522369
-131.752182
-148.361023
-132.721848
-58.808670
-121.657463
-136.433456
-50.495850
52.207813
60.256672
83.524498
83.740028
66.554436
87.554878
72.224907
79.029991
-77.405304
-146.600174
-149.552673
-46.901390
-76.861839
-58.264961
-70.068588
-133.246078
-56.618149
-96.633286
-98.934654
-155.517212
-142.499725
-136.946594
-83.555519
-95.341743
-34.398949
-79.510582
-76.452209
-56.023750
178.798447
-98.659286
-90.323296
-55.944824
-85.747009
-50.157249
-53.733524
-52.484238
-58.398434
-102.115555
-69.310349
-82.511627
-82.839493
-104.694061
-176.411530
-35.747803
-115.784729
-101.458092
-80.949936
-103.581673
-59.198044
-68.979225
-59.120823
-128.876007
-84.523849
-57.030014
-89.652214
-62.602158
-32.183182
-64.653435
-65.681084
-60.994694
-105.313301
-58.142529
-122.725189
-120.160858
-78.418587
-91.733330
-73.581741
-63.232933
-45.354240
-61.830353
-59.518093
-92.593742
-63.106491
-95.548401
-109.037178
-109.415733
-55.849827
-143.097427
-62.920643
-68.856697
-69.253075
-117.773491
-101.162285
-86.970375
-63.526546
-49.582458
-50.477272
-137.652298
-48.542358
-139.936035
-65.529785
-94.942429
-50.977436
-97.752716
-35.383118
-113.665092
-57.621452
-72.993370
-51.182457
-63.301697
-98.079330
-60.718357
-160.072311
-141.781693
-63.450874
-59.282795
-86.551590
-65.734848
-86.639862
-66.349380
-45.412201
-71.574974
-59.162167
-78.889503
-162.827606
-98.448051
-74.261421
-58.784252
-91.895859
-137.706314
-87.161613
-115.759491
-65.845642
-72.348106
-158.655411
-60.938332
-122.482880
-86.986412
-96.962173
-115.286430
-99.245125
-55.733540
-73.559441
-80.074821
-133.915039
-67.190727
-86.792824
-156.100098
-44.329987
-59.232552
-68.077721
-51.952419
-152.408997
-58.006451
-65.350899
-68.269867
-77.520920
-72.419579
-79.194862
-129.715408
-45.281731
-107.678612
-59.081310
-72.964783
-72.364090
-61.201771
-81.546295
-52.224442
-61.366123
-118.314606
-125.077766
-38.776024
-54.635323
-91.620056
-52.024311
-103.967850
-58.623272
-53.575157
-72.442223
-129.996414
-42.129314
-53.400562
-86.021439
-69.956512
-80.901695
-56.413067
-156.141846
-56.895500
-67.159431
-67.931114
-140.008972
-70.248505
-61.083347
-88.540947
-67.512543
-119.302269
-115.313583
-74.199539
166.803467
-113.618706
-61.400578
-67.625946
-51.283356
-92.997620
-87.451523
-59.689251
-50.996227
-43.517986
-111.285316
-104.250877
-65.362228
-72.535416
-49.687031
-91.168381
-99.795792
-21.012779
-119.680099
-79.862839
-77.503426
-79.628204
-47.563152
-127.813705
-96.990372
-83.678329
-97.088272
-102.949242
-108.972443
-63.157684
-50.185177
-33.335968
-49.362194
-62.748943
-76.288536
-59.031189
-52.422756
-97.716103
-140.626404
-62.401302
-144.332306
-89.471375
-79.309242
-135.252426
-54.307545
-75.273636
-132.979736
-103.053368
-73.664070
-68.746475
-106.004326
-60.111111
-160.162292
-79.424446
-105.524460
-113.714996
-62.198895
-53.744408
-154.549271
-59.494202
-146.050049
-122.935860
-49.084709
-51.969780
-149.541229
-127.836899
-68.842842
-93.276459
-50.671627
-131.976028
-71.684250
-66.949059
-65.841507
-74.846756
-79.795830
-130.207947
-81.225792
-142.230026
-70.980698
-95.147949
-72.385658
-127.688889
-53.848392
-55.253078
-52.719124
-162.625107
-59.424835
-69.193550
-48.802101
-139.616364
-130.768402
-138.912308
-64.832840
-50.117958
-47.396847
55.947308
83.367111
51.615910
-121.218559
-63.355713
-73.435242
-61.711926
-68.794258
-46.413345
-151.639740
-160.869476
-104.692863
-66.037872
-102.007751
-72.608582
-79.858406
-106.370934
-64.870743
-80.403671
-71.716324
-131.559128
-60.859497
-108.457756
-163.328552
-91.087021
-64.272888
-57.488667
-60.139709
-150.974930
-74.841667
-76.865318
-93.716194
-66.588142
-37.638855
-70.229393
-87.396912
-61.814877
-35.842327
-45.697231
-149.735458
-76.341881
-62.486404
-66.587807
-93.272377
-98.848900
-80.285805
-84.751274
-73.054756
-70.623299
-105.028694
-64.149284
-51.338570
-80.995682
-65.766922
-106.438507
-118.052765
-95.842735
-111.660255
-60.605591
-94.749168
-112.827873
-103.843239
-96.743797
-134.940979
-54.157791
-116.350517
-91.373848
-51.446495
-63.571320
-123.535088
-65.471405
-146.837173
-114.806610
-106.573753
-52.563450
-62.945251
-86.695335
-55.714397
-77.893845
-141.740738
-103.281433
-68.687767
-105.131836
-136.158493
-93.116882
-63.241386
-160.752838
-79.219910
-88.092346
-65.243233
-159.070663
-74.948891
-53.149307
-54.059109
-90.976822
-56.715843
-67.002113
-81.633736
-76.206589
-94.285713
-160.767822
-102.012321
-60.507931
-60.282001
-165.880737
-111.946228
-136.570740
-61.883930
-56.795303
-115.451416
-150.069901
-55.295868
-95.333229
-67.587959
-107.968864
-108.322067
-67.861130
-53.063244
-89.413994
-67.388603
67.760345
47.484642
79.898842
49.076958
48.583153
47.474380
58.184341
-76.961052
-74.327644
-59.996250
-71.665306
-116.378914
-43.158253
-71.666435
-72.603401
-48.497467
-61.554550
-61.768749
-113.933479
-58.410332
-61.721836
-86.401695
-100.719231
-155.810226
-37.399906
-91.941139
-44.497707
-145.197922
-156.399384
-129.322968
-76.967514
-41.441143
-152.821152
-105.117615
-107.539238
-123.750847
-69.043823
-147.186386
74.146156
81.607025
-83.660248
-87.462250
-93.023682
-68.846558
-49.541786
-113.408478
-96.442055
-61.010387
-64.823753
-54.659592
-149.408310
-68.738914
-63.319176
-107.701691
-62.188957
-58.566921
-126.055817
-59.307907
-74.742950
-158.272873
-120.917755
-104.311264
-52.622795
-53.437805
-65.000229
-56.794651
-62.855480
-110.954437
-60.900410
-86.052025
-48.687214
-50.107708
-64.612274
-48.175228
-62.208286
-156.407455
-71.584549
-74.707939
-102.263641
-118.417877
-130.491592
-108.612701
-57.782692
-91.261154
-60.799023
-60.009792
-82.618401
-65.481308
-73.050110
-65.950020
-59.245426
-56.845943
-138.166580
-63.925629
-64.918152
-123.299904
-67.762802
-133.239487
-81.910469
-73.230911
-57.307198
-95.171211
-160.658997
-165.123245
-60.943146
-152.275787
-76.309837
-60.723385
-54.788612
-58.634918
-63.468742
-93.337540
-129.908081
-162.364655
-118.615555
-104.779320
-47.958046
-143.863907
-56.986366
-88.691528
-76.764328
-107.803940
-68.722496
-118.362312
-86.139709
-160.255951
-135.601654
-117.426491
-55.118546
-79.506096
-106.395546
-89.019363
-112.725487
-64.171906
-34.553913
-52.197765
-90.028572
-69.061104
-67.387711
-71.534531
-143.786163
-57.575371
-68.467659
-99.752106
-156.761444
-61.379539
-66.057846
-104.817863
-82.936172
-88.271622
-114.070770
-154.283829
-68.635994
-101.448936
-116.188316
-43.949783
-59.867371
-65.498093
-62.902283
-110.005035
-115.121246
-32.322964
-44.519669
-135.354752
-70.698753
-69.065514
-34.234779
-69.783714
-55.643970
-60.535576
-73.281898
-69.069656
-103.731865
-145.254333
-115.859550
-53.923359
-155.074173
-119.496773
-68.936241
-91.326569
-61.482670
-63.029408
-156.561676
67.340981
72.529350
47.597134
61.537575
54.746948
35.334171
40.079632
60.136444
41.825405
76.478516
86.384430
82.390114
-85.736084
-82.517639
-64.214310
-72.843170
-100.767349
-80.588249
-108.087662
-76.283958
-109.115753
-88.684250
-152.066727
-116.236084
-104.124237
-90.132164
-58.080544
-45.899227
-118.222588
-138.114471
-57.756062
-86.739738
-111.723305
-76.056137
-84.441483
-137.784027
-82.920555
-72.469177
-138.795944
-161.147202
-113.188377
-125.525879
-97.273308
-89.381828
-89.104919
-53.191551
-55.517910
-156.026764
-77.544998
-105.938103
-138.957687
-58.493820
56.576420
56.662910
61.773376
63.007412
53.281681
87.982719
-39.522865
-35.594296
-85.490456
-41.114269
-103.990707
-71.072220
-84.806053
-74.961716
-156.959335
-112.879456
-64.493965
-136.246017
-70.090958
-67.734566
-126.538895
-53.519997
-50.470734
-72.960541
-131.289749
-83.137863
-63.315727
-95.065475
-58.616627
-76.472092
-68.684395
-111.131447
-117.024208
-145.997604
-58.973824
-67.565285
-111.324570
-57.456646
-98.284187
-64.418793
-66.619164
-111.175171
-58.591354
-106.792175
-118.117638
-101.964554
-60.825085
-105.220093
-123.145287
-79.311279
-82.858643
-75.580536
-65.571877
-51.199448
-52.323460
-52.864502
-95.879349
-65.020546
-69.662766
-72.652428
-64.000954
-60.962891
-123.506752
-121.974083
-156.268051
-62.221287
-55.881104
-35.603378
-104.218277
-34.126049
-69.853424
-83.668648
-151.705261
-136.441498
-107.825340
-126.859474
-65.963600
-57.177383
-77.361954
-84.729248
-85.658600
-66.720322
-68.307297
-77.309364
-61.690163
-66.474747
-73.035957
-84.807816
-72.067856
-24.146818
-63.032124
-68.871628
-46.717312
-118.348785
-76.996269
-90.801620
-64.718193
-70.112900
-122.508698
-117.420250
-50.825066
-76.030304
-68.888138
-52.923870
-72.527481
-106.953934
-68.599823
-36.635536
-60.500698
-90.685707
-78.259064
-61.357292
-75.593979
80.769730
37.945850
62.114441
79.072388
-53.120331
-64.952576
-82.527802
-49.414532
-83.230949
-144.851517
-63.535168
-69.695541
-57.246109
-152.266190
-59.922947
-66.108208
-60.509750
-49.409710
-63.830662
-33.093323
-93.955498
-156.562302
-148.814590
-70.498413
-149.790787
-66.358604
-126.229866
-62.724697
-164.514038
-93.859230
-91.276054
-68.307533
82.794586
-132.187485
-135.310242
-92.366684
-148.570374
-94.322815
-62.968815
-109.356041
-153.543030
-102.582222
-144.624481
-69.138206
-46.127392
-80.999344
-58.583733
-68.957146
-105.045578
-76.496994
-53.501381
-101.045219
-104.584496
-72.879135
-136.367615
-63.693104
-149.873413
-87.893028
-73.424515
-83.402405
52.119942
-148.913422
-61.648449
-77.099770
-57.092628
-47.888065
-154.509857
-61.295605
-127.119133
-61.254089
-65.813133
-103.427513
-57.187847
-52.638412
-68.321426
-58.289021
-57.433609
-69.490494
-65.115059
-74.160164
-71.415276
-64.246391
-45.690712
-62.147110
-55.785542
-117.559448
-58.082615
-68.613838
-126.162575
-108.990547
-98.768791
-127.660011
-57.516144
-74.024536
-56.515320
-100.415588
-43.924984
-111.789795
-111.621223
-101.593025
-73.743919
-62.786224
-138.063431
-54.957920
-103.227036
-153.455063
-104.909500
-91.385681
-94.862091
-82.821510
-153.075897
-62.578682
-76.108788
-94.121162
-76.622101
-48.210518
-51.085728
-72.552277
-127.949615
-50.518970
-60.913727
-66.997040
-111.211792
-92.701920
-115.140266
-125.503532
-67.223045
-85.590210
-87.390572
-124.712502
-95.286667
-55.025780
-96.232826
-59.265526
-56.890411
-108.944504
-66.846428
-60.867889
-89.010857
-149.728806
-115.745926
-66.277664
-112.256516
-140.364243
-60.993263
-61.528240
-87.218925
-55.097576
-129.573654
-76.935875
-59.953800
-52.394871
-52.468864
-92.994820
-57.341717
-94.139702
-109.665756
-63.269253
-94.946983
-117.821930
-147.416504
-141.898773
-143.470352
-159.779556
-95.570251
-110.249168
-64.413254
-70.922638
-120.823059
-125.133331
-96.040337
-68.346161
-82.923508
-60.091843
-61.360970
-50.819561
-90.961800
-67.334351
-121.223091
-91.931572
-45.078953
-61.673946
-59.177994
-162.719788
-60.790314
-72.368980
-151.103836
-77.216179
-77.158379
-81.123779
-68.744621
-98.789268
-41.729145
-59.122517
-90.701843
-62.483829
-160.348419
-92.156036
-50.419762
-74.624619
-105.929619
-80.213310
-114.717354
-113.733452
-81.414841
-85.140060
-83.811989
-38.811836
-139.191711
-61.894924
-84.181038
-79.530708
-130.454391
-71.559601
-37.148075
-70.396530
-76.722603
-70.262886
-115.947998
-90.977837
-158.303574
-108.749550
-62.283684
-131.338699
-76.126511
-154.736191
-57.749573
-113.577782
-149.786926
-65.044998
-69.612686
-55.642651
-69.989029
-74.022690
-60.169811
-83.149628
-75.309990
-81.771713
-110.441963
-81.621384
-62.020832
-71.973129
-110.196190
-74.664429
-165.742218
-106.684433
-78.375908
-79.588371
-103.851700
-111.571304
-74.516815
-163.797668
-70.120750
-89.054031
-89.893143
-100.698441
-138.709793
-68.656654
-157.346970
-57.982708
-65.692703
-82.309570
-72.094170
-25.278393
-32.923885
-47.433884
-66.614395
-87.564224
-156.130814
-43.122807
-86.786201
-56.756721
-74.018410
-57.013958
-112.619110
-124.903496
-59.287239
-68.171844
-82.173203
-78.328018
-121.744293
-57.859959
-63.336636
-140.551071
-60.101166
-63.250607
-67.827309
-55.852154
-125.537201
-66.738815
-63.679447
-70.083282
-69.212952
-73.672676
-83.142159
-148.239624
-48.979279
-138.749130
-56.779770
-59.808727
-59.549976
-133.054932
-59.703911
-154.678970
-134.501221
-58.559490
-69.147087
-125.822128
-68.135872
-54.993214
-64.821220
-68.228920
-56.135395
-24.473862
-94.821213
-58.856018
-140.750854
-89.032143
-66.408638
-125.780701
-132.843613
-50.850098
-67.403397
-48.787598
-152.603638
-35.639671
-150.353577
-80.530907
-106.177711
-63.627758
32.331367
-154.649994
-122.717728
-73.305687
-100.671440
-103.292961
-117.323166
-74.283150
-105.786034
-78.236961
-75.616699
-68.950706
61.899269
64.627693
61.325985
20.545769
58.567051
-49.281624
-37.440533
-118.557396
-53.851624
-51.363171
-111.484123
-84.900581
-91.184509
-21.234949
-125.433563
-70.898041
-53.245903
-154.941330
-88.902718
-79.919121
-72.971016
-158.516068
-143.542572
-73.018089
-33.706089
-96.901024
-144.873718
-128.135483
-77.097412
-72.763535
-57.049950
-56.200462
-61.828835
-73.100601
-51.390743
-80.831322
-56.941093
-77.270325
-156.801880
-72.817368
-48.234623
-73.322998
-51.082985
-52.729275
-76.962234
-69.349579
-159.363617
-138.413483
-116.529076
-128.016464
-91.664238
-73.672272
-69.606316
-50.207352
-79.732117
-60.170494
-35.271606
-60.410492
-52.200684
-65.856834
-108.850906
-87.723595
-148.604858
-62.435806
-84.026779
-64.486115
-128.778076
-95.029808
-83.965973
-63.070030
-60.682198
-74.466576
-136.604675
-64.295715
-79.297783
-30.132942
-59.808903
-60.324322
-156.397247
-113.366585
-106.376205
-94.320587
-71.341263
-83.204781
-108.453064
-62.315472
-119.905701
-102.300766
-101.490967
-79.226822
-157.330231
-62.622765
-59.166653
-56.444500
-141.261551
-135.953384
-153.879120
-138.548096
-117.220352
-136.551941
-62.724724
-139.244324
-99.768028
-89.913040
-74.355553
-95.742188
-89.531876
-76.097404
-106.940414
-72.706345
-54.806919
-122.752136
83.709129
-91.947754
-130.978073
-63.750374
-63.256931
-139.854019
-125.505508
-84.485428
-50.195675
-76.832138
-64.834435
-82.308937
-61.980610
-78.166931
-13.193800
-77.386719
-84.627922
-70.419083
-153.687729
-125.640366
-54.066402
-69.848381
-67.960892
-63.343227
-55.264160
-70.465996
-78.221245
-67.111458
-109.641022
-47.578312
-151.560852
-68.008247
-61.603153
-110.810036
-115.505661
-66.176178
-89.870003
-68.788124
-108.997986
-111.177498
-144.952957
-91.719482
-55.518494
-68.456635
-74.204224
-75.253059
-135.583282
-79.925003
-58.704865
-111.055344
-100.088127
-40.725002
-60.297741
-68.005188
-73.908142
-85.597733
-108.542725
-76.450668
-54.489914
-57.061008
-156.078888
-145.694382
-50.615650
-74.239540
-126.562370
-69.180428
-69.299103
-112.145187
-108.677521
-62.719677
-58.079102
-60.521538
-69.696907
-56.986824
-46.091770
-57.994129
-107.978813
-105.109230
-111.984390
-104.861389
-117.702332
-36.606907
-132.030533
-118.822769
-165.405472
-73.769211
-72.768173
-145.081741
-62.072319
-73.505409
-93.680847
-74.143242
-64.924843
-47.163429
-55.388023
-61.206375
-74.034645
-57.579121
-60.796482
-59.633389
-142.712280
-127.042809
-83.753990
-110.436279
-164.658585
-58.131721
-55.937637
-118.259117
-62.266830
-77.028885
-88.553856
-140.882431
-62.160061
-71.847046
-52.070255
-117.743111
-87.401100
-83.067360
-63.952839
-68.825470
-66.768326
-66.694115
-86.250328
-70.826981
-70.840836
-84.825363
-73.731720
-96.481194
-87.148178
-154.935013
-62.255749
-69.826523
-66.079475
-49.260918
-80.555832
-108.460564
-81.815414
-61.776741
-37.479156
-57.828770
-53.221077
-55.635174
-148.964172
-42.333099
-71.451210
-164.374771
-90.700317
-58.878208
-67.661247
-64.508499
-70.225449
-88.670471
-51.260651
-88.684341
-136.912582
-95.822083
-71.492676
-100.701492
-126.907883
-112.528458
-72.014778
-63.614555
-134.549835
-142.491867
-49.005211
-85.010834
-72.133163
-57.277412
-91.821907
-69.326981
-109.173080
-87.960724
-59.917538
-93.741112
-45.775429
-100.453659
-94.163826
-56.372887
-67.780350
-117.488426
-71.915039
-115.829567
-56.948212
-80.822327
-62.616985
-62.457199
-154.027954
-70.462181
-72.982048
-64.054932
-116.675102
-62.927555
-86.201569
-153.891571
-95.937553
-116.859749
-59.981495
-104.234238
-104.830421
-94.907738
-81.927505
-66.988747
-53.831150
-64.225632
-90.524689
-83.540398
-102.540009
-158.735977
-76.001816
-80.625519
-142.165359
-86.679382
-53.728062
-112.050888
-151.509705
-74.138451
-65.666695
-60.822041
-113.360153
-107.901863
-95.743935
-76.724129
-63.556820
-74.294861
-56.488033
68.575020
48.039795
59.914074
76.870605
56.787643
64.894226
43.951771
63.034317
87.327492
78.081078
-163.533844
-121.456245
-60.039326
-157.078995
-64.616997
-150.867477
-58.588726
-57.560677
-72.818504
-57.431320
-76.041519
-64.297432
-44.591530
-94.282181
-172.779160
-65.966957
-49.765770
-71.206963
-61.731792
-65.796593
-122.499084
-165.007416
-148.084671
-62.879742
-64.265137
-71.765205
-78.035927
-54.919224
-128.436508
-67.945732
-75.408607
-151.345123
-129.653229
-64.586090
-48.909294
-75.047432
-91.057396
-139.327362
-57.495621
-56.042175
-156.114166
-100.874405
-81.206894
-102.965561
-98.520210
-104.486305
-131.474060
-146.472092
-79.244492
-82.698013
-72.864601
-106.372910
-67.459526
-65.751190
-103.343697
-108.084030
-66.982323
-72.716988
-108.231857
-54.131958
-66.193237
-88.884201
-48.250015
-71.168854
-62.652790
-65.491089
-105.325470
-75.579956
-59.106377
-151.480270
-54.007885
-92.427170
-55.448006
-64.783913
-61.017826
-118.303490
-69.462051
-68.141487
-50.158562
-52.323116
-139.788605
-51.878922
-111.005104
-76.187378
-113.405563
-49.870762
-103.273674
-63.773922
-75.785744
-81.375191
-69.605309
-79.709602
-114.714401
-55.093460
-106.420158
-154.911346
-75.949127
53.973858
55.973572
27.060904
67.935829
58.691936
42.852757
50.707413
-72.533722
-76.993889
-78.503464
-53.955696
-117.075020
-51.100136
-142.176788
-88.463585
-115.615929
-135.118027
-84.806580
-150.554352
-43.915440
-78.026558
-50.449871
-142.726089
-140.189316
-64.842834
-84.674736
-60.575825
-73.990875
-115.899452
-74.933182
-90.662346
-106.165092
-101.458496
-94.459648
-79.614296
-80.180122
-117.649429
-68.684540
-146.311737
-160.547180
-48.079418
-137.814545
-58.353363
-158.760071
-96.183952
-102.476059
-107.985023
-32.234470
-62.766895
-62.210308
-74.216087
-134.192780
-95.871101
-94.665787
-120.597580
-67.859001
-107.815826
-55.554935
-63.419682
-47.538067
-58.691231
-60.891251
-113.053841
-75.728241
-63.112671
-109.186249
-61.336651
-92.229729
-120.236374
-168.603256
-85.325249
-152.776550
-141.583038
-73.864769
-102.354942
-113.036575
-121.464554
-74.189880
-50.382385
87.617630
74.579712
-75.037628
-122.972466
-106.245697
-66.026146
-113.962029
-57.265678
-99.202858
-166.053711
-64.839523
-55.529697
-107.303230
-134.394699
-163.545822
-120.358200
-112.765556
-65.021782
-72.790848
-141.148453
-59.958450
-101.722649
-105.745605
-90.902878
-103.621407
-68.465919
-76.033371
-85.167007
-79.887947
-114.563438
-137.478607
-66.903641
-131.683853
-68.126007
-80.292213
-49.107967
-65.730988
-151.345795
-49.242306
-70.396523
-51.535248
-67.268303
-77.297356
-69.485474
-41.511318
-89.483414
-83.169189
-78.844467
-55.576511
-95.059082
-54.606197
-58.958778
-95.911354
-61.966602
-82.751877
-146.843124
-169.729584
-116.121513
-66.791428
-61.400597
-71.687408
-131.473434
-61.770935
-62.777828
-66.189674
-67.888870
-91.013374
-92.144325
-83.705536
-149.040756
-63.154636
-63.332359
-49.887009
-110.748489
-136.379257
-56.113705
-58.905251
-65.357834
-60.634876
-65.012146
-93.116692
-159.530472
-56.144707
-90.291153
-81.898582
-76.082207
-65.296043
-100.707520
-56.397514
-67.445770
-25.123829
-80.375397
-87.014008
-56.871082
74.589447
36.238029
-164.950928
-62.712971
-60.417751
-70.217705
-50.250698
-72.224167
-115.236649
-64.244621
-79.405403
-55.912586
-160.120224
-138.040649
-65.879913
-64.110947
-40.644524
-65.256836
-146.248779
-74.489464
-136.130875
-94.654358
-69.320236
-65.098053
-62.543457
-62.017464
-147.324966
-49.305546
-153.947235
-78.515228
-82.178169
-78.847061
-83.501747
-93.665565
-60.566235
-61.985310
-56.551716
-30.663464
-154.735962
-52.942890
-169.895035
-116.043938
-58.460766
-65.892891
-78.000290
-65.832253
-71.388069
-61.414230
-104.727127
-74.557549
-63.525265
-68.094025
-93.477921
-21.614744
-121.478210
-56.668491
-58.966686
-57.087982
-69.703522
-59.573597
-121.961624
-65.779694
-31.498901
-76.811226
-82.695229
-58.240780
-83.014671
-156.971497
-112.424126
-71.340233
-80.345589
-136.340515
-76.595322
-60.675961
-55.784973
-65.110435
-148.059998
-74.909424
-134.269028
-74.125168
-92.130791
-112.949959
-92.774834
-83.798088
-95.354836
-161.016602
-100.079010
-166.569107
-66.353630
-66.100937
-78.523834
-91.122826
-74.248009
-100.874573
-69.202667
-58.386810
-107.209167
-66.097664
-94.235901
-72.298576
-62.326218
-119.589027
-146.422668
-65.097015
-76.923767
-72.001007
-52.281376
-66.990242
-61.247807
-84.582741
81.713486
-149.818848
-52.214413
-51.606205
-63.314217
-68.062683
-93.982635
-148.588806
-144.289871
-42.348591
-142.534042
-41.323235
-112.367737
-92.496727
-84.753845
-111.727859
-81.849831
-67.648201
-113.547707
-87.662437
-53.052860
-54.401283
-73.344063
-158.322800
-52.775303
-80.413971
-37.462494
-63.279446
-66.780022
-60.120155
-84.286308
-59.401638
-95.167152
-130.521988
-74.982895
-156.666260
-73.288742
-81.140022
-56.557724
-127.007812
-72.929451
-60.988602
-141.059708
-53.784733
-87.136597
-107.250160
-54.366310
-153.454651
-55.006470
-157.106567
-108.359047
-102.958763
-68.240921
-90.429886
-76.364639
-90.928177
-122.115143
-100.772881
-91.291214
-54.905449
-43.681709
-70.225830
-73.639137
-86.983452
-60.053520
-74.983955
-120.235474
-117.464523
-110.382698
-62.375469
-66.450851
-69.498367
35.820141
42.854183
44.249088
65.088181
57.534172
68.599167
46.074280
44.980846
44.937366
58.870087
43.805550
97.217812
61.344055
74.318871
44.486626
86.079933
48.045971
52.082104
78.381729
76.129684
51.200630
-154.830597
-108.550209
-61.200336
-85.416908
-61.993736
-59.107853
-73.535637
-53.430962
-81.172699
-73.559418
-107.849968
-87.214500
-82.181091
-68.702011
-128.502655
-162.305145
-67.017532
-100.864059
-118.466316
-97.207985
-104.392899
-65.487930
-90.188728
-58.993469
-91.228981
-120.698616
-96.222221
-72.103439
-89.770889
-132.745590
-64.231087
-59.678345
-57.517048
-78.766685
-129.535873
-61.337856
-165.400833
-76.703171
-64.244926
-64.371185
-117.717209
-60.694244
-46.742523
-80.663704
-31.534664
-70.044106
-54.949970
-149.183350
-56.028530
-137.194977
-95.188026
-56.073605
-89.922005
-154.942413
-93.375381
-127.771194
-70.807060
-100.766075
-71.335625
-116.305428
-142.036896
-54.837624
-82.567841
-159.725571
-160.068466
-95.658409
-52.707363
-57.140049
-66.269142
-159.505554
-56.825848
-57.481346
-102.058731
-101.923111
-55.150955
-79.043037
-59.360310
-67.943893
-51.393970
-61.116241
-57.618511
-77.735832
-135.009521
-50.509365
-53.046341
-68.777954
28.348885
-109.161446
-148.533676
-71.249962
-102.351631
-154.571625
-137.108246
-103.758583
-122.804497
-59.660236
-98.557899
-149.998001
-99.717415
-65.338982
-63.629173
-68.938744
-50.333809
-133.267044
-60.565536
-131.458664
-81.568230
-122.708740
-59.319336
-110.556374
-75.891731
-59.901379
-65.216125
-74.218605
-52.989437
-61.516479
-48.865921
-51.627430
-63.030388
-50.847923
-95.255066
-75.646835
-97.687103
-46.798294
-59.637165
-38.436687
-61.004734
-100.275139
-149.776886
-66.296234
-58.669819
-64.062187
-96.769157
-70.155899
-61.211811
-84.953362
-77.465973
-72.406097
-119.537018
-94.205116
-58.310604
-62.362709
-75.719757
-60.653427
-46.454361
-62.036739
-67.771355
-43.089962
-52.754478
-55.904598
-134.235901
-46.699162
-71.611252
-83.781593
-82.827682
-85.545700
-63.290836
-128.251297
-63.373798
-53.349201
-99.684410
-23.668545
-63.300648
-66.868050
-68.032051
-61.994469
-137.183487
-120.800659
-153.747284
-61.867645
-56.006794
-81.036514
-55.872738
-144.583069
-135.643631
-61.611889
-58.547859
-138.922409
-60.058765
-121.736176
68.893204
62.126549
65.302505
63.303158
50.193542
59.837646
99.907722
60.051804
40.352821
48.672642
57.219009
73.783501
-78.399979
-58.872662
-67.277283
-70.570938
-77.363541
-117.925392
-79.598877
-106.232101
-89.275299
-57.466373
-69.989944
-146.207367
-60.626354
-92.256744
-62.715065
-95.111603
-65.335999
-65.486290
-64.151688
-64.807106
-73.546288
-66.049278
-79.167633
-154.246216
-55.347691
-90.864037
-163.708511
-149.086639
-143.310226
-57.574680
-60.102962
-65.733376
-94.194252
-90.233673
-45.671295
-99.355759
-89.818008
-70.921158
-109.837524
-143.138199
-69.716179
-63.936481
-103.569519
-129.135437
-82.483688
-88.494980
-67.938774
-66.554619
-51.042027
-154.152451
-85.592720
-37.406433
-86.065323
-136.312485
-95.269875
-55.090389
-63.499680
-56.706287
-51.030262
-69.223206
72.069283
46.305977
73.481071
57.132904
61.918098
80.521545
-122.716171
-68.123703
-138.394104
-34.398956
-70.001534
-58.755844
-56.448711
-102.654938
-145.383652
-91.787247
-48.931549
-131.965179
-48.120892
-55.067627
-126.614105
-81.007729
-83.602318
-104.257820
-92.603989
-171.719910
-63.137638
-61.150776
-127.406151
-60.569637
-60.984905
-58.159595
-153.341568
-35.938873
-60.820084
-54.566147
-148.823074
-77.754417
-110.096634
-87.491173
-52.189690
-81.870041
-159.742523
-58.488586
-51.277222
-76.668854
-64.287666
-73.808197
-73.072639
-72.855080
-80.869682
-95.247452
-99.200897
-147.577591
-87.297813
-39.883060
-55.530357
-67.157623
-59.035534
-63.337025
-110.840378
-86.037003
-58.856651
-81.864243
-104.048454
-100.389160
-102.716942
-91.495338
-101.704094
-57.369637
-63.334080
-97.290810
-96.188072
-73.077873
-64.497925
-137.304306
-58.292839
-70.420570
-47.865490
-121.501915
-87.437073
-58.890285
-79.371834
-63.393646
-107.517883
-64.326569
-113.217354
-69.801598
-141.195053
-50.943554
-145.733597
-64.325378
-144.578415
-61.027061
-157.165161
-153.606201
-134.332245
-161.018661
-70.267082
-57.291553
-43.794674
-75.467934
-132.342072
-62.473934
-51.984665
-72.591774
-77.585655
-88.228477
-148.863358
-76.735672
-138.910309
-37.350254
-88.542595
-98.932816
-92.577461
-55.447262
-97.200691
-111.441772
-89.039383
-85.278854
-54.922176
-139.167389
-42.928680
-119.516037
-76.042564
-57.846481
-158.699631
-59.557533
-130.409210
-137.474854
-176.480850
-90.128197
-110.650574
-97.125404
-83.097420
-71.578644
-34.416206
-144.071152
-87.383766
-162.682755
-121.185524
-44.450554
-61.362961
-75.341904
-165.745239
-73.281876
-51.141766
-65.625359
-50.255047
-170.420227
-67.319069
-39.386238
-45.624218
-73.532188
-41.982628
-58.644821
-63.257809
-128.335464
-61.127075
-147.395844
93.263748
86.135605
-115.064751
-64.265587
-69.326645
-156.576187
-33.955360
-106.916534
-122.506973
-149.835129
-66.746391
-118.689011
-31.252684
-73.928772
-63.282841
-144.816071
-132.518295
-91.697624
-34.601936
-130.765594
-57.855080
-71.057838
-95.553055
-91.362000
-52.177078
-45.607685
-72.323158
-54.574146
-87.293449
-54.596291
-127.202400
-85.238464
-52.509670
-79.002922
-70.182693
-73.814796
-66.801285
-78.677071
-70.279900
-107.317139
-156.697906
-69.502113
-52.678940
-72.820763
-53.744709
-154.325760
-57.973312
-74.734192
-125.003326
-94.655869
-64.204491
-73.821198
-100.039032
-70.977463
-102.703995
-77.602165
-108.684776
-149.877243
-73.058655
-98.108780
-157.837814
-116.181496
-36.556412
-76.509827
-62.339954
-52.839798
-88.544930
-68.779427
-164.878128
-74.326378
-72.161324
-64.541107
-131.593445
-147.427200
-167.207825
-90.356400
-52.695210
-73.311432
-174.403595
-56.317093
-56.852425
-126.609787
-108.829979
-67.607964
-138.512222
-118.250046
-114.972267
-127.095665
-72.164429
-61.032806
-61.596485
-59.741436
-142.799286
-55.189358
-56.517773
-112.545189
-47.062252
-88.246506
-97.460396
-52.318691
-91.066193
-139.609726
-53.949776
-45.176064
-60.719696
-65.675186
-77.597473
-71.604477
-56.030392
-60.063248
-68.063484
-51.388706
-79.828423
-56.125465
-77.195854
-60.634224
-89.051552
-138.654312
-117.074272
-149.574448
-126.607849
-97.713371
-67.379257
-111.819626
-72.294899
-68.199829
-125.684158
95.494392
88.724586
56.596455
83.228462
47.097664
88.788521
57.536446
84.860847
62.563683
67.214218
13.949103
-74.003708
-89.229706
-154.769043
-70.523445
-93.486244
-72.177444
-121.005127
-79.281113
-57.738850
-69.158424
-118.435799
-82.925743
-98.354141
-69.629158
-121.790710
-88.697365
-110.957359
-155.116638
-56.293102
-118.452766
-56.967808
-49.267628
-58.093933
-67.373871
-58.481991
-77.224892
-45.764820
-68.902199
-44.117004
-134.694016
-66.632736
-115.535362
-59.437881
-103.299034
-102.701622
-63.873951
-97.042473
-75.974701
-78.691078
-92.844933
-67.878059
-136.248672
-98.723221
-112.440552
-56.072952
-152.770462
-53.844154
-33.243793
-72.374359
-50.128975
-54.856041
-62.436340
-95.889145
-53.549065
-90.825768
-88.587059
-100.864540
-54.269493
-86.828194
-55.885452
-144.244843
-59.613258
-147.407166
-62.402012
-48.738453
-62.080944
-107.326721
-84.521172
-169.754257
-60.757454
-57.379219
-103.360298
-150.509750
-71.691734
-77.167900
-155.618912
-125.048737
-95.586510
-91.127838
-128.379364
-118.868942
-67.528557
-102.437431
-115.682304
-154.884521
-106.383591
-68.784790
-128.053909
-115.571686
-63.649937
-54.550957
-61.618923
-73.489594
-59.634186
-152.810226
-64.497437
-97.879745
-68.953346
-52.325779
-106.556290
-101.084770
-104.447586
-97.382179
-67.696571
-70.793953
-105.075188
-94.936523
-125.801613
-60.477833
-144.878815
-147.101944
-63.795597
-50.496048
-63.085098
-55.880405
-53.881123
-55.552975
-98.856270
-79.177734
-58.788311
-88.540230
-94.415733
-90.240105
-66.148605
-158.603271
-56.412827
-62.263298
-78.998482
-50.444019
-53.053967
-89.882332
-147.298615
-54.773571
-72.851601
-56.682026
-30.939081
-113.741943
-74.328026
-124.495354
-57.099903
-61.680202
-145.145325
-58.502739
-61.888710
-59.763893
-133.132416
-138.604233
-102.983421
-61.740967
-112.139267
-92.848557
-64.014030
-107.830856
-130.319763
-93.877991
-71.976112
-67.798630
-65.051193
-146.358536
-102.133171
-55.667686
-81.364906
-50.266476
-59.676254
-71.598000
-120.785797
-40.729774
-129.579712
-58.603470
-66.155266
-47.404728
-75.132309
-58.839897
-124.089890
-111.810028
-54.640465
-142.999115
-55.697426
-71.759796
-42.758171
-111.642975
-115.248169
-116.013435
-64.016106
-147.621033
-61.254253
-76.894272
-53.291393
-103.255409
-81.870255
-108.227676
-74.246338
-77.314659
-91.694107
-65.043030
-80.562889
-77.028290
-65.325417
-153.252029
-65.987617
-156.348404
-63.213474
-115.691093
-146.014114
-97.186974
-137.953156
-100.394691
-91.219154
-30.151808
-69.284729
-58.570145
-92.340279
-108.265701
-125.653931
-122.701347
-71.213432
-59.181160
-83.976662
-52.590202
-119.675537
-72.343048
-148.196686
-71.395233
-95.789330
-69.213348
-72.691246
-150.870377
-69.008018
-67.683548
-92.692947
-82.553215
-65.109650
-61.210491
-40.498981
-64.973305
-143.804474
-74.937416
-117.498314
-146.096970
-148.222626
-63.024155
-62.148544
-89.351883
-74.966789
-93.414093
-62.040047
-39.406578
-60.219467
-64.262497
-62.310345
-82.577652
-36.602192
-158.132614
-61.692089
-54.262409
-165.244507
-63.420811
-76.553604
-63.423691
-158.986252
-77.320145
-145.594223
-63.995674
-98.754990
-89.308777
-68.879959
-76.575165
-148.810028
-57.800102
-62.215500
-62.657871
65.618515
52.052570
58.992073
53.244537
121.122795
-109.085968
-140.413132
-85.351501
-58.390396
-70.795525
-96.409058
-70.849548
-70.124527
-176.027527
-132.739883
-53.429630
-74.261856
-82.814919
-147.909698
-110.254486
-64.337952
-109.982925
-103.673119
-61.250195
-63.078911
-59.377037
-101.385078
-108.992424
-108.988632
-82.245430
-44.384506
-67.123650
-70.631218
-71.634232
-101.338753
-122.083069
-142.615433
-80.239304
-66.947243
-56.812538
-60.133858
-149.838776
-48.360493
-115.748421
-56.195763
-87.710403
-115.676514
-51.446560
-97.336258
-46.572830
-70.324783
-114.062988
-99.649796
-161.570770
-63.681526
-157.814743
-148.884171
-51.478142
-56.601048
-79.174309
-72.258728
-67.099869
-58.171680
-62.392792
-85.454010
-82.875099
-60.859371
-155.036697
-61.700592
-132.432861
-54.068989
-84.067795
-106.241020
-158.858383
-45.229393
-95.894226
-103.240341
-61.387836
-59.845581
-88.307800
-30.607962
-82.466232
-130.874557
-69.506584
-80.038994
-155.741180
-71.042503
-66.515152
-59.401031
-154.776184
-45.901787
-90.719437
-60.938656
-69.283310
-102.894844
-102.501282
-102.933815
-73.522667
-97.022423
-121.747284
-104.372208
-56.823845
-95.125847
-85.435806
-53.093906
-60.908630
-64.002800
-80.092102
-54.210224
-54.710709
-51.126408
-54.576717
-54.428551
-72.991486
-65.717087
-52.879059
-59.011875
-163.806580
-42.821899
-46.183201
-144.550354
-69.002312
-71.183067
-79.058411
-75.378326
-108.035614
-72.405594
-158.513000
-71.638382
-73.079247
-93.015846
-132.256363
-91.014206
-50.422359
-73.424240
-57.714161
-164.220230
-61.315514
-141.697296
-59.938068
-95.535461
-55.074722
-74.671341
-70.825180
-56.163303
-115.875298
-75.815575
-63.788006
-150.646957
-100.202393
-59.745514
-52.836060
6.722836
-81.252899
-67.283562
-60.976376
-103.059158
-28.653816
-65.655899
-78.466232
-72.585197
-70.390129
-88.513428
-76.681747
-68.998451
53.480358
58.913071
71.711609
56.278587
42.483189
39.118813
49.389118
43.352901
63.889210
72.139374
47.969410
73.132507
53.172741
55.547871
56.456364
58.987968
82.218742
78.043030
49.499691
63.674156
33.302235
47.576668
-57.618900
-127.610176
-74.801765
-122.883591
-57.073528
-60.187458
-60.402103
-42.540241
-58.977528
-85.484444
-62.848392
-56.622566
-140.715042
-49.964939
-64.166519
-132.976974
-144.096405
-161.879074
-114.236565
-137.212128
-60.850437
-46.441383
-72.954887
-82.587471
-107.283699
-83.008339
-74.107285
-122.366852
-48.701393
-74.278587
-80.767433
-134.374466
-89.564964
-64.679932
-66.312996
-64.547142
-63.126919
-72.264046
-57.583935
-104.695290
-54.145725
-50.538441
-52.136452
-65.179550
-40.253448
-53.187267
-50.883507
-152.639099
-61.418430
-91.543388
-62.406300
-112.028801
-57.342674
-71.230835
-92.194542
-51.417461
-91.384064
-45.925980
-64.010361
-67.388908
-58.998940
-55.777264
-110.704735
-41.121140
-72.532677
-70.360573
-95.373932
-48.840916
-138.473099
-58.988857
-109.838837
-109.301796
-73.195656
-65.164070
-90.871750
-84.098663
-65.041054
-123.301331
-89.859200
-51.506027
-35.424042
-109.428787
-110.277390
-91.882607
-59.071583
-133.290436
-52.806301
-134.970657
-81.634018
-55.243156
-77.829376
-133.451035
-51.670048
-92.480247
-149.341934
-141.444565
-56.890202
-88.248993
-61.649235
-142.407974
-62.929222
-125.093361
-88.541855
-111.689041
-93.249237
-137.323624
-146.768005
-120.284348
-65.037521
-51.444962
-108.366554
-60.574635
-67.003784
-138.452957
-96.012444
-120.868866
-61.551914
-118.914925
-54.710384
-136.795944
-87.783203
-74.103630
-140.960449
-74.249985
-34.653095
-97.397148
-59.881939
-55.589294
-67.028130
-86.074722
-147.443832
-69.670525
-116.521461
-145.472229
-79.021698
-75.643707
-83.481186
-175.644440
-74.620796
-92.589401
-107.763016
-60.847065
-63.220547
-117.148857
-156.922394
-106.783722
-140.164474
-89.186104
-119.412193
-59.287563
-144.090652
-56.997742
-57.112911
-87.199921
-113.246742
-105.757500
-52.932415
-103.047577
-79.410973
-105.129860
-107.025230
-69.029259
-91.125488
-103.667053
-118.006294
-100.215088
-133.045120
-100.864616
-57.196579
-56.221550
-62.251842
-65.281441
-107.922119
-75.436607
-65.567093
-112.905624
-86.373924
-58.984478
-91.362419
-88.875587
-80.597595
-67.044914
-143.820465
-71.935974
-67.539398
-103.592979
-116.499619
-97.353989
-68.943260
-109.440826
-111.097198
-71.874710
-58.388729
-67.029495
-65.589493
-40.627476
-130.738281
-54.846336
-57.066093
-55.375366
-124.781837
-38.788902
-95.518280
-60.228386
-50.916965
-64.627846
-108.652473
-122.637024
-72.805229
-95.336998
-90.495018
-90.651314
-78.250648
-142.711868
-53.775631
-57.489479
-108.169273
-74.556610
-93.386787
-148.927170
-115.427856
-25.218929
-88.739944
-66.780624
-54.953022
-127.031265
-105.614120
-51.411560
-79.363403
-57.102631
-158.504578
-75.226288
-59.841133
-58.766109
-158.050049
-85.085258
-143.368851
-42.645412
-74.680771
-88.250168
-75.157043
-64.618111
-156.149002
-61.756226
-139.648438
-59.837391
-92.585701
-100.241745
-87.656105
-114.528175
-118.275291
-73.660919
-75.069160
-137.133286
-65.784271
-70.731171
-119.114189
-81.351250
-111.661446
-122.885345
-53.596558
-70.883606
-75.660385
-68.628319
-76.592682
-112.147797
-75.588531
-96.536781
-130.547211
-26.232100
-61.201195
-59.935673
-55.956436
-61.118374
-30.682650
-146.519211
-134.163040
-49.742603
-52.818935
-52.438274
-69.042969
-57.978653
-166.995453
-75.023781
-59.363342
-64.689056
-135.378250
-64.124573
-53.303127
-96.586708
-68.902527
-51.673187
-166.645813
-64.187981
-56.486092
-115.297112
-58.556690
-71.407646
-60.637959
-73.407425
-59.636761
-52.962242
-82.072601
-72.854530
-61.357826
-56.163372
-121.102989
-137.990875
-160.591125
-43.726776
-118.833321
-58.257721
-58.198414
-10.091047
-160.630936
-75.540573
-82.946632
-71.522743
-117.245026
-81.030365
-59.776604
-148.349731
-118.181503
-96.007248
-138.626892
-106.373520
-116.332268
-22.953297
-148.810120
-72.210098
-52.204815
-54.681789
-102.052406
-119.647713
-115.676514
-77.808495
-63.069145
-163.434616
-141.047455
-55.396278
-78.847466
-56.642857
-35.866955
-58.187664
-116.581375
-36.028233
-90.201065
-61.967392
-130.717514
-56.614990
-89.028366
-64.623596
-65.681633
-68.547791
-69.838440
-76.089920
-57.856503
-61.813152
-61.481174
-57.502594
-71.253159
-87.450722
-71.343292
-68.999527
53.693062
40.241951
68.494102
-26.925062
-122.648201
-78.426079
-60.434021
-68.728226
-51.670120
-146.778625
-157.590225
-69.022018
-61.165768
-166.291626
-43.173756
-65.293564
-147.186356
-60.779671
-66.705734
-116.565765
-120.167992
-61.295933
-56.328224
-79.345039
-144.834030
-73.582115
-81.393463
-55.034618
-148.810196
-82.533073
-107.413925
-101.218422
-154.593689
-86.148811
-139.483353
-52.862667
-87.470428
-58.352688
-149.527634
-36.437706
-65.835892
-77.960571
-58.627102
-79.214249
-86.943733
-149.424103
-55.630775
-60.983177
-90.147240
-60.121426
-82.143341
-147.585129
-74.451118
-76.781670
-72.559967
-48.881962
-56.596218
-82.857468
-129.282730
-80.128265
-75.467926
-107.522430
-65.527603
-61.808811
-47.724560
-61.063370
-36.568565
-142.807175
-64.366150
-65.259117
-60.122326
-122.849144
-91.207321
-137.734177
-60.466103
-118.037628
-66.138962
-63.423145
-47.412640
-138.169968
-112.398026
-63.921741
-69.750282
-60.532475
-61.490101
-47.098415
71.483414
-93.480431
-91.768944
-67.288567
-107.552536
-89.170013
-99.101753
-70.609299
-150.718475
-74.912979
-83.093399
-164.305969
-121.573128
-73.429863
-152.539642
-76.931023
-132.037216
-172.744522
-146.206589
-63.992447
-77.524025
-149.007919
-124.389488
-102.909615
-143.532822
-48.839550
-84.226128
-65.915558
-65.320450
-74.368011
-111.920296
-105.731697
-92.861504
-102.238319
-115.529335
-112.003998
-72.285927
-150.400726
-61.637630
-149.950836
-96.094711
-75.651855
-149.605667
-125.874229
-67.841415
-120.961578
-66.463417
-62.388912
-126.868561
-149.020752
-57.692493
-91.807175
-98.993195
-77.570648
-45.668777
-67.103630
-82.837410
-38.025589
-78.629509
-174.090622
-120.699364
-109.227570
-120.787025
-62.410507
-61.284237
-73.457634
-70.768547
-62.115696
-62.696548
-59.535530
-67.649902
-121.614464
-96.147713
-68.291756
-99.473267
-97.387329
-66.238548
-71.055710
-127.654587
-59.435516
-123.102623
-35.228737
-62.110725
-74.449020
-58.423523
-94.513573
-60.549301
-104.127579
-86.315666
-66.156418
-89.777496
-117.453033
-81.516747
-103.890259
-60.534241
-88.826820
-90.404526
-61.092461
-64.624954
-66.385841
-110.034317
-75.673676
-104.144341
-91.408463
-104.993645
-100.431755
-107.390686
-83.731506
-105.093864
-121.587524
-118.607063
-122.663948
-95.335732
-169.444748
-73.760452
-65.437447
-62.352581
-145.293518
-134.287720
-60.299480
-18.118860
-68.564461
-155.101440
-54.909958
-59.083763
-70.552010
-63.492077
-85.886948
-53.025993
-27.091192
-64.524124
-71.957504
-65.098503
-101.146278
-133.416702
-66.102394
-93.225060
-132.857285
-71.971367
-56.605198
-70.558502
-62.663002
-101.917168
-81.941734
-53.216141
-57.002171
-54.798332
-101.795067
-68.952690
-76.334694
-64.091087
-76.143806
-92.261116
-61.986477
-52.666893
-156.495773
-132.506912
-64.972397
-86.341995
-44.640659
-69.325668
-77.813644
-68.555763
-160.970932
-74.091431
-59.475971
-52.831570
-59.344784
-51.711479
-85.932030
-134.088684
-136.434250
-123.676933
-101.088341
-119.467545
-106.211716
-93.912224
-131.736832
-156.321991
-98.993530
-34.316669
-116.270332
-58.806278
-81.212982
-51.997101
-150.837021
-61.482861
-57.176132
-66.679253
-84.589622
-100.856209
-60.158657
-68.277130
-149.411240
-113.614334
-64.079124
-110.336647
-55.322941
-54.679653
-104.910988
-98.951958
-43.102325
-119.072746
-88.601723
-81.295395
-64.497528
-25.464352
-63.058174
-143.929047
-65.899933
-69.636162
-113.931244
-77.687286
-136.338577
-74.565674
-76.619514
-65.294395
-96.993752
-86.880287
-70.333801
-87.519951
-140.788681
-43.609425
-125.904022
-58.595917
-84.168221
-109.006477
-147.355789
-88.465820
-65.087234
-68.523087
-74.330368
-64.001778
-114.627304
-83.681778
-61.208805
-82.737129
-144.811279
-95.359703
-43.131111
-114.578209
-151.979202
-52.031750
-134.254730
-153.264114
-53.458069
-27.387911
-84.075432
-118.726562
-87.956223
-119.330559
-106.683182
-100.063019
-76.894058
-118.167618
-118.744659
-65.893181
-59.688194
-52.721600
-165.448120
-57.754711
-65.849289
-49.939175
-50.107124
-54.517487
-71.450226
-56.855572
-57.788158
-71.521614
-122.769341
-95.636139
-67.079727
-44.751686
-65.330986
-157.114365
-61.194229
-60.817947
-54.985855
-58.447948
-66.666618
-143.524948
-73.556854
-159.020157
-75.440033
-53.284798
-63.838215
-82.834068
-72.394203
-102.752663
-64.181824
-61.440937
-52.446987
-52.816547
-75.492317
-158.157745
-53.681316
-86.614189
-88.845360
-52.326153
-84.184181
-73.994209
-109.081650
-98.997795
-129.865524
-50.239162
-31.520149
-68.466866
-139.174133
-47.715721
-92.641052
-17.591974
-43.299015
-93.903893
-68.117012
-115.503304
-56.172649
-60.991291
-53.392769
-56.542301
-158.995316
-100.996841
-159.156708
-45.257847
-64.512253
-108.315773
-161.899338
-147.211899
-78.955818
-67.787308
-83.559311
-31.738073
-27.539124
-66.600449
-90.696388
-46.641724
-72.116463
-144.021713
-76.483551
-63.535133
-155.433807
-53.221264
-83.439972
-161.810699
-56.075829
-60.243851
-71.187263
-73.735733
-62.938972
-104.530655
-49.307236
-58.044186
-84.303986
-68.135925
-70.896126
-104.298340
-70.734627
-71.119324
-64.637138
-161.307587
-63.282196
-88.121017
-58.534145
-104.188362
-71.859024
-80.476494
-118.518227
-129.715866
-103.147705
-55.359894
-87.006050
-161.004471
-97.559151
-62.491776
-82.213310
-102.965332
-71.315857
-58.480007
42.064327
68.507439
-71.393074
-131.285995
-71.257477
-60.458290
-58.884083
-66.257721
-157.674469
-160.172104
-74.815002
-72.683319
-50.680759
-53.408806
-67.490257
-54.020523
-63.930279
-61.612778
-147.651047
-45.994164
-68.734283
-58.629562
-69.321854
-56.179821
-113.960617
-73.305519
-75.271935
-62.777275
-68.138252
-67.220497
-61.544926
-65.976944
-59.497017
-66.555542
-54.946667
-69.184433
-48.550686
-81.122246
-64.820320
-28.443058
-74.155479
-38.430088
-160.182343
-90.265099
-80.305138
-71.147713
-155.913986
-106.137939
-64.574532
-58.327312
-90.083427
-119.923347
-62.345497
-125.296860
-72.466415
-71.278427
-72.010963
-69.556946
-69.856224
-62.497158
-134.472702
-40.361923
-122.288017
-91.939278
-90.524673
-66.084808
-143.630692
-59.505814
-64.294823
-65.737511
-55.453453
-120.405106
-59.185349
-89.688316
-84.419998
-56.255867
-63.963188
-40.915531
-79.872833
-71.126007
-52.868706
-92.919228
-57.895134
-161.069977
-68.840240
-88.364594
-82.215775
-88.024025
-123.940933
-64.909569
-65.000450
-107.689377
-123.943199
-149.543655
-64.531883
-42.822014
-68.249596
-63.985798
-51.865093
-46.664200
-45.677330
-72.013390
-165.181793
-64.938515
-165.158249
-65.851158
-55.143669
-62.406376
-57.467625
-113.295631
-133.282104
-61.434719
-71.826935
-52.067455
-66.460144
-80.884979
-72.276512
-66.317856
-58.076275
-62.909828
-67.393883
-104.231728
-57.469982
-117.450493
-67.735405
-92.129059
-83.277649
-63.911034
-158.300720
-82.639282
-122.332451
-68.863518
-59.215969
-68.770401
-35.594803
-57.825642
-63.974289
-59.331814
-142.687347
-104.182518
-70.721115
-111.200027
-70.037903
-114.663963
-147.800674
-135.336807
-66.212547
-62.320656
-57.686520
-69.716049
-114.020592
-151.398941
-157.578323
-56.086929
-58.476360
-67.652954
-69.490578
-94.995186
-68.620529
-82.263641
-156.743942
-59.698799
-74.349258
-102.145882
-58.981842
-63.611240
-58.978081
-148.399704
-61.583611
-89.586891
-99.422539
-69.625259
-78.095299
-156.801605
-117.991882
-55.990959
-79.734169
-77.778961
-58.138676
-78.608414
-93.106812
-90.550377
-151.341049
-75.125870
-145.723602
-57.351929
-88.891960
-60.084282
-59.783810
-77.813400
-54.767590
-151.185867
-70.961662
-92.326981
-167.200134
-66.019066
-91.693253
-62.130745
-99.895172
-127.333786
-74.752266
-60.947666
-59.022659
-52.994640
-55.359447
-85.714188
-79.671623
-81.928764
-63.182762
-51.627068
-68.697441
-71.722008
-62.467136
-116.215431
-83.123703
-53.935104
-69.925758
-43.661163
-58.273830
-64.478851
-97.328552
-61.458599
-35.427006
-67.438263
-65.138992
-73.294815
-161.250153
-88.815773
-67.370262
-64.266365
-116.549454
-63.589500
-108.154190
-79.679321
-41.325737
-69.058388
-54.400703
-72.056175
-70.355049
-97.809555
-112.934471
-78.552223
-60.016624
-123.738159
-94.118416
-50.841465
-127.771729
-60.122738
-66.318634
-146.426727
-114.292389
-80.217232
-78.908241
-59.940262
-61.468201
-73.696205
-147.648148
-148.274384
-94.252121
-102.558876
-57.325783
-92.067932
81.708992
-85.830734
-108.698715
-106.759041
-71.513016
-93.052567
-116.678993
-73.284966
-93.999138
-69.159500
-63.573944
-163.042679
-34.904869
-62.725708
-67.261963
-59.378452
-117.103012
-154.763229
-74.267479
-160.291504
-129.898773
-72.198555
-60.260475
-68.265984
-151.624374
-85.318741
-68.811127
-62.741970
-52.239418
-74.031433
-71.361908
-124.360497
-75.028625
-131.686020
-66.180466
-69.919258
-81.659027
-161.685181
-65.899712
-161.354889
-57.100140
-66.036697
-54.843098
-76.817551
-66.514725
-56.078136
-87.508644
-151.089966
-82.073059
-147.277817
-84.406143
-99.303650
-70.926323
173.453735
-67.533028
-105.051224
-119.557495
-55.586277
-62.059750
-49.868706
-156.887741
-82.882652
-104.087662
-66.441223
-100.109482
-98.965088
-154.194595
-157.245148
-58.310177
-65.184822
-53.426907
-138.688248
-66.488190
-127.843338
-102.403671
-70.783844
-56.520409
-53.763680
-60.118912
-156.257156
-51.728264
-72.390259
-61.774597
-60.815346
-120.669380
-72.735680
-128.155487
-58.384945
-64.553398
164.857681
-67.251839
-39.543663
-56.222240
-75.110748
-59.388813
-90.248665
-138.064392
-68.454201
-130.525696
-113.568810
-63.135136
-142.469696
-108.770676
-73.181725
-83.302208
-55.384529
-43.782482
-93.138138
-113.037872
-59.220284
-71.738884
-57.341156
-57.647362
-104.978859
-118.898712
-131.627319
-95.278542
-68.060699
-129.426483
-70.167000
-56.260513
-69.495293
-81.437065
-109.050903
-94.180908
-60.008408
-61.160858
-62.439209
-107.487564
-57.829365
-60.824089
-45.569920
-143.059677
-53.308311
-57.355446
-153.883392
-39.107536
-54.848381
-59.756065
-108.674919
-47.890335
-144.476212
-73.775223
-60.313683
-158.848572
-85.178574
-106.419563
-79.349815
47.850300
62.841854
69.773621
-138.859863
-77.926743
-57.010803
-64.878242
-61.422558
-130.911224
-68.126320
-63.569481
-79.560692
-167.241669
-95.573494
-61.142250
-101.885300
-65.772385
79.919052
-106.093231
-81.101807
-51.882240
-55.403111
-128.405975
-60.050541
-59.248062
-78.705070
-66.115356
-92.530029
-101.962456
-99.412857
-115.360909
-99.330467
-61.602272
-61.320724
-65.544579
-64.942215
-50.583717
-95.777649
-150.186066
-106.832611
-65.296150
-127.209793
-64.755150
-115.874374
-147.980301
-62.296989
-78.706139
-127.048370
-83.389320
-115.010353
-52.037716
-126.391388
-63.434189
-47.129028
-65.470390
-44.326309
-60.214329
-55.975677
-60.346897
-137.338425
-69.241989
-68.103989
-70.083038
-69.441292
-45.835381
-58.635151
-147.513290
-86.309967
-74.744614
-104.706161
-71.021530
-88.735016
-149.390289
-52.392414
-108.958221
-61.925812
-118.392334
-99.948830
-91.564323
-59.906296
-108.689522
-74.078056
-97.909904
-107.218735
-76.944321
-175.220901
-44.604519
-65.394623
-83.027084
-39.254192
-50.476284
-137.056641
-86.848618
-75.347221
-130.514206
-104.028954
-80.921272
-148.075180
-61.311790
-59.193729
-139.280411
-34.355175
-63.285072
-89.971954
-52.443085
-80.594040
-141.473892
-56.279617
-87.177132
-84.130157
-85.781326
-56.202179
-89.152374
-67.809471
-85.712234
-95.577652
-112.009232
-67.856476
-127.800766
-93.461739
-97.037361
-69.803345
-90.674248
-53.218193
-69.503204
-140.371140
-116.560944
-63.639008
76.818565
84.466934
75.772697
73.442657
-65.891548
-52.075642
-90.489357
-142.729828
-82.189873
-121.777855
-60.507175
-59.566273
-56.909859
-58.964897
-67.025185
-154.163254
177.990448
-91.381996
-80.630569
-57.155960
-158.486099
-64.710869
-61.863197
-160.850967
-130.736801
-66.601707
-53.599979
-81.178566
-122.008263
-102.332497
-59.640636
-96.839424
-79.319084
-97.517616
-77.723206
-89.366310
-132.451202
-117.229095
-114.152229
-64.319748
-69.943024
-73.499062
-79.079475
-80.586067
-83.760017
-90.034424
-75.198181
-60.965363
-60.043015
-124.904976
-51.368298
-116.982391
-64.459435
-58.883835
-153.319290
-64.240990
-109.108894
-54.512211
-55.018345
-176.261978
-72.320580
-73.263268
-86.053436
-61.008911
-28.918114
-143.334167
-66.718925
-61.683563
-72.820107
-65.076157
-67.614143
-111.167336
-64.581757
-150.395355
-59.226814
-157.405899
-91.852066
-81.266068
-77.925827
-31.631592
-140.803772
-51.820915
-47.777573
-58.773739
-90.826645
-70.245125
-108.870033
-65.101860
-74.959984
-134.383026
-131.322937
-55.859642
-149.037888
-72.905128
-129.964539
-58.617596
-56.052147
-44.111179
-64.076660
-49.020844
-141.894531
-63.576130
-54.197239
-85.775467
-83.346565
-61.065575
-62.464466
-74.216339
-107.176392
-81.708672
-72.367439
-102.443008
-51.852581
-68.551910
-117.710243
-61.905170
-112.676086
-62.476234
-97.978897
-60.350571
-56.422180
157.136795
-61.530289
-67.596123
-115.760010
-60.528442
-51.497364
-68.096962
-57.887611
-54.716553
-144.449326
-126.119232
-85.669403
-65.323502
-100.480453
-114.122726
-58.712700
-63.098576
-103.974762
-60.217293
-116.661400
-66.144897
-160.300903
-61.217567
-47.823536
-58.959435
-61.206757
-75.952141
-78.170387
-136.524567
-61.949524
-45.675911
-52.484356
-66.575981
-128.551605
-60.588131
-55.026070
-85.304123
-79.643242
-107.727112
-65.472580
-61.236515
-42.559841
-149.464386
-61.774986
-68.420403
-81.775757
-145.642776
-66.872383
-62.606567
-57.490391
-51.490227
-65.016045
-58.568077
-95.600838
-88.660347
-61.666367
-73.088699
-114.048004
-102.804626
-129.558319
-80.224609
-63.215527
-126.688362
-61.127060
-114.498650
-97.654839
-69.040794
-61.674473
-81.407227
-58.289726
-58.571766
-114.259087
-134.872757
-90.808876
-61.182571
76.103096
82.080284
33.111977
53.012489
44.427139
93.175041
77.656097
56.198917
57.329796
86.696510
-66.196922
-62.730244
-143.017624
-85.559616
-79.126648
70.315834
93.526451
77.123558
-76.813263
-39.584007
-114.496231
-65.173828
-178.356445
-104.177452
-75.003510
-54.739922
-137.129028
-68.162651
-71.143990
-62.449947
-63.634552
-70.772186
-143.961014
-67.639206
-65.917534
-70.362991
-54.224369
-72.354584
-102.227463
-71.251747
-125.771545
-79.514160
-62.948620
-69.338547
-102.833748
-88.994011
-133.325470
-57.677002
-162.470001
-66.856110
-69.650124
-90.221840
-91.594742
-144.253357
-59.723213
-134.673523
-63.115570
-136.403290
-158.939133
-72.512383
-152.245407
-72.964287
-59.739986
-63.208595
66.226196
-108.433273
-92.421005
-37.843361
-150.242630
-95.414230
-60.941841
-58.754501
-74.308899
-140.229874
-96.787735
-127.915283
-127.564339
-145.411957
-72.609924
-67.430641
-68.307213
-65.212173
-54.846157
-80.294083
-52.370731
-40.691769
-78.217796
-55.127495
-163.816635
-113.025429
-175.113602
-97.583061
-76.520126
-68.399643
-72.684357
-61.974552
-68.549484
-37.688694
-66.393967
-65.714516
-62.122868
-48.575481
-154.428360
-60.940121
-96.058617
-58.498676
-85.540970
-75.874794
-120.526138
-57.358341
-74.478714
-57.148056
-68.374146
-59.841072
-74.710625
-73.887390
-64.138603
-98.412117
-147.485947
-102.585289
-94.326187
-70.447807
-106.761002
-87.652870
-88.411575
-61.597332
-87.817589
-72.742615
-69.003601
-64.724098
-61.820953
-77.951614
-82.123199
-49.934978
-68.850006
-94.950233
-66.781677
-102.158485
-77.986923
-58.729172
-155.618958
-67.596519
-53.380699
-93.044701
-114.290657
-58.487118
-159.101700
-62.357357
-73.214607
-140.084244
-67.359047
-47.785236
-84.996696
-76.182983
-71.891853
-164.451263
-155.511978
-85.309799
-67.746704
-138.980392
-138.091782
-91.070976
-59.844784
-54.338467
-90.296288
-51.452168
-71.850777
-104.776962
-58.195641
-108.485001
-157.531830
-102.453712
-159.716568
-141.067169
-34.053192
-65.340569
-143.291733
-111.657158
-57.881245
-149.546600
-116.929359
-60.145947
-130.434525
-55.435665
-46.722900
-61.371727
-48.073975
-162.739365
-89.046600
-108.924591
-84.927010
-82.577049
-70.790184
-74.231613
-61.398220
-63.656265
-164.062897
-47.393604
-126.225250
-136.005493
-153.306946
-52.391586
-60.493343
-60.918755
-52.311451
-66.346176
-53.794746
-80.573723
-54.574436
-77.394623
-135.793991
-55.936867
154.581741
-105.512695
-93.407722
-57.776237
-120.264572
-167.639969
-55.240864
-44.466808
-70.675606
-83.365967
-60.565632
-157.650787
-62.085747
-48.806202
-73.789238
-154.391266
-47.516365
-71.190987
-63.950634
-76.794861
-144.230774
-67.885674
-64.127197
-70.996140
-66.328773
-147.733215
-75.569695
-63.647495
-55.572525
-52.569630
-85.039169
-53.550434
-64.123207
-112.186409
-44.426888
-154.386597
-55.434673
-89.288673
-55.132397
-122.461136
-62.070473
-81.869621
-77.940727
-94.198410
-59.893829
-74.999214
-105.502960
-65.570580
-59.962978
-124.251923
-70.657143
-115.997208
-59.168751
-32.288452
-60.994747
-65.473618
-59.403656
-166.228653
-59.785229
-93.296005
-60.174618
-68.630966
-57.850067
-52.747620
-61.195362
-77.776810
-82.044121
-64.824379
-75.959213
-72.625122
-127.709534
-51.556297
-67.125504
-95.485443
-63.861610
-56.090118
-109.298515
-59.462475
-137.784576
-55.932846
-60.951729
-159.760208
-134.619934
-69.056595
-139.584702
-63.463013
-99.581314
-65.801918
-67.952263
-82.875519
-151.791916
-82.605072
-128.200562
-65.930832
-118.950645
-158.763107
-40.666592
-70.587059
-61.440948
-65.205574
-79.041321
-58.683727
-97.807472
-162.531754
-112.126915
-143.312149
-73.885460
-63.103512
-46.038944
-109.423248
-95.751389
-72.020737
-109.234093
-99.578728
-65.462601
-111.913605
-62.987019
-105.577888
-90.553925
-56.017078
-83.906288
-108.340919
-153.114975
-156.124329
-50.367508
-101.577812
-54.772129
-78.955009
-87.907875
-65.174812
-84.782639
-115.817596
-103.590820
-126.099968
-68.716988
-96.657555
-37.887001
-60.820194
-110.089859
-87.177032
-55.958698
-52.221245
-117.505486
-91.202866
-103.845718
-53.184776
-106.752357
-102.717438
-60.840549
-78.635307
-124.247612
-97.147636
-102.372337
-115.018425
-90.229149
-70.131607
-99.316299
-57.037010
-52.706306
-76.266289
-155.795349
-33.251331
-107.085686
-139.649841
-135.742599
-64.812271
-95.416420
-68.575203
-80.267899
-151.234558
-69.512581
-91.266762
-64.242218
-97.148117
-67.647713
-65.828575
-75.332253
-56.923527
-97.977547
-63.717991
-65.828918
-36.099339
-151.628555
-53.596912
-113.659973
71.066185
46.128098
60.687199
75.340462
50.133087
-60.401737
-49.377422
-102.620346
-128.530167
-64.851074
-128.709045
-61.675335
-66.037010
-43.867886
-68.828743
-106.836143
-161.910217
-66.539627
-56.203960
-148.835327
-113.280945
-160.506836
-68.879265
-67.087265
-32.473015
-108.951447
-63.918411
-53.300022
-61.322289
-133.982864
-67.964806
-97.844772
-79.434731
-79.559776
-74.416679
-122.870262
-169.620117
-93.040077
-77.745598
-118.523186
-114.913376
-74.895874
-72.526169
-62.445465
-96.038155
-55.546219
-89.120651
-91.697189
-74.953728
-146.215607
-154.457230
-142.471420
-62.452637
-124.994904
-87.979897
-80.155655
-118.049858
-70.963882
-67.695343
-72.817101
-82.399757
-83.545944
-59.541836
-92.094421
-77.969955
-64.590370
-153.296326
-65.341263
-76.202950
-60.650982
-46.703094
-103.169388
-150.360901
43.916813
51.787071
53.399780
63.190918
50.350437
45.372108
54.057316
78.427376
55.134853
64.200806
53.682961
-120.599716
-55.374016
-72.770645
-53.078705
-83.773506
-74.346542
-155.143265
-122.195496
-60.524227
-77.593811
-59.008892
-69.493088
-31.365307
-140.426788
-52.090694
-61.712914
-85.235725
-54.034950
-66.111710
-32.409725
-58.497547
-52.907990
-68.546516
-114.332237
-75.661934
-101.055893
-74.790840
-96.211357
-158.305725
-103.112030
-98.493042
-67.081291
-105.139153
-96.984642
-74.314255
-110.584633
-60.695995
-98.027443
-108.940659
-106.746834
-116.125122
-100.066132
-133.924866
-45.879532
-67.327988
-156.799393
-62.369377
-67.350517
-88.397324
-114.133644
-60.924068
-108.172745
-158.936218
-58.633591
-51.832542
-159.846283
-80.332047
-62.589691
-78.399277
-50.999699
-80.259079
-95.305222
-55.125076
-79.787918
-117.446541
-81.485931
-68.173370
-94.380806
-73.222672
-103.183891
-106.360100
-59.335743
-178.905304
-65.092468
-152.110489
-117.556755
-119.904129
-149.757492
-56.470467
-93.469185
-97.645966
-75.417473
-135.833542
-66.107590
-125.495468
-74.111702
-58.562935
-116.108795
-63.579277
-127.412598
-71.764603
-62.246380
-134.330490
-127.446022
-63.536552
-169.447418
-69.921364
-114.558922
-73.052231
-54.250053
-68.631042
-41.275085
-53.977104
-56.231674
-59.401836
-150.121216
-62.795799
-156.524216
-76.161140
84.267014
54.122711
47.209221
47.021671
48.337524
56.289673
47.914768
52.384838
73.881592
66.113976
68.689095
61.316734
40.096725
52.888687
67.471367
47.400642
67.304489
42.786339
62.348492
70.147133
93.031677
44.229675
46.200100
67.420738
55.257137
51.603943
105.892799
87.581581
50.344948
-87.050865
-60.936211
-89.148766
-45.737862
-149.187195
-63.362411
-56.319031
-80.430107
-61.328716
-57.374687
-113.253616
-73.970604
-68.082314
-89.367294
-82.970345
-97.429581
-114.650047
-89.384598
-157.811584
-61.558250
-73.872536
-66.626953
-121.588783
-77.750938
-22.483078
-67.745926
-94.959755
162.268188
-79.661911
-61.452587
-64.350174
-88.898956
-74.159210
-120.401230
-110.141685
-86.433693
-93.245880
-76.418304
-109.885902
-91.922943
-92.823830
-95.807831
-99.084282
-84.775398
-96.968369
-52.867683
-63.420788
-78.142548
-82.462753
-122.191734
-73.823830
-51.639626
-64.379402
-99.103371
-64.394897
-60.986729
-73.435966
-59.773155
-52.498955
-97.515381
-54.259441
-166.901352
-59.257160
-62.350143
-147.506119
-32.642960
-126.015060
-76.209435
-56.626381
-56.080723
-146.094193
-53.429176
-82.862762
-142.628220
-162.290115
-70.877335
-66.059952
-74.042984
-133.980591
-144.754135
-68.860573
-123.152878
-89.228935
-69.739708
-95.482124
-146.437378
-48.854752
-66.717255
-153.887863
-124.649033
-98.404739
-117.715500
-101.878227
-66.690773
-71.164749
-95.028931
-62.550365
-54.429626
-54.965622
-81.999123
-62.259117
-62.683662
-82.060760
-147.239960
-59.657055
-115.742645
-66.842972
-137.456131
-100.606064
-93.496788
-108.659576
-86.263283
-67.500298
-139.577316
-138.601517
-112.075485
-149.439072
-71.364555
-64.302391
-79.649666
-68.994652
-130.829193
-62.344311
-66.073921
-76.530647
-68.540710
-149.990479
-84.012657
-169.451492
-66.141548
66.279823
59.735641
71.234589
48.861328
-107.771790
-59.408176
-50.972202
-103.944801
-66.351860
-50.716316
-66.227722
-80.332962
-137.750412
-33.172138
-60.857883
-40.078671
-158.290848
-74.527397
-157.712723
-67.298386
-27.625189
-61.501724
-76.536194
-114.558296
-59.854958
-139.457733
-65.614235
-108.305573
-43.820984
-64.112144
-146.269592
-55.598381
-60.078190
-58.578663
-95.641167
-122.372421
-96.138504
-86.815849
-103.622765
-46.586018
-72.457924
-129.415604
-79.045876
-57.834351
-32.273960
-52.832985
-87.339485
-71.325981
-135.616226
-114.900688
-100.073540
-109.567123
-95.544937
-157.716629
-134.032257
-103.969925
-67.103859
-67.681404
-131.269119
-80.684013
-33.389183
-151.916809
-68.038185
-115.775444
-145.384903
-154.235657
-76.231659
174.411163
-57.956951
-125.701126
-79.089005
-118.667305
-143.358704
-55.624332
-87.180687
-81.701233
-152.730255
-74.503647
-67.693947
-139.591278
-86.215752
-86.441696
-84.491760
-69.527824
-68.145020
-122.169426
-157.036865
-70.102188
-161.163513
-65.676552
-123.145271
-111.835564
-89.882240
-142.644669
-62.431564
-82.465004
-98.214813
-54.109543
-162.666595
-66.742142
-50.206436
-66.002167
-137.662323
-92.804848
-63.900993
-58.558125
-90.480850
-40.879738
-64.533058
-54.103951
-52.718998
-57.061455
-121.949440
-71.723000
-111.881897
-65.429535
-70.327415
-149.664093
-93.254868
-66.992493
-105.874504
-68.493118
-72.235764
-70.593521
-72.870995
-137.315292
-55.581657
-147.814804
-53.512302
-77.130798
-112.241989
-88.346413
-161.026337
-72.061768
-135.055801
-144.996414
-52.009872
-72.611771
-73.773674
-114.428917
-123.127487
-122.847336
-67.351097
-80.169708
-107.465942
-138.623413
-102.997139
-57.350281
-57.946743
-58.461861
-109.819328
-110.352226
-108.249107
-55.492775
-112.775871
170.333359
-117.293518
-142.120560
-149.738922
-71.285812
-67.176315
-92.490158
-158.483017
-64.641312
-39.811222
-68.174232
-69.480743
-64.065025
-61.740318
-64.081322
-111.218628
-158.254211
-100.621719
-47.507259
-65.709137
-102.711815
-67.642906
-74.045341
-100.554573
-102.420258
-74.436050
-74.514549
-64.056503
-131.352341
-92.168190
-84.410187
-70.206589
-62.225193
-48.831650
-108.278259
-94.399269
-84.954407
-59.988892
-73.510918
-96.729973
-75.509689
-65.085434
-55.770050
-48.828289
-57.461559
-56.595871
-23.874706
-68.042358
-89.384995
-62.652004
-48.963169
-80.006271
-112.032776
-135.793823
-59.290752
-46.473618
-61.069099
-90.751381
-62.191341
-126.165321
-145.059814
-115.932617
-65.054138
-58.491634
-78.789627
-94.239799
-136.717728
-55.741848
-134.858566
-65.165741
-167.312561
-63.061699
-71.073021
-108.167473
-69.720108
-91.584846
-109.180168
163.349823
-134.297577
-74.165253
-90.495285
-94.861328
-155.414230
-60.367004
-133.155975
-55.670292
-98.866737
-72.323196
-44.830555
-67.438866
-86.948410
-72.978149
-68.613586
-64.295456
-103.838058
-131.027084
-139.435806
-86.354980
-139.671173
-48.796410
-120.984909
35.735023
53.667103
76.420593
50.259171
76.930618
41.441299
62.781067
77.753700
-86.298141
-27.981054
-41.167778
59.515629
51.774376
-97.131432
-102.469009
-83.308029
-56.963161
-76.749039
-79.149223
-139.328262
-56.771637
-73.930336
-76.739037
-60.760746
-68.293335
-55.266064
-68.277641
-116.959671
-87.681610
-51.843857
-72.754730
-78.145462
-109.462868
-63.394138
-118.485771
-91.355782
-123.809082
-70.358688
-106.136467
-58.495163
-57.765644
-102.641548
-61.295086
-72.130394
-66.476204
-83.432259
-117.764366
-75.438210
-65.368263
-54.931667
-80.103455
-159.999252
-58.841770
-73.905144
-62.996784
-77.464806
-144.352737
-62.694500
-67.987328
-62.412483
-58.670025
-151.064392
-96.588219
-152.846848
-58.579689
-88.290146
-63.582664
-118.088326
-83.403564
-112.608009
-71.527855
-86.439957
-57.712315
-146.069901
-65.865471
-155.005432
-58.429363
-63.630032
-154.490723
-64.570877
-64.462555
-65.453484
-134.528397
-66.433052
-151.369171
-62.762188
-51.516342
-152.397736
-77.101288
-68.274475
-56.442432
-67.192085
-111.408905
-146.096161
-86.919807
-56.894478
-37.284409
-124.188759
-106.408730
-117.067947
-66.918503
-75.270699
-57.893280
-60.951893
-58.009750
-78.423630
-71.795174
-165.230820
-95.706726
-93.245499
-58.341801
-145.766129
-72.202400
-120.411873
-68.947975
-69.387711
-69.248779
90.522629
31.757124
60.536945
89.765511
59.102245
75.581177
54.045353
61.454247
51.075783
51.401638
41.963188
55.557419
79.962402
57.116360
45.013714
-51.371624
-155.822815
-149.401932
-61.102406
-60.236794
-48.168491
-95.301285
-136.882126
-128.856750
-83.785271
-75.949265
-102.510689
-59.781590
-149.059357
-101.710381
-154.632660
-161.193344
-54.808884
-95.896988
-100.645233
-71.858177
-124.549858
-76.899582
-114.287567
-147.394058
-118.807732
-86.393105
-60.660725
-81.986526
-150.467621
-59.108192
-91.691879
-95.473625
-65.497246
-70.074356
-51.229572
-118.920761
-62.400768
-61.886600
-126.413185
-84.868675
-57.881218
-72.464096
-59.884235
-93.757431
-111.684731
59.822865
-82.843475
-58.468887
-73.079247
-83.952370
-62.528309
-58.184444
-64.122742
-89.520088
-68.882591
-95.367493
-62.007683
-63.697659
-66.849335
-75.322044
-50.293663
-62.976166
66.497375
54.337021
87.941109
-55.469913
-112.150017
-57.182602
-120.614220
-57.603359
-71.800926
68.036644
-108.821083
-62.656395
-56.443890
-87.158585
-61.774155
-48.299576
-68.775558
-67.852478
-66.214989
-43.665962
-70.985222
-66.029442
-64.509056
-49.295372
-99.302704
-82.018806
-53.855293
-167.056549
-68.415573
-78.536957
-65.113358
-102.649834
-133.737106
-145.636871
-127.635437
-100.830208
-92.553635
-168.724762
-144.995941
-60.260189
-89.989693
-62.910965
-35.393559
-56.725445
-63.575623
-68.105858
-62.993015
-145.746429
-55.020195
-105.200378
-94.359375
-105.936150
-121.415131
-80.210350
-127.193291
-93.252266
-114.073143
-110.283463
-72.714752
-108.353867
-67.787544
-145.791626
-54.152779
-148.601959
-70.533775
-69.139328
-143.827530
-91.954376
-76.193138
-138.766495
-46.456135
-141.114304
-44.038628
-151.665024
-64.891724
-144.780899
-62.646805
-81.494232
-126.410812
-120.352379
-86.972466
-62.717739
-120.486237
-80.885170
-48.363438
-88.871719
-62.154457
-71.575790
-51.911304
-137.665894
-84.539597
-141.697617
-87.297188
-85.206970
-57.925419
-69.541084
-106.376724
-60.533031
-68.489891
-54.087341
-90.571190
-112.628250
-55.436871
-54.523151
-104.446472
-75.565971
-94.667183
-51.055092
-63.165230
-68.672401
-121.192604
-107.419907
-102.955864
-108.886398
-58.398190
-104.280823
-126.110245
-50.936569
-89.292084
-147.498276
-63.130856
-140.082886
-78.432999
-157.584549
-65.704964
-121.270493
-103.766113
-106.977577
-64.206726
-78.955139
-141.634750
-97.868553
-70.048859
-80.219490
-173.105301
-129.086319
-78.081551
-151.511871
-144.459351
-47.831673
-67.962608
-55.790348
-59.306694
-112.116631
-47.725620
-57.665543
-156.717056
-154.128525
-95.303062
-63.535713
-92.820808
-158.361145
-56.502110
-77.547256
-88.903152
-86.134857
-59.488651
-113.431007
-111.030823
-59.757191
-111.984962
-113.437469
-103.920670
-109.959732
-138.409790
-96.168182
-140.230896
-52.222538
-136.690109
-133.394012
-73.411934
-65.690521
-96.135109
-120.738831
-84.598587
-84.865181
-122.837479
-132.577072
-158.151672
-128.248566
-53.426624
-56.141514
-83.584862
-38.287563
-121.852097
-63.561218
-68.654190
-44.283749
-86.215591
-57.727074
-98.921890
-59.983742
-30.542070
-45.805229
-165.024750
-56.081131
-57.882099
-123.523964
-51.320229
-55.415092
-69.409592
-65.377312
-64.433716
-68.064545
-60.831562
-66.642197
-34.226219
-115.389320
-149.739288
-83.628281
-62.769592
-105.560966
-55.915710
-59.464306
-72.211327
-77.315659
-74.717140
-74.173927
-60.980972
-151.462158
-77.382477
-64.281670
-58.365944
-79.299255
-63.577003
-110.486282
-91.094276
-55.000675
-62.967072
-52.260212
-67.963013
-65.007538
-28.877556
-57.455147
-56.966084
-99.762558
-68.210503
-136.414246
-46.664906
-32.176640
-82.095039
-76.845543
-79.927765
-80.932747
-127.246803
-73.396851
-55.764858
-73.567802
-60.383854
-151.756958
-76.658272
-82.435425
-88.735344
-98.364120
-86.249863
-75.266899
-122.059189
-103.702682
-96.023140
-95.511566
-137.617935
-113.831154
-107.753525
-58.218479
-74.721352
-96.939461
-105.156013
-70.458832
-72.357826
-155.329086
-59.620430
-62.775520
-137.510910
-62.518707
-56.402149
-63.732601
-62.546810
-59.081917
-77.898537
-132.533615
-50.803612
-68.308868
-56.649357
-51.386024
-88.951515
-78.372261
-64.371811
-64.790405
-117.467308
-154.592850
-68.916428
-65.407822
-85.860092
-157.174438
-81.893044
-67.283852
-76.475967
-39.790829
73.325768
-127.176369
-103.122238
-59.352047
-50.594631
-66.615799
-116.549629
-72.585747
-86.246628
-71.630867
-95.296173
-87.709152
-122.452919
-103.404205
-65.797562
-70.213463
-37.973557
-126.265831
-62.361305
-57.335541
-64.362595
-61.252861
-88.695816
-65.059418
-65.492844
-67.992043
-65.528419
-70.840111
-135.240463
-62.368065
-108.045197
-98.894310
-56.467789
-84.924934
-56.032711
-104.850792
-78.121803
-166.138062
-143.470520
-106.984146
-60.970219
-88.615845
-86.914108
-71.456642
-72.770638
-63.938217
-92.697227
-163.495163
-71.492256
-60.593010
-162.138382
-71.506790
-58.993107
-136.136047
-144.725281
-59.841267
-66.412682
-59.252071
-84.775810
-94.999481
-60.586521
-74.342628
-81.396111
-79.669876
-76.622620
-53.465176
-78.836815
-46.734573
-56.070854
-104.733894
-102.989388
-75.728790
-62.636814
-68.611443
-95.176819
-101.864510
-72.735931
-65.472771
-130.500946
-153.686996
-39.440056
-79.252594
-72.761810
-92.087387
-62.690308
-89.231094
-56.910034
-57.241959
-76.848450
-59.136948
-55.493244
-62.037292
-33.127071
-45.483715
-143.918777
-152.424271
-147.711060
-63.152889
-153.111877
-158.732315
-62.348495
-70.972847
-159.522461
-93.436844
-88.161575
-60.787678
-60.146191
-60.806179
-48.869698
-58.097195
-67.103058
-87.993866
-59.928001
-55.141022
-114.592888
-73.602356
-38.912861
-108.787300
-104.645187
-70.235023
-65.021690
-73.145004
-164.647766
-45.955315
-75.268951
-49.148098
-121.974274
-176.648346
-141.478012
-138.590408
-132.261337
-154.138367
-52.977177
-56.982246
-107.789185
-141.622955
-162.285446
-110.787544
-101.702972
-66.863129
-100.319962
-113.165993
-99.886200
-65.517776
-115.403496
-171.401810
-158.520142
-82.181992
-58.120331
-141.215088
-55.183540
-66.381516
-76.061790
-63.967701
-60.331337
-114.029129
-64.437721
-73.177696
-65.914856
-59.287174
-95.347824
-78.850548
-73.567009
-87.440575
-70.341820
-72.664848
-98.872566
-92.872345
-116.351982
-95.177925
-23.351345
-92.495918
-167.059219
-61.923374
-117.839645
-85.621063
-89.836945
-105.582932
-94.373970
-61.051937
-92.433174
-64.018227
-46.439064
-142.836105
-34.319134
-87.964195
-61.588268
-68.883400
-58.542667
-161.384323
-115.323326
-53.910774
-69.466751
-96.426254
-72.344322
-71.003433
-154.343307
-59.095776
-102.431725
-109.441948
-91.329643
-59.425716
-137.357193
-82.309784
-144.387756
-84.382454
-51.824585
-61.748116
-136.811005
-121.635216
-44.316322
-66.230331
-77.796059
-112.404198
-140.604553
-77.732483
-56.237854
-86.888084
-35.958515
-98.901047
-66.572929
-65.936790
-59.766479
-81.121620
-84.379333
-83.471550
-60.563313
-147.944077
-85.974800
-107.807266
-173.748199
-138.667709
-128.620239
-90.353104
-113.965279
-96.026787
-114.206581
-111.825478
-114.337555
-65.010544
-105.874367
-71.999626
-55.870850
-78.545914
-55.755962
-76.530090
-54.069820
-91.221909
-79.102112
-98.351349
-66.406013
-70.229683
-70.920227
-76.509796
-75.422989
-65.232712
-46.148193
-141.939041
-64.629066
-69.455109
-85.803284
-68.964554
-99.433403
-91.560181
-63.145164
-107.150429
-80.162796
-80.269051
-47.549091
-72.570969
-97.172806
-31.919611
-154.113846
-143.536499
-123.294167
-64.346947
-142.531693
-65.469627
-47.760632
-87.093513
-76.360390
-68.998962
-159.175232
-132.612289
-69.202209
-152.928757
-113.302521
-98.194855
-83.734428
-123.092117
-111.904327
-107.942375
-56.417873
-60.489300
-60.163677
-119.361214
-84.628052
-141.675064
-58.735813
-71.121574
-65.822678
-130.603851
-41.911583
-61.045010
-58.323917
-111.215973
-71.813820
-129.614502
-44.173275
-65.480309
-135.189529
-102.855042
-58.195702
-66.694435
69.951210
76.515617
99.374214
69.239044
59.488384
-54.391308
-63.070808
-31.951658
-60.725712
-139.289215
-59.519165
-80.369499
-112.626198
-90.148575
-104.810753
-97.854454
-121.617142
-74.988434
-130.307053
-116.332542
-80.946205
-76.604317
-53.762894
-129.336700
-149.023941
-119.629623
-153.374710
-73.876511
-74.110291
-81.205269
-72.240974
-50.129826
-65.042778
-98.907089
-70.477577
-108.325912
-93.481255
-51.126209
-146.438339
-60.114132
-70.939758
-113.764526
-112.148270
-131.945389
-129.460571
-56.686008
-111.834122
-123.543510
-125.996399
-55.725704
-116.004036
-85.555382
-91.654594
-111.143890
-57.456123
-116.682220
-114.184212
-73.966866
-66.372192
-79.831078
-56.400700
-174.134567
-56.788792
-63.279507
-69.774391
-53.121521
-73.659462
-73.829330
86.065514
44.958782
90.889946
80.486771
51.415272
65.538742
75.493561
-138.388565
-31.117764
-111.730202
-130.334122
-107.489441
-151.201294
-154.456497
-66.618340
-84.602165
-113.211990
-84.569427
-70.911652
-144.623871
-64.679893
-66.866219
-162.904739
-78.830376
-111.898300
-153.539093
-134.092346
-61.239929
-26.985859
-79.457001
-46.493954
-56.936646
-53.479515
-163.169556
-131.724350
-67.568527
-127.291824
-67.235611
-59.368450
-66.382401
-50.084023
-58.824333
-59.597565
-58.310436
-72.086281
-66.613495
-90.757492
-79.999382
-55.698414
-61.922039
-63.546356
-59.176456
-103.389702
-61.036999
-68.396828
-150.978928
-35.655937
-63.175423
-64.307564
-57.412716
-54.431469
-46.286922
-71.931419
-52.353279
-97.449989
-56.829533
-63.337460
-87.896095
-155.183151
-31.839037
-44.716412
-73.357346
-59.282772
-77.827385
-54.495686
-56.192818
-63.318207
-145.539810
-117.654686
-152.546249
-45.344135
-99.152039
-151.524185
-119.669037
-56.746956
-72.823738
-103.154678
-99.959511
-72.687065
-78.203682
-127.935989
-106.310211
-86.847427
-120.600777
-53.021900
-44.372093
-60.271431
-122.316772
-88.206818
-72.390114
-62.282593
-110.289551
-70.463928
-94.513847
-95.191872
-53.143089
-70.994049
-60.612381
-50.028858
-61.244507
-97.700348
-62.630146
-69.031097
-107.103439
-127.477348
-97.991714
-80.222229
-67.918869
-32.813137
-146.852753
-76.342293
-135.952194
-102.340340
-65.163399
-60.852856
-165.743469
-93.389359
-101.634438
-116.154228
-100.578407
-129.962860
-89.953918
-87.480118
-52.313641
-63.141174
-62.599003
-138.090439
-156.511169
-140.903656
-78.479301
-121.187660
-66.571266
-65.421738
-69.047775
-46.947258
-174.334686
-82.669144
-63.599480
-42.364658
-151.776733
-141.773834
-97.024048
-68.548653
-150.833908
-85.996811
-138.617950
-93.791550
-90.327156
-96.102562
-112.176643
-58.783985
-55.342556
-85.302483
-53.167732
-120.808418
-69.806664
-74.741020
-66.622070
-104.233696
-49.124477
-78.464073
-159.601318
-46.669640
-113.561523
-96.051979
-162.061325
-61.800915
-35.669712
-87.487633
-73.378464
-122.241402
-151.305923
-56.083817
-65.328430
-63.102215
-161.502777
-79.144989
-62.994202
-107.414070
-161.885010
-80.104523
-61.130257
-97.026070
-67.695671
-57.185577
-54.997952
-144.531540
-56.532867
-61.343987
-154.920639
-52.747707
-76.735023
-149.291855
-61.363209
-47.524879
-91.878693
-85.885269
-136.841293
-20.708340
-62.462833
-58.409458
-58.404072
-80.163170
-65.100029
-56.019558
-147.938446
-50.479591
-37.630489
-135.793869
-72.086609
-100.058563
163.644836
-62.332077
-126.135170
-154.150040
-42.782562
-55.243877
-94.923950
-76.751587
-48.206688
-59.258049
-70.490868
-59.984352
-150.074097
-73.972954
-51.942310
-148.042892
-66.202141
-125.871353
-64.205879
-79.578117
-38.982368
-58.019707
-68.925140
-62.902222
-69.947952
-75.438812
-121.052299
-59.742001
-89.768448
-54.242237
-126.840759
-66.604042
-134.229782
-70.479500
-63.880527
-64.571198
-71.822731
-94.830902
-160.905655
-93.821030
-79.876541
-146.604935
-102.981956
-70.299515
-53.913544
-84.947334
-57.794140
-118.051559
166.959183
-76.002472
-69.004524
-84.233521
-149.630753
-21.819956
-174.633194
-132.489960
-57.341156
-62.441368
-136.318085
-69.697731
-80.702736
-59.337307
-144.602905
-161.080673
-54.842514
-152.494705
-56.417713
-74.859406
-59.979187
-58.510143
-71.972832
-87.227119
-74.391098
-143.427063
-100.252739
-60.799854
-53.241764
-123.365776
-81.208015
-157.990005
-50.389622
-80.421837
-69.223106
-58.429977
-101.094322
-65.489449
-154.623230
178.351105
-86.927101
-63.670063
-63.241966
-85.166771
-146.961578
-141.791962
-63.423473
-62.183193
-57.402122
-68.475914
-91.323364
-106.515930
-109.202538
-155.070007
-103.955040
-48.446804
-161.018051
-78.838585
-150.292419
-65.003807
-84.495026
-57.167995
-115.740089
-59.972569
-73.320526
-104.198143
-105.756813
-70.335175
-87.241425
-104.851585
-54.353134
-104.988174
-52.554836
-58.061188
-62.593433
-11.642545
-59.893810
-71.839050
-111.903641
-62.278618
-62.624763
-91.464699
-67.528412
-137.289856
-129.010162
-51.686943
-67.221176
-92.450188
-67.868401
-63.877983
-107.232803
-68.326515
-150.093857
-68.525436
-56.992752
-82.505028
-177.734009
-177.120819
-96.612152
-73.716957
-116.587891
-51.671764
-63.444942
-29.485525
-67.381699
-75.055237
-59.777798
-54.772449
-58.321083
-40.214142
-54.457203
-150.946701
-143.794678
-61.014420
-50.845371
-90.564903
-65.076332
-63.109741
-97.496902
-121.502380
-149.124298
-60.200848
-55.869682
-58.721817
-64.185768
-151.532608
-108.641487
-73.209450
-65.216888
-76.745819
-36.596481
-123.187973
-111.928520
-84.506149
-129.128891
-65.677895
-76.207848
-89.468338
-51.776356
-82.992485
-59.329506
-73.057503
-155.371933
-97.554268
-101.628380
-96.946945
-92.381767
-146.426239
-114.057098
-48.892612
-72.994064
-131.681061
-77.759056
-120.121864
-63.465172
-56.309910
-131.560181
-61.353474
-69.431625
88.954079
-115.294868
-52.197231
-68.047508
-67.889702
-68.855301
-73.652519
-73.879181
-129.734955
-45.035072
-55.402531
-66.494026
-83.960419
-44.474617
-73.497299
-66.523872
-72.550919
-76.950317
-52.572979
-69.037079
-73.654282
-96.862709
-89.938660
-97.660942
-146.335297
-59.185860
-67.947838
-58.431488
-118.906197
-94.934959
-73.009438
-160.603027
-149.233383
-56.698528
-53.315765
-58.777100
-58.475990
-151.731613
-83.446053
-61.318497
-114.837669
-87.384392
-48.019382
-59.079929
-96.220543
-117.232895
-79.307465
-71.253319
-84.432945
-63.187851
-153.968109
-141.099762
-116.299919
-24.886841
-114.014900
-75.489754
-73.044044
-52.047024
-105.282501
-112.154663
-76.597374
-67.305237
-88.184280
-69.799629
-55.076881
-101.717720
-94.161102
-104.323158
-69.745110
-113.828018
-28.316351
-67.436256
-77.969185
-155.367523
-66.726349
-55.358528
-64.623734
-65.207550
-97.546364
-60.447170
-57.153259
-76.683388
-62.807945
-89.428589
-60.757195
-73.374802
-57.670856
-92.680283
-150.365402
-139.180725
-70.648170
-64.682228
-72.034454
-79.826988
-66.508041
-81.082481
-66.751053
-73.812881
-71.538574
-63.115898
-78.587700
-61.963226
-130.011719
-57.004566
-71.219734
-74.759712
-67.513222
172.290085
-107.361206
-102.477158
-87.975426
-54.813503
-86.677063
-134.899979
-107.942871
-79.699791
-77.552872
-115.898308
-113.553635
54.310097
83.024445
-81.823021
-85.860565
-43.912590
-157.800507
-69.388748
-76.387711
-84.928169
-107.861618
-95.120102
-52.036655
-148.943359
-80.071915
-162.977707
-21.718185
-104.284515
-151.819397
-89.610100
-81.688545
-71.859146
-55.999233
-64.510925
-129.168137
-57.749077
-64.796440
-161.430939
-67.474998
-113.632889
-163.090454
-97.810242
-106.170189
-64.374100
-120.287193
-72.215950
-100.099304
-60.543163
-64.010574
-94.325226
-61.301311
-118.242943
-52.503471
-114.609993
-97.839211
-59.922176
-58.168648
-159.754349
-132.847748
-74.975304
-63.481106
-57.595272
-62.219448
-60.909649
-88.343262
-68.981178
-61.981655
-67.661446
-66.423721
-142.111938
-129.845474
-66.680534
-83.528397
-97.863289
-91.429375
-74.373085
-54.984116
-64.107544
-82.452110
-101.498207
-73.472984
-67.253151
-94.607422
-62.639866
-99.924911
-61.901810
-72.261711
-100.497871
-69.533714
-129.132980
-67.021446
-137.076340
-154.597687
-65.185509
-74.997498
-129.049271
-79.715019
-32.039391
-110.438210
-96.304688
-86.515442
-62.060734
-88.594902
-141.993774
-41.938183
-154.640579
-71.084160
-42.984718
-173.526749
-142.486877
-57.168564
-107.628265
-77.563721
-52.107086
-67.910393
-52.664021
-47.994938
-60.574677
-71.824226
-75.841415
-40.004810
-68.088196
-63.950489
-151.534958
-48.563007
-72.411369
-79.613106
-92.264977
-59.382298
-55.132137
-115.094994
-174.351059
-124.773399
-55.006954
-150.962646
-64.616058
-108.468872
-97.278702
-67.002480
-114.318100
-109.957176
-81.945366
-96.594757
-65.845558
-61.456345
-54.944538
-64.046165
-32.560120
-60.088032
-81.278618
-55.778053
-57.144562
-68.786926
-78.544815
-79.735039
-70.252205
-101.168732
-138.497849
-84.798149
-61.981537
-62.581394
-74.404533
-118.820953
-145.660416
-59.714317
-151.825455
-60.485775
-69.278656
-152.485580
-36.711761
-85.422981
-124.733688
-50.582222
-55.745472
-68.051727
-73.601059
-69.046516
-136.124191
-19.467060
-113.895981
-148.712067
-63.772133
-42.510227
-37.362797
-136.004349
-65.579659
-94.912109
-120.574471
-58.847191
-47.099541
-35.265514
-54.020184
-63.986111
-60.399467
-57.990604
-98.064629
-71.497993
-105.322807
-127.788010
-65.429932
-66.660034
-83.607765
-135.353790
-72.392708
-95.337029
-85.470413
-59.346691
-31.298855
-78.247101
-60.866680
-57.590313
-134.180191
-59.813725
-70.509621
-61.597565
-58.239273
-70.406509
-140.270752
-60.610428
-66.326813
-71.212219
-61.839916
-66.907074
-64.306885
-92.450989
-76.751373
-128.393967
-105.836258
-107.679527
-76.053757
-99.285126
-105.756386
-54.821266
-120.384766
-98.507133
-90.427277
-157.347107
-140.950043
-57.130592
-68.054871
-79.058807
-73.430359
-125.180336
-106.217712
-54.309124
-71.527328
-51.521656
-151.420868
-61.465328
-126.214386
-149.809113
-144.971146
-54.943455
-129.847351
-40.002335
-71.417053
-67.889442
-57.816086
-101.352020
-93.074898
-145.938080
-59.965416
-83.829872
-146.940186
-51.802834
-67.829605
-55.300369
-90.076683
-57.399239
-60.826889
-121.136993
-62.972878
-69.669441
-62.810886
-74.812798
-71.972885
-114.581619
-72.088669
-64.306038
-71.313736
-96.339264
-102.168549
-86.073250
-52.642063
-69.483963
-44.655254
-47.012547
-70.437363
-59.406853
-151.175415
-87.735855
-89.516129
-51.127285
-95.048882
-61.732147
-60.902763
-143.404999
-55.978642
-121.334503
-153.042831
-142.557755
89.057762
86.249138
68.023773
69.209175
62.979916
77.935562
72.603676
58.527210
58.500267
56.924473
75.023521
-57.060986
-93.703453
-64.550301
-86.984833
-63.965988
-77.124229
-133.631012
-55.689121
-35.792435
-155.856277
-63.133266
-61.969730
-35.827614
-115.261864
-64.911118
-61.724812
-66.251686
-155.836243
-93.794495
-106.380638
-108.758354
-141.493454
-62.518112
-164.684555
-74.741791
-65.930107
-64.706100
-79.259445
-65.798683
-72.604256
-88.908997
-47.453541
-98.652519
-137.915833
-69.382050
-118.607445
-56.640850
-64.999985
-154.622772
-87.780197
-61.836895
-43.705929
-164.647781
-46.317879
-68.020103
-58.818691
-72.682945
-63.080250
-91.865715
-82.606598
-115.451897
-71.651436
-133.225388
-66.978973
46.258057
-79.922577
-140.812393
-58.725403
-76.346970
-74.494522
-105.301636
-106.142776
-95.884384
-97.791687
-96.643219
-95.285583
-78.650421
-72.691597
-66.736816
-122.423378
-146.051117
-59.172390
-55.471531
-144.493225
-122.825485
-135.925293
-102.812325
-82.484474
-34.135475
159.502045
-92.207069
-68.571236
-61.545036
-60.791397
-66.895157
-122.604919
-85.189339
-88.529190
-63.062466
-89.214226
-69.371262
-55.084404
-114.961967
-68.939072
-153.623276
-148.693314
-56.708496
-73.577118
-77.108276
-50.876865
-22.395943
-90.220078
-109.249611
-103.219864
-114.600311
-82.177185
-167.071274
-104.233421
-122.773193
-119.559105
-74.111221
-59.975422
-109.786270
-163.557129
-52.049953
-63.999512
-145.816284
-98.046257
-74.432457
-56.252163
-101.287605
-130.191727
-69.214592
-70.845581
-145.534607
-82.053726
-80.685249
-25.575336
-78.388870
-47.313507
-145.049255
-149.154709
-101.988464
-151.706223
-111.354721
-89.701324
-175.021927
-69.253098
-63.074574
-118.282288
-74.501595
-57.226135
-135.404449
-89.197594
-59.835979
-152.855011
82.140457
29.949446
35.377869
59.109901
51.723408
-102.143250
-92.867546
-75.354378
-92.614426
-88.183685
-123.265182
-69.157249
-62.131695
-96.979874
-93.986015
-85.706581
-58.206181
-112.123192
-52.794823
-83.497078
57.654148
46.389000
-51.695190
-61.220062
-64.809906
-71.864174
-98.403297
-124.830170
-62.112919
-78.133865
-63.005486
54.178745
44.707638
53.247173
71.990570
65.287743
49.701389
-100.153549
-87.626831
-89.086128
-59.088741
-69.474983
-63.702957
-62.121181
-60.858894
-77.396347
-54.161442
-62.343472
-79.853523
-62.644314
-60.632229
-54.646957
-51.936100
-69.954712
-58.634315
-79.468765
-136.103882
-77.887833
-79.871025
-81.116707
-59.421387
-60.690544
-119.547333
-155.536804
-97.289169
-60.489967
-91.422325
-97.428070
-63.782257
-84.444168
-86.186150
-106.075691
-145.979111
-98.931381
-119.935875
-47.130890
-140.150330
-68.864433
-117.263344
-21.261974
-59.014072
-77.087807
-58.028458
-162.839890
-124.976295
-67.963921
-61.112465
-70.353836
-90.011520
-119.541115
-84.024643
-59.192684
-33.651314
-61.945946
-64.312653
-72.729050
62.463348
51.784832
49.622917
54.381950
37.393414
43.766136
74.091743
-43.211132
-90.951355
-76.666084
-82.446167
-82.681541
-58.892292
-27.838030
-164.539017
-93.950645
-79.933357
-50.546684
-128.202316
-60.772316
-42.928200
-73.418732
-56.764664
-80.522133
-142.012146
-166.222092
-62.710598
-141.875183
-166.800034
-94.521690
-71.239983
-44.067490
-75.965591
-128.006516
-69.828773
-97.952103
-119.041176
-81.567642
-147.339828
-105.489563
-101.458488
-67.869690
-131.673752
-101.273598
-75.926392
-61.959442
-73.895737
-72.201668
-65.338875
-85.638794
-149.462296
-87.277855
-64.652817
-144.618439
-67.525284
-156.707153
-41.174088
-83.619164
-82.410927
-130.635849
-82.217773
-87.557640
-119.741081
-91.481049
-138.111847
-83.790710
-69.335907
-88.976791
-67.054413
-111.804123
-112.150238
-101.029587
-104.350639
-77.102356
-99.749931
-86.126610
-71.305054
-76.746262
-67.806389
-68.412331
-87.143021
-57.767265
-50.851681
-152.527847
-143.715012
-69.001312
-67.102036
-113.830902
-74.537064
-70.121452
-56.929222
-178.093292
-110.207993
-93.961411
-59.759720
-93.825722
-49.851448
-144.555008
-100.644188
-55.795071
-76.837845
-145.598511
-99.389137
-38.390614
-45.283909
-83.418015
-47.546967
-79.627335
-107.891457
-59.019955
-130.916763
-55.029522
-60.943413
-68.283699
-145.815460
-46.573231
-82.465240
-66.442413
-145.677979
-53.799030
-131.024002
-51.301315
-60.665012
-70.696175
-54.855755
-59.051483
-55.461460
-79.873726
-58.999683
-61.701263
-86.222260
-144.676697
-93.503532
-79.133430
-136.163345
-123.787827
-56.877811
-96.187920
-76.633972
-140.749313
-111.008980
-59.053158
-44.125542
-102.579544
-66.113373
-39.262905
-167.671539
-77.151039
-152.884689
-60.730747
-97.789673
-94.910316
-97.295906
-51.304752
-61.843151
-60.436501
-96.706573
-144.093521
-79.994751
-137.458694
-94.236778
-71.002113
-64.064217
-70.897621
-58.479504
-66.398712
-83.662834
-104.236549
-72.953682
-120.142471
-87.942940
-61.746006
-74.763519
-55.678391
-61.147102
-61.860214
-153.524734
-63.282227
-139.343002
-56.962624
-157.942963
-76.054062
-67.227699
-137.322250
-60.998550
-148.557144
-107.602615
-71.347862
-123.930115
-58.099457
-70.041687
-78.389450
-86.853371
-107.349869
-102.224541
-108.633293
-68.983093
-115.689003
-92.193306
-79.106659
-87.643341
-52.029663
-64.509079
-119.225807
-42.783680
-67.264343
-56.094337
-80.791420
-26.365396
-129.113693
-138.007492
-74.689369
-65.791603
-84.665184
-72.402245
-55.877949
-60.330635
-161.150177
-119.380760
-153.485352
-61.359077
-79.879150
-66.086296
-110.051178
-88.179794
-70.649612
-96.290588
-66.619896
-117.582489
-140.701614
-58.725819
-73.857620
-90.235947
-157.447052
-70.011559
-64.370575
-54.891594
-110.445724
-64.323822
-101.980545
-112.961456
-61.463646
-57.176762
-76.095711
-62.171928
-92.213287
-55.972347
-72.772667
-77.970070
-69.087456
-66.392113
-65.064575
-137.658279
-45.185371
-69.102425
-53.616123
-123.206924
-81.315819
-96.592163
-99.442307
-68.831078
-96.769173
-81.492744
-103.035950
-110.902596
-66.100029
-99.455666
-81.042725
-96.254227
-66.257423
-166.749954
-38.310143
-48.792076
-66.749168
-69.599525
-51.334007
-87.284279
-72.377945
-151.323624
-65.096756
-158.686432
-105.852371
-99.756866
-70.126083
-58.810062
-62.779873
-62.931091
-57.588169
-81.123329
-83.276489
-126.271980
-65.829521
-64.791161
-82.219429
-74.977371
-52.803974
-49.956959
-114.669487
-106.985168
-116.084427
-158.188065
-63.926113
-64.056686
-115.483673
-51.338390
-38.743465
-59.124928
-93.652809
-116.360504
-91.473389
-100.906624
-91.857635
-94.124199
-98.986618
-54.271156
-67.159607
-61.086510
-78.276016
-78.023575
-139.899963
-137.586685
-42.528732
-54.227577
-140.514587
-98.217781
-71.705109
-72.195717
-65.309586
-67.239357
-54.508938
-72.022278
-58.261272
-83.600998
-129.353088
-106.047653
-60.454956
-68.684120
-53.871151
-69.504448
-95.445221
-89.303253
-163.782196
-157.529144
-85.281357
-63.812077
75.214149
65.568947
33.167538
83.401909
77.266228
99.093781
86.196518
-88.189285
-73.666443
-96.760719
-67.644501
-92.073677
-72.869041
-73.496628
-68.826591
-74.630363
-58.164059
-60.788830
-70.529373
-93.302292
-66.505386
-53.443176
-88.373726
-45.193523
-123.435677
-76.137726
-43.203213
-41.267834
-55.848003
-62.940674
-85.132980
-109.549469
-141.734131
-94.873718
-73.035988
-64.193489
-86.244217
-61.268967
-78.511467
-56.404938
-85.424934
-49.488277
-56.504898
-147.466675
-60.638824
-53.651997
-63.073517
-113.641998
-48.741699
-60.378731
-143.367462
-58.560524
-98.796715
-74.710815
-109.292381
-87.646500
-65.762314
-99.895134
-114.143387
-73.012108
-72.147133
-57.432987
-48.624268
-55.372318
-76.627876
-87.331078
-25.253868
-80.514648
-73.299469
-99.704231
-49.601254
-58.352680
-60.198360
-61.627754
-53.838497
-62.811920
-123.102600
-127.128609
-73.045891
-145.210220
-80.348572
-42.984974
-64.695648
-121.731323
-58.254269
-83.893143
-148.009323
-107.744576
-59.821354
-60.217117
-155.454208
-66.667999
-68.301987
-67.956444
-44.023426
-58.240242
-151.345078
-95.965157
-55.473804
-162.743103
-75.988144
-66.443611
-66.194038
-49.494217
-64.056137
-83.167358
-60.154148
-112.728027
-43.536945
-54.332241
-62.561577
-62.674877
-61.289116
-153.689758
-100.365128
-16.672953
-101.109550
-104.687164
-68.856491
-57.615826
-66.794601
-91.512901
-76.044716
-58.338219
-158.555695
-62.400196
-153.364456
-66.280655
-26.976692
-55.836514
-107.184807
-56.333038
-47.472691
-81.532951
-121.339928
-70.349083
-96.217072
-58.803616
-140.204681
-58.386662
-68.742203
-85.181091
68.062218
61.239754
59.617180
71.648788
49.394894
-137.367233
-60.618561
-79.001984
-76.913834
-88.658928
-61.832306
-87.837616
-72.799240
-57.027405
-73.333206
-51.941090
-62.696289
-51.256199
-59.487755
-59.645786
-73.614647
-69.127914
-68.642410
-78.246849
-64.562164
-93.299599
-111.799767
-148.455978
-76.957855
-52.008232
-86.552963
-108.469948
-117.226707
-113.567680
-85.160675
-85.935822
-52.256508
-101.489288
-116.741516
-84.966263
-101.017258
-61.113400
-71.740318
-54.157082
-52.942940
-118.783897
-145.718857
-65.900803
-156.358429
-53.836014
-132.552994
-149.901489
-58.001656
-69.819908
-54.020561
-62.790867
-81.030228
-120.710991
-115.220009
-113.386017
-57.809715
-95.785713
-79.928375
-53.757214
-58.139904
-46.521217
-42.604664
-121.013786
-59.688179
-43.506794
-127.237701
-140.792679
-63.981300
-79.075699
-87.707100
-64.278419
-99.819000
-158.293076
-66.314316
-77.485970
-54.514065
-79.687836
-65.716522
-125.756508
-52.778206
-68.453438
-53.982018
-130.116196
-67.402641
-57.057236
-159.322144
-79.774696
-62.026043
-138.340942
-87.974861
-43.231937
-101.216118
-82.351036
-58.559490
-59.928406
-133.853409
-60.034203
-109.610229
-101.840019
-89.012581
-58.233547
-91.870010
-115.226524
-91.821274
-96.952736
-68.149590
-50.402054
-89.499962
-56.911129
-67.424126
-60.510391
-40.126041
-75.908089
-54.838047
-57.663998
-57.923035
-156.888428
-169.083817
-66.132133
-105.115448
-74.706596
-67.551247
-122.716965
-167.326736
-100.640564
-148.722519
-64.607742
-76.209503
-103.687080
-84.468910
173.365540
-56.450832
-90.246010
-71.070389
-164.238708
-118.653763
-91.041519
-76.269104
-98.365150
-78.806908
-95.339432
-64.557167
-57.562927
-93.438881
-48.240608
-103.608795
-97.361702
-108.495674
-79.827019
-100.709610
-144.365692
-89.572884
-109.310822
-113.945274
-117.881134
-144.619965
-101.993004
-117.223282
-74.026451
-99.355064
-158.507065
-59.042160
-41.040188
-61.152184
-83.012802
-90.477028
-165.180298
-64.612190
-78.434067
-63.914215
-93.700577
-91.880554
-62.465000
-154.853043
-61.028954
-74.375168
-64.185127
-72.538849
-65.694267
-59.750278
-81.091972
-102.225540
-126.011177
-87.759384
-65.515503
-161.994751
-146.772461
-60.076073
-147.300964
-77.434853
-152.408768
-90.357033
-67.250679
-52.908611
-71.475456
-72.023880
-96.013855
-57.149342
-57.339695
-44.875370
-62.954041
-151.502838
-63.615948
-146.760513
-44.422092
-126.715820
-115.146385
-74.444916
-63.628616
-141.737091
-58.149849
-81.717339
-92.516769
-93.247154
-60.779144
-129.076736
-83.282593
-60.318710
-49.201077
-37.329891
-67.824417
-82.422234
-72.300079
-66.699150
-59.754734
-57.152699
-149.033447
-54.609947
-52.332108
-61.840816
-126.989685
-98.902893
-73.666367
-93.699211
-56.235447
-72.351227
-92.754097
-129.664215
-48.634926
-65.236618
-50.901962
-36.534473
-59.786697
-61.130245
-133.141556
-63.451069
-73.185555
-62.120110
-70.782982
-66.136353
-163.908829
-52.625805
-66.437737
-73.807007
-113.808769
-63.516014
-69.722359
-107.065132
-100.178589
-71.237732
-91.782089
-58.934399
-82.370331
-109.610573
-122.246201
-111.569916
-85.206886
-101.535782
-111.886406
-60.483345
-72.490425
-60.537876
-78.127159
-116.499565
-58.825829
-92.541260
-88.362297
-66.045677
-50.336689
-55.234406
-47.024628
-49.359974
-60.528778
-67.159348
-92.769440
-54.853348
-150.415375
-58.834789
-88.091248
-63.692940
-86.836815
-88.717148
-149.999329
-73.142799
-70.923180
-37.742142
-60.415710
-119.218475
-58.218357
-149.906631
-104.950874
-59.180698
-69.018417
-70.216728
-51.959354
-57.030537
-25.653685
-77.103188
-56.733955
-69.566772
-83.028992
-94.028618
-49.901493
-111.852539
-61.600067
-74.663742
-144.630859
-99.291893
-90.728218
-64.740761
-65.501740
-102.141624
-76.734848
-127.769608
-97.065933
-77.777664
-78.799561
-157.393570
-95.144920
-147.495560
-65.123734
-113.038025
-99.147209
-117.814430
-121.611511
-66.786201
-92.074814
-103.176987
-154.079086
-105.387398
-167.331253
-78.471489
-64.380730
-96.670898
-127.597076
-69.916397
-79.532944
-48.454319
-78.503204
-141.613678
-68.383331
-69.035316
-129.829010
-129.680649
-47.485218
-71.250671
-145.390518
-52.076279
-82.651039
-126.036217
-107.124664
-70.197250
-56.064476
-92.743629
-57.707172
-79.210960
-142.722748
-52.912281
-108.899857
-48.188286
-45.286743
-59.460018
-69.528809
-60.828644
-142.041977
-59.452518
-68.888222
-142.648483
-91.174957
-73.231354
-68.238220
-37.050827
-116.320686
-80.600571
-154.436630
-75.110405
-69.690178
-123.304359
-40.165760
-70.086014
-63.275661
-35.448849
-120.071770
-68.681213
-60.033596
-97.898109
-83.211243
-66.761391
-96.020439
-88.718269
-74.480873
-104.009232
-81.593719
-103.727303
-68.832153
-93.547546
-77.671028
-54.043453
-110.989212
-148.344757
-101.240669
-93.152397
-43.018761
-117.490295
-86.102684
-173.617081
-164.476685
-69.740341
-117.257607
-99.695557
-67.422195
-96.921944
-39.703537
-139.409592
-148.011642
-99.971291
-114.179153
-80.891991
-117.369797
-171.731277
-81.529732
-60.411354
-24.102926
-127.994102
-61.069687
-89.833900
-63.515141
-74.656967
-74.962517
-141.558701
-73.913971
-70.383888
73.258095
67.807503
62.975235
-44.203564
-60.629662
-164.402420
-95.379204
-64.553238
-80.280571
-107.038124
-72.808266
-119.251137
-150.475250
-134.439789
-113.675476
-87.793152
-75.002586
-136.838409
-64.923538
-68.731216
-53.070301
-67.053947
-120.003464
-51.225075
-62.326469
-68.455605
-100.611580
-64.579575
-75.334511
-128.223770
-80.281342
-158.973862
-86.114334
-67.296791
-49.616222
-58.297752
-60.917561
-72.757484
-66.084160
-59.446564
-66.187149
-62.727592
-52.222435
-64.083420
-58.112877
-124.705872
-135.871902
-50.776638
-113.819199
-70.527641
-60.853622
-108.712234
-81.411995
-101.742226
-91.866669
-38.801647
-68.572578
-110.365562
-59.160351
-61.205887
-116.749565
-135.283066
-82.541725
-60.853485
-80.699661
-65.735306
-69.050499
-75.036560
-91.294769
-103.045578
-96.392181
-75.746147
-46.733742
-116.167549
-63.271660
-83.564865
-161.482834
-70.437180
-47.168522
-50.421429
-63.988384
-60.247574
-82.645157
-133.267563
-95.418564
-58.398525
-70.609230
-66.255547
-67.198044
-160.292877
-158.906586
-67.544991
-124.264290
-102.057869
-62.633270
-108.061569
-61.284946
-77.270203
-98.747414
-159.274277
-161.743790
-154.277954
-49.203094
-80.610291
-98.449028
-95.871613
-123.075340
-83.548477
-68.234215
-65.955734
-45.845497
-65.747612
-76.450745
-67.149734
-97.549019
-114.620979
-58.489235
-122.208931
-125.025101
-158.609344
-66.876244
-76.556961
-61.449493
-85.415497
-57.943462
-50.971214
-116.806641
-97.385567
-58.553181
-116.388893
-160.820816
-106.856377
-112.227364
-177.625702
-148.325012
-60.548080
-57.166229
-69.277596
-69.430122
-60.248112
-87.609108
-57.727531
-71.411514
-68.374016
-62.392170
-152.248093
-71.066132
-55.417988
-96.229881
-118.768539
-45.978680
-67.711746
-51.392479
-38.596851
-66.591743
-118.894966
-80.086884
-63.472576
-60.485119
-39.704643
-65.322685
-76.291779
-114.803848
-95.448143
-48.999325
-105.839127
-52.016827
-111.438194
-80.286430
-59.067116
-168.497803
-53.242195
-69.765991
-119.893448
-104.323318
-104.210693
-65.942116
-75.058037
-101.923347
-40.950649
-33.301472
-135.199417
-70.393280
-161.518646
-63.939140
-59.822769
-87.184875
-107.682159
-63.750324
-118.995491
-125.901131
-81.066902
-61.847885
-79.914322
-38.728737
-67.945435
-60.264633
-63.470184
-61.525364
-123.075439
-96.038872
-57.515320
-54.391510
-134.662994
-120.567574
-48.938107
-109.684341
-71.640915
-143.611969
-100.062737
-136.726944
-64.156097
-32.976929
-32.001862
-65.699257
-98.185951
-116.307648
-70.042259
-90.604347
-72.275093
-76.884613
-76.603676
-59.633457
-89.961784
-108.484276
-79.867538
-120.048737
-67.160782
-126.432426
-104.339294
-57.261497
-145.348160
-72.243294
-55.102169
-66.247322
-105.077995
-122.064445
-57.783379
-167.524658
-59.162323
-32.523479
-73.598434
-48.898224
-73.190758
-106.957024
-113.265221
-79.733749
-110.568085
-79.567101
-89.845955
-100.287498
-76.896828
-101.110977
-165.383072
-98.820175
-48.226357
-70.836334
-156.507294
-68.140770
-67.639908
-148.102890
-69.867813
-121.724838
-61.431824
-45.955082
-124.947487
-58.881691
-123.570343
-70.030365
-65.423157
-61.943665
-110.720078
-175.644577
-75.963814
-48.341370
-60.623997
-71.782204
-109.270126
-67.254333
-52.590855
-70.509239
-68.311691
-56.817501
-72.951561
-98.377380
-105.814034
-52.977390
-166.048889
-58.245071
-79.171196
-46.440071
-129.939667
-74.245338
-59.581398
-133.679169
-84.614632
-110.756874
-53.904701
-66.105568
-58.818771
-56.012070
-69.297905
-99.531029
-63.750477
-71.970345
-140.190002
-99.462212
-81.885818
-88.496567
-40.781860
-150.643250
-38.544571
-131.202087
-50.325382
-76.970840
-66.662148
-148.251190
-72.922043
-128.089676
-64.411880
-122.790375
-73.771133
-60.189098
-90.224655
-83.598061
-35.235065
-158.427155
-55.997200
-50.661591
-116.305031
-68.721176
-59.961662
-154.878952
-168.937698
-66.507408
-88.688416
-66.772987
-79.053101
-60.072083
-70.822609
-114.328949
-66.604828
-85.267593
-72.715393
-108.783669
-122.478149
-95.006004
-140.004395
-64.983429
-118.600433
-93.377686
-95.370247
-57.719986
-59.584846
-59.209465
-84.911438
-41.867153
-73.916962
-156.953568
-75.862732
-71.983849
-76.598907
-65.012833
-75.494637
-89.357239
-58.801067
-150.763168
-134.227127
-52.846069
-99.912621
-59.903610
-152.453598
-49.194572
-59.710209
-160.954391
-71.800186
-85.000137
-50.749199
-122.321739
-106.900887
-56.973419
-42.144238
-146.634155
-59.813950
-92.740860
-96.360779
-52.284740
-67.296921
-159.415466
-112.856949
-104.095314
-96.735489
-122.310966
-136.296356
-120.216049
-106.387390
-143.055069
-52.592598
-149.508469
-148.220886
-92.778740
-145.655502
-122.993973
-61.058010
-77.020134
-59.683243
-108.858185
-106.334976
-58.438324
-47.755505
-116.016495
77.691780
61.410625
62.596931
61.542118
52.614323
42.062958
52.408966
27.678268
-39.288055
-57.470642
-100.060791
-59.471909
-52.159485
-60.131207
-95.152077
-52.591717
-129.404373
-33.363266
-58.383492
-52.240910
-144.117371
-78.567795
-104.487106
-137.242950
-63.498180
-65.456688
-73.596123
-88.826996
-110.278183
80.988617
75.251968
-37.313107
-62.424458
-61.161083
-80.913597
-61.439217
-54.280834
-54.532898
-54.138981
-135.302948
-136.452545
-93.289543
-98.232933
-113.782402
-72.506691
-140.035751
-110.698280
-58.283920
-63.377083
-101.937195
-59.921532
-110.090134
-136.731979
-113.722984
-163.969070
-66.902977
-62.458252
-51.450008
-67.397827
-143.410278
-167.752792
-148.906311
-75.090256
-80.306870
-53.675846
-85.921120
-106.385124
-72.687431
-61.440636
-54.661739
-68.329918
-108.555443
-58.467548
-60.050446
-142.441162
-79.162994
-50.417278
-63.947689
-65.993332
-69.816101
-118.560577
-128.878738
-110.199692
-80.247543
-83.504211
-102.297005
-85.148605
-61.496574
-74.000298
-59.560093
-131.023300
-68.702194
-138.962921
-167.223114
-58.486988
-79.802986
-64.198418
-87.236992
-78.206734
-83.044334
-67.746437
-80.773277
-142.856247
-57.750694
-58.742252
-67.787865
-39.962372
-53.743435
-60.381207
-47.978569
-60.926567
-63.005009
-86.458458
-82.580582
-91.576485
-58.481537
-63.649410
-78.412109
-66.299919
-94.441528
-99.775948
-56.585133
-71.918381
-63.255661
-122.600800
-99.120865
-59.456570
-41.243656
-64.341110
-144.347534
-125.108131
-153.094345
-66.755363
-74.444687
-61.434666
-60.419304
-62.546059
71.018990
84.806236
83.175102
33.580341
80.512886
87.729027
69.869911
68.805138
39.560959
75.755508
54.807323
58.965996
59.592087
62.791584
59.390610
76.577866
80.382484
99.570496
77.452682
121.086937
64.280556
62.824131
51.651760
34.955299
50.812466
53.028038
50.516998
52.049553
59.446301
-50.212097
-50.501858
-64.986511
-89.256638
-58.805328
-62.428295
-64.140129
-80.699852
-59.531120
-64.693626
-81.747849
-84.684448
-59.160385
-70.159294
-102.216591
-51.415535
-83.073128
74.724701
73.175926
66.175385
67.795433
95.346558
-57.359863
-63.610779
-77.242584
-135.508453
-81.687172
-61.403889
-112.334427
-62.580799
-93.311119
-117.651604
-95.443047
-140.095047
-85.746201
-59.969631
-54.951496
-51.725140
-71.564758
-58.892307
-133.468918
-60.909397
-110.298409
-112.010971
-86.307404
-90.462227
-138.246490
-87.529427
-64.751228
-72.779869
-134.886810
-82.029053
-75.836250
-144.603088
-62.573803
-47.611469
-38.150028
-64.155525
-57.638264
-90.154266
-131.822693
-57.355423
-66.286644
-79.257423
-61.893940
-63.557255
-70.046371
-62.061241
-164.546219
-63.968552
-63.104797
-71.137894
-43.699837
-50.803928
-114.231110
-107.907814
-62.021748
-60.378731
-73.404800
-28.493231
-66.667870
-63.140152
-103.339340
-86.659904
-61.667992
-76.800011
-150.078873
-145.198654
-66.599182
-97.927116
-88.894814
-58.968891
-73.756897
-68.334618
-65.416145
-53.552250
-151.406494
-47.735874
-61.401218
-70.162285
-79.674652
-52.477592
-56.985962
-61.772324
-69.872284
53.358673
-102.844116
-85.162590
-149.018814
-54.229946
-95.389023
-109.194656
-61.809116
-62.775452
-55.237026
-119.628937
-145.035065
-151.469925
-67.037590
-56.543003
-49.522514
-150.328568
-115.103256
-91.943924
-69.789993
-55.164322
-61.081409
-156.160645
-84.086533
-62.767590
-71.882706
-43.637112
-106.963867
-70.436729
-87.604568
-117.241913
-93.326447
-75.232384
-61.698399
-37.182457
-69.526009
-62.561176
-123.912415
-126.757919
-61.768375
-110.507866
-68.244469
-100.022591
-154.834534
-112.497498
-84.454208
-83.650719
-98.070267
178.485596
-87.558685
-104.892685
-67.809769
-118.046616
-91.543694
-47.837994
-138.559799
-55.332386
-29.756418
-58.080250
-99.218056
-166.522720
-90.702843
-66.770767
-33.957729
-56.463863
-69.904144
-97.240417
-162.115448
-66.085007
-63.223232
-65.649673
-101.248283
-70.172554
-144.267456
-60.812393
-141.460236
-82.316284
-62.086559
-63.653629
-58.218540
-79.876472
-65.854462
-52.038734
-69.480431
-94.571686
-52.059631
-70.635536
-115.089516
-82.176636
-47.147808
-25.062693
-97.346954
-47.838711
-57.600388
-76.325203
-59.368725
-93.814186
-147.107834
-70.203896
-96.974213
-64.021431
-165.312286
-136.400452
-93.147758
-150.118103
-61.372723
-152.687149
-107.693634
-45.861843
-115.968849
-64.807655
-63.908596
-55.503338
-149.781250
-151.917465
-127.854164
-79.715691
-52.961212
-63.090664
-55.004978
-29.183226
-51.638485
-66.042450
-116.408371
-92.531441
-96.765938
-66.660973
-157.241669
-58.528679
-47.397533
-64.943855
-71.820404
-64.283691
-148.715134
-153.919388
-76.049004
-66.576553
-52.678173
-48.763683
-50.336220
-63.724270
-168.367020
-154.739182
-45.452183
-59.031834
-80.134850
-73.851158
-66.631966
-58.460236
-62.526035
-151.766953
-54.709354
-117.857475
-79.020157
-86.702179
-85.849075
-89.940414
-102.867043
-67.341461
-99.520264
-37.474506
-65.444832
-62.192966
-127.968750
-21.696802
-104.712830
-43.690289
-80.700958
-45.418480
-108.148819
-72.389107
-63.379356
-105.703659
-158.263107
-64.618301
-93.822113
-56.364471
-110.200592
-158.197159
-58.096157
-84.703346
-90.687897
-176.471909
-41.080963
-43.148937
-55.673855
-69.152138
-88.295914
-61.004112
-60.904877
-70.220955
-99.482620
-155.558273
-90.209991
-107.977638
-87.660286
-101.215164
-105.040398
-64.574562
-112.253418
-95.081650
-59.211666
-124.804611
-145.385910
-69.274261
-60.073158
-47.442883
-86.983841
-69.841003
-83.061859
-90.116295
-68.138382
-61.673229
-50.487282
-72.899681
-73.327362
-90.669052
-165.109589
-54.269863
-60.565639
-63.079643
-59.969181
-37.980709
-159.663254
-55.701706
-82.843269
-49.960571
-58.413761
-72.862015
-75.920013
-61.166103
-69.323334
-62.520031
-92.328003
-63.853161
-64.868492
-44.256607
-60.415226
-39.422096
-96.674721
-158.853394
-66.021828
-79.408241
-62.739712
-53.552170
-56.427197
-88.854240
-110.294174
-54.260845
-94.259636
-77.243523
-144.585037
-59.012306
-85.044731
58.581238
63.196228
46.338074
47.414913
65.683701
44.936607
42.558941
62.561764
37.717274
63.932678
58.417664
47.123379
50.811134
87.082291
66.717209
-84.341469
-34.285625
-69.571449
-53.770519
-113.833076
-81.673843
-116.030525
-92.930374
-74.734863
-126.897491
-57.193569
-137.025055
-57.181934
-151.039871
-60.484711
-58.184303
-151.626083
-124.535080
-68.256424
-143.821472
-164.595764
-61.757168
-80.822609
-99.015778
-101.268135
-145.987640
-61.813091
-85.638779
-66.540802
-62.070187
-64.614624
-73.793365
-62.453922
-110.063271
-79.667007
-120.090210
-87.716377
-69.388504
-72.200813
-108.652489
-96.756035
-70.757156
-102.540016
-64.236603
-132.518661
-72.257950
-56.471096
-59.816566
-45.534054
-71.357376
-77.134094
-26.827549
-56.522575
-151.830338
-85.397560
-161.918015
-58.810692
-76.687759
-102.671646
-67.477623
-100.838249
-69.993210
-117.085747
-65.737129
-132.218445
-99.720627
-94.288628
-75.201019
-81.067589
-56.579735
-98.925674
-69.133583
-124.301666
-65.852196
-146.098114
-144.593597
-155.147812
-118.434723
-63.785221
-71.885025
-78.216469
-147.873077
-56.460167
-67.507248
-64.916908
-40.045654
-53.538395
-151.815887
-68.192238
-62.175945
-146.419312
-67.260979
-63.695110
-47.108944
-141.554703
-99.080925
-95.828888
-68.168716
-118.009476
-55.045036
-76.499962
-92.644051
-53.554955
-60.742493
-157.538757
-70.088211
-62.183979
-83.890549
-57.074459
-103.429039
-113.796875
-59.243801
-98.611031
-156.800186
-153.062881
-120.407623
-84.665855
-30.537058
-63.855831
-73.735756
-98.756554
-136.524246
-61.241726
-37.210144
-142.224594
-73.303673
-68.251434
-61.740173
-68.441368
-65.200363
-115.085075
-139.941040
-51.577972
-54.315037
-103.306549
-58.377911
-88.780472
-149.945587
-82.736328
-70.902023
-84.696655
-76.472374
-55.013889
-77.406975
-52.243240
-76.662910
-81.673515
-65.474747
-47.343769
-121.940948
-101.244118
-67.505585
-61.574413
-87.532486
-59.153206
-63.007092
-124.163368
-137.527023
-61.742550
-70.335785
-55.005707
-83.859825
-36.647499
-104.390541
-154.201263
-96.893723
-105.691040
-59.886112
-78.905067
-79.827316
-37.254227
-55.536686
-56.260754
-120.205582
-129.546143
-88.431374
-71.561676
-57.043213
-92.777191
-52.353024
-88.292580
-72.035362
-57.756958
-51.311619
-63.412300
-72.892105
-47.189499
-78.307251
-109.239365
-58.227730
-57.475479
-114.353683
-101.573456
-68.871712
-100.339455
-77.601265
-70.810715
-55.283703
-65.332314
-60.114212
-80.307594
-158.043777
-116.647293
-56.172028
-148.235703
-72.921371
37.639320
-79.220230
-146.169052
-57.733948
-90.827538
-49.639183
-85.440964
-124.919785
-56.877766
-60.579258
-144.409012
-72.456871
-64.609657
-87.023705
-88.381012
-107.143623
-82.783463
-80.610352
-129.947372
-96.034042
-153.211182
-39.200058
-100.274178
-32.032669
-155.482483
-163.369003
-101.446335
-39.867687
-60.276443
-143.873047
-111.758804
-69.048279
-55.612179
-51.118641
-57.831337
-115.916580
-125.365059
-71.926315
-72.167419
-55.831944
-46.650581
-37.911549
-152.631226
-70.586639
-160.677490
-67.572174
-59.938663
-78.936859
-113.491737
-115.172089
-45.153542
-147.257416
-112.195000
-79.504395
-59.272453
-58.239887
-148.081863
-158.992615
-139.289139
-65.982040
-70.519257
-56.057362
-90.418648
-146.290756
-108.512642
-156.825562
-62.734356
-175.252228
-104.383026
-72.668938
-60.944893
-75.169960
-62.490471
-90.649429
-61.904652
-157.891098
-131.431900
-65.106361
-72.212540
-82.833374
-60.983124
-59.385792
-62.096184
-56.330139
-134.848053
-57.688778
-71.408684
-155.611771
-80.831444
-61.994579
-91.455894
-43.510513
-64.561150
-168.075027
177.319778
-61.617886
-110.841759
-63.389725
-117.774529
-107.111687
-145.175598
-49.069519
-128.294022
-145.695129
-120.558174
-63.064186
-114.233589
-159.150055
-158.321884
-64.926483
-59.930439
-63.732533
-57.253319
-81.546066
-105.144463
-101.237419
-62.804775
-104.447464
-108.621025
-72.792946
-98.683235
-107.473541
-101.225929
-130.359085
-158.339920
-45.195427
-112.813683
-72.745575
-127.651459
-61.200485
-61.949635
-40.740784
-164.347839
-74.409950
-138.273239
-98.181870
-145.559067
-106.448189
-78.098213
-63.745018
-128.726624
-70.100975
-62.494621
-119.421577
-81.677490
-119.068581
-57.718525
-68.005417
-125.762299
-122.536346
-88.083168
-64.620407
-64.806290
-51.184433
-110.317932
-89.242554
-143.275040
-55.108276
-98.438911
-54.023876
-51.163662
-67.122192
-121.638802
-104.065369
-70.339531
-88.466011
-64.543999
-119.482010
-67.692863
-45.340858
-71.940506
-147.428604
-130.582794
-142.954559
-64.453583
-36.699280
-101.630959
-68.419601
-60.977699
-116.420021
-123.163383
-82.698074
-59.690510
-65.058495
-51.255024
-46.980042
-47.030346
-80.371689
-122.369118
-64.647545
-81.361481
-45.556728
-51.306881
-28.934736
-45.986706
-151.521530
-65.499748
-63.290470
-56.090546
-70.471863
-75.139702
-72.610832
-105.957237
-109.742897
-60.910324
-51.622250
-111.777184
-68.002090
-55.695492
-69.524986
-43.795387
-47.805275
-91.744095
-106.876282
-69.538368
-155.414062
-50.118538
-87.160896
-61.956390
-80.814217
-62.281116
-74.445236
-123.628929
-77.524918
-77.908409
-58.757900
-85.877243
-97.790535
-111.004532
-65.582382
-66.884277
-86.697342
-61.152908
-45.737347
-149.007401
-78.860504
-113.447495
-102.444099
-91.625183
-57.358902
-154.980667
-59.444862
-66.032753
-68.862297
-52.944664
-140.238251
-28.240164
-42.618095
-79.508873
-129.441101
-147.131058
-134.799042
-105.075951
-146.263901
-123.222496
-51.485413
-50.643051
-68.768555
-91.085167
-59.775024
-72.472717
-117.342903
-63.323444
-63.381599
-147.671707
-72.030991
-62.310925
-65.753967
-58.233376
-60.655231
-67.730171
-54.785168
-87.151772
-63.111847
-48.307434
-85.725998
-71.157532
-69.228477
-59.804272
-88.955536
-57.316677
-100.121399
-87.124130
-64.846756
-173.461594
-129.683533
-57.583374
-117.119598
-117.574211
-55.407291
-64.453873
55.034016
-49.801273
-65.172157
-73.541412
-62.554100
-45.308514
-72.396812
-86.756111
-52.786232
-68.370644
-58.523655
-60.858486
-58.691273
-65.513878
12.134011
-88.122063
-41.313061
-63.822952
-63.284397
-89.361198
-56.929733
-135.874466
-121.070236
-71.765060
-60.513016
-61.097977
167.769547
52.660320
-99.906456
-75.681931
-60.829308
-69.747444
-66.897858
-58.451813
-134.277817
-72.425095
-115.331635
-118.462921
-85.508118
-102.238556
-97.634903
-62.444653
-67.908348
-64.802826
-77.247978
-107.032730
-27.617086
-92.832596
-90.602974
-61.303104
-88.960037
-65.690445
-81.945892
-64.136528
-39.216667
-76.850777
-54.009033
-65.968933
-82.284729
-69.639763
-115.967209
-34.310085
-68.966965
-53.461262
-63.352119
-68.243546
-113.820312
-162.663467
-55.986877
-60.012745
-53.600643
-52.450352
-74.989441
-73.757935
-133.446594
-134.518311
-61.182373
-42.425716
-97.934502
-58.355946
-94.626686
-59.550354
-80.623863
-156.505539
-72.224770
-167.253433
-54.044945
-118.068840
-66.572975
-138.690247
-46.114517
-65.385231
-124.742142
-67.763092
-56.774185
-78.954651
-67.672661
-58.179482
-125.223778
-108.708672
-63.340534
-62.282024
-70.341194
-121.304207
-49.448997
-59.218460
-62.999134
-53.349415
-92.930008
-65.903587
-150.051956
-66.772278
-136.988739
-71.564934
-77.546272
-104.294594
-135.854156
-56.828068
-84.906799
-137.313354
-59.385696
-154.063324
-31.077703
-61.456039
-149.259293
-56.002426
-8.761342
-44.104809
-156.770340
-83.957901
-55.248272
-61.675224
-80.480553
-92.743881
-79.985306
-71.639404
-104.671661
-67.867348
-53.599880
-63.287716
-98.886040
-60.000652
80.653831
66.852539
67.085007
60.083778
60.086716
-80.442001
-57.338047
-52.825455
-74.437347
-54.549652
-43.430141
-147.777634
-90.951553
-63.707546
-50.006615
-76.558624
-108.885551
-118.639618
-58.699627
-100.415070
-88.960709
-46.958759
-111.772095
-75.665810
-35.164516
-78.950394
-93.787964
-71.203270
-146.836380
-82.290932
-83.886559
-39.718971
-75.145996
-73.481804
-66.149498
-48.518112
-68.932381
-165.257843
-46.116680
-43.359760
-75.234314
-57.205780
-40.406452
-69.514641
-134.071625
-60.872433
-98.625969
-121.214462
-53.088230
-128.970810
-75.668022
-56.501820
-86.589325
-128.437759
-47.457741
-112.275894
-51.971630
-47.385998
-78.454742
-56.735989
-118.753189
-119.685287
-80.196716
-61.755043
-110.961578
-42.376945
75.813812
48.087685
37.243645
-109.811104
-59.764854
-79.194511
-97.389801
-81.359161
-108.614922
-70.030754
-137.769333
-71.690521
-85.434708
-131.812210
-119.137115
-160.101746
-54.812920
-70.752480
-87.615425
-71.173325
-69.240952
72.505104
65.067451
52.626175
71.979347
-139.330338
-102.617973
-161.288071
-58.462059
-72.443367
-107.492142
-160.197510
-55.518993
-124.038811
-108.180931
-114.366570
-151.101700
-62.312611
-57.381298
-96.342873
-95.402100
-63.410748
-111.371162
-102.280441
-68.423691
-100.328423
-61.327431
-84.252205
-147.317612
-95.456665
-32.096191
-49.604488
-42.003654
-155.375626
-56.965538
-67.392563
-61.452473
-133.749542
-43.425159
-58.356346
-66.599487
-67.457581
-80.583580
-123.638657
-84.715240
-85.049156
-75.189720
-51.611195
-127.203224
-52.777096
-46.714993
-136.205414
-152.083847
-67.199020
-56.635372
-78.820000
-98.548996
-70.340538
-67.011177
-95.769371
-108.710907
-112.131836
-178.624985
-44.951038
-114.054688
-141.049332
-81.049843
-163.773849
-64.681404
-55.434948
-50.437351
-124.886993
-126.995384
-107.013916
-125.922523
-44.116249
-118.228386
-72.720161
-81.279106
-59.861237
-67.907730
-58.705341
-75.516418
-79.732567
-25.561878
-66.028778
-79.155724
-74.920830
-156.551254
-72.709824
-76.500671
-58.919140
-63.555359
-65.201332
-64.443008
-54.023411
-136.350021
-66.338676
-72.101723
-51.766571
-62.102146
-54.234421
-76.313362
-55.419537
-107.232559
-73.912598
-38.408829
-119.600403
-142.743576
-69.940376
55.700634
41.787937
37.054016
50.714058
67.877220
51.038406
-60.444370
-143.095337
-164.543396
-140.001297
-86.526154
-83.022781
-63.111233
-141.527679
-67.492424
-57.274784
-48.280804
-74.292679
-66.580101
-58.630608
-87.505234
-113.026886
-58.367786
-154.231857
-48.952847
-148.829315
-65.026756
-140.529556
69.425011
58.820938
64.737045
55.245903
34.693657
58.736115
49.234020
-57.683861
-68.796875
-142.921341
-68.500191
-122.098969
-124.858421
-50.765182
-75.723755
-63.450249
-114.470985
-45.705742
-68.935593
-120.241524
-161.361267
-74.481323
-125.705223
-57.901073
176.021027
-112.436752
-105.791397
-94.877472
-86.812195
-66.940254
-65.303230
-64.584595
-114.208626
-103.758026
-85.681900
-65.618103
-103.771667
-142.258606
-153.112411
-125.974815
-147.084091
-64.623985
-58.381054
-50.133923
-98.654167
-160.509384
-78.589981
-72.172485
-74.193466
-33.639854
-83.161125
-60.840931
-79.367012
-78.959366
-86.511803
-57.770809
-65.221436
-55.022373
-98.162338
-112.098221
-132.861969
-68.541122
-59.134533
50.607960
58.793022
84.154800
59.238705
-77.682579
-114.240540
-62.860481
-154.481354
-84.246040
-56.057339
-87.868378
-44.673244
-141.768021
-88.561790
-102.456375
-102.031998
-119.468582
-125.633865
-122.289940
-115.245567
-57.733269
-100.681282
-59.769485
-54.284988
-89.987427
-144.117538
-77.982834
-74.101028
-57.317032
-104.651726
-75.259361
-93.176025
-64.745697
-74.963295
-141.860153
-53.531189
-56.105164
-56.665405
-63.021519
-54.806965
-63.669243
-71.119728
-63.936176
-132.762741
-157.577255
-78.624718
-94.003281
-71.424568
-94.148277
-62.807369
-83.936241
-115.681717
-65.915489
-68.201225
-67.090508
-115.423691
-56.193794
-71.814720
-56.186798
-75.298851
-102.128586
-54.826069
-83.627197
-62.041862
-39.408463
-82.568794
-152.546341
-111.869545
-46.943840
-72.393120
-146.891998
-21.562683
-75.807449
-59.227940
-113.993706
-131.682312
-97.493965
-80.440834
-79.751862
-115.516403
-69.337631
-86.456573
-66.147346
-90.511841
-158.312500
-140.902405
-55.369316
-59.426079
-64.744186
-62.180332
-101.192787
-60.078190
-65.128845
-105.989906
-139.775696
-86.788330
-155.638916
-84.512115
-155.645554
-66.997314
-128.609802
-100.762230
-74.334244
-103.690697
-62.415302
-83.135948
-94.306602
-58.802071
-62.977211
-57.158649
-97.458290
-106.358391
-92.279961
-99.077232
-159.439133
-153.716980
-66.372040
48.650513
53.248096
57.851131
62.295284
74.677116
131.545670
-134.613632
-54.793743
-72.574844
-60.329079
-78.240662
-40.253559
-49.481041
-82.547325
-79.701012
-60.982571
-52.561474
-68.643242
-70.531960
-97.633240
-108.653397
-87.653343
-92.641151
-132.770935
-163.505142
-102.929611
-53.307945
-153.753632
-109.916191
-153.314285
-68.687607
-91.041649
-58.127346
-71.748398
-84.354210
-89.153419
-133.859543
-63.616638
-140.371765
-59.749809
-68.882179
-63.179554
-94.799393
-64.024536
176.104782
-53.929325
-81.197449
-132.110626
-96.251045
-78.158699
66.088402
36.156048
55.345882
-70.341179
-52.903564
-58.717884
-75.638306
-93.445732
-65.222229
-96.804596
-131.930740
-79.018425
-75.719009
-63.975853
-122.350616
-32.705162
-81.095177
-74.797722
-66.369392
-136.335709
-38.353386
-116.883110
-73.143982
-121.235329
-148.668961
-70.854439
-63.037109
-157.629456
60.018482
-135.989639
-58.253418
-66.456566
-38.480976
-144.881668
-140.223099
-43.843815
-72.267670
-71.995544
-77.816254
-103.616058
-75.060997
-99.583961
-62.650227
-103.792847
-33.029263
-60.925900
-77.162460
-66.841866
-64.711983
-137.518433
-108.412224
-69.537895
-80.278168
72.959976
-70.739464
-36.495247
-60.954758
-85.080879
-82.296646
-73.889992
-65.058464
-73.096458
-157.546188
-99.467628
-57.568848
-79.954422
-57.674252
-62.038059
-54.268410
-146.022095
-63.266262
-75.138535
-156.265915
-48.776775
-71.094093
-84.990707
-90.486099
-101.204536
-50.206451
-55.359119
-67.209305
-42.772251
-143.524216
-118.661621
-37.889786
-65.738922
-55.242668
-86.425812
-79.808685
-56.582020
-70.796768
-64.550842
-146.369308
-56.442688
-53.903408
-64.067680
-60.447784
-65.809059
-96.800064
-72.209610
-159.707382
-89.524452
-70.257828
-54.773533
-66.441208
-81.184074
-81.371429
-66.465240
-132.399506
-138.763275
-125.163017
-151.828857
-88.672005
-89.105965
-69.412064
-158.581085
-67.739983
-75.553612
-65.077148
-71.109123
-81.275429
-163.701111
-55.902493
-136.020813
-93.053696
-56.489719
-74.854950
-60.955444
-41.596382
-102.336472
-64.988792
-54.161182
-87.207108
-84.963120
-60.378174
-58.371353
-47.992073
-145.562363
-116.208832
-85.900162
-61.554276
-56.552193
-74.206383
-57.191685
-94.646011
-141.054184
-53.017189
-158.456467
-122.989464
-63.857285
-60.387112
-123.988960
-70.602066
-63.432339
-85.391167
-68.807037
-59.256554
-88.295906
-98.560120
-63.288391
-110.962044
-94.282112
-151.902374
-35.073990
-106.485817
-59.785583
-51.613743
-140.645828
-64.981079
-56.866096
-141.466522
-130.767212
-56.899338
-61.484566
-58.425060
79.319954
80.482201
52.593098
-57.294479
-66.056557
-80.136627
-74.565506
-71.781708
-136.434647
87.407379
64.301147
-67.263512
-87.321609
-152.748932
-61.099693
-133.716095
-38.924038
-60.673851
-52.626671
-92.018066
-112.407715
-60.006882
-66.016319
-108.805603
-56.175789
-76.394585
-74.349091
-60.974743
-99.070045
-85.312157
-150.875732
-94.765709
-36.633018
-91.337418
-113.602760
-77.321915
-84.097862
-142.173965
-78.533203
-130.043839
-161.638687
-145.564606
-66.852943
-67.137833
-106.731590
-75.579720
-31.628395
-72.858337
-84.715103
-53.358620
-94.287361
-45.443539
-88.040474
-63.591625
-63.274963
-124.749626
-64.180435
-63.997993
-111.831757
-73.954529
-52.466095
-149.577515
-163.945831
-67.105759
-61.839333
-38.160206
-83.423744
-128.676880
-71.150452
-69.034157
-73.047668
-86.620888
-123.537628
-80.906288
-79.715805
-72.762451
-63.625332
-142.900146
-64.580475
-54.166164
-55.575214
-61.691742
-109.034584
-88.103920
-137.781967
-81.429153
-165.031876
-69.850204
-69.372551
167.228149
-67.998734
-116.297707
-158.465225
-72.919373
-131.179001
-83.393517
-77.948479
-131.753143
-138.652588
-80.123817
-65.470459
-162.848511
-81.799164
-126.561378
-64.276077
-49.964603
-41.311012
-53.840614
-61.998417
-99.411415
-68.517357
-76.501373
-49.672974
-52.779873
-37.946587
-38.249390
-51.324543
-64.758972
-60.303513
-62.571121
-93.811272
-40.894051
-62.495026
-69.840439
-63.769135
-75.523048
-70.379593
-130.239883
-145.273087
-49.957161
-88.135796
-65.679070
-77.403122
-88.073868
-54.749676
-121.026085
-84.337303
-60.265179
-81.578239
-70.407730
-63.733105
-49.153309
-56.577785
-69.091324
-103.118835
-97.486832
-116.437943
-151.344208
-122.513779
-65.735603
-97.938957
-90.192368
-62.798122
-112.770348
-84.135246
-135.118729
-61.810730
-106.847458
-109.384476
-83.962128
-115.958748
-74.494522
-45.864002
-80.095695
-111.668747
-123.016716
-75.627319
-145.932495
-55.999992
-87.921585
-80.089966
-154.427795
-64.497215
-175.005341
-74.802170
-108.017502
-92.400063
-69.052567
-71.593613
-132.892136
-91.386703
-109.749481
-57.598400
-91.368286
-78.577652
-58.963661
-55.729034
-59.834660
-61.398235
-32.839218
-104.979134
-87.872482
-59.696125
-82.791267
-46.563797
-51.911880
-134.489990
-107.079185
-33.459743
-163.571213
-90.280228
-77.927528
-100.140915
-49.422775
-70.447128
-58.058735
-43.342003
-156.930511
-147.807968
-58.468212
-65.116707
-122.017822
-98.068726
-85.879128
-100.054626
-137.402008
-104.963417
-41.247540
-37.666096
-112.038559
-48.548668
-87.899666
-59.907585
-54.590214
-46.457844
-68.923813
-78.715485
-69.389862
-118.072014
-46.721054
-61.274776
-96.403046
-59.480659
-58.072220
-72.248016
-97.929474
-45.956104
-71.571487
-141.348495
-79.332359
-55.473083
-58.755230
-114.823845
-94.312065
-118.637772
-108.216698
176.572098
-46.185444
-91.767906
-64.896835
-144.623077
-76.164452
-61.520752
-147.536804
-52.312832
-132.086746
-98.269409
-58.907791
-116.851784
-130.235275
-158.170837
-47.861382
-112.608788
-104.324699
-71.585274
-68.068047
-47.672981
-76.777962
-90.013992
-76.688805
-42.451897
-111.831123
-122.908096
-95.194916
-98.834305
-60.910442
-96.963432
-65.783936
-57.407230
-115.410233
-66.690315
-74.326416
-57.804031
-42.773304
-51.614323
-110.919464
-95.486153
-81.442360
-66.481285
-96.124504
-165.831284
-154.379028
-46.603168
-75.461678
-61.379478
-47.473625
-58.992554
-106.303970
-65.032257
-95.362228
-64.670425
-48.173458
-69.330238
-141.371765
-89.756935
-51.095196
-53.562744
-83.431801
-56.642551
-50.998440
-147.972458
-145.060837
-28.967985
-128.632065
-103.194450
-137.761063
-58.665905
-56.471989
-76.355392
-33.377563
-53.778519
-63.380280
-43.477478
-57.747532
-120.983269
-51.679680
-151.319870
-79.972961
-58.454109
-124.598190
-84.725586
-67.586426
-96.515343
-79.783340
-80.941612
-147.644989
-64.057343
-160.547119
-130.580536
-100.667007
-77.005737
-72.901512
-119.292320
-153.483093
-85.088043
-120.830551
-72.075798
-156.233841
-92.739159
-154.716873
-80.698608
-69.814613
-87.547363
-61.623398
-66.210136
-115.957314
-86.883598
-81.800064
-68.135124
-59.168831
-75.079796
-168.215393
-66.360252
-148.325760
-51.950649
-88.910652
-67.069794
-62.436977
-63.149475
-54.154350
-130.637711
-52.037231
-96.095024
-40.278252
-112.958809
-58.695038
-70.087418
-62.864948
-153.298080
-57.257584
-47.007545
-85.161324
-53.246361
-101.192116
-66.346626
-147.621262
-69.887596
-98.259399
-66.374382
-81.276222
-149.872452
-96.659988
-64.003136
-71.832039
-84.706551
-67.466858
-92.371658
-58.472824
-145.945633
43.020687
61.379261
54.748760
84.213730
114.470024
-152.201752
-64.965820
-52.835938
-64.746498
-79.834564
-77.751892
-75.335854
-77.624840
-80.030716
-61.731533
-70.114349
-68.576576
-62.396965
-54.726913
-55.140015
-48.788258
-106.858368
-90.704353
-62.563175
-104.534233
-128.945557
-123.036057
-145.073578
-106.103394
-26.786848
-71.664246
-63.487213
-97.655922
-57.252945
-127.593567
-48.909508
-75.635292
-87.590744
-101.595947
-55.006302
-31.365597
-48.609169
-75.353935
-62.938435
-141.500427
-117.628418
-60.365948
-57.157288
-144.602859
-145.234009
-91.159111
-122.446678
-29.612478
-110.241859
-102.556534
-68.426025
-152.012833
-57.430332
-149.893036
-99.692276
-161.082291
-93.994247
-76.680420
-50.959049
-58.483326
-63.088966
-84.960510
-63.107960
-53.464249
65.377296
33.442528
-73.194092
-60.513916
-69.531326
-152.092712
-58.790199
-7.356048
-91.897217
-68.931267
-83.617554
-65.052887
-126.808189
-73.039833
-148.423340
-69.482407
-83.048973
-102.455261
-82.501213
-69.848801
-111.590103
-73.664436
-93.138077
-89.712593
-56.200817
-104.472008
-98.195587
-56.701397
-84.873062
-70.075912
-77.162033
-117.576729
-150.508270
-68.265717
-62.009659
-150.412857
-100.039185
-76.414070
-64.022408
-63.227917
-172.168060
-123.030098
-163.185394
-92.938332
-107.602158
-72.259201
-43.130444
-47.569538
-134.318726
-73.143890
-60.884693
-112.933693
-61.040077
-114.052689
-159.366592
-80.410393
-63.014507
-60.343555
-84.766769
-126.446014
-55.737061
-72.436440
-39.479805
-64.415306
-80.963844
-98.028610
-117.125092
-148.310715
-105.784019
-58.804703
-112.102478
-109.825424
-153.454651
-50.233727
-61.235157
-92.006401
-65.455452
-71.741486
-140.303741
-134.495178
-57.619411
-57.529709
-67.459686
-133.552521
-73.738800
-53.076649
-80.603241
-134.414734
-104.287201
-38.213036
-59.653843
-62.543648
-62.640236
-55.582829
-29.433472
-62.619308
-63.138969
-162.849197
-103.624443
-46.689007
-75.313469
-76.649475
-31.707106
-145.485229
-77.822853
-157.210709
-61.393833
-125.120483
-71.449501
-81.317375
-70.163063
-51.107128
-112.076004
-62.005234
-106.406761
-97.555450
-109.646072
-111.683777
-87.131187
-165.861145
-68.577827
-116.290329
-110.149796
-57.760174
-59.227409
-160.306030
-154.459000
-113.521469
-53.312660
-69.745735
-144.028961
-40.265270
-61.538628
-63.076050
-87.177864
-151.887619
-49.556068
-89.925888
-58.206295
-155.192825
-100.058670
-64.667694
-136.222137
-56.979496
-75.181923
-151.761215
-63.719543
-56.289639
-95.046478
-59.086155
-114.279251
-71.885040
-73.917816
-71.522926
-151.794464
-71.109543
-136.617477
-88.083588
-75.157539
-147.151398
-61.067501
-159.544891
-79.079376
-73.802628
-150.159317
-41.369987
-138.604492
-64.785385
-151.216202
-67.054405
-86.671227
-154.128159
-51.657024
-130.036957
-93.721146
-90.759941
-67.226669
-67.870804
-62.472786
-62.263306
-64.969650
-158.056747
-88.603889
-90.526947
-72.709435
-95.424942
-59.504559
-114.430229
-90.367424
-85.459084
-152.391479
-65.113197
-67.324219
-85.939743
-135.875519
-57.723980
-98.525284
-80.417175
-95.670982
-84.125862
-64.095161
-62.284409
-78.988892
-59.912899
-59.000870
-73.101608
63.935944
-60.352093
-74.195503
-82.383423
-53.708126
-71.223900
-45.109089
-68.413261
-47.503002
-99.086105
-158.070511
-62.536354
-55.690533
-65.196655
-62.687096
-55.472679
-66.329613
-148.700180
-140.683960
-53.518909
-56.788528
-58.078079
-86.142250
-55.542088
-61.785866
-68.457970
-90.746964
-61.255196
-65.493607
-116.701492
-78.004784
-114.764275
-71.787437
-150.995468
-50.944225
-63.402954
-147.273453
-48.035641
-156.232574
-80.102272
-100.020500
-76.859810
-52.383511
-69.912636
-69.595375
-140.308746
-112.246841
-66.182976
-115.019234
-159.703308
-60.699753
-95.984489
-75.443489
-67.814705
-70.687172
-66.098633
-101.299019
-121.814392
-138.371582
-70.647194
-71.259819
-63.816441
-95.232468
-56.013588
-63.013832
-59.641632
-61.993778
-147.329514
-156.879898
-84.289108
-61.450691
-70.672073
-57.712471
-114.263931
-64.041428
-85.432976
-73.624237
-58.181992
-147.691391
-59.255241
-79.450897
-81.034821
-75.260780
-85.146942
-86.499878
-152.579605
-52.500034
-132.339386
-50.190182
-83.760910
-49.710918
-47.702061
-51.286652
-61.286968
-60.959324
-50.720161
-79.764137
-142.141418
-53.043980
-104.804314
-51.418930
-54.754585
-28.974586
-55.779278
56.606602
-73.460876
-86.948074
-142.841766
-146.353149
-71.720047
-70.528397
76.099792
70.772324
86.152817
44.719173
45.534779
49.644466
86.194130
64.156471
49.082981
45.099163
70.361092
80.956551
38.979916
-64.934669
-35.965599
-77.919426
-85.236130
