# Supplementary material for: Comment on 'Valid molecular dynamics simulations of human hemoglobin require a surprisingly large box size'
Source: eLife. 2019 Jun 20;8:e44718. doi: 10.7554/eLife.44718 (PMC6586461; doi:10.7554/eLife.44718)
Supplement: Figure 3—source data 1. — The zip archive contains a README file describing which source files correspond to the different panels. [file elife-44718-fig3-data1.zip › figure3/panel_B/box1/psi6.dat]

163.822464
159.533234
162.861755
162.759171
153.038513
139.381454
152.583374
129.250412
132.871216
143.521484
134.487579
150.513519
166.881042
158.731094
152.459976
-179.652237
158.584854
121.695984
144.172943
153.592224
133.021393
140.669479
140.165436
161.985596
-8.619809
-107.142944
-15.540551
5.691922
4.040069
-13.826398
-15.103590
-3.331489
-19.765621
15.300610
-33.023579
-19.565727
7.955790
9.001323
150.089767
162.071945
151.192917
104.387856
131.900757
155.128983
163.224899
129.681305
130.355362
142.015106
122.531494
141.625305
146.804123
8.831264
-45.496788
145.358765
140.514679
136.911987
162.674667
143.446991
129.693619
157.250595
139.803619
144.241425
114.091904
113.606224
165.884064
146.754395
113.658760
145.963455
124.182831
140.687561
141.741669
138.492950
153.277573
163.949463
146.122162
150.459808
144.163101
-41.806717
-38.845573
9.210319
-147.914749
132.141983
155.407806
132.280167
143.088394
128.971420
162.432449
6.586212
-37.616600
-53.506531
-9.985877
-46.705078
145.869751
111.729263
149.309998
164.448074
166.635086
162.710648
151.921463
132.078964
151.274643
152.443039
122.517075
-176.179916
133.776657
133.592590
153.722290
152.433701
130.803970
145.917450
160.284744
149.367889
148.458054
144.189026
143.658707
150.047211
149.328644
-176.533035
134.580490
147.190964
144.033936
-23.907333
-42.571583
0.102792
9.960340
-35.733482
-12.772569
11.721529
133.972412
116.576286
150.019196
132.339706
160.146637
135.528625
127.539650
152.051361
141.518814
149.084091
164.230545
164.536713
162.156799
53.032181
-29.167103
-41.999760
168.581314
167.591629
-35.004429
1.215470
18.005753
4.773437
2.133041
28.615141
-30.017555
136.879456
-141.097336
173.683029
101.855606
110.676735
-143.996475
-167.152145
45.306145
-149.244446
124.832413
150.872482
130.735321
145.100677
-0.399094
-36.998886
-3.355438
-33.289936
144.486359
138.318939
112.964767
140.403824
172.032761
159.003754
130.878845
153.236298
154.439911
127.649452
140.456070
119.063759
157.789764
167.770798
142.211197
125.764870
144.535156
149.103668
111.712044
119.679443
168.741379
-7.474435
-42.431221
16.018488
6.028866
-53.625587
-31.748226
9.669305
-5.546022
-4.373406
-43.664883
-17.919487
145.289948
145.307144
120.721169
138.190369
158.019501
-24.930109
8.126491
-46.447044
1.088585
-40.442326
158.763367
118.967010
123.140846
122.902962
148.203766
-46.961197
144.020111
165.967941
141.407791
138.660263
117.448769
141.949829
171.411423
134.584213
150.633377
151.979553
160.299255
145.102005
147.558121
152.187149
152.200974
128.561249
144.367355
133.511932
155.978546
101.600311
3.489305
-14.069846
-18.727200
-13.906951
16.700960
20.877981
5.893585
15.673985
139.357483
129.615234
84.710526
142.065720
159.200668
175.103058
121.534073
150.100906
136.105148
163.374130
149.040955
141.692764
147.823105
156.437180
97.981392
145.914597
135.316086
-172.007233
127.058861
127.748520
147.863586
138.331070
155.637329
145.066605
150.688126
145.520905
138.756989
161.095947
161.964020
142.733276
148.806503
-71.785263
139.964767
122.029503
127.702866
144.667999
159.952377
-34.448708
154.784088
140.328720
144.271759
130.359070
103.562256
142.665131
150.127472
132.641479
139.387924
156.790085
44.016376
-37.856224
166.117233
135.976517
158.123184
116.808510
168.384583
140.564484
144.310059
157.914917
142.048813
135.073410
141.165253
136.250702
127.546318
151.162079
151.252899
170.931107
155.963272
168.483566
162.801071
130.920212
160.050537
170.074280
130.246216
133.736496
140.337097
19.168159
-42.576561
-40.348526
130.900665
154.819733
142.353668
138.352478
146.064468
138.307968
147.190811
-9.735446
-42.624077
25.318670
11.318545
-0.034264
114.713951
156.182404
-179.911514
156.978638
127.895325
170.914078
167.293747
148.987701
155.625092
154.661880
136.523224
179.789703
8.769320
-10.143188
-46.494034
145.755020
167.859024
155.270660
167.992493
-2.593972
153.013168
134.629257
159.126419
32.906311
14.071504
6.595822
1.683304
11.388646
-35.701870
0.739664
-16.787920
-42.975647
2.591179
155.090546
156.258621
131.926147
146.725632
142.191101
155.793030
161.879730
143.952591
143.826843
145.253738
130.417282
147.855270
153.577103
130.362534
156.743546
179.160461
159.859146
-34.166489
150.975784
171.165176
141.200226
160.306595
130.907700
140.112061
-18.871052
-6.572740
15.214987
133.363617
143.020172
150.328995
147.320007
148.928604
151.644104
150.334503
129.349319
151.988251
147.433075
140.010681
141.135620
152.185287
145.404434
120.122910
113.774742
144.951141
135.758667
136.356232
150.839020
145.069382
169.289307
134.807800
132.900040
135.268066
155.314392
151.950562
150.624954
13.283885
-32.523018
12.222822
-45.283260
35.938137
142.435120
156.039536
157.920715
160.148849
-14.265507
32.282616
-22.776037
27.518921
-42.157330
-0.956339
-5.405590
143.866699
148.261246
116.185638
156.379532
148.522659
160.769531
170.792160
126.018158
104.759262
156.100723
-154.469360
171.081818
175.858902
35.505051
143.401306
141.557220
147.826874
131.893784
152.760757
134.095871
148.433960
116.289742
-23.732477
-10.794172
147.645538
127.727371
153.174866
143.776749
129.551895
130.189941
162.927795
138.340195
140.525558
141.734970
125.088379
143.157242
-20.317072
-13.425160
-44.594234
165.222015
113.066902
135.055267
158.317139
137.345566
143.726303
153.577759
173.416733
139.523483
123.585670
132.906174
154.537796
151.011810
161.580856
161.851303
139.422134
118.305000
148.730087
137.276611
153.017792
154.919479
150.054062
135.968094
82.112099
146.948227
154.350601
178.564529
116.045273
169.418640
156.329544
144.269882
168.895752
140.231400
153.929504
152.027573
152.472687
153.460968
146.233261
116.909119
174.287491
159.209869
136.536804
119.755615
142.181961
125.931908
121.420296
133.915848
143.655090
130.394531
138.539764
156.744690
169.833878
150.517990
161.595795
152.231705
149.013184
159.134018
145.891129
142.737503
146.236908
149.334900
157.934860
-12.407596
-9.781507
-23.879280
-41.515972
11.962171
-6.410287
-5.976517
-42.331142
-7.114112
-44.921307
-16.597893
-15.724305
136.015503
142.067001
146.583221
128.757004
98.662735
162.841736
155.301697
134.587372
149.245941
155.840424
142.642899
159.358475
129.993134
149.095230
157.618652
140.307571
147.724792
161.501953
128.676636
145.714340
155.365906
137.948715
-179.934387
145.550674
119.152290
156.742188
133.179550
125.095512
124.932022
154.104675
160.505341
143.647736
145.427460
134.816818
161.180649
130.886597
-18.950155
149.973618
126.391701
154.006271
158.691849
156.901535
168.793152
128.204010
145.962051
2.463866
-24.575790
0.898746
-14.780465
12.077815
6.954094
-36.406727
153.076935
131.858521
161.010635
143.458511
170.827087
144.630280
149.133301
139.950272
156.628830
149.568573
150.529877
9.348616
3.070520
0.716005
-42.976067
-0.552139
15.251431
5.845731
158.940842
112.041328
138.486618
135.174133
141.648514
171.144272
119.922272
168.461029
148.104889
153.712265
142.447662
104.903053
136.304321
147.788376
140.357346
160.958817
141.689728
139.007568
148.985336
143.541489
151.593384
145.847366
143.445145
121.380402
140.853714
158.775742
143.905060
166.537582
134.769424
136.616989
142.802307
149.898987
134.730347
167.394196
114.445770
140.261551
133.611816
119.315475
-5.688271
23.552032
-163.404938
-167.356506
152.399994
173.559250
-179.955750
-179.171249
169.758026
103.050369
159.209885
-165.385284
-161.965012
-139.037521
134.535431
156.266312
128.330872
142.003616
151.465027
143.809082
96.203224
144.267761
156.647781
170.294724
94.021179
125.319305
135.669373
168.685516
120.544113
127.270348
135.656921
130.408096
155.615005
145.504913
149.204895
163.500916
128.218704
161.533798
176.307144
-4.399795
9.462569
166.977997
-28.444916
30.574499
-26.814297
2.522976
-31.875597
50.481339
168.510849
114.664803
145.691559
145.603699
159.493240
141.424072
133.106552
-10.522724
-8.773038
-27.830160
150.869446
163.024948
148.596329
152.296890
157.015869
133.502563
154.910751
151.083115
169.491501
152.343216
119.400658
164.167038
160.317474
134.739182
157.019562
162.375931
139.473541
168.566925
161.435150
144.534698
108.721275
150.494598
-8.676950
-41.358082
32.799843
6.707446
3.433134
-25.686323
-1.796131
-26.181673
-16.520283
11.052484
-39.288223
6.559659
-11.843551
36.271881
0.619288
13.662783
-9.219466
8.399383
6.631050
135.999893
153.083694
148.788376
163.001724
129.158920
127.622307
151.794174
137.089447
143.059784
140.073929
136.264694
149.478989
114.361992
126.250946
142.667770
139.061050
138.420166
155.324677
-9.947933
20.242317
128.105927
139.348511
168.511139
178.158981
135.955856
153.375549
141.377960
84.217033
10.259367
-28.400278
-35.978065
-24.411608
152.476410
154.195633
164.577698
128.091644
104.703636
154.378220
-96.125923
-10.040166
-6.653105
-34.420345
-46.177834
-51.639797
162.259064
177.135345
143.278488
132.119202
114.821442
147.138489
147.542648
151.456482
153.562866
151.862900
138.920456
104.481850
138.812988
139.147797
138.691391
26.503757
-36.407459
162.290558
150.723648
141.166275
161.650803
113.865913
161.826736
133.474884
159.853134
170.985031
155.847504
145.683853
136.742432
128.167999
-172.753769
120.532188
139.310638
126.789993
151.754715
122.870041
126.494881
149.443314
127.736877
137.361511
122.367271
148.855576
137.878403
33.114365
145.781433
123.471397
154.976990
142.731186
149.592758
147.593079
-3.417588
11.391050
-11.403165
-34.623013
46.439079
-12.322225
-0.413542
19.951595
144.909210
142.526367
145.601562
141.404968
140.634949
145.070724
141.595657
134.505844
133.116013
155.309616
149.042007
144.879333
159.431030
158.901169
140.961960
-174.062469
18.049572
-146.455170
-175.502625
178.645493
-142.288651
-151.246567
116.277351
-138.558548
-161.849792
21.976793
39.448952
159.687088
144.500519
136.908356
152.191177
179.462585
127.881828
128.152969
169.864288
160.875244
130.616226
159.926392
135.561752
153.382797
157.589828
126.762047
158.949493
151.613770
144.970642
170.706741
125.506989
154.716492
-48.858170
167.194580
173.973297
153.275146
146.442505
153.410965
142.741028
129.031387
127.085785
138.276566
154.046799
142.644196
153.102020
125.164482
136.393829
173.252777
165.919434
141.742462
147.618637
149.390671
169.990891
159.198227
-38.193092
5.573939
-5.225772
0.426585
13.659702
18.884214
15.487026
129.216812
158.318878
158.064651
160.237946
148.790222
147.688187
-0.102792
2.740240
0.672603
136.016785
130.988968
149.835526
133.768845
130.496964
133.708588
142.058258
139.783875
140.415665
145.295258
18.518478
144.356430
151.112045
143.775208
135.960648
131.717941
10.338392
158.647415
145.591339
145.052582
152.078232
141.281342
122.561539
151.676666
-2.936116
168.663589
133.359894
157.566803
157.362610
150.400314
155.983887
146.114792
173.757004
131.975067
157.900543
150.772247
146.256638
141.321472
164.960800
119.697464
135.498932
135.265945
145.603806
135.799362
152.258316
129.120590
152.304031
149.128204
164.642090
101.156708
173.575470
152.371994
130.703079
126.676346
138.975403
137.750732
146.349594
159.104553
129.067871
111.229286
143.972641
149.840942
167.184006
125.279541
143.912445
147.737915
128.366882
118.290115
154.785950
141.873245
150.317627
153.114624
147.786591
147.640808
153.931015
148.550537
140.960709
158.035645
153.207794
142.877747
130.230148
146.933609
135.854614
122.846054
167.437485
-14.422789
-13.366523
-19.848253
140.617767
147.685272
169.636749
146.150726
166.100586
125.908600
163.510040
147.002045
94.971413
130.341431
151.950226
135.219711
6.591956
28.851192
-36.552990
-38.696915
-40.058529
9.714076
-7.911898
-31.613741
26.939749
-21.832220
16.722338
154.101608
136.490555
145.767181
-43.176224
-6.879883
0.154505
-23.122864
-45.927509
20.205072
12.456423
1.282527
-36.459000
132.201157
123.633644
140.373657
145.766464
20.505630
37.934254
42.213825
117.787262
152.205017
142.440552
140.852692
147.360992
135.864105
157.440964
146.241592
153.021469
169.486145
138.005783
144.227585
139.803726
122.319458
161.473404
140.845764
19.109859
6.603370
-33.933228
-46.777840
-31.681776
7.867887
-4.608659
-36.469341
34.975845
-10.725685
-1.861935
-31.519146
-8.010331
10.390215
-6.851687
16.027916
-45.708958
-39.588928
120.748474
163.207764
118.421715
150.033783
132.717682
152.298355
134.776184
134.250168
141.571457
149.927658
147.943253
137.895782
139.260025
160.706848
141.193390
143.034836
140.095047
4.756375
-5.752854
-29.772442
126.008842
134.469864
148.618240
154.720947
154.457092
112.396599
137.115768
139.482315
143.904160
139.814163
156.933853
142.643463
148.232452
146.600952
146.473068
154.560684
119.434692
143.745621
126.783142
122.469109
119.800941
148.843262
164.483994
157.053604
117.006897
102.521049
159.224213
134.008255
123.331802
175.231201
147.760757
160.182236
143.483337
144.927994
152.466949
149.941193
134.051025
147.606201
153.442078
0.231547
153.109451
140.303589
140.680878
153.590790
159.602631
119.202927
123.932396
163.743561
146.798706
151.268509
145.569519
159.099197
154.390488
150.547653
153.495270
147.574173
-3.497376
-9.568874
-45.301449
147.557892
142.821167
145.455627
131.491898
138.357407
130.441269
152.537216
146.996719
160.416016
146.564514
124.453979
134.102844
126.022430
129.855225
161.444046
161.183060
148.415543
142.834793
146.445618
136.774948
164.137466
139.533722
111.727180
117.831192
-172.395462
-134.723221
145.346420
163.271973
159.458755
169.893631
-20.982939
159.890305
152.082382
155.563171
141.454407
161.078537
128.086853
152.774689
122.139305
165.551804
111.306046
155.869110
164.267929
145.180328
163.090561
158.368256
142.300583
159.641388
120.213783
129.594803
175.811172
113.450218
134.685593
172.781693
148.443390
-27.610205
6.782493
11.477322
-7.378073
7.208296
140.472534
149.545731
165.389862
171.561508
150.174301
136.576202
139.565079
131.257675
154.850800
170.187546
159.205505
145.497467
141.979721
166.790619
135.183212
157.822693
176.094193
153.131302
168.358856
163.553757
129.030136
164.802292
141.777054
143.417480
163.604324
121.375732
165.254059
156.682648
107.488419
152.497437
147.428207
155.161591
151.501312
140.098267
145.572479
151.184814
138.530045
12.597296
134.901505
141.630066
133.918747
2.793512
-32.108620
118.318962
-179.583618
143.248413
118.970581
127.630630
110.744682
147.417328
156.451813
149.652176
145.763306
154.745117
122.979752
-38.344395
1.738438
14.725938
12.286087
-39.939594
128.974564
-164.426361
154.688675
138.037964
32.450237
60.932018
141.734375
170.914749
155.782104
162.688370
143.758240
5.688718
4.983147
-1.225092
49.016186
-28.425385
29.492748
152.604675
155.025635
176.719299
159.295364
160.325867
136.960052
149.672928
134.636337
139.878403
148.638519
133.545868
133.311920
158.020325
160.683441
134.513733
128.835144
141.354355
40.393646
148.693970
-146.391693
16.926613
65.532326
135.362534
-58.809662
-6.572800
-38.122082
7.612312
116.447098
132.924026
155.349777
130.923676
152.637833
171.989288
127.319664
137.743195
138.427002
150.397888
163.582870
131.473190
164.186584
152.551208
129.233917
140.832779
126.902710
131.049515
130.120132
167.640640
131.146210
164.155518
142.781555
150.385681
165.091110
126.461311
160.060547
143.088684
142.607498
125.513527
147.200378
156.758072
178.735901
176.869797
148.434616
165.271118
173.355743
129.375931
150.927368
142.275146
149.139114
167.109299
-180.000000
133.414124
145.995941
150.702759
157.559494
145.021240
153.205643
149.242188
167.901703
157.615936
145.254715
144.758636
132.217834
144.739761
142.421844
148.957764
169.673080
150.523544
152.929291
-41.504677
137.321869
139.121078
157.672165
25.737307
12.554255
63.561573
51.319653
41.123066
113.973053
-120.009178
152.244247
0.194834
27.879854
138.098022
121.708855
136.469574
149.623596
136.001266
130.009537
119.503159
140.487747
148.511093
129.960190
143.833633
133.226349
144.551361
104.276161
147.316544
138.802231
154.984222
138.537567
149.338837
158.569427
131.320465
163.297073
140.692856
111.126266
150.008148
150.357925
163.989319
118.257339
145.447617
162.258270
138.051697
158.293762
141.088699
127.039284
142.632050
154.848740
154.560104
138.839676
141.035919
159.528763
156.612930
128.110764
154.216019
157.854752
-26.292070
-16.201511
-30.531740
152.167969
141.254181
144.419128
129.482498
156.102295
140.691467
140.219849
-59.363705
1.955247
8.137862
-30.991186
8.685050
172.339661
146.386566
-48.174915
140.427322
132.784805
163.628616
143.823425
111.965630
141.762878
152.251022
-35.571484
-40.374729
140.336441
154.283905
16.649975
122.465370
142.314636
136.684265
130.505371
148.851593
145.637390
137.796555
132.408691
139.179077
165.231323
124.779732
133.057861
28.768782
-3.695016
9.678999
131.313080
128.804581
159.228683
159.482529
165.869720
166.472687
155.211288
114.169029
130.368790
149.217224
-43.583416
10.025384
8.425760
-17.290569
-38.998325
18.476196
6.090559
159.011200
147.843857
130.858856
162.272903
150.818893
178.913025
165.482758
128.473877
135.410599
150.820953
169.888657
128.018997
157.553192
145.568558
124.524025
166.215302
83.458168
-38.075207
146.160904
135.411423
-42.293648
-42.251419
144.275192
131.318954
114.746735
159.870010
152.385254
154.683472
20.455822
48.159023
36.163776
162.921783
151.506332
141.612549
-165.163635
-164.062653
-174.861908
-150.564545
127.436638
134.585251
148.428970
140.077179
127.153366
-43.025833
1.881800
8.990664
9.734195
12.086756
152.054413
140.528488
146.655243
137.573151
146.711365
148.831650
147.808807
136.790482
154.263443
167.523697
-15.679255
10.958367
143.515625
153.448257
79.659569
40.008904
18.724264
179.623093
-159.409729
122.867722
130.675385
120.726868
157.174271
129.737106
159.055130
-149.755707
119.486206
137.821442
160.642792
-24.291836
13.759389
3.615196
-8.888117
-38.332397
57.044731
142.885529
9.941566
6.361928
-5.523822
140.298279
141.410706
12.971169
138.594330
143.702545
149.271988
146.281448
130.252899
151.025391
132.887177
148.904465
-33.718929
4.443868
-35.438423
-0.190774
20.306477
-37.659176
-41.388428
-43.618015
-27.334717
12.474301
-10.807931
-45.485561
65.469933
157.997650
164.336090
128.841522
167.520126
157.360718
150.583481
127.499077
145.571671
127.981659
159.421387
153.167099
141.957504
164.346329
151.267059
138.417374
143.257935
127.562355
154.133133
153.168625
135.904297
150.067902
13.075857
-24.660397
-39.703560
15.405860
10.726163
-7.287850
56.425838
128.462296
148.890091
-13.673925
-25.830282
124.120239
160.040009
147.876083
111.764084
151.804230
149.711258
147.458755
150.138062
134.694214
145.295395
169.007217
156.943665
148.151764
158.592209
137.737198
155.296249
149.805527
161.926514
132.023544
128.880859
143.943436
145.037643
141.293549
137.676468
158.991058
135.608673
135.477798
144.389923
145.903992
161.677399
152.138733
120.360001
125.166130
150.722534
132.212326
142.622375
155.311493
142.845016
130.615372
123.325249
100.509453
135.835281
119.791077
147.970276
150.236389
141.907852
148.945251
174.531403
134.504791
-13.171906
-40.597534
131.528473
101.787064
138.585541
134.186905
157.129807
136.974594
115.032166
145.591675
154.084320
135.087479
157.905121
142.207962
125.838753
131.310898
158.870926
12.477527
-1.906802
9.154655
7.635711
0.599052
142.506836
147.159882
157.921127
128.131622
139.504578
126.482231
160.424545
155.775208
136.161102
14.858254
-19.076660
-14.767756
-38.961201
-8.660274
33.730255
119.871231
143.656250
148.590927
148.517273
130.194122
149.424530
136.982727
166.661209
141.190903
131.445923
150.016815
121.281364
120.410545
166.017975
154.850494
-58.503307
-2.629645
-66.406715
13.194637
-3.213940
-30.370792
-42.006680
8.780356
3.448271
-46.628960
-1.614103
24.876883
-5.893518
136.266907
136.147263
152.894363
110.046974
172.039017
159.672791
128.758759
155.183655
119.412056
-146.314163
145.530731
136.248901
152.764664
140.842957
147.073441
156.330582
116.814560
139.693817
155.846359
144.265366
125.278076
156.440857
132.599899
111.802307
154.813126
145.563904
149.495911
-170.704529
148.632889
155.016724
122.863266
-44.307816
18.343382
146.631424
131.570587
155.758606
142.993423
128.876450
156.397369
134.775146
131.685226
154.011337
177.281403
154.341431
150.976654
148.279541
157.984161
123.808235
132.028976
151.030594
155.247452
154.979126
159.185104
17.860945
-23.879686
15.316378
136.568375
143.133530
128.678024
133.668106
130.981964
139.791092
134.118622
162.209381
135.649551
136.708710
175.823349
65.592033
148.685745
143.363434
148.304001
140.636261
142.453430
3.975670
174.587189
144.296127
166.766953
140.563690
165.943741
139.649597
147.338791
137.976852
119.241547
-141.308960
-160.033813
-146.442291
-154.091003
153.857697
44.531048
148.517349
149.990128
155.460632
134.873444
156.832916
132.914322
131.737915
141.378922
125.369125
139.504715
119.669266
-167.704941
159.264984
161.263351
137.209579
139.940796
125.187119
152.159592
125.057312
158.227280
142.742172
-178.784836
134.625916
171.145660
117.887856
127.295509
156.731323
140.079285
142.699203
137.457626
154.823654
172.422897
147.897171
138.617447
126.277267
149.391830
144.399200
149.323059
165.039825
149.144791
125.275185
122.656418
136.179214
123.931328
100.799171
22.674194
26.935043
-24.762266
142.541336
173.125534
125.208687
147.303238
140.205521
154.601562
141.855209
155.442001
126.736420
140.354996
131.729507
79.233208
14.625797
-47.575638
154.777481
131.799271
148.416290
138.938263
132.646942
154.257004
160.994156
167.073700
141.805496
138.460907
150.863876
147.711685
141.776245
163.634659
169.111572
144.396194
149.067276
26.512640
3.256421
133.001511
149.251312
169.165665
164.124847
166.124405
130.274994
179.405197
158.436096
175.483429
147.816162
152.835175
137.310638
155.774979
151.110809
149.963654
132.678085
153.252518
-8.118103
152.958282
89.446472
-159.722565
136.837189
142.102249
140.182068
98.403107
162.065903
139.525406
174.047165
165.109207
123.940117
152.996170
118.992500
143.217377
143.739487
163.683456
153.846115
138.829285
152.020828
158.369339
149.459503
155.971634
141.826828
117.993195
91.551826
131.799728
137.217926
87.408836
161.388794
136.935989
28.995073
21.899397
118.728065
138.968826
152.702316
129.437180
144.999619
155.822266
148.473022
139.973648
161.519150
129.961060
165.964645
147.529922
146.107239
147.176300
142.504669
152.079437
145.804153
165.320038
145.897949
8.330365
-39.716061
34.311523
-174.034012
-179.820847
-131.381973
12.098119
97.271767
153.017838
152.991837
9.084087
148.004135
116.483696
153.194443
141.195633
145.528214
146.773132
150.004044
148.442139
112.488167
167.787308
141.582413
153.875000
147.239288
172.104492
160.633987
164.015518
179.357758
151.745468
148.714493
124.902351
136.524033
151.669403
140.875946
136.867126
149.583694
166.841934
139.351486
51.792557
29.724787
-7.323246
-53.932987
-25.940235
-10.291473
34.129112
1.095930
7.581339
14.296103
-28.012926
-0.730346
145.496429
105.660126
139.782761
141.709000
143.901199
125.908821
166.419586
136.015686
157.058548
148.687958
132.721588
-161.719833
165.305679
159.206238
155.795029
-34.016945
126.323410
127.571808
146.712784
161.043076
134.723877
132.401047
169.357407
152.508224
151.088531
146.514236
150.820709
142.098328
152.390060
153.236786
148.005356
-141.077972
140.670288
105.412506
163.263779
130.644760
118.612320
140.079620
-26.785975
-43.594040
100.533966
132.424530
144.513077
80.784004
174.936737
146.710388
151.597214
-1.128652
-85.379089
132.643250
114.479630
150.867126
125.846436
151.929749
159.413803
138.800934
127.340294
54.387218
1.930365
15.138295
-48.611824
-40.550533
-9.315362
158.090027
159.039169
113.823471
133.191956
173.971024
174.809479
129.099396
139.764740
137.616440
117.851303
142.606781
128.613937
142.431488
155.698257
127.376190
139.276093
160.012207
128.207458
156.824402
116.733757
177.408066
32.689507
12.153007
155.387924
130.661423
172.808990
161.578140
154.555786
140.753372
139.553589
127.723068
133.606674
156.316040
144.802704
102.330826
143.281647
158.359756
149.120239
132.729477
152.282089
11.421804
6.864042
140.853455
174.203720
155.788315
149.613510
153.838333
149.897095
131.989777
126.595802
158.810120
173.579742
133.717117
127.876282
163.210266
149.717453
150.589798
136.396606
127.716743
149.294998
147.430511
-8.560637
-42.682770
166.466354
149.955841
127.728577
144.211136
148.754028
144.072372
-21.869005
-13.843265
-2.934382
-25.856527
-24.406755
-32.172676
23.673580
139.900848
133.861237
127.410645
153.934280
157.487793
151.372070
162.803101
153.123657
153.735565
145.470963
161.583908
134.909760
141.891068
122.661392
-43.374214
131.952774
147.204803
138.510590
-173.507568
178.008942
148.363922
123.319061
171.600769
144.641098
116.255280
167.338745
161.180191
133.933624
27.157640
143.847534
146.810150
118.599564
144.896591
-2.457343
-13.363582
28.309568
-29.372753
-7.240720
-28.284159
-40.497726
-4.719411
9.019530
17.989017
-18.451351
-35.187374
-51.398285
-0.019782
-44.029697
3.624986
34.531361
-25.879923
-20.214426
148.936523
127.021660
147.848557
147.937714
146.505142
141.999298
168.801117
131.295349
125.338264
132.046249
156.328568
143.238983
129.928528
149.989105
163.877213
130.429947
170.314468
179.224426
133.849945
150.978134
-11.620304
124.685013
167.686401
164.368637
136.814087
145.955414
-165.059113
160.571777
160.352173
124.224579
153.582733
152.197281
141.887863
115.334763
144.882370
131.928345
-35.864967
8.984173
-41.203106
144.069916
135.131104
151.037491
134.566208
157.939423
141.296738
142.428894
152.763794
139.717957
121.637436
123.518227
145.773163
144.237579
154.868042
112.481995
135.411224
146.144318
160.695801
146.105896
148.272095
173.393417
124.404037
103.334854
143.841263
139.070160
131.196732
117.060364
131.764313
159.646545
154.971130
105.846169
150.153976
124.449524
137.439865
116.110474
147.523972
167.056931
-41.964378
1.781581
-1.149610
-26.769548
-46.171745
34.845631
44.609180
5.449422
164.243713
154.207382
146.050842
-10.070893
-51.217873
14.969597
-52.284298
149.607239
89.337486
143.190399
153.966675
148.985153
137.452484
117.887245
135.350876
143.967041
130.298904
164.129395
140.058121
100.889442
0.304546
8.879803
2.133592
5.841303
15.648152
-2.783263
20.996058
168.343643
154.004089
149.023315
154.066742
153.133377
149.978577
141.030731
158.890778
141.102188
140.867737
136.913467
157.480270
149.837982
147.930725
151.184967
150.728989
141.254745
150.149200
139.650345
130.261978
-171.653488
143.485596
154.862289
159.323639
147.143570
145.251770
159.312988
-18.706169
-13.862463
170.571991
150.537567
152.388504
141.352509
152.430954
149.598343
149.639191
148.162354
154.718796
109.807251
146.380371
160.762741
163.050430
10.709580
-18.667595
7.778215
-33.140305
18.532257
6.621431
143.927292
127.038353
-0.171320
1.850655
-18.916739
21.760332
3.742928
11.420684
23.797461
-7.349990
124.675232
139.824997
151.259933
120.629059
150.895050
132.863297
157.763229
157.986053
147.926163
149.503448
-18.371368
-1.343192
-18.832962
-19.564869
-40.045536
4.723229
-175.831940
130.918030
152.099228
134.837769
169.174515
162.866196
156.391541
157.067337
132.122681
138.297440
146.074173
146.612686
153.848083
157.320007
149.046356
146.089600
136.393570
142.966446
159.535858
-9.816942
16.857328
-19.225958
14.989232
-44.429276
-41.458813
138.270691
122.995010
156.187851
137.258118
101.166153
144.512482
137.104416
116.840050
140.941147
142.892136
166.824417
148.399857
168.435089
148.776321
134.210510
144.775848
134.929413
156.837906
165.775085
151.845581
172.110855
157.671417
144.606400
160.736282
163.060928
-11.750291
8.087404
-1.087325
-32.187199
-28.755890
31.524702
-3.718259
18.402506
-42.588123
9.897893
-44.700367
-37.725109
3.044847
3.077971
-39.645821
127.973190
139.120895
150.692276
152.853363
166.539307
153.877609
151.571808
177.561523
148.671005
164.754135
161.734879
149.509521
135.619339
142.815338
142.192886
144.353470
136.676910
156.325974
148.772552
118.641350
142.462357
162.825287
143.525650
108.239182
160.868866
137.680008
103.533394
148.196716
139.786301
108.315498
146.327286
113.180405
145.373672
144.043320
115.600616
154.699341
143.664505
131.866577
139.603683
143.921646
142.528809
160.062225
141.168076
157.588287
136.417252
137.828278
142.011215
150.110611
149.807343
144.329315
120.194000
150.074326
169.906189
175.090591
137.140488
142.941788
149.247543
108.888840
146.615662
128.821075
126.552414
135.270111
147.389679
145.067871
141.035278
138.211929
159.731308
116.772217
135.632233
140.596573
138.950897
109.369064
152.214767
139.704742
143.767258
155.672760
179.547577
139.337280
161.885834
-7.814418
177.582230
135.800034
170.444595
113.696747
129.592545
133.137451
152.975235
154.966431
144.169403
161.978699
-80.249786
6.999080
-9.909131
126.245384
131.322906
124.976830
144.725372
-7.396533
149.839310
154.385803
169.412231
155.434891
141.693207
154.159134
156.273926
140.507614
126.958221
145.543289
-18.010336
-26.202438
2.131940
59.811710
-40.429306
-23.943552
119.457108
-9.948981
-0.773290
25.398394
13.133546
8.783309
-14.119448
68.066719
-18.968016
9.343863
-40.263931
0.329244
32.425999
-8.987823
138.418259
151.246918
164.779083
136.525513
162.001007
140.874451
161.139923
163.974060
176.787262
153.453873
152.444656
165.737900
161.922607
130.548431
151.918869
140.531113
131.920685
163.881485
159.252197
147.526077
136.726685
131.549774
143.501617
147.339355
111.750938
139.586868
145.376984
149.865875
154.406281
145.308426
150.968338
19.638317
109.408226
161.075027
145.046600
138.969482
164.276062
138.702530
150.808868
162.413284
153.693665
140.325470
148.741318
144.635818
140.331604
143.731476
150.032394
158.855118
166.022751
-166.600052
130.801422
144.212204
157.478394
135.834061
147.394699
163.407288
148.978134
151.655411
130.912964
140.020889
127.725433
166.244095
129.995407
138.871887
-12.170886
8.447803
151.487717
136.575806
144.916183
144.269684
164.257172
154.622742
157.456650
157.814270
-12.725802
-37.959221
-20.372650
138.271530
127.476624
148.999619
143.525116
140.627365
161.450043
153.958557
134.892639
147.520081
136.358368
162.509613
153.333481
156.099106
133.478882
157.937592
145.197754
160.143295
173.173080
130.640198
161.254333
23.915337
-6.727940
7.006866
-37.394020
-17.918678
0.719005
-15.472734
-12.282748
-8.575262
145.673065
141.587540
-36.593899
158.171616
145.941650
159.470276
150.256989
-173.348770
151.546692
141.154678
176.005249
161.677841
149.125168
156.021759
141.880646
134.825012
137.557571
138.367538
112.808105
143.550705
144.336105
143.932281
153.440048
178.654327
120.250008
140.803482
140.019119
137.306351
141.189240
149.956985
138.307709
158.328903
124.276871
127.488029
146.800095
134.585037
161.131195
155.159836
157.124176
162.068558
-177.444031
151.133438
150.760834
153.493057
154.624390
160.416977
-6.640359
-7.612312
-8.533592
8.359356
-0.709692
-35.269585
-8.487138
32.484211
151.968613
161.456482
119.708290
167.613480
127.652115
134.736755
166.560913
145.377090
174.193115
115.395401
161.342514
149.261429
157.684662
142.021072
137.768097
134.725403
148.249542
139.799927
152.330948
141.609970
147.104202
129.749817
110.607239
135.693512
125.930908
126.502525
147.912704
148.181351
168.291183
138.485626
149.677689
133.933945
135.161850
142.397354
128.964569
170.454544
144.936066
163.765472
156.864136
-18.040201
146.330292
130.686996
136.959457
144.165161
145.077530
8.971632
25.164314
110.708221
99.429436
162.070923
144.542267
152.963959
-175.596329
133.390182
145.732330
140.155487
158.458679
132.811203
-4.160572
-14.492537
28.153837
4.449462
20.307924
142.251968
143.038437
149.134796
135.063354
155.524078
-3.459891
9.463567
168.007202
130.026016
143.309891
151.993790
160.154373
155.072067
148.241592
132.192825
62.921467
138.508652
152.754837
152.422882
139.956543
160.946518
143.221176
143.100754
128.653992
144.957214
145.136536
131.044968
152.736191
153.720261
140.977371
150.973526
147.790695
137.760239
153.137497
148.093506
137.042694
167.030685
109.842384
152.512680
147.521561
8.159546
-2.830200
148.370956
126.940765
162.876846
116.310913
148.163345
115.275116
-24.115351
-48.270691
-12.140752
-43.811001
-46.494904
15.942622
-42.634602
19.774494
145.305359
168.553772
124.706772
152.875687
172.693344
150.715454
145.488098
153.578918
173.715118
177.003036
146.063232
122.522507
158.574326
158.953308
163.400238
169.639572
163.062103
149.563828
131.709763
155.274582
160.231644
175.587311
165.207504
140.506393
132.114151
157.539536
168.664429
157.696152
159.852997
-2.240706
1.882944
154.490906
158.878357
157.781433
133.639084
158.695953
157.733627
145.714401
158.908218
135.909424
155.113464
143.991272
145.759155
166.556564
153.879318
123.676506
165.058136
-5.333256
-31.955980
1.152500
16.209124
12.461473
-4.026814
165.040222
153.161942
154.171707
145.470184
114.150490
140.608658
165.191223
140.343216
157.808228
134.393463
163.808365
156.304764
173.997742
174.627563
169.539581
141.349335
134.358917
140.820755
130.909088
115.077995
145.780380
6.202954
21.060196
33.159409
-31.466906
-42.091446
-19.352694
-47.699421
-18.043036
158.009827
29.791313
-2.754561
-35.245903
5.902492
0.174713
136.958420
130.216354
145.264694
119.585976
3.056782
-31.237852
-14.218643
-14.682143
132.239563
150.813934
140.015289
158.103745
132.885223
149.328751
136.286026
104.095222
121.471207
135.444260
136.159943
123.309853
173.510941
146.315491
120.470840
146.256531
165.288528
142.843567
155.402100
144.939514
157.010483
129.730316
146.429138
133.598083
158.687408
152.079147
140.516449
156.999451
125.033775
141.571426
146.730316
163.940872
123.546173
127.864098
2.711877
149.152496
144.818863
125.503242
137.161316
147.719711
152.001556
146.655838
118.523819
146.436783
128.268814
138.712906
150.084656
149.060867
137.707718
128.347351
166.700394
158.212418
134.874588
58.433773
31.009962
1.031355
152.604416
142.981827
143.479324
165.816483
156.584045
120.411308
131.709518
127.598938
146.772995
108.069374
162.877686
149.121521
156.695465
65.317345
150.852234
159.781479
155.473221
40.770641
141.161453
165.072876
140.142502
145.762375
99.011093
140.213974
174.176636
151.248459
-41.605835
-16.148613
158.486542
160.444168
132.868088
166.132004
179.785110
138.577469
136.348984
153.015717
147.512741
6.905352
-24.450663
138.966522
126.475258
146.623825
121.216904
150.148163
134.783508
148.024323
146.578918
152.628311
136.711990
171.700958
127.509857
152.615402
132.141922
-21.296059
-1.363149
7.892945
25.352604
10.680099
9.584413
20.595455
2.249858
146.251007
116.209869
139.931122
161.655579
167.106750
150.108765
137.967438
155.211029
147.945297
152.438766
149.608154
140.740662
-59.683037
-36.093231
-47.428261
-16.423916
-34.942028
-10.710133
6.337194
7.114167
-42.330975
26.907915
-45.992271
-40.446312
136.199234
122.897102
138.634903
162.553131
144.954071
153.250061
155.356216
167.144821
145.162720
174.198181
138.430435
149.442093
147.346786
132.273590
146.859238
166.198151
129.165985
111.318459
157.607712
149.449097
145.620544
162.596298
119.133202
153.107925
169.805557
140.120697
137.278549
125.189613
163.880997
153.963150
126.930931
148.342804
123.603043
168.092590
147.391083
132.833588
148.842041
130.027863
119.335831
159.179581
144.041748
162.769104
147.529861
-21.441832
16.615135
157.178818
117.170074
103.466476
116.179398
126.295242
13.687325
13.176927
6.901261
11.984723
-20.903639
-39.788750
-43.482178
171.954712
125.408096
176.571884
130.544861
130.021896
137.099060
42.225769
31.795017
78.012596
101.120964
-174.681305
-128.222946
152.950775
-145.414581
158.950089
145.475723
173.642929
-164.436905
-168.699081
-154.604187
-179.108902
-156.197739
-133.593689
-151.983383
175.069016
-167.639938
-140.805679
24.271132
137.562500
129.401794
155.668579
142.483017
166.508911
132.683273
133.563629
138.350891
174.995377
147.536224
151.223419
148.633713
152.989258
-95.035751
159.331650
145.442703
136.763458
139.797516
154.138351
153.836670
145.434296
135.584976
136.715866
162.970093
143.108307
169.209045
163.788757
127.766319
138.951447
163.941376
160.920471
147.657104
164.268997
120.295891
156.396820
-46.055050
-29.277014
-48.752075
-40.566410
9.097121
149.924850
138.769592
173.844635
138.221024
19.351292
32.175846
171.840393
-135.641617
175.576889
-153.293427
-162.452271
164.832993
160.669617
109.168747
59.145958
149.466370
147.002960
141.258270
139.671295
155.339005
154.166885
153.190704
-155.233749
-14.238637
-3.678604
-28.342253
-18.826527
-2.589668
-5.259857
-20.916443
10.611423
-9.936600
10.076750
-43.106091
-13.364040
-29.437031
-17.302698
-1.211115
16.117249
-3.293664
7.075762
-2.586340
15.244874
143.114914
137.838226
129.694717
160.653122
142.512375
147.599915
153.876450
140.508713
131.891937
146.240387
148.411392
139.701874
2.014797
-41.269932
-0.461401
2.687515
162.461655
171.631332
158.438278
139.728882
143.584778
130.083939
131.187347
144.697372
142.124374
155.657944
9.036942
-7.176026
-49.471207
148.333725
134.544357
136.496658
144.423691
140.954453
147.528275
173.913101
162.160446
130.933578
155.170395
163.258789
138.972015
143.733856
131.184235
30.550007
-122.701706
143.229492
160.003403
156.113861
143.765121
163.669632
129.998260
81.649597
148.880432
-45.075428
-76.314194
-41.354435
-46.932964
-30.629906
-35.356380
-22.048710
-1.419411
-47.010372
140.321091
147.347778
140.660095
133.128159
121.520355
150.583679
159.531830
148.434448
153.651672
148.756195
25.886314
149.680389
134.230972
137.902802
167.853699
148.478577
136.247360
141.684784
156.382736
155.245468
159.432541
106.117577
141.557816
141.140656
119.864075
132.380753
161.436737
137.323547
154.728058
142.059372
161.674393
161.693909
175.239578
152.971237
156.686844
146.505280
121.723557
161.275284
128.564850
152.515793
149.532501
130.280899
14.813426
119.320763
129.810165
140.076904
157.913849
129.131546
66.241020
2.941113
-41.300129
-37.572948
-23.376036
162.310791
148.006561
141.968994
130.922791
115.551018
135.337128
144.836517
152.674072
117.918755
137.662399
134.572128
141.345947
166.489151
171.382858
173.150848
127.622894
168.023972
138.217667
159.559372
132.785507
151.398468
172.699844
140.448059
-8.651583
-6.466932
-42.919559
142.860107
125.292480
147.575089
151.686829
-44.154678
-8.482949
-28.528454
19.732380
-28.278847
166.895966
149.385605
131.922455
128.577530
140.573288
135.651657
125.772049
142.959747
142.188156
117.661095
132.757538
151.566620
126.766197
149.833618
5.887295
141.733871
155.610626
147.361374
-156.955521
163.685532
-139.547714
-155.298035
-129.771133
-128.297806
-142.632034
-159.848770
165.916138
128.561707
134.916351
168.794357
152.045074
146.581665
135.075256
153.283936
138.068466
121.032120
149.427536
151.521210
160.112564
148.971069
148.061234
164.290863
140.609024
130.419922
-24.938793
-3.216437
154.081131
130.470322
132.048096
143.873886
155.724594
-26.957586
25.006271
144.486710
127.588120
141.186539
144.457504
143.941528
-168.944626
151.410477
131.366150
150.871475
156.664963
169.315094
152.279495
152.887619
161.954315
146.918839
139.903885
138.127335
146.103165
149.704620
140.811478
160.046356
147.155823
126.301338
128.444992
149.387787
154.676285
143.220978
150.302795
177.761108
138.981033
164.138168
159.202728
119.720245
144.246521
137.834610
-161.250931
-43.085438
-18.996866
19.964693
-11.116891
-6.867527
-47.627937
-2.666237
3.024786
-20.149630
-29.785692
134.519196
149.989853
119.190292
157.687607
130.063126
169.024658
167.673660
125.674820
-161.250778
133.188431
151.617035
158.221039
149.924988
150.195679
152.243103
-8.854213
137.475937
124.869102
156.265991
163.724701
147.905121
-177.578918
141.620651
139.650116
144.349380
152.703125
140.532181
152.862457
114.661301
8.580162
5.534278
-16.295528
-44.843529
14.241261
-14.639451
-36.631084
-26.330679
30.287376
5.935112
118.869972
125.125099
121.780945
150.559311
152.691437
148.147552
146.338898
143.606445
-46.505737
-53.639973
14.042047
3.573907
157.147781
-178.479538
134.263290
136.882736
159.130066
163.922028
138.007584
124.953209
144.926727
158.484344
135.033844
150.746124
-61.554760
-34.372589
-19.894670
2.597742
-5.797483
1.075200
26.260719
-21.668055
-40.853104
-15.689121
-3.144916
-15.578655
-1.236855
-18.577354
4.238129
0.638271
-25.593422
17.232414
-54.002880
-40.925053
-5.854542
-47.869370
-26.433695
-15.995850
18.089363
-8.380424
4.051734
8.246930
139.636108
165.294769
154.625290
163.446838
141.506042
149.576767
147.968094
115.498901
116.441467
151.190781
150.173035
143.962723
148.539200
144.059067
112.116508
124.690643
126.877380
154.042526
150.900696
141.692322
136.589783
148.170166
113.443924
150.822037
153.805893
154.263290
137.362808
140.304550
128.953384
148.833176
138.001785
58.858326
-2.512948
-50.388111
105.452927
3.479922
-32.886089
-11.550259
5.190785
-36.180294
-26.038036
-54.504879
-2.106543
3.840328
8.691607
-12.975839
12.867868
-32.812382
36.761414
0.465622
-27.251345
-16.632851
19.257139
21.084833
-2.703636
-11.675110
-69.230415
9.632740
-1.632668
150.125549
143.239304
173.573334
168.289261
153.035889
-21.332890
-11.136818
-44.366707
154.322617
139.894745
-169.771133
138.820633
155.556732
86.610054
142.234970
122.708122
135.910492
172.867737
166.907928
152.526184
141.742477
131.551285
126.488823
151.536011
144.267624
118.578781
165.557816
157.017181
143.210114
151.059769
127.291603
8.676746
144.565872
150.548340
139.219910
136.910431
126.525749
-178.076324
126.745712
154.544876
146.987045
159.823929
162.774734
140.997162
147.360977
13.092903
1.074108
1.021441
0.074019
26.728577
-51.864376
24.372690
33.549000
142.657364
133.543716
153.834229
132.503326
135.511917
152.214996
127.044243
173.143707
170.199509
132.133240
147.441940
143.504562
153.375778
149.809570
152.715820
147.810547
144.702515
116.672722
153.440140
138.558655
142.189621
134.116119
-11.685012
-1.927930
11.274087
105.317230
148.890396
155.035309
132.208420
143.024429
146.805847
146.767975
153.247620
171.133759
171.797226
123.809357
143.420059
-17.365089
5.478974
-42.858532
-39.038975
-17.245955
39.318108
-7.023057
-14.837624
121.775955
145.267212
131.329254
151.350052
155.306992
140.817871
164.774368
158.729797
170.062180
163.244370
162.867661
116.868782
142.046417
140.824493
148.159363
136.143692
98.797737
141.675034
148.795120
148.055099
139.539917
144.868225
122.790665
165.825226
149.722626
145.087021
145.623978
139.496765
149.284241
168.847183
151.509338
145.570724
126.570610
137.005722
140.350143
151.467667
-142.994110
134.942902
-10.284494
-40.652119
-31.723738
59.103092
0.772531
-9.009679
17.143568
-4.244778
11.026338
150.579712
148.453735
160.116699
149.038361
156.007111
155.361053
113.647400
123.479103
140.400833
159.922348
-41.832916
155.154251
137.469269
122.876137
150.758270
135.588455
176.198303
143.356689
122.930611
133.554337
150.109619
133.175629
-48.221336
-14.791319
-6.886693
2.028447
14.875704
7.998044
6.317237
-26.607622
4.698278
-36.296062
167.680099
135.661041
142.008926
179.759323
122.555168
155.975662
134.493423
138.770447
138.087540
133.227417
151.220154
147.988800
127.820343
144.743622
164.980667
130.164490
166.245422
141.417465
151.076309
-178.924606
137.376144
168.601242
131.170868
-9.220532
177.935486
134.568359
138.557281
159.051498
153.838394
175.889420
158.814682
144.610291
119.947784
124.154114
144.898438
166.148880
146.547287
126.563919
142.207870
174.207550
135.535492
136.628113
163.631927
147.808868
109.947121
142.988342
145.568024
170.126007
154.458923
140.888702
157.070343
157.619919
136.250458
134.514923
125.210587
148.527557
116.616783
149.544037
133.144089
171.279480
-178.149857
-132.516785
31.607126
73.990715
147.596649
146.514511
127.510201
160.633789
164.118652
161.238052
161.213989
156.152786
157.408966
171.751617
152.158249
153.938278
149.497284
162.236710
166.374786
158.386978
136.981384
151.222153
136.895325
1.132115
144.728607
159.587662
135.052856
139.082809
146.165710
147.564423
118.088829
158.828323
147.215546
142.280380
145.679260
-27.384911
-28.684212
-41.399818
-38.105061
-9.828793
20.604647
8.803682
11.920644
-18.913136
-15.617343
-41.350105
-4.649789
164.306885
138.537247
139.377029
164.063095
143.832870
-7.286422
141.417633
143.307007
158.272614
143.967087
3.995226
36.418133
27.649757
52.449429
119.509178
174.829742
137.932770
155.971115
146.756332
153.644882
153.227539
147.228027
164.696274
159.425888
146.948120
132.356049
165.418808
158.915680
116.442947
140.468246
92.183182
144.465515
172.784058
130.763077
159.951706
141.838837
148.328720
146.804688
145.699722
112.242859
135.298996
144.868561
139.837570
150.878494
146.287277
110.940331
146.536896
145.878723
134.506866
114.434120
154.844467
157.174713
118.739311
124.497047
143.665649
8.180861
14.212134
-50.272854
0.019782
-0.612617
18.129148
15.639160
23.019890
140.031219
-49.205635
-23.560057
15.485568
-41.358364
-36.023376
28.902193
46.404957
14.932905
41.775463
48.589584
18.286020
48.855957
149.470139
134.089706
142.428757
-20.843225
161.046768
146.321457
164.711044
149.696808
128.181366
141.616608
14.697631
-10.923064
-27.907265
-19.022532
13.505795
-25.204641
22.575443
-13.538058
-12.923522
15.648000
5.011726
66.954384
27.871492
-20.731720
23.058119
16.716557
-41.419010
-14.640194
148.106506
158.402084
118.332458
144.866486
146.923126
167.177048
160.009277
136.137329
145.059082
151.883865
174.672455
128.084625
168.091339
133.716782
167.199829
130.535202
148.515839
137.664627
160.362656
154.789383
153.042038
171.292847
159.363846
118.857101
152.425598
145.112442
155.312454
136.809753
122.307617
117.106171
131.894836
152.133087
92.694885
156.907318
175.521957
-170.046661
21.249371
21.032675
-156.823959
94.290520
-140.282867
172.004974
22.622667
173.180923
-141.813629
-147.843430
-131.839310
-156.430405
32.909420
30.459627
27.934769
152.220673
115.180176
108.591896
172.520050
159.194565
152.590027
161.118256
146.827072
145.916565
144.183243
145.212158
163.117371
147.495972
139.800201
160.339081
161.380066
146.774811
152.431915
147.424744
154.203339
136.966675
158.601532
174.918457
147.212341
153.001312
155.123260
145.751495
109.098518
130.607437
122.704285
143.980301
166.542358
155.056458
117.526871
30.103268
-151.082825
-133.554184
167.796844
157.279404
143.169662
159.069244
166.556778
151.379761
141.098145
120.310539
175.018143
143.830551
174.700943
147.222473
155.141052
159.696060
139.639542
164.090164
163.073761
147.605164
149.057510
146.510651
137.118057
147.992310
152.259354
144.416000
148.764023
140.813232
123.215866
135.017609
122.522194
158.900131
137.577713
145.275772
144.221420
147.029236
169.761505
121.788864
155.993973
121.666809
175.724869
144.005157
134.499115
145.082993
147.755951
165.525436
171.900360
161.386292
158.583588
159.488861
170.370361
142.969452
157.878250
170.229828
133.375015
149.145920
164.313431
166.650864
145.119171
141.825348
135.017609
142.466385
69.935127
145.119995
157.353775
146.176178
139.035934
143.068924
-2.505303
-5.405118
9.283576
6.044518
-42.805668
28.890438
-42.484985
12.118844
164.727432
135.270721
132.627182
179.296387
147.452713
167.268814
143.692230
149.160446
136.231415
6.000642
-31.868818
-27.061668
15.063695
-17.122145
1.885229
111.854317
174.183914
176.590042
163.379318
173.072006
147.846420
137.733932
125.193428
160.447556
-47.639473
10.119814
1.069726
14.659354
18.895397
25.631983
-39.385017
-28.518877
1.373161
-4.230081
5.362131
109.147545
153.703720
168.863159
8.970976
128.952805
132.964249
146.985886
128.134857
145.509277
121.197723
128.290619
151.459961
139.070923
146.625458
145.975266
129.540985
152.964203
150.253906
157.395828
111.939392
147.476837
149.302887
126.404854
148.435760
176.856079
142.633438
144.474045
136.465912
121.775642
-55.483898
20.263056
25.006271
-15.395869
126.305351
-11.943637
22.379139
-22.472761
138.530594
160.768417
164.093857
169.983475
143.886841
173.650681
146.881470
135.728607
141.689194
146.469254
121.095009
162.859741
136.763809
144.632172
141.175110
142.858566
145.427002
157.581604
105.868347
152.193741
146.177704
151.483505
125.445053
159.002548
137.428513
159.870758
152.426361
-32.544651
-6.259306
141.722122
126.472778
127.083054
139.725037
139.186935
151.185501
145.617477
164.891586
150.883591
152.140945
122.151222
178.448959
151.424652
159.421707
126.023895
143.993225
154.633240
114.106926
18.703295
154.401993
160.008316
138.330017
152.979065
144.561356
120.413376
125.168274
131.604599
163.260056
136.551147
152.718430
145.771652
146.370132
152.842636
134.948044
157.459152
149.465302
150.166351
161.952759
131.997787
146.219818
149.022125
143.727600
170.816727
145.799942
144.034897
131.348877
132.583771
162.982559
157.235657
152.174149
140.961685
146.586502
131.707352
147.336868
-168.893585
-144.732391
169.574066
-2.003204
14.787518
15.294125
17.188913
122.589729
168.980331
152.026337
135.371948
129.972107
151.841675
162.776627
154.091675
153.941132
130.234146
115.330933
52.311813
165.925537
-163.469238
124.697487
-147.211258
-166.128220
-164.175751
-175.465027
42.671967
1.163316
6.929681
146.902954
130.873550
133.718948
141.834808
158.642426
152.110428
144.438004
159.750366
98.881386
154.347046
135.383957
149.786530
-20.424541
-23.293015
129.524933
147.175903
129.461807
134.059891
10.237716
110.108452
9.461697
-37.865921
144.443497
153.267899
148.120651
-1.458844
-10.887683
174.749451
142.331635
147.204025
123.787201
154.581436
144.972290
174.508148
-179.280975
156.977463
104.663597
142.458374
176.615738
-6.927217
1.538497
-57.643745
7.902067
143.579727
-7.105199
11.111718
-21.299885
-17.691038
5.116305
137.612274
145.279907
147.799927
157.411926
125.388664
139.598923
150.437836
-45.241383
9.970286
-2.740954
-7.293878
-14.051924
-65.987900
156.267517
167.774582
140.635559
159.093399
155.912064
159.937836
154.428955
147.103409
172.912781
144.805374
138.668884
125.488503
159.926941
131.457886
126.463173
160.954483
128.630112
174.816498
146.622040
146.260986
133.320251
144.475662
144.232483
161.312805
156.210266
150.952759
156.764389
145.259094
154.318054
135.553818
4.173543
-29.415731
-6.054013
-49.777649
147.698517
149.922165
173.071274
147.395294
145.534561
57.228703
119.280693
152.032623
131.828461
157.914871
151.708740
166.915710
130.957443
173.144501
137.895050
141.072830
145.206146
138.227997
143.897751
128.324219
151.458130
144.822952
122.836563
0.730346
-38.109787
120.354568
121.561707
131.530579
165.529480
129.635849
155.345795
141.188080
112.014168
-179.780594
148.479340
150.094818
-47.794689
-6.575783
22.047609
-13.134733
-41.294544
-37.966522
-14.040274
-2.036632
-76.938416
128.153763
155.710358
130.657181
163.233704
38.100208
24.367170
-164.261398
-140.407257
-122.953522
-156.493073
-160.283798
27.289320
48.027763
14.936496
27.541035
45.034336
22.643328
49.354912
51.515671
-140.601974
-143.561798
-139.293884
137.051559
131.432312
151.234558
116.708801
83.117882
139.745911
151.422104
154.061172
118.235023
100.904915
84.517899
153.784180
124.431099
165.291199
141.196716
112.645020
138.941452
145.089630
6.292764
-36.903385
8.207721
-8.157380
-14.968897
-3.522533
1.123613
-30.965088
-35.137379
-7.976415
146.795654
-17.910807
117.337791
173.391006
148.116913
117.044243
149.062866
170.726395
105.066971
144.826172
165.510880
138.817093
-43.288155
16.830952
158.069061
130.016586
-139.609024
159.713776
-147.184677
8.965739
114.992073
136.065048
146.333221
137.716187
135.051453
147.061234
121.813477
161.274216
161.608978
119.747459
156.655487
122.605957
160.128525
156.785049
178.620438
150.613861
159.249435
144.046402
161.774704
-30.459175
-8.885995
-9.224176
11.044589
-39.667858
-26.370455
-47.145195
171.464996
151.539001
-7.561434
160.540329
140.444077
120.482292
143.050201
111.599136
144.770569
143.972260
161.824463
136.566956
114.311607
139.868164
132.438828
160.032486
134.748596
155.348892
147.506454
173.747086
121.328087
121.773125
159.586624
144.809662
137.414856
-113.123222
63.897972
-38.255512
-39.811802
-5.038900
-10.372532
136.777496
160.387756
140.317780
174.417831
127.754158
128.484879
155.228745
145.210709
132.290649
142.003647
137.538803
163.527771
135.272842
158.679703
122.912064
149.515457
122.343132
160.395691
108.049240
140.734055
146.833008
160.075470
143.289551
144.537796
155.873947
139.639297
128.448151
135.433899
163.307266
172.942474
121.626541
129.040375
138.493683
134.071274
130.805420
168.264114
147.239670
116.340080
145.592621
144.415787
129.902634
137.359024
-48.723068
147.630096
93.542107
133.225433
158.252838
164.025192
142.145599
152.095108
158.923950
-29.990854
30.050060
144.965500
170.873535
151.112137
143.838425
64.424446
154.647583
173.095978
33.609833
156.483521
135.706406
143.576477
117.478882
147.874023
136.711823
143.993469
174.527451
144.089218
164.279755
134.064926
154.881531
147.472031
147.988846
127.361671
135.622681
143.108963
148.794754
172.146622
131.891571
34.205791
48.699371
18.819035
27.656216
16.583769
-141.522629
-173.917877
-134.831589
68.720078
141.642044
-18.739927
144.062988
148.803726
157.968826
132.193298
125.405464
158.338196
151.657410
165.915833
149.452835
109.868851
104.115654
135.004425
135.805237
122.956345
-2.718078
-2.922015
92.804298
134.344620
143.077148
148.273651
148.242111
147.915146
170.796204
151.832870
145.017319
118.322350
146.060562
164.717728
141.026840
151.392853
127.696663
151.550247
137.598450
-41.507332
147.744034
140.500412
134.463898
127.439781
122.064079
151.641800
138.602509
121.164131
143.689545
108.697166
170.217056
153.098312
142.657227
166.805878
139.914902
-132.585022
66.446991
-28.000803
11.070710
0.230700
-16.065954
56.813656
156.853622
147.156021
105.417183
152.117996
140.396072
148.935287
152.276077
151.713623
160.133606
134.607468
168.240234
132.568619
159.867996
143.224854
160.382431
147.091599
149.274597
129.324982
154.553970
144.096970
130.886139
160.041031
158.326950
145.604797
13.776896
-165.140457
-160.280212
-149.175125
88.186340
148.215179
140.287750
150.095047
122.701996
160.003860
144.620239
147.617508
132.567947
142.499466
145.442993
171.729523
148.466660
149.594925
154.279572
138.819855
139.823120
150.022980
-148.158646
-169.841766
-159.176315
1.335448
-37.540787
-41.342731
-48.127781
126.178146
135.673981
122.926620
143.606308
135.466858
130.771561
139.190445
140.102386
139.944046
143.192245
149.505219
112.274887
144.579376
145.013794
122.694313
141.391159
123.312119
135.833405
151.452118
173.951355
141.935272
137.548248
140.978546
147.730637
114.786995
140.681137
138.114838
133.213608
132.248260
-170.319321
166.451355
141.363892
160.993607
110.900635
147.936462
129.637207
136.429947
143.391724
151.317612
136.639664
140.745300
138.616226
143.567032
130.426926
153.602524
160.900253
170.405701
161.265961
102.006714
132.252945
107.908180
140.449539
157.897568
151.709061
153.405579
148.295975
152.393768
151.819138
139.169800
140.674805
134.104904
124.964806
153.276489
120.155464
146.533646
146.960449
149.995575
153.784912
120.832993
126.893082
142.021790
143.178909
128.277679
152.392395
110.320908
135.838638
145.751587
156.395859
150.756210
144.839905
157.926483
149.538422
160.604111
134.405029
150.417206
122.717484
138.315262
146.271545
144.259171
166.191193
158.774796
139.962265
159.067047
85.799271
140.446228
144.783249
157.091660
159.768021
173.483429
138.771561
118.504211
144.375900
161.496780
145.247238
143.227173
134.250778
95.470451
140.159409
130.317413
145.514511
133.509857
137.104004
-26.257940
144.157242
139.694992
-96.679276
148.650330
132.157242
141.942627
149.591339
131.669327
141.155045
147.794571
165.877350
148.436707
151.734665
141.951508
144.008423
170.247238
142.121094
146.806030
127.895119
137.793045
139.844025
121.440186
141.272568
12.532792
-36.186981
-25.251802
17.832541
-46.834682
14.367691
23.747145
146.641052
164.950378
179.074005
150.640701
138.715164
140.289352
135.154526
162.434784
146.709625
171.675430
152.635498
164.036758
147.805969
165.403793
151.461807
130.542679
-14.164930
-30.371790
22.639860
-30.608234
159.270676
140.802628
156.640671
111.067772
148.739136
162.530487
162.917160
-21.178068
8.705494
-44.034119
139.550262
176.327728
123.510635
126.784904
149.359375
157.717010
159.878815
-35.602814
-12.553880
-29.659296
4.442501
6.417073
5.272025
-33.649426
-44.093102
2.599550
-40.578262
152.731140
144.415619
147.867798
125.317955
-42.860836
29.167139
-23.282495
3.694274
158.049576
137.159256
137.454666
157.051224
133.860077
160.017960
145.215942
151.040955
158.922134
141.399857
141.030197
141.039215
125.048805
159.192856
171.482803
153.566971
122.578896
141.280182
165.565872
133.196030
147.598816
10.812829
10.348587
137.066864
164.832214
144.203812
152.315811
-5.611364
-0.120331
156.126892
159.475815
147.308945
149.434677
138.534622
140.287537
112.842735
163.155975
104.354492
28.112444
-12.952975
-42.465359
4.203887
-46.074787
-4.951239
148.387634
139.849884
161.289291
144.525803
144.392029
160.002625
111.975060
133.746994
134.595856
133.154739
68.338165
151.184235
-34.608780
-3.101541
0.931042
-35.909317
-1.749995
-14.989640
-12.491997
-42.363468
-35.779385
1.953344
10.339591
-32.849445
146.427933
141.812958
139.345230
158.968246
140.041458
132.342804
21.684612
-151.089508
-170.333099
179.546722
160.946457
173.426178
146.379608
130.183304
160.976364
139.742691
148.439346
153.537323
160.084396
120.495689
108.974411
151.481659
142.063736
151.766129
148.451599
141.903534
146.181946
149.881180
143.343918
161.893082
94.378777
147.396729
164.353912
153.728577
139.069855
143.206436
150.403961
146.150253
146.036896
11.481458
3.655859
-1.236222
-44.220432
-0.019782
3.278889
14.074453
-15.497970
17.690981
14.271118
-8.184963
-17.972610
-41.696018
19.044376
-21.246769
-2.929909
-3.339823
-32.854549
17.320602
-55.445221
-40.198124
0.560579
22.217796
-12.901730
148.365692
158.465759
147.442062
149.110779
133.782684
133.968674
124.844910
146.129486
151.174561
138.034531
158.179382
161.649155
143.850143
139.678879
151.541595
133.560654
158.822998
145.671097
157.012634
139.759689
147.880066
156.284119
154.487610
124.556564
137.700882
116.692848
143.387451
148.885864
141.332718
162.426895
-49.805809
-4.435662
-41.385647
-14.487911
5.887095
1.385927
144.753220
140.943253
141.820236
153.480270
151.016205
154.397110
147.503998
136.341110
149.900009
155.717041
150.080780
135.338791
134.330887
115.236649
140.691193
132.415085
-54.947189
-15.419456
-13.160872
-8.515990
-19.304396
19.230551
16.681032
-9.998394
-20.887724
132.602783
174.459061
-17.157904
-35.630089
-15.687568
14.089612
14.584571
157.246201
147.322998
156.014023
138.653366
146.636642
135.964615
151.947556
131.875916
166.144409
143.947891
161.397232
114.879242
148.614716
132.151184
-40.209171
16.762232
-27.458504
-45.060741
26.222866
-42.395443
0.547155
-41.891537
-46.723675
117.477386
174.729050
171.399460
160.281586
153.987564
142.869019
132.924637
-170.645416
158.664505
137.674835
156.503479
115.720772
159.857147
152.547333
131.820770
147.717041
128.446564
151.858902
140.966980
123.865364
142.018341
122.895790
130.757874
143.450714
155.826920
145.824280
145.919983
153.707428
119.334259
162.368622
168.295456
155.432373
149.209213
142.282715
167.490677
139.228302
155.642975
141.154327
148.937164
149.996979
16.690798
-12.851143
-45.649105
1.564230
-34.928158
-37.051331
29.876051
-35.598301
0.509757
-33.611301
-15.305280
-7.010925
17.557457
17.671597
169.270172
139.981766
128.189713
133.860611
177.460632
149.123199
162.971741
134.659485
156.592331
130.301743
152.334595
151.714264
126.971779
141.009598
147.001587
162.308975
124.471939
127.497604
158.192444
155.365692
161.797028
154.546066
144.046600
163.386337
87.645683
163.182343
153.012695
136.134659
125.627129
140.537369
143.766083
150.610077
122.899796
151.096252
150.424515
142.407776
125.651527
150.354218
164.031219
138.298065
159.501053
155.263489
133.889420
142.225937
135.187042
135.967529
141.010498
139.130051
9.716929
-45.792793
22.511843
-32.743099
148.480743
116.430458
155.255188
157.496002
148.791367
160.721603
156.545624
153.490601
139.031937
145.847565
159.360840
163.463303
138.986069
149.537445
20.958349
135.196152
137.987625
169.779068
137.123260
146.320618
142.201614
136.364670
126.548386
163.971527
154.452896
-40.573120
119.891998
131.740906
133.525009
171.577560
136.417999
144.554153
-162.722031
148.349411
138.815491
151.031677
125.950470
137.493988
151.375702
161.118469
131.277084
145.991180
145.286011
128.418182
124.281075
120.652092
129.290207
144.174133
171.922043
150.133316
134.995224
125.457619
136.297104
167.595978
136.251862
156.035370
4.757816
3.751967
21.006569
-42.240124
-56.515411
-22.040321
-20.876007
16.882746
-5.558694
163.952988
149.806702
151.230621
152.778824
128.672424
149.117737
137.731583
178.026016
127.596558
118.177620
173.502472
125.246292
156.477982
141.556107
142.260513
135.995819
167.535522
48.259575
-4.425805
-3.830219
125.050392
136.450455
107.689781
150.896027
-2.612993
5.344268
145.893051
122.311623
141.383804
125.707878
118.578690
144.227371
135.109497
144.370285
111.753281
-166.288635
-45.075157
-144.706497
14.618655
118.334671
133.249420
161.525986
166.909073
151.558044
-17.259542
-18.453995
124.347206
140.121109
130.266556
139.937531
162.783081
152.891800
154.407928
127.511581
158.099808
142.126602
152.099838
-0.329838
133.772522
164.936569
170.672546
156.215912
-50.001915
0.951005
-19.013666
18.572788
-15.703323
6.705983
-20.057325
-40.103695
-33.039230
43.435638
60.058029
-17.699667
-36.994167
-110.195656
152.186661
155.893646
-3.281336
-6.063009
9.638289
-16.239340
28.933514
-40.795551
123.544388
138.117767
144.580811
156.645523
151.439636
169.972626
160.821991
149.853912
134.474243
142.132278
124.053658
148.070908
144.851837
147.115082
136.114212
142.201660
151.695480
133.262650
-180.000000
144.378464
166.009995
155.896561
154.556305
161.530289
159.666779
-174.307343
170.144257
134.954361
165.586197
155.039551
137.082504
147.879105
136.428574
158.469376
154.342987
155.584030
123.800247
162.526901
128.982056
127.822670
156.054214
141.467072
130.680222
144.588242
147.287506
129.766785
151.770538
109.318825
155.013809
158.914352
133.370667
162.544891
124.533562
156.848755
148.001007
133.080032
147.140915
156.816299
135.660187
130.181381
171.890930
163.827438
142.270813
153.672241
-47.352371
-2.442002
-19.043488
-46.691845
9.516426
-5.914302
136.698242
152.216675
148.195374
150.500259
162.212479
162.559402
136.963959
135.690689
153.746521
148.020660
158.258484
140.134323
150.708252
140.798355
132.564041
-10.930343
-44.372021
-42.998653
-46.041508
-10.621526
24.796911
-10.920324
20.443968
-6.196440
-22.026638
-11.775485
33.481331
11.637010
8.143819
15.707348
-5.975501
11.269946
152.299393
3.380782
16.444571
-6.416432
133.221619
137.803238
163.239960
147.822693
159.373886
143.706482
138.294846
133.376266
151.507706
150.454285
-23.853199
-4.514837
-4.617364
-8.045788
148.030655
162.936920
136.558563
146.174286
134.087173
149.100784
150.950500
148.806396
162.713974
142.733093
134.725891
165.115402
149.125229
156.036606
136.896652
132.372208
118.277931
140.189423
127.929543
118.370544
104.264175
161.288681
164.498672
139.938110
129.299026
137.655121
150.825455
113.298706
135.815247
124.716118
119.154762
139.967911
-16.179968
4.394271
-41.026012
-5.414573
-28.039492
25.433182
-5.302747
-42.549656
42.447811
-10.564847
10.367903
2.708844
-3.320599
21.628099
6.513881
14.942881
9.972219
86.214447
-26.825794
141.770050
156.378036
145.590454
138.692474
167.569122
153.696213
142.158463
142.989212
157.198441
100.457481
97.366043
150.265472
148.984756
142.446716
148.665771
126.768631
133.359726
167.739304
131.317841
116.251701
137.993759
149.631104
117.390442
134.739380
142.535324
141.046722
151.870346
163.939957
153.454819
178.899078
145.214127
138.686279
137.999313
150.677200
144.553970
121.056351
143.623108
130.901794
148.705200
172.645050
132.006378
139.934814
126.613274
144.518494
152.522110
125.678726
149.290604
149.860779
174.815399
4.308980
17.349625
143.290131
149.756134
146.142303
158.437866
110.287155
161.690750
149.775055
133.928391
133.335251
135.509857
130.796600
152.536072
-160.527679
161.845932
127.259056
124.390930
128.770203
164.085602
154.363358
153.504425
155.241394
126.431633
135.606186
139.365540
134.769730
145.332184
155.605469
-12.169363
3.964967
-4.059171
27.748243
9.435172
4.278923
-5.155789
-34.588177
155.889572
125.036934
146.155228
143.506577
156.359344
145.794403
139.274734
124.486214
139.546280
162.672516
171.247177
143.677078
151.487869
-173.530579
142.890625
167.554321
148.783081
138.594528
173.646759
140.881256
134.602829
151.641769
135.664322
109.081337
141.797607
140.822235
-165.411514
143.713623
145.077484
147.173126
127.028687
133.687775
142.368729
-73.295998
7.365643
-42.498589
-44.843254
11.005659
-31.207396
-50.417679
-15.810394
-30.603514
9.220532
12.332830
-23.724373
-16.176426
8.864768
138.504639
147.407822
141.617874
145.738159
-29.534245
-29.167419
-9.280993
-36.248291
145.675018
144.815460
122.786263
129.035919
155.189331
131.156799
148.605209
142.899368
158.906998
152.739304
157.945221
133.817383
146.816513
153.399643
137.030014
144.963684
135.527908
157.109924
-164.252869
135.163254
135.357376
136.835419
123.789330
146.316391
166.353256
152.690430
149.548569
139.388824
130.951309
108.451134
136.751526
130.285660
133.632965
144.550339
152.226715
154.563354
167.799362
148.689529
136.442444
130.461823
146.333878
-14.704804
27.781145
141.423264
149.664810
138.840530
146.722290
139.910629
141.183487
152.603729
153.517960
150.772507
-169.127396
32.945545
162.480576
134.966583
-25.456448
-35.057877
-41.005795
-28.067101
-42.800613
2.820084
19.875011
151.576416
138.559402
142.692535
141.515106
147.237564
26.102394
165.081192
144.822235
158.356537
160.737839
151.426346
-34.767059
-9.923152
160.325836
153.300827
157.907730
109.508362
133.381699
162.325623
134.191452
140.428024
161.724915
157.364075
139.807968
143.274384
153.031982
142.262314
140.466553
123.308716
-167.712341
163.726242
169.750320
115.529900
129.424179
145.368256
142.729294
140.844223
150.993866
157.827789
148.208755
155.868240
140.353241
152.867325
133.510239
138.363846
142.683273
133.394257
22.719086
137.713776
151.091400
159.805710
177.152969
149.988800
166.663727
141.911682
138.634781
155.035446
130.427795
141.470428
153.035706
136.538742
144.393921
146.038864
147.545868
124.888947
143.122208
146.008179
140.433105
172.523682
142.742477
139.099503
111.419670
141.294586
-178.819977
150.410339
137.150024
143.066986
141.369781
124.682777
172.553802
171.949097
153.337570
139.378113
175.272415
129.631042
126.320343
24.704254
4.563127
149.021301
132.296768
143.331802
148.435532
136.409637
161.201355
167.372620
154.024582
-38.357956
15.963148
141.979904
110.481674
156.954620
151.130997
149.066742
136.900375
149.731812
151.200073
124.548195
144.004364
160.629868
138.717926
131.310638
145.675888
-179.250336
164.106155
136.632996
173.998367
145.333267
8.240857
2.324311
16.195084
21.108612
6.564710
4.022046
66.522331
152.057037
140.570908
135.066467
142.470764
-172.779984
147.085434
157.476074
155.776031
129.735855
134.989059
160.364395
135.280304
146.419754
139.029617
144.958771
150.330505
174.951141
160.186615
11.400488
38.875526
45.678349
62.826817
-165.644791
-162.845474
-151.584290
-177.747437
-101.037727
-157.898026
67.291672
32.633678
-14.677642
-23.740612
9.014542
-22.185034
45.273693
1.085885
-14.500546
136.956360
151.471237
64.406311
4.784873
8.755779
-57.062565
-36.870548
-28.205284
17.193893
9.218615
-24.127342
-29.498165
31.270267
-36.650116
-29.480383
144.810226
152.193436
127.630135
95.673897
139.604340
121.922997
154.621552
145.116028
166.174911
26.237825
79.136086
146.462463
164.137741
120.224625
141.550507
177.547592
136.465424
148.619934
124.826889
138.028946
135.759918
119.713089
26.219002
15.857193
139.663132
152.130386
127.311279
142.991150
150.232361
148.651154
141.960312
-19.373611
20.331547
-12.199636
5.738561
-12.619605
0.694362
-21.851156
-7.017832
-34.218952
-14.801427
-17.080696
-34.269760
21.012512
71.878777
12.384671
4.070060
-40.668327
7.187717
20.171082
133.802078
143.632736
150.380859
136.002991
147.481857
137.983780
132.968277
106.079430
163.377625
151.636002
149.389343
142.763306
16.136810
146.878845
141.286819
15.595406
158.257935
164.135849
139.643356
149.695786
-39.594128
-16.443411
13.872921
24.316090
131.990768
133.674484
141.108170
153.871918
150.349075
146.125870
126.118996
172.086395
126.076294
159.039658
156.505417
144.340073
154.922424
148.880295
110.423714
146.465332
142.306824
131.623718
128.060135
11.177886
123.360451
169.894714
129.470673
128.324356
140.166641
135.387955
141.924744
157.939301
154.723206
179.640091
126.778259
-178.405167
154.935913
166.177658
132.409256
153.135941
171.160385
136.545914
118.680077
171.637405
148.693695
125.753746
172.037750
163.484283
149.801559
118.127296
7.069327
-22.501064
-19.395231
-13.149753
-29.896908
-34.932213
12.755596
175.431503
109.550331
121.021355
167.671829
144.511353
178.172958
151.109131
-48.352615
22.777315
8.231488
-6.238882
-11.138850
-42.547947
12.153752
24.390743
13.163482
161.983688
136.823792
151.601151
142.459229
164.165634
154.876282
125.210007
160.489853
-20.294685
13.683572
-15.957298
-8.386655
-51.017860
-9.234226
141.322525
139.463272
128.578903
120.725800
148.342117
144.007492
25.834515
24.915594
20.146208
-37.226501
22.889196
70.080933
-48.428677
59.593662
150.053986
124.453102
134.076447
136.687408
131.279510
32.889187
-4.148834
4.510801
11.598106
-5.763644
144.737320
179.720230
127.795677
151.470734
166.354309
124.282143
134.163956
146.661209
143.698380
125.199081
173.852310
151.658112
127.542290
14.642626
-6.473235
-39.126690
-8.779462
-37.915508
-1.081008
-1.414162
-29.129311
-27.948900
-3.657787
163.170074
149.145035
175.855881
-178.073990
151.601852
147.434174
111.802429
130.563110
144.622147
172.705597
131.661667
163.632217
144.659302
142.380798
135.111969
158.208481
156.291718
144.605042
143.854523
136.387955
158.802002
142.212448
133.547699
-46.267307
-33.568005
54.685604
-44.447544
-44.044010
137.209732
118.773430
154.387360
140.322464
146.920380
16.234661
-8.070394
-36.415054
-34.073090
5.695433
23.503208
133.134201
156.544205
147.835114
134.033340
143.473083
160.803986
149.198868
133.281403
153.776993
158.142334
148.158859
139.377838
146.821594
144.917999
134.569687
130.380325
130.269318
153.712082
153.657120
14.415315
-37.246124
-24.908176
-17.016747
-9.178151
-31.367313
148.342316
148.029373
156.410568
127.054855
127.159317
160.193726
162.384750
143.425339
125.126762
145.141342
140.235886
132.619751
163.080978
144.203918
157.242905
140.349091
166.673996
146.943100
156.411636
145.570999
151.589355
116.145737
141.386734
165.393173
144.383331
128.412384
166.723099
130.673813
151.200623
125.108788
152.937790
151.634781
-179.736801
123.434814
175.070450
142.003784
139.633316
126.273811
119.095680
149.368912
161.158752
162.505325
157.999420
109.580299
160.098907
115.132065
165.437698
147.223633
120.663567
148.890411
130.162201
150.348206
155.138992
148.644165
179.383865
144.469742
158.542542
141.527222
7.580122
6.343224
-22.287912
-35.135769
-2.284819
-7.168997
9.728375
161.584717
153.136337
136.636887
137.056335
141.556091
150.942520
172.997406
133.765228
129.986603
106.812759
141.701324
127.715378
140.720703
153.998093
133.682312
156.569916
144.357834
142.745148
-47.891293
-45.306011
-13.434160
-50.131344
-32.021027
16.592669
130.781891
135.663467
160.366776
174.569305
139.218231
153.994858
169.725464
156.535034
129.869141
143.886017
143.905060
163.908737
126.094490
155.679825
151.030472
167.806320
139.836197
138.671051
147.727310
147.904739
154.454361
149.869293
128.624115
-11.668138
-35.203110
-49.356964
143.128510
161.027924
131.185928
129.697525
157.120895
117.554054
142.652603
130.029892
173.083878
-177.670807
129.097534
21.947216
-4.732841
15.937038
158.725800
138.787842
130.369705
153.475250
151.696198
-43.877808
14.180245
-26.354097
142.775528
153.287979
141.994400
148.596283
110.989639
142.518402
156.426086
151.410263
153.311432
136.623672
175.987305
-3.560460
150.740417
139.496094
177.322983
127.404251
150.356308
129.893448
157.343658
158.776596
153.594116
145.167786
114.154900
135.577972
147.746185
145.194275
149.101471
134.059525
149.546005
150.782791
145.774918
157.396057
150.417374
137.365417
10.169838
6.201563
-15.309924
-39.637100
-0.799419
12.722423
13.290260
143.429077
120.465309
144.186096
131.270157
146.620880
138.261322
150.837860
119.412529
145.734985
90.447289
141.579147
139.247940
147.467224
156.437927
153.163971
163.460159
147.805511
167.469788
154.022095
136.544006
151.397385
115.276512
148.248520
150.068146
145.164154
177.691467
137.535324
142.601288
165.465149
163.750275
127.825729
141.713028
155.252548
139.978165
117.111343
137.297211
5.235025
145.665253
137.369186
156.681442
141.048996
149.468933
164.137512
140.914322
161.619278
154.716583
160.723053
137.609268
163.426270
112.377060
151.646057
-19.870350
-7.952582
46.865284
-11.971938
-6.163097
-7.610559
137.682312
163.855637
108.338539
146.783493
159.998627
143.489227
135.531357
139.517258
138.345566
147.574402
139.589859
156.278976
139.909225
140.350235
119.882133
170.030792
142.051483
129.662369
153.845871
159.637604
124.519188
117.012009
124.294807
134.839340
147.140625
126.026932
139.152008
150.020020
159.214432
148.685516
122.299149
140.438965
137.622421
137.306076
129.815079
121.440498
145.923264
173.856995
126.867905
165.908340
152.057755
130.815857
171.752457
147.704514
139.066544
142.084427
139.331161
145.982010
159.444138
145.280640
-157.273315
138.685623
153.896378
-0.919836
155.570969
145.810959
-9.380497
-7.026101
5.364798
-4.647725
141.612961
20.921120
-4.803424
2.148583
-34.375244
-7.431996
6.714809
8.225237
-2.871058
154.354797
144.958282
147.869736
137.465775
143.492096
147.352692
22.124313
-18.182039
0.770248
-42.482971
125.317734
138.235306
158.358002
143.592194
149.244797
113.903992
139.058197
125.102036
147.882385
145.549011
130.507660
147.618362
133.020065
-42.488865
0.979787
-2.468469
-11.421063
-8.555084
5.754864
-31.980307
146.959381
156.987457
161.259750
153.514053
151.659866
123.423912
113.093193
110.082245
144.989075
141.912201
156.541122
133.868362
166.741562
130.426666
130.232468
131.911713
160.924622
55.052216
4.941416
-39.660484
-1.647820
-39.028488
-24.972942
141.079453
135.670883
161.429962
136.882553
135.794891
147.268188
159.349335
171.004730
137.269409
150.119217
154.817780
146.391663
97.704002
135.220535
150.997498
151.180405
129.707047
109.925758
-20.439459
-43.167500
157.381271
110.944656
142.432129
168.690781
127.324554
140.986969
110.145920
123.619926
126.487923
132.480896
135.195618
108.675392
142.671219
168.554932
137.552139
158.276016
149.266174
170.421936
137.624130
142.446564
28.404766
-43.841846
-3.122927
72.241379
166.490128
13.853737
-35.801666
6.496579
-7.415555
-6.104127
-10.699984
-8.107624
-12.217062
-5.820933
-11.181954
11.954573
151.523758
-2.869489
-18.975000
-41.607265
-28.525585
148.034088
152.042694
141.536728
136.853073
-22.338472
106.272324
157.498016
137.489594
149.047821
130.452774
149.279114
136.438614
139.165695
124.947937
136.850479
144.757599
137.211639
149.973785
141.139038
147.445084
117.017761
144.033569
153.333755
158.885620
147.821609
18.428419
22.305338
-12.556456
138.349396
144.515503
137.225342
149.734848
163.918121
144.422928
147.287460
142.492416
133.458069
157.896622
146.900314
-140.818161
13.889732
76.139816
15.521292
143.235657
143.845734
120.592773
166.300156
20.007158
3.571551
-44.981827
132.248093
140.953384
154.325653
129.066254
155.707977
153.448959
155.348129
149.316010
147.904449
112.002678
151.199127
154.350662
142.992386
51.224243
69.608765
145.307053
149.289093
133.862839
167.676971
154.533722
119.967598
150.365356
156.296646
131.493942
140.355835
123.494377
128.041321
113.989082
134.437912
143.625824
146.343170
152.544647
173.859970
143.667450
135.015335
153.311600
158.857407
144.484985
131.001877
132.433105
154.771820
150.303726
149.727936
151.426804
142.739380
162.610138
177.682007
140.220535
150.653549
7.369133
-15.233558
-15.110941
-10.248681
-9.868804
169.226974
127.171501
2.506084
-11.727579
-17.789087
146.381927
-23.227846
-36.678082
-28.491484
-12.322577
9.531926
7.348441
16.041552
-30.631481
-19.274485
14.658127
-26.755617
77.245331
18.413939
-9.495107
14.243690
-15.963323
29.534914
120.778320
155.138245
138.434921
143.952866
144.890732
123.689857
137.774155
144.222870
24.364332
20.495237
-27.902363
-38.088696
-15.860368
2.502958
2.998852
15.394660
14.715106
-25.113596
15.984865
142.632751
139.124222
142.526459
152.016022
139.435104
151.544403
133.140976
157.774704
138.533356
35.139645
-153.091309
-146.883789
-150.676559
-131.898987
-155.786163
47.788322
138.300873
143.633698
156.776321
-160.817459
130.884293
118.858070
155.968842
129.907852
147.634613
135.504471
131.242645
167.037369
113.865379
121.963402
152.764435
146.651093
154.936996
-26.674332
1.340859
-26.601088
16.634699
-3.336773
-13.458583
160.926376
121.370239
153.591721
154.692963
129.491577
136.962143
120.640602
151.121567
156.505875
172.326096
140.338516
114.194717
144.188782
133.969254
141.862946
165.846771
157.326752
135.809509
12.757885
-39.770596
-28.287186
15.295069
-36.016899
-153.762741
-179.726593
-145.002289
-137.196167
-133.939606
-160.168945
128.491013
67.602226
135.083618
140.152298
165.468338
139.337296
133.700699
145.979950
135.357162
130.927719
155.225815
159.965790
170.932327
149.880386
157.289337
177.053421
122.578148
154.626389
127.087181
132.518616
158.957336
142.861725
156.468842
148.175415
145.450195
-40.334023
-32.031361
-2.231954
13.167980
5.028625
-24.099062
26.824553
-0.027976
150.141739
134.947845
162.761307
162.332748
139.303223
121.996788
143.088867
136.660431
162.221588
138.532074
161.054810
156.899277
144.714584
171.071533
160.887390
172.520859
127.826889
155.857346
156.242584
9.381397
125.540237
-12.709204
11.893996
142.044708
147.975983
145.746109
127.265144
139.618347
150.735840
-41.950851
-0.044235
-47.024509
-8.298317
155.823761
-47.915314
-32.724922
-42.267277
-9.216546
-30.132942
-48.555702
6.611443
127.972260
149.791153
143.110535
126.880768
125.299988
145.650101
170.003296
-19.125031
-12.812361
143.723312
150.042099
173.983139
142.803818
125.099129
-4.691936
-8.299075
3.308846
-17.030907
14.657006
10.842117
-37.482616
-14.935489
12.311082
10.789832
-3.108539
-5.362278
4.854863
-16.347675
15.769984
-24.750261
151.868454
130.880890
140.721207
171.924240
133.841125
153.963074
129.095459
-25.447157
-38.732540
0.529341
-20.780354
-3.708187
172.137665
137.810577
110.840889
-2.364468
-8.224664
-18.926081
160.766846
8.780558
34.431873
-8.544839
-19.236750
3.232405
16.274424
-39.293934
56.422871
29.821503
142.688293
129.646759
148.865250
169.708954
135.251938
135.748260
160.130630
140.558914
143.363968
134.007492
131.518051
143.645462
-26.365503
152.363998
108.549469
149.544189
-1.116450
148.548157
137.897476
139.178329
130.548248
143.725967
159.551163
144.665115
141.163727
152.489487
139.803848
120.023087
145.714111
146.289032
144.434662
-25.193789
39.328445
-20.190870
7.412433
14.098237
126.019455
164.394318
162.388885
169.789612
11.231875
6.198148
117.206123
146.852539
150.471252
157.863861
139.977356
144.679520
-56.974148
-47.091251
-0.034264
-18.056173
-112.361885
-39.165916
-5.009928
1.088585
-12.296113
129.579102
114.207024
142.872894
123.527664
63.893356
-43.671150
33.666054
161.481873
150.602905
135.574585
163.023117
13.312124
1.407643
22.797667
-32.126331
153.671204
-170.534012
137.191971
153.640182
136.815063
135.615341
148.947372
142.256393
152.076874
151.088989
17.983919
144.252090
160.409164
137.996643
161.331848
144.227890
135.492386
144.120514
142.506790
149.707520
136.961029
118.239861
130.690506
133.429138
178.823792
144.574966
126.182686
136.132080
131.132965
149.296768
146.582275
139.768127
155.121552
139.295975
155.851410
147.075623
140.434906
156.893295
127.613243
123.865540
160.568909
31.230949
141.112595
136.767944
135.573227
128.747818
131.748596
150.584061
142.543503
154.898621
152.947144
158.134476
163.607376
161.929398
146.218918
107.982307
-6.352645
151.336258
3.839410
29.609774
160.597321
143.139633
177.159500
170.263290
146.040802
126.881371
100.318977
113.579346
150.060287
157.671692
136.618057
-13.966447
-22.997417
-23.102871
11.199129
-3.885948
17.289202
20.118734
-38.641628
152.648880
174.475281
-44.986584
5.457579
4.511496
-6.971673
22.352917
167.555405
-23.368881
-0.852716
-20.521410
125.477165
139.267822
142.873734
166.446243
149.129105
151.494995
141.804947
161.443085
15.072758
141.752777
135.661194
155.828445
158.680267
-166.377380
145.389999
-32.382015
-37.313244
137.056595
135.426514
157.399155
156.993973
146.110245
154.797424
168.217590
122.557190
149.515976
165.241470
156.797440
152.224686
151.673599
150.590179
148.571274
130.163040
149.502930
143.373459
-48.521420
-15.563758
-8.886724
33.918407
31.621845
-27.275919
149.979355
-23.802917
-43.578785
-1.606447
-24.855492
-11.381968
-138.453781
-148.058899
32.383801
-163.038376
141.434280
-144.240936
-146.863434
39.291443
143.893692
147.285522
175.718872
131.966293
21.012321
28.297956
-46.940952
-47.229767
140.025604
132.674896
135.461823
137.021896
153.613495
149.383957
119.680946
155.558380
144.150238
167.180557
152.148880
165.218750
141.436600
134.662552
136.097153
118.401352
160.239655
158.890869
132.727325
158.492691
163.362564
97.783264
152.594894
157.720459
165.436066
151.186981
128.656876
148.050232
124.628983
116.490837
139.837021
143.485718
154.128159
146.687866
102.206306
158.650208
156.537292
158.510620
118.240715
134.006317
23.812428
172.671494
33.342194
-1.568852
-6.246639
-15.190673
-11.388301
11.405669
15.457826
13.965457
24.818384
7.641466
146.397751
162.361771
151.150848
137.280426
153.810745
143.182129
161.835312
155.325928
19.846766
-32.105072
141.181366
131.818329
137.430527
132.693008
115.787407
142.033966
132.144257
149.765015
125.379402
174.207245
67.915276
148.732605
142.293900
144.260452
169.180817
147.118607
139.114639
146.591278
105.728134
130.820343
141.279144
118.341042
128.434296
162.069977
155.502609
133.922592
150.592010
174.899948
-145.322647
-170.830673
-176.016693
144.799332
162.353638
45.884281
119.623711
150.069183
127.340439
163.765854
140.012024
128.553085
151.667191
128.666611
135.196259
143.324219
146.772202
141.270828
148.319168
146.266647
133.371246
174.599808
136.036133
-3.604348
-86.649315
-30.289650
0.565791
131.059067
141.501511
175.285690
165.895981
133.119797
135.437225
132.941055
150.532547
169.608566
122.306633
156.100983
139.133804
154.287704
147.501923
128.934662
144.074860
115.966728
156.078918
147.954681
53.335773
53.874504
60.158794
72.930038
26.466991
56.895103
10.592379
13.652166
-8.525533
-7.183622
-7.503625
5.862606
6.602004
-11.774448
-48.895412
160.683456
155.400421
155.660797
115.022812
157.808685
139.362167
136.156479
141.682877
144.967957
155.467438
150.995239
132.490891
148.361877
141.716751
14.257965
-40.288551
141.965942
147.819946
147.322556
136.072449
151.528442
168.951202
141.640091
154.430374
103.927475
-3.068862
148.642715
127.020531
156.810028
150.963440
40.925636
-166.362900
-149.142715
-173.629211
150.144562
144.057785
155.085846
146.200089
134.171051
142.298370
139.054779
148.746033
129.673843
158.492859
135.799820
150.534531
12.178723
12.862178
-37.409290
141.174728
143.064484
127.611092
139.984909
122.660133
141.900421
139.120483
-25.683525
143.076691
127.658821
135.900024
137.924713
129.839645
155.874924
157.504410
137.288101
153.122009
148.805801
125.474121
162.413788
128.928650
156.978012
175.840881
161.878830
113.776321
134.549713
156.612183
139.123260
132.495819
146.220749
165.425308
171.360687
159.321823
158.511002
129.496292
138.135162
154.940811
160.950958
159.746796
129.847717
163.659927
130.949966
129.529160
127.788940
150.216537
140.906708
135.562332
178.466721
147.478592
101.293541
124.224014
164.049576
143.913422
109.428970
151.632111
154.293350
150.380737
123.393768
165.140656
127.354362
128.429962
150.904419
147.672485
-8.789479
157.003296
148.930908
140.437927
160.601120
148.327255
145.445953
125.646721
163.576828
147.090820
151.552246
170.244659
141.693405
122.596169
127.261597
-9.912425
2.689700
139.131424
119.774078
143.366669
112.075745
146.095154
167.297897
115.899956
154.821167
143.109421
138.096329
153.091873
125.341667
-177.573669
129.857605
147.061279
135.996002
124.723999
2.951743
167.525421
179.580353
135.215729
118.050346
142.040192
177.261246
154.069748
151.979462
144.593719
126.135498
143.937653
154.155472
165.059006
168.663071
141.886749
128.221375
159.486557
140.846161
155.789780
107.680779
147.019424
147.568985
148.261734
110.523514
148.393356
137.534729
-166.649277
-166.300079
143.305969
152.291306
140.476578
147.079666
144.449127
157.410370
126.603340
125.367081
150.709045
179.839279
137.582520
151.322830
150.190552
177.632050
160.364243
148.845352
159.212555
135.301697
137.074738
137.311691
115.432632
147.138000
21.451330
52.498039
-161.720490
13.770469
-126.941818
34.894753
-142.278137
147.612122
-162.279053
41.001701
158.286240
-124.029846
-155.858795
-155.965591
151.719086
-172.226746
-144.839615
-152.890503
-175.335983
148.729553
28.744228
24.523170
133.469803
156.001038
16.648224
30.693171
43.121849
158.120102
-156.332596
-149.669250
116.657219
150.367416
145.736694
121.338440
-147.787384
69.632118
159.125961
143.733429
143.179688
165.577469
166.801163
135.444061
137.379761
136.027267
161.229935
162.504547
140.518478
149.674866
139.506973
138.369568
159.619278
131.027512
133.799210
122.484642
133.326187
141.977203
160.708054
147.189316
139.617020
155.218185
142.985397
138.434082
142.571655
145.103348
129.534622
131.353058
139.351181
10.814777
147.577591
151.581604
140.987045
133.301407
139.908554
123.933243
157.810959
164.327148
116.635094
155.030899
137.807495
147.716690
131.989166
157.449875
145.050491
153.581070
155.462433
156.799011
-50.475090
-36.714333
-3.913716
157.617355
147.097672
-170.389526
32.005539
147.710510
115.756798
145.545975
165.270508
143.624252
154.627060
127.769211
154.941238
138.535736
127.617340
145.862473
142.173141
149.091217
145.790985
137.637207
129.275894
132.369339
139.517487
139.099030
153.644058
141.224945
171.349762
142.571213
146.388458
150.063065
137.736191
145.727631
141.831177
141.701492
114.330177
147.427917
120.376724
76.014595
147.797592
146.543060
160.771576
140.602829
147.321075
159.914200
145.959015
148.259003
161.594223
155.801712
158.673813
122.658524
147.733688
145.487473
121.551300
128.992859
151.634537
129.927246
140.064575
160.968719
130.737106
-47.971733
16.152861
-10.577487
-38.708019
8.684734
7.683190
161.710464
179.423920
94.514046
151.522278
165.107117
147.080521
143.743622
148.979721
154.556854
147.773605
138.752869
152.157822
155.125839
161.805267
170.455017
146.573212
142.402084
22.366777
-5.761025
140.048904
109.489433
172.309708
138.224579
140.415070
145.367813
139.455414
140.383545
144.931824
153.765472
144.688828
112.275917
138.858582
113.959160
-42.923634
150.859451
141.050400
149.127151
135.864777
135.395523
122.706024
165.150116
123.609451
153.723083
-38.808685
30.637491
1.706053
-37.619080
146.917374
154.493515
158.522171
107.592773
128.076874
153.617523
144.360809
167.088120
130.393250
128.976257
147.110092
150.189484
135.306152
138.638474
116.349861
143.219421
156.070374
155.512878
138.354279
160.845871
135.651459
121.160011
145.306839
126.127533
146.107895
149.092224
151.888855
134.126907
144.639526
166.439926
142.239426
17.092098
27.274845
161.631073
159.572174
145.427856
157.119095
153.220688
151.138123
147.015213
-177.261108
166.303513
151.317429
137.468124
101.362762
14.532550
111.812767
17.324160
12.402953
-16.947971
140.398499
140.411606
165.372314
151.412415
152.285217
150.954117
146.386063
156.541519
140.501297
157.297562
140.657135
160.675430
-4.084853
-12.533500
-42.000980
114.183334
111.245064
144.102188
-33.044720
10.078858
-44.101902
-34.880280
9.829272
143.553955
24.302643
57.752865
160.569229
132.860718
9.345314
-7.732333
-2.522355
-54.738876
-0.118694
-31.638651
-19.759853
-21.892464
-11.790937
10.719500
-38.804062
-7.478557
124.125046
142.588379
143.278488
159.340515
127.026352
146.858810
130.668411
150.140717
138.326355
161.615479
169.373383
146.503906
141.072311
131.370895
158.569397
127.443977
3.128251
-32.727497
-10.396404
-37.074818
14.724810
5.096698
11.811093
161.014984
128.355057
118.821419
151.571991
152.865494
151.660355
157.095947
133.414795
86.231880
153.661682
159.627533
-154.240891
154.262970
144.387543
149.765244
-178.725266
128.456146
142.477875
140.513031
149.277466
140.715607
139.809860
137.418839
150.710388
128.609360
158.195557
160.498657
155.694580
138.706070
142.364288
157.996140
111.020981
144.922729
155.962540
118.614273
167.657837
130.498550
168.784424
160.797806
134.917480
126.334290
150.448624
145.755844
129.352356
130.797180
128.912643
-179.223175
126.077347
147.154007
155.548203
169.300034
-5.596571
160.877670
138.774567
147.985107
150.954208
152.256744
131.864151
135.899719
-163.834396
143.112091
125.387634
176.141754
122.249229
135.534088
121.456879
174.924530
150.993439
142.146942
177.360992
164.344803
140.096481
142.729828
125.082588
154.415970
133.615723
133.671112
141.548126
132.084702
141.418610
141.267303
142.988495
152.867218
148.066467
162.916428
29.964485
119.952209
140.468369
132.266907
149.652527
145.633224
169.416245
100.627815
12.037173
115.775932
167.147568
143.903732
153.884842
159.414383
154.656906
-177.295776
132.747833
134.430130
170.226913
145.436707
136.500885
170.261673
153.797729
139.189697
127.857529
150.058334
151.637070
137.229980
153.572479
143.612366
159.097092
133.965790
158.160843
145.935318
152.982849
-28.869381
-96.646210
6.481681
-47.009449
-11.279274
-8.520878
10.591543
-18.615681
6.194541
34.553123
-32.868999
-10.302784
-28.570227
7.983008
-14.424765
159.016571
147.242554
152.275635
169.902725
170.658829
130.357117
145.897202
158.906509
-164.880066
144.660187
165.192245
133.142578
176.431076
20.183725
-138.823395
176.496521
-153.122543
-159.319992
-177.267395
148.659058
-141.918488
127.413551
-165.772720
145.580963
149.409302
118.618690
139.966293
145.755005
161.985397
135.321030
140.131851
159.101868
152.619919
153.114731
157.766754
130.046997
153.478439
141.010468
134.718903
142.913956
131.827377
166.035507
149.481888
134.101578
150.687012
143.265717
159.393173
137.702164
165.751450
126.771416
153.588837
133.284821
136.547729
141.844650
141.408005
152.324432
114.463234
137.813995
171.166000
138.896362
-179.884644
126.838150
72.056595
130.223648
153.457565
155.157806
-37.796005
-13.445327
-31.844820
-29.634703
21.740473
144.287277
166.268921
138.477646
149.698898
132.632034
159.723587
127.079826
162.429092
138.373840
143.168274
163.829544
155.316360
130.742020
160.331314
123.881920
142.042603
143.729599
145.115204
122.145851
148.615829
157.283813
156.494095
-27.353445
16.078833
6.155936
4.584668
41.236870
146.288757
128.847672
156.862656
157.320816
151.380096
155.883347
142.644592
132.645432
135.246689
142.947296
132.461670
150.390884
172.807007
137.948364
178.292679
159.113647
164.580154
143.732178
152.004807
145.525635
142.074905
160.899048
141.222809
131.562210
154.452255
132.043945
154.995392
-25.182859
141.962585
152.638046
131.035812
152.606842
132.367172
173.375153
145.530716
165.115433
101.713142
103.899727
149.839859
144.388474
148.945892
136.613373
156.384201
162.950333
121.118401
158.698914
145.285797
137.787567
126.005096
153.010361
148.739059
152.250366
146.910355
-55.353584
-19.708647
2.615839
2.542605
15.091408
-14.606296
140.138916
132.105209
-32.739426
20.032127
136.360291
129.047729
142.892502
125.164246
158.215714
173.966827
144.255096
47.341801
28.169054
112.325867
21.269508
35.293724
-141.238525
-150.233719
47.649601
14.873576
77.278915
21.586422
156.679001
133.612701
162.157074
143.330246
122.889252
157.062714
156.048477
118.245720
161.958969
142.035904
28.393845
21.280859
146.152664
139.180420
133.376770
135.399948
176.464691
151.109909
150.687790
126.390160
166.270248
139.246490
123.054237
167.697647
157.878799
144.526047
143.224625
147.807465
105.398552
2.955521
-41.402046
8.125331
-25.512104
-4.797711
18.414392
-12.081520
128.882736
130.420547
153.382355
135.332504
150.236862
141.359161
-4.903487
-24.811481
-42.795784
5.825242
-22.292162
-46.283905
-36.698135
-3.078098
37.406998
-83.576027
5.260416
-47.044205
-6.014542
-46.571846
-13.589126
-34.517471
17.676615
-41.667862
5.551391
-13.925198
5.413342
-6.075057
-37.388290
-44.516342
-29.344704
141.446335
125.013123
157.787140
158.618042
150.875504
151.979263
132.646454
135.245605
5.190181
-29.684954
25.826998
131.623672
145.091843
1.055362
-18.420975
-10.768578
-43.113064
20.139662
-31.743282
13.866695
-25.716507
-33.158882
145.883621
146.632507
120.793091
144.408356
150.341614
163.217361
137.036926
170.262512
125.155479
162.037094
155.085251
82.635353
143.964264
167.459137
124.633804
136.834030
161.443024
133.055466
161.296036
168.174957
172.944275
174.389603
148.799194
168.414505
142.125961
141.256195
14.791451
-32.163216
34.980671
-10.859369
-37.125534
-35.795383
-42.685055
-3.668211
143.111923
144.209717
128.809952
149.697052
117.389961
150.404480
149.603638
151.456070
146.018936
117.644020
137.116791
148.470322
118.547104
148.944519
161.861832
110.932808
136.602692
115.133896
123.772224
153.357697
145.027039
147.638626
152.767548
161.344940
152.469391
132.341324
138.570953
131.554489
149.841782
169.153564
-34.133919
-22.030218
17.899496
-8.367620
134.314819
117.754150
-51.307262
-23.637892
142.094238
154.831497
146.911697
145.980545
167.053284
147.418777
149.101639
143.637482
144.334213
145.350113
143.680557
123.992790
153.739914
152.277756
121.215195
137.354858
175.972198
166.405045
-151.262131
129.133652
139.380936
132.947800
122.429466
136.061096
118.416649
153.169800
97.275688
132.083496
141.703400
141.995865
139.707489
137.322388
168.043030
155.519226
147.240891
147.538574
151.714447
153.335938
161.134720
146.343216
148.620590
-20.879295
0.680988
152.667664
162.886215
125.766518
140.572937
143.931580
123.220703
137.787338
157.209198
148.122803
139.053238
134.343475
135.954514
147.410645
146.650177
159.987091
150.113693
151.536652
-8.022355
-42.200184
142.811157
135.908768
148.635254
141.349564
159.010147
172.921890
138.974777
145.562302
153.787354
112.933456
147.341110
146.241821
-3.658429
-4.528482
-32.338593
140.272186
149.530640
134.677475
144.310089
130.765747
153.739059
148.608948
135.554474
142.219894
10.096113
-34.590733
11.845497
163.312500
-177.644058
152.015823
146.444382
-35.255074
-43.887356
17.371393
-25.354071
-12.791030
153.987930
142.678680
126.614204
124.276703
152.216965
171.549774
21.506079
138.956482
135.161728
142.228790
137.429733
152.618835
157.855362
128.425003
141.719803
146.790741
109.896469
148.813858
151.242661
0.678685
12.933459
-1.179685
6.500109
177.532791
158.493591
120.580086
158.155533
154.752747
152.882172
157.040848
144.927765
-165.675674
136.088943
133.225128
122.860847
155.333740
123.926430
156.176849
142.550018
147.353897
142.799072
142.958939
138.473068
137.098221
113.421219
170.193634
0.817810
10.962373
143.948257
148.076385
151.633347
146.818481
151.505219
139.442291
147.169922
144.277084
163.539169
162.691681
127.566833
153.052032
153.600800
135.043808
152.025528
136.654526
129.429840
-18.676706
154.608063
139.424637
138.558990
136.611649
135.425156
129.087006
141.309387
141.998840
172.394424
150.452316
171.841400
151.434036
148.777237
109.662735
144.328064
142.067780
-153.799347
153.829025
139.790604
139.602768
148.395660
147.967468
15.279397
23.203762
155.525604
170.912109
124.052078
135.041656
161.710953
164.962051
122.577576
-40.347855
-43.474068
-20.460543
125.163170
116.404556
135.720703
150.190903
149.463089
147.695053
149.313965
174.693832
120.715790
148.395554
149.938492
38.981079
147.219910
156.194305
127.612022
127.048233
13.602957
-17.536137
16.114628
8.543736
9.588801
-15.136491
15.318951
-17.536478
-8.280338
-0.471884
113.353348
151.146484
141.166519
143.048889
3.595864
-16.089607
11.350569
11.767752
-46.783455
1.867812
-9.877349
-41.773510
11.982980
44.595222
-26.887526
-25.406067
137.278046
84.111115
163.127045
148.907974
150.088623
126.736641
148.869019
149.416626
154.660690
130.488754
154.102905
129.161118
152.191360
132.587509
145.941986
147.726212
152.612625
130.350800
124.564255
153.979477
123.652962
157.469559
143.038437
145.034134
156.372589
143.847794
130.093430
129.736328
-177.024597
-6.654815
-44.668808
45.047619
154.568054
154.006958
161.024948
151.703735
149.518723
143.724472
105.524117
141.527023
120.407898
133.848068
7.091353
-35.481869
-8.881174
36.479710
38.565205
47.750572
17.898052
-15.149760
-21.406498
-23.004034
-23.587894
-29.007618
0.758988
104.297340
154.346878
141.929321
128.659866
138.048264
156.585754
161.326752
141.926224
142.638733
8.758471
3.161059
0.524887
-9.918296
-40.923897
17.256353
12.837378
156.660782
125.933037
143.452454
161.522888
-159.167206
150.771515
136.042648
128.256058
157.232971
120.235558
142.972443
116.689758
144.671890
130.888931
147.869324
125.511177
149.361374
168.434814
143.730774
133.074692
127.779442
151.714035
130.156204
135.266800
143.039612
129.606949
154.855728
151.904022
131.454941
132.323349
120.740074
123.476265
-177.482834
162.318924
171.621216
149.779449
140.699982
160.474503
150.207870
128.312958
134.620880
178.171143
149.433548
139.406525
121.060722
152.953629
134.432022
156.815598
144.836746
17.317024
143.085953
-38.720501
147.857956
155.123795
152.638367
-29.259340
-32.832832
10.380344
5.724848
-26.045792
-15.861268
0.102792
-12.286216
12.911453
9.346282
-25.645645
-24.060694
2.174029
-8.394027
-30.791851
15.453547
-26.491394
129.269333
117.349449
151.171997
136.051804
123.192772
165.983795
168.109039
142.647629
141.915695
155.340500
147.790375
143.898132
137.283035
147.190002
121.587677
141.036240
169.147583
100.790947
155.751648
168.086487
139.053619
145.330307
136.145142
157.180191
156.267151
132.262421
96.469742
156.357178
147.703857
140.503372
138.207413
157.791183
134.622040
153.591064
46.479832
139.230972
26.592764
171.679688
173.244186
167.934036
68.873962
17.258829
-0.741513
120.125443
140.486389
101.899124
119.126945
160.689911
131.440186
145.710861
119.258087
154.396530
154.190491
145.293015
142.463562
163.386902
145.739273
-28.962627
-20.015282
34.771088
-12.626559
-39.748383
-14.413080
-31.605316
130.019150
154.438629
141.053131
129.958435
125.622307
157.439178
154.329926
163.181900
14.882035
3.026468
13.428543
-37.250656
-39.736469
13.873691
1.931581
-14.137635
-42.117809
-27.476664
67.454262
-50.688522
-40.834595
5.483086
-7.477139
154.031418
135.355621
99.401031
139.412125
146.973969
152.272507
148.199951
128.818726
142.360199
141.030777
138.581284
128.120056
142.386169
148.239838
150.297974
154.560715
125.189369
147.983215
151.667709
145.019562
174.109238
146.789169
127.820976
153.770340
147.248657
133.781708
122.298134
156.349518
132.681900
148.450974
142.973877
110.016830
160.201263
143.667099
148.733261
162.382462
148.969727
133.666626
156.787888
141.322083
173.893875
152.176025
130.092636
144.629562
163.386169
148.099335
154.123856
152.659836
155.785065
146.578064
149.848465
141.445572
156.342804
156.826050
146.897568
155.721619
163.790756
127.173447
121.198120
155.013290
140.887665
151.010468
136.512100
126.971596
112.259193
139.841125
143.645813
106.094398
141.808289
150.602875
157.441437
154.282745
147.662750
147.906448
152.908752
146.302063
136.685852
-10.566821
-25.126324
-4.279060
-38.882545
40.305508
17.896265
145.031662
141.168930
-29.190121
18.607550
14.176565
168.939011
145.591156
149.292953
141.336731
64.031876
158.112427
128.510651
144.751328
170.961655
149.333130
130.468414
141.997116
139.135605
175.637527
150.851685
143.618439
142.189880
158.069702
137.030991
138.967270
158.404816
134.845413
169.846649
125.657333
140.637909
162.917236
169.936920
129.225006
167.237137
140.671753
-9.231544
129.485123
148.769714
8.844868
-10.844495
-30.459869
-4.491305
6.369967
30.878460
174.013748
121.224266
134.263870
145.245697
138.425980
138.808197
142.483429
161.408813
155.670380
132.438187
145.539368
156.221069
130.907684
127.808899
157.425461
153.024994
132.202942
1.801571
3.980199
146.823792
150.930908
165.265869
150.716019
149.463898
137.938583
134.844650
125.179657
148.909027
132.271439
123.529701
161.805939
143.939804
116.072693
104.192223
-10.792532
-46.205273
22.256887
4.362151
-12.274463
-39.116104
-33.630096
-3.542432
147.877029
136.992661
145.134949
160.295074
-34.943680
9.506320
118.151680
125.189209
148.343536
140.742950
135.900604
-6.481440
-25.619404
0.721992
8.934392
-44.966198
9.416447
-81.310738
-39.946384
27.362993
-2.408510
30.061089
-7.192084
-33.934868
32.360828
-34.736526
-38.064007
-41.320084
11.391465
7.374961
11.826817
-106.827049
139.673950
114.271301
147.803101
161.893936
137.717117
128.257370
140.027405
-178.067902
128.118988
134.222702
108.869698
142.388779
144.279572
148.206024
164.079437
146.359528
149.790054
156.376007
148.536285
166.178238
156.222275
167.594116
139.796127
155.929077
166.602936
142.309357
160.299118
-9.831014
-0.108352
-32.261467
152.780380
168.568420
148.055237
146.528458
59.184891
158.554993
155.911301
153.057312
156.786362
156.719604
127.682991
172.834000
149.180252
156.179199
134.193314
140.138733
151.184204
151.351761
159.052032
149.097290
128.734543
108.841637
29.478331
23.063402
84.770180
149.563019
23.409220
5.124302
-21.124811
-41.312477
-8.434916
-15.830463
14.157071
-42.195232
-33.824558
-31.526567
-21.269131
146.192902
157.469269
153.041504
147.962677
136.547012
22.630278
24.083452
169.557526
158.546951
143.708725
150.119415
164.319870
148.934952
178.156433
167.426758
122.783081
8.148132
133.261444
129.566528
141.387207
133.532455
116.693176
110.003334
121.364464
149.831604
141.963699
134.659698
161.619553
145.471024
144.962234
-174.525375
50.720818
138.273499
136.046280
139.417725
155.902649
144.576416
156.397171
151.189941
149.862350
154.355728
129.717026
118.028870
163.646759
157.277054
146.784271
151.460373
149.943893
152.727539
119.780777
153.068634
154.740433
142.348907
141.851929
124.982185
139.728485
170.025497
130.365219
137.545792
161.505447
177.079239
159.855804
160.213806
123.827705
154.504440
116.803772
146.577774
155.296265
114.920082
147.030518
155.490936
128.996719
149.787598
135.783615
157.367050
151.762360
133.190033
158.660416
148.083817
144.092514
165.923737
151.458923
160.795410
-13.867892
19.307575
19.384348
13.284286
11.969155
-39.849533
-14.975559
-0.950799
-37.421021
169.911514
143.308090
4.984405
-119.970528
-41.911240
2.895972
-7.180235
-28.890581
-16.818127
-9.628717
161.239105
141.077744
136.679504
136.818619
147.181351
136.186234
145.126923
119.968399
142.862885
121.656563
140.624786
122.844444
148.711258
134.050385
118.469337
133.023987
146.368683
154.999023
139.302216
125.260429
143.640594
144.486221
130.430222
156.099304
143.083817
-7.645189
-15.697429
115.644737
159.832474
133.061966
150.858139
144.803024
165.442429
152.799606
143.641632
144.971024
114.886932
138.459900
163.955978
145.303879
-28.342907
140.522827
135.750992
146.483978
157.575180
158.461517
150.084305
146.844559
131.195038
175.648529
141.249542
146.491119
159.908340
145.265060
156.911530
146.910400
151.845428
134.155014
14.994157
21.714577
12.797862
142.885101
-51.895489
161.727142
145.576218
150.105988
132.195007
156.634262
162.159927
-50.185905
-54.402531
2.317142
-43.287464
141.034363
150.826691
129.945038
140.936035
137.500748
142.058884
139.227036
131.634323
142.900421
3.852241
-14.327366
-10.314730
-30.974428
-38.768978
36.189949
-7.570408
101.507095
130.369446
117.755409
139.676422
125.750687
150.825577
176.659180
131.944199
130.229355
158.344193
127.538528
121.601814
147.742279
-176.811615
132.021103
137.033554
138.298538
137.292908
144.464401
147.305145
139.307709
168.796631
127.827751
145.885422
132.448380
111.890625
7.027720
-38.657764
123.926697
142.870193
112.517365
121.416466
176.751343
159.747147
129.538895
150.499878
-173.075974
147.538040
138.094864
140.901825
75.400581
25.980000
168.235641
154.301544
152.625549
132.667297
134.349747
115.468346
135.626022
168.945801
146.113907
154.908783
144.507309
157.016846
125.881363
145.652924
141.341629
141.040512
168.865067
142.458115
156.280426
156.341797
152.682053
123.413574
144.780167
150.226624
141.589371
139.508026
152.154236
128.072235
132.379349
137.147812
151.698120
131.469849
166.713074
136.801285
152.850357
-0.335135
20.246750
155.138489
157.976395
140.915039
144.437286
145.560150
138.010681
137.397232
120.798538
131.353256
153.588348
165.251419
108.497826
120.602829
133.752594
157.641556
131.292801
139.281876
39.964481
-26.441442
13.169329
8.070686
2.014311
-26.907982
10.786639
-47.471653
-34.008640
126.051979
143.424179
18.173502
-12.326289
172.870239
155.153870
139.438797
116.526802
155.002090
148.871887
119.666931
114.590134
127.297195
143.568924
126.758484
170.565994
125.116325
162.458572
126.079987
162.283890
159.766495
151.933258
153.387192
145.287628
146.470093
150.517929
149.132416
170.662109
9.688967
165.116379
144.951248
123.751190
161.440384
146.362167
179.460037
-175.103149
151.426025
123.440483
148.442657
141.311798
152.896393
168.923325
129.728455
140.291885
159.360657
146.690979
119.883499
129.189240
159.272903
130.484589
133.623901
145.007019
135.451920
163.213791
148.065979
154.623505
136.783295
133.083115
145.489471
3.508331
-0.842327
-27.700609
141.282730
167.201721
125.290878
173.387573
140.600311
122.848251
156.358078
159.143219
144.194794
157.167862
151.001801
153.741852
156.975449
144.451233
135.383530
138.573456
150.776382
150.352997
107.007668
114.541237
143.552765
-42.395767
-51.092846
22.801146
140.882889
151.425995
140.290817
146.658600
137.023743
137.453751
118.399536
-33.542381
11.879704
4.113851
-40.809380
24.139929
-16.412666
2.185969
-10.768156
-35.543140
-41.724518
168.083160
133.093628
130.577042
147.204117
134.030045
145.520599
1.812725
162.119431
144.563187
160.846130
151.855164
169.810684
138.646713
151.428314
-16.106258
138.161911
151.731567
155.542435
109.403893
137.097977
132.487091
-170.214081
147.166626
168.478973
-23.766218
-36.358913
1.161296
27.646416
-50.633953
-7.816704
15.324560
136.103561
156.616394
154.278763
142.038376
140.930832
73.189529
60.750923
156.303482
143.363922
152.342621
145.981491
153.605789
119.152763
153.193924
136.373215
-16.590132
-36.081104
4.584240
-1.520842
16.201303
13.483139
152.403763
167.475510
150.443588
155.390259
167.433350
167.305710
141.000793
138.702744
154.387344
129.262024
166.966492
130.954117
146.471466
164.913452
141.160568
151.821121
41.782944
-151.648285
178.719910
45.066330
70.442757
29.272448
-157.127106
23.373005
39.910999
-145.912933
24.308012
167.722229
143.615219
-4.382131
58.649349
-179.143845
149.529068
130.954086
154.324356
116.777733
138.231323
166.977112
127.250763
149.820374
139.522156
144.597946
132.052658
141.083389
126.769997
154.232590
149.445389
155.581512
145.385483
140.248169
104.482201
139.520126
129.831314
130.210587
128.149155
149.010345
143.040634
154.700104
156.411865
174.506760
145.251999
175.314056
33.317352
35.884396
25.005604
-160.568863
147.938705
138.391785
145.295166
134.992310
-45.272137
27.788603
-41.340317
17.998005
13.679313
-4.430228
153.295044
159.004242
161.347977
140.055923
170.256546
108.118324
149.267334
165.596176
160.554642
162.952118
132.744675
23.849703
-36.387962
-5.427947
163.927185
148.607010
148.807922
137.819595
153.763443
143.509048
128.668472
141.475830
13.470140
160.732178
168.430893
130.164352
170.267578
143.907288
123.441101
160.608414
117.744286
157.791794
147.186935
153.766998
146.223434
-36.594357
142.945541
149.958954
157.757202
120.057220
125.649353
130.608627
128.009689
-7.308389
-3.036735
6.870668
2.648559
-99.622246
-47.489815
78.579308
145.205338
131.933746
151.055466
-34.512550
17.973385
14.610993
-43.101948
-1.706627
-8.567380
-12.480656
75.078804
126.053322
154.761185
139.584900
124.924438
139.286545
-32.586395
6.768628
-42.370045
136.417419
134.995590
102.756744
164.342239
157.262497
139.114883
150.510239
136.540100
128.600769
148.919296
12.968811
129.505020
154.366882
143.208679
143.118561
148.791458
139.669861
151.896317
165.288452
123.287697
153.494797
146.718506
143.993225
161.029907
130.956436
145.043213
144.233444
155.278397
133.189896
148.063980
110.655418
139.161560
144.487091
158.244522
130.018951
-38.783695
31.212437
134.526535
125.362648
-154.034042
151.277740
-176.801559
-173.928024
-154.586288
17.460117
3.018436
-24.053297
-32.658188
-1.187621
10.843570
-35.432640
-3.360977
17.534313
-67.909355
1.729635
22.689978
-9.800142
150.829834
159.761276
133.577148
134.665375
160.487473
151.138611
145.125473
139.995117
27.171112
169.553665
176.619202
142.758591
126.426109
148.153976
134.536499
139.274048
134.512512
142.333054
-7.862821
131.725876
146.943207
163.700500
166.615158
167.503952
152.134644
156.932816
107.551201
147.975800
163.070877
129.094070
129.824417
161.440186
159.587769
157.794922
151.463089
152.359375
169.177704
150.272705
154.711319
160.495224
151.880707
152.359772
138.238174
161.769424
152.504532
116.347160
148.566574
148.791351
137.650482
123.081970
143.923508
154.682312
101.523911
154.130463
150.752777
141.899460
140.410065
134.574844
137.400558
144.984665
151.789612
118.393700
160.387985
114.516792
147.704010
140.367172
159.297928
137.493256
146.444244
149.095276
174.929474
152.135651
115.459831
150.847855
85.900124
-17.975210
7.609089
39.782131
-0.572666
10.105986
-9.680684
19.917500
-46.010555
-12.714341
-31.852991
-0.220287
20.456841
-2.649889
-33.184082
2.868125
42.222668
9.143487
136.007584
140.776581
130.645660
141.433487
143.675339
150.077011
133.461670
146.488541
125.111221
165.144043
136.513870
149.074570
161.187317
143.204910
101.858795
133.546234
147.740143
140.724121
151.872910
150.615326
142.491974
130.789017
136.928146
153.854599
171.582245
139.679184
149.335342
137.260956
128.973007
130.829910
158.946579
147.126373
139.792404
127.441650
133.424759
132.043243
174.232468
138.350952
143.946259
161.246902
153.729187
123.270988
131.409668
155.468140
150.654892
128.286865
147.794418
149.053940
142.813293
114.418037
123.640297
5.622808
147.844360
142.312729
145.265167
145.521255
144.564774
154.684677
150.380478
144.166687
153.952759
124.744110
118.866776
163.025955
138.639801
148.970551
150.843353
156.184814
-17.506622
-4.042686
-18.955908
147.258667
142.453186
151.666290
136.035889
138.988922
149.429916
146.987305
142.957794
141.649139
163.522369
143.575241
167.254562
135.290970
131.065414
173.464737
165.927261
163.510452
146.934036
145.538559
141.362595
143.052734
142.849960
148.701157
139.313553
144.462830
174.550247
160.463531
147.148682
160.224655
155.858139
140.899780
175.530930
166.439133
151.468979
148.498062
166.462158
144.817505
142.125458
148.875809
147.653381
158.572540
136.181778
151.664459
155.347137
161.895172
138.617508
149.807480
171.607910
142.851379
142.692612
148.894424
148.576157
160.500824
140.071136
153.888123
138.595139
150.541183
141.581787
141.783310
151.989075
112.789856
143.767776
121.705399
141.995270
126.280434
140.359619
133.705841
153.410553
160.304871
136.811935
140.888306
157.435104
122.258087
154.161087
135.249939
127.865944
135.820404
163.178696
-171.339569
142.191086
158.528168
136.299744
171.777054
152.677002
138.988174
155.391037
157.194168
132.084839
174.191864
147.919266
168.245514
-21.239710
-14.425683
-40.431400
145.054031
157.451691
102.753731
119.378624
143.803329
121.639847
124.893967
149.791443
150.189163
143.829391
141.526840
135.779816
165.893570
156.714432
136.797501
135.797821
132.698242
156.659988
137.951340
144.432770
143.524216
132.887756
-48.544487
11.266889
-33.186665
15.674124
-48.652889
-12.960347
-0.508604
-19.511299
-2.685402
8.931335
139.901398
154.808380
152.115540
162.248718
160.308365
144.941040
152.081177
128.876846
161.797409
149.804184
136.805252
148.383179
119.180008
148.790070
143.340363
146.469986
106.616776
147.175995
130.348221
150.134216
147.690781
137.999664
118.971672
143.201721
119.088181
163.263992
134.889267
159.830170
132.916122
146.629868
129.635849
160.340820
105.950829
156.386154
137.438873
135.799210
147.872665
149.713837
110.642120
129.150330
5.017704
160.854614
145.817612
143.097488
130.008713
-7.797295
16.871218
4.495620
14.415535
-0.969346
-37.835178
-25.616158
14.019537
-77.682976
143.303482
145.650070
163.840134
15.424245
159.825180
145.518417
139.693390
137.409073
136.578888
155.203430
138.861725
124.317635
167.184875
140.213730
148.053741
152.825180
131.566040
141.475708
-137.610703
138.421005
151.451080
157.834473
151.095673
147.885681
131.999374
144.326599
161.456421
136.018127
146.755402
134.874466
144.622330
146.444717
130.270096
113.855179
150.976471
10.158091
0.230700
48.592751
7.214173
-18.130718
-43.320580
16.173189
125.957344
170.696030
110.454620
161.576141
169.353302
145.649292
131.974503
149.814667
144.851669
8.357876
22.388924
27.972317
-48.904499
20.630970
-50.974068
146.006927
141.009872
5.507799
-27.529251
1.476180
-27.289343
13.271633
-47.710060
-6.426539
-31.332241
12.979778
-86.697952
152.555893
146.870987
166.312332
147.091019
164.686615
150.972656
142.007568
149.181702
146.479233
126.557739
168.531876
131.530273
150.503326
137.619690
149.352005
146.810455
112.642075
135.272324
165.730927
149.529327
137.090210
148.733734
145.713638
145.930176
146.578751
115.199753
-29.176203
-16.453676
1.996060
-16.041529
-16.269499
4.149826
-30.950857
-19.373037
11.477752
17.164293
154.930267
128.999969
66.010384
-153.555939
46.831509
151.379517
173.009460
138.309875
99.442223
129.351639
132.696426
165.684631
115.337463
132.596344
132.494064
105.560326
156.635757
138.337006
134.488754
149.199692
139.261948
94.557465
151.207184
130.644440
144.301086
115.129646
146.723190
145.266006
162.010544
131.156448
74.867470
124.667198
120.082726
136.946426
153.263443
128.440872
179.255585
159.292282
152.320251
148.228241
169.437378
43.505016
18.060724
-0.858206
4.266638
5.352401
-21.887703
-43.288551
-23.687550
141.991898
151.074371
145.191116
151.496994
156.825897
-17.556845
-19.036411
25.458084
-12.192977
-19.694899
132.998779
136.037720
166.759644
177.666946
136.162933
161.652527
136.340820
106.753853
141.733673
164.323441
143.451752
146.594971
155.452438
-3.666021
-28.814064
-8.195296
-34.145702
12.845122
54.585007
-70.099754
-23.069139
-54.115993
-6.693161
7.102576
14.131845
16.210371
156.694199
153.186356
153.690033
154.559097
149.276230
119.826141
147.367371
134.731369
-10.352103
-50.838966
-14.753468
-41.898514
151.946945
108.972275
142.852448
120.560318
156.657532
-41.472355
21.013588
40.768818
-5.888561
5.920033
5.224535
18.997810
-4.883991
-42.721386
30.949163
3.681052
14.567920
-42.788345
11.993486
158.636887
127.306755
150.171097
148.807114
144.472397
151.670654
170.651779
130.885330
125.259598
133.947403
148.847534
136.802078
147.827133
168.394424
175.888367
123.442604
125.781967
148.009323
150.046387
149.026474
145.114868
113.471603
142.247589
137.576752
169.159882
153.645645
142.505981
137.530014
121.626564
158.119553
173.413132
150.550247
144.373642
175.624557
145.353638
141.536331
118.098061
146.773575
152.281555
144.810028
145.965805
126.079933
168.769623
144.977539
138.936935
141.749985
173.508987
140.719116
16.417080
3.408064
155.728638
106.255585
121.471519
130.432251
139.684021
158.590775
174.582077
138.225357
140.139404
135.606155
134.781967
137.330460
152.400223
160.929672
165.582947
137.369766
154.822540
137.406845
146.120010
174.043182
149.713013
133.625183
-8.843001
-13.493813
10.465574
27.334717
-45.825436
1.045114
143.330719
142.640167
158.507629
133.280899
146.581909
40.054199
-31.716097
0.892410
22.424232
-36.418350
-5.015322
-26.372694
-30.100096
-18.754147
157.556656
137.360855
152.271332
140.376144
149.407349
-177.059753
124.642876
172.668716
147.316162
134.535187
155.664627
159.965118
120.676773
176.689194
142.452652
134.934402
160.768906
141.556931
140.870972
143.944122
103.098701
159.608231
152.926056
134.857147
148.978882
145.695282
126.425194
-42.036388
-67.120499
-43.617897
-34.360004
-2.857389
12.940720
3.544808
151.085449
174.247238
147.296509
172.004730
143.488312
168.915604
148.985291
127.104103
135.675446
128.375320
137.429657
162.273300
159.565231
141.285538
152.722336
137.568314
128.487488
140.169388
125.407593
167.334091
155.222000
118.180542
173.997681
143.864807
152.427322
145.222488
144.145370
122.877586
108.559044
149.458618
161.328400
160.334549
132.375748
165.745544
149.490341
151.582291
147.929947
143.759247
-15.987655
71.185913
-50.635075
125.149178
141.813965
-168.128922
162.869370
146.426895
145.555801
32.355179
18.991159
-48.956944
5.151113
-49.392704
153.387497
160.912033
146.487076
139.396393
30.323313
23.956245
112.806534
144.803802
151.749390
149.671036
115.528259
151.781281
147.232910
142.609787
112.909363
138.056992
148.852676
175.974930
142.271378
145.420273
149.060013
121.525558
152.303955
153.932999
162.795258
133.403992
5.540472
-22.648811
141.244308
153.693024
119.726135
-28.073364
11.878062
120.034172
5.383941
9.044005
8.613586
3.216437
46.052570
148.217682
133.099625
155.951492
148.837738
167.905701
122.701935
144.782898
149.025711
156.250046
151.312485
147.326599
45.025467
29.324640
68.244637
42.500042
18.429468
143.751678
148.201279
154.878128
148.526276
150.532898
153.378235
124.696602
160.557541
153.647476
162.791153
160.513748
141.631607
175.161377
130.068726
153.378036
169.177811
110.155434
143.760803
133.605057
165.211472
157.940842
108.946663
137.753159
133.533722
116.610367
126.006355
-50.195621
38.805893
24.163343
18.646959
35.108772
24.939342
142.450089
130.642776
174.213058
154.380615
-28.194342
136.170609
120.803032
29.521231
21.944420
113.760986
116.285423
133.512741
129.889130
146.247009
146.841812
140.145096
133.372421
149.994415
130.972946
134.673386
134.538620
94.114738
127.698082
159.277512
168.995621
156.145569
145.753906
148.664658
121.810898
160.031311
136.662827
152.469757
151.882370
153.028381
155.503738
145.861557
140.554932
147.630020
173.078949
142.534744
137.671219
126.004799
152.444748
141.228363
-175.196732
124.401833
158.170349
144.157303
141.485657
127.455627
142.772415
120.845352
-4.939710
11.217278
-1.108535
14.803058
140.043671
153.254837
134.090179
137.443558
137.550003
-29.320385
-38.158417
-26.718643
-1.955247
3.889273
-18.601030
-4.502412
-22.408390
17.409910
-47.475422
26.320290
73.365341
148.107010
161.315735
146.354080
153.676025
137.961914
151.847198
99.292778
148.580231
165.531647
-37.870064
-18.473932
19.386950
-0.758988
18.676674
150.066635
139.565094
33.050968
149.152481
166.627533
176.589920
146.693222
113.912773
150.167404
154.133575
136.484604
140.805099
159.828415
123.670921
152.684052
142.012650
138.161652
136.165771
142.237732
154.013840
161.850693
166.755676
115.377213
131.316223
148.036163
142.797607
130.349579
146.064011
140.192886
137.170242
138.242310
135.018280
129.773193
144.665741
147.923615
153.649689
141.741302
155.798706
150.950348
143.063385
151.879745
136.134232
130.349808
150.782806
143.177277
164.238953
178.687454
155.127991
171.768875
154.900223
150.103195
157.398422
128.191696
144.335739
145.894043
125.530075
19.936398
-3.666235
18.373568
155.371155
157.609894
150.582031
139.081375
140.718277
121.096268
-4.230729
-2.850118
-48.284485
0.751995
-25.299345
15.030952
-28.574455
173.864853
159.126480
140.452484
148.326859
157.030762
142.890152
147.011078
134.790924
139.752136
121.956215
168.037903
123.223221
142.030197
155.309464
145.729187
170.923859
151.779785
155.336166
150.766235
140.682434
105.685661
166.700668
142.002121
2.017612
168.494232
158.861496
168.427887
3.791940
133.077454
8.504568
139.719193
152.591888
-4.507629
145.335541
137.370636
154.301376
146.365829
140.505722
11.370542
-96.082985
93.680595
-21.325884
-24.865255
-30.455887
-2.390728
-12.125349
18.548306
-6.850341
53.905258
-36.038509
106.981041
147.041397
108.351372
131.757385
144.710602
159.992538
-42.303963
-12.017589
152.863266
156.024811
168.688889
133.671280
137.478638
150.035812
150.311050
154.145630
136.302750
149.949707
148.685333
155.479050
149.679031
148.074387
129.190094
153.554611
153.026062
147.083786
131.517654
134.619980
168.197525
152.908447
-175.123779
152.411667
161.940369
174.564331
133.414108
142.624100
142.959274
166.340805
137.312988
46.762493
60.871517
10.998645
-22.903917
-54.745796
-49.488594
-26.166187
-9.153925
-41.165138
-40.458286
-48.250847
-31.548014
-11.049151
-7.096359
45.091320
-0.185575
-9.750299
5.975008
16.559078
139.054062
164.095566
151.658279
158.846848
2.646784
22.134304
10.134809
2.164103
-40.998497
151.260330
156.447189
135.127502
114.442268
129.430374
130.420105
163.164062
160.513336
145.967041
152.817917
145.611969
142.713913
142.762222
150.608475
149.076141
179.301132
171.385330
156.300095
144.657455
153.138397
128.934006
175.820862
144.486893
170.065842
155.767975
161.197784
129.405289
142.681503
143.493835
129.165558
161.555511
124.527702
144.514557
121.539574
136.526733
148.244797
141.492996
111.045349
140.023132
-178.073166
176.319214
157.748520
140.990814
137.667191
148.229324
114.031311
141.604492
140.554688
131.768555
119.082756
-27.569811
170.409256
140.317734
141.542419
165.304016
121.834312
154.242294
169.156723
137.521652
164.973846
140.975113
157.037857
162.875519
140.460968
134.863953
159.746506
150.938187
150.865631
169.737350
-19.717009
-2.237996
-41.741821
9.791030
141.394638
140.294510
139.356445
143.338760
147.931992
153.933868
127.351807
110.633598
157.652603
135.418549
-10.394872
124.458305
-36.501122
37.572727
-8.416036
-4.364979
166.362320
149.522293
117.923973
147.636810
112.842369
149.407303
44.657806
161.228424
149.462769
143.290283
158.704422
155.487045
149.720688
141.942856
128.878754
135.494629
131.004959
162.638687
131.848618
145.406830
153.862289
-45.213444
159.318008
129.475708
143.543442
163.759766
150.658234
160.121613
159.618759
154.474365
144.075729
160.627335
144.724167
136.617279
136.580383
159.850906
150.828171
152.128494
143.260284
143.188461
159.324356
105.588364
138.267395
148.177307
158.429794
151.621368
172.206451
163.129013
77.700584
-48.834526
-13.181090
20.584270
-22.208292
7.699010
-36.909966
5.289687
18.070337
-21.150921
-14.551958
160.602036
121.627304
34.064705
0.486180
-47.848282
11.613096
15.329404
-14.930453
-57.293842
-2.889273
40.474430
-25.308758
-36.426998
-33.213528
3.354271
5.325057
147.663345
162.402618
99.657097
149.085632
130.080917
145.168289
141.035049
158.705063
161.561646
-11.230087
14.163241
112.945053
135.487320
157.169250
140.045685
-175.905563
138.523682
154.176880
-32.106022
153.705719
119.023720
109.071815
125.693001
151.625336
140.441101
148.017487
162.149368
138.535278
-35.377754
6.602004
132.625870
147.043091
147.307877
138.444260
-5.994236
146.023468
160.178467
164.629272
166.466858
127.345047
135.922318
135.385208
8.804508
-18.601822
20.510242
177.163086
146.674255
136.992981
142.712418
174.442062
149.792755
157.883957
134.700531
156.312881
130.238693
153.240143
151.516113
169.089539
-173.209351
171.685028
125.231483
138.838120
-37.495888
-36.293598
17.444998
29.920895
-15.594936
180.000000
122.202446
154.745361
150.441101
146.813675
123.664719
-179.205719
143.829910
138.882629
147.063904
159.903351
131.260162
151.321136
124.810349
171.976837
144.200882
157.582138
173.081436
150.677338
-81.131676
127.661598
152.703369
130.838882
149.480682
148.769989
150.652756
-21.123474
-13.973068
-45.736420
41.980827
4.868724
15.932835
34.425495
20.412479
8.494146
-33.404526
138.154785
115.502617
128.606262
129.076065
107.019806
145.134949
153.187653
-176.434036
131.262680
146.128998
152.941269
141.022797
148.572021
94.429131
126.411835
144.923035
143.218185
174.429779
142.132080
-0.862754
-42.984112
129.159424
143.631805
134.027695
116.238655
127.139458
134.212921
113.087372
139.324173
157.257782
160.198929
156.775574
139.779388
151.520157
148.103714
161.745911
136.183029
142.217728
160.727585
10.375150
-81.437386
138.488342
155.398743
8.103192
14.729497
2.695007
33.623829
155.074738
145.763367
163.333633
149.114166
146.390121
149.054642
133.446777
139.106918
133.736877
147.551575
148.333908
134.677277
105.804146
153.356857
133.267532
112.962303
-45.363583
-5.950813
9.856143
-0.249446
-47.644588
-8.597131
-28.368677
10.682422
-14.491774
162.308685
124.493538
148.616058
166.244675
20.352726
9.569120
151.310913
145.122437
153.168472
134.813126
123.825172
137.303207
124.216202
120.778191
141.905518
152.524734
139.823257
172.297104
112.362572
139.609894
143.652008
153.190735
144.481583
155.249237
137.365875
115.558136
152.584503
-14.225941
6.775926
-21.412580
-39.913628
2.498418
-15.743990
-26.252111
120.384605
111.805695
140.365189
128.978012
141.137772
167.372650
-4.251094
1.510643
61.216347
138.218445
149.801193
135.034821
125.687660
125.332001
141.545547
146.797684
148.726212
157.944946
147.052811
148.376556
149.191620
144.744736
141.649796
135.272964
145.119446
159.182541
144.455490
149.092911
155.916046
149.753387
116.187660
133.780151
-24.355225
-0.251010
-45.084835
35.619385
62.928947
-24.541510
15.466831
142.436752
31.660500
-95.044403
12.544008
-42.577557
25.621861
-9.594746
140.273529
-29.532381
4.368298
5.832505
-15.567882
27.779987
17.530367
9.538524
-25.874470
-1.349587
113.430222
-35.194595
-46.213097
153.397430
161.738007
169.468307
143.390564
122.485283
165.767868
119.161247
149.422226
135.088623
152.481445
-174.275894
161.170227
167.452682
142.736145
158.101776
163.446136
145.713593
148.983902
130.953537
147.629791
140.436630
144.817017
154.662323
130.273178
127.131790
153.176956
115.132767
142.097946
154.723572
139.117432
137.521027
145.583786
145.753159
147.753479
167.801697
-34.250366
-25.966938
-21.166788
-1.854774
-13.142681
-42.992260
-10.235967
151.361313
161.665085
-24.521532
-24.713007
-24.874943
-21.437429
-28.527731
160.256836
167.605118
143.705185
140.613708
5.452765
-39.378258
15.045181
-22.471340
0.420579
-12.742737
-44.167358
-11.843151
14.488825
3.353337
78.465004
149.457596
142.601852
159.270844
161.570831
166.861938
133.382523
134.312759
124.862480
151.793991
140.026031
155.902252
124.405319
134.762833
136.875031
151.943466
143.783081
179.091721
155.600937
141.493896
153.463623
166.060944
-172.419540
157.259460
150.803925
146.810394
162.068497
152.031998
137.624466
127.245598
171.311981
162.202286
141.865997
-126.299873
148.108154
159.630463
142.438263
140.932114
135.345032
159.634415
126.435509
-32.610321
1.841538
-24.977076
157.455658
142.266815
151.749039
131.711121
134.754501
144.035233
-1.615436
3.116778
30.447773
145.219696
124.753273
137.493637
163.934631
138.297394
153.591797
114.749947
138.035690
146.985123
141.626389
148.020294
149.573669
139.661652
133.510712
142.925583
158.212799
165.899689
144.263260
160.563553
145.027649
13.100213
-31.137516
-33.756306
16.198355
2.043730
-25.836433
10.232853
-22.809597
27.109327
24.664062
106.991463
148.870300
155.779236
143.534271
136.319229
140.228775
143.014023
134.758514
3.269262
138.353577
-165.638489
179.367264
158.593063
146.825073
158.396103
154.489853
157.654053
150.787811
151.663635
155.728348
156.741043
142.724075
153.905762
147.301453
142.396622
164.248444
168.867966
149.612854
140.912155
147.084183
153.567932
153.945541
157.552200
176.029648
162.477158
142.017914
151.431671
170.015259
159.498657
120.203758
138.326096
-4.784422
-35.216667
-29.332205
140.131866
143.268417
134.242020
7.368147
-38.834064
26.737610
165.939178
136.134247
148.084915
166.942383
139.656509
120.382217
154.715042
147.348831
144.648422
134.478882
110.772873
163.608475
155.142059
143.478012
136.972839
144.906555
138.546692
126.127769
128.084274
156.441559
152.375137
145.669785
163.449753
161.593948
-29.789343
140.484528
119.328369
143.392868
137.461456
156.815964
157.868851
148.918518
116.150284
150.296326
149.979630
147.660828
146.509827
121.687897
144.969009
5.162207
-81.217224
25.735161
-4.220764
20.617512
3.141677
-7.879156
-44.558453
-40.704819
-34.223923
-16.102221
-9.946984
14.568287
5.964698
-4.056758
23.903894
154.417175
133.193771
135.751312
157.234711
175.010406
151.475632
132.890961
-176.423935
172.237930
-35.197121
-16.404808
-3.974635
122.814796
117.525444
122.438675
163.748840
162.679886
151.611084
148.743713
145.396774
-10.933494
15.057990
142.739838
141.303894
152.705536
135.406677
135.988373
31.375757
-53.543571
157.188004
145.433563
128.474136
142.173462
135.294342
160.608673
152.796951
105.781441
143.501617
145.244095
161.439026
154.007370
126.078377
-7.058247
-39.247852
-41.916035
34.242962
-32.795147
-28.859119
-0.284619
-131.392059
154.384109
136.948639
141.645050
160.627243
159.673660
-31.846476
-7.693758
39.627026
-73.776993
145.210312
144.563034
18.042065
-8.118780
139.759232
135.246674
149.617950
166.629333
-0.065611
-40.876045
-3.981133
-13.665240
17.848080
-35.891953
-7.507442
13.442668
139.279160
133.421066
161.957214
123.602127
131.777191
173.201630
134.227219
144.308197
137.996811
140.721146
158.406433
156.302399
158.679779
153.412521
148.618164
133.160706
168.821503
146.327209
142.589661
142.234406
156.548950
121.177086
163.657867
173.050079
149.551651
139.081802
142.594559
138.447357
152.553009
142.005341
149.279785
144.808762
157.155411
139.674973
130.938721
160.939819
133.463196
130.761917
-23.802622
-17.798731
-41.330421
-41.803349
-21.652834
-41.161152
-34.166565
-41.225403
-14.287637
17.041071
-34.248375
-3.023232
22.378027
-34.328522
-39.049549
138.834702
143.423248
160.849579
119.562576
155.516617
161.012039
171.613449
143.928482
143.635132
156.239471
136.150833
136.160172
156.736374
177.666428
140.784882
141.177704
147.432816
155.757324
168.384033
149.385040
170.160522
141.493179
150.005280
134.327515
46.016514
175.331909
173.821045
158.325638
106.688881
134.241562
151.161865
153.682205
151.474976
156.296173
138.845642
146.744781
137.386047
33.847084
115.346642
174.120163
126.557526
155.179398
119.380211
121.850716
151.332901
147.436020
34.066219
158.292664
-143.499756
-120.854156
-146.324280
-134.099350
52.326420
119.473923
136.440277
137.500595
137.801239
146.117905
5.392160
-24.960499
-40.966373
-38.928310
0.955521
-29.558973
-178.546921
161.340347
-40.766212
152.891815
141.552841
138.116165
123.775246
153.093262
143.412872
164.770370
161.243347
119.047745
140.150467
144.874496
146.368866
163.240601
152.674606
131.666565
147.744034
146.244446
153.330368
136.901520
153.580093
121.838753
146.450180
139.309677
154.802170
149.156143
158.405655
146.936646
111.624199
155.449112
136.403976
144.955627
170.245193
119.026367
118.939789
148.862549
129.278671
151.352722
158.827667
168.999832
149.635406
129.326096
144.912476
145.044678
145.253204
174.325241
138.959885
124.442268
147.342575
135.101456
147.797424
94.059647
147.376480
136.012360
119.837135
178.955811
168.983475
162.847458
133.043015
155.262039
146.886353
116.274841
134.567017
106.360100
142.047882
133.052170
150.297073
146.898422
170.431854
148.266006
175.418274
148.831406
-179.940643
151.067734
146.036987
122.326714
158.900620
123.702461
159.282791
105.876831
143.361954
177.255676
147.784851
147.630447
152.057053
11.583421
-146.903732
-154.322617
-141.803055
141.260849
-173.048035
-23.244450
156.795502
140.988953
0.625576
12.411362
0.159490
4.036335
-48.064999
-23.487671
3.637980
-24.821157
17.087055
13.074031
135.391846
-40.318836
-6.311121
136.412018
151.580261
143.258484
124.457115
147.317871
160.548401
149.132614
158.694290
177.333969
143.968643
139.217361
153.818726
144.840393
155.783737
141.395340
40.260445
154.425385
148.786072
100.222725
139.769821
59.918533
130.048233
-17.569067
8.388645
-1.546363
-39.733620
17.534563
31.971529
-33.811661
-32.605289
-44.275227
-14.758778
3.845423
2.093496
-15.001413
5.368596
3.052745
18.519520
-48.165085
151.159225
143.571960
151.215469
136.414856
140.457581
-169.022537
40.729015
22.888767
142.398697
174.470139
126.300301
141.854858
154.153458
151.865799
157.991241
142.793716
158.884308
133.204224
154.738510
153.711761
158.769623
146.745590
110.512375
126.518623
111.001892
112.713264
75.134560
145.736710
137.346054
131.536270
139.302612
-58.540230
-6.702795
144.624130
157.215790
155.474838
142.108871
175.262421
147.898575
145.789505
-1.901457
-42.917110
11.991349
-22.025345
25.352970
-3.260267
-41.486439
122.567627
169.210266
-35.445450
-7.100504
3.645723
-16.451988
-3.462606
-43.670982
40.656075
3.092058
-41.032669
149.306076
106.720566
147.690582
138.916214
167.562119
160.421600
159.331070
136.367584
148.391052
126.958008
143.155396
-4.225680
-0.383084
165.413040
173.952713
-166.051483
133.801453
132.910889
149.018372
130.582855
137.863205
150.005890
133.218292
141.231171
142.891754
153.225555
131.799942
155.536697
120.384209
147.117615
163.959457
138.501236
166.034775
143.021500
131.567551
163.803940
136.265427
147.162048
135.903412
-3.713569
139.792114
148.988678
135.598633
149.500885
142.153061
130.309906
140.958466
154.393372
144.726395
160.586349
158.633560
165.045822
152.134323
144.911987
127.469276
-17.790049
-5.448415
-56.120403
155.123840
113.387840
146.108185
162.169525
122.976303
151.499908
133.785690
145.396011
136.803665
146.672958
141.996094
153.535706
161.858444
155.705688
-42.785305
4.574103
-11.074924
-44.228569
9.272223
-44.363441
29.332205
172.300323
138.184875
159.297256
158.072632
168.467911
145.897324
153.297867
118.954597
144.003387
145.051315
167.207001
149.370407
-31.552727
-7.376823
-15.749626
-6.004496
-37.514725
4.699529
-32.112396
-12.529093
5.289317
112.140503
161.376053
124.547058
140.900146
141.398727
163.520874
144.355072
131.896271
131.796463
129.318909
147.600983
115.717278
136.216888
140.728363
162.859055
146.605637
-12.886456
138.016281
131.158890
134.442093
136.417404
-172.469574
153.452438
132.332306
32.962101
131.709625
145.129196
168.004761
128.804031
148.137421
-44.790733
8.034165
12.213367
-42.955887
-45.858654
-41.613991
27.565456
-10.644051
-42.983986
26.034660
148.175095
172.519089
166.431396
152.459763
-29.221239
2.627560
-9.739141
62.800232
155.931519
147.390640
143.950485
145.336182
154.634018
162.586899
168.591537
136.190079
152.245300
143.945251
146.599167
146.400314
153.736252
141.710754
155.725967
155.057831
155.107925
-0.153233
144.291641
145.883026
126.712074
8.868623
-48.002827
122.663139
134.789948
158.839722
147.895844
149.366348
158.559250
-125.973076
145.888565
135.452560
156.598389
148.277832
140.335434
-5.436316
162.662582
137.110199
149.784775
122.426437
155.379745
164.339828
-41.129646
-1.977739
164.760162
139.363281
159.268631
135.986557
138.496445
150.244232
148.133240
136.404221
146.683762
137.480606
140.534317
162.058731
147.044464
163.478851
137.500809
137.546127
136.850449
128.759338
-8.165728
-2.162022
6.503246
-2.048513
23.140388
5.977042
13.044241
-44.263950
-45.251118
132.720520
114.928032
141.816574
176.457169
145.876526
168.299454
123.365501
142.132355
151.109207
159.608902
146.426575
149.273727
143.315552
150.898392
155.343399
148.650528
152.229111
131.198029
166.783295
119.499985
151.336243
168.124054
134.397003
148.473907
148.444397
152.115738
-37.512966
16.701958
-41.714546
-19.502106
-2.266845
-28.822239
-39.205975
-16.102676
153.088013
173.191040
144.776001
131.183395
154.935776
179.848038
155.446548
138.628494
161.430664
157.760941
163.676651
143.422729
-177.339630
98.884727
144.759537
148.772110
164.269135
142.926270
161.225113
165.294678
146.105789
-148.408310
156.565323
127.177299
148.310013
134.201813
141.122818
131.263885
128.771332
126.757759
162.254349
163.219116
150.652176
-11.166517
40.145931
-2.397922
146.744614
127.404274
141.526108
145.691727
145.970856
147.854507
-158.255371
-178.271027
-123.856239
-176.566742
172.665070
-145.666809
116.847221
171.924438
133.338882
119.940804
34.406311
21.173748
39.549957
18.193573
-146.469116
-175.109787
83.292519
20.185656
146.378891
148.460785
139.924316
132.248779
-0.345484
0.651921
44.933899
155.905212
107.412247
127.873718
159.673019
117.657280
163.208130
137.627914
149.851776
106.812111
142.893158
169.336304
145.820618
128.016937
138.619461
151.814804
130.387741
141.567566
141.097610
-1.949935
-28.047924
6.020731
-44.174648
162.010208
142.637772
128.547562
153.691223
159.925507
147.145401
145.892792
-165.221039
138.204086
114.151894
156.399033
143.933472
117.359940
131.969498
146.979263
155.337982
131.473953
-175.924789
154.697906
124.489426
127.215843
127.215843
114.918472
140.190506
166.880722
174.262070
147.198410
3.600707
-48.476608
-27.254381
-40.900539
-19.656033
5.690785
0.315279
-39.576344
25.586203
-5.862372
152.250183
124.723633
168.647720
135.451340
152.524979
109.680138
66.319099
-18.474333
6.564889
-1.874819
76.854187
153.510376
174.372864
148.639999
145.025589
128.623306
95.578476
123.572922
149.166702
154.079086
154.770691
122.367752
143.039795
125.628700
178.027603
147.406662
144.269318
158.086334
152.718842
173.339294
-36.219009
16.892317
-12.475013
147.353760
144.398819
162.633072
134.964905
154.435638
-9.974172
-12.162250
23.333134
-2.963524
-28.713348
168.712296
138.540329
159.783356
129.074905
164.928192
117.870621
143.422363
150.877426
138.426834
146.558731
124.259972
143.526016
144.533508
153.599014
168.116730
153.760498
146.757904
135.745895
174.486099
143.459152
143.220535
155.024841
164.855042
143.210693
146.996780
104.329185
149.679489
143.123718
149.791580
174.051254
133.630417
176.624023
139.343521
172.356323
149.780762
128.717865
78.172050
153.672287
131.546921
148.732468
129.275482
139.247299
135.556351
159.163651
146.828812
153.475433
10.911253
-33.960899
0.204630
21.140545
-28.288166
144.397629
138.051804
140.165604
149.601135
156.986359
119.218567
130.702484
141.530655
153.368927
139.935425
149.297470
176.677200
164.518860
123.241211
154.569214
135.347870
161.774750
141.524323
162.026840
35.106674
-18.896818
45.899876
-18.985229
-28.544209
11.724925
10.834289
135.089966
136.690689
165.681595
154.987411
147.496979
141.077286
114.057121
135.968155
161.772491
152.364594
118.580956
-2.803305
20.826548
34.709488
-47.663948
-8.430234
163.760681
-33.295231
24.496761
-27.737650
-36.764511
-40.113720
-34.348198
-11.674029
1.565856
11.747289
22.715559
19.953468
157.129700
155.417160
120.548927
146.502472
55.425632
27.602253
147.364914
143.318069
-164.400223
156.693069
140.729858
160.798157
145.909668
161.984146
130.551834
130.883957
141.805634
114.245361
148.124023
144.842484
135.554825
131.216934
149.873260
157.543884
-179.590256
-24.054008
-0.484568
125.634384
142.222870
-13.787618
-27.786993
-45.829132
-2.061370
-46.170048
141.691116
163.152039
144.661819
129.538467
143.170670
167.840164
154.714111
140.761642
134.017441
139.060822
143.555954
157.252853
154.437637
149.447784
146.735779
146.692490
138.684769
117.959244
160.802612
139.697540
164.783295
150.523300
144.384811
122.976891
141.152847
131.334213
-143.865692
-161.785156
24.986059
67.676025
21.334419
43.331211
163.345535
133.771301
159.968643
149.732376
145.133850
123.504677
146.224869
144.776581
170.348846
117.992943
158.415405
173.679001
144.931900
158.872284
161.151993
161.624466
150.073822
147.625275
133.638412
137.515244
142.855759
146.231262
121.470619
129.774811
135.512482
155.214767
147.012299
143.356110
141.761978
143.731949
179.101456
138.695358
151.634583
111.916969
112.672806
141.687607
146.444397
147.643646
151.806625
155.758911
148.038116
141.343353
141.063126
165.199356
138.869461
132.499619
143.490112
170.425980
126.342781
141.698547
123.580696
145.202850
147.976303
156.440796
26.023483
129.722229
125.761467
144.546326
169.883514
153.535110
132.201569
139.470383
126.690086
155.923737
123.571693
168.628693
142.035172
157.030380
119.382217
152.475845
139.376724
140.479492
142.679535
152.596283
109.762169
157.092194
111.376907
151.480942
150.319397
133.153641
164.991547
175.597397
146.808304
144.127594
140.082779
132.129471
146.765350
150.900665
124.769859
166.589233
152.306259
151.301224
155.927826
141.583237
146.150665
151.391907
142.292603
130.873276
133.196747
147.330582
139.871719
-42.409527
0.220287
148.634583
153.558182
160.325378
133.377899
168.699615
158.297989
129.117798
153.329330
134.831772
128.391968
129.917816
139.269440
135.069595
134.331589
138.235504
107.605164
138.621124
129.098328
141.389145
155.247452
126.698830
154.758896
118.141281
134.293381
162.823868
158.636429
8.475792
-2.403384
51.080910
142.716339
131.812119
155.985306
170.838318
128.043900
-160.565292
149.669678
135.421524
151.168076
166.037643
148.869476
144.359177
151.041443
157.747467
115.872749
106.887138
153.920563
131.550339
157.596115
149.280655
149.794617
118.121651
93.282181
166.667435
132.506088
140.117798
142.788025
152.604477
161.699890
147.650955
140.941238
160.160416
148.843109
123.223984
133.668594
145.480362
-5.819215
-37.772076
9.695662
19.272696
155.596237
146.912720
153.484390
131.215652
109.289581
131.765503
0.682710
-1.979321
27.211679
0.402998
21.056707
1.547628
-51.602192
141.218307
160.367767
-33.103878
153.506805
174.531036
142.919891
162.974869
9.254465
27.857937
-13.632170
-6.418601
-101.821289
150.365097
149.340714
149.751968
149.050705
9.366658
28.689854
-35.863094
7.929691
11.200976
-41.622204
0.523767
-23.246767
2.125136
-46.855621
66.396477
158.903244
168.336304
142.108002
93.229805
132.476593
131.164825
141.559097
164.195114
149.639465
160.889435
179.619980
163.068207
147.374863
156.347198
134.204315
175.659943
149.315796
133.636093
134.214005
-41.689281
-32.410870
137.639374
151.693863
-36.262501
149.259079
137.050095
139.567047
177.765579
148.074509
118.991447
153.885818
153.409485
140.653214
149.688507
152.642075
128.102722
-17.380610
131.280640
144.544113
143.334763
148.560028
146.783524
175.107071
162.327301
144.143707
148.969254
172.038696
141.640015
147.862320
156.371323
168.040680
130.967834
17.341169
4.851795
-16.548889
-48.254147
143.980072
159.148163
133.211197
129.858276
121.109810
155.752548
-177.601654
144.066132
121.337509
135.963409
175.990524
154.349609
145.064240
135.362076
157.391174
141.174286
143.549973
113.790054
140.573929
162.316956
157.991776
126.201164
142.889847
168.416901
149.057556
163.679260
135.965118
164.023254
2.709061
-11.601062
144.584335
145.178955
129.966721
151.477036
143.093735
150.457825
153.675125
133.189606
164.224915
122.176849
129.919540
127.046539
145.150070
127.688110
150.237900
141.144760
168.173019
149.071991
151.318878
-12.580012
-28.570942
153.406097
148.335922
135.475586
5.412836
-49.774845
7.850930
163.488998
175.393372
110.589584
161.917480
133.160751
145.390961
144.312454
-3.140119
4.485152
-13.831056
3.311862
13.369151
17.807823
5.314338
15.246278
33.897232
-9.560941
-30.163870
155.657944
144.355576
160.172028
148.879913
160.775772
150.389282
141.521286
158.629074
146.635406
150.578827
154.511749
157.816162
148.514465
146.584488
148.565536
168.170349
169.231720
152.691635
143.348740
124.287468
-21.033646
-17.262270
22.080446
-30.718832
-21.826012
54.507355
-24.111563
-19.179337
7.334464
-40.182590
-21.082993
1.628106
-6.374183
112.784203
173.415649
-177.812866
146.095169
145.438522
142.916748
146.918594
138.080200
115.655357
154.195618
142.640472
15.557685
33.206108
127.055046
130.031265
139.402191
133.189209
110.661247
167.148163
133.352448
142.439987
130.327377
134.714264
152.620804
143.475845
147.957779
146.846680
147.442291
130.324203
124.463348
143.564346
145.882172
143.042435
140.392212
143.317657
130.879456
152.798203
154.276535
117.147194
142.773056
154.211334
151.805206
129.394318
137.898193
123.090736
136.797729
0.305187
2.196241
24.905331
158.383423
108.339340
146.609131
115.116768
132.155243
143.337051
107.088280
139.843781
6.441350
16.252241
-32.527901
140.296997
139.427505
147.826080
141.936142
163.190033
133.791901
142.249481
143.418335
18.130026
-13.621182
2.745592
13.956015
-15.697656
-1.493445
-49.439541
143.476196
151.584015
139.445496
146.275131
150.781876
10.889564
155.304443
155.022018
142.858475
171.983215
131.190033
129.432617
168.743988
136.247025
141.252914
139.654419
164.733063
142.425888
-178.707443
143.866638
148.534363
111.996964
149.063812
149.596252
148.983627
166.577805
173.464142
178.422806
155.286469
-137.654388
111.317238
139.118790
140.659958
139.205826
131.061768
158.935272
163.829285
147.611115
130.510803
144.351334
156.671280
125.959770
139.387482
138.116470
147.409592
160.545807
153.724030
140.743088
142.490234
141.261475
129.983643
154.052887
137.625885
161.877960
143.016556
140.462585
126.257790
131.292297
6.243217
-8.094490
8.348190
5.624481
-25.523781
23.340763
-5.186064
-11.492228
140.910904
145.968491
123.885155
141.184860
-179.575241
139.228912
140.284485
133.199615
164.370468
-178.148804
126.618492
167.607819
126.832634
118.976372
143.117310
160.399246
142.875458
159.275543
127.806984
161.933289
111.146736
-14.573065
141.626663
154.178619
138.023056
163.610336
152.260010
157.076736
136.187210
143.904831
151.465942
162.458572
143.686752
162.848282
107.103737
154.491013
150.279541
151.386841
157.379181
176.858002
150.079254
139.663147
143.362823
139.610016
154.124817
144.401672
144.882584
143.611130
148.997421
153.238159
157.513855
-27.613396
135.153931
148.054962
21.205482
-42.280407
142.538147
-38.142872
18.091068
-30.983597
4.735572
-1.290133
-1.276409
-24.845024
10.489181
-9.586874
4.092803
-41.105259
-73.202415
9.080041
4.983658
0.601984
10.419788
36.276436
12.335532
14.701669
6.922742
137.238052
136.252792
158.357422
138.743668
120.594429
148.336105
133.189270
176.947235
126.321785
164.483612
155.985046
145.547607
142.218735
155.070984
159.266556
120.616188
174.195557
16.367573
19.770830
1.439670
12.907066
-29.103062
20.161907
-2.636633
147.557602
130.083206
156.367981
154.388779
152.365204
158.136826
136.520905
139.187210
147.642395
142.452896
110.342590
124.373718
-158.681595
31.475365
-161.497528
73.012489
22.888039
65.000656
35.064682
65.092682
-161.282181
136.211716
126.965195
149.440338
172.071030
125.455185
152.758682
170.575897
162.180191
143.064438
-34.532108
-10.838013
173.647964
128.632462
127.726418
138.295517
173.448486
154.574493
145.238419
132.338165
154.407761
117.978920
155.093903
138.558701
-179.602859
167.545181
153.596146
11.795233
-24.087729
-12.068296
-35.362476
54.711372
-25.809418
-30.226513
31.998110
3.855137
35.484840
24.433445
-38.102318
-0.547155
-45.002525
13.238254
-4.802119
4.963963
12.124927
-15.655100
-13.808710
12.260254
1.447398
123.244362
149.861832
159.848160
152.095657
143.677582
133.834702
138.903076
148.650208
155.264694
21.416862
153.156433
165.219940
139.463654
132.797241
146.713806
135.674301
141.555832
110.200386
130.016769
151.568604
148.471222
164.238617
151.184113
165.870178
139.126663
145.857788
148.331894
134.044388
138.953568
157.088058
140.404037
150.522736
161.113861
161.566956
153.018463
166.677719
138.157715
141.309464
170.341019
108.543610
140.325226
145.740295
74.765923
7.525535
7.132123
-13.551226
-47.348824
-53.592155
17.106989
-36.323513
4.944190
-37.209850
11.694636
30.469215
-34.844521
21.258934
34.961128
-49.799686
122.043449
-179.486404
-15.351710
-3.139620
-32.339901
-6.268602
32.239651
116.167290
122.447609
147.250992
132.950760
147.797867
158.574112
145.910049
161.484131
153.093704
125.147675
147.897751
117.243767
142.832062
152.789001
122.359360
118.541161
157.033844
158.701660
148.200378
159.520660
154.581543
3.737221
0.655513
-178.335861
79.254333
-123.587700
-143.587814
-165.908905
164.117188
33.837967
40.866058
-149.444122
149.876251
120.112343
139.387344
153.268585
154.923676
8.740757
-10.544301
-46.342796
-49.167908
2.303758
5.677407
118.161995
168.363281
163.859406
140.520401
144.911118
143.180847
16.077007
-3.298178
3.660248
155.592545
148.937653
144.330872
148.582184
-48.831825
153.723862
134.407852
163.681854
142.980530
145.863907
157.830002
151.475769
153.199524
129.660980
151.988632
148.911362
145.464340
149.338699
133.542480
136.944733
141.742905
105.690216
140.624237
159.681183
157.675766
151.796234
157.156754
160.685196
152.563263
153.101395
105.660439
170.469757
119.967430
149.943237
148.266571
155.386490
112.045563
162.446609
179.650009
142.242111
122.208992
157.334503
139.020554
161.200287
16.218639
144.949066
148.447128
114.389793
130.476166
132.006271
150.362534
157.454742
156.181686
136.700241
141.272827
129.401215
146.330368
151.081879
123.215759
120.548897
153.998474
125.995537
165.810867
-151.287338
-142.790894
128.721939
169.620544
157.487473
17.386633
10.844005
49.304176
142.492584
160.718124
172.699600
135.259079
160.624924
155.042374
145.438690
20.385420
118.674500
157.237000
115.024055
113.766342
168.077530
161.732941
165.778290
148.049667
147.938644
121.865677
142.564896
145.867920
-179.408173
132.890198
141.211792
143.161957
169.214737
158.483963
114.510719
130.787369
-48.079109
-3.381709
-27.649279
133.379791
144.765091
118.812210
162.008453
152.186447
116.606567
-4.945538
-23.443596
-10.507342
150.913620
161.630493
139.758499
171.123184
170.143127
145.760910
147.140976
143.091446
129.901825
143.227570
138.450821
142.199890
1.458442
-40.739674
8.266668
11.823833
-22.159912
-13.868435
-86.658516
138.290146
125.828415
135.372375
155.638260
29.830463
-43.859211
10.931982
-18.397335
15.575921
-45.287476
165.959259
147.832764
173.226059
160.374207
11.710059
11.479176
-17.532476
-49.487400
138.621536
170.457947
153.397568
142.012924
158.207916
159.396118
129.764893
141.188751
141.146637
132.777664
108.030037
140.300842
157.725098
146.811615
-41.285267
160.933746
147.165909
122.767151
159.386063
145.360519
147.390228
164.935089
132.526917
138.581024
152.492691
145.569260
148.613617
123.892067
139.290848
165.520828
137.941177
152.771896
154.052811
135.645279
164.623199
165.784241
163.586334
152.454193
135.967209
167.329178
137.022171
113.681610
-13.471065
3.015062
-0.343781
-22.246292
145.435211
156.012512
-18.293268
170.105896
138.879623
155.105759
173.398422
140.473160
153.338074
142.824036
137.029236
171.106857
139.939865
138.663269
116.984741
112.932198
139.462540
138.916580
157.213440
160.852524
157.853348
150.081726
145.069870
148.479614
139.527725
172.033524
134.831894
148.479828
-177.443802
146.569092
137.349762
145.731979
148.880203
140.956360
113.728821
154.536621
142.776306
141.798096
138.855606
131.533676
129.050247
140.917847
126.018608
143.761398
129.664246
166.120544
145.352310
150.043808
157.566528
-175.757156
145.790466
169.688385
104.940186
132.082626
120.871048
138.811295
125.768883
128.362488
14.402937
-46.828590
-28.778799
-36.209496
117.221725
149.291962
148.606979
156.236542
128.235901
116.415184
140.400757
155.454147
160.945526
137.725128
153.159195
126.078865
137.462646
161.382645
155.987366
162.841309
143.949982
137.275101
9.548616
26.649431
128.337036
163.575226
148.879028
8.015917
130.168961
142.446213
143.402390
155.646759
136.004166
124.296761
109.805298
132.413925
156.776825
142.245697
155.805283
140.827377
119.387032
149.630127
133.826004
143.275726
141.693085
172.106598
161.465851
141.355148
142.508682
121.551788
-38.464989
143.332123
141.793182
171.879974
143.173645
137.376114
117.267784
-179.719513
140.100403
161.405136
155.695129
142.730881
156.513489
149.786743
141.406403
147.962921
175.399796
139.845032
169.182449
156.477737
146.174973
155.040207
148.410248
148.664612
178.695679
134.781693
158.598633
152.181961
133.397598
149.926544
106.568138
173.566589
114.217094
144.661270
-177.316483
114.094864
167.766724
116.117638
159.903488
152.310898
42.945187
132.829956
152.662704
150.171188
-158.063095
129.763580
-140.888290
145.381760
134.516571
137.989258
146.757309
146.047821
155.897308
151.833450
150.086090
156.285706
150.091049
109.432030
155.842621
152.160965
142.981171
-43.702145
-19.432713
132.033417
138.609665
122.652679
139.903748
125.343529
168.696793
133.530991
156.776093
137.146530
151.243149
156.116653
138.461761
167.199417
154.495667
149.782654
148.098038
129.072357
130.820297
155.765884
118.715240
121.085175
159.169556
152.060364
149.987823
151.901001
113.773582
133.880600
112.072563
142.595322
150.096527
142.256256
140.591888
133.135620
-25.828690
146.735062
136.504379
19.082237
3.979756
6.900805
-44.796017
2.877324
19.812475
9.253255
-9.588043
15.563669
139.201431
122.646179
145.689941
150.150574
150.590424
139.003342
82.755226
118.321548
137.771606
109.237114
154.830658
131.775864
136.563812
134.406921
156.090149
158.110870
66.596664
136.573990
123.719391
161.289551
125.687798
135.905167
154.515381
164.349152
162.050186
135.162125
157.743835
163.822037
135.577744
141.228012
167.322174
142.644180
156.138580
80.727463
138.885513
149.864075
152.691238
2.302568
-33.794582
-31.131771
0.663818
1.984555
151.797211
133.571899
148.387436
108.858330
151.960068
137.068741
109.521477
134.911484
159.740372
114.807442
147.865601
163.315094
163.070053
163.065018
37.699821
69.385475
-161.954056
-113.925598
159.068268
-156.902710
-154.286667
147.550690
164.392899
119.635918
151.763779
152.576248
149.144241
152.811707
155.525085
136.530457
144.461929
151.150101
163.256729
146.692978
146.545761
133.215927
-170.729233
177.886581
143.035385
123.608696
151.822556
-9.757798
129.244812
123.249649
132.854568
144.161194
176.639999
166.305191
170.946869
143.687332
144.331604
137.059753
8.556392
25.211458
162.338120
155.047684
152.157761
140.248367
-35.914654
19.808434
0.556375
-21.369696
-38.650581
-40.312374
150.272720
137.438354
150.266266
114.011475
134.806641
142.450226
147.359253
141.830093
142.462143
162.679886
16.717495
-49.915749
-50.538460
-66.500008
144.928436
150.417770
160.927246
137.746582
138.276215
156.289444
129.483856
126.534248
136.895294
129.603317
142.605850
155.760071
138.499451
119.969833
136.771103
147.707306
140.372940
130.293976
143.361893
0.846267
113.850929
153.090317
165.466217
124.911324
156.227707
163.923874
148.603043
139.754074
124.150948
170.753677
166.697403
156.604568
154.552612
-160.410446
156.293167
133.107849
144.717926
131.464066
159.939240
163.669678
173.623077
151.202148
125.551682
133.129944
129.821915
128.558578
135.510712
146.895020
166.875229
155.622757
147.522156
159.521530
121.993896
160.695343
146.756546
150.051147
123.766327
160.357925
153.631989
16.805929
-10.911866
19.142984
27.464909
25.605942
-39.760162
-28.327208
11.862306
-10.881570
16.449261
-44.733208
142.222153
142.696838
160.230270
137.310623
145.782928
172.483688
167.581238
137.570801
145.986664
-13.759317
27.483503
-42.265469
-37.548313
132.942780
142.436188
136.191513
167.117935
155.479065
144.023087
147.621719
121.727882
147.310867
163.009232
132.731598
130.232101
122.954201
144.158295
136.155441
170.051666
125.064934
153.594666
144.477386
154.599869
141.029572
138.407608
153.774689
129.725021
-36.060810
4.469578
45.096539
16.360859
-43.504589
-85.642525
165.967667
145.833084
164.855667
148.063217
139.831238
153.019775
166.087021
144.405060
73.150291
-139.748657
-164.937073
-149.864151
-159.319016
147.034210
-149.094940
67.727623
22.208555
12.502381
151.423782
139.433899
117.093803
143.436966
146.153275
-23.412090
12.596669
-20.585987
0.000000
-29.239298
21.856543
23.469662
2.037496
-12.227806
134.414139
144.273514
135.689972
128.490265
156.360733
146.086945
138.527451
147.113571
155.179474
154.232224
152.220825
-23.737314
28.492786
21.937410
-13.159206
33.590294
12.808895
-135.027191
137.763184
135.567215
141.373062
158.490417
130.255280
150.074646
149.546204
126.817383
-145.821899
-156.917740
17.841438
-175.772141
179.640091
37.091393
151.194183
132.700729
145.798462
130.476593
125.716103
116.746872
151.814774
142.790482
161.209488
175.446793
155.727264
155.010376
151.161880
144.149582
119.429237
150.509949
147.650543
151.066040
138.538620
161.738525
161.750275
146.734863
139.457565
93.051460
145.091064
148.539551
149.246078
141.979385
147.871964
139.711578
-88.358444
-38.088669
-12.949958
-43.930904
-39.845730
7.431362
-35.854561
17.385662
14.213665
-8.860645
-49.685860
-15.666753
-37.224255
-20.050722
-7.776021
119.723076
141.470154
146.803162
143.462494
113.131119
154.836853
142.275574
157.323410
144.992905
152.752350
143.401154
18.617630
14.304523
14.464603
133.829514
145.596024
145.556274
135.521423
135.155334
156.423676
140.012039
158.452591
143.331436
121.107582
143.853943
136.069077
136.513992
137.507172
118.453857
138.242050
125.519402
149.656067
148.811401
136.442932
137.572052
138.165985
147.960419
138.479095
126.166595
142.248520
140.699142
139.176636
149.505356
124.959846
144.304993
-42.526512
-27.661787
0.100871
-5.110519
156.044556
145.317123
146.415222
134.195251
175.801102
149.983597
161.795135
129.965088
132.545380
144.564865
142.094925
128.045090
162.175079
158.414429
-148.408142
-154.022293
150.872467
136.925034
130.848022
150.678284
162.611603
160.709595
149.631516
143.092865
147.302246
145.300385
160.626831
162.476059
148.952026
144.269974
139.899139
143.013901
151.563126
130.273376
160.304321
154.763260
150.795670
125.132774
142.710495
135.516922
133.098175
173.142059
-28.499092
-4.625799
-36.674831
24.520855
133.707199
164.524261
121.841774
159.080994
13.629416
-45.672695
2.570930
41.948120
137.906723
170.294907
139.848450
127.971909
153.223602
149.484451
143.458832
0.547155
164.147659
140.758957
163.868393
162.739243
162.816101
151.970245
146.206100
122.400017
112.144516
141.378845
135.658844
4.939473
7.859900
143.445160
160.894241
139.472260
151.444458
175.264297
140.401962
144.035919
149.927368
137.705017
125.794548
139.524994
156.469360
151.393219
154.256302
155.695145
133.860138
147.681503
121.405128
163.799866
155.483063
123.812447
150.591446
148.830124
132.684570
157.110733
165.459366
157.692383
1.161464
-50.829285
4.265169
-45.463135
-42.884815
-39.113457
-12.025000
-53.109406
24.481979
20.555323
-5.021061
-16.092823
-34.241997
10.964151
-43.373539
-8.588329
167.726852
108.598694
116.770454
128.913818
145.819748
153.114166
151.054962
128.229767
144.122009
142.066406
143.207779
135.576569
118.507683
117.641037
160.686188
145.649979
139.877060
15.773804
-5.407547
15.087027
131.250473
139.796463
154.779449
158.053192
150.143021
179.138153
150.839951
143.066833
149.862045
142.256500
113.209198
151.356445
150.131653
-178.457809
149.910995
6.865985
-26.536982
11.787628
-20.047016
144.216949
145.343903
152.388260
145.737457
117.794449
163.188309
-39.299580
-47.433529
-44.283039
4.017954
-44.867363
-8.207433
16.179600
-30.220137
6.179141
4.329658
12.092447
-23.929619
-108.617470
29.802567
-4.370091
13.335464
-43.034996
-31.484930
3.253053
12.821629
-13.987472
-33.741760
-32.421700
137.082230
142.764755
143.231583
-29.441282
-34.043835
11.959403
-11.989245
-74.263542
148.207062
114.562180
39.369518
149.516632
140.651291
155.512497
137.368591
115.162827
154.501282
143.097473
160.043900
110.408478
149.745026
162.298676
110.341385
176.819717
160.501648
149.819778
149.378662
112.196060
106.211113
115.792641
-35.113537
-18.970787
148.247498
140.853912
153.483658
161.100006
139.881226
137.005890
139.214355
154.759460
152.527817
136.551743
153.378342
108.762741
149.413788
143.003235
129.279633
160.266739
123.936836
138.268158
60.764992
106.571762
146.014191
155.337860
2.214523
49.992908
175.159958
141.064468
149.501495
158.146103
147.468201
134.586517
152.420898
-51.508781
-26.964493
132.012375
122.798775
150.596756
139.892593
145.089615
160.650528
71.808792
19.804352
-23.250547
-13.119515
-7.629025
167.641296
146.938919
141.966263
121.637032
140.365067
146.877182
159.787292
158.465378
151.478348
154.159134
146.798706
134.792587
171.823746
113.327568
126.174911
137.140518
162.440521
150.453186
151.424591
175.031479
128.488556
150.457062
130.803955
152.106033
141.807251
161.701904
122.045723
127.409027
145.741714
122.756866
134.225967
132.360199
148.581635
146.335022
159.650665
146.670792
145.909637
153.087936
145.190430
139.361801
138.521255
137.671768
146.406128
144.787216
149.679901
157.131332
169.686279
145.856277
158.075516
153.057755
120.180862
155.468353
138.328949
145.142715
160.283646
161.375900
144.803619
106.003632
164.478149
130.527496
140.743301
144.115173
159.950897
155.309082
127.604591
161.584641
152.278351
157.008560
158.026413
-39.836941
5.041854
22.110861
152.605621
149.788177
123.531738
157.285309
130.420822
165.608002
146.638062
158.863632
147.516663
78.149155
7.025738
6.393288
-24.630062
6.228912
-21.095114
17.423294
-54.814983
8.825479
147.391068
105.423737
135.125778
28.522173
43.047260
174.974365
75.930481
54.544136
143.571381
150.643402
133.177383
136.224258
146.615005
132.142700
121.338905
138.481293
126.911819
-26.018345
-20.282019
-35.538273
12.708164
-22.573219
138.921646
150.898636
30.367577
168.358109
151.857330
150.892593
2.197578
169.698959
148.032379
170.619263
143.782745
150.788193
118.826622
155.348557
120.188698
146.125626
151.556839
155.715240
129.587357
166.097321
154.839447
126.592850
145.102722
130.891937
140.812637
153.309433
141.512711
167.222046
-1.478961
9.220427
125.146408
135.753586
136.858047
139.001770
141.228317
111.419128
146.133698
137.894165
152.363922
145.206497
156.728653
134.313828
110.631607
138.458801
150.366638
138.013031
149.629044
159.627304
157.419983
142.206100
159.829453
143.718842
154.727829
126.681175
124.849716
157.030273
134.159058
150.922897
136.242020
20.014093
-1.557334
5.912446
-1.284661
-27.626095
-14.782487
8.959361
-42.364552
16.869524
0.881156
-3.226828
156.661575
127.339264
133.668304
174.836838
151.905106
174.779099
165.993744
163.969376
153.261978
142.896667
106.658333
143.725586
50.084984
-17.404613
1.551543
152.884689
17.047865
-1.364153
-19.353085
-0.111906
170.555984
152.013153
132.571106
14.397608
122.237427
125.929558
127.630112
148.775726
134.667908
160.423676
144.996964
143.378464
134.374146
140.794754
140.483398
137.153763
144.974670
127.602036
165.930603
145.624054
149.097336
138.133087
136.714951
156.041626
161.428635
-25.523703
162.294449
147.626389
145.739365
91.298248
137.953629
140.964981
146.785095
140.537506
159.844299
150.744186
129.998962
144.998398
134.444733
176.971191
134.893723
135.072693
151.971970
149.817383
144.796021
155.607513
149.839066
157.655914
136.643494
158.630142
160.144821
172.368332
138.351959
16.172724
162.942856
149.075775
148.561996
-19.706438
-25.993633
21.337761
-29.961996
-45.233059
-46.447987
153.936188
159.740372
154.566025
132.592438
161.823792
154.951309
131.108597
134.131302
155.826736
137.108841
140.736038
159.794281
155.586823
136.207687
146.324860
131.046738
8.101909
1.688991
-1.751001
4.619484
6.072895
151.595963
151.330536
168.558319
165.031815
137.397095
131.609146
149.994827
150.560562
153.050354
137.105881
108.563164
112.512672
153.810593
147.332504
146.099457
135.785690
122.090988
140.011398
142.421158
167.559723
159.583359
164.666214
121.468430
163.729218
136.955811
-41.299110
26.998171
149.556854
161.934586
163.888611
151.153442
136.326279
169.155807
124.595360
54.222229
143.575455
145.735367
141.057388
154.034882
143.046890
124.128052
171.446899
133.344376
136.492630
131.710861
167.008713
131.456177
134.753067
163.926620
167.902756
140.073013
96.798973
146.389206
151.837494
146.066589
138.553192
141.377975
135.601349
144.626266
154.389908
142.827744
149.343765
169.148819
143.183319
-7.567012
-10.956679
-42.615051
-24.821898
-44.899021
144.658813
141.307602
-37.794865
-11.102855
4.292267
2.688753
150.880463
155.010117
137.596558
13.810727
-26.112522
-30.617355
42.947105
14.360506
-42.341866
-20.469568
-33.051926
126.873955
144.242111
139.351151
142.103500
149.205994
155.503830
158.909088
124.222313
165.371429
155.628616
136.817947
111.124245
136.022614
147.564651
140.528549
150.429001
150.262726
143.482941
144.868988
161.369217
128.099487
-30.065996
-32.906517
6.068761
-34.872562
-27.452614
68.353767
-26.982571
3.643198
-49.485371
-11.174838
-30.885859
-22.194998
-12.162200
-29.485754
-36.011513
-44.088833
5.789262
-18.357103
-8.334065
139.777756
159.004135
158.265427
154.623779
153.362137
157.487289
169.946198
134.726227
166.712631
149.952942
-34.216541
3.424455
19.905275
28.872192
-19.105906
-40.128574
166.108749
157.423935
28.956165
75.098450
99.813187
154.720154
-162.828537
103.179474
-168.459305
-136.833084
152.819412
33.015324
148.631760
120.166725
136.351379
167.404449
139.252594
150.585083
140.760178
128.340729
150.204697
151.807419
152.821976
149.147491
131.779556
-77.593826
150.965454
173.047989
149.329178
156.028717
129.355545
157.770737
-178.686264
169.672409
171.662537
136.533859
129.193268
145.886337
135.064606
145.820206
147.761734
161.550720
142.351242
158.374283
158.856110
124.843437
142.040131
129.718994
169.958420
159.067062
141.763199
142.001617
156.615433
-2.304522
-30.995377
-18.638628
17.673475
0.676953
120.938927
158.829697
-18.582115
-16.901281
-24.909506
14.181682
-42.723328
-45.602917
23.567924
-0.331613
-33.990929
-6.300828
-60.816303
-49.598068
-41.332130
0.052339
167.161530
156.755539
142.705276
149.065826
13.489510
-29.044098
142.846756
171.581131
162.018677
156.365494
150.926971
156.991272
144.337540
147.059052
128.224350
153.659149
157.283295
153.357056
144.744141
146.875015
135.110611
149.832397
123.532860
139.382736
161.606339
138.381088
135.830093
127.995689
148.248932
142.022568
135.754440
134.206604
141.437256
154.399658
141.437057
-153.492874
-135.083328
-135.659653
19.096430
77.849983
-159.032013
-147.809860
129.315842
152.332886
150.504715
159.315338
144.009766
141.419769
137.832504
142.841492
162.448242
160.399750
153.308044
143.380600
160.449112
143.926010
144.060272
126.363235
161.210358
127.245956
161.884109
135.078735
138.725525
4.576286
-17.483868
-9.796170
-9.462776
16.709669
3.608149
131.080154
146.002029
-174.258911
146.994690
150.373871
159.681808
135.961472
165.108322
145.444107
141.392960
141.028015
-18.730549
2.539986
140.784958
147.659470
146.959717
126.622223
156.668594
140.498001
168.728668
132.397552
139.574356
129.194962
120.746727
148.842209
154.724045
149.519669
132.460098
169.690765
103.321304
152.883743
144.044144
142.712463
-2.102637
0.121947
29.497458
7.125767
86.413589
115.505966
-35.537853
0.837200
6.967620
11.035315
137.130524
140.194763
39.928471
36.544807
119.864456
19.061848
38.751186
-43.013882
16.253853
-42.624550
1.136255
20.730717
-40.625027
-29.141117
-9.101547
34.059719
-9.240971
29.763285
-4.745696
152.636429
147.834686
148.779587
139.022186
11.271432
-9.928779
162.182022
161.847504
132.399384
139.541763
165.527130
144.644257
136.595825
154.932709
140.631409
126.749916
140.094269
153.826294
134.447433
146.500656
173.255310
142.634964
145.626831
128.687881
152.371841
128.113434
136.577545
139.895020
126.003845
114.895905
153.141190
83.170441
135.450821
146.919083
147.271500
152.996414
121.503242
121.340927
153.159882
9.639574
-1.742261
-36.654922
-51.795574
150.418625
169.564789
153.242813
146.191803
146.348526
151.651642
-11.446508
-18.796831
157.985657
141.081879
148.952744
132.414688
145.138702
142.221176
142.045547
140.628418
144.581223
143.141495
158.270111
151.638321
117.349571
149.020081
144.171097
144.067734
153.760666
139.617889
132.270432
134.477951
147.960052
138.296539
139.248138
13.045088
-31.141388
148.321320
34.917889
63.477779
159.427322
140.196701
133.619614
159.676971
141.003494
160.835312
162.746216
126.712067
148.804871
146.734253
167.298874
135.980804
137.156555
146.074509
139.768616
110.074318
165.432083
144.076447
159.962112
155.121460
123.049469
163.843430
142.133545
143.886002
154.139084
156.589539
172.394653
112.737549
139.228455
80.480797
-40.914433
-16.613501
-46.813282
135.718521
140.049393
127.376671
140.307922
146.675797
127.937347
134.049088
151.449615
131.807831
162.427429
145.520813
125.049500
-36.591587
8.561211
144.451935
125.154030
141.861832
120.280075
129.260056
135.545395
146.203720
138.459930
142.440933
128.587097
144.743347
139.084213
160.080475
127.357285
146.287018
-1.569476
-36.991234
-20.674551
-12.487923
19.181562
139.394775
132.805695
171.280273
136.988724
158.309113
125.084091
130.153122
166.552536
149.431900
141.512192
125.203056
-0.553554
-14.773194
3.800400
-5.301454
-39.050915
42.085106
-2.781926
19.736313
-38.321426
-32.392548
-34.190296
-2.348437
-29.910158
-2.493399
-42.051483
-39.799683
-19.739035
-41.903408
-5.071804
-22.298796
-44.122631
14.825751
11.461058
147.294907
130.434570
147.941528
142.320099
140.427795
148.658508
143.164124
44.900692
131.841522
151.733826
133.012787
142.099350
164.498474
127.063698
162.893326
163.660126
129.828003
150.437286
154.582504
12.288896
-3.329431
131.281509
-0.805758
-6.798638
-45.221081
-0.307741
4.877368
127.951378
142.907883
149.446930
154.541183
134.978638
176.904831
156.749374
150.418411
137.526794
145.685654
-4.192411
134.495346
172.278839
119.442352
142.544952
153.807327
144.393311
174.016464
139.789261
137.875290
130.467255
145.481293
172.553329
130.752869
152.626740
122.707077
157.547363
154.209824
127.099121
157.116913
125.070061
149.500641
138.636292
160.248428
142.312164
142.659470
120.169716
89.432243
135.727509
148.906189
157.968124
146.784576
166.702332
163.302322
160.615707
151.318314
-158.867126
166.934525
149.158936
148.362991
148.278870
144.313309
72.024193
57.953503
-170.668640
161.298782
176.114609
-152.154083
-122.948067
-146.568253
-136.551559
-159.660187
-149.446945
90.193428
36.912125
21.275814
-129.575790
146.710403
-155.280670
63.292580
-37.825817
37.396076
-169.089203
156.978729
155.059189
139.544861
154.756851
155.866074
154.518677
137.382523
157.337723
-29.964191
-34.082840
2.480176
7.934295
-20.381193
-36.044865
8.838646
48.747448
-44.337234
-6.032182
5.286500
7.118495
11.547154
-30.878391
8.972530
-46.373833
-0.704989
-0.329838
-6.440802
-44.352268
-2.784739
29.276253
143.245483
131.913315
152.544571
156.451736
114.850525
146.796173
151.249451
153.447006
128.406219
132.065491
10.744643
134.145660
146.052689
153.461197
148.462982
146.247391
138.510193
170.989975
135.420044
135.108795
126.095093
-37.056183
-16.320219
26.467077
3.112252
20.101542
-42.435246
-1.694775
-34.812889
132.633743
153.972198
122.181190
141.573837
162.563690
168.503479
158.886780
144.247223
158.804916
151.490448
172.322281
135.806808
141.910019
153.131531
153.404404
133.636230
161.241013
141.989151
142.100800
139.755722
147.527786
140.173401
162.847794
150.301224
146.526108
145.690033
174.124100
59.344307
146.809509
155.480103
168.918610
146.423325
168.549835
13.536949
-3.483240
-35.488583
-46.134834
16.253597
46.475639
10.994473
-31.013422
-39.899158
145.338608
147.280807
166.388840
153.444077
161.447601
112.873550
135.678894
142.231689
-140.615479
123.556366
162.344009
124.336594
124.568245
141.805069
134.090698
132.337311
150.206009
125.809959
167.627365
165.639328
158.394897
114.723358
133.632599
142.909302
136.184967
132.438324
158.040329
155.658386
148.428696
131.731796
142.514587
166.979980
144.342972
159.510178
130.602737
140.035843
152.250214
151.627563
169.714905
142.888596
122.683144
168.419785
118.780205
160.454498
143.955734
150.573212
125.469093
155.081131
147.761871
128.395111
148.839386
129.064743
154.226624
156.569214
92.546791
140.061020
108.198853
148.212646
146.559921
161.262207
135.309082
137.850723
125.946602
132.623108
134.184601
155.292221
0.255644
170.406723
134.931015
140.194077
152.676651
142.433960
136.156921
135.289200
148.821014
151.233521
174.070953
152.300186
161.800690
30.154085
82.395508
76.727554
-172.831268
-164.582855
-172.505814
92.867119
140.333481
-144.125549
-143.437332
-149.362946
21.878336
141.318268
131.879089
152.185486
-19.953768
-21.213449
25.086039
-24.034958
10.872213
-28.993271
-55.250252
-37.605583
-7.161796
140.221558
151.994247
111.008949
155.365082
168.568695
141.235413
114.263924
150.968262
171.860397
150.242050
160.709442
159.246613
133.722855
124.346977
160.416168
23.896654
1.573212
-47.461308
-48.907036
-31.755054
0.074019
-3.611403
-48.699024
30.932293
-36.210712
160.004913
-1.295280
-18.513876
-30.654423
-18.536127
-16.822529
14.300846
155.443161
120.782135
138.404877
154.388138
137.385025
155.632996
119.382523
148.320343
143.992081
167.120239
133.095062
141.955521
152.784378
129.732315
145.530289
145.347977
35.895039
-156.603271
6.161793
-137.316116
-175.877808
19.613966
119.677559
131.863541
160.763153
128.197205
165.237473
136.603714
128.079803
155.867020
159.034546
-9.986173
-57.822498
32.184311
-52.200542
-40.251499
-9.439734
-28.173677
4.835091
18.073133
-16.498337
41.476234
151.090164
140.676163
170.767838
156.669357
145.428986
120.819565
146.180908
144.352753
151.454788
145.661469
153.518707
154.763535
116.077789
141.116348
135.621765
158.120026
170.325851
155.082428
138.108429
-32.873898
142.545029
157.263779
159.711884
146.879684
21.014475
-2.933582
29.511248
174.686203
137.219009
135.165039
103.207420
117.081413
137.740692
133.699860
-1.906289
125.090866
133.720062
157.835342
6.154408
6.158133
14.178349
-29.450661
-78.584755
-47.887123
147.053726
165.145721
117.439590
160.664337
149.207764
158.402054
126.580559
174.338455
118.302231
118.738266
106.557007
145.602020
154.792816
-34.935486
8.438406
-47.320778
-9.245946
127.415298
158.338409
148.366348
167.136871
148.335648
164.578613
149.653610
159.864426
146.598206
141.862747
162.592621
127.454521
159.246399
130.404785
131.980072
134.971466
154.304291
163.794235
123.547020
139.803467
156.874374
171.593582
149.271271
152.984512
140.279617
122.522331
-27.148415
-20.409464
150.954819
159.861725
21.889002
122.476784
147.110977
140.174194
141.231506
146.039459
129.398666
161.696381
134.779633
165.127182
152.618881
152.886520
140.384094
145.021515
140.521652
17.670923
-4.879577
47.765221
150.742737
136.735168
156.520142
177.546402
157.351837
111.924217
145.894012
108.601601
153.699677
163.253006
160.326904
135.681030
152.239929
142.568069
167.727203
166.074417
128.400406
155.553680
164.416092
145.722519
153.551331
142.112671
114.534767
120.489738
158.902039
37.911480
19.617069
165.838516
148.432129
142.021072
170.268539
110.620621
146.432083
146.172028
161.704620
127.349663
-148.112091
127.557549
140.724823
149.438751
143.850418
165.354782
141.058228
134.940445
123.584045
172.089340
151.616531
172.550888
121.248062
115.039124
143.625763
157.752884
176.142624
153.479675
154.939835
132.776871
151.450882
157.061279
170.756119
146.938171
116.843613
139.793854
142.301880
-27.009228
-4.002718
13.308505
158.504089
129.695969
128.607208
132.293152
149.474197
140.906448
147.750122
122.990242
156.386337
139.168182
161.406509
-168.618912
124.742828
119.063057
163.536255
114.561287
161.401886
144.572037
135.873718
150.848175
115.481155
120.993668
155.479996
134.937698
161.733765
166.103073
176.108505
165.447021
149.509689
152.299652
140.254410
150.311966
10.139833
16.996675
-8.061779
-39.685795
-33.477528
1.807752
-44.825348
-56.906067
8.251596
12.788979
163.567551
144.039429
164.351334
132.778198
130.620346
156.829910
132.700836
125.614632
139.766342
136.706253
150.255661
140.395493
106.108833
116.152740
-7.157522
-18.203861
-43.296398
154.266769
162.483765
172.500916
148.838226
130.847290
73.131424
-31.351789
148.915405
161.220078
140.056854
147.405594
150.359039
154.675613
116.244949
97.183495
133.967651
164.439133
118.597092
141.477158
150.647217
136.667679
166.291611
142.882462
141.583130
139.860321
148.359451
165.904495
52.673134
55.819477
-135.545959
106.270149
167.258255
33.385910
23.080160
25.973709
-174.396591
-176.359634
66.858566
131.307510
129.179062
158.619141
145.070328
157.135788
140.902863
137.736938
145.658936
116.597031
168.840469
144.925079
-1.288919
31.573996
-16.363585
15.614018
30.312969
-8.302978
22.645573
-36.396095
152.529449
136.899689
168.764893
165.314682
137.661636
178.271378
149.449402
159.035477
141.807892
152.781281
140.293503
144.725906
-144.265137
139.584152
7.629540
-7.797898
-34.885078
19.483223
-22.606771
-0.659679
156.018661
109.396873
153.546066
129.306778
165.549210
138.497330
163.820053
144.051697
144.141220
146.078278
116.748474
105.262436
147.646393
138.886475
137.144455
173.481598
137.248795
108.252129
134.559662
112.383530
162.031799
110.769295
127.751076
29.288805
148.341599
160.867233
152.097321
113.133904
158.357010
159.025879
119.273949
161.295898
168.324890
142.573441
137.555283
-174.632019
-73.308090
24.412764
127.803818
152.867355
11.191232
8.060293
-41.968082
1.727711
14.848929
13.781024
7.401386
-36.609650
-3.571496
10.389495
134.232086
136.394730
135.710815
148.828262
142.916824
152.990524
135.469940
141.509720
147.475006
142.284546
5.997701
18.383978
11.575628
-1.351905
-30.124817
-33.924179
-11.343609
-5.531126
24.776360
-48.780140
123.192513
135.260574
155.354828
128.172836
156.491562
141.085785
132.903610
148.766037
163.156738
129.860367
117.836655
150.493927
145.877182
152.728241
150.064987
173.624817
160.004639
153.989639
146.193008
140.243759
135.348007
159.345413
141.569229
150.944031
121.167892
110.956734
140.127258
137.226135
149.344086
150.531509
150.383896
161.910583
123.126312
145.143234
139.096085
135.681458
149.891800
164.935928
143.602234
-33.600544
10.752096
-7.863720
-54.841766
2.415894
-12.042019
142.996063
157.600647
134.029953
142.706146
155.956467
135.731964
134.842514
129.453125
138.386200
152.011703
148.505829
139.929962
137.211746
174.717575
124.721680
135.498367
144.177124
141.025467
130.207657
156.107254
123.483833
162.379242
155.924454
110.421432
139.268646
140.251999
18.269098
18.591627
11.516150
-43.399807
152.179550
160.822037
171.631195
141.380096
-1.259587
-18.629616
14.637721
148.313751
125.854340
118.553032
157.217422
158.152710
129.879089
131.448212
147.529297
140.492508
152.267303
147.190445
130.856186
140.148865
159.516953
169.798843
159.999908
166.278305
141.458206
154.283737
150.698181
2.201137
12.779348
2.737453
33.411846
-43.957844
-41.054790
164.159821
157.463135
141.671310
145.890274
149.992798
140.347107
133.097000
158.210419
133.439682
156.267426
147.666031
146.587677
148.957947
167.631805
135.550064
158.770950
148.248917
151.455307
172.309372
149.720367
110.925491
148.289215
165.099045
145.002182
142.352463
151.685028
144.759064
154.268051
141.500824
134.480347
133.731155
146.483612
147.566147
153.548767
132.597595
166.064133
134.889847
171.042908
149.827408
154.814819
148.391724
148.679413
157.576385
160.936401
161.257004
119.402550
107.344917
169.852661
-175.036667
142.689026
140.648773
146.240021
136.549072
133.225708
-164.555359
-123.783089
-173.067566
-144.927658
139.334839
130.306503
145.047836
167.983444
130.049561
136.810577
165.726257
144.671539
157.527664
125.417183
128.945969
148.487640
162.964478
147.699646
135.605591
-14.521903
-47.561806
4.116753
0.786587
137.134720
131.003250
146.440521
0.263930
4.460278
-1.176530
-14.330168
115.723373
135.060654
143.758148
171.856674
165.328766
139.159729
152.644150
165.009628
148.211365
149.142090
164.638412
126.911072
-84.612778
6.908930
145.438889
152.594543
-132.119446
148.674301
137.101273
142.933578
145.380234
128.406052
142.320663
169.629562
154.552826
150.897018
163.563889
138.383972
140.406357
135.193390
136.425888
143.248184
135.099960
139.532974
137.583771
174.542587
147.103455
163.700760
142.154800
149.535965
146.504730
132.170258
115.368774
172.125992
122.686432
149.296295
28.574354
139.699173
128.406906
117.137154
115.204140
146.628479
166.344681
132.391510
145.903305
154.743057
114.282707
139.034607
141.126999
153.042160
150.694824
150.031021
149.020248
129.779358
-10.593456
-6.360356
24.646528
-33.799000
8.604438
1.183825
-22.200476
134.962418
146.189682
158.276260
123.338455
138.219299
150.812653
140.149933
150.279144
143.971817
108.819450
139.724564
113.175804
153.678986
141.540314
115.891525
137.585251
157.550751
126.712708
134.054962
122.619141
148.939285
-11.387159
-69.782486
-24.854059
12.207634
132.523972
160.855453
131.596085
138.324890
-2.315029
-22.395172
-15.517488
138.078720
143.774704
-34.324501
155.818497
125.065346
166.824646
136.045456
144.077225
173.481537
123.092102
140.210632
145.877197
11.876369
-37.206879
117.466431
150.819168
63.856808
145.520523
141.314331
90.176697
148.854736
141.119141
161.513931
-4.855065
127.962837
125.273544
152.427551
155.141617
146.385178
116.959946
144.681168
141.318054
179.551498
169.553238
147.610291
-150.634659
-137.897476
-150.663528
-154.290939
-174.665298
170.317719
146.559753
-153.147324
147.529999
-174.233459
-161.508789
-146.931580
-139.537735
27.587263
118.311203
-162.252975
-149.673096
57.701832
55.497688
139.543762
158.563705
140.869125
140.821854
148.510513
146.727371
127.810478
134.069214
151.725494
146.839722
139.351746
132.837769
-178.425034
138.474625
134.613403
159.523438
150.216568
22.178738
29.884802
133.673569
171.546478
144.770340
114.563766
145.119324
4.843875
146.598587
133.584747
139.216293
117.628716
149.862259
160.580597
137.195572
-140.556732
153.795441
118.282120
137.002243
143.165985
151.102661
139.526123
135.285583
151.709442
138.699768
149.512054
165.431870
143.579285
135.613953
130.149597
25.446642
138.678741
136.060150
147.398209
154.038101
149.781509
135.630814
150.535797
127.229477
162.514343
141.475388
147.256363
146.758789
144.913376
135.090912
132.235840
131.851120
157.475769
137.874207
152.762009
142.877701
158.049866
-36.321152
23.543896
162.237610
143.117645
139.798508
145.975235
129.398682
153.921387
127.350357
121.483543
141.267868
137.151443
-6.778038
4.418053
-28.168331
-46.304607
128.114807
141.312134
166.074432
115.108055
144.014481
129.274109
173.260193
138.991989
162.909302
150.582291
127.407188
130.790344
78.804382
145.504715
163.077118
141.548264
-147.692154
131.374039
147.427902
129.900818
139.674423
148.054520
141.650223
140.959641
126.564217
130.969177
150.539108
135.667343
176.611053
166.351181
154.677307
131.439728
118.041260
129.676865
119.556046
158.438736
152.469269
128.573807
124.075432
143.186707
141.294662
126.773880
140.892151
144.418549
156.833466
156.271332
145.433517
165.074570
151.919205
151.873154
-35.138206
26.325588
54.075115
-10.949382
-7.520761
2.715628
143.858017
162.425674
168.949036
157.098511
-0.000000
14.398351
-27.030741
17.183228
-34.311604
9.012121
-44.734779
-44.019009
-15.376085
13.577668
-16.511404
-38.411236
-3.226646
-20.290489
-7.749295
-1.860568
-24.669947
8.404198
-0.135621
5.680616
5.798801
-102.862549
14.110583
133.209259
111.993179
149.960281
140.153320
-11.669489
-12.047599
-39.221703
14.372974
-178.284897
142.983719
147.856613
156.739624
135.224792
130.329285
159.637390
153.970383
117.243088
160.887314
21.074484
-21.719395
-24.309937
-12.892289
3.890078
-35.828678
-37.922882
155.021133
173.755859
139.351578
169.049118
143.664169
161.570892
157.404648
165.832565
135.771286
-13.574234
-43.618603
140.149597
116.757225
142.273163
137.060699
158.060547
1.465803
-19.043821
-3.227374
-26.095610
15.732153
-51.050861
127.368950
122.539185
119.866455
5.678960
136.348709
138.718430
128.401123
49.706322
-41.461708
-54.609028
16.486404
-6.737029
-51.153831
-28.960011
154.503815
165.044586
129.913544
140.283356
151.621017
157.847397
152.202545
158.861237
145.322647
146.935608
153.362183
144.800735
156.660324
154.179611
152.608826
176.019257
167.204834
-0.958996
24.035503
-5.290428
4.846462
-17.886349
129.275177
-149.195847
152.383072
145.190750
145.881912
136.037491
149.639801
134.159485
174.349930
151.042786
160.361816
148.564102
146.610443
-178.740707
153.183685
160.337158
6.141748
-41.037560
141.108810
142.903625
172.514099
136.676010
150.767578
132.593231
147.638031
163.171661
168.712128
149.077744
139.662003
106.309540
151.658768
163.626709
144.174911
107.280922
144.231354
135.106674
141.189484
140.013519
-149.941055
145.487289
143.833511
157.787827
150.813141
140.414520
162.042252
147.418747
138.412872
136.476532
128.546448
142.638336
145.501434
154.267868
141.251801
143.893784
-33.049561
160.950912
172.059464
161.203003
146.545776
-175.098892
148.478317
138.041504
119.842110
61.579304
-19.010397
-5.804477
-40.718662
6.333789
-25.864544
-44.301994
44.742733
33.033237
10.516982
117.899223
128.153366
154.944794
127.416336
168.476685
132.858871
129.813141
144.466110
-1.629068
-45.953270
5.750196
-19.513456
-39.964863
159.037186
140.267975
131.464554
170.271683
148.933578
155.270798
140.599411
138.104462
131.306900
145.969833
141.080231
125.487724
136.500580
166.073822
142.999298
129.823883
162.719559
125.387230
152.496353
140.634186
165.785812
143.584000
140.699097
134.026993
143.668915
142.719833
152.573639
-155.314499
-133.632706
150.135666
147.899841
126.434196
132.548264
154.777390
149.775620
132.392914
146.901489
155.092682
156.004608
142.905823
89.777931
130.600266
143.669586
176.099609
143.092377
119.335121
134.832321
162.225342
139.197235
127.655380
120.982971
141.843124
134.719238
166.731766
157.648956
163.592682
128.031097
103.650352
134.318893
165.189880
123.097900
148.439789
161.379105
149.942520
137.793015
141.585358
148.259125
140.416260
136.118530
150.341858
-13.952446
-12.588210
140.141266
129.482544
151.056366
150.653564
147.780884
176.238800
161.002289
160.325241
170.776581
137.780731
130.010406
157.201065
140.000076
130.708344
150.785919
147.513123
157.039841
127.733681
161.077408
150.297913
143.968597
141.128693
160.654465
137.001556
147.047836
138.443115
131.913834
167.684158
151.542389
107.716019
170.472214
141.424377
129.842789
151.639984
-179.037125
105.153511
146.777267
151.962219
153.173431
148.232742
160.045761
-173.594879
178.416122
123.323196
128.449753
126.702980
57.838448
-13.002839
139.820526
140.108475
-7.109174
-30.332092
98.163689
159.005478
165.698380
155.678833
167.936172
105.452530
147.501785
159.081711
146.234375
169.858139
153.172318
152.558929
140.099213
165.097260
167.722839
137.830704
122.223663
-31.289351
-21.980844
5.407330
-2.524605
-38.741936
-1.546236
-13.419746
24.476969
162.659439
148.972870
128.713013
160.120132
165.237640
152.230698
145.068161
149.641068
152.000717
65.941902
143.183792
156.002869
109.078728
136.494476
131.388824
165.113770
160.790375
149.582886
118.571083
144.482239
164.487976
135.602646
-172.149185
-8.748597
27.951925
-20.578072
-3.022455
-43.689449
131.527878
178.561401
126.609764
148.578018
152.471039
131.413605
127.177025
11.170926
6.971110
-29.808577
11.176582
140.419144
138.949402
144.887253
130.867508
134.707123
131.145065
141.560806
144.860016
149.897369
167.270279
130.990051
155.631393
9.998670
-21.690435
-22.063698
-16.667606
164.156723
-6.856351
1.631589
-45.002533
-6.049090
4.325041
-43.702610
-44.296719
-34.898445
19.617445
-38.634666
-65.238258
-3.759579
10.647730
3.626822
-9.826653
-10.718288
-8.249929
12.922041
6.482619
10.488673
-10.495613
4.998025
86.221985
117.337631
145.588272
164.361450
127.708687
151.244858
114.271194
152.015076
171.710938
140.328171
129.086777
135.069183
-38.584347
-1.190254
135.701767
141.126694
146.931656
162.352356
137.570770
135.581482
154.713898
146.165329
154.498550
165.720093
131.989334
144.415009
151.022858
145.431229
164.029907
172.869766
156.891861
166.152267
140.224197
117.655235
142.317017
131.111984
122.555359
86.122192
160.218933
152.296814
138.038223
154.317673
164.217957
163.858597
173.269104
138.794144
141.810959
141.697571
121.864296
160.441849
146.362762
155.551407
133.159332
148.202560
160.587524
146.341583
27.991600
33.359882
-11.489347
13.598527
-3.174223
-2.631729
-18.564722
-9.879738
16.464428
142.234283
146.461502
160.107819
149.750000
161.673096
141.936478
139.543320
139.649063
135.204605
150.303207
167.486938
158.061356
153.169952
138.895248
160.908463
4.491261
-37.333874
6.910718
-47.707771
-45.290211
10.488317
-15.489635
138.475113
145.630310
-174.826324
131.768677
152.892029
154.322464
144.734116
13.791358
-33.299114
-37.750622
-8.793569
168.375702
18.111183
-16.500200
146.531921
123.183220
143.043274
141.316071
128.099762
129.412476
161.297073
136.392960
132.656158
153.613129
151.971497
103.215919
142.571075
171.209930
154.470245
133.165070
-2.208328
-41.439720
-25.290737
-22.083635
136.692581
154.964081
123.022453
129.802780
125.309837
141.373383
145.933441
109.596016
164.158340
141.505508
126.269180
134.664124
118.180069
-1.276409
22.513866
1.148588
5.890558
29.148081
-27.484945
-11.535001
7.021019
-40.973595
151.475800
163.693802
156.015564
134.702698
148.330551
163.378937
145.245361
151.079926
136.379288
156.147446
143.461624
143.579224
8.586088
6.723099
163.699234
122.957550
127.269363
164.483200
130.095337
152.392242
122.357460
147.337509
155.036636
169.559464
117.561729
158.492371
156.083664
134.626663
146.819260
-9.468238
-27.176064
13.201742
160.966568
146.872253
116.620979
133.570099
160.318832
155.736099
145.885483
143.022675
138.555618
149.953018
129.896957
126.326569
24.406277
8.491510
-4.920716
140.732346
118.813774
153.636612
161.201080
140.537430
109.249565
122.376671
160.095444
143.068130
127.414757
137.727859
150.986511
149.750885
154.485489
142.199860
160.128036
3.390093
83.296829
136.534607
152.602386
153.565414
153.882538
130.643372
160.542313
124.440933
135.169662
122.176659
134.670639
144.445602
149.110016
157.570267
92.340332
143.941010
154.448578
171.816986
159.751648
121.146400
150.692505
160.215271
125.961464
127.536674
141.065872
143.887375
142.103333
161.893478
128.879013
128.384796
174.288330
149.051392
124.359116
-1.575574
-57.647640
119.566414
140.238190
163.991592
126.383492
147.110382
130.265717
-7.268035
-13.874730
-42.710232
-0.795739
-3.385296
29.981432
-43.736927
9.273939
16.457016
-9.435110
-47.909370
-29.310957
21.303431
134.559723
146.602905
43.213524
179.107132
158.475891
118.837646
118.341888
136.630264
139.732468
143.883423
170.269394
152.062485
117.726089
139.393829
155.541000
126.224487
112.759132
137.134949
141.722809
128.154892
136.041595
141.582703
176.347656
140.783218
119.320518
147.145538
144.378922
146.075851
156.854568
142.452148
147.292343
146.236557
135.421326
156.077164
151.321228
128.235092
140.255020
155.459900
129.040665
169.429871
120.952972
129.590256
156.820541
111.741310
154.858688
159.890182
130.161530
117.178169
116.814041
159.422745
147.895538
135.368744
-7.713985
17.363281
-45.292553
14.662957
-34.877968
-20.539249
154.695068
141.516006
116.338387
140.860947
122.296936
143.369156
161.887253
167.284073
158.586426
155.898193
154.812653
143.050003
146.892990
163.008591
148.215866
139.033966
143.118027
173.693634
147.125610
120.877892
139.824371
152.635101
148.151123
152.701050
143.666321
139.060776
133.512009
158.552048
146.139481
18.984859
-14.943927
67.760078
144.062805
144.523834
-28.345682
10.765579
-12.419478
136.398819
137.694977
140.524231
147.586197
142.925339
138.339279
136.557693
147.599579
120.473633
159.929642
132.559891
164.358948
173.444687
143.289719
156.069489
152.076797
158.341675
165.037155
138.104431
154.884369
105.695091
133.330200
129.173767
126.612083
123.677834
132.281967
138.095352
142.447388
-9.572202
-39.400940
13.056219
-43.571259
-26.318964
-17.636757
-45.629730
16.173655
-71.497910
6.727036
-32.693123
132.337540
141.176514
167.766861
145.610260
170.611908
128.246460
124.878387
154.175140
141.337814
0.804056
-31.169680
6.504633
141.350601
11.022427
135.216354
150.494736
142.436951
150.587769
175.043365
-176.854889
166.409912
132.876480
157.769806
148.576141
152.798492
163.535049
147.005600
176.053787
163.267502
151.043823
152.934433
140.493210
144.818573
145.050293
128.135269
145.447586
148.243164
-13.822696
-17.565323
-43.930908
134.167175
166.110046
134.481827
127.791687
164.286331
170.816360
115.136536
141.270599
135.308533
151.438751
151.355789
141.874420
153.255997
129.218414
132.877106
149.148331
134.852249
159.995346
138.875015
155.240067
-19.537724
9.918553
14.946231
137.148682
162.184250
140.968399
120.042290
128.438522
133.346649
138.379730
124.847054
159.670486
133.181137
124.268700
168.487030
145.922592
129.559143
139.051651
146.837997
162.216080
146.308487
159.168579
143.006195
133.599091
111.381874
132.003311
141.717972
144.543182
147.366364
135.740311
139.483505
126.203957
146.764389
156.213593
172.757950
155.162888
145.042603
143.298706
138.437653
133.802002
159.785812
158.239822
149.319702
143.451416
168.409073
138.812881
142.738663
5.391506
3.911413
-31.440475
-40.260967
-30.828903
16.342796
144.567245
150.622192
138.606110
136.803909
148.784515
145.017914
146.979965
136.215515
126.640701
154.495010
141.331482
142.071472
166.197632
107.376167
148.341049
152.284119
92.262672
6.789660
165.172974
-9.274194
-2.377264
-23.164700
-16.043123
8.628986
75.963669
173.834579
138.028915
130.076385
167.752045
142.357162
146.043259
159.837021
147.692810
138.228699
11.188152
140.306488
164.568069
132.688660
141.057434
148.376434
143.413223
-143.524521
130.427628
134.170670
147.236771
128.339935
146.903244
153.949600
153.215317
150.545319
-171.537857
146.851379
151.158798
109.504417
166.465149
140.447647
165.106201
155.408279
139.949677
147.124405
130.004471
146.996536
149.843933
-11.733324
36.050613
-9.912227
-14.538904
-6.295506
-4.747182
-23.400141
23.260998
138.184921
116.245430
130.299072
149.367004
124.033127
143.873581
145.348923
164.548645
162.153107
113.506676
160.023407
137.724533
149.721024
161.769669
136.318527
143.948456
153.031708
160.648804
144.804047
146.654648
126.981216
141.649216
146.048447
129.989532
130.219513
155.443588
122.806519
147.188461
148.717194
150.594818
139.020020
164.537399
133.426178
126.157547
134.217178
132.250320
147.289017
158.445114
112.908302
157.853424
127.241882
166.469711
144.010864
152.687561
152.026138
141.662445
139.598679
144.134216
126.955673
131.814972
155.649780
150.635803
144.583710
148.630157
163.334885
153.231689
147.373169
152.112747
127.918617
165.396118
149.444946
148.453125
142.739853
141.147400
150.373016
153.554810
152.516373
118.012589
-18.255804
2.416784
7.933750
139.123657
138.000351
160.058258
132.024414
150.907837
152.667694
134.020111
139.438599
109.371719
138.607956
152.384323
153.194107
145.195236
150.066727
150.558075
113.101707
142.476181
148.430283
134.329178
150.256393
138.371857
139.686539
158.932373
-172.660156
-176.274628
43.445961
160.439041
166.270157
135.911560
143.953476
139.759598
168.009964
170.776047
140.162735
144.482010
161.861313
129.599716
149.572815
136.047592
171.816193
117.236473
150.814697
151.794998
146.836807
112.866852
176.632492
-42.301525
-24.399473
29.335377
-46.445278
-11.074871
-5.697772
16.248653
26.237942
156.107635
149.951706
136.082352
154.417068
157.099609
158.684906
164.365860
175.631866
167.689346
136.932327
154.438293
-40.388943
13.718307
165.070633
149.644348
113.538757
164.873703
-33.005474
18.365278
163.350800
145.215103
140.610657
136.747025
143.764236
149.566879
131.774231
174.658371
176.809464
131.434662
168.940338
175.212738
144.599869
160.460999
149.196182
126.246727
147.724655
149.628281
172.552505
169.885803
-31.223255
-27.708902
142.586578
140.105515
12.620559
-44.433590
17.889927
-7.722656
14.507665
-43.617985
9.423562
-24.081459
-14.776195
-13.614292
-37.466057
26.751734
133.525620
155.703781
163.577789
150.508530
147.845535
159.568192
-71.921539
-26.050745
-11.553670
-10.179002
141.386322
154.287643
147.612427
159.266815
160.085739
118.612389
150.458008
165.530304
137.240158
150.135422
152.165100
144.991364
157.079941
149.292679
157.067917
131.636597
-25.174456
-45.702354
-6.576886
43.283421
9.009679
159.126419
118.871185
-179.378494
143.668213
146.225006
99.565544
137.919144
136.884796
172.207733
10.295793
141.789856
154.075500
144.681915
26.646057
32.967216
159.355103
141.304169
116.818382
149.347031
144.014008
153.195984
144.013641
141.035507
159.476379
169.366058
148.589981
158.427887
107.903778
123.085442
165.203140
131.817520
158.246216
-36.370163
148.436569
156.655396
170.538391
136.122269
-46.803547
-28.911560
-5.352218
0.874469
-49.268715
-22.033693
-16.467777
4.533195
4.232534
-8.457353
13.510867
0.367441
-5.041932
-20.931044
-25.648083
-35.246887
140.842712
160.996368
135.059204
37.573463
125.434120
147.569336
135.189835
127.317398
140.971420
141.459229
153.336609
142.202667
-85.329697
-18.795410
-30.121840
-51.391163
-34.582241
-6.277666
-24.413639
-44.471603
20.214287
-40.993134
134.755554
134.583923
148.669983
148.293091
136.556168
141.587280
133.862045
147.133133
135.517929
154.316864
141.514069
25.947340
-19.622805
148.060715
115.443047
131.098679
-167.889862
145.861328
142.859863
139.026657
135.708145
160.631607
-29.382570
-44.183643
-46.310707
133.165024
147.870926
153.421967
157.495178
158.660919
152.287674
153.259827
145.362381
144.852905
127.243752
136.094742
137.338043
149.465622
139.065689
150.883713
133.080139
100.591476
144.475769
-33.951965
2.340423
-22.685169
-30.364315
115.477493
144.774704
128.776901
20.535004
-45.021172
6.552002
-15.117778
152.378723
130.959122
140.870407
140.072037
139.837112
155.886749
176.777054
137.768402
109.863853
135.198410
130.375275
115.276268
139.245682
146.882889
-25.644951
-37.541424
-3.568754
27.117983
154.921967
123.459839
63.055912
147.972549
-3.495248
-45.105629
32.051205
-32.908527
-38.680294
-37.683655
-42.188152
-22.632975
-2.635296
167.778030
153.259842
169.006485
136.621185
144.031387
170.070282
155.741104
145.988770
-21.090227
-33.093578
17.752218
-38.555431
-25.232519
-44.425385
41.767239
139.781036
154.112244
139.694168
143.067993
148.735199
143.328445
159.008163
133.288254
142.495987
146.634125
127.302383
125.926987
159.568588
-28.326012
7.692966
-1.751336
9.173954
113.018105
149.744675
137.396637
134.446533
136.537735
138.876022
143.296310
154.229477
144.263809
125.552040
129.469116
130.947861
158.030167
156.822571
142.930939
14.376413
18.546919
-142.902893
178.640152
-144.039444
116.442673
20.099453
-158.029221
31.800634
29.633074
127.185478
133.913071
145.119781
133.520828
172.732681
22.400291
68.730515
16.006628
172.177261
112.655418
151.115326
120.858635
148.321411
154.235748
138.373215
149.186966
24.166672
146.646225
142.513626
145.990356
159.827682
144.806564
136.311829
153.199234
121.247925
129.654053
145.697327
160.211609
149.067566
165.826584
139.653290
155.467545
135.046387
-44.092453
-8.529862
-7.952359
12.747272
149.677109
156.937439
146.161621
128.639175
24.768446
-6.663944
141.484818
143.750214
139.431366
118.843193
117.434151
160.568909
151.491486
162.818558
163.393585
112.188057
144.932693
47.862461
152.243774
177.323273
128.159012
159.558197
130.946564
139.437317
142.175430
149.616104
43.901295
141.514252
134.071381
158.986389
146.389297
141.595886
151.621796
131.075424
153.328873
131.507339
146.407852
126.109451
136.337646
111.759377
142.198868
-179.528931
123.140572
154.702271
155.661087
135.420181
114.976738
151.111969
138.948273
161.863785
143.827377
145.004654
163.300049
138.100555
139.090057
147.192978
141.743835
165.782364
144.547470
146.242142
126.183746
132.415131
142.614014
156.847672
134.320602
140.778290
152.973511
164.504364
-171.879303
127.870453
-11.942581
13.350247
14.865071
19.119829
-42.247749
-0.668518
1.830452
-12.512048
-36.432880
-14.904703
137.377838
136.606049
143.766830
153.497894
137.720901
154.848328
133.074081
157.451996
144.519165
140.245621
129.010498
149.972961
154.962570
154.394836
150.539001
149.892685
137.069336
148.997360
147.612152
17.927122
147.993317
135.657852
146.330704
150.051712
167.944290
171.505844
135.887527
148.397629
157.514160
161.454468
172.364868
146.317200
114.524887
-106.078346
7.169653
-31.028000
-48.689953
-9.317534
-39.592266
-14.767716
22.337170
144.841614
137.548019
154.316452
106.271797
172.079590
163.683212
141.681503
112.207397
139.066788
106.416527
141.821503
159.605072
140.687592
152.821106
153.817429
132.990005
127.439331
143.525452
131.947037
171.338806
121.744781
138.722443
112.889977
152.856476
133.304138
166.520554
134.167526
151.340073
131.985321
130.669525
173.871765
159.936493
135.060318
141.514893
152.554337
135.380386
138.903397
146.298141
152.402405
139.592377
141.846985
157.016953
122.562523
148.225647
152.562134
5.448164
157.987564
135.233887
-1.870221
12.871487
127.366028
157.145004
146.761414
151.694824
143.101883
157.580978
125.107994
147.292007
164.754105
152.114868
142.085419
143.217590
142.771530
154.902069
157.587753
149.484940
154.098999
148.404297
135.532227
150.931747
161.223495
138.945267
137.132874
131.248581
119.105446
143.211929
142.052551
11.377398
-46.360538
140.764038
148.945496
170.773254
131.681305
136.499054
136.405136
166.790939
151.152710
148.006561
154.328491
-15.851806
-3.248235
150.153839
142.967590
132.020676
154.445847
137.543549
146.438416
108.050652
144.300629
133.918686
142.958878
144.727707
-46.837109
120.464256
155.081818
144.918365
138.498795
146.256958
136.698746
163.641998
134.316864
135.760818
146.535049
150.936890
141.308121
143.849533
172.804276
149.754837
153.223907
167.973740
166.220276
157.279831
141.316589
145.018616
130.706100
171.202316
165.656845
139.747559
123.200020
129.640045
151.075912
123.722015
125.327423
-23.260670
59.424110
-24.934752
-13.063896
-34.135803
13.253516
154.658463
142.016830
145.497208
162.781158
-39.518261
-16.288616
-41.115147
7.650783
-5.779198
122.971169
155.331970
-31.004347
146.790009
114.141869
-2.630390
9.899422
-32.264774
-18.083490
-43.523647
-44.982517
5.082417
-35.694958
26.873640
-1.735283
-53.678501
-32.122635
6.883218
5.623993
19.719469
-37.798874
15.799611
-31.511633
-29.580130
-23.576960
-52.808788
-3.430225
20.193146
-3.112000
37.906132
-27.341534
11.209147
126.243935
135.385300
34.909885
125.867104
152.995682
139.423172
4.201277
-5.207367
-1.616768
-42.918674
15.630427
6.704755
-32.274487
-13.885621
-5.884198
-26.442471
-4.204166
-7.114222
156.525253
154.207870
139.415329
137.672760
130.760315
117.329735
150.627441
162.725906
11.895719
9.446124
145.323257
125.278450
-3.897772
0.204630
-21.379131
-7.683981
-45.574242
137.993256
154.628403
154.110535
144.329681
133.175705
140.397812
146.902176
128.614578
171.575516
148.485245
127.620544
139.805008
149.358871
21.506580
28.042019
-136.533890
-174.073349
153.423691
65.129997
116.354462
161.488510
113.505104
147.426697
153.602097
171.834412
144.871140
143.907547
132.124374
140.984055
147.421600
172.610092
164.281189
140.589874
174.068802
107.572639
96.014992
156.486099
153.650040
142.281815
163.924255
141.787064
157.202713
147.221756
164.669891
158.935760
152.748718
-178.602951
128.382217
-27.573397
1.451043
13.689619
-0.784345
-15.537951
4.112898
19.109671
144.416016
149.396271
140.799500
155.473297
135.948730
146.169464
122.909767
110.137611
148.345581
146.976395
72.943642
-41.886330
157.886063
149.159500
149.243454
112.179504
156.558731
134.978683
130.257294
162.985855
155.375519
132.902634
117.998764
145.454697
156.423386
162.662094
144.972427
160.911865
106.394318
139.281067
139.598953
157.162979
79.013466
-169.682098
166.635727
-164.190262
-123.572266
-147.275772
177.126007
144.886932
-151.774338
-179.354706
-149.481583
144.295197
-47.563889
-18.601318
147.853867
155.697815
115.383926
158.911835
141.474991
141.278885
155.769745
136.076797
144.817413
138.057739
150.606613
129.575500
149.720535
155.602921
165.143356
140.468445
148.774643
136.947723
153.295700
-34.114994
2.099843
-16.991604
-1.019140
-27.125891
-5.476040
-12.974425
-3.468312
-0.280463
-42.272453
20.732897
34.902649
-23.753386
-16.566755
-36.775848
9.354270
16.351532
8.102344
-24.132639
142.850067
161.916779
141.758774
122.949959
159.890854
137.405533
-20.025038
-14.857907
-16.548733
142.671661
162.370865
164.172348
134.079025
148.651184
150.089172
143.075165
148.695450
152.378616
165.876968
-27.394999
1.837175
-35.078686
-24.554983
94.726997
156.162537
154.571838
-7.461850
-28.197977
10.883524
62.998573
-28.400108
41.890884
-48.194210
-0.844878
118.745468
145.267029
151.585709
160.120300
175.094467
155.239441
161.722717
137.834091
145.474030
117.960365
128.326843
139.533295
14.659180
-32.512127
178.372955
144.652695
134.088852
152.010590
-159.043839
142.610382
155.465347
151.595840
134.781479
153.503632
144.233109
159.584213
165.472382
144.688492
136.610184
136.147842
132.042099
154.902267
-29.552402
162.837341
25.340422
-151.111923
-137.376328
-177.522888
-176.882462
-147.567703
-140.216583
-147.912949
-157.855576
-155.607498
-151.265945
-173.549423
-140.262405
-159.320755
-174.159897
-169.780579
34.180622
-149.581085
159.929337
-165.588196
128.519455
-155.096497
-147.532913
-179.139740
-178.916809
-164.037125
109.655884
137.610046
71.303780
160.439011
148.423065
122.181969
178.182846
146.465836
147.034912
134.370224
-21.507587
-50.510025
-49.082924
11.125513
-21.972494
-48.503304
16.840385
13.500982
2.740954
14.255386
-17.908596
125.933151
145.437683
172.222672
166.306976
161.411652
139.562637
124.904564
155.728775
2.766757
29.902987
148.096008
145.152740
-48.105869
-15.429907
-11.674603
9.892686
-12.570743
13.076295
-6.063591
122.388649
-12.504164
-2.189995
-9.061933
-0.376385
-16.893373
-10.369535
32.244282
156.550598
145.288925
147.872131
140.455490
14.660205
-27.063110
-40.762413
-31.702030
63.514042
148.851212
136.461975
147.603287
157.288681
141.299606
141.650391
152.507004
169.328735
151.056244
138.139633
164.836807
122.038483
148.657562
154.366821
121.777374
106.884453
152.705673
142.907852
158.940842
152.226440
161.369431
155.215958
146.859467
139.984985
166.296143
146.624008
160.828369
163.483002
110.770004
126.336578
150.543457
155.586243
131.160599
160.550766
-24.467529
-98.331787
14.983527
9.880175
143.287933
165.879654
133.636871
143.487717
113.154823
143.683380
149.474533
144.104034
150.954742
144.373886
143.728531
156.694733
152.485229
133.713593
133.228790
165.970886
147.610901
-3.184383
-0.641330
-7.418122
145.070892
158.325089
136.275436
143.696503
125.423523
143.922043
116.576912
86.605133
164.647171
136.730164
149.369370
135.471146
135.152344
145.717911
166.678329
128.070312
178.374054
155.311752
38.037067
-159.286133
-143.259964
-154.646072
1.761364
146.718704
156.562073
140.552216
132.828949
143.364090
145.390793
145.423599
155.008362
132.973557
132.092743
157.436539
156.873596
135.649734
176.337921
154.073486
124.689987
134.228683
137.714584
140.350525
161.993744
138.709641
152.965088
136.070526
137.997055
125.364014
153.481232
137.796982
149.149719
151.165436
123.114098
13.409560
138.980530
133.756821
125.565750
142.156647
111.544106
65.826256
177.400070
129.758621
103.843964
151.268814
151.486404
155.740479
117.741608
15.461285
-36.769630
-1.140381
8.938811
14.845676
152.404572
145.510178
129.312500
132.872528
130.777695
142.480423
127.135689
147.601135
142.898666
168.249542
133.281921
154.334671
-19.711643
68.722519
-34.671700
124.377411
156.011734
147.841675
146.206650
93.439529
130.601242
161.090408
152.143295
124.820946
138.588974
132.084305
117.608200
170.140320
136.296158
142.434265
151.093582
154.179459
-178.683731
157.688065
160.589493
136.025253
162.350632
19.121519
58.458225
137.522980
147.558685
145.554611
101.991127
130.671555
-50.766655
153.947571
157.736954
147.580521
46.909634
13.870856
128.850098
146.644547
161.374985
151.152054
158.136765
153.647385
156.482269
163.901016
133.092819
141.945892
132.808060
146.563904
148.269699
141.505981
150.147049
127.150566
129.597855
127.850639
134.272903
148.919815
141.427139
152.788696
142.816910
172.857040
144.997482
151.031052
118.046249
-28.159597
22.170340
134.759476
173.957703
140.707672
165.595581
-177.401566
159.626358
134.396912
130.413239
157.468887
149.755630
150.839966
24.085510
19.084955
19.523178
-45.061592
-41.823315
-46.411480
-7.073877
-28.734474
13.305360
-45.562614
1.662128
138.021530
132.530121
157.186035
151.826202
149.506927
134.977829
138.879349
163.328552
152.015106
135.440887
141.306274
119.929428
102.401260
147.051376
146.304535
148.171967
-179.751343
162.899246
-51.743492
-45.934254
8.400528
-37.240246
-35.255947
-5.199196
-20.935986
157.194427
126.456673
137.944733
-174.609543
140.524933
156.343811
161.908249
155.902008
146.790924
140.246460
144.307083
129.054306
148.298203
146.798294
157.564041
170.074875
146.365692
159.131760
127.572983
147.948105
134.791199
125.686966
144.459885
164.711746
148.304092
140.505417
153.067368
146.555511
132.140518
151.634842
118.447006
123.224800
145.420044
148.372269
165.945953
146.601730
133.610519
126.291176
142.594650
147.657928
129.487900
161.467178
135.420288
114.098602
145.748444
162.287888
142.639511
152.906326
-167.105179
136.640137
138.272171
-7.047845
150.031494
153.120285
153.680481
159.766556
115.261841
136.608658
132.409912
126.656784
159.584671
148.848007
171.817719
126.224113
150.921356
148.923828
168.153397
147.895386
143.365509
168.187637
161.643616
-175.706909
133.311554
143.203125
138.836044
138.438385
-151.882584
-156.258682
173.516037
30.421709
149.303833
41.643394
73.243317
35.045418
153.040680
144.628586
144.123520
-156.479782
-172.482361
143.180435
-153.332153
158.014618
148.513474
94.525131
156.847168
137.600998
132.037384
160.138153
152.315430
133.278137
127.652298
143.281982
136.724411
144.884415
143.268723
148.891785
162.765839
-27.256165
23.846121
-45.271545
-41.889824
-12.833811
2.866281
-30.618750
13.821295
-39.982685
-42.698353
164.586914
157.686447
152.831665
141.874725
149.176056
130.386139
134.825211
122.560905
129.602554
143.449585
157.787704
120.867310
170.433121
148.887802
122.368187
155.261429
162.661758
146.559174
136.076752
151.195633
54.917061
3.428283
140.050568
127.673027
139.598526
136.274750
158.032471
-6.443328
16.138689
138.086853
-17.120787
149.234268
137.695938
146.010132
154.611099
142.672195
160.871292
164.102097
133.561142
144.951340
-26.786043
16.258331
154.810730
148.583572
148.706207
126.770027
146.324371
139.883408
136.484833
131.404465
130.768616
127.820564
140.820221
162.482712
153.479874
156.348740
122.282944
143.059052
175.499619
141.253555
134.665863
158.543137
130.470581
148.207687
162.921494
144.278900
10.147182
3.518474
-15.653912
-34.138676
146.084808
147.111237
164.444427
147.777802
129.066360
164.065445
43.585041
64.981773
67.616188
12.616056
23.134834
21.458174
-156.868637
158.183411
-171.443497
-150.542679
-155.981812
-154.606323
150.561234
-146.341324
41.223087
160.337524
146.455017
149.512741
130.793259
132.038895
147.444672
130.757095
-155.764023
149.347290
99.913712
-36.981873
6.170695
146.433884
163.240005
163.773056
170.549637
156.599457
143.675079
172.536407
172.608139
170.622681
141.367035
161.966751
147.822800
147.491837
137.789948
115.848595
141.198013
119.478905
146.505371
142.678818
149.354813
150.398376
112.058266
140.898560
126.507675
123.879745
128.210541
153.143112
141.641556
166.720734
146.089264
136.405258
135.221054
120.806656
174.664520
72.081398
118.613785
120.050034
146.720047
142.955475
139.934128
124.865990
148.317719
155.081192
134.558701
149.231537
151.797852
152.705261
149.416336
147.981094
148.233078
-178.428024
-158.311829
-142.378845
159.087753
152.861496
112.192459
122.028519
149.208450
157.352448
106.177414
41.345268
-27.675083
137.202667
145.032379
158.570755
137.344803
145.431931
148.944855
143.397827
147.236557
144.158844
151.622986
137.019119
149.331116
153.054108
167.230957
127.093231
164.744095
162.301422
137.933594
165.185715
147.427200
136.696182
-5.654403
24.739590
24.308401
6.571696
-31.203407
3.176320
163.711319
142.039490
169.998840
138.009140
161.379181
132.987061
142.164566
158.815872
114.006767
169.316498
-34.347504
-3.504758
-18.120188
10.668853
8.578559
-26.933071
0.474778
7.220941
3.065607
-13.343294
32.077290
168.223694
145.116806
143.876114
146.872391
162.669617
146.872849
153.350510
144.101944
164.950256
110.769424
119.964081
148.107040
123.906616
142.834915
117.559845
136.615417
152.520554
141.533997
153.312164
154.598801
140.688293
161.638138
143.399704
144.742310
154.739456
132.906799
178.011795
143.041779
154.729767
146.399261
150.100891
145.335052
146.753128
146.963867
156.134262
149.309402
123.138527
125.704681
149.662857
151.537933
152.028702
-2.048800
24.659193
-44.568562
-38.058708
-7.427928
163.376785
160.044403
150.183044
153.143738
129.599503
-2.491279
-1.196158
10.122049
13.883614
-50.332874
9.137639
140.922562
135.581070
173.616531
150.866425
116.954521
153.732193
144.502670
165.352554
143.761124
149.347900
10.263872
-13.364868
-38.348938
-16.321507
49.793575
-2.829439
117.783287
152.717209
163.211105
131.209641
123.291573
166.266678
158.007492
142.778885
128.022247
140.412720
147.040085
125.137894
152.476257
149.303055
167.581314
47.256824
6.410532
140.037567
162.375031
152.666458
-36.807747
-22.517239
-8.119433
-32.585243
-30.841068
-6.143886
1.959246
-31.887033
-26.637627
8.940812
9.499102
7.868561
34.117832
9.996899
147.422958
162.996048
163.046997
159.446274
150.219681
140.828003
9.273155
10.438673
-3.090412
-1.697774
10.618950
39.358753
48.735828
164.155670
152.353287
157.352875
134.345261
135.271149
133.934998
109.297256
157.407837
153.671890
-179.042633
147.186081
70.356247
141.598022
141.436981
145.402985
21.271673
-40.012375
-48.649330
131.790863
129.666321
147.696091
155.829697
161.975281
136.621979
145.370361
139.238556
161.116028
145.213181
165.990341
146.613647
124.039948
148.356186
160.887100
146.165237
141.713409
157.302643
152.440933
133.176270
144.323730
143.110184
159.442474
146.842209
107.163322
126.802124
-26.720413
-39.717533
5.197575
3.560625
140.301743
142.843292
153.758667
150.691864
142.128677
122.410728
138.536453
136.306122
152.100372
141.506119
152.398819
158.966660
128.597229
130.646683
127.112366
143.568253
135.750488
119.603271
120.055542
138.041275
153.418900
147.140076
166.034805
142.822601
150.269730
173.517288
8.375502
10.255033
-19.473822
45.269245
-25.306400
-2.245069
5.007424
50.083855
-1.544717
12.608377
-46.810646
-40.818081
24.523687
11.901864
-37.861420
134.756470
149.412720
116.202019
135.026367
124.277946
149.620865
146.807693
132.952133
138.102982
128.310150
133.317062
163.250397
131.734131
111.281860
147.316879
131.032806
144.097473
140.039536
142.724167
153.071472
112.098831
142.393646
160.727997
116.629257
163.974350
160.754379
167.591019
104.215691
128.426941
145.880554
33.445438
153.588699
130.119217
145.678528
130.227905
138.514465
127.162636
142.172531
129.779160
157.809311
6.538340
-24.495880
12.083248
1.716460
-50.085648
-37.642391
139.586304
103.651421
154.960434
130.934631
146.002274
138.077927
118.050949
133.653824
155.930267
142.239365
154.702866
151.446030
148.151245
152.296051
146.099945
125.374313
158.510361
93.758354
138.856567
158.487595
-16.959356
1.104821
-11.283324
10.582899
-39.492912
-0.740457
-51.390972
131.878723
153.075729
149.208542
-157.899704
161.339737
160.851593
144.446716
153.342041
125.353294
142.486801
112.804993
147.555756
147.788315
141.997681
143.377304
160.464020
168.484482
134.048065
167.320053
158.453598
134.554794
159.188156
135.124496
147.714218
156.292404
144.933258
145.090088
169.241516
149.083786
161.675644
125.010353
157.471359
143.727524
161.672913
153.784546
115.397430
172.137466
151.796799
127.045692
137.890472
133.804184
144.996948
121.360764
144.652283
158.206726
142.350769
146.006302
136.138672
118.156448
135.103165
148.200500
178.560867
157.511429
169.998901
121.547256
-9.752154
167.592010
137.693344
121.074539
149.322296
75.380371
171.864899
146.587952
137.382370
141.726410
157.319382
141.136780
152.527847
76.216042
-21.505863
-46.754841
143.604416
140.818436
128.146530
72.137215
-2.770928
148.606857
133.644699
148.163971
155.172745
147.862656
171.363449
135.315216
144.210281
124.472061
130.862335
170.142670
150.084381
146.887146
116.731819
130.761124
-8.777335
26.211588
-12.861717
20.426634
3.067075
-47.510723
-5.033532
3.690614
-4.538205
-52.038025
23.822102
33.061180
169.720657
160.344208
136.701263
151.808044
147.260574
148.805557
145.567856
143.543533
143.510895
10.513409
160.514908
134.613235
130.999969
145.254517
9.981700
-19.481319
-36.073429
120.585304
144.910309
146.533554
3.589269
-17.526661
25.462994
-3.462040
118.185219
147.802383
158.809586
145.707901
15.334247
10.146136
11.083454
9.064425
-9.022733
-33.157101
-13.423101
124.355774
111.468307
172.074188
137.360291
145.559464
141.469971
161.341019
136.255951
163.148346
125.215569
109.148567
147.330048
148.752823
130.458801
155.865067
155.583237
151.148148
-2.099843
0.088469
-0.506677
145.130920
151.172409
143.701981
150.970367
146.845413
156.785660
157.497147
148.415314
17.238743
152.202744
170.208099
151.249527
122.292519
135.012833
135.607864
144.470795
127.056671
140.346115
159.347488
177.839859
140.201920
136.339706
91.747002
155.378403
132.503342
147.713730
143.480179
147.026291
35.181492
-12.916817
22.659857
16.628006
6.782667
-1.392969
-7.035253
10.775246
17.702126
8.074942
-44.306503
-19.344580
134.260971
148.911636
122.638077
152.973190
-160.769089
146.418259
125.849121
152.823425
144.981735
165.036377
142.032288
142.053085
160.188110
145.859116
107.657936
136.292526
164.462601
132.813782
125.753517
132.835281
-26.403997
-2.885476
-28.670506
-46.781662
-1.320417
164.352783
160.964432
138.203613
145.925919
59.967159
130.691193
144.155426
136.032410
144.775681
148.824844
146.905640
147.260269
126.874527
151.124252
130.555664
145.648697
169.821899
150.488220
137.375946
165.968048
161.388641
14.798981
-9.431171
16.042356
12.815702
11.436316
-34.368942
-36.784386
-24.134970
3.928797
-2.832689
129.587723
153.831345
134.352875
152.386978
166.297440
159.065704
143.647720
126.130775
126.967583
139.441849
166.882431
121.797974
150.181152
137.013885
106.443451
144.214584
148.165375
41.229561
36.139694
28.475952
79.321434
61.347061
134.164200
146.820358
151.366119
139.517197
145.426605
148.646957
137.593582
29.559654
-12.806076
14.253333
10.329844
13.560434
146.690765
160.017044
154.558304
149.446136
90.243835
139.529419
150.882462
165.482544
147.346344
165.335129
122.267212
160.900726
133.425461
149.110382
154.164581
149.969986
158.322113
162.505707
5.028119
-9.321562
-33.495499
25.564472
-31.171413
-22.710968
29.572483
29.713295
15.649607
7.741617
-46.187244
6.167072
14.952824
6.668945
-57.255337
3.537952
-18.755272
-18.905581
-2.380308
-34.301697
2.771352
21.796129
-42.008183
142.623718
-27.288315
-44.796062
-5.435235
-48.240063
155.415451
151.144989
146.305542
154.224442
92.412888
26.774561
-161.370544
35.678665
118.240730
-151.140198
154.892593
19.362028
148.229187
126.945244
133.603882
-7.500564
137.559174
158.614929
166.059479
141.456238
124.737373
140.794312
162.376266
172.091263
148.747818
161.875336
159.500137
-7.965456
-11.725580
2.515128
130.869934
158.633728
154.368683
148.990341
176.930542
142.193695
140.829697
139.004822
78.525223
159.263428
115.476059
155.710327
133.081238
132.791595
149.442749
143.063980
150.445923
144.466125
139.338028
154.872986
160.937943
139.208237
164.665359
145.037796
141.263092
141.009186
119.489563
155.194626
148.190201
138.068436
177.606155
105.475037
155.971283
158.566086
165.663528
138.619003
152.226013
139.774307
145.279861
143.515381
141.221954
130.166046
179.345383
160.997711
150.535858
124.127632
162.947815
155.453552
176.470856
134.444000
140.985138
156.044128
166.695312
158.714691
143.681839
142.160385
136.582626
154.068024
139.112671
166.562134
-34.272575
9.810350
-11.737220
-19.596634
-25.094866
6.771901
3.695227
130.040573
122.301933
133.033508
104.500809
152.416595
140.685135
136.100601
156.040619
142.414047
128.965134
161.355804
10.687413
1.279166
-56.571522
143.358307
144.683731
142.489426
154.266953
21.931732
147.068237
150.409805
158.061203
125.835686
151.767380
135.557800
167.201385
139.036499
154.612686
164.020645
144.056488
149.891266
147.254425
141.780624
167.122879
-5.554673
2.888189
5.740336
-1.502329
32.855007
-19.446093
11.176635
118.030266
154.607193
137.411758
152.500107
157.857651
131.754562
148.953522
-165.271744
148.008224
148.317413
136.723877
136.020218
155.748474
159.990860
160.746246
139.856018
160.225662
167.281570
140.687180
150.714340
175.407776
-25.828510
80.218735
-18.554573
3.779371
5.673124
6.414690
-37.831348
-46.637844
-2.343599
-30.579872
12.503580
-26.819618
125.494354
146.980179
107.903976
142.173355
135.268692
178.291412
133.376404
26.116890
151.161331
159.116882
152.905960
161.920181
147.450607
173.890305
135.963165
143.506836
150.762268
128.462173
151.292862
150.942581
128.616058
147.386200
3.493231
-8.754231
-10.687247
-30.231573
-15.945793
150.350327
143.993301
145.769867
164.791580
117.044044
-49.779587
-180.000000
133.117310
155.213333
163.505737
135.500595
130.400803
5.904418
139.159973
151.148987
111.646606
138.292694
141.741165
149.262253
141.332047
146.499405
136.182129
162.837021
137.359222
138.822464
162.431702
127.333763
146.604263
157.960846
152.603546
161.186752
150.193558
132.616470
-36.343525
-4.587700
144.550095
122.485001
119.742516
147.251328
148.251617
130.955612
156.366272
122.346275
160.434448
157.498169
169.267456
150.597198
146.415970
147.245422
136.562256
141.274338
155.529358
154.573151
149.133484
145.535965
131.974335
121.009117
151.563904
169.447647
152.180405
171.025543
133.789444
127.638405
177.204651
126.497803
130.029633
163.782166
161.315155
118.539825
38.824726
5.036061
-28.751534
-56.157753
-46.005539
-52.386005
23.636887
82.245270
153.947189
149.576340
152.021866
166.018433
136.913239
157.102203
142.967712
158.360443
153.111603
158.796021
143.256851
153.636139
143.879150
148.821121
175.753830
149.781616
156.179977
139.990097
166.687164
147.055832
143.650879
136.038818
135.567932
143.364929
141.664490
154.498535
136.320755
155.746140
139.353912
143.004288
158.135727
134.156952
137.195023
155.369217
-41.424736
3.734548
-32.775330
-0.027976
81.039062
149.857834
143.355179
139.532852
154.134857
152.722504
178.146912
150.788635
139.917877
-35.779301
-45.077366
18.124756
1.328838
19.252283
20.026106
165.338730
146.732300
174.461151
146.666458
148.047424
143.491394
142.424515
135.429901
-0.175829
-39.593597
-29.683161
-71.031174
10.046999
-39.676453
-35.630711
21.605480
-39.604038
138.912735
151.640228
140.227325
152.449036
124.252663
158.602249
145.764206
132.268372
127.784401
131.479843
158.571518
147.662521
165.389450
155.838867
137.768845
141.740799
116.989616
161.582809
146.242783
125.463943
103.307823
172.726578
142.402954
135.188751
114.879379
41.786606
7.637844
-28.647913
151.159622
-178.504578
133.931396
136.950027
133.475250
149.099594
131.345444
144.516785
150.698151
-49.198112
144.701004
153.978363
141.976898
137.805405
136.805511
129.838654
144.888184
140.380905
147.109894
127.270088
148.241241
134.065125
169.036789
123.400116
142.429413
-40.565590
26.352674
8.205854
-36.501316
-28.459351
-21.602364
-70.276375
30.608101
142.036423
144.342422
-77.735786
-39.035099
131.184906
132.862381
121.342949
128.241943
171.986511
152.669250
11.892902
12.148171
-4.371166
3.435585
-8.948236
9.319833
7.375067
144.663239
159.347168
148.370789
130.570724
115.992134
146.203186
126.356003
123.060349
160.729980
118.102486
25.211153
138.437592
144.122665
154.519592
145.787750
136.142929
-12.154531
134.333725
157.834427
141.913895
144.455917
146.167801
170.957550
153.758698
129.345551
137.143311
146.439545
130.787979
128.850372
137.674866
161.082977
108.961021
144.843353
135.355240
150.574783
150.219864
-35.537495
-40.092564
130.174026
-8.700687
-21.333273
11.002778
146.317505
145.382401
109.052826
136.357513
140.896347
162.747375
132.451355
149.951843
137.751785
161.816986
158.486893
-44.915916
0.526376
149.645737
164.215317
155.536499
90.292717
135.298462
-178.906036
147.031784
149.972855
133.161362
123.091515
166.253418
148.011978
132.736618
4.291719
8.253404
-14.426354
-31.541740
154.600525
-16.671762
-49.062683
149.096710
143.322861
159.481369
120.183731
160.769791
125.022194
149.953140
156.019424
146.456543
147.424164
155.604935
156.562622
139.616348
136.992874
154.703842
135.995529
124.032074
128.228989
162.875168
144.930466
140.721817
142.197845
-5.104074
39.235306
37.717808
141.965179
139.095337
149.638794
149.680176
157.259277
151.222321
125.813744
178.090103
131.746796
142.108734
119.774818
147.194290
160.682404
135.125443
142.280426
149.454361
135.876938
30.629745
2.419213
19.113113
129.055984
116.433365
141.846680
67.501740
19.511545
-25.399811
-18.868317
-3.867460
130.720978
-159.581299
33.616413
131.499725
164.301331
157.177475
175.333374
139.121002
151.254517
-179.419846
158.921875
167.535324
140.534409
160.119568
163.021881
158.104324
114.401718
138.614944
152.233704
122.422554
116.440788
132.421371
150.106415
146.288757
155.431595
134.160507
-40.326092
18.340853
-47.407566
10.698494
15.580170
-2.194993
-12.776677
-43.443542
106.094002
157.664230
110.514679
137.500519
152.461441
156.333939
124.118927
132.371429
159.299408
-165.025253
127.820518
146.236069
149.496628
163.434753
149.686325
143.662430
143.182343
123.281616
112.750137
139.337097
154.056046
148.698044
154.642456
130.351059
161.803619
132.163559
131.588394
115.672501
157.133972
164.358994
5.728579
-15.543036
-41.713840
164.264175
147.133530
159.069290
141.150238
157.407928
130.666504
139.279709
130.312561
155.007431
133.825546
130.482071
163.512650
18.620687
-45.160599
4.723644
6.175364
-32.479897
-32.736130
4.574959
-18.485697
117.793053
146.082962
121.185333
155.037384
150.463135
164.970123
156.916489
138.329727
147.890060
150.482178
148.706863
116.562065
55.582596
139.100632
134.355209
116.341362
135.505722
122.687813
165.293579
128.475830
141.807922
146.408020
120.706146
137.264542
121.685814
143.677063
152.098572
153.327194
121.783630
160.267334
153.710251
145.232239
-47.332935
12.989141
153.932068
19.209429
-44.298145
35.350475
-46.687149
-2.706820
-2.250206
-44.420147
10.593419
21.300751
15.671000
6.121958
-28.969221
132.582397
136.035416
139.827667
132.042343
134.004288
160.054016
147.814026
139.321625
143.036026
156.398026
107.147896
-31.090046
11.353450
4.701405
-33.892647
-41.078899
-40.443790
-16.527403
0.927673
55.004120
-39.548134
121.121651
129.161652
142.326279
167.404755
134.743759
151.852386
144.655579
149.768463
126.491341
152.437790
134.714020
146.348923
136.192413
116.360176
146.782516
168.649734
145.928055
131.071304
132.652832
158.018814
138.111252
153.448059
127.424164
134.380173
132.825882
135.035202
137.753876
123.239212
145.712112
127.768532
-1.301910
-29.988743
17.954218
12.398103
145.670898
134.180405
162.315170
97.791275
155.415863
15.934600
-24.785395
-46.266838
148.485184
135.585114
149.002625
119.831566
161.987793
151.247681
139.122879
128.533218
146.747406
141.171722
119.498497
154.744888
136.050415
168.276154
116.569519
133.779877
138.247116
163.771667
149.751801
146.928894
155.428268
96.221298
-12.819058
3.031057
5.724916
-48.946915
26.451639
-1.777292
-2.606018
47.986877
160.548676
142.848251
123.672943
132.826843
140.099060
151.999588
129.278168
131.345963
152.378555
155.388153
149.869644
148.492706
144.535217
165.667450
145.463287
140.715103
129.902298
123.184052
115.418922
141.370438
157.761963
138.781525
144.816071
155.783905
128.811111
157.664642
159.878357
140.127991
136.917603
158.072021
128.681229
123.066917
143.053558
128.956772
144.286926
145.245743
151.576019
106.745331
138.087082
135.335999
143.354767
127.672623
157.187195
141.051056
4.574445
117.337631
147.885422
144.471603
126.513405
143.701447
146.890976
138.720978
130.078522
155.479935
139.914230
155.570740
147.118668
149.213257
150.737320
152.177383
157.315002
143.747955
175.150528
131.373734
97.592468
3.920065
124.675957
171.191895
150.094315
-174.380005
159.284241
-127.756882
-123.094124
177.146439
16.661531
141.416122
150.714233
131.631424
142.861237
145.392227
143.751343
152.066559
159.457367
138.279724
148.126801
144.793549
147.166382
142.374100
142.592697
128.050812
129.932327
118.617058
137.556061
175.103668
152.941589
154.110916
164.621628
137.637543
174.613129
150.823868
150.440536
143.365662
125.036362
145.239639
138.495117
123.956055
151.647491
158.045654
55.953201
-25.562469
8.377190
-38.148819
-42.919579
16.059834
-29.308054
127.790321
156.060913
166.321991
146.381851
152.734039
153.559631
149.463211
149.089935
172.463593
147.764832
146.748352
159.265640
179.903076
152.718872
49.319836
150.537231
149.974869
138.927628
-25.366341
-49.309734
-11.898386
11.929883
-6.617373
28.456249
5.114697
21.648911
179.718140
121.866127
146.429138
110.520233
163.730881
108.459694
158.346786
148.134048
131.117584
163.094070
134.696396
132.565689
138.786301
126.366104
-177.697418
142.556122
123.389381
136.341476
144.934555
130.835159
129.344574
150.814636
132.516922
106.922661
152.577271
-39.793011
24.499428
124.943825
172.920120
148.717407
156.835571
117.851410
125.216431
151.175552
131.779099
-6.165260
-15.551788
8.658890
3.423712
-20.787247
60.470955
-4.745201
14.200877
-9.373517
144.391922
-176.524338
134.364792
156.789169
144.480103
146.125748
147.895584
-11.184948
157.597427
165.151840
152.686127
151.903198
141.420395
136.223801
-161.869827
161.872833
122.201752
132.512146
-42.106586
-38.281261
35.777760
11.877481
5.317176
67.740829
21.736580
-19.774717
112.026260
141.199814
152.938309
140.747589
136.207092
128.571182
162.135452
162.529922
125.893181
149.108429
148.590225
-147.526199
-150.924606
36.088974
26.790552
120.840561
145.458038
166.539536
154.980026
123.843109
131.892502
140.182068
137.243622
140.564499
-170.932571
144.810181
139.604935
132.906677
122.315430
142.917847
27.910841
-173.019516
135.396164
151.683777
145.006088
146.307983
152.459137
150.550095
136.797684
151.426910
148.181442
-163.376694
-161.859650
-157.980453
-170.019089
11.587893
46.889500
129.587311
161.579132
156.578629
126.551514
147.499786
158.571136
146.937469
151.658539
131.990921
149.168442
128.995682
163.620621
-174.509155
145.383362
174.806229
144.688034
142.468033
134.349716
-14.403801
145.785370
144.879074
137.026123
173.981430
127.745773
143.643372
51.095978
32.268440
-32.303726
-37.074516
3.400876
21.320953
-40.342400
-22.731764
-13.064562
5.908134
-2.044592
6.391232
139.041138
141.280304
162.631454
144.568802
143.620804
122.701881
138.317719
148.075500
128.543976
160.257996
161.450653
159.335220
145.697479
-25.371864
1.515170
7.892025
134.888397
157.489517
130.427917
137.332672
111.514748
156.114594
-158.407654
-149.026764
-172.155640
179.716064
-131.079880
-159.170090
153.498718
155.027924
141.628876
129.569016
145.021805
150.138245
154.477020
136.492142
-179.108688
154.453629
165.037643
125.297699
163.377060
149.047318
146.472458
142.590714
145.067627
157.427780
141.818085
162.406357
158.636688
152.451218
4.760533
-9.924361
-22.321348
155.737885
114.824051
158.182495
-12.161600
-8.706149
17.509018
-26.047508
17.982327
22.393406
11.616166
-42.850666
25.686882
-21.723639
-17.138189
131.890854
142.751907
166.020782
160.283218
169.184204
160.272110
157.953812
146.936493
152.431305
140.618256
150.209396
143.229141
156.880844
172.572800
161.275742
27.386833
-27.216473
12.985661
-15.655594
161.546158
153.843277
-31.155462
-21.228687
-41.312046
-3.336950
22.263874
2.538290
12.680035
23.271673
-0.677531
127.721428
149.292145
157.311218
148.941605
152.988693
157.672455
145.909546
156.258942
163.212753
43.446342
134.501190
-48.547382
6.067178
-40.476791
-11.382072
-40.674217
30.443951
8.422823
-19.667490
-52.356476
-24.813217
160.814529
154.771866
156.787384
136.436646
-33.287888
53.131805
3.150203
131.561798
133.791275
167.644272
156.700729
171.056305
113.017738
146.003677
151.280365
157.581970
161.488037
136.005936
147.294250
139.828629
167.533966
150.375153
177.786270
173.969070
155.942261
166.726227
155.022583
137.249954
143.270874
126.008636
153.081223
168.143265
154.480530
132.210693
152.510651
144.593353
143.082916
164.892212
169.353104
160.065918
123.974457
-0.137056
175.586014
-179.296112
166.724274
155.752045
139.931351
146.371323
135.614655
145.660309
168.110794
165.855896
143.362701
130.266571
3.522867
-22.038055
16.813181
123.569344
134.790314
144.198853
140.524963
132.215805
156.996246
118.576805
128.864410
128.839798
146.931534
135.334839
143.695969
123.454750
168.589813
172.917969
136.729843
11.442240
-7.489333
145.555313
130.847076
125.209518
145.837112
154.191177
169.452820
152.862518
155.456360
154.409256
167.600571
164.127365
149.670990
140.258209
141.137329
147.425888
171.900238
142.383301
126.091705
149.264603
127.235077
170.340591
145.644318
141.233688
-37.144493
-10.624638
-44.795273
6.327627
147.626877
145.948807
165.415665
148.424011
107.546585
145.019775
160.212906
144.321152
129.978012
131.224594
130.264069
105.866745
148.185089
121.442917
129.003036
179.452835
139.417252
150.754501
150.994690
170.353455
7.799534
17.613331
142.870499
156.525055
142.071686
156.965439
89.520782
124.554832
-180.000000
147.184586
154.706375
162.319427
146.539322
147.009949
-3.605108
22.884779
151.838348
160.892334
145.049774
157.809296
120.767616
154.811630
114.442635
147.257401
134.088989
157.073135
156.826569
139.632874
134.932541
141.455429
146.612534
150.343399
138.615265
112.496719
142.386002
141.300629
146.434860
138.242310
126.122261
158.411636
9.859874
-12.996113
158.446304
157.213318
147.379974
153.791473
16.652691
-37.626156
-15.049667
-12.914724
23.491508
-45.988941
54.772793
132.669968
157.179031
137.385513
149.423447
116.883682
140.359451
150.245499
147.944366
141.364395
16.923609
27.726231
13.955009
-27.334038
147.243607
154.496979
141.429108
141.231171
137.844711
151.365784
153.845261
144.498703
142.570694
152.009201
118.378922
147.377960
154.052551
6.136543
1.159609
-10.710150
13.331733
-39.581833
139.607285
132.288010
158.518951
113.360664
144.901337
-6.898446
14.271326
-18.618666
-2.496616
-24.809490
-0.242283
-14.268278
130.028549
156.579620
145.104294
140.340225
142.959183
152.821457
158.297943
153.368530
126.823181
127.359276
158.237274
165.362122
154.916489
147.721024
141.876114
138.295761
116.016785
117.869057
137.887421
-36.329830
5.837577
-48.603046
135.445465
153.801514
117.759476
147.745972
-6.618439
49.803200
156.424759
161.816971
111.574448
12.040365
-160.940216
47.188129
-10.904485
65.048645
38.414925
47.104618
110.790375
133.323593
139.814209
120.674110
142.396729
166.568436
148.390656
138.387665
151.676727
141.099670
146.111511
141.787231
148.933441
149.794266
134.465820
148.449631
153.041321
105.575386
127.727219
113.726768
157.125748
124.765778
148.782516
144.566971
0.705266
60.173546
-41.661800
139.484497
140.737274
170.485336
126.299301
131.035980
148.540024
150.061615
140.122574
139.576233
155.014236
140.739395
155.445374
123.010345
142.915497
140.556931
144.201645
18.519962
-47.654636
19.352425
-28.978735
16.894842
6.606844
-42.583439
4.417166
13.294849
143.919266
130.313583
151.206314
158.856079
154.217422
115.328636
141.767181
136.829437
154.062210
-31.108393
179.118393
170.271347
138.445816
139.452042
105.263199
155.587265
145.136246
160.251068
152.627823
146.681915
141.063156
173.338531
151.401184
136.618179
165.090820
115.470039
136.290192
162.426636
152.771072
158.391861
135.703857
144.894348
142.058090
155.697784
135.613205
144.392517
142.633926
161.084595
-2.061465
-35.705879
-4.453686
164.594299
148.215714
122.951706
124.273567
136.191772
145.089020
146.209503
139.020645
125.861969
-37.816628
129.986130
134.628326
152.329285
173.709747
147.574448
129.942490
150.559082
145.737671
130.264984
127.328514
149.817520
-164.808334
157.826736
127.075966
175.446365
146.444489
167.492279
146.287598
134.555832
130.457474
115.628716
140.116440
133.012375
144.069031
113.992065
130.831070
129.665939
139.114426
134.018463
127.106972
119.909866
136.487656
37.679047
31.771633
35.190872
-173.894455
-141.151947
136.858170
146.693985
162.561935
110.651779
132.674622
140.381714
161.965195
152.816971
157.342743
152.351578
135.290512
124.900398
125.029312
150.817474
124.538223
138.234055
156.790939
113.935005
-31.347569
-28.452629
-21.290699
19.106730
10.694961
-19.463963
-56.667355
-12.165215
-4.171759
4.188298
146.892624
144.032806
171.115128
143.967804
-12.891217
-2.322120
13.438745
0.278362
109.197990
153.504166
133.825150
158.290985
155.837402
141.939743
143.594879
157.573303
154.610916
125.608513
146.417282
143.113541
146.209747
137.985855
136.339584
162.813950
134.902069
123.284851
8.082839
-48.861851
170.825775
147.654144
122.468834
163.697433
126.649048
149.600037
165.498291
143.235641
154.652939
141.942261
154.182465
153.888550
120.109718
150.440613
151.861649
168.870468
175.220245
148.831711
124.811577
150.866898
157.175171
135.310867
132.820908
134.670288
-177.835159
153.166412
111.481956
137.422363
127.659401
153.275101
115.758247
130.987885
155.645889
145.256256
135.143143
133.918121
144.628052
141.273987
150.929413
114.031288
-44.843811
17.511820
-12.968658
-40.225353
-46.882793
10.496831
9.981780
-8.745341
0.039565
160.795410
137.187088
105.419678
144.685822
135.106537
137.554199
158.936523
133.218399
151.386978
151.626236
147.648102
172.707840
135.571167
143.216858
126.538742
157.204834
147.208923
-175.994675
165.894272
5.842109
59.415573
-34.255257
-21.352613
12.521251
-19.107553
30.997122
-49.778679
-10.984602
-27.840546
4.603131
-5.071070
-89.760719
-9.306812
13.947856
-14.533843
-26.030130
-46.226078
-41.046581
0.769485
-45.158371
-7.713756
-22.155621
22.066051
29.216095
4.136496
164.382919
-5.431123
33.843857
6.516349
-25.943037
21.735022
-18.248083
10.529735
145.666245
157.408005
131.833023
150.008804
136.765808
137.803619
128.755081
165.603058
169.324005
137.260895
152.267441
149.887680
2.543913
-10.564680
129.421707
162.966766
145.164154
153.600296
148.145996
115.346893
142.710037
-36.405560
-17.442444
0.463094
20.714790
-84.664093
135.454773
168.330307
154.248978
149.697281
141.099060
138.942245
144.098755
158.702545
135.011597
146.956665
134.317215
125.477150
142.541916
158.031601
137.747971
142.022507
147.132294
157.862137
149.362625
139.049118
148.375992
146.915863
148.805969
-30.062315
138.263290
154.157684
147.025742
154.743027
167.222580
154.574524
144.760849
155.130066
151.674393
134.046844
155.374588
144.894424
143.258194
144.528030
143.724747
144.776352
134.552475
126.954430
173.307526
146.706314
142.275558
146.160965
-12.973207
0.702208
-41.771618
11.075351
142.168396
137.606216
148.951721
171.611221
125.650543
147.559647
154.503937
130.585266
122.405548
147.564850
156.450394
141.222595
148.866364
126.317207
119.512512
137.010040
92.752991
139.600159
145.349991
111.343964
104.180305
127.589294
-20.156935
17.205362
22.893448
3.121548
-26.346474
-39.300583
2.549677
-27.432770
10.666270
4.389856
-29.284653
0.487386
-6.201690
-40.354404
-42.169441
-47.786518
-21.760883
19.852297
-41.546078
-9.709785
136.446121
142.320694
135.608078
149.178040
151.168228
136.084518
147.956009
112.691071
131.813293
125.161804
152.840042
146.612564
169.828232
150.886978
157.356186
138.732574
150.547440
165.407104
148.464172
143.304688
139.956528
156.813232
146.268295
158.118164
131.887146
109.899406
135.231079
151.803238
161.952087
140.011139
136.575577
152.282333
128.078659
160.117584
165.350601
119.705521
130.429947
131.818497
159.222000
141.087601
162.602798
-9.862944
-1.278860
-35.281849
-49.815666
5.146622
-10.516702
4.805748
-8.137065
-24.621595
-20.198973
39.743961
16.374903
19.528112
-20.234085
2.083844
9.044744
0.125115
25.625185
-24.500788
3.448498
18.657063
18.419710
-6.217035
-5.224272
-32.797871
-45.471973
-10.700849
5.614018
-7.929790
-20.060612
-48.983250
128.022552
156.575378
160.197754
149.604126
115.424744
157.701462
138.260880
147.799377
150.312927
143.033020
161.774475
134.145889
144.944748
128.270493
141.157028
139.304825
141.523392
151.321960
-64.559647
158.869308
148.826187
152.071182
157.098816
141.444244
147.570618
122.560799
-176.398849
144.865463
150.296417
158.899338
150.141968
149.441696
145.356308
133.415985
143.412872
144.832428
153.398193
150.525726
167.190460
118.559235
162.373779
123.852959
124.339966
125.392899
137.834808
146.640060
130.496979
126.146309
164.030914
-31.373127
9.593659
-0.790805
-21.720751
-5.368011
-12.580326
3.821159
-46.262856
-106.180023
154.025177
139.618546
121.346855
150.324463
137.107666
115.756508
137.785431
149.441452
175.251816
150.217682
166.180511
165.307724
-31.011223
7.991733
147.593445
138.075180
138.094772
133.281296
163.451904
-31.206556
-22.315826
-14.407672
-2.601808
32.165077
163.697083
142.109344
131.738815
164.004303
150.563309
164.942291
120.160683
144.253021
142.250275
158.641586
158.517822
120.550949
112.474129
-178.477997
-135.905029
136.414764
129.926285
167.322983
130.308914
147.968979
142.600006
164.679779
152.881287
-15.407917
142.101593
154.544327
141.236389
130.540894
168.216293
119.352043
150.602936
157.940155
150.039429
145.308884
155.352570
130.463196
150.140915
144.197266
132.806686
140.077011
148.113647
-168.093323
-22.081045
167.011276
136.316147
147.558777
159.117157
147.530441
132.610245
130.009918
149.978256
144.059280
148.879608
154.699875
143.559723
135.485458
140.697006
149.979584
177.533676
154.068329
158.977402
144.940094
147.640152
145.252228
-22.203505
-19.520899
8.646065
172.189590
-34.188190
-16.751310
-8.889421
141.619019
119.621056
166.317307
-32.890842
-48.391682
-14.169395
-30.671211
156.198563
156.225266
-12.358355
8.254284
3.082547
-111.285202
146.261078
148.903793
143.058655
177.577469
164.807877
144.577988
140.647369
140.446518
145.108963
143.413330
175.390656
140.727554
109.596909
149.194275
116.746300
148.662247
156.142654
113.166748
-177.675674
150.987000
137.184326
169.319595
150.727142
14.817955
-38.763294
-26.797674
-5.679029
149.743469
170.723404
139.413437
-38.106964
-24.541740
37.080982
3.538450
109.606247
152.559418
145.722549
132.693314
145.076782
126.536736
149.697037
141.549225
162.725967
170.850601
148.212067
133.251877
165.055038
173.110611
161.982254
169.206329
150.321457
10.336299
128.684662
146.109421
3.699941
10.930505
-46.246422
6.324744
-10.334128
-5.298607
8.664990
39.344643
-15.437325
143.623032
148.923553
145.812546
124.530869
110.919182
140.707169
136.512177
167.905533
154.073135
144.593536
163.524887
162.220215
139.672440
141.313599
127.040298
137.449356
131.111481
131.081818
116.155090
141.744980
136.989792
134.951233
146.998535
144.847656
143.853729
118.491318
168.099777
18.579178
-18.498123
-37.121014
4.654379
-50.387669
24.358536
-15.236456
-28.799932
-2.216467
-27.094103
-38.348705
17.400194
-4.990415
7.105669
147.202759
-27.327522
131.901901
134.852875
142.513962
148.413300
123.339424
-14.183813
-39.838882
-29.770679
-10.618358
-20.006708
-41.232426
23.230461
124.812851
137.324280
128.748245
130.549866
140.905075
125.395447
139.632278
159.897705
137.684647
165.920197
120.924599
127.410995
147.388000
163.503662
126.636032
98.255211
159.188309
147.566071
153.665253
146.298737
156.394989
145.977356
142.009598
148.393738
138.087219
99.737061
153.037750
149.484726
120.900269
130.284912
150.290543
157.489304
124.564827
148.661682
165.591019
150.236908
125.292877
155.707443
164.759369
147.304581
143.185242
138.681549
144.298920
125.521072
158.574036
-19.848637
-10.141754
172.974701
170.512070
118.172386
162.267151
152.784134
147.495361
-41.342159
10.496456
28.822231
-26.907688
-3.465940
-24.731894
-5.878499
19.983137
-9.828473
-14.770543
35.045628
-9.740958
164.468903
147.352875
152.358795
151.913391
151.603058
152.758469
147.801514
134.435135
143.989792
168.234009
-155.120255
151.497757
150.100311
165.853851
140.138779
-38.122147
8.597426
162.322144
146.243240
131.586258
133.256882
154.363556
142.050476
-28.956753
155.812195
147.194946
144.771088
118.881813
-179.020996
-5.390851
121.043114
137.727051
167.286270
122.412117
163.968216
139.158142
141.635025
118.002342
139.313278
159.648239
-22.629131
1.345957
135.162750
154.072174
155.078232
132.752335
148.760559
139.575180
160.229340
144.779373
135.311279
-4.838452
-18.067221
-11.104575
134.569275
164.842346
146.534866
120.035652
149.931458
148.479767
140.162277
140.868484
138.779678
165.497208
148.366974
10.792933
172.858383
148.414474
173.291138
163.141830
141.880127
162.379990
154.717072
142.446075
138.058090
138.580170
149.246078
167.865891
150.813492
-35.122078
132.445419
118.542328
150.997055
-44.142120
-32.026527
-1.713151
68.404823
-18.163425
-39.439491
-4.307480
23.812056
135.042786
168.050797
163.664490
121.849342
144.487350
155.638855
140.100266
147.019165
143.015442
175.933731
130.810547
172.608841
167.519974
150.720901
116.104416
125.201073
151.469925
147.179092
143.649841
129.762650
167.701523
141.985443
148.866608
132.273361
147.418381
134.276199
168.967773
147.801590
159.603500
134.333237
151.302673
157.945404
149.606430
168.874588
132.784927
144.193771
163.414551
123.890678
135.795181
160.298965
132.340637
143.153442
157.003937
118.030647
2.239220
5.816082
0.627450
5.136027
25.763901
-124.651642
142.080627
156.530579
165.270996
174.907181
-12.799295
136.277512
135.494720
139.504623
128.740433
161.795013
-21.872580
3.960025
125.867180
157.864899
159.555634
14.200418
159.616974
176.961517
162.965302
-148.217804
-162.243927
-164.832916
-132.545349
131.610596
145.257858
123.282600
145.471390
103.663116
-51.613789
-14.503860
149.165756
166.498642
142.407303
143.156219
167.722610
152.495804
169.542679
119.052872
145.759583
148.514374
152.960846
102.554192
124.672310
139.829758
31.374735
18.615448
131.197449
136.335190
143.599152
-52.963497
-38.583752
-42.166069
-46.599506
150.224045
147.174652
-22.271355
-11.837626
-11.226141
14.074186
142.671326
158.745911
148.294128
140.851929
133.423920
173.844849
138.015488
126.800819
156.781021
22.700085
74.423538
-32.822067
141.191452
134.706619
137.690414
31.161814
28.798351
57.426819
161.407288
129.661560
130.297684
136.097275
126.292046
153.236160
132.764465
153.356339
129.833160
116.511848
156.106873
125.757515
153.208328
155.511505
152.865143
143.976776
117.457939
138.655975
149.140076
-170.355774
108.709702
152.316330
137.660660
-2.713681
144.435516
151.747772
160.470993
169.874634
164.257004
149.722031
161.047913
176.842834
138.480148
147.820480
143.078278
159.125076
131.681152
109.775490
149.639511
-4.633288
137.783127
153.114151
142.080215
149.004303
134.323639
143.121246
138.999268
141.677124
149.540787
146.963959
117.013268
-9.067005
-22.139914
-42.703247
-34.552063
-17.387892
-37.353760
15.807362
153.009827
152.480026
149.599442
149.202682
146.822647
138.841202
155.472839
146.399933
152.060333
148.072052
152.660675
156.924850
143.808502
138.381516
137.182831
141.026367
140.034882
40.497025
9.329044
19.887936
77.521446
22.730650
29.869936
26.617687
72.584671
-140.339172
151.785629
-158.530746
-144.459122
-171.094604
89.245224
17.011459
42.098553
31.637510
29.867544
17.649218
25.637579
-140.595062
-154.671463
-166.938004
-134.499008
-156.233902
-123.393578
-135.587875
-122.513618
-147.731644
133.514999
156.373657
126.659569
119.467758
157.780624
149.032150
141.760437
124.521278
119.334900
147.313522
161.210480
146.639511
133.769379
155.483719
-1.392548
-20.474167
-24.638319
71.465820
46.206635
175.662292
40.740601
138.431808
112.314255
148.827560
127.956978
155.886948
1.084262
-42.034908
12.243999
-24.016270
-3.000940
3.217897
24.473160
10.129218
165.529724
144.698578
154.408325
119.709824
137.746414
150.369049
164.163742
157.706116
131.126846
7.613498
7.881049
-2.686641
166.979797
179.511002
140.105698
159.934799
170.179825
167.149704
162.116119
134.150024
153.009659
153.123184
138.355286
123.746872
153.483200
133.565155
130.684235
135.775360
119.114326
131.827560
153.922546
129.202728
160.611282
146.199066
167.690186
134.140411
131.606506
145.196915
156.684021
156.213867
167.558334
144.850525
149.317825
140.278259
153.671326
128.019516
146.445938
131.229218
126.363983
166.263107
176.823181
178.541687
177.067337
144.110535
-39.167973
-6.813710
141.912125
140.153473
170.145996
134.220322
143.777634
141.182571
107.446930
153.848618
144.670914
136.834396
146.743225
107.265373
139.106247
140.869293
145.433853
159.361862
147.116577
146.552902
65.027779
-56.449192
26.697458
3.225918
135.451584
144.974533
148.380890
155.272232
150.247620
-177.751175
141.803650
152.303146
139.743271
149.012695
166.416916
134.495850
143.731537
144.064819
107.413116
162.543701
111.428413
119.332962
168.094101
132.170868
5.405445
-29.076975
-15.934464
-35.652653
1.414715
156.360458
141.638870
158.702728
136.226471
156.516083
139.533768
141.023285
146.628769
136.429306
151.714844
-8.125041
11.016209
6.843179
11.259457
-23.220606
17.586561
26.129858
7.231801
-2.975719
-48.686897
4.342440
0.864567
-51.447224
23.335865
147.078888
149.318924
126.054710
151.853836
163.746536
159.069580
159.039597
128.519653
143.865906
127.658371
110.753082
161.857361
148.732620
142.157608
145.690247
135.334702
123.827553
140.470490
38.112625
8.588056
3.798905
-47.313881
147.439850
155.499130
149.642715
171.355469
149.470993
145.660995
129.111954
150.294342
133.634155
133.660568
167.992813
148.884811
122.006599
171.884003
132.491043
146.266006
154.633072
135.908157
138.103027
-0.378976
-38.142250
-1.250075
-37.395954
4.198993
41.299252
162.711975
169.068176
129.672272
17.451601
-11.147545
143.749695
138.045715
141.083313
133.416489
153.224030
133.383606
155.748123
120.963303
138.316833
138.013657
137.585571
113.210762
125.139687
138.573349
135.997482
143.806030
167.832199
133.003220
166.700790
162.776245
143.880402
121.373436
157.557449
129.404892
144.249359
175.889908
161.840347
133.974228
155.827972
144.313065
160.335770
134.675934
174.596313
159.752853
136.857224
161.824677
143.734497
153.223022
119.175674
149.950012
135.518555
137.302582
167.169998
139.797440
143.399551
164.921814
154.699936
-10.565407
-10.590967
0.079129
-38.009136
26.895746
142.970825
140.905106
142.305389
133.180984
126.782730
124.362244
142.243332
148.080887
172.065659
141.456146
134.398148
114.701111
-18.113413
64.163452
-34.384483
7.345905
123.460182
150.801926
149.390930
138.593201
124.059372
133.027313
157.527191
144.215591
151.879639
123.903229
135.618591
159.783798
146.965607
154.101456
116.351555
13.813531
20.114235
-10.366006
-10.257238
-15.381879
-6.573754
1.919588
-33.337219
8.995952
16.895124
138.105148
136.603348
142.757645
147.266281
170.602783
109.351891
159.507660
154.721176
-16.746937
-12.027982
131.339798
120.820984
134.361008
157.760620
120.139336
173.186020
172.047089
139.294647
149.961792
146.005829
143.874542
144.846497
160.009079
133.356064
133.811111
178.537399
133.514999
146.016129
168.757675
138.125381
143.549820
157.974884
150.495880
150.522064
167.359833
111.060715
140.381241
138.013168
149.660446
157.060089
127.578049
152.552460
159.685135
155.288391
145.731110
153.734131
142.591385
134.032257
131.780243
147.882492
137.285202
139.690445
101.587395
-171.885223
-166.162247
-140.030334
-148.482635
159.929764
-166.362656
-147.288757
-148.380005
-177.172699
-160.607101
-164.610458
-139.531708
-153.399750
21.205021
54.649010
-29.481459
156.816849
135.459106
-45.308582
-6.874178
-24.137098
0.216705
9.831313
123.438316
135.960968
-46.205307
158.900299
118.824738
160.129303
131.895859
138.446060
155.088791
130.735229
121.582603
164.740982
162.984085
152.330170
106.901741
-179.192291
114.579460
141.354248
133.184006
148.372513
139.423218
153.645020
147.876236
156.741669
138.413223
-7.955198
8.081503
20.246117
4.350326
158.807327
136.532944
117.413742
173.678940
142.171936
164.445450
146.927628
125.028084
130.275925
162.445160
152.650284
127.287178
176.054672
147.681030
162.603943
138.677322
133.048233
157.526642
158.503479
-36.699913
-1.197466
-1.273800
-29.478251
-24.320055
-24.766808
146.522705
150.735077
18.206530
-15.160915
2.143567
143.483444
155.512283
140.662704
-3.012659
-27.670546
-10.687137
145.066391
150.232880
137.565598
159.997818
146.210327
134.529770
161.944931
152.844116
148.039230
158.457840
151.780624
129.762527
137.027863
149.494675
135.873077
148.282013
140.096573
163.049042
140.191788
137.998749
131.385666
143.419617
-108.857224
15.509520
-22.018469
113.800156
151.686661
132.857803
146.193924
136.930634
147.517578
167.255615
137.895752
140.664642
105.530716
140.046814
178.067902
5.319718
-46.874699
3.593031
-174.457504
161.625702
158.782532
154.352997
127.176842
165.058746
152.145706
-171.020523
168.264679
129.731430
133.885635
158.839325
152.068588
137.375198
138.483490
149.987381
156.840546
138.032928
147.249847
148.793518
140.124374
158.841843
131.277863
140.362427
92.144844
165.844040
147.266479
154.879105
145.126160
141.366928
109.080475
132.800034
158.603958
154.172241
143.516220
146.129883
7.000117
15.164088
-30.245937
-23.506842
-17.400972
-38.042488
-36.394054
3.161493
134.124786
158.371918
141.713242
143.041611
159.778580
142.611862
135.091232
156.911774
137.547104
162.847824
154.681900
118.151527
147.084915
140.769150
135.865234
153.801315
155.274170
161.629944
-168.661621
134.014725
142.329956
114.488045
-49.420391
162.811081
124.543411
131.897827
134.866959
149.991577
159.765747
111.867104
149.537125
116.692215
138.842728
165.182632
169.341858
156.764908
151.681961
157.141983
174.240540
149.175598
161.204208
150.422806
136.973892
159.235413
148.286102
170.427032
145.831436
163.964615
139.206009
61.031178
161.228806
134.106796
160.427933
171.868454
152.415909
163.082474
115.069717
123.689667
136.979599
160.670822
141.185013
140.007721
7.926200
-13.730801
16.786901
147.925095
150.966553
149.058823
171.516998
174.552689
146.317963
165.706558
137.496506
160.142456
173.783051
178.703354
148.218262
145.314728
157.738327
164.806076
140.099350
143.954575
137.112946
-47.614124
5.904484
7.633500
163.661255
129.602112
169.057922
122.697495
145.762970
158.162842
124.700218
161.049835
131.592087
143.791321
-20.570656
-11.373815
-3.583701
155.956604
160.571884
9.881508
-16.468380
145.863647
116.167793
152.147217
166.749222
162.511230
141.143005
160.065460
148.920853
152.735474
17.568842
8.676407
12.828552
-36.634720
13.968527
-6.352429
169.121124
148.588821
153.039841
147.617645
168.316254
148.634796
154.529709
169.007843
149.646957
138.388260
171.357544
139.084717
153.606628
153.496521
137.288544
178.945007
148.596191
144.216690
151.054291
166.717300
138.283615
150.731400
126.225410
143.980637
-5.019383
36.221836
146.965363
154.472656
149.623444
137.010971
148.749252
160.645187
132.594940
169.221268
137.063217
15.228058
-35.931499
11.535172
2.049659
27.142275
-51.477123
132.573227
143.432114
-39.045265
4.924020
4.173120
-4.060811
-36.604477
-7.795860
0.100871
-24.321548
-2.262870
21.255344
46.824364
-2.393428
0.540679
121.791336
146.928986
134.268372
173.280746
146.151901
150.137665
126.392082
156.036362
-17.028015
11.903917
-13.291523
-2.790287
4.597552
167.301804
141.417389
121.552910
148.337173
131.707016
10.224083
-22.929123
18.157223
-50.031868
-19.497030
-10.019910
-7.051351
-15.742415
-36.962536
-39.162235
-37.321331
1.017603
-9.364790
123.663834
137.671112
108.935356
138.141327
135.278900
140.440765
166.668716
150.176407
142.279984
175.000015
141.844040
170.437683
169.974548
146.741257
167.010269
131.145752
153.417694
163.264999
149.898819
127.425110
126.734100
148.860580
140.441803
118.688652
154.501221
154.265900
143.484863
155.192551
129.740631
152.669525
122.230820
132.275833
144.893219
142.397980
122.467278
136.707016
160.336136
126.925262
137.878662
122.451485
138.165741
146.212097
150.788223
146.183151
141.274094
-18.917833
-3.447021
24.155182
-43.978287
-32.540859
15.372388
145.156494
120.821693
142.742996
138.258209
162.779861
136.287567
131.045074
139.770004
160.671524
146.430634
140.464005
140.417419
177.717743
144.634430
159.309998
153.994675
149.355927
112.368462
158.474792
133.439529
163.765945
119.765793
163.733612
146.596146
125.791725
148.336441
151.111511
165.705658
136.763550
19.650019
-4.836306
-4.922746
146.156143
165.836349
135.841629
133.321945
159.592377
121.849968
151.221924
147.393860
161.208725
173.616959
168.879074
148.489517
114.605209
127.316864
151.436386
138.154526
136.647324
151.908844
165.305649
146.982574
147.973587
153.828735
139.260223
105.938919
155.933517
173.771042
148.233047
141.844681
147.290054
138.835983
143.482086
145.330475
142.587784
135.460312
134.906082
130.578781
165.769974
147.653137
150.038437
144.158600
143.485428
148.917496
154.743423
138.622650
137.019897
-177.292816
16.867512
-54.572189
11.549816
22.088877
-52.937569
146.440353
47.927689
141.206100
143.097061
162.436096
169.648758
149.409103
146.303101
161.214355
152.107391
152.827194
153.384232
143.599121
144.660690
145.853577
105.298775
147.110153
151.413437
144.148941
139.790161
153.460144
164.122818
163.249756
137.620987
147.567383
141.464890
133.428513
172.547745
155.557220
164.452194
140.763962
154.353821
108.086990
151.779602
141.401031
167.676880
139.329346
128.275665
127.354691
139.174896
106.870064
146.897369
129.273148
127.606384
137.584869
142.768631
0.196832
-44.399536
9.212047
1.044177
-38.012997
-25.776360
137.467941
133.574707
125.952805
135.699402
156.172775
128.209763
140.442429
147.166718
141.276627
148.828064
157.391357
118.693367
134.706375
145.220596
135.596085
17.049379
-14.580406
145.534622
138.035156
160.798325
154.253250
142.781876
160.835526
141.615875
171.810043
155.802063
119.041924
128.298126
151.740051
155.079620
143.532562
158.847275
148.785370
-16.210176
5.008637
-41.100906
27.586077
-32.510433
130.263702
158.553604
147.838760
145.501236
137.550125
150.318390
139.075394
125.554390
144.856537
138.199493
84.604057
-42.956612
-44.551567
-65.129234
-1.085885
134.151047
134.911850
143.374664
112.934319
161.255692
137.298309
164.877426
140.886093
153.834656
147.419128
156.138855
151.019516
118.799332
131.835587
150.863708
134.867126
158.098633
134.045197
134.336533
141.562378
156.096298
136.685883
106.910301
131.624725
153.767242
137.804413
127.438698
142.802628
171.861710
149.100769
127.250130
134.569656
144.098526
137.004379
141.644104
141.640549
134.760757
145.443420
35.101669
-165.846909
-166.196930
178.879517
39.198383
132.279800
144.178207
139.713013
160.313965
126.173203
145.623840
161.077271
140.958572
158.612625
139.550400
145.990280
158.289978
0.894600
-50.727020
-26.985580
5.190067
135.781021
110.195953
139.505966
150.134628
161.441925
142.147507
133.591995
140.324432
-39.149395
125.563339
134.620117
173.654816
110.726532
145.976578
-177.754669
141.737091
160.525772
135.766785
157.181274
128.125443
145.933563
153.414291
148.607727
126.390747
146.299637
133.204559
156.860092
144.958008
129.167252
158.500595
113.353455
-17.247349
2.357753
157.922623
140.901550
142.232910
131.784286
153.109039
137.713333
108.467545
120.923409
160.698700
144.210312
157.686691
157.468445
101.535957
-149.165115
-124.111443
155.170776
154.759628
142.785416
13.648360
4.101216
3.813054
168.846664
163.833130
129.720123
158.729233
132.621094
123.548309
167.797775
144.819839
131.045395
124.050735
146.536240
133.348602
31.598335
164.634033
-173.721512
27.346069
131.602158
112.018433
174.358627
173.750351
-61.699081
-11.447317
3.652966
-44.596928
-1.331192
4.912907
21.868172
14.111046
-36.459412
-41.184361
3.350826
-23.724890
-42.524479
28.557358
-16.113497
-31.118206
169.451736
142.525742
145.258911
152.233307
169.605133
130.797699
143.911880
150.586487
168.789032
153.389481
124.798126
172.958542
118.017014
150.081299
134.690109
152.420410
143.974091
155.040009
148.131470
127.676430
143.036469
126.520737
135.488083
154.050415
130.636246
156.529083
168.380936
159.881683
133.888016
143.712540
162.157715
34.191940
-45.333549
-40.400822
-8.155599
-2.602410
-2.474725
38.293598
153.968140
162.573334
170.218521
120.034775
172.942123
142.801834
149.584351
147.752563
175.929413
161.647018
147.219879
125.347504
158.678146
116.883423
153.509476
168.757523
151.275574
151.559219
146.345810
113.484161
134.891754
141.291153
136.470795
145.839722
145.810257
146.680832
133.321976
145.854431
142.984985
141.300781
142.623444
123.635460
143.547653
168.524765
145.288101
154.683441
153.068161
116.412956
124.582954
124.626686
149.930435
166.887665
147.830017
151.339935
163.791168
151.067200
151.292023
-156.226288
-162.462250
-151.040359
-157.291931
28.349482
68.874268
128.356277
156.232712
172.323257
132.922180
125.247826
131.792313
107.746155
152.244995
141.234070
139.956024
129.366348
170.353073
149.881500
150.543411
151.793503
142.037415
143.128143
158.299194
152.453156
152.413605
139.050323
-169.994278
-167.674332
-164.699677
-162.628586
-153.717026
-124.683754
-141.151947
-159.352188
140.996979
143.682739
163.421509
153.028152
170.691803
157.327423
158.112076
138.380890
133.976974
150.180984
144.384689
150.792999
101.867340
161.951813
132.263123
141.791687
-45.442112
45.481419
3.395864
-2.468310
-43.198395
-35.563927
-39.763626
-44.507271
-45.414692
-3.199104
0.945019
-14.976920
-37.206299
3.148275
-4.157935
168.119385
152.361465
132.020569
125.957748
127.746185
143.876663
157.425919
167.189896
141.799591
157.535477
133.717072
148.263870
146.393646
128.389404
155.051453
148.941101
147.765396
138.670471
145.716858
151.062042
148.799545
146.409225
144.641937
166.178360
128.391373
37.522297
-154.643280
21.322260
173.777435
168.266785
152.264389
134.666595
140.838852
134.565979
140.377335
167.985672
117.425682
146.268051
-9.708611
-1.492659
4.247500
34.332615
34.314133
-17.943502
118.097778
122.215599
117.822327
152.713699
134.630219
-34.241013
52.344807
-18.256664
-21.877394
-48.632584
0.502800
120.779297
99.233620
142.615540
120.141220
165.393295
139.144119
147.997330
151.486694
149.028198
133.003052
160.797440
132.101242
151.569427
155.276291
160.576065
130.173477
-6.961142
-35.821575
0.249446
148.281082
153.292862
143.732788
120.300323
138.289841
137.715942
134.681793
139.025681
158.877350
153.230927
135.228836
124.537430
135.496475
125.699379
150.211990
112.761787
117.196465
156.011719
157.003250
140.698883
148.002762
153.444092
126.859200
140.901047
144.851776
162.994034
149.240128
21.608559
-25.155952
-18.345921
-18.189207
-174.717834
126.983620
134.040497
162.445801
153.749756
150.587555
135.488022
142.541534
146.088974
137.749542
147.617325
134.903458
149.856781
147.596863
154.367767
96.009438
153.944763
123.923241
145.833679
137.861923
143.764465
152.041779
153.356430
167.987350
143.203506
158.457993
145.909637
143.307098
111.468796
-36.172989
-13.030510
-1.082998
-18.093708
-4.611846
167.280304
164.779495
146.175598
-156.190292
-155.735413
-152.290787
171.335510
27.406153
-8.228935
163.501907
149.189957
137.008636
157.894562
133.193527
138.155975
168.185562
132.770035
170.581100
171.488235
139.459396
-33.790581
-22.902611
5.592227
-15.043246
-2.830338
9.373538
13.381625
19.072302
-5.374141
-42.897289
-60.794472
24.542652
34.381126
-38.249531
-23.574629
-52.296844
150.317215
2.002618
-20.022993
61.388294
-48.734531
31.473413
-46.364414
-38.670742
-36.157520
-5.374068
158.500000
149.492340
146.187134
147.781326
161.564697
127.650162
142.179337
75.737480
-151.670105
-167.696823
140.077133
137.190140
143.163132
134.015625
115.087807
-38.650795
17.364403
-0.637351
-26.106321
-39.921818
134.239746
105.517853
142.187042
144.575790
140.512360
146.150116
159.361023
130.583633
106.285965
131.980499
18.936323
45.664448
-24.470886
-39.979446
-73.082916
37.538231
116.237656
139.911728
153.023010
139.288498
138.002701
165.092331
136.838104
153.357315
140.096558
149.994171
168.211075
96.016785
103.813431
122.711693
159.011688
130.728333
150.198563
150.391251
170.033585
135.669220
133.314651
133.885941
128.228394
111.545349
104.410088
155.918854
150.661530
150.397781
143.275787
144.608963
156.592102
146.572632
133.043259
159.184860
136.180161
150.785583
133.384399
132.454773
151.200989
128.605850
169.359818
130.783691
156.015182
129.485687
161.657532
166.428177
110.648659
113.605530
159.304825
142.467957
133.212830
133.200989
132.529999
165.536301
138.407990
131.476135
135.118530
133.779953
162.360580
96.211052
122.703972
137.323257
142.330780
169.820999
130.185974
141.786026
143.190399
153.394150
120.804237
150.157196
146.310242
157.541977
160.298386
161.408188
148.237823
145.531631
130.354080
148.937195
155.780762
132.456314
157.563812
130.969727
158.908386
128.357361
123.163383
143.061630
136.478394
149.454300
139.483261
138.749451
155.380188
145.892288
-171.107315
145.493088
176.768250
135.869125
130.021912
172.738297
136.623032
151.728714
147.496033
146.265198
156.982056
175.945740
179.728027
131.437408
113.234436
144.950394
169.424881
128.828094
152.337311
136.918686
128.231262
166.752335
130.631165
87.812325
90.870476
140.022324
151.601639
161.049759
133.791687
129.655838
148.764740
136.688599
142.487106
140.605637
148.600967
142.815445
160.932343
161.206558
144.408340
138.054153
123.035851
161.171188
145.625549
132.936646
147.385742
123.011589
154.960693
145.054901
133.632263
130.677963
114.315788
144.259079
153.932541
139.002319
21.802071
163.293198
-150.308212
145.010101
152.001694
115.414536
151.132965
141.635986
156.275650
19.492088
25.915625
141.562927
154.559494
160.920700
122.128342
171.550751
126.310066
107.842339
138.369293
146.080963
114.263863
179.643906
143.844681
110.459328
138.943008
128.629684
150.056946
127.990196
132.565704
159.602890
141.863205
155.720779
119.841759
123.043526
133.303925
152.894836
97.577339
174.780960
136.075058
138.322556
160.515030
170.084793
143.189819
144.369766
132.117920
139.541504
151.172668
176.050659
155.021515
131.790924
145.615982
143.513168
142.259781
150.337051
142.916321
147.320496
116.624466
147.116440
154.265976
145.960846
151.546692
153.434753
13.760480
133.250397
149.043564
127.639252
130.252975
128.002029
153.925079
150.607010
142.343063
146.296143
137.576935
121.000290
-27.189795
154.381042
154.288040
125.764977
146.208054
157.186768
153.663437
146.909760
174.266861
157.834839
128.333206
150.315735
150.120010
135.063248
123.980087
115.499397
146.646973
147.200897
166.943146
-33.675087
2.328349
145.347000
137.114639
150.184448
126.447090
147.595459
148.070648
137.463211
144.128601
139.561417
146.038620
139.352783
171.166519
136.543869
109.091072
119.059753
154.577194
176.930161
119.998901
165.468933
157.747421
141.336227
148.640182
121.933868
159.820374
151.487686
126.259674
138.159409
136.721436
110.283211
-40.193634
-27.054087
138.630859
154.928253
144.893845
-52.062614
-16.010702
-36.070572
-31.629847
1.332367
-42.759037
13.151464
163.112045
145.676453
148.169189
129.172882
149.088028
158.686951
139.733963
124.585838
136.135391
-17.046093
2.389827
23.485966
7.690517
-48.197166
-6.703994
-9.120979
-35.419102
12.932283
-12.390577
129.775314
145.148239
6.722370
138.732117
142.692276
145.725464
162.397705
153.800919
91.382683
145.783188
148.531555
122.538857
144.156509
152.755203
111.355080
-160.457382
30.246681
-41.766399
38.300785
-32.153694
6.797946
-1.654812
-37.984249
-28.582787
164.492447
127.279938
149.389374
146.518677
167.246704
138.144455
130.430771
125.654846
121.693581
145.770157
135.069733
-2.453836
7.867563
149.123459
160.261459
157.747253
149.094986
147.861313
145.840271
127.477745
170.254700
-4.424122
-5.788822
2.108493
136.559250
101.803101
141.488434
152.157333
149.777084
143.577515
136.603607
144.443588
147.442719
139.491165
142.236649
3.483183
154.083008
145.818268
137.033249
143.504364
161.387314
163.259933
149.418442
153.478043
145.243347
138.722015
138.504242
148.784103
157.765320
112.879730
149.733246
138.346710
137.347748
143.618073
137.134567
151.151917
141.908890
-177.143143
142.941513
147.651703
155.435776
146.462723
149.637787
9.817683
-28.330460
9.770927
1.753458
28.971468
-41.001839
3.732346
-16.705975
8.742847
152.199615
110.171837
169.367584
139.656357
135.033249
160.243759
160.330322
146.304581
112.335831
163.593689
156.006836
131.101288
133.403290
-31.550507
-40.438763
146.081146
118.390610
139.384338
131.821304
150.586746
138.701202
114.264267
166.385880
163.222534
142.184296
156.742340
116.681343
139.389481
136.951050
139.637405
145.488358
142.116730
133.814194
126.486137
13.694366
0.700534
-23.958843
-41.809505
-6.728785
61.814289
176.020782
136.490723
127.666336
133.764038
140.844971
146.992767
145.742233
120.908684
158.892410
135.012970
128.510406
159.827026
139.526474
160.400574
149.294998
154.409622
139.574387
129.117310
145.931717
144.013275
-178.924240
134.395599
125.826721
118.573112
159.380219
153.487732
143.860184
-176.161240
144.957565
153.043350
143.597610
155.122879
148.217728
145.159439
128.664978
147.642181
138.024384
134.874756
170.944809
134.811264
146.523315
139.087799
-158.264679
152.218018
139.708069
146.232559
161.416550
170.628967
138.481735
175.054886
143.851166
134.129395
155.209610
120.305061
133.115234
-26.434155
171.897079
141.818863
164.033401
146.558411
153.151718
127.799469
135.855072
144.538483
173.924255
141.505219
131.885651
131.657898
131.895584
149.088242
115.017166
155.893677
154.806412
127.300400
136.967026
124.243782
143.466827
145.147156
143.782532
162.734940
149.409622
149.089478
131.805054
138.075485
-175.104538
151.632324
143.163025
161.459274
124.043854
120.449112
131.147812
127.992371
154.377975
146.623123
132.051483
137.898483
133.990723
146.587860
149.678452
135.605087
128.774078
149.386200
146.127457
120.213646
144.977814
140.656601
147.485229
140.834839
-155.599136
-162.162811
165.931473
17.781763
29.432974
152.170807
154.456833
154.233994
131.263214
136.622177
146.706161
159.816223
164.597565
122.315414
117.901299
149.371674
140.290100
139.787552
142.653015
151.277863
132.100220
134.653702
146.734695
144.054245
137.456985
156.541992
115.957428
153.616455
131.643021
147.058975
160.090866
145.773315
151.548508
139.327789
133.671692
139.635483
165.678619
150.407974
152.154251
155.252823
132.440796
136.192581
137.716888
138.168320
125.978691
142.022415
141.674698
150.938324
144.919113
135.214355
169.574600
134.069565
146.199997
171.294907
133.626709
105.114693
148.064346
-47.534595
-8.312573
-16.668297
21.138178
-9.464252
82.679581
119.280617
153.909866
130.921722
155.419159
147.605530
151.445801
47.861881
68.238716
105.131599
144.771805
136.025345
173.067291
144.225113
138.035385
165.576950
-32.543934
0.713541
135.471252
124.332443
149.902512
150.148849
149.155945
2.514194
-2.503506
31.035416
-22.664139
4.687844
-45.461338
-3.989487
126.632339
159.100891
5.681272
1.844299
-42.055031
30.996111
162.180969
160.120407
124.028839
174.010162
142.620300
137.017181
165.988464
158.624008
154.730499
138.727905
149.127670
167.254547
156.642502
175.634155
3.991646
-1.314327
152.405807
130.895874
133.349304
163.736191
-32.340031
125.255295
118.262398
151.355072
8.670973
45.452152
-12.822922
114.836021
148.081573
155.485062
143.847977
129.700439
168.056702
132.892120
140.251984
-60.119759
-0.208420
-1.528671
21.578808
168.997879
-45.713562
21.295391
19.424755
17.271187
-37.415024
146.711639
147.731964
144.350952
152.814117
-176.256485
127.594467
158.817383
147.630768
130.482300
122.630386
155.897766
139.903290
112.811623
162.016037
159.169464
125.817268
144.096405
131.605026
155.975571
129.227844
123.156120
147.516037
132.042618
162.383835
155.287933
142.584091
160.159180
87.394135
135.040924
172.559479
162.139023
144.079559
143.352585
152.316315
148.695206
145.675079
118.935829
151.549637
129.408829
-32.425209
-6.677291
20.100893
2.194191
-88.816750
-18.074709
-5.131562
151.648010
138.636108
135.081573
140.497513
162.523529
153.802963
136.857224
158.410828
108.825272
147.184067
148.325806
141.536758
143.053894
133.557449
127.625565
133.980316
156.694824
146.440857
137.175415
153.466675
154.615158
164.865540
156.340836
138.445175
164.762497
153.418777
151.428253
126.569763
-178.324966
166.365845
162.511414
131.971237
124.373970
144.594513
150.731857
158.714447
127.953148
155.638885
165.223419
128.109650
159.065323
160.393753
119.572060
153.239609
169.179657
149.063782
147.858749
128.658096
151.493088
137.867676
162.860016
153.943192
116.663818
116.880417
150.671295
131.054138
157.154770
143.713135
137.224121
144.262268
122.668282
162.479584
144.436905
149.311615
142.489517
144.084106
118.102325
160.094971
116.903984
159.882187
168.567444
141.015228
138.508469
167.116180
145.666107
144.009521
134.912842
148.597046
157.690720
152.683365
167.504028
130.366257
124.396835
135.737869
150.759827
127.589577
26.568457
135.090317
130.138367
151.125885
154.062241
119.385254
129.194397
140.400192
108.828186
143.675629
140.946716
131.222580
137.938950
134.399582
139.112061
137.041840
140.534622
141.479568
108.307671
139.851837
146.374222
144.846741
139.391373
145.627991
145.811401
146.005173
126.255737
123.154366
117.567657
137.875076
82.228218
163.591858
151.667953
146.096024
140.325882
137.044846
159.996506
121.606003
171.523712
107.694366
142.710831
141.994934
147.591705
137.521439
149.966766
143.547760
131.450241
117.147476
7.392844
157.962128
140.770004
168.029099
139.803589
151.857849
154.055374
135.765610
13.808151
123.027679
154.454193
147.996155
161.748932
139.105713
128.970932
142.212601
129.547104
156.511475
136.407196
144.610245
166.209152
130.256821
146.693939
123.902931
125.409317
-1.014907
-37.949036
154.313049
113.450325
140.587738
158.021805
140.256622
150.233749
143.192703
141.628174
139.717300
150.303864
132.526199
153.785004
174.975922
125.267250
144.354126
112.636940
140.313980
142.802094
120.766479
150.118011
138.944870
153.729797
157.729446
136.615814
129.613464
154.298737
138.919983
130.686295
145.246475
168.709930
146.259552
135.810806
135.947906
144.847946
140.407867
131.462173
6.786829
145.868698
14.808631
-141.535995
-151.262924
-163.027649
26.524984
10.162252
-164.249374
-135.461884
167.935699
116.014839
55.922203
133.427307
140.781830
159.674210
140.585480
