# Supplementary material for: Comment on 'Valid molecular dynamics simulations of human hemoglobin require a surprisingly large box size'
Source: eLife. 2019 Jun 20;8:e44718. doi: 10.7554/eLife.44718 (PMC6586461; doi:10.7554/eLife.44718)
Supplement: Figure 3—source data 1. — The zip archive contains a README file describing which source files correspond to the different panels. [file elife-44718-fig3-data1.zip › figure3/panel_B/box1/psi4.dat]

163.822464
158.347870
168.540466
159.246384
156.270676
166.152359
155.380890
-1.394795
120.009476
145.577362
145.008957
129.281296
130.848679
153.138290
171.018677
-178.941666
131.854111
155.302505
143.971848
169.574799
138.022491
126.290657
115.363052
131.110779
130.055161
143.940430
148.194382
142.470810
138.233917
124.090340
67.199516
38.383682
104.354866
111.013054
148.451950
142.021790
128.179169
131.562637
113.352409
147.690964
160.065720
149.220551
141.634003
174.133850
149.529816
137.825516
153.932968
140.966187
134.431442
146.230743
123.971092
-49.220886
6.766831
-41.140694
-22.291441
10.210356
-18.819479
138.126404
33.598766
-49.305233
-0.826379
12.247027
155.807678
148.076233
147.854721
169.110458
136.340561
146.794067
142.222504
154.531982
120.556152
132.601730
176.934967
136.161804
142.950607
135.154388
149.265228
138.014389
134.750412
160.046890
146.411606
146.101440
134.624863
146.936996
157.238998
139.216248
138.254776
158.848038
128.093292
135.220001
148.436676
113.422600
154.206696
145.471451
148.134384
142.005722
151.132385
148.666138
145.825195
145.953918
131.504089
137.727722
175.122070
144.710495
141.466736
147.476669
141.468918
87.588829
124.317276
-179.302811
129.846176
151.106613
143.962128
-15.549164
139.933838
126.337234
141.461304
139.935043
148.604523
119.616661
135.912018
153.235611
143.389084
120.070869
152.682098
141.721207
149.649582
146.391708
161.370804
138.497772
124.104721
142.829346
159.122726
147.117111
141.541946
109.904953
133.203766
143.375870
139.118637
136.130554
122.180603
122.237747
147.702515
140.120483
144.086578
164.116226
110.344009
118.670677
136.426773
144.341782
176.569824
152.881958
136.189636
129.833252
132.153229
137.550461
143.762466
130.853745
138.080688
141.942078
172.219925
139.466339
156.449478
163.072403
142.905014
134.779449
158.934067
142.216492
138.577316
170.558640
150.616745
162.306580
135.764008
144.445053
-29.081295
-5.501497
14.644463
-24.792856
-47.707481
-15.034323
-14.731498
-9.273558
-10.774626
134.202988
11.890566
129.867859
149.283646
144.959702
131.014420
134.461288
154.950470
171.519836
140.225983
159.627899
142.455643
138.627121
110.208359
161.390320
144.828690
162.000443
146.209198
131.446457
147.790894
155.961166
167.402374
164.578995
139.205139
171.284866
124.878334
146.065720
157.830826
116.203323
154.723038
147.201859
154.615906
132.319061
159.743530
151.516235
120.556412
148.924072
152.922501
157.088974
113.147827
163.978683
128.459641
139.677063
139.053986
113.386948
141.572571
136.302780
140.085281
146.854691
122.559433
176.365021
117.803024
130.387314
144.686188
122.894142
156.445953
118.775452
140.681229
157.049316
161.225815
140.434235
142.555984
146.848434
154.274292
152.261902
177.811523
154.301941
136.940338
58.756550
-101.873581
167.887054
98.269157
154.503494
132.202148
148.181534
137.729767
139.037888
5.267786
-5.506090
168.403839
137.953613
140.353012
156.217239
152.730072
160.311447
150.315933
-148.464783
134.984833
167.813019
129.388062
130.031311
150.715164
128.340637
9.808346
16.359972
4.745325
19.778734
0.428872
-9.102325
-37.987797
11.351089
-4.618127
-20.765169
-15.110913
-9.062409
9.538916
-34.169510
0.622754
115.215683
137.459564
168.458725
141.409821
-1.187950
13.021297
18.003277
-15.589944
5.981140
-20.125206
-33.509800
4.118275
12.547640
-11.310485
-36.116119
-45.844215
117.583748
152.294693
161.871994
152.081024
37.246258
-177.320343
-162.484299
11.765658
-157.677551
-173.321228
-95.815651
165.739670
-172.907684
-166.256073
-161.459412
177.506912
151.910522
161.301193
145.717163
144.490234
140.163559
155.012451
153.077515
142.187988
151.630981
147.714432
154.989044
113.309196
133.974930
141.331009
-173.717514
143.349426
137.964905
156.947052
151.849442
158.901932
136.037903
124.944260
143.815079
144.286423
140.366501
140.367294
171.354553
149.107544
129.917297
137.475204
152.879898
140.876282
131.059296
-16.970112
139.125641
128.000366
138.572342
130.787491
108.940033
160.307877
140.554504
146.110214
125.042274
152.159439
144.859344
153.113556
147.894958
122.387939
106.727409
155.034363
148.926849
157.764664
113.299858
24.914906
30.589363
163.512711
175.309311
152.488388
152.337082
146.470291
160.650345
135.490723
142.586121
143.872375
151.479416
161.753754
-18.563007
-5.273846
-12.871840
142.072723
125.398247
-25.202316
3.101793
-0.733554
18.493668
-22.668482
165.697296
126.926575
128.280579
143.239273
150.158035
141.135422
132.439270
135.601379
165.607895
159.271530
164.253220
152.603302
151.889526
-26.946901
151.879486
142.207535
137.376755
149.048553
156.752197
140.453430
149.820953
131.900085
141.350296
124.998154
165.017120
136.102478
162.333115
147.568481
131.501251
153.224991
10.153791
132.519714
133.966583
142.348709
144.192749
171.282318
162.787079
152.625366
89.181412
153.580582
-179.249039
-47.864235
35.730125
22.832535
8.387873
-15.896766
16.395594
144.719971
135.489563
135.227448
126.918571
179.828659
154.753403
140.130051
133.292450
9.229884
10.438447
-34.274555
-17.271797
-54.297840
14.926847
-6.343750
6.496911
160.306000
150.729080
142.733246
171.114517
158.267029
149.995728
10.517282
-43.613384
132.343582
147.292831
166.948318
149.978928
138.477081
151.945175
146.038956
107.460930
127.783981
149.688156
175.645340
171.856873
168.975647
125.392487
142.040695
164.167831
144.268433
147.451782
158.722244
159.282578
132.840363
124.386902
170.222321
120.740036
141.720810
137.314423
121.750221
145.758881
169.605301
150.011642
119.689278
146.313797
153.595963
74.025566
167.715973
144.223679
168.640961
155.258362
142.602264
131.423538
146.545288
162.140411
146.230209
141.489517
148.751022
160.528198
141.999313
119.318741
146.917496
143.208221
140.712021
145.554581
169.683777
126.950371
153.531586
141.124161
124.529480
131.364960
-177.129333
148.419281
171.250107
152.066910
126.973808
161.127914
139.423279
156.451233
149.492584
151.450027
-42.207771
11.042217
-45.250782
-23.021112
-10.690543
20.626656
-20.309124
45.729248
121.313553
37.176128
-23.421097
18.660786
-26.427794
-5.797517
137.367233
167.749405
154.989471
133.527267
138.608994
128.077118
113.235077
116.899979
146.370972
139.801727
137.053253
145.900818
155.301544
155.188614
139.626160
163.373642
144.887177
143.140808
164.277527
174.298233
129.760590
175.662506
18.566086
146.808304
128.797287
138.069122
175.014008
123.549278
149.578201
153.738098
138.753784
129.727646
131.342239
139.525253
135.267685
164.745102
153.846664
147.455139
153.001358
166.481949
1.740351
15.786023
-33.148216
1.782020
-45.623466
-4.624909
-4.053184
-23.704876
7.485506
-7.827192
-47.241562
-2.853207
-7.313166
25.906372
-31.391790
-36.256878
137.317566
154.292328
154.314117
166.263168
163.732666
160.892426
153.049881
92.382881
137.670700
124.620331
118.164017
143.980591
158.169159
172.596985
152.375076
157.675888
150.015213
149.245132
148.092056
144.369232
-135.737961
155.517975
140.899399
148.795395
174.237335
130.714493
150.471588
152.993027
133.253418
175.753128
145.762161
173.548111
143.035034
160.825287
121.753036
156.251465
134.332458
119.104271
26.788204
22.784679
66.159172
155.578430
147.974548
150.793869
133.822083
148.768890
136.530807
114.219345
160.392059
130.707886
149.378082
140.992355
149.412766
-26.799810
-37.998268
43.072140
9.792094
129.988403
147.794540
101.263474
153.407059
137.319992
127.104210
12.687640
16.693295
34.177441
134.010895
157.734360
127.419724
172.077301
148.200089
169.065659
-46.742085
4.203794
4.342981
134.854630
149.202881
173.014038
144.265106
149.374176
137.069473
142.763138
125.281494
156.104538
139.913834
141.633087
156.966461
134.274323
155.147964
149.935867
149.956329
126.382355
126.904823
164.126968
152.610901
154.580154
142.722717
135.039429
129.782822
132.113495
151.927353
143.462631
130.940125
140.929718
145.039062
160.815506
169.840683
127.453781
155.777161
148.922089
148.532043
150.451248
124.650833
158.540451
135.197708
117.779663
143.711304
141.358551
137.984970
160.153152
133.057144
8.177092
-0.292752
-33.529747
12.324193
176.104568
146.285721
164.957901
125.761070
-38.392403
-2.348854
22.677959
127.356644
136.456741
138.132935
1.190583
-2.709494
151.664032
-8.196063
33.647430
-39.878860
157.453873
163.377884
162.750748
154.905029
113.375496
158.210800
140.336823
151.354340
147.509308
148.611343
148.781708
142.132645
152.416306
144.002380
152.908859
145.825195
162.505707
141.044006
141.026154
143.819763
138.944778
143.787704
144.597412
170.089584
143.026474
118.310669
143.070786
152.674362
179.667206
139.989975
163.213593
144.487106
150.619934
149.063156
147.866791
144.884872
176.665207
160.169220
153.965332
153.563416
129.267792
157.828796
138.946777
167.198669
136.670059
109.715370
141.958633
120.191818
124.185387
139.254333
153.742157
151.898697
120.673508
141.180710
156.948471
135.388367
135.778610
158.873398
140.692535
150.741531
145.260681
143.270660
130.073822
141.849640
149.536072
125.306519
140.838715
139.396805
23.197901
164.875580
154.377899
143.958557
162.752197
141.493637
144.764648
139.379288
154.895233
176.329056
140.203568
134.638031
160.879013
171.593918
150.605804
123.496834
170.683121
119.573967
165.320572
151.903229
147.704590
157.681168
138.732285
147.466370
151.086029
144.241257
136.629669
146.269485
136.066833
141.182892
131.927002
141.633469
117.084747
162.251984
167.776505
151.076630
125.693863
160.016525
154.510376
151.201660
145.722977
158.036362
146.096542
137.542618
-1.062936
-3.688863
-0.373253
133.075485
142.387161
148.092651
130.914154
66.747581
165.168045
132.304321
162.078568
168.604370
-167.677277
128.886749
154.162659
130.438599
138.850296
132.944687
130.437500
159.425964
132.144485
159.970978
151.460983
143.285278
141.342377
-14.456685
16.095373
-7.648294
4.497363
-48.670437
13.461444
7.530122
-6.513490
-7.502474
-37.072296
0.438348
-28.695381
17.468437
3.454454
-4.426114
21.234404
147.583328
147.960419
136.725388
143.005051
153.174713
147.804321
153.080902
129.526886
151.269287
162.756958
147.262543
145.927673
164.274155
157.496307
170.973862
151.172073
140.681915
140.026459
157.949234
145.677216
150.332581
141.803497
114.069176
146.081726
101.541573
121.166786
142.179184
123.606064
85.098373
146.535095
127.568832
155.552032
138.845947
128.468018
145.932693
158.401978
155.507980
120.113091
138.474121
167.135971
7.872850
-6.720969
15.974655
-10.978506
-21.182907
157.412720
139.169388
133.403763
136.210571
130.928024
157.405685
152.399414
154.810501
124.790237
-179.734589
126.943733
145.400040
120.180809
-175.773849
-171.955185
145.366425
138.566757
154.086960
155.074982
141.185242
169.269058
0.167859
21.183805
164.805695
143.507065
-9.494008
15.469264
17.162464
-40.356834
-33.418709
-44.093819
134.924149
145.604599
113.433418
148.149689
145.961975
149.879089
153.212997
151.018951
128.978043
114.501930
135.839783
119.656792
137.168243
142.508636
156.434952
128.294556
132.069214
151.341660
162.350449
165.654556
135.208557
151.902893
147.244751
134.832077
148.643356
159.420868
134.427811
143.931931
146.582230
140.497421
122.630463
136.004181
133.366562
160.629120
140.326782
156.949738
151.709808
-4.462254
-5.873262
-41.542133
-42.394089
15.687454
128.523041
144.248138
145.683914
138.409195
143.072449
134.531845
157.835388
162.283447
-32.738350
-4.927758
-11.431974
4.731516
23.988489
-8.762597
-38.873260
129.576401
134.890076
143.965866
125.917702
139.869598
136.704132
131.033081
145.189590
149.242279
119.546104
149.068924
137.122116
134.857437
158.287903
136.660538
-33.682747
-3.097245
-4.610274
7.213900
15.320515
110.434731
144.205627
135.993179
128.018631
153.236832
165.103394
150.668335
120.017906
164.022995
164.912292
144.868973
155.220901
150.859329
121.790138
157.017166
134.980515
142.027084
134.978912
-40.145538
159.489700
119.149147
20.441532
-2.003595
3.844303
-33.065224
9.471663
149.368073
111.224762
158.008270
128.008728
152.967911
152.768982
145.326996
109.372116
121.959892
117.624321
118.344566
146.972244
108.734024
158.947189
139.616898
142.654922
160.172501
160.050049
54.371208
-12.844539
19.068089
-43.842781
132.845444
141.002380
142.926331
117.319984
139.458023
142.339615
151.576492
151.535202
150.239609
2.853962
141.164490
1.870430
143.890762
150.896240
145.855667
137.192368
115.426460
145.765625
145.402069
157.603119
130.799271
136.774872
121.708176
147.153687
125.703667
160.175339
149.873276
145.627792
169.104416
140.264267
164.181259
167.767227
147.763702
137.592148
153.178085
108.773544
132.295700
139.143539
131.651199
167.147247
160.878952
144.359879
135.268417
133.719406
149.572418
161.654770
159.201904
147.521286
22.308252
-27.920097
18.784214
159.977646
164.086975
132.301712
137.630264
151.352036
140.832260
142.483261
162.037430
172.010223
8.506299
10.869588
0.153233
-24.805288
-29.884232
13.136506
23.814339
138.388977
170.026779
175.494781
138.510468
148.870270
144.880890
142.440781
164.731674
158.620148
155.810593
139.226898
130.287598
128.394135
110.449471
155.410217
142.362259
144.885361
174.970398
142.457642
148.324753
-16.846031
-69.071320
-47.223579
-47.155575
-12.308920
61.845638
9.189877
15.646163
-19.337549
55.601440
-18.371944
14.230359
-37.587284
-25.876253
-10.460647
151.505066
151.746277
147.729218
4.616303
-26.588699
145.437088
133.969040
167.198914
146.102707
135.959137
147.274170
131.411255
149.949127
154.032928
-3.311034
-18.845821
13.842493
-23.902191
30.550133
-30.780571
134.516403
141.805557
116.274467
167.830856
176.942245
-171.024551
123.317528
134.309921
127.320702
150.566635
151.148178
157.497162
153.031784
157.767319
133.566742
156.748810
160.507126
167.496262
137.358871
-3.331195
136.602493
111.842064
123.346313
147.894455
131.751801
147.000305
153.831512
123.207291
154.574692
124.663406
149.746063
118.628738
151.931534
146.312958
160.138031
144.253159
148.445877
157.130829
140.594116
174.023956
148.348724
158.048004
166.526962
153.596664
144.660645
130.480072
136.430130
-39.461700
147.479965
143.169052
164.059540
136.293396
120.480156
143.586807
98.808975
152.400787
107.039810
156.193802
143.066437
160.713562
124.450180
136.590134
116.195038
159.617981
153.163712
146.621277
161.627502
13.157991
157.017700
145.022659
160.195740
142.843735
167.615845
151.258163
164.223770
158.263245
150.056625
145.874435
145.321426
176.685516
129.606934
150.924271
146.647842
-34.107010
-39.020519
63.001007
-44.106823
162.347610
146.511810
160.010361
144.939957
141.470291
164.274689
154.530548
148.456467
122.915337
154.523254
130.207260
141.577240
140.536819
145.327286
147.745438
138.879593
126.281067
138.902176
1.920200
0.673476
32.891083
148.769272
151.558792
126.801636
137.181137
132.194656
159.992004
147.792175
151.021561
157.045059
156.413208
147.166794
127.273766
143.984802
163.632324
141.695847
149.761154
141.089386
151.699463
151.786346
143.044205
136.365250
155.285019
166.373001
122.579704
133.273163
117.090279
107.835800
112.966110
121.241875
133.559692
131.452789
166.189743
154.195099
150.624451
149.590912
160.673080
97.850189
154.659775
-10.192733
-36.578457
36.541248
6.458436
-59.946404
11.714064
141.069046
137.487091
133.862564
167.436005
164.123184
167.908646
136.648407
137.472702
6.113177
117.450249
137.292252
141.952087
-36.127640
-3.278889
-24.318314
21.078274
-28.861595
90.269264
-18.058233
44.652149
-23.809271
138.570343
-174.475983
144.542252
126.897995
128.282410
138.028961
153.855957
150.815186
125.730293
149.034607
132.272980
-32.322796
-11.210782
33.416847
-39.075100
150.710114
151.427170
137.979858
155.022446
143.666534
133.224136
137.664810
97.063461
143.529419
136.034454
166.058517
136.224167
161.323807
130.438950
149.796173
121.788055
150.940643
147.673599
160.042313
157.163498
148.054504
171.452209
157.841095
149.814011
160.787659
136.168396
124.679657
171.637802
137.610229
156.120209
135.234512
136.449966
166.030838
130.836517
155.960693
131.907257
143.904373
175.432098
171.891113
-9.426899
6.685568
-44.016239
-13.097742
-43.303272
26.769005
159.778381
160.929092
147.724625
136.177948
128.609100
149.045288
147.979065
140.351944
151.243118
146.644424
152.340546
139.691208
15.485722
20.915092
14.430603
142.777176
83.577324
156.346191
133.495026
-64.990616
11.487873
-28.940722
131.773163
142.433258
152.624756
-14.021919
-41.858200
154.992477
147.983276
147.379684
142.582001
129.753342
74.693855
136.474640
-179.392502
112.232948
23.378824
21.181961
-36.594395
142.762985
-15.946154
-51.531635
161.206757
138.672958
128.100647
100.346992
165.681992
151.534515
170.188019
109.267937
149.804596
131.643326
144.932312
170.115082
153.966522
149.556061
2.152496
11.605816
2.628603
8.968281
172.450226
149.107529
164.538910
130.635300
160.988129
135.731827
166.969681
132.446274
160.125015
145.312286
142.112625
156.624756
173.635040
142.656204
130.999710
122.512222
152.455597
153.023926
127.172760
149.708038
137.005371
144.260406
144.111893
125.962898
141.478851
146.758621
137.716568
144.242996
169.569778
179.354401
151.759628
153.616501
151.660233
168.884460
116.756531
149.597473
140.388962
106.193535
155.850327
140.896408
153.088531
170.944412
144.063538
151.197296
150.847626
179.834473
167.577591
136.307144
136.559494
145.195236
129.884155
19.506760
136.804718
144.305313
158.600388
144.823792
140.611969
149.344849
-173.861786
171.694000
116.752983
-11.146608
9.017591
-48.427624
-11.979985
-30.196575
-2.831030
-1.598019
16.967794
148.451584
144.080841
136.485397
159.304855
152.798111
156.634048
148.600723
152.142746
153.779800
-178.836014
6.370552
11.322216
160.047653
145.316925
139.746872
125.075432
141.801132
117.905960
155.528427
147.217484
144.001068
106.398155
135.092194
168.780685
126.443993
150.102753
161.818848
121.054070
177.211670
152.015778
137.912491
169.270294
147.513535
162.414505
161.656998
139.247223
140.848663
165.265900
122.780663
153.142395
135.569397
125.205269
144.539383
126.578056
137.763290
125.095726
109.974617
146.282288
153.593689
142.926132
136.687027
126.341988
144.265488
136.140686
152.759354
126.779068
-6.053301
31.528589
141.157593
142.104156
121.518364
155.965714
142.358994
157.025452
152.428619
-5.798260
139.231247
125.761154
147.410751
152.331329
150.106857
131.976852
161.090988
147.191330
17.357775
3.880451
-27.206270
-45.546364
162.423752
133.859283
128.994125
129.354370
143.562424
-49.287346
1.156398
-13.028087
-5.831127
154.386856
156.194351
133.324570
149.853592
3.289917
8.672014
149.758926
131.897018
145.321472
136.015228
120.861748
112.983307
165.451706
151.894699
134.561661
134.654617
149.498642
160.820312
143.490234
102.647041
148.339935
146.401138
149.222458
144.721863
148.444885
143.535324
153.115692
145.919479
155.308655
145.671173
141.996811
161.396347
143.696823
158.925400
145.338058
119.249062
153.771042
142.866714
134.283295
154.689331
161.441757
138.969696
140.038712
133.966171
13.158217
12.140655
-2.693699
157.265106
129.699219
148.583145
145.898727
143.904297
148.656784
171.339905
147.310913
156.116562
-18.422239
17.696825
-24.080999
-0.731952
-41.680229
169.769638
158.435730
151.318878
173.473877
161.328064
150.595642
150.772751
147.287155
157.865341
151.931686
158.906097
152.085831
128.028961
146.173874
124.637817
143.168411
109.375618
138.535034
169.905121
149.390350
-176.044220
123.429626
151.005478
-0.525259
-9.280336
158.242905
1.917242
159.960266
148.605942
166.370941
150.392807
150.038895
152.843475
172.972076
168.383362
131.171188
139.891068
178.832474
131.740005
161.765015
118.803596
125.251808
148.964249
136.428513
153.634781
147.602341
140.772324
139.640045
145.328568
140.748413
157.010147
110.199287
147.304230
141.830154
168.976685
156.273880
169.204483
117.264290
9.597797
-13.287601
-8.777739
137.672104
153.027161
151.270950
138.408478
171.931992
142.721695
136.109116
144.128784
144.579971
163.422287
174.073532
15.944649
-23.838196
-0.479698
15.094464
26.160711
-0.842559
-36.340851
6.072346
-30.858997
-40.226147
147.358490
135.892532
138.654343
-34.131836
-2.006718
147.896378
150.394791
-166.917664
123.155350
-33.732136
31.117281
29.335142
112.673737
135.007614
130.859253
151.409027
142.223129
-1.187621
143.778641
155.306503
131.261902
155.621277
153.504562
164.439819
146.156021
147.764771
130.618912
141.935959
149.103653
141.983704
162.906891
166.369339
152.656250
164.596451
-19.776836
-10.652127
-4.111660
157.279358
154.008347
163.965668
125.124481
137.461380
148.455414
178.017807
-25.635874
30.264351
-30.687328
-8.420608
11.392969
7.022750
-26.488846
-0.706929
-30.222509
-9.393730
153.838501
146.656738
156.039948
56.807785
66.409950
40.135357
144.720215
148.929214
168.192108
150.743652
149.667709
141.700821
146.516022
139.303757
138.504150
167.769806
153.981140
138.010086
-74.796600
158.005951
0.571298
144.772903
115.381355
168.719391
153.563919
134.255020
165.146759
146.235992
125.467888
90.492134
135.179657
155.705307
132.502045
147.949493
22.112186
152.691055
130.197052
129.089142
168.200455
-23.666883
-38.033001
149.496460
122.011047
138.206696
148.953461
134.171539
140.360138
164.760193
121.555504
174.435196
116.941742
16.583408
10.650668
-7.055411
-20.718489
-37.894650
-10.068627
152.709778
104.933968
144.216736
149.380920
151.179245
141.011459
114.802322
119.807388
143.180939
125.727928
134.876526
148.508270
125.385597
140.576614
132.898132
170.435989
145.585159
167.987396
105.393967
128.656387
132.979721
112.769585
148.309921
122.840019
136.165085
166.431946
10.254361
-6.166659
21.928852
25.678444
-29.682758
-6.756999
14.792041
-18.154516
-8.450592
-2.658075
4.204027
55.720627
150.754959
151.692612
145.109406
152.934357
109.328209
157.680817
129.727219
137.217514
140.121841
4.094334
45.371502
0.226419
-45.080097
-39.827866
167.111984
173.650681
140.220169
157.966461
115.682991
177.013168
145.858978
151.885742
153.936066
161.235001
135.168304
142.240417
138.332611
153.930984
137.932022
152.796448
145.975677
106.111954
151.486740
100.252777
161.362701
140.981003
160.268188
152.580231
152.752243
140.383118
160.824310
137.921707
142.572098
147.526169
144.847015
154.091766
109.612762
149.829330
157.193695
122.940178
144.150803
143.409897
164.497696
180.000000
157.352554
160.504822
129.355331
129.674026
158.941193
135.838760
117.637939
162.113022
148.248367
114.497673
164.199265
-0.582827
-37.986820
-23.722921
13.800308
-8.548447
17.323837
-6.324062
2.252814
7.616823
-42.008976
-27.982916
141.534103
156.062683
142.892212
-179.944046
169.078339
119.166046
131.189682
162.445175
162.078735
133.860245
146.403854
117.518127
144.194305
151.902054
146.202789
159.563293
158.066711
117.038834
128.730255
146.853317
139.299072
128.348648
10.456640
150.549438
158.336655
-140.794083
139.954437
164.085236
130.712524
139.188461
157.230392
141.191498
135.989746
155.114777
134.895737
151.619202
156.499527
-157.467484
155.890869
158.498367
129.966171
151.785370
133.407959
149.963715
150.240631
164.276703
136.445374
142.200439
140.300735
138.183640
2.742240
-1.185147
-10.417409
-38.055119
-6.192326
16.500189
-35.534821
16.144609
16.022003
-8.905584
149.348175
138.666946
130.635223
171.450760
164.266846
166.114304
-37.331722
-4.765839
144.112152
150.261200
160.849136
134.965210
161.150253
141.783554
141.345810
151.442932
142.581543
9.859534
14.868266
-1.066245
135.720047
21.644123
-43.101105
152.465134
160.799835
137.476974
144.576065
144.103256
124.131905
153.246506
-14.594847
-47.365063
-42.574345
10.493306
141.627731
163.429184
123.199501
-10.073841
-11.298534
11.168158
35.546135
12.322049
113.467674
122.436134
129.974319
180.000000
-129.504730
55.109436
144.245972
146.836655
151.881577
4.638739
8.194075
28.348013
167.680801
143.126129
125.343964
144.104355
134.031723
153.618973
111.225716
132.689880
170.147156
133.799438
149.235550
154.358231
178.307877
152.610641
110.204941
120.337570
138.157074
155.584732
145.892075
25.770445
-49.240585
-4.602662
23.411980
7.753119
-3.166628
-25.462931
166.165314
175.081512
146.627625
154.022995
156.001053
136.288269
13.302673
-11.227140
-31.167667
24.584789
-30.582624
-4.603811
-43.606327
157.152557
118.640465
142.190048
121.462669
151.538605
144.950195
135.666122
142.948395
145.860947
134.831894
122.033730
117.015572
153.246490
133.102631
162.186935
121.811607
149.769943
143.476074
121.896004
138.349838
162.406693
177.670807
159.614532
160.054062
169.748611
139.729111
142.472931
44.489159
17.376516
9.392558
3.360860
-20.147230
134.571198
148.597092
141.040176
156.609512
148.927673
117.073563
161.329498
-34.920528
78.672272
153.300644
12.927996
125.020744
133.137375
121.395920
150.854782
133.214096
141.916626
140.256500
138.436798
155.150177
149.587585
168.134903
141.421509
5.574923
-19.185179
135.924530
164.008392
148.037720
136.376160
143.330704
137.673248
166.410553
151.928802
141.767563
144.749115
140.790329
171.123215
116.967682
140.778488
146.143143
-5.091468
28.169323
43.437130
151.256271
143.035095
125.390099
151.164780
154.201340
151.104034
139.192352
144.568726
144.492722
123.493759
147.537659
161.608612
-40.435059
15.142401
4.530429
18.546780
174.245193
129.770798
147.324600
151.525970
-37.930798
-4.799263
77.576614
143.660858
130.158066
47.286221
-162.206894
-173.703079
27.395794
-125.293556
178.480560
40.867428
143.462357
168.547150
126.369064
144.896698
132.881302
151.866394
154.301834
151.699966
162.210815
150.771332
154.321167
116.374435
173.693283
155.558304
129.427429
30.609081
140.942551
178.562363
148.551971
138.472427
136.092880
128.547729
-151.487747
-174.733795
21.716450
127.929024
154.758713
153.976059
152.634506
175.247696
138.770981
146.430984
104.838234
173.632431
166.995300
153.567017
136.335983
146.795975
137.456955
148.162994
167.567276
160.246017
152.489471
136.972229
172.914978
130.350861
155.320496
153.168625
136.756241
116.786041
-33.836380
165.075485
152.087097
140.105118
136.637619
157.065903
134.896637
161.961578
150.457947
125.689285
117.236557
145.263397
143.683640
137.169891
137.692078
147.857513
151.993439
131.290024
159.367477
144.329880
143.669449
151.314575
-28.238201
8.420817
-32.774994
-30.297754
-20.100796
-20.894745
3.544311
-43.594276
1.704447
161.271561
154.454483
164.733856
129.517380
138.546143
115.650368
108.667732
133.769821
135.796158
144.796402
125.412483
138.501114
136.084793
150.945297
137.832657
157.114883
128.271286
146.168121
130.782501
156.293488
144.878189
-51.263523
-4.332597
-0.225554
14.184580
-14.463319
13.567641
-41.524437
131.472336
161.450043
169.294067
134.502594
151.036163
138.470139
145.032196
123.395615
137.217667
122.793083
140.892242
161.690170
146.133286
131.730774
162.907059
118.247620
132.638763
129.083908
149.297211
154.647263
139.744690
151.137100
-6.124263
155.460480
166.746918
144.767456
133.388138
127.646095
160.524780
143.912521
136.271118
171.682861
160.544495
153.116226
155.989655
136.921249
141.347031
152.791946
146.785080
114.293411
137.140198
116.358170
152.731415
162.727783
147.852829
143.193863
149.789871
136.852127
140.385132
122.165901
146.632904
154.045914
159.448242
-19.374611
-51.207825
159.478577
143.991974
102.877693
132.455536
136.015762
158.548523
154.513672
169.923065
137.069199
138.343536
129.669449
147.453018
-174.179062
136.240555
148.285339
146.052322
107.035004
127.985031
144.387329
157.470123
126.744576
129.316696
157.363327
162.954849
160.898880
143.513229
135.503754
121.391197
143.340607
116.796829
148.352036
132.755081
131.288925
175.651276
143.613251
130.415466
126.002670
135.314240
98.384178
-58.570728
5.382557
137.277008
123.330956
140.845734
147.318573
151.970154
141.376633
159.119080
168.281311
175.123535
169.745758
-19.307142
2.295161
-25.066376
139.007477
141.476715
-3.297228
-18.591949
-29.485464
2.155948
-38.098663
2.385811
4.136212
-19.235434
0.315279
-45.929718
-43.913280
-12.040481
9.310676
-9.331803
146.490143
162.415634
119.516609
20.133879
28.876574
-168.997055
52.817440
26.689430
-158.856842
-128.558090
153.065109
139.297760
140.856659
144.718155
138.502228
133.138702
141.062759
147.182938
153.042831
150.545120
143.597290
142.099564
161.251038
140.411621
144.061295
-29.640158
153.784714
-113.151543
152.490814
140.538162
-174.410782
151.251190
161.888367
147.195816
137.499008
161.345993
162.335983
156.362518
150.719971
134.113571
146.324936
178.527786
143.638031
156.102814
136.328430
5.708048
-35.023155
149.071869
175.229950
142.451324
176.409958
154.559845
151.978958
138.930740
143.585800
134.337158
149.101608
138.229874
154.177826
138.879318
147.698792
177.013443
148.437744
138.105988
141.810913
157.150604
161.346863
150.422226
138.738708
151.558380
141.347702
10.145341
-42.798962
-37.417210
-46.287537
36.433876
13.906581
18.076403
114.263931
153.982788
146.035858
166.652573
149.138367
144.285950
147.593262
137.377274
135.088242
130.798447
138.067047
125.167770
66.899353
-32.195473
-13.205674
-34.877583
16.414770
-21.751534
4.109468
-43.145267
146.839401
179.425964
170.530899
143.388657
133.148697
122.438484
147.756027
143.449142
142.457901
137.601700
-177.709702
-39.621620
-35.157459
24.294891
-9.910580
9.364622
-3.368832
-14.807441
-10.040127
27.534719
4.243994
-6.932171
-21.373743
27.246557
9.624328
26.498568
-24.240517
112.364807
147.005524
153.940033
135.964600
160.226364
154.674667
132.575378
129.364029
137.311478
113.345787
17.427284
-10.031210
-34.234322
11.091499
19.317778
-29.379118
24.531956
2.095925
-38.362179
155.778702
141.164566
160.287827
148.852783
-161.937668
136.415024
151.150650
143.772354
153.843079
139.485931
146.541031
166.410965
136.837799
125.114922
151.228806
153.013809
136.278000
139.679520
154.501358
169.746323
124.677376
141.918533
159.552216
109.245094
138.978394
162.021713
135.018250
133.295288
147.141418
137.645325
110.899544
123.408333
130.432404
160.546219
170.185028
170.321106
157.999786
146.721359
161.056656
24.113579
-151.709732
165.963882
157.614700
-108.897018
-162.243576
-151.772049
-162.696579
-120.845413
-140.197083
129.780228
142.584015
151.664917
132.950241
-28.933281
-6.283785
-36.113663
-44.500557
-33.578320
-17.410173
26.678905
160.051834
146.456757
134.923492
153.558670
157.892487
133.798813
143.800720
147.447632
138.699936
127.196968
164.544418
111.797997
139.918793
124.148872
156.446930
138.202484
149.387070
154.443756
130.234863
153.818085
138.719193
127.478577
159.265182
146.692032
161.686646
121.866112
134.033295
127.969925
135.482468
137.158325
151.731689
161.936188
104.617783
150.879669
142.009048
137.494095
116.722298
26.106819
14.655104
47.900463
20.521915
-148.807648
12.325985
81.563370
-167.379272
-165.857803
18.178461
22.233534
40.372448
-145.142609
-178.760773
-150.983063
118.133919
150.024567
156.339462
157.508469
167.259720
148.115463
145.011185
154.225922
137.231750
158.780975
160.915146
136.083466
137.854431
140.522278
141.397552
114.006828
151.884964
156.025894
163.271805
141.157852
110.052155
178.582779
150.607483
162.810501
155.745743
175.948074
1.851183
4.289756
8.793926
127.940880
176.353897
162.730804
170.698624
149.439987
176.666504
151.865097
136.457474
158.575150
124.538124
108.797966
125.466904
147.083511
135.503891
167.339264
131.212769
125.212578
152.704453
144.540024
157.426010
135.859497
155.371246
148.334183
179.673126
129.337769
127.767723
139.291763
121.859062
144.368958
133.266998
130.326904
164.116043
139.753952
154.376068
136.952774
146.488678
145.876266
173.188324
172.864120
136.321747
11.822250
-24.122940
-91.674973
14.729215
124.289124
157.176880
142.922729
145.597229
152.559677
158.772415
134.791245
170.146774
149.132690
-53.881454
110.231850
143.989624
161.863678
148.389709
160.584137
127.053345
168.078827
147.994614
-1.317301
2.312238
-46.628120
160.657745
156.594147
130.343216
18.822041
8.461600
-8.768603
-34.514011
10.770404
19.019022
-28.189398
-28.676933
-31.474100
-42.135777
-50.646084
-6.129095
-50.055798
1.825206
17.196203
-32.529030
153.360748
113.269844
128.056274
112.672676
148.667206
137.719910
169.035828
151.799393
144.768356
135.284866
111.331680
137.721191
155.938995
142.529724
153.827408
137.194351
127.268997
-50.473423
-6.620128
135.345062
166.436081
-37.845524
6.724703
6.591421
-0.417310
-37.753956
170.540070
136.448853
142.221436
149.112244
97.790306
146.017654
173.576920
142.325500
137.657501
157.267609
169.953766
167.114777
120.749352
145.390778
-8.370577
-0.875363
-5.051521
146.431870
134.002914
156.367355
148.166626
1.776301
27.907068
-29.354626
-16.955410
-48.435543
-23.870361
7.333019
53.632439
144.371262
157.829056
153.031281
146.488068
153.120422
161.701767
128.876541
108.484718
128.856308
48.208267
14.852660
162.910843
-165.455200
172.469391
-164.457870
-152.428070
148.015930
-166.498550
170.104858
-124.127617
20.476862
7.837067
-18.780565
-36.071629
8.385882
20.747583
-7.680430
-1.679580
6.830700
165.311005
126.659393
166.520828
143.724548
132.559952
150.452942
138.785416
170.235199
146.574478
151.973831
100.397003
147.192154
101.922684
142.607819
164.973694
143.326874
115.554321
155.898132
116.483322
133.599991
167.538010
115.428429
168.107132
128.160873
164.089386
138.190063
141.233139
180.000000
148.115570
162.585403
132.121552
170.470993
138.543823
128.698303
139.140350
142.475845
127.838280
130.965729
-9.730013
43.118027
-0.808667
-33.423073
-49.682487
137.892609
149.362488
158.869476
160.650085
145.817017
142.569733
150.811600
157.690887
134.444611
133.752182
143.548004
148.819046
154.739914
146.765854
159.167862
125.099159
153.822067
6.770047
-2.769232
35.201248
140.386993
159.544174
150.238632
144.966736
168.587494
121.251480
130.887787
3.351644
144.995758
-6.434833
133.903809
158.660141
136.808380
135.436111
145.878235
130.874069
134.436310
177.049850
145.791809
151.153580
-35.967709
45.722923
2.307577
-8.870240
9.369323
-5.214737
1.251795
15.030860
-9.080929
148.811981
150.177872
165.873001
127.543610
150.833176
164.365417
154.525665
129.756027
167.998169
125.879791
154.781128
163.987701
140.975677
173.933228
150.637909
134.812393
148.656342
158.403488
138.681961
146.683136
137.263474
153.304047
153.062347
134.598770
136.750198
139.058762
160.509552
148.076416
141.051270
151.639282
153.345764
170.632507
150.289871
174.432358
-127.498810
-162.902664
-163.159302
105.099899
-138.878372
-157.733917
122.435257
178.007660
137.419525
125.103798
137.053879
138.973343
141.334030
124.972145
140.917938
156.346054
144.879959
-26.435888
-39.788601
144.173416
143.511917
153.389481
134.732468
151.231369
142.178299
148.549973
141.882446
108.695450
143.377502
148.748657
154.984039
144.574921
161.269882
135.572983
-172.117920
46.408352
59.890553
-151.005661
-141.983704
167.624176
-152.663712
138.504532
152.101257
151.768829
145.907913
137.289276
138.723694
143.231674
116.916969
-51.186745
-0.663229
-17.099360
-41.319199
-35.920544
-6.069084
6.081862
-14.677521
-2.209746
127.237671
134.837433
147.469635
176.060684
148.130051
173.375153
132.768112
134.785843
-90.210945
151.919662
151.364731
150.931168
161.906921
141.863724
-8.723752
-6.157178
20.837246
7.491271
2.036439
-35.854149
-39.529041
4.445234
-4.683956
1.661539
-41.966030
-44.270947
-24.990442
-39.323055
-3.914066
-14.951938
-29.635994
142.027039
134.954880
157.222748
137.901352
155.471619
133.926178
139.235245
132.780319
166.614456
125.917961
-174.987762
142.323959
130.916824
168.435791
2.740883
16.099377
141.910995
152.763809
159.017319
128.460083
131.608978
105.460091
159.766525
121.080658
29.666245
-55.486084
-7.685310
137.659348
169.801575
117.455086
30.813211
12.096538
-42.558189
-31.850756
13.298843
9.228415
8.587255
-4.916096
147.846695
162.177643
145.815918
129.054779
161.414474
126.468788
126.091843
158.506607
154.715652
-44.473492
-47.324265
-38.826405
-23.418331
-37.994854
-14.537082
-24.748875
-100.787331
-6.163639
-0.564753
9.165467
13.113360
-29.044985
19.672016
165.302597
130.975006
140.796616
138.182938
-38.937603
-2.525147
17.560228
45.268871
11.610992
144.655426
134.560059
138.260437
141.884445
155.836060
139.149399
155.210754
137.739975
147.402252
159.087784
160.183228
143.306381
159.563232
132.127869
138.862152
157.918106
152.553543
153.378220
151.184952
0.894818
13.362666
-42.163624
-26.644945
-14.678868
-30.082180
13.356443
-31.744164
-0.388158
-45.224083
6.583175
155.439163
158.454391
18.497015
3.613138
-4.921473
-51.542099
3.534685
-24.074572
12.025524
-28.824390
-40.554462
49.021427
156.520798
157.615036
159.425262
133.304855
151.095490
163.322876
163.478714
128.339340
143.799545
145.999451
148.378021
151.766174
165.945358
142.949448
116.827240
135.426773
163.243317
147.402206
160.571152
146.790924
124.132591
137.779602
159.667679
175.422852
-0.918132
-16.878502
-143.624329
133.736572
140.858551
146.753983
155.229980
128.582703
150.493942
152.874161
144.176819
147.872162
139.992737
130.726608
149.831680
160.207916
152.198517
152.317017
171.964706
141.263336
139.822540
121.570885
133.887512
156.648590
117.556862
99.729332
158.180145
-16.396271
16.084208
-4.326489
-6.090913
-19.210852
-17.223316
-27.673399
149.280060
144.827484
139.987671
143.177826
-2.794143
17.169790
160.988281
152.016190
-171.823105
163.928528
145.302811
155.904388
138.516205
150.786011
128.106766
153.821243
168.528503
149.498032
130.475677
138.540680
145.995041
148.720688
170.454987
-152.666092
152.714645
143.725006
110.192902
167.662308
164.639816
143.597717
111.445953
-38.126347
156.668976
121.938240
164.042938
131.652893
133.530960
154.093643
142.488998
146.219360
141.476318
139.645126
154.974564
143.436584
148.906738
122.518845
164.140305
132.140579
140.740219
165.767563
136.671936
128.046463
162.530838
132.275208
147.304840
153.835831
149.810989
137.056458
152.478180
158.845444
128.869293
150.799149
158.324249
135.730927
140.470734
138.449570
151.265442
106.079521
143.612778
124.713699
143.689911
135.223221
147.456909
103.010361
150.506073
154.295227
13.132749
-16.205759
-16.816095
-47.567188
-55.252380
-37.686527
5.475861
-13.725779
-46.498363
-15.727139
-151.012756
-158.458038
60.946621
19.925617
144.818161
164.704163
126.998451
151.225464
138.753326
-8.715259
138.711258
159.548019
133.517456
133.745453
145.187134
117.628731
141.559326
-175.798630
141.112854
155.929382
154.568176
151.393951
127.334961
139.859467
179.874878
154.581863
162.176117
145.322601
118.903999
143.925049
144.313797
164.127838
119.386208
176.053543
142.986526
135.728622
150.405655
128.662720
154.797302
137.802475
152.193207
118.531960
117.930344
158.710938
-34.489265
151.746674
144.226273
133.249451
163.241669
122.452850
150.099411
151.684616
152.701950
140.930557
144.192184
152.259796
145.852783
139.141663
125.591896
138.829849
156.797699
139.721710
143.791901
140.415726
175.469437
140.095673
153.764938
121.701973
-48.371037
-21.781464
146.158112
155.091492
127.681648
161.700363
133.468094
135.775192
138.139297
129.711166
15.746141
63.246975
153.995895
154.403839
-152.100647
-165.142319
-122.510559
-138.067352
-154.910645
-167.395767
136.581024
152.049362
158.263214
138.588837
164.831955
154.686035
153.868958
127.936676
142.901947
146.593063
142.349411
-22.766180
14.909124
-44.447960
0.541764
1.611434
-6.234890
143.139420
-2.108586
-49.505424
10.591134
17.180706
-46.516384
18.309626
160.756638
158.378189
133.860916
153.658722
148.607101
142.288574
147.723892
170.965790
-20.221876
-2.141831
-16.854347
22.050720
-24.032467
-1.111707
12.154613
-30.736710
-13.585333
19.894037
-21.997034
-15.492895
-35.643658
164.481644
31.292500
81.967621
143.484558
156.591705
164.794601
122.114456
133.225571
152.334824
149.064697
178.048645
-178.304291
157.480515
128.690643
156.476273
162.986053
146.587646
164.798309
154.146545
136.049286
122.482796
127.936455
143.826324
-6.481893
-1.159272
10.798512
-3.093261
-23.553596
128.174225
154.366425
156.204575
139.620270
125.037018
134.429062
151.351532
163.707306
143.153702
130.937881
160.185379
139.732941
128.904160
154.547546
-26.970224
-8.314911
-9.808806
-23.475311
-2.316635
161.651367
158.489288
150.449203
149.331223
153.652512
-175.667618
152.456390
146.038071
144.265015
148.235840
127.533478
118.779083
134.928574
161.392410
135.633530
120.620193
145.437027
149.368546
139.206818
142.638702
120.526398
136.317642
139.241043
149.505234
178.387466
148.698914
132.896652
145.918289
136.381973
138.521194
148.769348
134.726227
138.797028
156.320541
131.107254
142.876312
29.884993
-51.121658
-50.665199
124.148064
128.676102
141.698853
165.188034
129.690720
-48.606419
-19.606731
120.697662
124.081871
156.477982
-34.820927
-45.216022
136.549225
163.744919
42.194881
170.637650
146.287857
122.431625
128.815796
141.910446
135.806320
135.402817
113.834023
144.238144
177.821640
122.152969
132.180740
138.757675
163.185471
-37.790642
-32.541000
-19.380457
144.306213
155.687561
154.292969
160.133499
152.726303
154.810791
139.474197
156.952957
133.970413
138.105591
142.781158
153.123047
161.162094
148.329514
163.672043
147.568985
125.944908
140.035233
139.350830
138.701904
154.531143
114.709602
146.780487
128.561890
128.254120
-8.949926
-1.271955
-34.068974
138.547623
152.052551
169.422455
10.053535
20.809530
-13.971483
-0.785343
-27.552008
139.720963
154.989273
163.760651
151.353806
171.601700
138.488922
101.439651
139.657883
-42.767471
11.315830
11.320893
-17.427843
-5.407837
-12.177816
153.604584
145.058517
123.496025
122.082901
140.783081
171.879807
167.192917
173.345291
123.457672
147.229965
137.009201
-38.270386
-5.388161
3.930043
13.751475
15.470428
5.578016
-6.810715
18.237961
165.802109
-156.115936
157.122406
123.943108
156.029556
75.744377
57.489220
-144.309097
133.078873
-161.476898
41.733131
69.233910
68.403503
14.477670
31.710012
-148.607651
76.405563
47.870022
31.869207
-149.793503
-146.884720
156.331421
42.111252
158.714355
174.498917
149.430328
121.679993
151.455856
137.086502
156.879547
145.599869
130.094711
141.518417
147.228592
145.169632
134.377365
92.126472
104.821884
-62.217426
4.392220
-40.688095
6.102264
14.280300
-9.536504
-39.191505
-4.300062
16.380886
-6.819234
-5.794439
-41.468300
1.605350
-3.559745
-13.516231
-47.822086
-39.069706
6.767034
-42.829800
-11.503313
-54.201813
-23.956413
0.729273
4.976380
129.000290
129.365723
149.109344
166.689392
138.730240
143.248108
137.986969
154.756699
146.364258
142.546234
150.842789
179.376602
-42.537205
-20.185722
-5.562852
130.837250
126.944725
138.730499
147.913712
135.347153
136.616669
128.210098
154.326065
141.728210
157.216064
168.667953
157.187820
122.861351
106.092255
138.681213
133.478043
140.192062
147.657242
151.155960
151.713226
154.615814
161.500198
171.537018
164.786285
170.071686
120.193565
144.601349
137.702667
163.796432
170.917679
149.327759
143.160507
159.299835
143.858261
150.993256
175.451126
125.333717
72.892738
144.238922
146.561935
158.029236
163.007950
136.889420
163.955505
127.988899
148.599777
121.229462
158.194427
144.571487
145.066528
132.266388
-30.587442
-15.643630
142.353226
166.788101
162.787476
145.321640
147.365646
-15.321742
-19.570683
2.203182
-15.313598
-55.127151
168.752975
125.016251
144.652390
143.098053
143.386658
-47.371845
140.943512
137.129471
139.120041
141.100906
147.428329
164.016891
146.139221
158.092865
159.353958
127.622215
149.841415
154.077744
133.915115
133.753265
150.346832
161.822281
160.820068
147.157715
147.246201
4.358692
22.025791
147.759064
140.831589
108.396851
146.742645
139.006744
142.733932
120.824562
162.796371
129.945206
149.371643
146.621445
138.398483
78.283249
148.533295
140.407700
1.127959
58.868279
148.317230
141.011108
156.164169
155.454727
157.790176
145.971741
135.809265
148.321167
158.864975
172.154312
-16.647484
-29.820021
163.217255
167.474136
151.831528
154.868195
132.128845
137.970276
163.995010
155.188583
137.199554
164.262360
136.940079
133.938766
121.891602
132.024597
148.754089
160.340912
7.348655
-32.124836
-8.810507
13.044165
9.298002
-0.098912
-48.299126
12.382489
155.522614
152.148804
157.440170
145.948624
0.601008
4.807909
-12.696251
-1.451448
22.757326
-34.833858
10.380780
-101.516075
131.744171
137.359222
142.136093
124.415604
120.474342
160.653244
156.305618
129.396454
-48.723583
137.579468
149.559647
154.519455
152.882126
150.155777
140.926071
142.691284
140.306931
143.059189
140.627365
152.066391
151.159698
151.523331
136.534943
134.491531
165.943863
5.030183
4.618170
156.579178
120.315987
134.317719
147.767944
129.631592
162.741699
130.029724
81.311035
153.104340
127.800262
132.453262
29.500238
-2.125228
22.575497
-3.413862
21.593115
12.925812
-45.109303
-18.795866
-39.375393
-1.555071
24.714916
-26.253332
11.439520
147.461655
131.645935
126.314537
139.441315
146.411331
168.583908
152.333176
-10.477242
4.964950
10.137196
-13.493900
161.963531
105.676178
-166.436615
4.574831
-2.934649
-19.296553
-28.959721
-49.356739
-8.822317
-34.971504
-48.878902
149.061676
144.731186
157.964371
151.984604
138.887756
132.179657
143.915909
121.555260
141.022263
-48.418091
5.769320
140.839020
153.885010
-14.491897
146.420303
147.542374
106.096535
136.424850
131.968994
127.264023
170.847977
132.186203
151.783051
109.804245
151.165192
162.390152
148.082535
161.539124
113.489746
145.929398
134.985077
134.874283
140.126907
143.086044
155.213425
126.283142
137.513977
148.970062
158.866714
123.777336
143.505844
102.442268
169.444870
156.737061
141.162354
157.667892
146.195862
121.985504
143.056061
120.783531
103.165085
166.963577
132.478149
134.503845
148.144547
151.519180
147.984085
148.531357
134.571884
30.092018
-42.304604
-16.766872
27.041988
3.311389
-39.818134
30.492815
-10.845675
2.541450
-33.748173
15.243509
9.195691
-5.567782
9.620281
15.201200
26.900942
-19.667786
-31.978363
154.945297
170.347015
155.245834
151.173325
143.687820
156.190674
152.219971
131.276184
139.650467
135.777328
5.876098
-23.240131
-13.049278
68.129333
163.093246
155.246078
117.085693
149.564529
133.712921
155.591904
149.390167
124.794693
135.419296
131.066055
164.471924
146.473999
163.090469
10.209296
156.847443
127.514198
146.968842
148.425247
147.275925
148.391602
8.726723
178.896408
116.248596
154.429428
138.021973
156.349335
157.686386
178.043549
145.024399
140.129929
129.618057
141.737686
127.263603
102.643860
163.068375
139.642014
151.068054
145.627014
137.896179
148.150299
158.781616
133.172012
150.927917
161.532166
153.016800
9.427961
-15.643720
-44.869175
-9.743441
-55.040272
-16.558922
-16.582033
-7.767509
9.605537
-2.089472
9.027086
8.141841
177.768127
135.125916
175.357239
49.254013
134.909149
158.492188
149.666412
137.099182
167.282654
134.406754
156.702026
176.801804
146.992691
173.819107
158.755478
141.301987
-7.507521
-4.267418
-44.799503
14.777399
162.790436
-27.329866
-13.140157
-39.032352
-28.310144
-5.364579
155.184921
130.266083
150.255630
159.817612
139.726837
139.635010
160.730118
144.046600
174.410248
12.726609
-9.287683
12.753261
109.155663
-165.340317
-132.916504
-178.379227
-146.459366
53.243137
-172.082932
15.388651
31.083488
55.461929
-133.258072
-126.868355
-155.887695
-153.506775
-158.083542
-158.714127
-160.922867
167.955109
-155.309189
-168.740128
164.611847
17.623890
40.868156
148.808578
150.385574
152.158905
149.510025
138.393372
156.674759
-41.205059
9.481288
-15.831703
1.618099
14.817221
156.704300
148.779068
150.423508
159.234222
146.979965
136.480576
153.141632
175.332504
135.176239
157.513535
154.902649
153.763382
133.950638
171.914520
133.505692
161.657654
120.312843
117.583023
169.647690
134.747406
114.044060
123.232208
148.564743
115.003197
132.026520
151.012817
162.983231
138.370438
158.879288
139.255707
161.163330
165.890991
149.554962
174.797592
25.538818
139.598022
35.571411
-4.945616
-0.346050
-1.140038
4.898570
151.400513
143.149414
145.542252
123.296707
-38.092796
146.734451
160.657730
127.488411
149.936722
55.544193
20.754156
137.393204
140.422668
149.685745
165.307678
147.833160
136.550140
147.264557
141.790680
-119.494919
146.567429
-124.685631
-126.692146
-145.406448
106.119141
-173.210617
139.187943
149.018677
134.510727
145.542084
151.701538
145.213837
159.370956
122.535019
173.021515
159.937607
175.789307
157.573227
141.555832
150.345352
131.377731
152.162659
146.507690
121.556297
126.088799
150.770889
139.706970
119.478432
144.070694
175.832825
146.299072
-4.327712
-5.076978
4.858252
13.978880
-23.046642
-42.759594
-25.311361
-0.505517
-0.739134
-2.965043
-20.101849
126.420677
129.473984
135.664185
155.242813
156.127136
154.907349
131.024399
169.961624
110.851639
138.921997
149.452789
125.505798
166.033646
15.474346
1.357539
-3.618174
7.141003
-42.951939
111.171951
158.929337
120.795059
140.148529
113.870132
140.685242
148.719116
118.220512
155.432632
126.299286
119.119255
137.496292
149.174103
153.194275
-31.958601
8.443897
164.883347
131.610870
146.979004
159.384064
152.741165
167.947189
113.690117
128.570190
154.774704
161.146973
146.629776
171.110306
143.401855
149.255890
142.989548
160.757858
164.506653
138.777908
144.958481
136.585464
6.847277
-27.680481
15.866291
-2.857184
-9.017962
146.403076
137.482864
131.052490
164.356033
174.814148
133.410126
-161.620850
-39.234978
9.228202
24.370829
4.973033
8.284843
-40.955555
-176.165176
169.748062
150.514542
115.514915
145.518921
155.272049
161.073059
125.283638
139.202805
129.479202
138.338486
125.044899
26.448143
118.136353
161.268051
154.059906
146.779587
132.388702
-177.452454
-178.608429
-136.860443
53.162228
127.385452
22.145912
171.738846
133.451004
163.090942
149.929276
148.622650
144.517365
164.548630
146.365005
173.648239
139.514923
151.828186
129.931046
145.670593
133.629700
146.569183
151.106750
166.486404
167.547043
144.668228
135.323929
133.997925
117.188995
149.586258
158.623123
17.150333
-25.905527
-17.409317
-40.457077
-32.827450
13.700164
-5.016963
-10.003704
-7.550188
-45.975891
14.900681
-34.722832
-15.808001
145.013870
140.722397
148.078125
138.764038
141.168320
154.860962
172.566330
154.311859
150.038086
150.710251
143.734772
132.004669
155.406708
143.728424
131.572449
155.878754
168.919968
141.258820
139.784851
139.207382
129.355545
131.893036
162.705811
5.433612
-17.595501
161.250427
124.391518
115.580536
167.692825
143.898514
150.529800
148.024582
156.595169
138.491257
154.226196
137.396164
-169.160873
147.862930
137.458237
135.276199
125.788338
158.590164
148.664566
157.717941
143.647141
139.581512
173.149078
156.213455
-39.905731
-10.074506
-43.628319
-16.433493
-24.603966
157.726456
142.410309
129.136932
145.931763
135.288376
143.153458
178.364929
143.935455
171.625412
130.305252
130.264023
152.494797
165.615295
140.200470
154.598694
119.438881
132.864258
103.296410
126.830353
138.353287
149.816635
145.352570
138.554001
159.770538
120.901146
156.627533
136.144623
157.636581
138.140320
161.329208
152.697861
121.719170
135.778717
144.205032
164.094803
143.867279
145.217880
140.586548
150.474411
141.254166
148.704269
156.965759
154.552780
161.425308
148.943619
107.538239
134.076935
140.055771
114.992592
143.611877
146.292389
154.088272
133.877869
145.465240
122.545242
168.929886
147.275543
139.734894
144.050705
128.216812
106.197411
136.557083
147.086670
129.929947
141.487854
139.976303
148.873917
65.331871
-20.735085
-6.102489
-21.952789
-26.097208
-1.354941
8.519957
-29.976736
-20.221668
-2.885001
-48.845470
149.419144
162.669556
155.650803
164.654877
139.306458
118.966660
146.343719
136.996277
141.262589
156.504791
148.655624
153.813614
143.923218
121.013023
168.401596
151.809723
112.417747
55.883980
-13.490255
-22.815752
138.638779
145.518524
135.653381
160.699677
132.195633
153.257309
143.922104
118.230637
128.861008
147.762665
134.694717
153.145096
128.556946
128.342697
119.276451
162.020935
125.132553
136.773438
118.598579
153.539444
-3.409041
-38.373566
28.999926
5.717209
2.748799
-21.644447
-33.590466
9.811131
-21.754187
-18.212212
15.187297
-4.458960
-8.091385
-45.434326
118.842308
154.092224
137.390778
157.065948
160.712631
140.908630
142.305542
106.368843
170.299332
0.892410
15.794506
-4.953810
-43.707790
4.815237
155.803864
161.828735
132.411987
145.669357
165.552109
140.823242
133.684387
144.360825
136.986664
115.835548
155.319489
151.712158
-179.349274
133.729538
152.743423
143.486755
139.598602
152.365479
131.715942
133.631470
108.287140
155.050552
169.066986
134.705536
-175.432663
125.262711
127.504135
164.829727
155.463196
147.447769
149.045425
122.506317
9.503528
-26.923727
10.502659
2.825631
55.937267
-30.605410
146.330307
160.649872
151.146225
148.902512
132.062469
133.102280
131.460739
131.721481
153.032272
149.094147
112.938484
141.423096
148.337555
119.353981
142.864456
154.310593
146.174255
163.595673
145.654648
143.860275
167.031830
142.060913
145.998764
131.247620
109.322868
151.219116
158.772263
133.645157
141.517853
132.782761
151.773544
-164.377197
144.063370
135.681702
148.701492
136.012711
179.309006
143.130157
-25.444193
-31.565308
144.865250
131.244202
30.989294
7.604884
-11.802965
-8.940460
48.501842
18.926491
111.437477
146.769623
122.993217
159.150284
89.430534
146.669250
158.158951
146.269958
62.798122
-26.023640
-17.344355
139.086136
144.870758
-32.791912
24.486908
-2.008960
0.594790
-31.821136
140.712021
62.432747
45.877983
149.410095
151.381699
164.608154
114.704712
138.661331
150.526703
135.539932
171.201538
158.237488
135.844498
143.054596
134.342102
140.068802
160.590668
159.002838
141.096481
173.961487
126.262558
172.057205
165.868164
156.138138
172.297089
154.143509
136.046890
166.991516
120.704384
149.353928
159.681885
140.927094
142.042252
124.063751
173.382172
132.116119
140.648422
142.182205
161.594131
138.960876
156.020142
143.448242
153.184509
144.059296
138.526154
134.935822
142.271835
-126.001846
142.783066
130.032227
121.908813
168.808517
133.154907
132.152802
140.033234
151.015472
34.376812
9.886502
9.946312
0.244694
-3.811410
9.218102
-47.283871
4.192645
163.993179
95.614777
143.778015
144.527527
150.585159
143.937164
142.735123
-177.892899
160.272202
133.468216
151.200027
140.355850
177.168762
158.218323
165.388870
152.391266
160.047089
157.430603
132.444000
118.778297
152.984818
163.030411
130.353012
21.539570
35.648640
114.883324
147.942368
151.502045
147.499542
171.835236
143.905975
148.116211
148.712936
144.200500
151.266174
150.154556
144.164963
129.365356
162.673981
172.828369
139.992676
151.013809
144.750381
151.287460
151.655746
146.335663
174.994919
177.910141
142.249207
172.601883
121.649628
157.037247
146.702316
145.881165
150.877350
142.583786
153.343063
165.764877
-143.907272
167.156067
154.172134
127.265594
128.609619
160.164322
150.488602
168.647751
143.053024
154.303833
-178.399170
151.277924
137.055176
147.316193
127.832581
148.383759
143.698380
145.280212
155.320221
144.757599
158.903442
140.979279
139.565094
156.473526
137.221146
125.285194
139.500153
152.470490
123.480385
-168.860489
164.616302
159.999313
153.098022
145.986282
-11.504562
4.221414
145.430130
161.126236
124.176933
153.930481
144.784180
171.195740
164.882431
146.736969
149.691452
148.359924
120.452553
139.471039
135.815735
123.343536
155.945618
163.269272
162.781998
146.821960
139.089203
110.892860
147.354233
154.326050
124.385254
148.948380
173.257370
118.079857
140.699814
159.020706
148.271790
99.154633
144.751038
139.023514
149.636017
144.882507
147.120529
148.689011
148.871582
172.091644
154.932541
149.178192
142.812408
149.118240
-15.325256
130.468887
150.121017
139.437057
120.484436
144.600342
156.204391
148.969894
132.697495
112.859886
148.803101
159.259033
145.721100
124.687363
130.147690
115.723236
147.671051
142.401871
129.206100
144.456787
12.324769
1.653274
0.434312
-23.273645
9.714137
-19.036661
-9.707557
-2.422447
4.884994
-63.377850
138.717331
4.414638
135.657608
11.561188
-7.849180
4.429741
-8.498908
14.996743
161.438034
140.284973
144.283691
164.448044
141.915802
146.962677
105.114594
140.795547
145.931335
124.568108
158.105103
127.351875
152.387878
151.826096
143.992935
153.147232
24.419167
-30.870842
7.602535
9.528234
9.077552
62.074593
14.285533
-9.587223
5.014736
12.952381
-4.939790
6.836555
0.504354
-42.731949
-65.344444
-8.203581
-16.305336
-35.731407
2.918931
-11.440173
-41.094151
-43.824066
145.283630
155.049484
155.616730
163.885406
152.715912
171.924820
25.767200
34.466572
161.019409
149.317841
144.533463
51.062023
20.567333
138.564194
151.556976
-175.815765
166.039185
164.242401
137.426254
151.462692
167.194000
141.820648
-178.236298
126.619873
126.593140
132.618195
136.174118
134.169556
122.881821
134.527313
145.028595
161.458542
62.104900
14.328180
165.413818
126.503281
148.980820
132.131226
119.490494
131.213486
145.899796
27.947393
-36.267673
42.432247
7.819515
-4.539930
-42.226406
-42.622490
-27.730024
-33.194218
1.651616
142.726013
147.402359
156.958389
145.116867
139.052902
1.613133
-23.211067
-26.945004
36.727047
150.321793
134.074936
155.880936
157.696457
141.607132
128.850998
132.131729
115.993164
146.292023
149.356262
153.648056
146.258347
111.718513
151.089890
162.540771
145.220901
160.030502
138.486694
130.299789
147.146149
141.503357
157.553391
147.630508
170.382950
171.001587
166.380676
151.547836
12.588555
22.801121
-2.330786
-46.179447
-3.408869
-1.307011
18.184481
10.978632
-20.679987
48.857578
-43.881603
-39.204727
5.769966
10.911524
-13.142831
22.281113
7.168695
11.035600
3.163659
26.814932
7.521883
23.999155
-38.676308
-28.504232
9.414567
-2.838280
-13.092360
-43.411736
-6.030427
25.790499
3.208881
15.621199
12.350821
2.179064
38.828033
140.073700
152.344696
123.728188
135.972427
124.886261
138.559280
136.766357
114.332115
142.186264
-1.339691
-170.714615
151.050201
137.321884
138.789001
163.476257
173.717575
152.681763
153.038712
155.605942
129.319824
-43.650410
-38.724010
149.089142
133.315430
173.833298
156.831284
145.159149
137.367737
152.312805
171.555420
150.320221
159.195221
153.065445
153.777191
158.193054
163.596970
157.515869
143.451447
145.310120
162.492096
149.672379
156.787674
135.231094
151.486435
149.960815
142.423599
131.977966
137.416382
149.259277
141.552094
8.249763
-46.089252
148.784607
157.067566
147.866455
169.110565
136.535538
153.736053
149.984085
148.233917
-37.160461
-35.900723
-26.543943
-38.704964
117.742058
144.299164
167.831528
143.778992
142.167633
140.116684
130.215500
133.964294
-23.718439
10.537935
-6.299957
147.244278
-157.261703
31.636600
-117.470558
69.299171
-155.617447
32.042278
172.384781
-155.867493
-158.525009
-138.296494
-174.100464
-146.795425
145.109909
148.132095
149.970840
152.324066
133.977036
159.462524
132.019028
135.300354
159.813416
147.531754
120.276062
137.859406
160.300323
143.655975
165.053970
132.929047
139.469299
151.063309
148.575745
145.567413
155.834412
146.073486
178.471451
145.254944
-55.271030
18.135502
-4.948586
-22.211428
16.862345
116.729538
132.781677
150.458328
152.147629
147.072525
113.893394
136.007416
136.105057
166.542053
145.883469
162.620575
143.693695
156.023911
147.976624
109.277145
137.347137
149.362976
135.580780
-22.408443
4.409799
-7.188864
-1.991642
-6.588118
9.009265
155.221542
143.913452
164.781693
144.343521
164.918045
145.868484
165.286118
139.415039
159.411133
141.194687
147.227188
150.364197
165.760712
142.815079
-2.722611
5.407185
-5.388270
-11.600603
15.750695
135.827148
164.396545
142.270645
135.829346
137.377289
155.990067
147.376572
174.513977
149.202530
144.603012
-0.941700
-14.529024
154.131561
146.196396
159.809738
163.502258
-39.804115
-46.543518
-18.258278
149.209473
142.861496
131.668610
144.757141
156.703278
153.498001
156.085342
118.387543
159.242020
140.928345
120.155510
160.339813
123.805244
153.385086
4.778769
-44.809280
-15.693971
-20.211391
-42.510529
-4.577612
-15.965520
-5.226222
-14.386507
28.078188
29.631590
151.232086
-180.000000
151.675049
172.066574
121.343170
153.527420
153.809036
2.246812
10.371659
140.353745
137.432358
142.502243
148.064270
142.912354
144.736755
153.449432
137.432983
135.697189
145.183990
147.139008
140.265137
166.837601
157.996216
148.145889
127.320511
143.736786
138.511597
144.905380
140.948486
124.522377
143.282990
149.533005
146.297394
152.304245
116.233215
142.250458
149.184830
160.807693
112.861191
120.222336
162.977646
113.896194
152.210602
155.033646
146.565048
80.410774
152.994080
155.244720
138.548004
145.551178
175.082825
138.947205
147.755951
157.714874
138.225998
155.656235
141.261383
153.178391
-0.257930
146.258560
136.090363
151.661179
141.008438
133.137894
162.167404
176.534164
144.681458
146.303406
135.226364
140.722549
124.981361
156.424545
105.037804
130.486084
157.027191
132.907516
133.707184
103.803802
146.924881
128.153519
149.295517
142.898636
155.162109
162.057648
152.308212
122.802834
125.029724
138.379089
121.897369
147.187454
139.350769
161.775391
164.862152
-6.117024
-3.217654
10.118182
-42.305954
-37.720764
-80.849922
117.711731
136.267441
149.151611
162.615997
154.641998
132.987335
137.678284
179.610321
128.698914
126.793968
161.074722
143.110275
126.242981
144.920090
167.893997
123.854546
147.064758
146.330017
130.625168
-14.995661
2.485537
-25.862862
-37.146912
-20.769640
169.202286
166.594757
145.904007
126.783112
153.470352
151.734604
161.868546
130.165970
138.997421
150.421082
162.986450
3.364586
-35.152901
11.222457
132.429062
141.099503
155.788635
163.754654
139.105515
153.914810
104.925087
142.623474
138.282623
-179.240753
143.497940
140.133377
173.688461
151.648758
143.164261
141.526978
178.891983
130.972961
141.264969
167.665878
174.598755
134.419128
-52.284912
3.431480
13.300522
11.517927
22.802258
-26.699091
-6.804434
171.172485
133.638290
156.273026
145.098434
147.679184
152.922165
112.987930
132.791977
155.905441
156.776031
159.824585
162.644653
140.403488
144.807632
126.053207
12.710073
17.530809
14.967852
11.909148
-46.033886
-4.430758
106.155594
134.600677
146.242188
168.060440
133.186462
170.794052
154.273590
160.820038
152.583908
139.794296
136.449326
130.546402
142.268417
172.872437
159.328506
148.176605
154.193741
129.435547
139.877579
156.074234
149.842682
127.444550
143.770737
145.914062
144.441315
136.688156
109.562607
138.260010
131.613846
141.768646
139.580505
148.378860
155.278992
137.839127
-36.315933
-45.524967
-45.942783
126.603394
132.684387
179.074219
154.647079
-38.459812
-70.830475
11.175543
7.482412
11.925222
-3.104632
101.444748
160.532806
146.395615
164.565872
156.121292
140.425629
140.070007
22.618984
134.628876
152.057938
142.577042
136.673416
143.064911
147.623795
158.542526
150.343765
148.955063
149.728470
137.605164
167.131882
52.761410
-174.271408
80.982185
143.314560
143.109131
137.224625
146.373978
144.059753
147.825623
146.251724
134.430069
144.126404
142.734177
153.555176
119.129639
148.767639
153.714432
157.743851
170.551300
146.168442
109.605736
170.082199
134.977676
150.024261
147.735306
170.304123
145.083786
149.920227
157.763504
153.746918
159.119705
142.734711
144.173203
155.504440
146.822464
149.441391
136.312653
146.872116
134.826553
145.412918
173.357773
132.473068
146.893982
126.543594
160.580246
154.583023
115.819809
135.968384
174.305283
172.426132
123.667778
138.336670
-37.118843
8.828927
-46.704788
144.778305
162.760696
154.581741
140.937088
123.331886
155.833710
118.300385
173.176910
141.858749
-42.525028
-3.341640
150.758835
149.894867
163.788361
138.035599
167.242233
161.787933
140.827377
146.942108
172.323242
158.484787
37.161438
120.412704
-177.401947
43.814785
154.932220
156.491714
-27.686060
131.138733
138.236572
150.874451
154.410446
131.670761
143.935989
75.708206
42.501076
80.381851
-161.797287
149.367981
24.211618
134.303131
122.143936
163.984879
132.549698
135.852295
148.672058
160.942505
132.146591
155.676422
135.485443
150.169464
-25.181856
-42.535316
-36.634529
-44.974686
-18.410748
9.577888
-0.148038
-39.402046
-32.169785
-13.404685
11.872286
-44.297070
-32.444973
7.588661
-10.603519
-46.751560
-16.840054
-73.004005
-12.709297
151.339615
144.108841
160.149109
155.293259
97.785057
161.069260
148.217926
153.769638
-7.439675
7.327532
-42.119244
-43.036781
7.226236
-4.092707
0.864793
148.198654
139.849884
161.535828
155.277344
145.402328
147.995270
138.105011
131.912689
132.866821
112.419960
-17.026804
-38.301193
-21.040125
148.853821
148.630402
-42.469742
-3.269142
-12.691916
-53.428131
-15.588266
-8.954206
114.125923
-14.767971
154.450928
136.484680
19.964571
13.847075
-10.969752
126.711311
142.296860
141.804901
128.121918
156.099960
138.721191
176.737030
165.839218
-171.180466
140.380386
145.361465
115.539825
147.981018
147.663040
137.961426
124.250343
109.305878
168.106125
148.337006
145.374405
145.891266
-24.988260
-40.390938
9.486241
20.558348
-27.226559
-26.309542
-2.953798
-35.077557
-22.963058
4.181231
11.555392
0.892629
124.231819
149.707565
145.028656
162.076202
-177.867126
115.658905
149.657013
144.215118
152.419418
143.271866
150.503036
143.562225
139.316406
120.492111
153.765121
148.339127
147.817078
154.788086
177.018951
152.942245
156.709824
137.165924
-139.510620
133.977432
139.678543
156.113708
149.580063
147.699524
141.353104
143.157440
139.619263
127.245216
151.007156
151.427765
139.823242
144.356522
164.920486
135.762177
141.977600
132.818970
135.884140
165.275238
129.305740
170.227890
140.733063
153.330215
130.468475
138.540756
151.427383
153.104218
168.940155
153.510437
143.775589
129.803009
159.786850
150.662415
130.794174
145.289261
146.318756
132.301392
156.866150
159.207657
135.323196
130.321976
149.411728
149.275940
159.961258
166.389603
147.218491
145.868698
64.311684
144.270111
157.493820
141.386246
159.758392
149.940231
171.664749
102.774315
152.436646
145.716019
131.178757
162.247955
158.854614
143.788177
142.920120
168.189911
123.317459
142.079300
146.622574
129.035950
145.828934
161.259949
31.195648
-143.439835
8.652060
143.955856
150.288101
124.722824
-32.217651
-35.679192
152.008591
146.499084
175.956329
151.835373
-8.203032
43.822773
161.388229
134.692551
165.866699
145.900284
140.930069
12.066907
-136.897369
178.615616
154.814423
140.964218
36.140408
-163.423874
-145.309097
-158.630783
177.053635
-168.091599
144.257309
0.939620
1.726578
-29.186108
144.367386
-59.634670
-49.044533
11.509801
-12.722376
137.259659
150.211227
114.754578
122.296577
126.033897
165.853165
149.934616
138.497910
-11.082441
-0.577769
149.472351
142.053345
137.948227
133.134460
149.280777
153.167068
164.993668
140.150726
126.974220
120.472649
131.148254
140.269699
129.568298
152.389236
171.759033
154.477829
120.141357
175.003952
159.183472
132.593430
152.585526
139.808212
151.977158
144.402206
144.108856
166.694839
142.067886
164.344070
164.671844
1.079740
13.862762
-7.289922
158.427063
141.608963
-162.512466
144.612671
155.546478
131.312576
159.971436
141.288910
-42.343605
-50.612873
2.126609
22.053194
-11.697163
120.622688
8.826035
-19.996195
-34.450226
11.580904
156.236877
-10.716617
-7.171733
52.910278
176.189148
143.576859
138.544128
167.158157
150.334290
148.862274
158.516998
140.654144
134.587799
151.512024
139.623917
151.191605
149.512177
120.356613
143.609360
-179.695450
138.980087
121.785393
132.841949
145.886856
136.204483
163.282364
144.640717
145.774841
145.911743
144.290878
138.996765
149.922058
148.704926
142.661362
147.785583
168.515945
138.150452
-3.076444
14.950296
159.008469
146.230209
147.287399
137.714951
143.213898
156.261581
9.083395
120.780251
132.385635
162.872375
160.389969
149.386200
143.042496
147.928223
115.654327
131.420715
146.401932
135.996887
132.610825
148.093628
159.490799
158.235001
141.968460
147.191071
172.018661
132.270676
143.264008
151.223862
127.017876
149.052567
151.005310
27.027456
7.164644
-29.820454
14.965009
15.499019
-30.320763
-43.149166
2.913965
168.329086
141.195557
159.097534
142.698547
150.900146
143.309738
166.007523
10.841555
9.449868
36.380436
-1.489640
12.250616
21.371834
-18.305450
9.711122
5.047641
9.855545
77.751228
147.329056
131.790848
-21.701567
3.836859
-18.222296
-33.125000
12.992725
138.823120
135.291794
157.951401
-163.359955
-121.132507
177.922729
-164.936600
57.351818
160.217377
163.508347
140.596100
148.469070
0.239848
145.693619
136.932007
131.808731
126.227173
170.050720
146.185715
146.715927
153.484787
17.877274
145.141296
157.075729
155.518738
153.008194
128.674774
117.363731
47.260891
156.136139
125.180336
178.829971
161.182953
142.353592
144.211014
156.128372
158.655426
154.722351
105.543625
128.221848
148.534164
143.877136
147.639694
136.081467
149.369919
166.996689
108.445404
133.197037
128.016357
175.193268
104.204193
153.267136
151.891235
139.549362
150.352402
147.306320
167.908936
156.475769
160.896027
124.592232
138.483383
143.001587
121.698395
150.395920
163.939194
147.054520
164.548599
145.726761
158.612579
134.514236
2.117478
9.888432
-49.590755
135.135178
147.991638
120.541222
166.090271
131.837021
-5.901728
156.568069
-43.129662
142.965729
156.098267
139.659424
153.511642
143.492203
155.460678
154.398148
139.530762
147.757263
151.816757
162.836197
174.029968
117.505150
153.757599
-6.754647
-8.119820
-24.391569
-13.635590
-0.457568
-21.898619
-21.365740
26.629841
4.202629
-42.913242
-6.239133
-50.063412
58.304665
-14.386150
-19.761236
-16.537064
-33.447540
-37.891674
-39.302353
-25.521435
-20.436867
-5.024689
0.386643
-59.711731
2.913091
-20.931915
-39.430401
12.645527
11.563267
141.002747
142.619827
144.725922
144.075150
118.301018
-22.430740
140.519638
155.076477
135.991333
155.053299
114.505508
146.056763
158.741150
144.407944
145.728333
140.293655
141.778137
147.556381
150.555359
136.637833
146.594864
112.980240
162.672379
130.411606
-0.000000
4.531207
-13.667726
-40.297878
8.400178
140.720444
157.220993
161.693634
122.983925
140.864655
166.913391
153.409149
143.389954
148.769699
156.370377
139.857452
141.065399
148.434082
143.848343
126.605171
161.403717
133.564133
-11.238029
-9.978430
7.462086
137.439545
160.057373
168.671722
158.011826
153.518936
144.541824
136.598480
136.290939
-126.419449
156.774414
149.019608
139.794250
174.665146
147.467407
154.261490
138.724609
150.226868
125.094498
151.215668
164.443481
145.047318
166.844482
156.421753
147.913940
168.581329
127.097397
110.743332
148.941223
149.799408
153.265991
167.313354
158.157806
-4.058978
-25.752207
-0.618972
-36.961815
143.030853
142.689056
150.396072
143.313126
142.294144
-11.944545
3.070776
1.503761
11.562875
2.593142
-39.235973
-11.799860
10.750394
26.012327
-41.145115
-19.226465
-43.560196
-12.368786
148.844482
149.354263
138.968201
145.351852
136.768433
149.110367
146.794174
124.816643
-47.639065
21.291281
-33.036827
-12.219402
26.109783
-3.516915
16.838863
1.885540
31.600760
-7.867014
3.267405
7.737306
16.630405
-31.315296
151.687836
143.204025
160.038757
107.249130
164.732300
-16.354893
4.677469
-7.740780
139.451401
118.701332
137.062180
116.561966
138.364868
127.319145
153.438293
135.384567
165.954834
130.248825
169.892685
143.576187
127.293571
144.987411
146.438446
126.888245
166.500031
162.506638
129.252167
135.572021
154.762589
141.172699
156.269119
159.186310
146.573334
163.247635
146.740173
159.076538
119.510788
160.377853
138.573318
142.297180
146.945343
141.095734
141.176910
116.819878
130.294861
140.226257
151.652786
152.745575
137.359985
158.157959
119.860962
157.067352
140.481766
166.303879
146.166504
131.689667
144.266190
174.515152
166.113190
158.720490
146.461197
152.739471
156.872147
128.522491
157.965866
140.140152
149.206573
159.484421
145.307205
141.225113
136.393738
-2.006426
-14.279123
-15.851319
-11.908106
16.576622
-29.022736
-40.064625
162.816406
-10.401740
39.764679
154.893692
131.838852
141.610519
153.102066
155.486847
160.793503
147.274200
153.214203
148.908051
129.259186
138.124588
-42.173378
-48.023724
157.085724
106.615204
144.067886
147.061676
154.302841
140.281799
172.589798
159.496216
134.941605
138.333801
121.613670
124.139977
149.726288
170.142532
148.179062
144.704254
-30.153961
32.519089
22.327839
-5.806604
152.690811
152.457230
152.792969
-41.046886
-13.342762
-39.476177
-41.898544
-9.845922
-20.138552
-6.795868
6.900238
5.810114
-41.082775
-2.168981
-32.533760
-30.305473
25.869757
-7.530721
53.609203
173.392075
127.490036
-6.934152
145.234802
-176.549957
137.934433
147.916977
128.516586
156.552338
127.222649
167.502670
140.786850
152.482193
126.654228
125.097855
142.925522
172.751144
149.143265
124.956787
153.587540
34.696274
48.574825
22.821617
130.004349
161.812881
159.480621
161.487534
148.276123
144.708954
127.944733
142.360764
-41.777161
-35.384697
-176.435349
147.604446
-0.852257
-3.250946
132.536758
137.662506
139.922089
147.563446
149.179657
128.659714
144.890732
117.477089
134.069016
138.057068
124.977142
154.287399
160.484009
150.801086
119.622536
172.674515
108.860298
149.210342
144.100052
136.570358
146.665970
147.147842
136.533020
134.717331
154.009476
151.391541
148.681946
153.150818
157.819336
155.437500
143.981186
161.960495
147.715347
147.167679
155.556732
142.746582
135.328613
155.677856
142.296066
158.398178
137.383148
132.287918
151.504684
153.223450
153.507996
160.162521
159.561264
143.896271
145.929855
149.452087
158.575211
134.310898
147.210724
127.517181
156.572037
146.244156
123.721451
124.057785
-15.391109
-38.553970
6.640182
-32.462826
-36.426479
-16.749496
21.341675
-41.153774
-47.371578
-2.207353
7.636302
123.719009
-18.243689
146.077637
138.246185
150.177963
-47.752068
-31.222853
-3.789771
4.189888
12.213576
1.633267
17.199692
-50.418930
134.392853
117.178787
133.767075
126.118027
153.812088
164.413879
146.779877
164.681503
152.625793
150.602829
137.430435
138.059464
-44.193054
61.186996
136.881271
150.781769
141.878021
141.082993
-22.730331
-2.994344
-26.192783
126.010155
119.893448
127.337135
153.855652
174.437103
161.740250
143.112488
149.803848
-177.192566
127.852982
144.022385
155.388748
123.309021
178.653168
146.452591
132.383133
172.259079
101.254936
153.123871
167.236877
136.424667
-168.482620
150.223358
122.368378
113.002220
131.363113
142.487717
171.817978
153.048279
147.388931
152.053238
161.118744
142.147751
154.408859
162.175781
138.315582
151.970551
163.253448
136.293137
128.793320
149.658020
124.091721
133.595261
128.003052
-18.475981
0.816133
-16.288042
7.653989
-18.910017
-15.493330
-26.829811
161.366196
141.410583
171.403473
179.507812
145.600754
113.310417
-2.780448
-45.982765
148.445129
143.663071
146.128479
130.548294
139.835678
136.908478
167.652115
156.555817
109.330734
139.448822
142.461914
133.839539
134.113831
154.766235
141.299423
146.624512
25.797365
137.116638
167.175598
139.591232
135.943130
164.261810
136.996628
141.834000
154.265045
129.618790
149.861084
145.912292
149.318512
147.001633
-176.824402
125.127037
122.424225
114.551682
140.069077
125.709213
120.591110
154.045761
114.858353
140.705521
151.296509
130.636612
150.460587
142.066940
151.964569
147.083084
-11.780689
-50.328156
142.381363
52.266296
3.717100
-23.428726
-39.967319
-15.507668
5.050940
-16.363390
23.268442
13.401694
0.402025
-1.689918
-38.160000
135.714325
101.997612
147.382278
162.155350
146.514069
-21.156021
24.416754
157.031219
159.768173
143.018860
130.962357
143.663895
130.869125
154.600388
140.166656
146.914658
142.864471
121.205635
163.305710
138.908966
128.577484
139.363327
129.151138
151.302200
152.250687
3.183154
11.112658
-3.171508
-45.967556
-12.059375
-47.675964
-22.129536
-36.726814
10.933404
-19.186478
128.832489
143.240189
145.074509
108.821167
117.881721
110.237099
140.712677
152.386505
133.742096
119.721779
154.833313
150.730011
146.163193
171.422989
163.611435
127.353798
144.360397
146.250458
154.463989
150.838135
142.459091
144.738770
114.349045
133.984192
122.702278
112.071625
148.246841
153.655655
161.525543
136.484283
144.336258
137.442230
95.016373
149.360779
118.242592
158.511124
134.326950
145.755539
142.070053
126.353737
154.704117
139.529037
156.400574
135.639847
141.988434
149.350372
156.262970
141.494827
174.507584
135.815094
150.149704
162.239838
140.595673
160.541306
164.809128
147.260269
130.488693
150.840317
134.951584
-15.811549
-18.806273
9.975453
92.606926
141.299347
153.961380
130.560440
151.752930
164.821579
147.517181
138.845978
144.152908
131.344742
147.870956
156.222183
142.102325
122.548820
157.571442
152.413895
137.524368
154.748322
12.529124
-2.314437
-14.164106
4.071262
-33.737873
-31.589312
152.620148
140.446014
152.301376
161.782120
133.532730
139.361176
140.835739
176.224930
140.971924
145.056091
131.841431
97.127815
177.590668
141.260269
143.817108
114.450165
151.435440
174.193619
127.213249
124.345810
123.964401
142.032761
126.742241
169.781311
155.478897
138.368988
117.932854
130.383621
151.091476
135.030731
150.583481
139.860825
140.947617
155.036194
159.303177
163.540695
115.620087
144.792816
151.088562
151.417999
164.548401
136.417542
126.352425
159.405731
149.056488
138.673767
151.819107
169.683105
157.302246
136.584625
125.566277
133.775238
107.778549
147.374939
175.821518
154.094162
131.573532
140.389511
155.491791
148.161362
126.088318
86.150642
164.146240
165.423050
155.521957
139.009140
158.954956
148.112762
137.914001
136.471237
136.085892
167.558273
163.256546
143.904953
-10.525137
40.555553
7.630852
-30.997559
144.047348
146.059021
123.321136
-126.979355
138.590790
140.846832
140.483185
170.304352
144.991791
120.149101
-177.628174
150.328064
160.971237
-14.022638
155.966904
134.736313
155.699936
129.091919
154.905777
147.669250
151.320160
144.241623
167.291809
133.100525
137.625336
136.961731
135.220901
165.356842
135.004654
147.158203
161.394623
157.649017
136.815750
139.739929
167.674942
145.036926
151.700989
143.022217
130.672974
155.947205
116.570549
156.738632
164.389175
79.029617
170.048035
115.139130
143.562256
167.270706
117.435524
135.941437
147.099808
130.506271
146.778214
-179.669571
167.123123
172.393921
141.810883
158.273148
137.716949
147.473633
155.468674
131.962387
144.470276
126.744232
142.492584
145.737930
128.947922
141.638977
129.314911
148.301971
131.852692
-174.413086
140.352081
130.714630
151.224167
147.074692
23.434702
-13.235674
-35.227463
-46.388580
25.337103
5.549096
-24.146727
-41.186024
33.928352
-13.332132
-21.239710
152.571762
173.537125
150.692215
153.175842
143.170822
149.897858
131.186096
110.454605
140.641403
139.570511
158.103531
146.295029
153.686371
163.631348
112.451706
157.767517
70.588211
-157.050400
86.435585
153.325134
157.576019
135.592270
157.247345
148.026276
139.199280
143.757156
154.828598
130.966110
122.450615
166.172256
148.770813
155.426529
152.509308
143.156433
148.716461
133.344574
130.767731
133.089630
159.301712
142.188889
139.164658
152.638290
155.242554
135.869675
146.098099
165.944580
145.321472
151.079239
-176.496735
134.978058
140.385223
143.385910
159.206375
145.580643
159.816193
138.918762
133.916702
-172.359879
149.752319
119.159790
156.856018
141.731827
147.870667
139.791000
146.415558
159.503265
166.100891
127.013947
148.403839
157.819962
136.233261
168.231842
37.406227
4.418807
50.609463
136.763275
139.754105
134.885269
141.005371
170.394638
13.265472
-28.638550
-0.567518
13.170093
19.913950
-12.237927
-1.185642
-33.884636
-5.863809
3.208637
145.022278
129.052582
157.858337
135.365555
150.961838
163.187485
166.128967
134.350189
130.883499
145.062912
160.849838
164.548462
21.226423
-44.816391
-39.580173
-38.952267
-42.556553
-15.089455
171.151016
147.563248
129.764679
121.126953
139.174118
135.944473
127.952110
145.910477
155.218262
126.815132
157.345062
154.004669
6.588058
-10.266919
6.031727
29.096779
-46.167229
5.497221
-26.770922
-15.251523
7.045061
12.784673
-43.357052
22.419247
-3.155543
17.918766
-45.290638
-14.691814
-36.043736
-18.951397
-23.232592
-41.138493
-42.482185
-30.733917
3.932035
-36.935890
16.367197
-0.479698
142.197876
167.000244
167.843246
147.300507
150.756577
113.961143
139.644379
139.014130
136.306305
131.043747
163.231354
141.225372
128.869354
151.956894
132.450409
148.149048
151.405258
138.610809
-174.534988
144.152802
142.824188
152.854156
163.301178
120.893166
124.438553
172.286285
154.980316
153.480560
150.482834
141.098358
165.196136
158.833252
123.670815
168.401184
142.330780
149.328857
138.784958
140.566147
174.606201
153.301941
132.366577
133.034805
-47.987129
-2.518006
-7.361274
156.317688
150.145126
155.714508
-1.632548
144.841400
131.095642
146.230026
142.726334
143.087158
148.440659
146.589600
125.069038
140.218323
141.938507
107.076042
106.588997
141.785233
-179.899109
173.712372
-177.398849
172.316727
18.325142
99.412186
45.698616
33.577477
26.310284
37.498653
20.929295
32.430920
30.750887
144.523026
143.709290
106.067886
151.001083
135.049194
159.556641
9.322469
1.101273
22.795734
-3.354505
-43.574814
-17.191860
29.365366
-28.134512
149.813934
145.549606
100.370705
141.076950
132.720963
174.010925
179.222412
166.996033
127.436218
149.331100
170.743225
131.386826
150.482376
153.099747
146.307281
165.299805
112.941628
169.806870
141.531845
99.302719
143.074234
134.576187
162.056549
18.286674
-1.328543
-25.902721
-16.191448
12.703242
26.121078
8.824521
-41.581257
-27.178942
152.206482
145.244171
149.157059
3.156783
-40.185047
127.397446
-100.657814
109.845551
159.402069
7.007566
-6.280133
128.305786
154.029526
142.522461
152.963531
169.700943
149.367035
131.858963
39.829552
33.246281
36.966808
-167.056259
26.805740
63.607368
39.536903
148.708771
3.215098
-18.141623
-21.407434
-34.955288
-9.468612
130.361664
101.075623
151.539398
154.265305
145.855728
138.038757
120.601166
156.302307
154.973221
148.259338
150.590454
133.505127
133.547134
169.011185
136.139114
165.638535
-168.398148
151.569077
151.948608
148.197311
137.910263
153.678009
128.740372
135.926849
124.873337
167.050278
128.879684
124.772690
148.509827
148.270660
147.261124
129.201538
160.097702
163.081955
124.635834
155.046585
155.549576
1.899810
25.611677
148.366776
131.334335
149.024292
130.986526
118.885338
-3.381940
-51.550346
-14.418525
19.711086
-18.635357
-175.864059
141.107224
164.957870
170.963181
148.390106
169.951462
153.641388
179.814423
39.990845
27.499113
159.878113
-159.691788
68.734039
165.518021
169.473022
137.455399
128.654129
136.578720
151.638184
139.672714
148.358322
136.787750
143.175781
157.001648
137.722641
155.820724
140.712570
125.616089
153.552719
143.412552
139.463516
147.750809
147.797333
110.555557
133.836578
173.843460
136.059128
145.216293
-24.069923
-42.342106
-38.003269
30.522919
143.456268
86.669334
146.914764
146.203796
129.806213
-174.979675
152.646194
144.687469
150.182907
151.212830
152.275604
142.524292
137.720963
147.307068
162.711884
121.278183
147.633438
160.709000
126.553207
114.466232
154.683258
136.668137
113.972816
131.895782
142.435928
155.338928
147.160126
153.432159
151.620209
144.764862
135.283279
149.696381
156.553680
130.410080
131.033310
147.862305
162.929047
126.293770
32.208660
133.204865
148.135696
166.847977
148.757065
94.676170
154.160583
149.063354
-11.090966
148.868881
145.414062
108.402908
138.509201
-50.420155
12.681108
-21.308552
108.882530
146.740158
149.484070
132.422409
-37.847248
34.798962
-47.819759
-5.099734
-36.047047
17.034929
-8.780871
117.671165
125.172050
127.313164
159.226334
132.368958
130.474289
158.692520
148.973236
3.862343
-3.430567
-45.253544
-39.761742
-12.373727
-7.301997
-44.042694
120.688492
-47.602077
-15.837436
-46.846703
5.050707
-3.452697
156.943695
-112.159782
119.842178
135.606140
148.338028
124.618134
133.724380
146.451080
142.755569
147.826660
142.816193
-8.463156
-38.639729
149.103104
143.628464
129.059402
141.465820
122.638168
68.933655
143.490585
145.979065
168.765427
174.899445
146.218918
127.942848
122.160332
110.483055
134.296463
-41.726578
-38.604282
8.650198
28.576696
-23.145159
-7.211180
-27.774498
-44.434242
-8.154780
3.995618
150.487167
143.768677
155.084213
143.878174
-40.706161
11.134536
-43.154827
-43.641975
0.216705
-31.507339
23.055740
35.222237
140.898422
107.318863
155.144699
167.185425
130.717560
103.667030
6.343812
137.000595
123.279472
115.773491
137.335876
135.967621
148.399246
111.494141
107.948410
151.175629
-43.032761
161.271790
81.359955
119.942841
129.460190
141.451141
153.636383
155.648712
168.905212
150.936569
140.845795
148.989532
146.019699
159.134979
155.072403
5.214962
-45.437344
110.340622
145.695053
149.649338
151.516617
135.862198
122.541946
157.895264
154.398453
153.057281
143.732849
104.121399
130.080093
136.514771
166.502502
153.820435
136.454956
140.944153
133.781097
141.189407
130.040176
137.659210
150.700165
141.012238
129.207321
140.448929
163.776230
147.227325
153.551804
141.186508
141.725418
164.383911
129.450165
148.237869
149.498169
128.587570
161.542435
123.747253
124.994751
167.004517
149.884399
140.578156
156.262009
169.707260
118.923943
162.050766
145.073624
172.311615
154.517639
134.895721
146.213333
117.257088
159.898499
154.408691
146.221954
168.382797
145.093262
144.929001
159.768723
138.940369
145.201065
165.104248
150.774170
138.180984
151.242447
3.656234
-18.558758
-20.649416
-48.454296
-40.448296
2.845513
8.440314
-41.177883
149.277283
123.029800
138.563873
137.535858
155.643631
-27.818783
6.201817
-17.015732
-25.279966
-15.258945
1.426013
-35.938030
7.005943
28.503302
-2.382363
-5.227384
-19.827091
150.582306
161.016998
137.617630
134.276688
114.296463
150.192703
163.238220
164.256363
171.595688
140.026718
138.560349
148.168976
148.365204
124.709961
171.057816
143.498428
135.652008
146.624023
143.830307
144.003952
117.742332
130.575363
134.075241
121.553726
133.760895
139.052795
152.393509
155.799011
123.718491
147.988312
149.033188
174.198959
152.578491
145.723404
148.887054
140.642624
141.878220
154.848129
146.589188
137.622574
148.741699
117.111275
-177.565857
-6.896228
3.964078
135.868332
152.144913
142.896744
135.964310
126.592972
-40.786549
-25.992916
28.210812
-23.300961
-20.280552
-0.131221
-6.949410
140.681046
167.372375
138.973984
134.258224
145.074066
146.418854
135.718323
103.317497
68.888138
-22.095840
-20.774540
-9.308311
-8.302835
9.338729
-37.040295
-36.617008
141.956299
146.519714
143.935883
178.751160
129.719269
17.496584
0.841164
-75.626717
-176.703476
-141.707077
146.836090
-128.914490
125.343430
158.164352
164.290634
137.301514
154.930634
117.620552
125.794159
18.035912
169.009155
135.225937
144.395157
138.552979
143.470703
134.144989
153.323288
144.008652
-175.029633
149.738007
155.287094
159.459091
145.196060
168.212036
139.629120
145.958008
-174.286652
130.175430
156.025635
128.890488
156.137604
6.271104
-20.823359
47.375675
-11.473768
-15.333641
0.293420
-17.352806
23.981112
7.348041
151.253021
46.225731
27.872829
37.441177
109.627182
127.497894
147.204208
150.157104
141.908813
147.650589
161.054138
167.040878
138.828110
14.176732
140.963898
134.514603
99.500122
144.051804
145.419739
160.025360
168.783737
144.080322
146.781418
155.051727
159.866882
120.239357
143.997696
166.265060
121.849487
156.051041
-0.884923
-29.053902
7.011652
6.314599
-11.046906
-47.214371
3.812129
-10.895129
-42.177692
-42.982544
22.798485
137.282715
-15.679482
-13.500060
-37.535587
17.419598
144.701218
136.613525
55.451092
149.613724
166.086639
-8.624434
-27.141977
-38.108776
14.334582
-21.365854
-10.046745
-36.248539
10.373348
148.252182
128.644180
32.097309
32.871471
34.711239
153.712082
149.611435
155.243225
157.733643
144.716919
140.452881
127.431000
129.238129
128.156723
142.814133
130.428467
113.922035
-38.034649
149.526093
136.319580
131.271332
158.230423
138.117706
132.564346
165.405319
144.150528
-19.426069
-10.606155
-29.595146
-27.978806
-38.397812
16.278214
1.067895
13.670443
-5.468018
20.114990
31.965342
7.948532
118.176147
143.068771
116.893776
145.774445
151.034439
144.460907
156.540222
153.884521
174.917969
152.196747
152.504227
67.184105
24.643373
-14.643990
9.916789
-7.233319
17.088007
9.284571
3.319066
-40.949974
18.037687
-42.843178
-49.352890
55.320621
155.315689
133.541733
142.556747
164.348251
148.091797
156.606018
149.136902
143.895050
130.303085
138.573288
149.855606
149.563766
139.295929
152.769897
-179.703247
157.709900
8.645746
-26.876408
-24.350611
-27.908770
-27.857689
-17.801758
16.050066
0.656706
5.749275
-0.316518
-33.730415
-33.336842
-45.165409
-46.202408
-15.512151
148.625977
146.405136
157.488968
149.893738
153.528305
146.647842
123.271820
132.621109
139.684067
141.998276
149.915588
151.353104
129.214645
127.507797
159.814362
166.690887
154.351761
109.121254
151.674454
160.853149
138.085846
152.194565
171.352493
145.753006
146.563370
142.881485
123.974495
134.214218
104.162201
153.758804
129.263733
145.818771
153.419205
-148.334366
-136.946533
-148.785568
145.021011
-133.498749
29.195318
61.004883
-146.729553
-146.905014
-151.086044
-159.000259
-157.621719
170.791397
-145.473160
-152.565292
-152.006073
31.374008
43.619865
-55.303677
9.134392
30.102022
31.416559
60.965420
-143.528961
177.174637
29.514257
154.805069
134.940903
145.105042
-27.536316
21.865080
-9.971746
8.264460
-38.508541
140.597061
160.067230
146.482925
134.280853
118.523285
145.534760
149.917404
137.771744
144.758591
161.577744
138.837662
141.756744
110.462379
150.140137
-46.608761
5.882998
4.823570
130.896530
142.312759
139.527161
154.431763
156.562256
119.758369
150.152267
154.024063
137.637741
172.997131
159.728134
159.571594
5.316255
152.774323
126.027451
173.969925
130.495285
134.910004
144.253128
-13.488264
-40.983070
-42.586704
6.224598
-19.022312
-7.447109
-33.323303
3.335659
-13.373286
-24.171768
146.665451
168.248306
147.736465
137.865448
135.893677
119.074913
131.365280
144.969894
153.588135
132.698349
137.966995
160.764572
135.195175
167.240295
154.488541
154.343323
130.980286
134.344162
119.893608
111.189453
-4.537514
-37.011032
49.468178
-4.063221
20.456985
0.624010
4.442281
11.877564
17.625774
126.053719
154.539261
133.019318
-34.052269
153.330933
160.532196
160.060089
163.485733
-0.999168
24.478346
-46.233269
7.824484
-7.427136
28.223330
140.874588
143.301300
128.754959
143.897385
148.809311
144.170181
174.685547
-36.576145
14.432781
4.900849
-13.399793
-30.410309
-18.409136
3.023103
-32.190533
128.252213
148.087509
142.645844
140.025238
130.344040
150.804855
155.358765
126.701530
155.006210
145.063797
-29.580116
-35.637257
132.639084
129.034775
141.521408
142.423492
152.414917
148.857239
149.322098
162.700378
142.944717
145.857742
102.696564
128.574554
162.002029
125.805969
121.809822
138.071335
141.666611
143.777939
134.611816
134.219635
157.011627
146.535202
138.566620
132.777267
168.986755
130.559113
144.749832
123.748611
152.345230
104.769485
143.035690
132.778839
-0.430238
14.013488
10.582230
-6.166055
169.062943
140.368607
129.289093
124.507744
170.386856
164.377899
145.680161
142.255737
131.916824
118.848808
111.827797
148.545303
139.774673
140.497604
178.116623
151.097565
154.093979
117.709343
8.174883
-7.478137
23.560064
-24.455215
-26.444853
9.517790
-11.332665
8.452080
-9.081729
2.679565
-60.102486
-33.951809
-43.253578
-16.135605
-4.441840
-38.334160
2.606243
-50.528843
-8.972728
5.664758
-4.235725
-41.024040
-0.994850
15.693390
-5.856853
121.174377
178.437759
161.315689
33.343006
27.806736
120.507889
154.279831
142.008911
153.210327
148.799240
135.874603
146.695541
138.091217
118.020187
127.143379
133.906158
150.121857
131.692795
135.297348
144.115921
116.948380
157.871536
153.229813
120.987099
167.053619
169.160583
122.230972
158.222000
133.541580
129.305283
160.034592
108.895775
151.289474
162.162888
121.276016
155.843307
149.747940
132.800095
163.469345
132.860184
161.355392
150.130264
132.643646
134.675034
135.892838
125.615845
135.875778
-15.006993
-43.628670
25.593225
0.562322
160.972824
128.115524
112.405052
147.646637
148.862732
154.477585
176.890823
146.058105
144.503372
142.254486
140.475311
151.383133
156.622284
148.947754
141.452225
149.671463
133.044434
132.342545
144.940765
163.905518
106.423630
113.535332
133.445526
133.882004
164.920105
156.186325
149.635849
148.903793
122.090584
147.717331
148.772095
10.984136
-3.888819
150.580231
132.235184
126.066544
148.966873
158.603699
155.519196
34.473328
154.683807
134.982895
155.639648
150.974472
150.852936
114.455109
147.689148
140.590515
154.010864
120.685608
145.315155
126.982796
4.120272
-38.815353
-21.795441
15.007641
146.376740
141.708267
163.084976
133.299301
149.640488
158.080460
-47.849205
-17.170345
-3.973453
43.561279
148.089127
116.915344
137.323593
156.790100
153.683823
166.070190
127.643608
156.999374
138.321381
171.187485
135.463608
175.259338
141.360092
158.143585
102.539543
154.920685
134.608658
172.287155
149.827850
121.026260
162.578003
149.665680
155.518051
121.955643
144.370102
140.624756
176.560303
133.445129
123.102158
116.656097
153.288666
176.117371
177.984512
145.022400
143.840881
152.726746
147.310135
138.349686
140.415207
149.713638
139.674088
-26.122591
112.868240
149.382233
140.365906
132.668915
-179.700623
153.089386
1.859516
40.682961
168.686783
152.448837
150.102707
148.887817
10.045609
25.297804
109.786423
149.478745
140.152405
160.804382
165.903061
144.140610
145.419495
150.825974
155.295425
148.302094
156.749573
142.390045
34.247040
160.148392
140.898666
147.108765
169.408951
127.713425
154.992371
150.545090
148.753891
120.346619
157.050674
178.779541
118.871017
139.439560
160.581757
144.902176
140.711716
149.106552
-174.643600
151.931625
155.581436
164.018463
141.536301
159.542587
97.192894
-141.938065
40.669525
31.845362
15.521700
160.323868
26.605808
-4.140045
-135.814651
-130.672318
129.803436
134.925705
166.392212
156.471008
107.710327
154.556534
143.950409
157.147903
127.935539
135.069412
133.082733
140.336685
129.170166
5.600177
-32.188988
-23.307348
-2.953135
1.029646
-8.778902
-39.961845
36.764454
132.021988
163.534729
-179.154190
163.811020
140.865891
15.600995
15.293012
165.705353
-157.025604
160.164612
-142.596741
148.262711
143.780075
153.201218
20.962061
143.118103
153.113953
158.208725
140.617828
162.118622
-29.493841
-21.080713
10.960343
11.414370
23.730993
0.092787
138.361252
140.460587
159.416031
147.490417
111.381767
-14.672492
163.460968
138.092148
149.621368
-172.165787
164.128464
169.471329
156.949463
171.189346
129.030960
124.547440
156.734665
151.798431
143.506531
176.175507
5.559680
16.243954
-37.259304
-45.592003
-9.976694
-14.707278
151.659805
136.594315
155.637863
156.523819
161.655670
140.532288
145.589493
154.212585
170.030090
143.195251
128.276245
132.412720
157.253082
146.422485
138.808136
-160.058090
-167.162888
45.103008
163.977997
129.271378
146.906876
143.208572
167.414734
115.906662
134.263077
155.048203
140.585022
138.957352
148.269226
154.911560
146.925323
146.659973
137.384903
131.033539
133.830276
143.704147
1.373161
-22.426765
-22.575764
-34.721714
153.560562
140.727112
144.725967
156.485794
128.613297
160.298004
169.897369
-12.873755
135.688980
158.007614
140.694794
145.666077
136.358337
161.435486
158.732361
155.353836
146.295059
153.538391
150.479462
142.601822
147.868484
119.461258
162.953842
150.220108
142.908554
140.375092
109.648598
162.300354
125.062973
124.684128
132.822617
158.705215
135.953537
132.984848
145.317017
144.672470
141.873734
157.903473
138.738541
140.766281
129.352570
138.252563
127.449928
146.586807
143.477646
170.293121
138.531189
147.282990
133.412262
125.460594
144.643295
170.118286
151.397339
140.563690
108.242035
156.688034
138.154755
137.400513
154.720016
130.502396
151.587875
-26.985266
-6.635573
-26.713903
-8.373016
-38.905346
5.214023
66.854149
139.931259
166.560516
155.297546
145.605881
133.939835
143.389801
116.904366
128.860916
133.588516
144.141663
110.465942
-40.686317
-4.418585
-22.602694
18.787970
24.931705
-37.478424
5.630471
6.736796
-42.538055
145.154190
140.328461
141.277313
118.679352
114.041237
142.314316
140.464157
169.246414
138.986938
144.579575
142.997742
160.610977
142.787003
152.359695
158.357742
131.296112
156.965805
153.553802
176.578339
156.640625
130.877182
157.657013
146.784454
161.759033
117.144470
142.493561
117.832520
133.880219
147.887558
139.985779
132.155319
171.335709
166.349289
141.396729
143.111191
128.794128
167.165527
-22.534746
140.287735
145.778305
154.358231
134.217697
142.306335
142.835388
133.774689
118.309433
149.205536
155.628616
125.952522
124.593842
133.219574
121.851608
154.248779
145.440231
153.459824
140.720047
138.153366
165.080261
155.605225
138.223480
146.333878
127.083069
-42.697933
-0.899181
136.185806
111.232643
148.208511
143.992249
149.646957
150.917953
27.842520
133.371536
134.654816
147.535049
137.593857
132.801529
143.251190
151.594757
177.741104
137.766739
132.084412
143.863983
177.142807
135.559280
127.508392
133.848389
134.873444
166.651550
151.935074
134.419891
156.934143
154.638489
161.153030
136.993729
157.362762
136.713867
140.726822
152.706696
163.876175
133.653061
151.405792
126.490135
154.398804
139.500488
147.064392
142.058853
-5.706915
-43.915581
-5.898605
19.254457
0.910857
-1.327806
-49.199982
144.518295
151.756836
161.205170
-37.979980
135.231445
145.014511
112.376564
163.057175
139.134399
145.915802
125.427727
120.822655
152.606461
-12.362918
167.128281
159.186600
137.465698
146.025742
114.625870
153.416092
140.715714
156.086609
116.451698
127.494957
157.968491
139.341812
171.287781
147.744644
154.196625
153.624329
107.884842
133.071121
158.113541
143.942795
145.480164
149.074295
132.772171
153.162201
140.994690
158.529037
142.644089
-3.663082
5.056987
-30.835461
-31.488977
-44.261627
170.256531
153.177414
-174.182144
-179.192535
150.721344
168.837036
164.726517
-3.868220
133.674500
-10.816543
-0.591491
-46.136837
31.683746
-38.412010
-4.322142
19.299911
6.267226
-28.043690
-12.715816
25.233496
-28.160995
29.067703
134.050735
128.623016
159.978210
131.531891
140.125671
102.933762
141.446747
163.123169
159.735168
140.300323
148.655182
153.142044
125.011909
115.677650
152.383240
145.761276
144.161987
137.919373
138.631271
-13.555684
-33.532887
-30.622353
9.884374
5.406061
-33.841305
4.241086
155.371002
95.592545
149.046921
17.222281
4.084804
-1.866659
-6.363623
-34.489765
-16.416330
-47.976170
138.390427
170.441315
149.529434
161.267471
141.816788
157.422531
147.450317
12.898931
1.883567
-4.473915
7.323300
3.890984
6.562708
0.987149
8.759458
-18.674923
-4.115612
-3.010514
141.810684
132.968552
134.821747
153.768417
150.880203
-19.478460
-4.440341
-35.958771
10.552790
-37.402256
-42.454998
-13.400868
-39.405880
-15.669737
-21.254505
6.433370
148.301895
-29.999336
-37.464813
142.123215
138.060303
120.080894
170.674362
144.477051
147.895248
115.924133
131.398026
144.504303
138.750580
19.777563
11.690339
-20.744507
39.373405
24.770615
-74.784683
141.693924
88.095947
153.082260
10.440953
-51.818905
-24.448633
13.060587
36.325630
15.137013
7.069133
173.773712
151.299606
142.440094
131.694565
131.488297
156.278168
161.076523
157.002533
157.579575
-36.594604
-57.064548
1.573834
11.251041
10.343472
-38.228058
-15.232127
-8.512208
16.806673
23.971180
152.679382
153.483154
125.545479
158.179184
150.804642
140.401917
146.502502
134.731216
156.787506
114.678322
152.996567
167.746521
136.732513
158.887604
139.315933
143.143402
15.366977
-0.478881
-46.334511
-38.284195
-34.618107
169.253296
134.395981
129.411606
142.536179
142.381699
126.787758
163.475937
152.223480
127.209373
143.790298
156.134888
-148.286957
142.848404
132.729919
128.680771
149.063370
150.591980
145.749512
149.948196
173.070770
138.667328
172.157135
147.336563
143.839279
156.781418
157.161819
144.781281
126.085381
148.679169
162.309479
160.353668
124.259819
145.733688
137.632614
151.993042
159.015732
141.573837
143.365875
133.653961
144.461395
167.599091
0.935654
16.943800
119.320366
163.557358
168.998718
125.309158
141.030899
148.675446
169.877045
136.065445
140.253769
168.223297
102.149658
-23.717810
-27.440744
0.340349
48.135815
-53.343075
0.664408
-17.003075
119.220169
159.084747
153.226059
150.556290
141.327759
159.371445
166.427917
146.221909
144.856018
147.145523
167.420639
157.385315
-170.450729
19.377792
-123.479073
-174.822998
110.289078
-155.950928
-153.987244
-152.542755
138.371643
127.783188
9.422435
138.555634
143.457428
139.849838
-43.409466
118.653931
155.557007
154.164612
85.290878
7.248033
-17.309759
0.120331
5.297239
138.613022
125.276001
147.624420
176.149277
177.599213
151.886795
150.247345
152.333221
13.137227
17.155437
-18.295500
25.567955
135.164307
159.941513
22.432779
7.852455
5.579316
-28.759640
-54.398457
-52.315853
15.907611
-18.978540
-22.216307
131.245651
148.777374
158.370697
177.654221
148.882889
81.341202
151.346878
143.104675
152.775085
-36.372498
6.760161
-4.291035
11.716149
130.413788
13.033145
-44.345947
8.009203
-8.638792
-33.506226
-41.150440
-26.574007
13.143928
-34.073181
141.469147
140.124649
143.785461
141.302902
145.527466
137.495087
141.155762
122.743523
146.751968
132.828690
-54.168911
116.937637
143.197250
165.591141
165.302078
144.805023
130.035019
142.766266
158.512405
136.705673
124.048660
149.698898
127.131096
130.600662
143.794342
147.516403
21.051413
-144.848587
37.883621
97.887398
84.010727
13.833512
166.077026
177.327240
141.602051
-143.819916
-140.691238
-144.452927
-158.644043
175.981308
-169.894669
-176.468292
-153.329849
-177.002640
-155.014038
-147.007172
136.725861
108.250755
148.175125
135.407394
169.369049
123.158195
162.096039
120.172417
137.136810
157.091492
133.834564
130.647171
139.170334
23.630487
-61.331161
153.345215
127.852608
130.542526
162.124100
175.280746
151.720139
152.108246
154.754196
138.551651
177.838058
15.158786
124.450768
107.448784
149.507217
163.932526
111.342201
141.516479
151.935822
162.973816
138.347107
142.071411
126.198135
86.180664
144.001663
123.673149
161.266525
158.320328
156.428757
143.951172
137.096146
-2.040855
-7.580382
110.012085
160.403824
153.035568
18.172943
138.455994
142.970474
123.530197
145.387604
150.162277
140.246658
117.358315
177.041626
138.323059
50.219379
-7.170721
-37.817730
10.326568
-2.801349
-45.915115
128.172913
149.148743
143.702667
156.630432
135.495102
145.217361
138.630646
147.764587
167.176422
154.885193
144.982361
133.932083
125.405136
123.299179
150.126495
166.735352
137.858276
161.676376
131.932220
156.450287
154.918762
8.087089
26.364035
160.963989
131.734528
0.983176
-28.607161
-40.833145
-36.960430
20.713758
-54.316448
-3.385759
-32.434177
-28.809599
-49.393761
152.291519
140.868393
155.084763
137.878983
134.831070
132.988113
133.902405
144.663727
124.179184
146.988785
150.349609
142.814529
147.625198
137.293869
136.316986
164.226349
135.944397
134.817825
149.263336
160.775726
-43.888985
45.264427
-28.584999
8.661748
-3.714571
-45.333256
-19.349024
18.168793
24.535179
154.319489
147.448074
151.532425
129.322952
125.075867
151.938965
129.107468
-29.353453
25.265057
-3.790546
-35.918446
52.936344
10.789577
18.999363
4.138484
-28.198099
-11.518252
132.279663
157.485107
154.617325
137.058014
151.908966
133.901596
116.359970
133.668045
146.230408
149.123291
126.885193
146.018158
131.545593
142.952606
136.994568
152.222427
-6.766570
22.106586
151.969849
135.347351
174.220352
133.069046
-16.828003
-58.720840
-7.303635
-2.925831
-27.995840
-49.129391
5.400076
13.880341
-48.150913
-51.791710
-11.219631
-42.903435
159.926743
175.844406
150.065842
138.441299
151.997437
145.477676
149.039566
148.231415
128.058075
134.480850
133.023438
-16.873571
-42.446674
2.857458
-26.976444
124.029373
156.775055
129.428833
136.166977
126.699753
143.822067
162.544266
142.172729
159.301514
152.916855
141.044067
151.637695
149.781540
142.449219
114.142921
-159.644287
136.460754
134.324417
138.281677
147.520081
145.791946
122.303802
138.755325
175.701736
107.221817
158.528076
149.146851
156.456390
128.462006
136.106125
139.569000
-173.349365
161.296127
150.345459
136.525391
125.989197
-21.992020
28.938595
22.176214
138.752350
149.464401
143.226273
155.997787
128.419113
142.448013
149.476257
144.182220
150.043030
131.250183
150.172882
12.771518
26.447638
-28.977871
166.092453
144.939209
153.989182
156.911255
125.646362
145.089905
51.093212
17.388725
20.685072
-70.649918
3.907055
0.196832
-25.019825
25.932600
5.119712
161.612167
144.960022
141.016617
136.020126
162.850327
144.663116
145.727112
140.266922
128.445663
150.556366
3.819211
-18.555443
4.816661
-49.061649
20.156399
1.188774
-14.656670
12.036140
39.631271
128.935776
165.492950
149.521423
129.630127
140.123688
151.466248
126.201996
142.967789
148.604813
138.303467
139.659454
138.923965
117.707458
141.585785
167.604446
139.089188
138.681351
144.728119
136.367920
-49.543949
-39.048580
-19.971191
-28.454012
23.731340
-3.055373
-6.549518
-36.099487
115.977203
140.743011
146.646667
132.534515
155.163864
129.626404
128.751526
132.115021
137.313217
141.267883
137.105713
148.665375
150.973694
149.223862
150.165558
134.462799
137.253647
148.937302
128.613800
128.677155
138.184860
126.964668
118.959526
158.210938
144.674637
146.879883
155.341858
138.166412
157.421356
162.637863
137.994797
132.661896
132.279739
150.406219
-134.728943
149.016464
139.399506
140.939087
138.802963
139.513870
146.807327
144.588821
161.933609
127.479393
140.490814
130.533279
131.280792
169.160812
136.989258
171.956619
146.376831
121.097496
152.355637
145.038788
146.101212
146.705811
163.311737
155.314438
137.999695
160.465729
144.979843
132.150650
150.875198
142.380005
129.479858
149.518066
155.589172
138.998764
157.384186
158.578537
150.049362
138.825226
145.872513
145.829666
157.046722
144.710220
155.268448
75.090508
-5.028820
-23.090857
-6.637701
148.048721
158.239731
140.131958
151.800323
115.611549
-39.575233
156.160309
174.375656
133.201523
122.246582
137.037140
150.762405
143.138519
157.932449
171.124908
133.708328
152.871719
168.575684
155.981155
161.218079
138.288223
142.645462
153.286987
95.842972
155.178452
135.741028
161.062653
138.080322
149.465225
162.534592
163.250183
169.968475
140.635422
144.314072
151.581619
144.263641
146.038254
143.055527
165.298080
158.502304
131.698807
159.262329
125.333076
177.809906
141.851074
134.687469
136.904816
139.768539
119.872490
167.601791
-178.667770
159.219345
141.981750
167.928040
133.586884
128.085114
151.080078
128.456589
144.834381
-8.786595
10.778480
-1.864981
-13.336619
-48.292603
162.195938
147.423294
151.328781
146.230408
131.713623
166.377518
173.549698
120.098763
154.246338
140.413483
-19.051430
152.734634
178.852768
119.624077
166.221436
149.808502
158.940048
137.952164
130.493591
136.076752
134.380798
147.769028
21.889296
-6.931039
-28.930599
47.570934
-47.298859
-37.650383
2.401429
6.801033
0.527861
24.852648
2.849500
-41.134750
4.734579
5.972219
-39.607834
-31.008490
-30.138031
-1.123613
28.788231
168.227997
4.362780
10.421393
19.825520
41.960808
28.681166
3.060302
-37.634785
143.584427
164.655960
143.927109
141.225357
164.628403
145.850800
136.043701
163.654190
142.360321
150.975571
5.582055
-47.755962
11.221720
-8.313093
-27.981462
13.073849
130.340851
142.343185
168.611847
151.940964
139.212799
153.416092
165.710587
166.334076
165.863922
124.185440
8.233993
157.291534
155.016083
144.489960
152.146332
167.787827
134.003189
-8.103749
-169.515533
156.927795
-173.147964
147.170822
-40.577068
21.550303
-47.068695
25.396139
-9.179136
-42.513630
-46.666008
-36.487705
-44.619411
-13.725879
13.759791
17.890383
10.214073
158.178101
143.647934
26.646133
-7.478163
-29.530981
-0.650118
-35.376312
-25.882090
1.975957
-2.208505
-41.830647
-42.347900
1.764140
-44.411221
13.543717
-9.848080
-32.865509
161.039658
-173.362198
153.095047
138.739517
127.670479
133.296524
143.738831
156.524719
118.026985
-177.628494
166.797302
124.154457
161.104553
157.490540
130.618134
172.411880
135.306396
120.841629
142.553024
137.490662
26.308165
157.153152
142.557617
148.283920
136.575867
124.082588
116.952477
137.321259
141.275894
133.564911
78.126114
134.858200
157.182755
160.805573
145.345215
145.492691
138.080353
155.298538
139.713150
156.013245
150.085327
151.020859
162.174484
130.741135
136.704712
140.254547
140.918930
111.897591
135.133133
144.525681
-179.714691
142.264450
-149.660477
42.169895
155.140137
137.783615
152.042740
152.624283
123.546638
139.596130
-12.114971
1.760142
-6.514634
-22.007618
-33.820282
160.503525
113.903900
146.038895
168.327209
156.639145
152.304825
156.336029
153.208939
145.411835
149.746109
140.457214
138.261520
135.380035
154.361588
154.453888
135.176071
130.557114
163.790680
148.242386
-9.552691
143.364380
132.325760
148.481201
150.603180
21.557989
103.145760
128.193771
156.970291
153.375153
158.039505
141.357651
154.386734
155.706360
156.553375
143.803482
0.231547
128.177505
156.732025
128.308411
176.801804
138.972015
128.370300
136.435654
118.847267
157.525055
146.365921
135.398178
152.740997
139.172821
142.971909
142.295563
7.482228
7.062109
-173.031387
158.944122
144.002335
166.432251
146.282654
-1.807536
-9.438568
117.503441
145.418320
149.289352
145.626648
137.972198
139.442780
156.264313
149.280777
166.284348
140.923508
137.108765
143.335907
100.468018
130.023361
155.916122
154.787704
-18.437599
-28.212854
147.825638
156.509491
-17.673218
22.102549
14.228164
132.484299
145.680237
151.273270
138.179825
-32.690952
-22.728590
17.423487
10.183427
-21.854074
-35.366871
31.910315
18.021059
-11.333899
-46.468372
6.230989
24.942211
143.396545
155.598480
130.331467
-67.084068
-14.211091
50.487167
145.120377
158.632690
128.722122
151.889725
134.163376
162.675797
150.862350
137.690933
134.840256
158.288467
129.028824
178.226120
140.782181
145.787216
157.300613
-0.441905
138.799103
138.132782
150.452087
154.065247
128.004837
153.689240
141.567719
167.446930
161.794342
164.966156
161.853775
150.414139
136.822342
160.911728
117.314651
150.795654
150.071182
156.234039
132.411041
28.295826
-32.209179
2.483016
-5.140680
-38.372089
150.888458
164.883728
140.420654
179.014816
134.064041
137.550537
149.223450
152.215576
124.526855
145.304794
151.347748
146.874115
143.941742
150.740234
153.708405
135.297821
152.492630
155.565033
144.066376
143.157959
144.755478
166.065475
150.531754
171.569412
142.782730
170.322403
150.154068
157.062866
149.173996
146.842560
158.813614
138.362854
143.426453
160.561462
145.097382
102.419609
147.578033
149.845749
145.872711
150.968933
109.041420
155.434189
113.958122
118.728203
173.779480
150.292404
135.848480
128.921753
159.242554
146.340485
152.464935
-20.969545
-22.596500
-25.635670
-48.672863
-4.531985
2.873648
35.636143
-44.314453
-14.625877
-32.951160
18.650953
-24.569220
23.654266
136.450455
150.743332
133.817474
148.653839
173.877777
-2.610670
-49.129894
5.558623
124.770348
153.048218
149.636917
168.687668
148.320450
163.232208
145.753067
168.245148
161.749985
141.392197
150.702850
150.740570
128.567566
142.234314
9.088953
-37.310173
-26.553381
22.611639
-25.964981
152.277969
143.848282
144.461487
133.752823
135.979309
144.868134
128.468063
141.579193
134.676163
161.635208
146.083115
143.095169
-140.257919
158.236221
24.913813
-25.857811
-41.739326
13.262630
145.217346
145.916046
139.866852
140.622864
131.915939
175.555634
130.722977
149.195389
137.164017
160.314255
168.412674
157.021530
119.436150
136.396942
141.831161
146.578156
-24.453962
7.101886
-40.389858
49.253914
-1.933404
-39.821247
167.271912
-13.949768
139.588074
145.244644
138.868668
143.894806
147.576065
147.163651
142.283524
133.905609
134.402786
160.854385
145.117706
130.102554
130.378220
122.218224
152.660172
142.708267
145.517334
120.500351
65.379631
173.874512
117.663788
-150.774033
169.625870
-148.541412
28.667265
67.659599
16.348633
30.134670
-162.094513
-149.023010
61.703899
124.660248
0.394657
-38.987007
-14.343409
23.598877
169.807663
157.511932
134.731827
-169.498062
-37.541843
6.960099
-10.437957
-37.019947
0.971363
27.846329
6.031435
-8.464246
-34.233646
4.774011
-31.376637
13.366921
-23.545050
20.867773
-4.224521
-20.910414
142.256454
146.630630
124.530792
135.525803
162.802963
142.623734
147.668228
173.984177
137.073364
133.729797
151.953583
117.884346
151.343033
164.858398
165.229202
139.673645
137.833313
129.913086
-8.734305
7.935927
19.941935
-42.439247
14.489781
46.315742
-43.755573
11.755220
-45.406883
-13.793750
-18.066824
-46.240120
-20.891748
2.941645
1.548892
125.635612
126.341743
114.221878
127.075432
119.246452
149.814011
173.036133
149.401123
157.983093
169.403549
151.535919
148.332825
47.321712
14.822587
-12.896696
1.125701
-19.166838
14.408524
-40.117905
-17.847868
141.705475
120.676620
155.541290
154.311050
157.760300
151.567123
154.146835
153.639511
163.918472
-174.596802
100.989693
-173.935532
135.904465
142.844604
142.786636
146.395935
121.011040
164.736176
175.124069
-175.972458
143.567413
157.015701
153.665527
145.337036
136.517380
125.151711
151.682312
10.941017
10.178113
32.863033
-23.375734
-11.616981
30.723579
124.733948
154.072357
169.584183
147.789871
142.393661
145.128281
120.280693
133.075089
153.477142
159.681488
146.142319
134.472397
-82.240250
119.992508
153.226273
171.461761
143.766129
124.284164
143.879868
158.141678
153.995575
150.294983
169.130524
145.152740
148.266083
17.544252
-3.387378
138.234695
144.651276
148.499191
142.169769
147.622025
136.039307
158.880981
142.160156
162.546127
146.824860
142.445770
141.348373
147.067474
117.258224
140.939575
137.905029
153.866714
144.262192
142.825348
163.536758
142.572205
112.342697
148.759598
-179.310150
132.175079
-14.942760
-23.002287
141.168030
131.394653
144.277405
146.561569
146.795395
147.209198
146.389572
145.324692
124.757111
133.911392
148.041061
-3.731296
19.757994
-6.087210
150.147278
162.753281
155.149612
161.440323
158.253845
142.372833
146.096024
140.725540
143.390701
133.449677
143.280716
140.843246
147.938782
129.139771
154.517868
158.233536
140.532761
140.918015
149.246017
138.872955
0.774049
10.541371
-9.874382
133.460709
132.680298
146.039307
137.176224
21.391129
-43.185375
171.929932
134.492126
163.175476
108.354538
152.275040
147.446457
134.306549
140.812515
54.199783
25.645683
168.363235
-139.481750
-156.015808
-148.492294
-142.650375
-161.808960
146.732025
143.632675
135.447769
160.880295
121.425705
150.761200
137.886154
136.634598
142.745178
157.591537
166.270584
157.511719
126.188393
145.086502
138.021759
162.291260
144.572723
132.760468
116.774712
137.259903
128.061035
140.495605
142.772247
155.646591
126.705223
-155.722855
134.601791
144.717880
-167.365540
158.582703
156.984009
137.191360
146.324814
160.158463
-9.970069
54.126930
-9.747939
147.197174
142.743073
164.808090
121.643204
124.323586
168.136856
132.031006
150.065231
134.947891
149.031342
176.405869
145.422104
177.043945
156.351852
-31.076365
0.019782
21.100065
-26.995176
-20.475916
-0.294751
138.770859
167.621902
117.500053
163.247910
153.459229
135.382217
154.940887
177.265961
130.825287
132.389618
165.212540
136.618927
164.929764
140.861084
146.645889
152.034637
158.261307
-6.048701
16.543480
-27.555634
-11.577552
-8.351460
-40.205669
-40.096287
-2.565825
129.490265
143.409805
131.571045
152.858734
151.538605
147.892944
145.897446
8.778454
-50.285286
-24.295273
2.846338
4.534707
116.435966
5.117683
172.240692
136.531219
116.977585
125.574959
134.520508
135.786148
139.455627
158.948517
166.113190
140.887695
170.960236
135.604889
165.724762
151.535889
170.568420
39.931293
23.079655
76.960030
14.668986
25.366230
75.003830
30.120968
32.871613
144.078323
119.233551
158.727905
116.581734
27.603115
-52.967979
-3.045297
-21.469950
-21.466797
25.990608
5.182133
-8.589771
61.913139
-41.804905
15.045642
-13.421497
-86.652580
-32.891418
-41.412178
20.649677
148.649689
134.878448
126.964607
86.552689
155.271561
140.828735
147.207764
158.304977
153.961914
140.210907
165.422089
157.820435
143.458847
13.978865
-44.534542
-14.506696
11.752134
1.912848
-1.103935
-36.426796
-29.522852
26.723572
21.347219
-15.576493
0.854779
-37.812248
-29.344759
145.169189
20.148577
38.411064
-32.681019
149.801620
132.737503
143.165924
147.147736
7.156343
-27.399691
-29.124653
2.372154
-44.109245
-35.494286
-2.805958
15.794769
-38.567936
-48.908325
149.499817
134.079483
152.168777
141.649811
158.307266
137.749985
140.849243
119.436684
150.435211
156.718613
143.401047
136.662537
164.241257
136.992630
-160.671860
138.938293
126.449333
145.027039
127.621872
138.020874
153.401840
133.885162
157.784470
131.312973
137.544067
156.379028
141.472122
160.754135
-177.974442
140.186966
157.056030
36.164577
45.436924
140.992401
170.867554
162.789291
162.884125
177.695297
150.414093
144.946823
138.299362
144.982773
136.199142
128.232254
136.009827
120.898605
149.102753
149.890427
150.126602
149.044083
137.075546
130.839874
121.226494
107.954231
159.248550
123.380432
140.074600
133.327698
139.021698
134.851318
151.107620
6.253634
31.873882
31.164604
68.278915
27.065496
91.859924
18.267170
42.862682
32.996593
148.623276
140.910492
136.012894
146.828979
129.741669
151.519165
131.481033
112.812195
170.280869
155.631943
138.109818
143.826126
97.586792
-177.728241
164.792908
135.391174
129.553299
146.169952
142.777054
129.185959
118.193245
145.658295
140.227798
150.560699
143.594986
142.373627
146.530670
103.568970
124.547211
151.721436
144.670105
146.339752
135.618149
142.325165
143.846039
142.957657
138.362457
141.568085
161.236862
138.204895
141.030991
158.472122
153.035873
138.486099
140.944168
148.511383
161.211014
130.488373
145.030640
163.277176
-45.729424
-29.997677
-38.309288
50.145164
-59.943375
12.480560
-39.785931
152.386871
138.636841
132.718948
126.782295
154.869797
150.710724
160.416382
146.618774
151.726151
160.142456
128.118378
39.049053
-172.879761
-124.785431
38.208023
16.409550
53.694481
35.584656
45.148411
26.440460
32.156780
134.581818
140.390900
42.587666
145.035965
153.786591
131.762360
140.228653
141.263275
172.737915
-33.841537
17.045069
-54.894096
11.478095
30.568251
-21.879795
-44.697506
-50.974636
-29.891956
-9.292378
11.156956
170.498459
130.098984
111.672943
6.116351
-23.822685
7.257608
-18.337044
-39.980930
30.275707
15.000003
-34.941360
-4.612441
25.686472
-8.037170
-6.065918
-15.091658
127.568077
120.008110
177.256897
38.105118
138.953766
154.091766
129.571732
150.775513
142.269501
144.859863
127.959190
143.516495
144.069305
12.884464
-28.524097
-40.059101
14.863474
150.595016
148.969009
146.483627
140.814651
165.069595
156.028763
138.110153
153.811401
143.496964
162.288467
147.217148
138.340393
150.133850
161.703995
-83.787712
173.648422
130.549210
155.301315
133.000107
164.269196
154.869720
130.396164
142.707260
147.532730
157.115128
153.656555
147.114456
144.102249
165.397568
151.783646
140.042496
155.000595
143.538300
112.170616
148.684128
134.360764
148.976288
172.071564
133.974503
135.868820
163.380188
113.220665
148.824844
143.178055
136.519348
151.164368
165.838409
154.982101
129.478561
113.475243
113.335419
135.683121
146.547623
136.044724
147.002274
144.635239
148.536682
125.641937
137.231903
34.428074
30.904562
15.658163
158.390060
156.815033
-148.680099
52.095699
46.539608
39.064850
76.797447
123.132156
139.185150
144.071289
167.500473
119.804993
135.471329
160.242630
155.249985
139.883453
147.678802
174.415680
-8.321546
-35.051083
136.582855
146.230865
147.422745
175.070480
155.119949
132.025513
163.065491
148.062729
141.601227
-12.495344
5.351377
-53.512474
159.420685
137.908417
136.303635
135.940033
117.952637
142.300186
134.124039
144.422806
152.597198
128.112274
136.761063
160.298599
161.983780
150.828140
122.319435
148.904327
141.838257
133.555130
124.677063
146.914795
133.065567
146.707947
149.898331
145.069733
157.511612
130.805923
143.323883
134.836807
162.365448
129.674805
146.111404
150.613861
115.107178
139.229294
145.561752
136.239014
151.990082
132.979279
153.116165
104.005936
166.727112
-29.860458
130.146500
138.447006
130.961761
141.669937
31.573874
-115.365822
32.974098
90.898903
136.367493
136.880371
149.876343
141.272552
156.611267
136.381729
143.556122
119.128441
131.718292
155.047394
109.997978
142.509491
145.714417
132.827148
154.803467
156.103088
137.847153
152.644104
142.214996
18.216757
16.304874
11.065035
166.529312
125.000404
139.782501
113.919090
130.121185
144.789307
159.980347
120.520592
26.121645
12.978638
15.871048
-36.780170
1.841538
-14.804608
22.863581
10.527025
142.270187
146.115494
152.359543
161.394531
144.608292
140.923630
150.628769
138.545761
160.307114
147.216995
146.956635
149.163315
111.141449
169.099777
131.017166
156.619797
159.007706
149.781937
176.496414
-20.362553
-12.797847
-41.326874
0.665879
130.601501
-11.516011
2.576406
15.772521
1.458442
-34.200939
19.732401
2.094804
-37.653259
1.011044
-32.363991
-0.986356
-8.560569
-5.427622
166.370468
107.390923
151.341187
136.086212
130.526657
149.639160
122.584076
149.099777
170.145569
124.814064
132.617249
138.809280
152.304199
137.993591
139.378937
159.363083
129.811722
145.643799
142.506973
128.713318
139.264008
134.689133
119.870834
156.421356
147.431244
170.715256
161.268951
172.639435
102.901764
155.110916
160.435883
144.563019
157.798172
159.584457
144.040329
155.273163
145.806549
164.980057
163.226440
155.923737
156.165268
139.544281
156.841782
146.908264
131.509979
138.500015
165.224304
144.106247
134.501984
168.294769
140.595673
139.459274
146.665207
130.808121
163.273529
132.584457
160.942581
156.989578
141.338821
152.993790
176.003586
161.413559
137.454895
1.753904
6.524199
-37.115078
-10.841754
27.304253
-6.329299
-2.430835
-23.351294
-40.975239
129.223755
136.968567
4.312524
23.210020
-12.206891
-41.867584
-2.684819
-2.056618
24.243858
-19.369442
-18.640314
-39.980343
144.047455
130.610489
151.014679
145.527267
155.809418
143.104019
160.492081
139.552017
-25.682320
12.038417
131.335907
-175.501190
157.456940
105.616974
166.825256
142.866943
138.571335
156.126175
179.640625
151.203796
155.816162
163.066818
162.498306
27.708763
-38.096710
-43.943077
7.428087
10.698751
146.561829
144.183151
136.702209
134.564133
144.184601
160.196060
152.712982
140.196411
121.298676
153.006851
119.409142
-32.695606
-52.919498
-23.000381
162.476837
115.598038
142.050354
141.467819
152.028061
149.638748
137.114014
139.987732
157.760559
157.680054
143.113235
-37.455322
5.475467
8.962671
14.945186
164.701416
173.514374
141.857986
159.137573
139.040207
132.712540
157.816757
101.711456
153.114777
136.106567
106.003899
145.939606
146.557388
-17.008192
-38.196091
-36.342419
-1.413470
166.928055
137.523529
149.439423
145.115280
144.171036
103.103691
142.129715
-36.076893
165.384811
160.291824
165.625961
149.963867
168.816711
146.841049
155.287369
152.282806
145.146179
140.512039
151.440613
161.957870
134.081360
147.377899
132.767044
156.791977
171.085037
168.577194
157.846161
142.768875
147.473633
40.995781
-3.129503
49.031631
26.918854
145.520065
144.250763
151.896347
169.078735
131.356216
169.054657
164.074097
132.425827
143.140503
146.537872
142.291550
78.831909
45.305172
-137.474274
124.004616
144.840683
126.397942
149.160156
155.061462
157.248871
141.040009
132.776428
129.899948
134.720413
149.934174
165.722397
139.644638
142.059021
106.176102
141.449081
-46.309811
-74.352692
162.080826
139.340698
156.580261
130.735504
137.719177
133.269943
162.289200
149.974533
128.655670
152.535995
148.533691
160.817200
130.822220
131.823196
162.016388
155.643448
144.820831
163.433853
164.328583
164.526611
155.934799
139.873734
150.526276
149.088638
17.187284
25.554968
146.388046
133.245590
160.753769
110.734253
163.973038
138.431427
156.435150
-31.655893
143.646057
179.175995
146.013077
166.833298
118.346916
151.386536
148.271317
150.118851
165.094040
133.201035
109.910439
154.503571
120.630272
146.607269
144.601730
147.452835
144.997391
110.513138
134.988373
132.127686
27.834709
29.523727
152.499908
-176.258835
130.351715
158.062149
144.908340
140.059769
152.867264
130.221954
129.399399
143.007874
152.170273
130.215286
138.322601
163.363174
165.507614
147.178223
124.093491
149.409012
142.362000
136.748245
155.887833
177.112549
160.663544
111.179794
142.576584
145.763763
127.163864
167.371078
159.489532
154.543594
153.941498
157.825256
146.505219
114.221245
150.044678
-56.103420
143.685501
143.054016
148.916443
134.114609
149.595184
145.482864
163.722656
138.166077
-17.214493
-53.930931
7.871778
-14.394683
-25.430023
-30.924961
2.878616
148.242340
151.292007
149.851044
149.670822
139.344681
154.753632
124.774857
127.072342
175.274902
164.831528
115.290581
174.938095
148.780533
6.143822
-6.628861
-19.637718
-45.376560
-34.362324
20.003023
-1.387198
-41.155594
13.733937
-20.151621
-16.706652
-6.825559
-7.559124
13.694770
20.943668
158.821014
3.601848
148.097702
-36.397285
-39.034473
7.186380
-13.340068
-2.865735
162.124100
134.403000
138.358887
130.025223
137.063782
161.474930
129.374847
142.719299
162.678101
130.163025
135.200684
142.042389
143.277618
10.271824
147.594452
171.769928
142.561234
132.600861
135.674103
128.058090
136.370300
126.295433
144.207428
164.132401
119.980370
22.959171
19.261011
26.870876
152.765549
140.536575
127.521179
125.041359
116.240059
140.925568
-1.296941
-39.151424
12.135750
146.048615
138.934448
168.820053
135.579514
135.402786
165.249969
128.903748
140.087219
142.431946
152.773575
129.291214
129.762238
151.940964
131.441376
153.041962
153.633392
153.525818
111.414825
172.263092
158.211243
162.962601
148.924347
163.442413
166.604309
157.226318
148.677719
161.557434
146.975235
140.642441
148.727661
147.214798
137.008209
139.420822
-4.451003
-16.150049
-6.917357
-15.513799
5.925990
154.627121
135.766388
128.377365
125.951042
147.317261
141.065231
-5.323032
9.488894
137.090652
115.909126
109.654106
138.450195
161.259369
122.518700
138.067108
132.981537
159.775742
-50.867584
0.210289
-21.790388
149.194901
143.903503
164.118652
146.824112
123.964508
-26.432444
147.240982
137.626770
166.482269
151.097076
146.399719
154.467850
26.201796
-44.405224
-37.003689
3.512626
10.053712
15.608383
-23.368237
-15.341478
4.419693
5.816891
7.822828
139.657608
173.374390
154.805130
171.472580
177.243378
152.955200
144.960022
137.095581
155.788788
120.760277
138.700851
136.241501
155.929962
138.288940
59.143082
9.626390
171.020065
128.849106
135.419281
157.033142
147.754379
149.373489
161.750412
152.617584
124.798370
147.532913
156.437607
158.216522
148.212097
143.267502
118.458504
146.638306
160.531418
137.650955
141.642715
140.478149
150.115250
150.098587
139.438049
148.097153
155.211395
152.268219
143.792419
32.531685
-14.959889
9.191502
-38.167381
135.831970
-42.645180
-2.362977
-12.193931
174.869461
20.126606
5.053926
13.049294
34.107700
5.130111
3.023750
-48.063362
3.270459
1.709148
36.864586
157.528839
136.786072
123.046532
133.193161
151.921738
160.501221
-179.443970
42.996487
-153.639572
-148.342987
35.594452
34.892155
15.915682
44.254646
-153.263153
79.654228
73.483185
34.003773
46.556965
177.395996
170.081314
152.527435
-162.322449
18.430849
-172.096786
162.359299
-142.011612
147.548874
-43.529854
-10.950244
-4.991357
-4.966054
-33.877125
-15.832479
14.013658
15.835257
11.173269
0.812047
-29.192286
-162.011673
-14.826618
-27.604973
9.799140
13.605788
10.552081
-48.517380
17.577347
13.678403
-12.022098
18.412003
155.293839
143.316925
146.660004
161.172150
179.876450
105.979767
158.908386
120.052811
168.710922
166.977921
130.650040
141.481110
128.998489
130.043289
123.733116
143.677475
148.142456
131.916840
162.269302
145.632706
146.192001
140.525482
141.430527
111.017532
143.305420
133.284378
168.177307
146.120941
149.518188
117.422829
63.540154
-40.905170
-7.525143
25.350754
7.947989
-44.784225
-20.077410
19.318439
132.204651
169.903107
145.890564
164.171265
150.772278
139.987701
145.742767
153.942200
166.792969
133.478714
143.057388
76.408035
-40.947205
20.120928
4.469753
13.207618
5.296758
120.750389
130.043304
143.191910
131.955338
152.648483
133.892548
151.449753
139.688919
131.077744
149.083542
142.159561
125.489655
126.719589
152.976547
116.602417
133.447510
140.807159
130.105377
167.725067
157.014374
127.559906
134.441345
137.648499
166.976608
119.816513
148.830750
141.062927
155.464096
126.941330
152.034332
-179.634689
135.457108
158.179413
145.075180
145.381607
162.883224
125.206909
149.055984
129.714752
147.953629
167.336533
145.275391
152.040375
-2.021779
20.682365
-15.570769
-38.183189
145.867554
111.550514
170.427628
134.767197
129.777313
128.827911
-128.340668
-22.364326
50.752720
147.563629
163.911758
146.391968
146.038620
141.400040
141.087433
145.906799
158.743973
144.487411
111.834785
149.107071
132.875427
144.562973
135.471161
141.756241
151.323730
140.643112
27.037752
-160.254364
-175.640213
143.457748
140.146744
147.885223
147.566467
153.910660
150.941574
156.896194
140.597000
118.051102
154.980377
143.975769
135.003357
155.939423
172.633255
114.038803
136.410477
169.112366
144.397079
155.367218
172.588440
150.714966
138.973740
146.304749
146.886963
132.223846
131.848465
151.722977
156.554489
130.885605
170.221039
152.522385
147.022324
141.984619
147.169357
-169.107697
136.225418
168.621948
129.045547
169.966980
145.831024
157.837250
124.615936
152.890976
168.141220
139.514130
145.499252
-27.868635
-10.499062
14.476413
-14.790462
-24.052107
-36.507168
-164.174789
156.473007
150.937637
139.995636
167.653488
156.680481
143.070190
140.956863
163.964279
14.187869
-39.277031
-42.438660
38.341877
-43.661045
-4.307571
-37.372116
14.316336
6.813940
-43.553978
-38.941662
16.065363
137.873337
141.049377
14.468760
143.812576
170.364502
142.009613
145.427567
131.238358
150.390656
141.372726
23.880596
3.758121
8.529426
-35.358791
12.277900
-24.691963
2.364551
147.306381
131.174133
138.425217
153.787338
156.890137
142.832825
156.311188
160.419678
137.078094
133.180725
149.475052
144.658051
128.635468
121.758659
132.590210
159.628006
163.079147
140.571686
131.268890
146.284073
178.894455
33.371742
111.861786
126.814705
155.769989
178.264038
-5.961049
-18.190487
-17.533089
60.270760
153.493439
144.910690
150.191833
145.737915
156.613632
153.515518
149.250946
107.709320
140.097046
143.229141
132.360336
142.717331
132.974304
155.098328
157.423065
151.262405
141.802429
145.004410
111.896317
148.132721
135.784012
140.621307
137.811264
135.487259
124.813751
141.215378
114.086548
118.175697
128.015656
139.470200
143.379028
153.565231
147.101273
140.049088
144.153961
145.582748
-100.233093
5.712304
37.509403
-37.807961
-5.892121
-20.590076
39.504196
4.195960
102.188965
117.086632
115.768135
162.699860
145.923767
146.005112
169.345200
152.805756
88.789680
131.425461
143.090729
147.216858
157.549500
131.246506
138.906357
129.775192
142.496246
123.440865
144.243362
150.948990
119.024239
138.767151
126.535202
146.255295
160.204254
139.057510
150.424362
147.555664
151.998734
177.009766
160.260956
131.386414
154.037445
153.194763
178.221481
153.347855
142.175720
148.844009
146.571503
164.800858
148.711685
148.275223
143.681946
-179.774429
133.443497
179.246429
130.221741
12.999377
19.298092
147.738724
143.477570
149.053741
148.679092
158.209946
105.245026
174.879318
138.531891
106.133224
147.867523
140.364594
151.990723
110.884018
126.208870
125.197159
162.583374
142.311050
138.553589
138.022797
140.127792
7.953791
11.611925
-3.094969
-7.965603
79.204720
-0.779591
-38.508080
10.496718
-40.942989
36.684814
-35.677563
-35.940289
-5.409793
7.882718
-0.269795
-9.887477
167.779373
158.939484
34.896275
178.249985
33.263271
11.817765
129.628220
127.065254
141.732758
127.759880
128.245102
134.049881
135.802109
156.270844
154.671600
131.743576
143.800201
148.886627
131.747894
155.357590
140.774612
158.718323
141.063736
161.117493
151.281387
122.819473
135.740234
165.725830
151.250763
7.320916
10.554020
-126.353409
17.185167
-2.578609
-13.117002
9.682919
143.503006
137.710663
139.685928
155.698547
148.499664
138.700241
151.712433
152.356659
174.301636
133.524948
126.353012
153.048172
159.858185
172.102966
135.058105
115.220749
107.514008
148.068924
136.811157
151.320099
128.104019
148.260712
164.465790
141.847336
140.764633
144.581787
160.521255
170.536880
121.631058
140.985458
154.512283
146.186691
141.614105
156.963455
145.167465
159.713348
-44.949181
12.869049
7.724536
-29.118956
2.334394
-45.508411
120.005936
142.788696
153.385376
151.567200
146.200546
133.755585
131.803024
123.081398
167.452637
136.658875
153.223053
176.270584
126.843025
157.924026
129.510284
167.788269
140.970932
111.685349
139.294769
132.803909
141.030243
148.230637
152.038239
114.109718
151.470474
151.385574
146.549988
142.105011
164.323792
149.960968
139.023193
136.180573
142.040192
150.222595
124.510773
150.998047
144.879944
142.902985
130.000519
150.744751
90.325409
131.261627
162.714859
166.351776
135.102142
145.147522
-133.359283
-146.563507
-154.601517
148.737305
163.741516
131.870071
121.536423
154.345566
149.744873
156.031265
138.890930
143.141739
121.988457
135.400192
147.724594
102.171043
152.386887
152.063705
165.913940
164.924561
162.185532
141.750854
162.111099
163.907959
154.129242
157.476852
162.339569
129.355484
138.081223
-16.283842
132.637589
134.290649
133.952103
163.213577
143.439240
110.295006
157.189987
151.778549
131.443344
156.310394
150.355728
-28.839413
163.529144
-37.740360
129.768280
148.556976
118.588020
137.434021
146.289719
147.511810
151.843948
-18.374575
137.682632
154.202805
157.329376
134.296707
57.707157
53.159981
-154.464981
-157.371002
-157.275269
-146.230881
16.276739
159.109421
148.971497
156.355484
139.061386
148.061234
139.489258
164.467896
7.260230
133.068573
142.688766
164.621155
144.192307
-36.736767
5.170665
130.906631
146.763824
140.842239
131.619202
143.422409
154.001251
147.420288
151.779312
139.075134
136.582779
155.851639
127.377502
119.439880
153.872406
132.437332
152.448593
135.603714
146.110962
158.446259
165.459366
97.509758
167.430771
170.029129
151.457199
114.247665
151.174408
162.621536
136.718628
151.537689
174.013641
153.782455
159.452927
147.596603
155.997040
158.346481
158.996140
134.703232
163.861008
154.011856
11.548400
15.899421
152.778900
148.923828
152.486664
137.859024
168.659714
108.636246
121.270561
127.668549
-75.656090
151.698120
113.901939
149.461868
156.194092
137.695465
138.914322
159.309570
118.926224
143.009552
104.917305
149.477737
164.597336
138.993866
152.168320
156.996460
139.022842
153.766129
72.636154
31.045647
19.011642
23.909498
68.295135
-153.014755
-149.369843
-164.909180
16.286470
-134.691589
-173.552536
171.274963
144.084412
169.090500
139.746124
152.786133
-39.644272
29.160719
-26.685635
9.218784
19.267864
-39.092670
-20.120552
131.434540
-179.758514
147.639526
131.157364
171.921936
-2.343933
-13.834869
-26.226892
93.954735
-54.976063
-1.590162
-27.096485
151.385666
132.892349
164.364105
10.939399
-51.113567
-10.288242
147.220215
142.403580
135.285522
153.720108
148.853943
122.722603
159.828720
126.884666
138.227386
148.388992
138.844376
151.620758
139.746262
165.607376
169.784912
146.407516
152.653305
141.383408
139.532257
156.023483
116.399002
164.076263
160.505539
156.403046
135.384857
146.267609
6.194890
-24.761614
-11.530440
-44.534210
148.290604
145.962357
144.541733
153.543396
149.358719
142.046692
151.040344
143.793015
164.526825
168.188614
126.232643
135.718124
169.971802
153.402847
132.947449
154.772034
117.494026
151.467056
137.476593
149.192520
-29.631851
123.786026
127.250130
160.565933
146.800079
141.181366
130.686386
158.271942
137.473785
159.312042
146.049591
139.915146
179.441864
138.341782
134.304153
157.127045
134.438583
140.645264
155.220917
144.117340
144.384262
153.634415
157.778320
153.472214
155.746872
132.083923
153.452759
160.266312
134.498199
146.926208
168.901016
148.336319
104.102295
154.560043
-2.163289
145.379791
161.820450
153.265457
154.914139
134.450745
109.379791
136.774689
165.604996
170.827927
121.484276
149.944717
121.550858
136.517227
150.087753
155.461853
122.469002
149.652176
146.025696
-38.953362
-14.693834
156.315338
-176.655823
135.659119
132.792862
148.542969
135.303833
150.438324
155.619232
120.783501
134.630859
159.244339
165.694412
-23.485254
-9.185471
-25.615398
-46.510014
-5.497042
-7.363565
-7.311825
19.949434
141.587036
155.619705
138.530594
111.824203
140.222992
43.462406
153.503693
-6.376213
9.318019
4.447305
174.468933
146.999573
176.585663
153.382629
92.004791
164.347809
111.078339
152.574417
159.273544
114.974823
160.935913
130.685150
125.732407
138.064575
110.788368
136.000015
175.017548
151.751160
159.043442
137.954208
144.433716
136.300537
147.467361
161.415573
-19.665827
-30.600121
-40.294498
25.830666
-41.831066
-9.894515
152.395935
161.424820
131.163040
158.520874
139.925003
153.240173
145.263474
140.119553
148.124084
149.213150
165.771957
125.921494
126.119179
128.618805
147.628113
156.305252
18.795645
22.768854
12.545218
-5.550473
171.227600
-37.718159
3.269561
146.270630
159.150635
142.438950
147.046326
132.620193
142.149643
133.719681
134.969757
156.489960
129.564743
131.697754
145.257217
56.534760
7.457273
150.675186
146.037521
119.115845
136.954071
157.141098
141.385086
136.745560
161.635208
113.117065
-29.138149
139.725739
137.099472
168.689194
-178.768845
159.325485
153.547729
165.766281
148.518066
-136.168259
114.939209
138.378922
163.674881
140.957794
165.278610
142.445999
148.559830
148.952087
147.807739
133.668732
166.689484
158.428162
174.381607
133.420837
149.007355
127.604950
158.797745
157.643875
-47.398472
-12.234818
9.438464
-14.184427
-33.017227
-7.681810
5.459841
-9.297559
33.321461
-134.902786
6.350144
-37.510696
-44.179169
-44.885517
-12.702947
7.088697
143.301361
142.006271
162.303802
143.463562
144.626877
139.279358
168.933945
136.902390
146.339142
-40.527325
28.609165
-44.325603
-4.648567
142.316727
142.832672
151.141876
147.229340
129.684906
161.494293
-4.579580
145.546127
148.989716
131.419586
143.404572
158.750381
135.734528
149.655502
62.829533
-37.735466
-15.100233
144.350052
146.222122
126.923882
159.189728
163.215332
140.951859
130.545883
140.316513
141.083664
177.693771
139.635391
177.917084
26.172861
62.306690
-173.492462
-167.106750
-150.284073
170.504074
146.428314
145.117981
146.035767
144.973175
153.321930
64.272385
-168.726898
-161.574707
47.714420
30.677704
65.911613
148.908569
147.745117
150.111511
147.163116
157.209961
117.724052
21.747589
163.056854
147.714493
147.404541
162.832275
163.581711
162.644791
143.868774
161.997879
164.241653
132.506851
172.761246
167.484787
143.277390
141.117142
149.252625
174.201767
143.733856
167.731842
146.288147
147.226791
145.623764
146.703079
143.092834
152.658264
0.813732
-35.018547
-30.241631
154.144867
143.700439
142.703720
115.144104
125.667603
114.947037
129.562683
137.948563
160.086227
126.951286
177.959518
150.798553
134.723343
145.252838
143.233231
144.668228
140.208939
131.589523
154.122238
123.506424
148.083084
130.980133
147.637192
151.379822
148.203842
142.925354
153.318634
141.442520
160.285553
123.992485
142.197739
156.100204
169.524063
140.594360
152.895248
133.459778
152.609390
152.223969
144.396179
121.373955
148.930573
-178.634262
146.836380
145.887024
153.496796
169.694016
-12.073163
-156.476044
-122.594650
122.308495
134.517838
162.844574
150.007690
149.155807
153.851654
138.763214
155.542084
152.245071
144.621414
160.210388
153.415634
137.316513
162.053421
134.482254
149.075592
151.627747
177.549835
145.909973
119.385048
144.278717
159.673325
-42.959335
151.980530
149.426865
133.502319
173.554886
132.849548
131.667480
146.870621
177.777695
145.152771
165.122314
157.245667
-44.210884
18.079847
7.693094
124.673882
164.388626
150.936981
145.807816
118.765724
157.924545
156.594620
135.911880
162.920212
144.450958
105.138680
-37.299515
13.390448
-13.516873
18.778009
-30.548508
10.663226
-20.108603
-21.596296
133.455261
137.943893
154.306580
145.173401
155.045593
151.441544
141.956696
134.554642
3.144667
136.049072
163.443542
131.386414
165.099533
136.303574
146.536484
161.299820
158.611740
140.532684
146.716537
158.324371
156.002579
141.925934
151.844315
153.255600
110.851372
128.640213
155.750061
-8.550238
16.968988
-40.140228
-32.343895
-41.911674
-71.534355
-35.747952
19.087576
-20.884459
-13.595448
138.915878
137.015045
151.339767
144.097427
169.102448
126.526764
130.157364
136.792725
-9.735730
13.337700
31.320965
-48.205402
135.412033
131.603027
147.513809
157.609161
154.763809
112.881836
138.145676
-171.963455
140.739944
136.617874
153.312469
107.065002
122.644485
-176.777649
115.597206
131.189316
168.321854
155.120285
157.967834
161.574005
146.214478
-20.439743
158.462646
156.229782
141.605545
151.065231
133.957138
135.266205
138.263092
7.215505
129.855942
147.268219
155.137222
168.929306
163.868927
135.899994
123.177483
135.156876
145.941238
149.826248
137.574570
119.683319
-7.396666
-41.892109
-44.477516
10.152280
11.021908
13.796356
152.768356
162.829346
156.724396
161.307114
121.477943
122.082436
152.371368
162.387390
159.208374
123.451889
139.756668
143.720810
144.485260
152.098831
173.922119
147.555008
132.912598
147.413513
149.681625
122.435577
142.568100
144.326523
168.299225
157.024612
-175.256851
149.243225
142.535309
157.960556
160.062134
173.363449
146.472931
166.656586
-44.658764
124.177315
123.883720
139.949265
25.425394
40.499100
155.261902
158.287018
175.444427
167.459824
150.028671
138.009888
139.758224
138.150909
155.498184
142.615402
159.439529
157.593246
136.984238
157.515717
142.026535
134.392578
137.604065
157.715454
127.144073
136.636230
126.106445
158.188797
128.167175
164.553680
165.985458
129.925598
24.746166
-8.269779
167.776901
176.706268
137.292389
143.460144
130.959915
6.028443
3.865232
151.205902
163.026718
136.595093
158.321259
161.945450
156.006531
158.190720
146.063919
121.322578
138.063629
141.590286
115.903687
142.271652
153.865753
160.128708
145.627304
124.015564
118.498802
144.038254
139.733170
134.896469
144.919449
135.495178
-42.711098
-5.506303
146.063065
137.160217
140.484024
168.086670
148.049011
138.867355
168.493301
152.745300
139.705368
141.066132
160.546631
37.276482
-31.366808
18.512434
-8.905584
18.602648
163.641144
148.464615
145.708878
159.232864
134.609146
147.377136
128.906509
156.183624
161.124680
158.584091
131.017776
1.789145
-37.890919
-41.533539
-34.824192
-43.455208
1.130558
90.409248
-49.455135
30.966465
22.943171
14.244856
166.658096
140.436920
137.743546
127.972961
144.827682
158.781906
140.719040
174.030396
139.987213
146.667740
138.044724
151.934174
162.071716
127.972359
153.749939
158.570175
150.041428
150.274429
156.441620
151.961426
154.059982
142.132751
123.364517
160.688736
147.738205
134.286697
178.668060
110.002502
144.988129
132.482925
126.701630
138.865463
157.051743
124.771034
134.072891
138.128601
166.233002
117.125221
164.530731
150.095428
109.008789
145.028442
140.117249
164.845657
158.792358
162.266769
143.283234
148.596405
153.315948
143.097488
144.112762
-11.893913
143.540207
173.490295
131.715118
-175.873459
150.754425
150.943390
141.296005
130.018433
124.369476
146.789780
143.949005
139.710922
-55.118999
48.898098
-16.758003
-13.166121
-12.183433
-24.048899
-36.911598
-49.299305
21.441540
37.009411
1.771778
2.151860
-11.622203
-46.418056
145.578522
126.162659
166.231110
147.057922
166.082886
155.168045
148.475418
124.351288
125.008301
123.561668
145.194214
167.049500
7.053409
-4.196473
4.582103
-19.746586
39.285103
135.306229
128.815063
173.962524
131.517471
144.454361
142.787796
145.467239
156.370132
143.808914
144.778992
153.375198
130.332901
146.971771
130.495102
153.465866
126.536095
148.928696
140.198486
152.709076
134.648941
132.880066
-33.206749
16.905685
7.919412
43.016884
10.289677
-28.771688
-12.877311
-18.999668
137.453766
114.549988
133.796890
-16.226513
-9.641002
-11.479914
8.013124
158.702255
136.397949
137.464951
6.438549
-41.999310
8.861842
-6.790007
21.600229
168.845337
3.638034
20.044674
-8.061607
146.526505
143.679901
142.236572
149.841278
143.527313
141.389450
153.135483
125.891960
145.681732
129.153931
135.032913
144.289368
166.349243
133.016342
161.271301
27.085747
-39.805611
19.123938
-11.380878
-9.690773
-44.299305
147.723145
172.529633
154.163727
135.806747
139.721909
150.583008
136.735718
156.886520
135.472977
159.914673
135.873077
133.776886
142.067047
159.834213
141.548691
159.971481
126.444992
151.619019
169.239014
138.222519
-173.895187
148.689957
150.450775
151.415741
-35.567066
12.000534
127.867981
154.393692
130.089859
136.511154
131.476212
156.414780
148.661652
160.989380
161.584259
154.604141
162.000366
116.458298
133.816711
137.833801
138.238113
131.396057
-42.569164
150.685608
174.004517
140.879684
139.848907
138.214172
141.976181
131.303467
158.907440
139.169540
142.917953
142.177200
143.652664
150.223602
137.979538
157.217773
133.507080
137.382156
145.635773
162.307907
151.061584
151.772400
128.048889
130.106155
119.842247
135.381927
154.006897
142.741562
149.075455
139.190018
137.771912
135.141159
157.266922
168.275833
141.209885
136.289597
123.877060
140.281967
135.287933
160.825378
129.085541
159.210785
138.741135
138.290512
156.114975
-4.115992
139.286926
137.615860
58.548508
167.264191
154.220932
140.038666
134.361954
121.779312
153.146515
150.213684
152.181931
142.408859
154.135590
143.522827
142.422089
150.316849
133.900360
159.796265
148.776108
84.583694
143.937927
157.395279
143.472412
130.418198
145.848602
126.519600
128.365936
156.695526
112.296211
148.947632
123.700829
171.162186
168.735580
141.284973
153.540192
125.012184
129.647690
135.560196
157.102600
137.982010
154.097244
175.234238
-23.916912
17.224274
120.368919
128.452637
135.739258
18.481165
-151.033905
-134.884750
25.053226
37.041069
145.461243
115.155563
144.414703
127.435173
135.102249
144.071198
145.728775
140.274429
149.277252
125.039719
167.909714
143.564301
125.789978
152.353485
-38.041653
140.421982
152.234955
-5.046360
-7.498236
137.227188
130.371017
134.564972
123.027878
148.368561
135.157715
153.278961
110.182365
154.136200
132.401703
148.489670
144.287491
177.323425
136.698303
153.214020
149.029724
152.891205
147.506363
133.462860
138.626312
149.708511
140.701477
-30.639370
-1.388749
-22.971600
-48.270706
159.480133
-178.719437
150.542282
11.853730
-39.634285
134.417221
145.028671
8.562427
-39.767559
-47.021637
-28.384739
114.486153
135.674850
141.364471
157.064041
140.935211
146.884598
117.732018
159.776611
-172.686249
148.807114
137.553009
120.197815
131.542221
149.438416
139.300232
152.614319
128.310349
145.346115
143.147995
133.059402
159.619446
143.498886
159.749191
161.535202
148.405624
159.166931
143.030624
160.054321
141.622162
145.796387
152.666275
-40.280678
17.466536
26.397001
33.548496
166.619003
125.457893
-43.469444
148.745789
164.030991
132.386047
149.046494
136.486649
139.383163
136.955246
140.089310
150.063156
147.639587
-179.229477
155.518982
127.364037
139.531876
132.157043
157.407959
160.944260
123.500786
161.162979
133.797348
135.460205
145.529007
148.440460
131.929565
162.141144
134.605255
1.157920
-21.286766
-34.541176
-5.395757
-30.589106
5.305887
-7.631495
-33.753101
-1.770341
-7.673451
12.731662
123.734543
145.217361
152.533722
169.128677
149.114059
160.151154
133.943176
159.103561
154.472000
123.303894
-28.456985
-38.067158
-40.412937
-1.016063
167.417023
128.241592
136.188797
104.075317
151.792664
149.900864
131.417664
168.996658
127.352859
167.100861
159.200226
106.811661
137.420853
156.005981
139.285583
-15.311825
-11.099751
-15.528818
157.051086
106.352661
138.793091
127.432747
158.910080
145.759979
146.791061
-8.050008
151.799606
-45.362507
-33.281891
8.816637
-25.085974
-21.060129
140.263107
122.484917
159.675095
115.539497
151.193329
160.777695
143.438141
126.577538
119.815132
152.988602
138.202728
131.677795
157.119507
152.033737
31.470236
40.601627
21.772820
-11.087646
-143.379196
29.216614
119.150871
-144.562210
8.893950
53.345188
61.385605
-12.788392
-3.687271
0.610056
110.804916
129.505295
-171.778366
143.183517
70.149620
66.203888
137.522354
-129.927429
3.196839
168.726440
151.932343
146.580811
160.570267
139.970886
132.900253
146.216003
-176.524857
121.409035
147.087753
152.957123
146.315948
171.325668
133.801697
134.724091
155.493607
131.112518
140.258713
137.295853
-23.018003
19.022720
21.908167
13.116310
152.348679
5.641078
-11.809775
0.074019
151.583984
130.322876
150.191833
146.794113
158.461563
36.048042
137.319748
108.938728
149.518265
3.648246
-1.398438
1.485562
11.647316
-11.365726
-8.564697
-41.539951
-42.683357
-23.477274
12.854013
-20.582861
-40.391945
4.757899
2.310714
155.993881
145.920944
171.426132
154.081635
-21.628609
-26.822872
162.592041
158.127075
114.432549
149.879150
124.879593
138.000366
145.486267
-5.875898
-47.295956
160.078094
137.795425
137.913895
154.059540
120.617226
118.531914
144.847733
169.750214
128.655273
137.550842
139.867233
129.855209
150.679214
118.116570
136.302216
12.055679
150.672852
142.082886
143.887955
41.655540
-1.947022
5.336011
-11.876485
-5.691956
7.957270
23.553921
7.487420
-37.425701
13.831598
-54.300694
4.955075
60.831520
-37.488228
148.557816
163.297684
134.762833
104.322090
166.175949
137.962021
-29.161884
-3.113384
-0.123541
162.165466
148.721939
155.059067
153.446426
140.575943
134.785141
143.966446
165.216034
146.672562
153.213791
148.443497
162.595856
145.779602
151.871796
141.911774
142.598724
134.772049
152.866776
148.860428
-31.922430
-12.345791
163.650742
159.335007
152.460831
161.976959
174.901688
49.098946
-2.399146
-14.913318
25.680248
-27.725496
-53.117119
-19.842308
-43.913372
-39.140762
21.226112
-38.032108
10.170843
-39.500580
-43.944729
0.314035
-0.276953
15.875556
-44.221989
135.239685
150.069550
136.913849
134.439957
144.726242
125.151901
115.256828
171.654861
148.533676
146.674942
139.705414
149.912552
140.248764
138.737259
143.918945
156.312851
164.996643
121.708252
144.370193
152.219376
132.304733
135.023300
157.888046
141.717148
133.637436
144.024506
115.696159
153.536224
163.232101
136.761612
-53.508209
-49.915989
-17.107117
-12.987500
-11.945815
-13.135304
-31.037996
-33.546356
-18.737280
22.179714
-44.174507
164.877792
140.063675
142.600967
154.090317
146.846115
156.191391
153.932495
121.811798
145.101593
140.980316
-169.305634
145.817322
5.325830
0.137056
-8.613016
1.560848
-11.295170
142.882645
148.184006
-15.801205
-14.183062
13.132358
22.451729
-24.728081
-46.053696
9.011750
-4.935147
12.380323
29.536705
-22.115606
18.328335
167.837250
145.277817
161.570831
153.268906
143.723953
137.756622
168.097382
133.958313
150.516464
153.689392
150.174026
150.526764
149.028564
138.669830
133.729797
136.993958
137.079422
150.095154
163.387955
141.727814
28.627716
-28.493317
2.223960
130.369308
149.134857
158.745621
131.131866
138.093536
164.486679
154.818878
129.743500
137.277496
143.537781
-42.493969
132.295242
148.392181
155.373978
124.351471
136.156235
112.202240
154.768341
133.621796
148.297928
139.767960
154.463791
126.473938
136.359146
174.010239
142.975693
121.299889
153.012970
175.379486
140.891632
133.863266
142.170975
115.460930
-175.784760
147.212830
148.141632
133.240982
165.916351
132.832413
172.746368
146.429749
114.916054
138.788483
124.500603
170.972229
-179.103210
141.723251
137.445984
141.248215
152.132401
150.126526
115.595398
132.555786
132.723633
147.796570
144.888275
169.144455
151.991760
146.172440
153.309113
125.393158
151.610962
141.931824
146.178406
159.760574
-44.601437
19.783941
8.428463
2.387615
-7.351592
-4.724804
-39.255798
-30.692755
-49.944786
40.171696
-1.608638
-29.975548
1.828848
-1.006388
-3.310324
150.392044
130.851288
142.690887
134.328415
161.129074
140.886993
131.246994
137.668976
149.523285
146.638641
122.828926
145.499741
70.962029
131.531204
144.408249
179.820847
127.384865
149.809921
142.520859
160.793579
-41.251659
5.958088
3.133941
3.527588
-2.727208
114.414558
172.056961
121.893913
127.919792
-28.352934
-44.029507
15.471018
12.827968
-6.717321
-26.409489
-22.847120
-29.821079
104.992424
145.421310
147.344162
152.723358
140.216125
166.276154
137.183029
178.279770
11.323363
-44.800335
-36.992493
-31.445656
5.759153
-34.113632
6.117024
157.966965
158.203552
31.077227
129.560547
151.781830
163.676498
133.981247
132.780716
138.422180
147.049622
125.477592
-27.696987
3.692312
-0.076617
-37.621891
-41.684765
-45.454063
13.006177
151.487457
134.585876
139.538589
142.983765
156.822723
154.941528
146.648529
135.663712
167.390762
137.075195
168.435944
-12.885231
-8.373931
-1.191240
-25.565447
11.616845
-45.644516
-2.436787
-32.033100
-140.418472
-39.353889
-46.613873
4.311252
29.873030
2.313761
1.906597
3.630114
-24.858473
-3.966497
12.509699
-9.878065
-1.651142
124.591881
152.771515
130.161240
156.460541
143.148575
163.418442
160.992081
137.867599
145.997513
148.846512
154.873383
125.124855
150.922852
111.474380
136.022903
166.231979
118.349403
139.188049
122.034386
120.878662
149.057098
147.167755
129.947021
171.035370
156.491470
-166.165787
148.539810
167.179001
168.496521
157.042358
128.658875
149.211273
136.979294
136.140091
146.490509
164.047760
129.033783
141.164474
129.682007
163.369476
162.488937
152.119629
159.001343
149.542282
134.220963
138.643021
154.280396
102.556541
132.477219
168.005661
112.374901
138.332321
154.707352
156.138443
155.522614
144.889267
141.692429
127.691856
163.762802
142.791046
146.539078
139.299774
119.609634
139.853653
172.087555
145.140610
153.387711
130.951569
150.527466
141.687057
119.501038
159.835495
171.114609
-39.410198
0.157017
-15.949447
2.996566
-8.244311
-28.579401
3.365866
-2.388353
-21.756048
-43.848267
142.854355
142.909714
140.147598
131.442719
144.007919
137.403275
145.757462
130.567490
159.480164
146.313110
125.552750
138.355804
131.494110
159.709885
146.230362
132.022720
146.980408
165.167465
148.674255
157.846481
171.472916
-179.795364
171.055267
132.839844
162.289825
145.073486
124.599197
148.440964
157.889236
147.896896
156.831985
136.613922
136.861603
141.925049
144.545471
126.635239
125.669487
135.032608
159.886749
127.202377
163.319305
138.820282
150.566101
179.287827
140.305634
-178.039352
156.919983
139.169846
139.469345
-56.331196
20.384752
20.383606
8.908275
133.776138
121.194771
139.865997
141.406342
155.353760
137.358109
160.114761
145.132980
-23.894064
-43.812653
-29.219530
-37.178513
3.011034
-43.147556
7.219690
-44.245674
19.050833
144.712769
151.148666
145.659607
131.071396
137.520401
125.936821
118.066917
151.709702
126.550774
166.821671
156.883362
123.842743
126.779068
156.037918
152.606857
153.387222
144.813141
145.470779
162.184464
142.692276
142.978470
134.017426
160.744995
129.990707
153.985657
153.379410
142.316330
142.830444
154.135590
136.406082
145.098831
138.664551
157.672775
-45.736130
-21.202801
-42.558071
3.739735
-22.618486
-29.734774
-13.589039
-1.604741
-8.324022
-18.633806
150.774750
150.252823
147.244766
151.209473
140.220367
162.798370
115.349525
157.353775
24.728424
-2.576938
145.924698
137.964050
162.079590
140.378647
160.717606
163.798309
158.949066
127.434738
147.773605
147.099289
149.130432
130.309052
78.705406
150.552094
101.025223
-37.619530
-28.793903
157.550049
133.317276
120.116516
139.643265
145.837814
148.890869
153.748856
12.734590
3.255399
-0.426126
-34.298687
160.771484
137.781082
-20.632734
-8.220079
-44.561131
8.549089
11.678703
1.694775
140.602264
156.173386
161.204620
135.606567
140.336212
147.746826
155.144989
145.862885
138.075989
101.775253
144.322571
142.060669
136.876892
150.963242
1.764362
10.246512
5.614367
3.415008
-1.707888
7.562705
-34.355274
-9.628881
11.002993
146.957214
152.589508
164.301682
15.854557
17.731890
-4.387000
0.724428
20.409855
-7.620558
133.203491
146.042389
141.056076
163.006592
178.732819
152.458481
-178.854980
166.527359
156.851044
110.576218
119.264931
146.766830
146.961563
157.950302
157.924133
139.278915
170.568665
143.806381
153.700150
157.982437
129.899658
131.976593
5.696843
18.561291
-4.029634
-2.661975
117.814079
6.506984
17.960178
172.864288
71.293488
27.055182
153.866211
-168.245377
155.075577
117.493889
-150.024673
147.700989
163.428497
119.437843
146.296265
113.560745
138.659027
134.994843
166.548004
147.804077
135.187592
141.603790
149.708801
137.904083
12.250343
-41.289196
-39.068035
-34.033295
126.273392
168.347137
151.618881
113.270813
156.409134
151.925110
-177.554382
128.118210
141.348938
144.072693
155.752518
151.204529
122.441216
-40.341019
-24.391180
3.429425
-27.074795
145.551025
159.536972
149.122726
150.395264
120.996689
115.962753
-5.199723
111.543365
143.233780
161.294937
-35.005558
14.879961
0.241474
164.271072
158.677139
139.683670
162.812195
27.198980
134.198792
175.318115
149.627472
119.436890
139.097275
136.297836
175.370377
158.776077
152.075485
149.166855
133.088577
158.754349
148.970291
153.288666
159.899109
119.836151
166.412308
137.215210
142.337753
131.058014
143.339233
117.531578
127.156898
149.015778
145.247284
142.420502
142.369186
144.218094
131.083572
151.702011
157.938278
162.951263
149.963577
161.846222
154.613449
147.798233
157.985840
128.716949
134.896179
146.289505
149.902390
148.348801
151.730515
135.485947
148.650162
132.971695
132.744934
157.251190
149.906326
143.921356
150.385178
162.142914
62.507458
146.776672
150.583618
144.532974
132.804443
156.700790
133.806076
142.033157
156.892776
148.606613
139.231644
161.325378
139.205856
153.446625
130.443771
-46.487865
2.694934
-48.575981
-46.234848
10.300645
-10.283997
-18.695562
6.458740
-21.247627
10.389589
27.537661
-20.425627
28.235645
-21.289223
11.213855
-30.974428
-29.814972
19.757420
-18.761368
156.094467
153.027008
134.162338
143.264374
155.888199
115.726677
135.487976
130.771042
148.095840
144.164688
178.368881
133.768112
148.984970
146.160706
149.466217
176.941101
130.981781
137.071442
128.927704
13.112819
40.215176
-179.092361
163.405151
-159.914352
-154.364227
46.357059
159.664978
145.934189
144.425247
138.132645
160.994339
142.320557
161.882339
133.406845
143.148529
141.349884
126.923950
121.439964
146.354996
116.957886
104.383423
139.205399
145.833084
120.970390
137.831741
153.150543
155.499222
165.232361
143.819153
146.963379
139.196762
127.656364
134.038330
150.112549
175.322311
135.972061
107.537498
-19.839542
-10.846492
152.661011
15.412518
27.821907
-0.383084
40.574284
148.407700
-39.045460
7.502762
167.016037
14.300528
-34.051334
22.525440
6.815753
30.617216
16.380402
-7.969004
-7.281520
149.361130
120.297844
150.995255
144.199921
117.424553
137.621643
138.841309
117.154785
127.797379
161.427658
162.795486
141.767593
-5.886829
138.651337
155.871719
164.351929
147.047226
144.544449
155.833832
126.562332
166.792206
151.369141
157.299576
134.559738
152.571442
152.709900
152.704224
147.467316
164.985962
142.819702
148.162109
163.762924
152.440094
158.705811
164.956924
140.518478
162.628418
156.564133
159.845215
153.554398
136.796265
139.048340
117.892868
-175.715576
118.716034
-173.310760
124.754051
115.091644
138.264954
167.252502
157.184540
130.175827
147.322235
148.665924
127.346985
137.728241
155.751831
151.682480
143.692917
158.869980
143.484177
110.264053
137.619431
143.479095
126.679306
137.719147
164.516129
140.349609
38.090115
149.680023
-63.028164
122.395264
137.177734
129.423798
131.402176
101.117172
171.285294
171.897675
116.191849
132.592392
141.395645
130.008835
115.787109
156.153473
129.539047
131.748352
138.745209
-41.482750
-6.886323
6.167454
-58.424507
164.248810
142.710205
132.676865
133.551987
147.106171
116.596336
146.877670
137.236008
159.276382
168.839966
159.404892
144.916214
172.691986
141.824295
149.528030
155.951904
143.644485
154.553268
140.855103
144.738251
147.697144
136.198303
113.913719
129.566223
149.251877
109.938591
159.723892
106.920166
146.383682
150.707382
144.394272
148.434021
-3.625742
130.540894
176.763519
163.006393
156.422531
121.540642
130.199310
149.151108
158.382019
159.578003
152.214462
141.621964
146.957886
149.652588
145.034119
102.630844
152.044159
140.274353
170.279602
129.655167
138.554123
161.281754
152.101959
159.618942
152.383896
121.289711
126.637451
146.713379
155.587296
131.039597
123.739090
150.386154
145.594849
152.245407
160.000092
137.407410
147.657974
169.794037
150.399246
171.510666
149.331879
133.813004
142.325363
149.432022
116.768524
150.756332
157.414917
48.211159
-152.730820
-179.584549
-126.179039
-142.449600
66.143066
165.130997
152.108780
122.130386
29.778175
0.923657
6.577095
5.799917
-33.885475
151.625305
151.996201
146.550812
137.881912
136.625946
154.648041
142.985733
134.772751
135.003464
170.602829
133.013077
151.252411
156.979263
140.568939
-7.374296
14.653619
145.401199
149.069962
131.776337
135.676208
153.242462
153.323242
153.718826
15.781062
2.717069
-170.699997
106.345520
23.746756
145.889984
163.578537
146.382553
-144.507233
148.779251
150.080292
160.094711
165.565826
152.298050
140.487961
147.898224
133.972672
148.185898
103.980240
153.690796
145.068130
164.300949
141.535828
145.520370
165.582153
130.051056
164.339096
159.783798
178.618591
22.052839
16.318504
141.184921
144.538788
138.355316
143.685211
146.671326
137.630142
166.353729
155.042984
150.449112
137.294418
160.399673
132.208054
122.160057
3.837114
10.738395
13.954910
-43.184086
4.371121
-29.371925
10.084437
-24.453600
17.137032
144.059998
166.566605
161.498810
136.448044
144.304077
153.430405
151.883240
132.749985
109.077988
141.292786
134.936478
142.944794
-2.944971
-22.038401
-3.929893
-2.730651
-20.405792
153.282196
139.594101
169.301605
134.287842
65.026283
-19.111778
-32.746464
-44.775181
117.142807
157.111053
135.799042
146.413818
176.577652
134.270920
155.036514
139.558090
151.318207
150.388641
-16.345478
136.783768
53.235165
-15.696836
133.489410
154.575073
133.971619
161.052353
147.636032
143.751236
130.585602
130.735199
149.363129
152.377258
-31.502298
-47.661156
7.561278
-29.689386
145.463531
147.521927
151.032135
129.456161
151.709396
135.055023
149.210876
136.938797
145.812454
155.775833
149.313065
126.349014
138.884735
-177.366180
128.527542
-24.296850
10.870801
-41.783924
8.319468
147.150452
154.269226
141.820816
152.815796
172.023773
154.455414
149.107315
129.454346
161.611954
145.704041
137.672562
126.614464
142.925903
143.499496
151.726273
178.507980
135.956528
141.372986
-2.832827
-17.390724
7.488075
-28.002533
1.326627
155.771561
144.138397
143.585327
149.359680
156.309357
95.573181
124.233131
162.028076
121.179680
-173.066940
152.730576
154.875748
13.461987
42.600410
141.556717
150.139297
124.741951
126.406563
147.517288
142.927032
140.465897
141.016052
140.544540
165.527206
138.067322
113.665405
117.836769
139.733002
138.217606
110.099464
113.937874
177.145065
158.568970
149.295898
155.583298
132.185684
167.332092
136.233978
167.368057
135.263123
130.146378
108.471550
135.173309
147.800293
165.232681
146.882614
152.015045
132.386383
137.072845
146.092896
-27.026728
-0.623696
161.632111
154.982773
158.868027
143.145874
156.437668
130.439743
137.265823
175.638153
157.193756
121.408600
155.066971
145.022507
158.411972
117.989052
135.505310
160.240997
147.799011
140.383163
134.241302
162.191925
140.852829
107.728157
94.294983
125.995621
136.313492
140.893845
132.947693
133.927429
142.714584
168.892227
-3.353979
3.746065
-1.664246
2.904747
-7.832081
23.678120
-45.355373
-14.051390
4.866511
17.781986
154.922668
156.813904
153.405594
152.129608
144.463669
33.377422
141.345734
124.508606
137.021103
138.755646
164.457306
155.473999
144.091309
153.738937
159.440308
139.155655
148.917465
133.929764
165.035309
123.743393
134.795914
164.893356
139.110107
138.181549
151.330048
159.158478
143.863525
179.612839
145.546097
137.318329
159.628067
121.101608
149.431519
178.249100
154.281815
164.076950
149.546555
155.544250
139.385330
165.686462
-43.133686
144.195267
151.100189
116.594536
111.975296
-35.483768
154.932953
160.872742
156.617371
158.289322
142.443130
141.940521
136.692215
130.853470
145.764481
155.905258
175.494522
132.762115
127.764252
135.643204
153.898026
138.857880
155.136673
124.851044
159.952225
146.200134
146.569656
120.550705
141.972137
151.627594
152.542404
147.231003
153.262299
134.132889
154.668076
18.724318
-26.115231
10.430339
153.143631
145.893265
149.516525
150.816162
109.766884
151.659653
154.749298
152.495178
124.362442
170.771301
157.555664
135.503281
168.495697
148.710281
118.759331
154.905106
154.480453
-28.833147
124.492798
127.228920
140.820496
147.071564
-14.641153
-5.528007
164.271408
144.642929
178.990112
122.421684
-13.665790
-39.366966
13.829956
-26.453995
-39.625488
22.456360
151.391602
137.068481
-24.183582
131.515259
130.846786
149.603210
131.414352
-13.797473
-60.101276
131.852158
130.520203
141.387497
173.311081
156.155212
158.054398
148.576065
148.706055
163.175690
138.899170
152.119141
136.037170
129.191360
164.758804
139.244675
134.818237
14.056831
36.460629
-133.829880
-164.266724
-134.097946
178.216431
-166.537949
-153.325943
-120.833061
149.369476
156.395050
-7.476667
-18.208191
0.128204
10.145070
-48.759247
-28.937092
-6.863756
-0.155766
-45.225277
-34.270451
92.749413
135.730026
149.074112
140.591385
145.938400
149.244400
153.533508
125.143700
165.060959
175.662064
147.864395
147.460281
140.314514
-37.798199
-2.723186
66.001892
55.886326
109.511055
161.563553
134.072845
150.524689
143.234192
145.521378
137.683929
149.749435
160.320358
124.539436
140.130707
167.250473
151.365067
146.681778
101.272369
-167.064072
157.083267
171.548737
143.076538
147.207993
161.993561
158.220123
174.151138
130.258942
139.559921
162.825241
169.670898
158.077774
144.281784
157.151154
170.132553
147.455139
148.598022
144.276901
143.751099
150.430573
133.511978
135.465515
147.345963
145.894455
136.419373
148.408524
151.460052
159.799469
146.571121
132.366974
148.528992
148.276016
128.986374
142.124527
142.879333
153.573929
146.640411
150.889557
134.950302
129.447067
145.053955
130.971390
13.303400
-43.431637
-38.485909
141.005508
151.939743
171.095352
121.881714
140.369827
126.953781
152.237473
127.989075
145.039886
141.210327
-130.109955
-22.611401
7.295411
14.173469
-5.525738
2.432204
-2.539524
-4.773273
-55.643536
145.377884
152.047699
157.630753
135.730103
146.894012
143.447372
-39.725189
3.912765
39.280972
25.378830
41.259911
139.630997
160.886154
137.469223
144.579742
123.576118
154.253189
-174.799927
144.906723
131.709488
148.085556
134.839722
142.232590
158.043015
114.704849
128.479019
155.067413
128.165512
140.769043
123.543282
163.433746
151.967957
147.555466
135.942627
129.012421
162.164261
154.554031
130.376190
152.406021
133.766235
146.629868
135.778519
141.250259
136.339783
141.837784
153.393051
129.939545
153.942612
124.183334
150.189499
174.461395
154.746155
104.984688
142.154617
150.662872
154.303711
144.931625
131.865997
132.209564
159.946548
122.457100
129.111404
137.138992
130.319366
145.788254
123.250237
22.111525
133.734131
147.462357
142.227692
150.306747
162.801300
138.447403
150.987640
137.801483
-4.501368
24.053055
-33.986874
-11.882408
32.700226
146.148209
143.122787
140.304993
153.030441
151.784744
147.017303
155.327042
19.471783
34.768574
10.388187
-14.598804
-17.204334
-38.345062
-47.367058
25.559715
-20.246887
-32.545799
14.455795
157.158539
142.937622
143.843903
135.383209
142.618454
146.830200
146.937668
170.419952
149.488251
158.984283
152.016098
152.201675
149.428436
157.254440
150.953125
120.175072
130.850647
134.005951
130.969757
14.387220
-20.336657
3.049729
-39.729504
-18.477037
-45.706524
21.429466
59.337482
134.201691
159.767319
134.719360
162.188782
144.460983
120.181458
122.514572
148.835495
149.490753
134.729797
152.882370
120.920006
141.795532
174.340866
147.167175
132.789505
128.489792
140.082397
158.017914
157.934723
169.687607
157.716599
172.034653
130.638489
125.466049
171.741638
-8.122648
-18.147840
-51.609940
119.400253
133.358170
148.214203
131.108612
162.044785
174.490799
152.919037
-41.762962
157.966492
133.424728
111.961891
141.984116
130.555527
139.120209
132.344330
138.069061
27.052870
-39.237896
-9.413085
136.410309
146.761383
132.703278
97.405510
149.555664
122.646339
141.098755
147.974792
-174.768707
143.802597
150.412369
139.933258
149.686188
151.769302
166.820251
150.713654
152.167038
134.393051
133.063751
129.019760
-24.842131
-13.027844
157.583649
148.372116
151.318665
-38.950489
0.285990
-20.108107
18.911934
103.945778
151.397354
158.415039
128.165512
163.552994
162.607208
149.130447
125.285774
134.629150
141.229675
151.066360
51.587448
156.263016
153.768829
140.209091
150.364639
159.826355
149.756699
137.072220
-32.747890
-3.100404
22.371675
-44.489658
-16.138996
-45.025879
-13.184250
-3.714834
25.855766
145.830551
148.846695
126.183998
156.087067
114.657135
146.922150
130.321198
147.396072
142.636734
-43.006142
52.050339
26.882858
16.545856
-15.674136
-40.121006
-13.428558
160.843628
144.651596
146.552490
127.898109
140.255035
138.750763
148.038940
145.781967
147.635269
135.679718
155.359604
156.353424
162.667664
153.294876
150.527451
149.135757
139.000946
163.275330
118.453041
149.116028
152.502426
125.780388
-13.235331
11.753560
-36.210163
23.744482
-1.046237
14.514288
-36.799526
8.537940
-4.550317
173.169205
151.892624
128.461594
146.888016
121.828384
135.379242
145.007126
157.013718
146.840286
96.874458
140.163605
144.412354
151.574493
148.122742
142.765976
142.901627
151.641022
121.122086
171.311707
124.662109
162.677887
1.689454
156.224426
135.270355
153.597931
136.530151
136.259338
139.297104
150.907700
148.478973
-47.931576
5.542134
130.142151
157.681702
143.281357
146.403915
152.643036
112.637856
144.760986
126.474091
-0.853175
5.720876
-34.159454
25.371874
-21.736450
-3.935371
-3.719101
5.678339
3.764576
153.840775
139.117630
124.620743
156.860153
154.880447
159.517670
142.204178
145.458755
147.442474
134.801178
17.412569
-5.026793
32.453064
-16.822422
-34.653992
151.678421
173.789673
156.092209
40.701420
8.849397
-30.145973
-12.139030
5.029366
-43.463604
170.646591
140.231155
128.925201
157.528290
159.341370
155.989548
146.139801
133.029648
147.504272
168.214828
138.987030
155.157166
140.964645
154.567520
145.926666
127.081642
150.724060
134.449539
148.069901
156.751495
137.684982
143.862823
139.887100
133.210938
169.357101
171.541168
132.835129
107.026207
154.998276
164.473953
159.697678
121.048035
129.983826
134.156097
162.577911
147.656494
127.770508
122.288834
145.197556
151.798828
11.323920
1.416512
19.911875
9.753646
-24.263895
12.609488
-39.322350
-15.047693
-35.582909
-38.053986
-16.196787
-1.236697
-5.797009
-148.827164
-22.145313
-22.956860
-26.793455
-39.508465
-49.296051
-43.206181
23.040169
-45.903751
131.556458
176.418427
27.843330
153.629501
100.192612
158.741058
8.236949
-3.593630
-175.955368
126.532364
37.172707
31.867384
148.024811
118.404465
-4.908758
-50.904957
-6.283504
119.214592
14.551210
-2.138905
141.522842
161.109421
149.224426
149.800369
149.221436
140.679184
156.674347
152.273865
147.969406
135.347763
168.471619
20.792007
-40.374474
3.476207
-30.694212
143.158264
153.869675
66.899185
-173.143707
-144.618591
-155.903442
-140.159943
-141.199265
137.123352
160.714951
148.203018
-72.023888
16.115267
-6.101492
-53.480194
-31.282909
-2.055571
13.734152
-26.074226
1.708919
-26.782490
27.110735
22.729431
131.049423
138.803482
153.041809
148.383835
-21.214666
155.772491
140.201157
134.622559
146.908356
123.660347
129.578140
125.872307
143.074341
-2.275463
15.430614
-11.518903
-19.783689
142.707520
150.462875
143.370224
176.409622
145.479843
145.345703
174.564102
149.112457
155.967957
129.422241
133.732529
157.369476
142.160309
143.685226
3.740939
153.203644
138.915573
161.089249
106.671745
154.423935
139.878494
142.907440
168.002014
140.101974
15.000398
-29.573170
-1.570099
14.006124
164.192612
174.735062
147.796295
153.256882
-161.723160
140.366806
137.135239
154.741837
140.544937
162.466248
154.969650
167.157135
32.688759
112.274773
142.425034
154.518845
143.735229
178.997101
157.656219
131.151840
155.611816
-53.055000
12.949593
1.978332
0.899399
-29.033995
2.059660
-15.189487
21.724203
-19.149096
-99.939201
-38.258850
1.980606
0.562322
1.375439
-33.283707
-11.211589
-12.716808
-33.070900
17.876539
-13.560215
0.690405
-43.973537
-49.494881
-18.101711
-32.620960
138.669006
149.901291
132.185349
148.233505
161.012939
149.743057
-0.894162
-41.823612
146.741333
113.378960
147.291763
121.905785
161.728577
-26.266617
14.901875
145.847870
159.715378
150.830185
144.300888
114.502937
152.847122
119.861122
-46.910538
-26.529558
12.826107
-13.832384
7.967945
-32.364666
2.124214
-1.629548
159.439896
161.315918
139.076340
140.606781
150.987686
156.615555
169.570663
160.621185
142.584869
147.331787
146.857941
138.426743
149.881058
126.892105
-179.654510
74.234138
147.483093
164.929001
128.609482
156.546692
-21.185667
6.127431
143.083298
143.819031
146.361877
146.088943
137.797699
-1.466337
-41.258102
156.123367
125.635941
115.651123
143.178497
152.454803
137.439880
118.212440
134.792877
146.691238
134.641556
142.728882
146.690170
150.828415
150.652954
161.276230
139.500015
140.276123
148.032608
147.555954
158.833313
144.690262
148.226685
149.862930
122.636986
126.198723
134.985672
159.430252
138.297913
151.880844
138.351822
-20.414028
154.141830
127.748466
144.569031
152.370499
116.819427
144.150040
136.382202
148.696503
150.131943
127.756142
135.440170
133.463257
112.524078
160.884735
146.340149
154.446793
163.343796
146.733170
154.458252
140.204895
177.964325
137.240448
-24.655600
-42.128487
129.026932
169.406708
139.713074
164.603210
115.617477
165.313080
141.585419
140.465561
139.817123
127.226311
151.216278
134.715607
137.967789
139.038147
146.083069
141.208664
167.323227
164.961792
130.382751
142.005875
137.049545
10.255704
170.622238
128.050079
121.753036
146.523193
127.186790
142.050934
10.662007
1.971197
-30.999559
-52.486755
-53.661877
-42.723278
5.423071
-42.613064
-48.802616
-10.822656
-50.469814
-44.213879
-34.788284
-138.065323
168.653793
69.283188
39.084305
74.074135
51.268604
160.184448
142.655701
145.041595
141.500885
132.956558
118.605682
130.677429
135.929688
147.499008
160.177582
144.238602
149.250732
149.888504
169.940414
172.779953
162.832596
152.778030
153.743866
131.837204
139.675308
136.919312
146.824875
158.095993
146.817963
123.538017
157.411804
144.953094
154.748901
160.381287
136.076096
155.790939
156.614487
167.721603
132.358673
123.484802
151.075409
175.078644
154.504578
145.044983
139.304565
162.220337
153.509140
37.822868
26.779648
-53.157558
-39.420490
-11.080132
-3.098256
-51.117958
4.931057
15.875806
-8.701928
15.557545
156.110992
147.777893
156.035492
130.225296
156.331055
154.592880
133.992844
23.742073
24.827486
136.255981
50.480614
16.263683
0.854092
-18.803190
167.078979
172.466248
108.884956
131.242722
123.247398
130.671204
158.322922
141.672684
134.696365
113.650070
-177.019012
143.791351
149.016571
133.169113
123.570297
135.550919
99.165993
143.197510
154.904343
177.821732
163.391724
151.715195
126.213066
131.187012
143.492218
146.748703
134.900101
134.890717
102.861473
159.809113
133.899857
153.401642
157.014938
111.385834
149.568787
157.087692
166.766510
129.891083
37.860851
5.362131
-36.021751
6.027273
1.414715
7.791175
-2.789164
22.649475
-26.484350
-49.888573
-63.846550
14.924645
35.613297
99.131569
135.290298
132.217072
126.978455
122.900040
131.960098
143.266846
143.417267
141.383133
153.181992
155.858521
142.851685
148.227432
16.316633
1.609125
14.922684
-19.381920
-54.037792
12.575245
-17.122423
8.669545
-15.743158
-32.717854
-52.202518
-30.194191
-37.721405
10.102910
-23.723541
-35.849903
3.501628
-1.999292
-45.165451
20.128035
7.841824
37.322845
-38.394035
-37.286953
21.014864
-47.778442
131.157654
154.393738
145.238495
126.133125
138.941635
146.936249
-14.397196
-19.498688
21.455223
24.060904
-19.921558
27.189056
58.413071
137.688751
136.327850
169.761429
132.934784
142.082947
167.136353
148.777740
153.179688
109.638374
164.236267
157.215439
142.500305
150.084091
147.498123
142.597351
139.851532
145.815674
11.888080
23.794294
-12.333278
4.824951
-40.123299
6.757115
19.807398
9.146946
10.610941
21.187235
-18.166372
-26.096376
142.686630
143.794113
143.531754
-155.836868
-171.777786
171.090897
-136.026901
-159.392487
-172.776001
-116.789795
-170.182281
141.465607
136.652298
178.077347
-157.805420
168.428146
-156.771240
-160.057007
44.046734
29.811674
104.179924
126.439796
175.258881
12.381264
10.962732
7.622437
-2.825631
-43.187916
-42.137775
0.522271
67.434563
-20.662951
-38.135078
-21.695499
7.689624
146.201614
133.065338
157.841751
165.000443
35.665974
-31.499615
141.375381
155.457199
120.802979
157.365021
152.208755
144.907074
135.305298
117.722290
160.468597
133.132355
127.157280
161.843445
-175.137375
-13.474040
33.231316
-12.618104
109.533768
146.821579
152.804520
138.605957
124.191208
152.583328
133.276459
152.717300
138.079910
38.512768
-6.699546
147.269684
130.923187
154.965622
175.723038
138.421036
146.079697
51.394958
34.039940
40.637089
97.474335
115.183662
37.384212
28.295948
39.942570
131.165314
173.504166
153.596191
159.717758
159.383759
169.801483
153.274292
146.865616
146.978348
147.094040
140.035141
145.339050
154.364044
140.185944
140.339081
157.726196
132.120239
153.758026
151.646820
142.987595
142.608459
137.432114
146.802139
111.455391
139.903198
179.189636
147.526382
148.232376
150.308914
151.990662
176.339905
149.020615
157.048538
169.462692
154.530838
149.901459
136.589569
138.226990
155.497879
-10.092236
12.852172
-11.281823
-3.749775
148.933685
155.560471
164.684250
145.944504
157.719803
138.798050
166.405441
132.585846
143.702972
141.073532
119.326782
-21.255806
35.314426
-37.778259
25.588030
-6.967761
-2.894620
-18.371250
134.753967
171.042709
0.608129
150.203293
147.113388
152.012085
158.562546
156.664246
147.330154
172.224670
139.972046
161.991470
148.810150
153.258606
151.517120
146.518814
161.001999
137.426300
116.867592
143.115891
143.460281
136.384537
142.418472
143.497055
142.335770
156.877319
138.031967
144.653656
165.681061
148.795471
127.830673
136.894455
140.543655
131.425247
-147.584183
-179.778824
128.591751
165.567108
133.701202
-19.672523
4.841002
-41.273869
-3.383156
164.896896
149.835342
142.135864
119.126747
146.682541
148.402115
146.228088
162.391296
111.885361
143.189911
148.506042
117.940353
145.320999
135.570587
158.136459
168.526718
138.102112
111.772675
157.230621
135.917542
148.362122
128.900192
125.588242
175.046066
152.218063
64.862572
16.546755
-123.488434
-135.887939
-161.588455
-120.838181
46.312576
38.770348
39.473335
20.839155
60.529152
18.928848
-147.693817
-132.103989
96.719383
119.754478
148.152924
137.759613
146.429153
151.425507
131.676544
18.959734
17.460049
151.221085
154.646027
150.962585
122.786224
160.211685
143.000015
160.605515
152.130539
157.577438
150.964600
155.889999
141.571350
170.016281
133.772156
156.395691
125.673943
128.189728
149.725220
149.220688
158.369492
156.308914
138.424545
120.886230
156.946625
144.154465
147.371185
151.069000
125.723137
157.791153
151.534348
129.936310
140.312881
117.996849
136.288086
161.885437
153.868286
127.102440
151.081543
143.473206
136.609711
148.191299
159.616776
-33.147705
-36.250664
11.094890
-179.366028
151.428757
142.015823
146.714798
117.223808
2.331457
-63.178165
1.347846
9.838450
-17.910273
-41.788746
-34.097469
-42.328362
-36.218990
163.265900
133.801224
157.382034
151.792099
124.451981
107.200127
150.889145
150.537445
141.628479
148.699783
168.051590
159.007019
133.748245
142.766815
-23.238806
145.297897
144.937637
153.493713
147.299927
148.902115
79.182549
120.321426
161.800140
146.887970
149.545151
-5.586617
156.305435
163.082962
152.638382
131.398132
152.998352
154.979218
178.411804
154.462677
160.606384
104.063683
141.091843
150.541702
155.715591
129.238113
140.778244
-39.871178
-45.475384
10.135410
8.757013
128.481705
30.435574
21.067539
-148.283066
-156.152786
145.782440
160.634232
145.521454
132.383163
113.167664
143.286133
-43.310200
15.897751
33.917210
149.941055
128.286407
138.168701
140.621490
141.490860
156.463882
129.706970
-62.478809
-8.102126
2.096018
-0.513581
108.545029
151.944992
152.961655
128.339203
133.844635
35.584778
29.475891
-149.852753
57.290668
32.409843
33.211060
27.447628
-6.392981
14.968579
-2.239919
33.272038
-34.122860
-11.361063
-4.401842
131.524490
144.496170
129.062500
20.597767
81.918938
160.439941
130.782166
135.870453
154.776764
141.916016
119.098396
124.899780
172.622345
151.300644
145.551102
140.852371
144.211548
142.221252
137.865829
116.069496
158.582672
145.735382
147.839874
16.544392
140.472778
169.241867
169.545319
105.507744
146.111618
145.099518
137.921692
144.839233
138.251404
162.475601
120.591904
145.007401
148.978348
148.133865
107.602455
146.820923
141.382416
152.198517
154.220810
144.869431
128.654510
-153.170868
126.498650
21.128599
-159.016891
-108.739754
166.280090
159.136658
142.875870
157.262344
161.544357
152.591385
143.607803
138.179169
141.052826
149.898132
156.709457
132.544342
141.965088
138.854599
147.113281
140.103134
124.388130
84.869621
152.097290
145.617416
137.539566
135.285965
150.333786
154.627014
146.023621
147.818726
171.398972
9.076903
-8.040565
150.576782
135.477219
158.202194
141.378113
141.785355
82.337631
145.642334
155.979767
-176.694397
147.450317
134.816803
158.271515
139.385941
170.367599
29.296227
-12.080884
15.950726
-8.938592
132.350723
138.722534
153.544464
147.919815
177.114304
135.475800
138.396912
151.145981
138.516098
150.233063
146.897369
144.848969
123.551094
124.025330
93.257324
150.027359
117.572578
155.604675
103.864799
143.820419
144.719391
149.937897
139.200943
119.047363
131.563202
151.133743
151.346680
116.805870
157.464417
150.926804
165.166687
128.944016
154.436874
154.142990
161.223175
121.505943
164.132660
161.369049
150.714020
148.333298
135.456863
143.274033
170.246567
152.223831
135.188965
162.016479
175.520645
165.618362
138.302444
101.795891
100.169975
118.240540
177.146774
143.565781
155.063126
101.028427
128.108337
156.482361
134.344971
133.895081
147.627365
165.198456
149.809891
140.863281
163.555573
166.396515
5.332999
30.765676
177.336914
165.961273
-54.359360
144.565460
134.675934
128.581833
148.924881
170.045944
145.840897
133.940765
155.819199
167.273407
141.079346
151.086914
150.665665
133.998016
133.621857
154.300049
139.242081
131.632248
98.403809
133.846695
115.572273
122.129707
139.883179
137.413483
146.428345
122.907593
132.443237
164.219376
150.214035
157.691116
151.105881
155.189056
138.098633
150.388947
145.694016
159.477295
139.806076
102.084831
-23.387196
10.829038
8.469906
6.893981
9.783878
170.029114
173.176239
134.362839
82.326752
141.896362
177.017822
119.660194
151.823166
134.908218
100.153549
-175.008484
132.303329
156.163559
159.863083
132.142441
145.119461
133.265152
162.434921
154.512039
119.776184
124.722420
152.070190
140.245895
143.342010
-10.555829
146.762421
147.824341
134.964417
149.965408
120.851311
138.658325
139.261765
148.287430
146.023697
150.617294
168.895172
108.592957
175.152802
131.281830
134.669098
147.584427
147.602264
173.133026
144.348999
-0.795984
-17.965570
-11.385118
-11.004497
150.918320
166.518661
148.176636
135.920898
174.112289
155.627075
162.895325
148.358856
142.311935
143.404984
140.376160
156.623215
145.493103
152.110657
143.960876
122.644730
-39.728039
7.968757
-18.581448
60.433758
133.033905
141.965683
143.589233
157.449280
127.917892
157.777573
154.309738
147.994370
174.090302
148.574432
150.446152
131.735275
136.750168
141.795914
126.871712
167.481247
116.007317
142.123810
138.037003
160.991867
141.637482
167.129440
-176.651672
159.157013
131.319778
134.072342
169.558472
159.220566
144.019806
133.134018
161.051666
127.148415
141.062042
166.587799
10.200236
-13.523417
-0.618656
-15.865366
-43.932446
-8.270539
-34.205158
18.423504
32.889164
159.841507
120.009697
154.382797
-178.606750
163.096497
138.865768
141.678848
2.120710
-0.657301
144.681259
137.226151
151.701279
149.578247
144.495667
-40.537342
17.513161
-22.675869
5.149286
15.468086
42.397350
19.587814
-15.548337
-45.285797
11.219280
-47.173195
25.011097
29.167643
56.652832
-23.428097
-22.240284
3.733552
10.022344
8.027223
-23.233881
-13.225960
-19.652416
-0.151951
-8.338235
-5.511569
-12.947565
-6.968324
150.714294
136.934769
171.526718
174.152115
136.905777
4.669631
20.573807
47.610050
-127.649590
-63.734241
89.309761
166.025742
132.085739
155.949524
123.410545
164.968750
129.824493
146.761871
160.425644
150.579514
131.965683
46.896191
-20.949963
1.692579
-17.212080
159.010391
145.192688
162.278458
110.370506
142.963318
136.790115
132.862610
56.526253
157.542953
-137.743881
-153.012833
-152.043610
160.755600
147.678009
148.142731
130.367599
132.571396
174.237839
168.795959
-38.386547
163.071899
134.043121
169.559250
126.824326
131.097061
139.565475
132.776459
136.415039
145.945282
-12.267730
9.246711
-14.161260
-26.798939
-2.336824
124.829597
128.805435
144.406906
149.500107
114.849709
156.902176
12.352258
5.580158
-20.192057
-15.953634
6.328711
-34.609257
7.433870
-29.835125
-38.537525
-29.168055
-18.789358
-41.430363
-7.724943
9.635107
11.160132
8.750236
13.108468
7.162946
0.000000
-15.584657
141.811722
148.241470
168.712555
146.537415
129.314407
90.453873
140.856003
158.915726
152.531052
144.864197
141.072189
141.235046
112.904907
146.378647
162.173309
110.866730
157.131470
146.945145
177.876694
161.667038
147.567673
158.523239
155.166046
136.008179
135.685516
133.337051
147.022659
146.645325
141.342316
141.769012
136.586243
155.289917
136.936584
135.488342
153.688492
148.726883
100.974075
-172.542160
107.440269
-164.320450
-176.716507
16.414299
9.102930
-175.364090
28.655802
153.865585
120.543953
151.189423
157.982483
114.650322
151.392532
146.546707
145.415573
146.059402
133.444778
162.998337
124.758904
144.033112
175.821152
149.607483
127.954956
151.504532
156.676193
138.438553
134.774933
163.755310
137.716782
-13.304351
3.270340
-2.698709
-39.254436
3.595483
-1.899089
24.252989
5.248371
-7.478215
21.780949
152.136551
152.384903
161.302612
133.349335
129.971741
147.965988
146.888489
149.857361
-148.986099
-173.954239
22.746033
30.953186
36.690037
50.285908
-158.014282
31.818304
143.864655
130.140823
155.255386
137.815704
148.430801
135.841782
118.374496
156.367386
139.244125
169.934921
149.541321
131.892563
127.523476
152.041885
138.479599
151.384674
120.467949
153.232193
143.954132
133.182159
153.154221
149.258911
137.627426
166.539047
138.679367
127.355591
133.690079
134.068176
130.883194
161.237015
145.746231
110.124695
-95.853516
150.990067
134.709274
153.010239
141.519333
131.268967
152.536423
137.703339
158.523026
148.281555
156.295059
133.876007
145.921890
168.180939
137.904266
149.039963
173.160828
116.874062
151.963013
145.957336
134.547028
168.236221
150.224152
136.844559
155.219879
162.218872
147.360519
130.054688
145.804947
179.161621
145.934982
153.101608
128.351303
153.075760
140.639023
153.219772
100.082855
-22.333933
10.439013
-1.344648
145.715881
179.106491
131.644653
140.961731
178.584167
152.153488
143.742722
160.614288
148.883011
127.958015
156.910126
160.218872
138.052383
137.209152
148.052032
-10.238484
16.106665
-37.484322
-178.106064
156.947311
141.407700
48.669601
111.134613
140.926254
125.490021
124.075951
144.362091
147.374649
108.462471
145.104324
130.132355
138.876602
120.108704
105.721184
138.841675
156.402740
140.909088
176.699081
175.219177
110.759308
139.736099
147.953995
126.270683
130.550262
155.953217
156.909134
150.660431
153.414001
143.829575
45.008148
158.390198
155.948380
138.142715
156.162155
123.756355
-28.236763
-32.014282
-13.791386
-91.935631
-22.698774
2.557419
2.359993
147.187210
155.221100
145.517883
153.987823
142.678055
108.012901
102.840485
148.072678
145.236191
131.255585
135.792114
148.582703
148.047745
95.446945
126.398598
146.806213
123.055717
152.862564
151.281509
158.565414
145.830841
151.081726
153.678650
154.527817
178.518784
145.666092
-44.250305
-45.136009
-36.257984
140.423737
128.915710
126.812347
141.088547
123.027176
147.699707
119.902695
165.263474
143.758530
155.358521
-170.707443
171.025681
127.557571
113.696587
111.032120
146.817108
159.487152
163.899597
149.338913
135.643677
138.990875
139.607590
123.635406
158.815430
151.343567
136.640594
140.086868
128.621002
148.678955
144.939880
144.904358
133.462692
151.807617
143.131531
151.533325
146.183136
142.483429
137.809570
158.415314
145.404037
141.617554
147.386032
126.165733
156.174927
7.743240
163.091766
140.367752
132.726028
140.654816
129.646164
129.943481
39.778095
116.741203
137.447571
132.163986
126.409554
134.454575
158.884293
118.840462
167.150131
30.994045
-37.992363
3.123993
-11.566128
-44.905941
-19.644505
-18.268805
-10.077043
-9.971924
161.599365
154.419479
132.456757
135.139435
143.205734
143.878830
4.625418
119.379555
131.987549
138.923477
147.506546
139.183807
146.204269
154.661255
121.648697
138.433487
134.049286
145.460251
165.212128
146.001755
148.587677
142.375336
141.482697
122.155853
130.105164
138.881561
132.317596
135.434158
12.103477
151.705795
164.248688
131.439331
10.822037
54.427086
175.822357
131.726257
139.414978
147.632950
141.263184
158.197449
125.184288
173.067841
173.536911
162.585342
163.973663
135.894394
128.141495
149.552170
150.188004
121.218178
147.817047
137.901535
132.892654
159.358749
127.442856
153.140900
135.377075
158.555069
29.206949
-23.991882
-42.789375
-25.322845
-7.211071
-5.881833
-47.443642
-52.206181
20.841354
-7.109450
28.997721
26.840336
-46.262871
1.866659
29.025501
-39.571320
-54.697659
-45.558281
-44.949986
139.942734
143.518570
137.122345
149.543747
135.870056
119.374596
28.527224
-147.596893
130.200439
163.205688
168.479874
-149.504684
120.272110
41.412540
145.570175
132.393723
142.882050
160.966705
161.346893
158.078293
162.538330
121.920097
145.049652
154.712677
160.948761
154.315170
-7.743772
35.592041
29.278370
-7.274376
-16.861296
-50.902187
3.130378
-19.596664
-28.091919
134.475571
91.537010
122.573608
139.066666
146.329742
113.947144
138.676208
122.774048
134.971390
147.225479
140.545685
164.362320
152.177353
-157.342529
148.370895
146.835739
160.355942
143.794983
124.559479
134.947937
146.978531
155.897171
22.863140
-48.844219
-1.095573
13.248421
19.963263
9.301490
128.726883
146.156403
161.617950
152.070175
143.488312
157.697144
153.631165
131.464111
-131.241425
151.674591
111.074089
135.448700
146.319931
143.218765
151.722183
144.201309
145.355560
141.708328
126.401535
125.719513
145.833679
154.716812
151.294449
148.582153
161.161972
119.481285
160.654175
-30.059710
-21.660109
160.619598
148.757767
125.136475
148.475662
-8.276236
-30.493584
-29.061729
52.681202
153.409531
162.643936
149.843536
-168.737061
158.975174
149.992554
143.548889
137.826523
130.488266
159.134644
134.242645
161.380020
117.755173
139.501877
143.954147
146.463531
163.738068
141.479706
128.457138
134.170303
-6.308417
142.424622
167.411697
161.934036
133.371918
10.002780
-46.198780
1.253514
-40.438614
159.741928
144.046799
121.251587
149.061523
142.164215
151.177704
156.938553
136.854126
143.009125
156.111588
146.451645
146.572571
134.982941
107.431572
26.582891
22.828194
154.353729
148.037338
-45.457561
18.969044
10.736158
156.352371
155.053391
152.835831
154.660629
146.226181
159.389313
164.594849
145.940048
147.213821
150.166336
164.195145
152.820511
170.866974
136.201691
144.527390
119.307320
133.019150
164.780502
114.725708
145.437103
127.698463
145.024612
149.088409
146.494354
151.658340
145.220627
139.202713
162.048218
151.119354
156.943100
132.756485
130.667908
155.044540
86.607155
142.949753
158.046356
146.674393
135.158737
137.087646
149.514465
142.126648
157.103378
147.904953
130.826797
128.335678
138.526962
-9.002676
-48.746170
7.096248
130.763092
143.850586
142.176239
168.045258
135.966293
-43.881557
0.573690
21.516937
-13.057217
11.613707
-15.334894
157.310562
118.401421
135.827805
145.304703
153.947632
153.057358
131.329376
157.643250
136.865631
115.865982
146.785660
150.195465
139.217819
118.454926
158.468887
138.722168
137.945923
142.537033
135.727463
-180.000000
134.200378
153.651123
153.957062
-169.467087
147.302063
169.143021
164.078506
152.589172
151.586884
131.788422
138.685303
156.054398
119.085434
154.479309
112.099762
123.669655
127.301086
155.215271
153.013977
155.068237
148.974854
163.242828
119.565300
142.105225
133.763367
162.356369
163.956146
150.690430
140.961670
152.096588
131.840256
27.874590
13.161142
-13.882974
12.012830
-1.798200
5.745217
27.855717
146.194458
128.468765
152.413467
156.884445
143.361069
-28.019833
-43.900608
19.199827
-26.305929
153.502533
139.049210
165.227905
-15.009250
-20.319296
-3.989536
-36.507706
24.639845
87.650581
143.944763
156.148666
136.361267
157.197205
153.911453
144.351212
149.966049
148.501740
-23.750349
159.507401
152.693344
148.987244
111.233932
132.855530
150.688660
148.375504
145.070419
138.609222
129.987839
159.141617
171.608704
154.476547
-36.796818
-0.955725
-2.992382
-3.089525
-38.114120
2.665209
-18.347374
-14.561782
4.661738
3.863306
31.967821
-44.988796
-22.637562
-35.616226
5.061635
17.128035
-19.308277
24.085646
-15.445572
5.057491
10.308549
143.418655
119.542961
174.213043
174.152847
150.258362
128.086014
132.929947
119.444496
150.222183
145.514923
158.265411
162.474533
141.892548
141.912262
146.806900
148.108841
147.535629
125.335045
141.653320
170.433823
145.739594
149.997040
149.743240
139.781479
127.300323
144.189651
144.806198
137.395828
133.755142
133.747131
-154.347000
147.901810
117.016983
155.691223
153.081070
155.539352
132.536163
161.389481
128.098892
151.579315
138.333405
138.526810
132.683853
138.802048
153.537186
149.267288
163.068909
151.068161
155.571930
120.305962
-167.696686
-150.585617
176.343750
23.431757
19.699440
62.997890
159.485535
-43.443687
-9.309515
-18.799789
-0.821867
-10.908618
26.535629
144.587280
138.427750
-9.484501
-15.311825
-12.063459
128.855804
126.669304
144.091675
113.008469
163.473587
131.746399
13.494939
-37.062084
-39.308872
8.458513
12.042444
-9.983315
-46.772266
146.975662
-17.456818
17.434296
23.479752
-20.327969
27.227514
-3.131253
-28.375526
-15.564738
150.215164
99.696602
159.458572
153.764313
117.631012
137.112457
167.299515
148.934555
122.648201
149.178879
149.202087
-43.780865
9.902819
-39.829323
10.851136
-30.682230
145.192490
155.278351
140.260818
161.438339
156.178680
147.223267
-169.250000
136.642059
118.927437
146.403793
138.204086
144.935623
128.202011
110.792107
155.795197
159.547333
133.848389
135.613617
141.499603
155.690567
101.375137
144.063431
148.242172
149.689468
161.329147
136.898773
133.473602
153.939911
149.519485
136.523804
148.963058
151.502686
149.528030
143.963333
147.083084
146.748169
158.036224
141.378769
-13.401532
1.102694
23.018038
-53.176006
-6.683250
34.227898
160.352127
135.894836
125.777336
148.562057
143.452820
144.462250
157.445831
144.673828
144.660385
124.536171
3.708028
24.440018
-29.243244
-30.349838
-9.022645
162.752792
157.001297
157.369461
156.569214
162.287918
143.832565
150.831757
144.716324
123.438133
138.511337
117.577126
-37.693142
8.431306
-36.885147
145.841858
146.571640
147.211624
132.867218
169.221832
161.552551
95.225388
161.252243
154.998199
168.427322
152.433289
144.730087
132.698563
141.932892
130.606522
135.163651
97.770126
16.105249
44.136372
31.303234
125.850983
-175.427124
163.118439
-162.102859
154.476807
161.681992
163.194946
149.864182
149.863022
170.867966
143.901718
16.867947
8.845711
146.420593
161.976196
138.046524
143.062347
17.234583
0.027976
14.383606
91.189697
-7.944678
-32.989902
-14.392965
-44.254974
15.483022
125.169464
174.764221
135.714325
149.861145
147.629669
146.313843
154.902649
141.912979
124.848404
125.997131
151.543549
121.516327
147.080109
144.538635
124.195206
166.620621
125.026321
142.946152
160.833542
157.641586
162.443665
-28.310835
157.353409
148.911270
127.135826
143.330017
122.884109
179.422562
111.672081
143.496338
163.860107
116.253067
169.391602
150.483673
114.066650
137.010941
102.011574
174.280380
136.052612
-2.577014
-42.773441
151.058914
141.839996
-3.112693
123.318459
155.485611
161.984955
154.403122
169.366501
-42.426590
163.749207
161.075256
147.598816
153.037628
167.235474
137.125916
165.053879
142.614853
144.192825
117.495888
133.546234
157.471359
168.057480
-31.165836
11.055173
-5.520947
-35.875252
-21.315420
15.053625
-2.230726
6.550296
-17.380243
-5.120516
-6.956970
-2.365626
-16.741922
153.359146
162.508804
149.255493
147.871368
153.032837
175.830856
153.037750
179.112640
145.529175
147.197266
148.350967
142.264191
157.842163
144.614502
142.522537
129.581818
121.202995
155.495361
161.609970
127.564980
148.409775
133.291458
147.568741
135.138672
141.631577
174.218628
142.781647
140.807114
148.968292
137.834213
139.438690
119.546005
153.670151
153.160583
125.812416
137.485748
173.737930
140.216568
135.772263
139.166794
155.664093
164.240219
139.870193
141.586334
166.593628
118.480774
143.261429
149.285904
-53.076103
-27.223051
-27.223835
-36.895180
-4.530732
-41.392189
155.973190
154.739243
127.021538
153.572800
-36.482574
-50.504555
-44.882515
-27.990150
-9.153131
-56.610481
122.467789
140.326904
138.399796
158.496231
136.830368
145.904404
142.817322
163.343658
166.424011
13.221660
-6.151062
119.923714
142.019928
151.233185
140.992386
176.093597
115.789268
146.206436
110.485863
143.061295
137.023895
151.490005
156.397232
150.914825
134.677063
163.902161
151.964478
146.168427
22.676136
11.303744
47.118057
172.608932
-149.379364
-163.499939
-167.474014
96.679703
42.979118
11.846580
127.883644
171.312775
178.753052
144.929321
-158.279907
-133.200027
-173.220673
-150.310043
169.766037
176.550186
-151.058533
-119.228813
-154.745987
-151.306122
25.267809
33.689774
-173.424744
171.813217
37.644054
76.377380
160.816254
-154.443512
165.725235
150.170395
148.493088
160.413452
-32.101673
15.210053
7.536895
13.805089
-29.341908
-4.042976
138.407104
157.550934
154.062790
136.896011
147.439667
151.950455
131.418427
142.336166
-163.562775
145.882553
135.014969
163.036133
170.260590
118.587898
8.209443
158.476379
156.427887
171.792297
113.775902
147.445358
155.467758
140.464691
134.587585
112.804192
140.771484
118.214996
153.420593
154.250931
159.283447
138.271133
143.628891
143.453003
151.750778
138.537567
152.119247
138.245865
160.283401
145.922974
128.432114
146.071457
157.693115
154.689957
146.551666
164.086777
131.663956
169.945160
153.214737
137.423584
148.564423
19.942245
-21.777643
117.508347
151.895020
149.013672
131.407227
156.341034
112.198509
113.846733
160.080582
132.336868
149.073685
136.596024
13.423557
127.902214
163.304276
137.636627
158.689377
152.088394
147.438095
146.957733
10.372458
124.925247
137.811920
37.022659
179.634689
-130.835907
150.271805
-113.205795
164.170502
-178.584030
31.786510
153.429840
134.154831
133.101532
122.826141
126.517433
138.614929
6.234198
175.908142
121.250725
150.384659
-23.039871
21.097874
135.565704
144.116043
145.277802
137.068741
126.666016
167.164795
127.978516
162.139236
131.137146
159.804779
147.039673
146.735931
142.950729
164.665817
-24.642572
177.520615
159.844040
143.150787
134.801285
157.510071
111.075562
150.683487
155.213638
146.028610
119.077118
152.730331
164.345001
131.619919
159.078232
145.747391
147.180756
166.250793
-54.981346
147.334229
51.765564
173.106171
-162.999786
160.551819
153.949280
151.766571
123.291969
145.712082
143.922241
178.064667
107.149361
140.595612
132.546173
164.869003
156.679138
137.708267
157.339966
157.029114
142.996445
127.734558
157.503891
150.735733
148.541916
134.002441
-173.530380
128.860336
147.599701
118.875267
-177.113693
-178.353592
150.428925
118.161430
124.856888
137.424286
158.369446
148.475952
125.331001
125.757957
159.107361
146.407822
156.278595
133.228683
150.390594
128.403839
140.186951
-111.554863
131.420914
161.993149
159.481110
134.106857
140.033707
167.207123
155.203140
35.334820
17.947958
122.467392
145.744537
145.745667
143.819489
154.430344
141.579269
155.469360
126.879021
142.328598
117.216667
164.836685
138.980743
131.653015
141.369568
136.622269
145.542633
143.331207
-0.111906
-6.501376
-32.795864
1.430945
-4.207938
5.528149
-0.452840
-26.048559
11.884299
136.075836
128.706253
147.065720
152.386276
168.805389
122.503151
139.349411
-171.984543
134.391388
142.885330
154.775055
141.361282
129.048965
144.541656
139.789368
152.420166
-171.349991
136.492630
132.742523
120.604439
152.637375
-13.002792
126.081978
146.726746
169.613510
142.889023
147.267334
-18.617554
-16.017647
21.498037
-36.803158
-6.477808
120.649467
147.395142
140.788132
143.018616
152.422012
125.406326
145.774445
115.676704
147.706802
126.034935
140.311127
150.949890
136.536789
156.176941
144.068405
148.274628
177.908737
151.601471
133.782822
145.441101
166.056290
135.431885
143.024353
158.733398
167.655853
132.521194
165.989502
133.111954
127.169167
176.764374
122.654984
138.438919
-171.778168
-171.365372
-136.112595
-148.034531
33.144871
75.434639
-140.650909
-154.637924
-171.113708
163.209564
142.656998
141.769836
133.765182
153.364044
124.471626
158.031326
122.763153
22.973936
146.769028
67.124420
-21.153193
13.651993
-38.909828
142.630142
166.045425
138.647690
156.891556
163.508820
148.101105
147.381439
160.622192
127.686623
142.352051
140.445755
156.960907
151.518600
155.054260
154.614471
172.629654
163.428543
150.181915
147.696533
158.869507
153.620865
3.344568
55.843620
154.753632
148.531021
138.272278
150.383072
166.235016
166.340378
132.955124
162.716217
154.411453
140.340195
122.662216
155.688095
146.451508
156.914612
136.094269
148.207916
135.849411
132.007736
78.627747
5.406786
139.221832
145.104126
160.703964
138.312988
-0.509757
127.077286
143.702194
141.361679
118.396843
8.731156
-15.194114
-44.792175
-44.658833
5.231956
-10.758355
9.826753
168.780746
125.537041
149.825089
166.234344
97.170921
159.645447
-88.227043
-39.737923
143.838852
151.886383
146.630798
149.477295
172.058701
94.276566
127.277397
144.762527
134.954895
159.266525
148.031448
163.107101
168.113480
171.268753
170.754135
-4.062498
17.772356
-26.324949
-16.967503
-33.693924
164.966293
124.397408
151.409790
153.326813
142.384903
177.835251
159.733505
26.324656
-3.833234
3.401624
-41.215572
21.188406
23.800379
8.415290
-19.202122
-39.406910
7.574917
-31.694075
155.494446
137.581635
137.749969
151.713348
131.280792
129.455246
169.129745
139.864502
-36.239758
-23.265285
5.857957
-49.097816
17.773308
-24.150591
-19.948723
1.006582
-13.878290
-45.988907
-28.018597
-23.630957
21.729101
146.970581
140.365082
-3.619202
-8.562198
144.853180
140.710175
145.140076
-32.427700
-39.551220
33.796528
-60.727982
10.452705
-8.147699
161.578766
130.265991
-17.024481
-39.873032
163.456726
118.434616
163.394730
159.647247
140.981339
137.880524
137.312454
140.431900
145.877396
132.123001
131.256668
133.467453
42.051327
-13.324577
14.460092
-43.847591
-0.855466
-3.601413
-3.105136
2.475516
-18.842575
133.087753
143.920868
148.366959
149.063629
138.862259
141.771332
138.969772
157.330414
142.290070
145.684219
156.105560
159.405350
152.170288
145.783051
111.510811
160.236008
139.734772
148.864349
149.955246
142.143250
140.027588
163.225983
132.989822
-5.120631
154.808228
146.104065
139.997116
150.787582
168.973572
135.407959
-172.914978
176.690491
132.863358
139.173355
129.685013
114.636383
137.999908
150.223267
165.094269
160.088882
147.076920
158.329712
143.528793
170.823624
166.885452
142.865021
142.363937
145.424744
168.268478
25.693272
15.170066
3.287893
-35.522911
-3.283722
-18.106283
1.002492
-4.200578
15.752835
-41.735081
-18.950840
-2.724264
-47.920349
64.065132
-25.432730
36.576862
-11.779250
151.090256
137.812469
166.864655
166.264801
80.129570
-59.841690
153.100204
144.465897
130.186279
135.172150
133.630127
129.614014
141.981750
142.817108
131.364548
159.854660
133.341843
148.800873
151.070618
158.099014
134.494400
173.250610
133.194153
154.243332
151.176804
156.239426
132.347122
175.235291
165.865417
155.877579
140.827835
123.408218
146.672760
141.638428
149.229919
148.461456
148.322937
140.737457
134.417603
145.097153
122.892708
145.125183
159.406097
153.658295
150.486176
139.446030
137.799835
151.004471
146.707367
112.663971
141.408218
112.200806
2.713465
-48.922009
11.051468
13.063080
-6.206304
16.136969
23.538210
-13.395608
8.803928
111.950890
160.184586
154.368011
143.783371
156.711227
136.742050
128.889938
-177.750137
166.107559
169.118500
131.907547
122.938766
163.326767
0.894381
-30.848602
13.247229
-32.611198
13.548047
130.275116
-176.115799
156.470291
169.857162
146.248062
131.014877
151.279282
135.784119
145.245041
-27.579432
3.416613
141.788605
143.774521
157.877579
162.149796
159.249969
139.058670
157.486877
125.404236
138.152832
136.417023
105.445869
121.951996
147.467682
150.032593
154.591537
121.597824
136.474899
145.833038
166.358902
141.012375
149.843781
159.977463
137.214920
160.493393
65.999405
126.772537
-20.482338
-2.886765
25.966681
146.663025
144.720718
1.510254
-9.247561
-15.953572
112.212944
166.887985
131.792542
149.605042
150.789276
164.231522
147.245773
140.543839
154.375183
166.371429
148.049149
158.461288
128.637955
130.254776
-46.681740
-0.597416
-35.826191
-22.381186
159.097580
151.061874
125.212730
137.892899
134.301208
167.819061
135.770554
166.882141
157.049500
4.244363
-8.725665
-4.368208
-22.808027
-3.729354
7.917999
41.517952
-57.169163
141.059265
140.853699
154.767029
137.291595
153.503021
152.925903
154.081085
153.640259
171.644745
175.020660
144.263397
147.675446
136.805023
150.695465
142.917542
159.014038
141.291733
-29.587040
117.687660
120.104416
147.958618
151.575256
153.345093
155.222946
157.103943
179.314423
142.133942
158.771957
138.405136
143.294296
147.176208
136.681824
139.495529
143.906662
149.554993
144.785828
138.682053
149.507294
132.442795
162.712875
132.518066
131.503967
176.487366
143.615555
147.162262
158.886230
153.681686
129.795135
125.873169
127.486702
123.988113
149.218124
125.610054
136.778656
175.897476
96.302612
172.422302
150.138718
151.702652
153.778961
-16.572313
4.396053
-19.521185
17.992334
157.396164
157.668762
124.862534
143.968933
143.462173
144.412766
163.809692
146.337402
159.397491
136.767349
179.860107
143.719498
166.358353
-9.743077
-40.959652
-43.902390
8.835134
-18.979958
2.852727
-14.371049
-1.568977
-68.601311
0.367441
-44.666512
-8.507176
-43.718513
142.550095
159.419006
170.578430
133.960526
156.903442
135.477524
128.604767
128.045624
147.099762
159.264450
116.313934
142.279968
162.354385
152.567230
152.518250
148.260803
149.490616
128.681335
124.371239
126.735138
137.839050
110.819168
154.204468
152.793198
127.238182
137.139862
-10.199021
-41.991074
-46.017403
-15.722692
-67.977386
137.921341
118.474922
162.214447
153.897552
159.314651
139.681534
150.558884
133.807632
158.017960
149.956223
133.035049
166.301559
166.879700
156.242584
152.917984
-51.495567
107.456535
-39.813976
-86.678185
165.467728
139.977081
155.197647
173.975128
143.294174
145.358398
160.445023
135.013107
157.261566
154.319748
147.681107
136.431900
7.064358
-35.989788
-44.149700
145.236130
152.071457
149.550049
165.974976
-47.856392
-40.210461
-4.631258
16.745148
9.090315
162.375366
116.016960
148.555496
123.623589
153.880844
160.403595
136.942474
-27.778076
-42.179420
-1.860463
1.662128
-39.875076
164.828049
132.827515
113.436584
147.375931
-177.614349
122.712196
167.452103
155.642242
165.151215
133.976990
66.817108
-7.612854
-15.328448
18.696936
2.219643
19.035007
140.831375
142.126007
150.549683
139.588409
148.835526
176.935089
148.270844
143.055740
106.699463
132.293564
138.210999
152.706360
143.584320
146.891571
177.766815
159.017059
150.565002
129.983322
146.755630
154.537216
114.417381
138.585953
132.224747
119.340309
120.780869
120.462486
115.264679
147.306198
121.567810
-37.834778
-28.659243
40.421669
146.459824
134.705551
138.655777
-3.364237
-3.385586
-29.110025
9.367560
132.753220
144.377792
155.622711
149.448288
141.424805
165.059525
134.454926
138.891891
151.000519
144.772110
150.129227
142.739014
153.114929
131.100174
161.210541
143.692963
148.975494
138.147476
148.447876
140.558319
150.955475
138.602020
162.645874
157.075943
-22.782986
-30.079613
-41.265823
-3.758538
23.695606
-0.894818
-20.828354
-28.904694
-3.800039
-10.847471
5.717792
-21.974310
126.044205
120.430710
138.618301
155.016296
163.076675
123.943527
158.884354
133.095947
107.849388
156.259338
147.550766
-179.901077
145.204025
-41.048252
-0.071326
-21.284546
-19.646160
147.749634
119.281036
120.206635
-178.719437
155.186340
138.983398
169.335159
135.695755
156.206284
119.125229
139.858368
135.815796
143.692368
108.569878
171.228516
112.608749
120.549362
-35.553326
109.787247
154.684113
159.029861
138.085724
147.875916
122.374413
141.057114
-42.946354
-20.299854
-46.872402
-8.180693
-39.543079
2.782560
16.262281
147.332535
155.183014
177.097870
157.225174
156.674088
168.100037
169.075729
133.023880
150.026291
132.371048
148.086670
-174.831863
2.713753
7.637715
33.527885
13.072536
-14.423173
8.725124
-35.221066
-6.096382
151.462936
136.837708
164.122574
1.384374
-38.695244
-15.806897
6.674236
-3.768579
138.731659
144.874451
144.229050
132.760071
157.396774
138.863113
140.392273
157.668228
149.443390
166.217926
169.761139
152.408157
156.790680
140.806183
154.161453
148.415359
145.979141
145.267822
173.319519
159.604309
150.498352
126.842163
170.600739
161.095673
127.285866
136.980835
161.185684
147.138474
138.610321
154.436539
-36.713135
165.686401
153.678528
141.225601
150.657547
142.413147
167.707199
147.234146
14.142710
-52.991451
-3.993804
-16.492588
-8.312220
159.448242
147.802124
128.479095
144.675873
119.605484
126.875542
129.527420
129.028641
129.934036
152.081131
151.720947
147.672256
149.688187
169.326218
144.898392
149.671143
139.027557
135.139938
167.398422
131.133362
134.983704
131.180923
47.619164
27.549417
-152.588516
114.223480
169.931778
151.660660
130.301758
111.279854
160.238846
175.717499
145.798355
151.571228
130.437149
162.533371
139.396423
132.979080
173.360825
141.433395
153.508957
145.944443
151.366562
123.266113
171.121948
135.649994
137.119812
155.375229
156.518723
135.177734
149.133118
145.769104
166.877808
138.959290
151.749069
130.574326
178.508911
141.658279
-14.024554
-1.062752
20.797308
138.848450
106.786179
156.950867
139.076385
147.252121
149.842117
140.520294
135.252655
144.271240
161.860443
126.535583
-9.952795
-9.768412
3.575386
-10.547474
-40.754948
-52.881111
3.763171
6.426966
149.519897
146.262680
140.987198
129.279388
150.151260
157.339233
125.633629
144.475784
133.371811
147.078461
156.825165
143.575867
158.468857
124.344925
134.810608
155.786362
173.483917
142.524628
135.766022
131.071152
153.544724
32.632427
18.325850
8.379650
138.980789
128.670410
153.595062
150.332291
141.715591
149.261780
146.978973
148.356812
-177.183868
143.166489
142.052582
158.146484
-16.125772
-19.773405
11.071404
-38.722919
-35.701866
18.266113
-40.565357
-22.502010
150.996338
-42.129459
-53.599934
-0.397621
151.712738
136.813751
126.925209
117.035599
138.290176
154.191269
130.078125
132.949844
145.854645
148.287811
139.734222
158.096634
139.911728
145.847733
120.929138
133.697891
150.119766
147.536743
-83.112762
25.912607
60.848351
-8.811421
38.737526
161.183701
-179.284531
-36.250397
-88.014244
134.500290
143.190384
19.243561
-3.884890
22.811148
141.765869
9.001607
-19.343065
6.330600
-45.589638
15.528233
-48.253704
-4.626349
-77.825790
156.817062
22.482283
-32.298607
-15.945494
-47.605114
-0.515483
-32.953293
162.402786
141.975449
140.708725
152.671646
130.580551
16.953886
-162.881836
-147.149231
-169.844238
125.024323
-137.200500
27.905098
85.779594
-51.631516
21.196880
156.603409
177.031845
154.371033
130.500763
150.883026
157.896164
136.189621
122.441177
131.578003
132.814743
133.634628
139.238449
153.446930
148.888992
120.216568
134.768753
110.960556
129.916748
144.424622
151.703812
152.006241
165.098740
126.231300
131.381775
130.911072
142.773926
110.613670
156.211395
142.804077
145.435104
157.886566
-27.490496
-3.172002
25.488552
11.963835
25.384024
-25.430828
10.405787
-49.329605
-14.275703
-1.468604
-18.245619
20.410786
10.726218
-33.398624
146.677383
160.524719
131.162445
-8.945601
-41.639565
-37.455795
14.234984
-28.707066
-35.524769
13.649879
111.107719
147.849930
160.892303
0.512055
0.650719
-22.464861
0.774302
26.431746
35.695782
161.732376
-44.017059
-46.154644
3.808326
-17.859753
-40.863689
116.767677
143.596848
159.684326
130.148926
152.197067
160.716003
-1.774537
-14.596351
19.747152
11.978653
147.657959
134.924820
-49.862545
-37.480968
-26.456661
-44.361755
153.115005
115.083939
137.353577
121.439995
147.163437
138.957962
149.420227
160.521820
162.532043
150.122131
147.470306
135.033646
147.957443
137.998108
133.518570
141.609024
159.101898
161.758530
120.484970
122.966568
147.650131
141.287552
132.730453
170.941895
107.565842
150.403122
-0.489789
119.772057
144.839294
152.546799
122.585663
134.159912
152.422241
117.123199
146.144745
173.364868
149.414536
146.586609
138.467987
151.732285
148.891129
129.368271
125.470024
142.545853
133.374130
141.544540
142.026627
135.509094
151.526688
145.383392
-43.126747
-37.889824
24.451719
31.613823
-0.106531
-25.186165
-36.604031
45.731491
15.748632
27.877386
-3.286582
148.161880
153.055466
126.847450
135.560013
158.358917
125.056252
123.084702
141.941025
148.684052
135.603653
147.472397
146.277420
135.493225
132.391235
132.163803
153.903992
166.870758
144.105835
122.436188
161.693710
127.742477
156.068909
157.332657
162.014755
134.353714
150.501831
148.778076
160.826538
129.943436
133.091171
166.472702
148.448029
156.704193
129.637787
138.434875
144.194977
169.463455
110.667618
93.797112
133.032562
98.111717
140.724518
120.949310
148.051315
114.447968
-13.462706
-49.009018
6.769960
2.228268
-15.985473
4.061100
140.283829
153.361664
159.658905
165.163513
148.576340
124.016815
120.929939
157.589981
140.184250
133.672470
123.618607
158.248398
142.956039
148.771805
-1.244269
-8.505491
-6.526001
143.623779
149.484985
160.213745
154.019043
141.081696
129.681931
132.033554
142.274551
140.469330
141.441574
139.684082
143.080246
142.249634
126.693825
156.683212
139.511490
153.737106
142.957092
144.843353
178.136063
131.262863
129.668488
138.866074
138.168167
141.873062
173.214569
121.604065
144.481934
161.940994
138.515961
158.310425
128.376205
156.268997
134.092514
165.288330
22.273617
147.463287
162.213455
117.650436
154.235611
141.194748
146.417313
122.484215
155.436539
177.076233
132.816086
131.877930
144.891769
19.688118
21.165226
-42.215347
16.909702
-5.969100
19.820797
146.444717
140.052689
146.600418
143.685638
145.687012
-8.375408
-24.384415
8.657029
61.866108
174.909637
161.604706
143.037109
154.943771
139.801407
143.133011
170.946991
156.988129
129.247589
134.357788
-158.663254
178.870651
118.823975
-1.463933
-3.639326
150.147125
11.961479
0.106531
131.886185
158.838806
121.029495
-31.838825
-28.363344
-1.632907
-45.005527
6.489663
5.362168
-23.158466
20.789228
136.570068
137.622757
132.579422
122.998215
139.818665
139.442642
114.551483
163.687820
135.972565
149.948486
122.509079
144.253708
159.396713
130.808136
123.104095
142.504700
167.909744
156.311966
156.663635
136.632187
141.475464
154.383530
132.694565
162.836990
140.799973
17.918909
-0.671147
-0.563712
-15.526498
137.488266
132.731186
172.708725
165.725067
150.637177
109.280037
138.493668
-176.572052
152.063766
140.471954
161.402496
148.338776
132.569977
156.246033
157.130829
153.673599
149.689117
142.590500
168.688217
142.463104
178.223587
133.253815
152.147964
151.135635
128.133728
103.135574
137.438919
156.923233
165.896179
11.903569
-150.618500
-162.948029
174.158813
-171.955597
-177.832184
148.211502
115.143539
151.724136
169.301468
144.959442
155.598541
161.764847
171.745255
131.549057
-152.544952
142.599548
134.694580
153.699493
134.311508
142.192215
120.279984
-38.342812
-18.429598
-42.934444
-44.187332
135.927307
149.436615
173.400543
-47.133636
-26.977278
6.578168
150.248306
153.808380
140.893524
145.317001
140.264603
144.542053
156.228241
143.057922
124.108673
147.436203
166.072952
125.462646
137.686172
140.343002
152.166000
133.690430
13.437982
3.328843
142.545609
29.335739
37.836117
139.393066
130.801468
158.043335
152.146988
137.569885
161.680298
116.165314
155.555252
176.659576
147.532944
155.940414
142.860611
88.920181
149.704147
147.257309
141.535034
132.856750
124.812683
150.645157
144.157028
138.578201
153.609695
130.763794
130.419815
135.253555
134.830582
128.737534
141.276993
116.345299
148.070908
137.220856
148.795517
148.107544
157.472946
138.059326
152.761002
-125.385193
10.732785
13.433733
-23.832508
20.284029
156.804626
165.714859
151.301712
158.227325
129.436142
156.798538
143.431320
116.823532
130.449295
142.590088
124.635498
168.828690
144.510742
147.022705
121.434914
137.003723
151.381378
130.843506
146.906357
140.151123
139.726089
134.657059
125.744675
151.846512
156.431488
-40.104012
147.802933
129.685944
145.751511
146.066940
151.792358
136.094177
140.204712
162.095596
170.708969
138.963959
143.689438
149.268768
157.543564
163.898911
137.546494
127.525597
154.327499
132.035995
149.026413
138.220627
128.858780
133.483780
150.123795
151.235733
148.449478
160.630157
138.268768
138.285812
-39.248005
134.654968
139.748917
152.479935
149.107269
175.620453
138.824814
130.729019
141.286438
116.380203
142.748734
159.864319
163.068604
162.310852
135.337204
149.709457
131.535965
154.250427
170.239471
-176.353134
159.445908
141.145782
25.509653
23.283176
117.282562
144.595993
147.811050
146.297333
150.057037
120.295631
152.100784
142.700058
126.465157
116.665680
-51.719612
39.969143
133.137848
150.323990
154.194794
143.123276
131.909683
135.666229
152.847748
120.577301
154.556213
125.218452
153.484772
16.848587
18.209862
13.848644
-48.834633
-14.555682
-12.518667
-31.856441
169.627731
146.178314
147.417755
110.919708
-1.468604
-12.047779
17.372023
-15.406515
144.939682
176.396942
-177.137665
161.766541
139.333481
115.225998
159.044128
8.137500
1.748764
33.420521
13.161652
19.063625
7.498706
8.913764
-50.581032
0.158259
22.941401
138.116837
136.400497
162.004059
138.868332
137.306442
137.684906
153.587799
141.933395
150.169434
131.906219
158.376602
151.858719
147.862228
126.054535
126.680168
142.563950
119.458992
113.807648
136.970505
165.628159
-73.703728
41.469357
6.689439
144.721161
125.322792
130.278030
15.745788
12.685805
-20.232565
-22.002714
-41.994118
125.278313
149.646591
172.061203
139.865158
142.518631
147.812469
139.189957
165.359634
170.269196
-7.192956
155.603485
145.502014
134.998215
136.753815
148.646652
164.814804
135.623871
137.246262
151.917038
133.655167
147.221161
153.148209
126.953003
135.214600
142.727859
146.277420
74.981270
48.116711
129.593521
128.659286
124.908524
116.315956
149.481247
149.271118
143.044495
149.498947
144.619415
166.476593
148.771332
130.259247
166.451065
118.212471
121.798073
140.495346
146.185959
157.077118
122.794525
128.915527
124.665710
178.543289
143.867355
125.350739
125.483467
156.439041
139.372726
166.416702
131.339554
179.159058
146.498566
132.209106
139.658020
132.810226
112.312790
-45.726093
149.717758
-177.691574
141.195312
150.290985
138.321548
152.514313
91.702187
151.828873
145.334122
151.219086
144.935425
155.211655
138.631790
141.988266
116.772568
162.908066
133.278702
142.451996
77.734245
114.936943
115.332382
-35.183247
23.716213
-22.340809
-18.654030
141.215134
150.584320
124.270584
135.206131
18.594906
31.242937
8.890062
-158.738876
-167.890991
27.962378
47.698933
26.501974
35.716743
27.699148
-173.502060
-158.272110
-129.064301
-140.302689
-155.034515
-156.877182
121.537308
175.229706
168.808228
157.246735
144.572327
164.917892
147.409927
146.583496
121.686661
152.800858
149.201782
137.705383
149.344986
161.188278
143.731445
145.164902
149.808884
-4.684793
-24.431299
145.758804
167.024338
99.356995
143.986908
117.954941
50.930073
154.498322
149.990479
140.623001
138.427460
141.153748
170.922333
157.800522
24.137283
140.721710
146.576614
107.712311
163.409607
160.028625
148.583603
157.754990
140.217926
134.152893
155.437042
140.384689
142.971176
137.580719
125.540588
160.798538
144.748825
-41.151173
-29.711161
-14.664077
4.943358
-3.386395
-45.025532
5.786824
6.849310
4.191383
-13.361085
-1.161969
-22.567793
2.454235
-0.260196
-17.396746
19.175928
147.191269
109.631622
145.735138
157.373459
-45.548500
-16.216816
2.566206
-48.453323
7.251767
28.300060
141.084351
175.545212
154.412857
144.011292
149.120636
135.491348
148.814972
146.954269
136.524796
155.673752
143.978882
156.200974
136.503983
137.750412
117.159225
132.410355
156.720840
-35.543671
146.604401
162.332581
141.716080
144.527527
159.118057
139.433426
148.661270
140.923462
137.479706
149.719696
32.846714
4.053763
-23.101278
-48.038227
-42.625225
177.304840
163.572525
157.628220
146.993881
137.509171
144.863739
141.928314
144.439453
146.196259
156.670135
149.165344
153.175781
162.087158
124.189224
148.950516
173.977264
154.217529
141.765564
148.235840
159.078964
152.036346
111.805733
168.279327
145.784805
133.100769
148.790756
165.605255
131.264038
140.378937
143.953735
144.483368
156.210739
142.962402
144.989685
164.402496
146.063309
126.623192
106.492889
177.434692
-127.224586
-36.579071
-1.447668
-24.023376
19.980450
25.311234
37.959503
-8.107285
144.053757
134.896286
141.889297
151.042358
114.284821
151.633438
147.568863
153.496155
160.989426
13.644684
124.827560
140.604553
138.507126
163.262238
172.429169
156.294922
-43.444157
-45.376717
-17.759071
21.976217
-45.111282
5.679995
99.659309
120.605667
154.966049
146.164291
133.360168
16.224911
-39.219074
-7.661114
-32.538994
-3.006935
-19.775385
6.310219
63.456505
1.691538
24.589066
7.195411
-19.566654
138.395508
143.194916
134.103729
162.563705
124.740829
123.008629
157.178101
123.861618
103.787720
125.950867
149.491837
146.083542
150.529541
155.769470
6.103806
-42.869884
8.568274
128.176529
153.286514
148.180099
150.884232
162.722549
152.493225
97.205322
143.526260
145.873413
153.749893
162.819992
146.171661
147.562805
159.635193
151.613983
152.516235
153.312866
144.588943
156.741379
141.673645
154.711380
144.713867
148.792038
134.443726
144.342575
139.723938
153.933640
154.860672
158.672668
145.733185
145.652649
33.248692
136.749557
165.336746
99.939201
137.064392
167.337830
147.244247
130.226746
150.653259
151.308472
127.331848
134.009094
135.968658
6.728843
-41.968918
-44.793427
3.770553
-10.008756
153.852280
152.742798
136.524384
-42.460064
-15.592383
146.424408
124.720146
169.860992
140.041199
151.267654
150.520065
144.693466
167.722275
161.475998
148.749161
138.614075
149.625549
166.616821
144.699539
157.308945
135.799515
137.565140
130.618912
149.573837
14.816780
6.470872
-17.737549
23.762991
22.488623
16.601503
8.946699
-48.446163
-28.140364
-47.719601
26.096821
24.375984
-15.050996
3.546740
-1.098427
9.433965
-29.402754
-49.856712
21.211439
164.199753
150.730606
157.691635
140.344528
130.034973
150.401657
113.603897
-153.463531
-143.658081
-138.378922
171.520142
33.146584
141.633591
160.034149
129.094986
132.218063
109.746841
162.522614
138.451248
140.882614
167.928421
149.040924
127.027786
146.702316
155.361237
-26.413435
-27.395393
9.202186
-45.459099
4.759545
-0.694925
153.756714
162.108200
154.674149
159.917389
138.838394
151.806229
117.259972
173.289291
143.867966
133.949707
134.174591
144.497620
-179.980194
156.365417
142.235428
159.930679
147.752304
130.340652
155.493973
145.504349
151.136505
96.197678
142.317429
148.068329
157.266815
159.160324
167.382965
141.462158
157.452164
146.423416
149.669769
158.924591
133.267151
160.683990
111.156738
7.204403
-37.507607
-38.987053
-43.902187
-31.414665
-4.503587
-1.282069
137.007141
132.717377
147.176331
134.537888
133.215271
128.140030
143.757797
151.033524
143.058502
131.671143
144.629028
152.442795
112.434677
154.091293
156.887680
141.356781
135.392456
157.930496
164.668747
22.701536
139.250137
111.594223
170.872406
138.095367
134.157425
120.190834
124.964973
147.429565
144.966202
114.263489
144.217422
131.574020
142.941788
147.826859
147.044235
5.926619
9.350530
153.184235
124.187630
120.250702
152.023697
154.961105
138.327591
136.936646
131.513107
139.025726
130.932693
148.410461
149.400513
147.180328
147.998962
152.267090
140.843582
126.051704
117.360733
138.330505
164.233017
177.608612
146.363632
150.454559
166.522659
152.267929
146.486465
111.502144
121.850800
132.568695
150.508286
156.904556
-34.606159
-20.214722
42.812111
146.276382
150.670410
154.937729
19.520123
108.363335
163.428558
164.492371
139.835556
109.823906
155.801025
125.334808
143.215591
119.635986
137.673767
124.342888
129.495117
142.604355
164.650528
168.662628
126.077538
124.077782
142.231171
144.862747
128.704681
161.494553
143.660721
161.707596
146.504562
-27.298971
-16.797129
-56.975616
-17.035709
23.139875
162.878754
127.512901
126.826645
160.907181
133.748184
131.426437
136.589737
157.699997
140.970367
143.280563
151.612564
144.390167
130.892776
139.144531
20.737951
142.989380
23.214621
1.233211
27.005730
163.880539
148.486435
141.736359
-10.860294
5.391687
-13.076491
0.595776
155.245193
136.633255
156.264496
165.907166
141.888901
150.578827
106.370804
86.482239
172.400055
139.589203
-174.324173
144.923798
112.040802
150.570541
145.434036
143.474762
144.504471
14.453006
-52.294079
146.803192
149.247681
146.604797
122.971672
147.089310
153.119827
154.761475
131.502380
165.991531
143.295395
165.195221
138.075211
164.614502
142.925354
158.392303
149.526306
-0.343781
14.407315
128.788696
148.887482
-165.164886
117.267365
123.159393
127.070023
159.704239
157.447464
148.794800
159.086426
147.598923
133.621429
151.421768
138.749390
152.676224
171.379379
99.705200
144.211777
170.180206
146.907684
131.383087
148.367798
147.484451
140.475174
-106.992172
-7.416852
-26.145479
-5.534278
-30.387619
152.537674
136.342209
175.537476
124.687325
138.096359
157.917191
148.829651
152.618698
139.496765
159.243362
121.131401
121.872780
164.910507
137.093689
153.365555
133.677826
139.222244
155.940628
164.060669
167.291824
122.015205
144.016602
130.177216
140.409271
155.520340
166.100052
141.578445
153.734451
133.028717
122.452896
152.004257
170.696442
113.274231
150.536652
108.615028
148.771301
149.396896
107.743500
143.109451
134.849762
149.325958
147.565430
27.902916
-19.505398
-1.128132
-25.102345
-1.176696
8.326735
163.017990
139.128754
143.288651
13.506379
-45.579967
159.969940
156.067551
-0.902006
101.122650
149.354721
141.396530
163.675705
141.913177
131.259720
154.079163
139.036057
153.862457
171.128159
135.971619
150.751266
141.647125
139.147141
143.248947
144.415756
164.037491
21.916010
-25.851343
-33.703114
-19.603168
-9.556726
-1.113291
9.180463
158.923050
164.553253
150.214874
152.464401
157.680023
146.565445
147.297333
132.441620
127.110527
150.645370
149.578430
137.903458
16.691568
137.830338
123.960335
113.346878
155.997192
1.174365
-11.677523
-49.765167
-22.030252
-56.936874
26.404627
-3.842316
19.503056
-7.073682
-28.429274
7.642185
34.794521
12.767501
170.627502
137.499161
176.629944
129.428864
161.809464
141.996552
127.855751
149.948395
124.763290
145.680359
145.720993
21.321066
17.981552
-16.513783
-17.318676
-10.880303
146.454025
118.633003
160.472305
135.820312
127.834007
140.794586
153.349854
142.340179
134.623993
157.468323
-154.108414
135.099564
30.683929
24.273933
152.565735
154.119354
129.502792
157.351639
131.141571
176.374466
151.461105
173.396683
126.675690
168.460983
151.891357
143.573349
162.390533
157.203110
141.638168
122.950638
130.222061
142.939896
133.817703
149.263824
152.195602
122.074089
-163.371292
141.017258
147.148193
128.770721
147.918655
140.302399
156.499207
154.754745
151.267532
158.216782
148.222351
149.380127
168.961014
112.703026
131.481583
153.330002
161.197449
178.612503
126.450935
114.768677
175.799881
119.757706
139.572006
167.471161
166.310028
138.168762
154.035767
166.603424
143.398819
74.876785
140.080505
134.656906
126.856903
154.285461
141.031555
140.400009
143.036301
165.215622
143.223953
157.213104
160.924515
144.691971
140.832047
126.321228
134.863495
142.029739
145.408783
140.631989
128.230942
146.991867
125.172867
141.247467
146.865158
149.298615
21.271749
5.157575
28.358175
1.722606
-23.688297
0.257930
6.081733
4.903567
1.171028
-10.675031
35.171921
-2.729074
-34.790749
-23.729771
-12.976372
-41.588348
11.923008
16.150909
1.693388
146.227783
160.329330
133.047440
154.119492
136.037598
149.040115
142.452789
115.778450
146.770416
146.788345
154.826019
143.962402
160.807755
173.838928
153.425049
162.651550
165.140533
127.105247
55.678005
121.362717
137.011688
156.421860
144.858932
132.893738
145.795975
157.563873
128.922134
149.855774
12.788562
-3.518863
-41.037613
-37.695286
153.005554
145.931976
133.995392
138.934784
163.117126
122.321716
132.969330
-0.457995
-7.746002
3.507885
-20.564861
126.871559
112.972076
138.857483
-152.606628
-146.719254
108.975372
141.239883
139.210083
165.604004
150.077332
145.354889
149.793259
140.857544
148.222672
142.232925
99.765671
131.474609
120.896393
175.363113
146.453201
158.435776
123.326569
132.681320
135.719421
138.920898
162.032806
136.573685
141.699997
141.529602
139.554169
147.046188
157.025375
134.313141
-48.621067
134.599503
149.208450
155.308990
156.026520
147.391129
148.066086
136.418228
159.215942
-41.853432
-43.596237
6.671209
9.264737
147.357071
144.846893
158.264313
152.992569
156.390930
145.399887
160.556152
171.515137
132.795166
147.697922
128.815002
127.327576
150.836945
142.730789
139.160889
139.434967
148.083069
135.305801
160.548065
137.777573
144.849274
144.724670
143.946396
172.388062
144.596985
52.746136
146.871048
9.018354
113.510048
158.008102
145.270462
138.401489
-176.448013
161.790649
146.526886
119.905251
141.095581
147.732529
-48.052284
3.200450
34.587929
-40.658043
13.387217
-27.534534
58.516850
-52.505238
-37.174183
19.871014
6.869526
-12.087605
-23.593775
12.295263
-6.300828
-9.524211
-29.419487
-0.731149
-33.516693
140.260574
144.798096
153.900879
163.025955
135.303467
146.467545
137.112976
152.098236
131.390594
142.290115
174.614227
157.787567
149.275177
147.447052
138.391037
141.000565
131.574112
154.861847
123.007111
126.771393
153.260147
-43.107178
149.789352
-37.286392
153.104431
15.703209
-50.846092
129.252167
171.694855
116.601646
145.197144
106.811623
151.017258
135.600388
156.229446
129.507736
147.185959
135.859222
157.652573
147.414276
136.906860
165.457825
103.532196
126.871429
121.854774
150.792206
160.648254
150.667938
144.530273
126.661728
157.474426
126.485641
148.500092
149.695084
156.938782
149.588516
156.794998
122.324722
141.274490
145.372025
-18.572647
139.116837
148.883667
147.327835
124.867706
149.465179
156.656418
113.658195
156.437439
135.918961
-177.668533
134.323410
157.115448
149.887268
145.908951
161.858398
97.651588
165.514130
140.331421
161.223816
150.191010
140.218735
137.601959
160.710754
147.861420
154.812225
139.448074
15.035482
-9.651315
0.221173
-6.973867
-19.405121
140.722900
-5.722691
-46.910446
-5.804781
13.148161
-16.263439
-69.209694
141.735672
1.065694
-31.041224
13.737906
7.912716
157.449036
156.936951
176.640350
147.408737
117.181519
142.037277
137.770264
178.023148
139.669632
119.227150
144.170319
136.510941
163.456177
127.042686
116.366470
166.177429
152.083466
137.310120
144.753143
134.234146
121.576935
145.778687
136.823685
146.535446
161.736145
144.774475
-176.663162
158.289597
148.965485
106.644722
-138.922836
150.685379
136.394028
141.104462
-169.755768
145.149414
131.899185
162.978271
134.456009
143.859482
-0.218503
32.465199
-7.197183
-6.747355
-30.227461
1.662717
135.052277
148.745834
135.429489
168.108597
138.109589
135.337860
151.287689
132.669617
133.305038
142.664291
98.684608
151.622696
118.901772
151.742691
163.092941
172.901443
172.184525
150.991043
116.027939
117.755363
108.383858
123.369209
147.668060
144.377029
149.255219
142.380875
159.018570
137.697510
160.790787
131.526001
144.920898
141.681442
148.795212
147.490540
133.165817
147.063751
95.204155
163.044205
154.535370
-3.918416
1.476710
138.304565
134.458145
156.479126
160.057480
167.263611
167.761230
-148.950989
-30.315994
-13.407336
-13.226393
145.618423
153.035309
146.097473
152.585098
173.446350
137.555496
136.302811
143.925552
153.525436
143.512833
159.348541
2.182206
111.800636
167.697113
159.328186
166.381470
151.213303
159.749786
168.321808
125.252579
141.861191
160.269562
146.204193
142.638123
152.510910
152.007935
141.475525
149.399353
-19.732632
-15.592854
18.681610
-41.006435
14.510077
33.802994
140.599060
148.398178
146.795319
141.575546
160.228531
148.885376
160.498260
135.699875
118.101135
159.957245
163.162766
167.034760
147.781082
153.838287
141.936493
152.041840
-19.226257
138.271210
170.978439
-2.662049
-27.414700
-70.950485
-6.579122
-16.798286
0.983375
-12.929706
-32.498203
0.601659
17.067308
-9.783356
115.427292
121.103088
169.242325
156.092331
148.465485
155.980652
144.196121
142.577042
124.951553
128.767578
147.594299
-19.653055
158.321854
142.513184
146.793823
147.532700
119.174744
160.405212
155.813507
-176.647171
172.023743
152.397415
-171.750473
171.387680
143.368729
144.201096
141.903381
151.189148
152.977020
148.153046
165.322052
139.698273
145.877182
139.232162
113.319908
163.935638
144.391418
140.044708
137.403931
169.722382
157.598724
148.537720
148.904739
140.697525
132.368027
146.689438
142.671967
138.901993
148.457535
123.128906
147.167618
148.971466
20.341137
-170.877792
-129.736511
-147.102768
-147.462906
7.019593
147.644913
159.856537
138.912277
177.314148
131.728851
150.907944
136.185394
155.818130
124.408775
167.123978
143.165680
135.840164
143.719299
129.856964
168.894470
138.995926
168.889130
150.704651
145.371094
124.854073
135.191208
168.789200
147.543274
159.802139
153.985794
157.376846
146.171906
153.239899
157.571030
152.809601
149.179047
177.406998
174.756668
161.312210
146.362518
143.560959
147.841644
149.618942
152.405624
141.676529
158.159470
136.930908
145.344894
134.625977
143.240982
140.387970
155.120422
48.485634
-45.247868
-46.216976
-34.075623
148.728073
156.933228
135.563644
138.465698
138.582870
-39.737511
-47.967472
-62.517544
27.378458
-31.985449
20.678371
11.222088
-28.045708
9.126148
9.765231
-5.526093
-5.841873
-23.452196
161.369400
139.369095
160.610580
152.955063
153.381302
152.731155
158.480362
136.258606
6.672620
25.799736
1.785750
9.738536
-28.630346
-40.399471
24.003445
8.143987
-3.896265
15.354910
144.021439
146.570602
131.470612
142.740326
141.979843
142.377930
179.208206
164.243057
164.008270
132.939545
149.360458
148.433105
170.253342
124.613953
130.705795
153.345337
173.502808
152.515213
148.977997
153.656128
153.199829
176.328583
151.375137
129.256622
140.216187
127.893616
142.737076
157.682755
142.918320
150.159836
118.483330
169.185867
147.430588
151.052856
108.617271
147.678711
136.218979
120.312515
148.450165
158.628372
156.801788
142.574097
115.656487
170.108871
101.613846
153.719162
107.457825
109.158875
157.019623
143.348969
174.714005
145.269913
143.266434
136.834366
155.317078
146.893982
153.253204
138.456375
153.885788
144.899307
133.956894
-24.660511
6.196187
-11.215821
-3.671998
174.706268
143.102051
-172.341446
-32.623569
-2.569026
-36.546413
-44.566505
-37.991169
163.360931
143.012817
146.413956
166.508469
149.858765
129.344299
132.060196
-8.367902
-36.116203
29.547321
34.596214
-30.060740
-25.160770
-16.042517
3.703009
8.453822
-7.771653
10.136574
-41.313164
-25.904228
144.057922
-6.553080
16.724283
-25.146503
16.625296
14.028937
142.637512
175.592499
127.307892
134.857269
127.342194
160.022842
140.687958
142.810196
17.134066
-1.151990
16.299410
-31.907213
-30.924728
13.637009
-47.935062
138.274734
160.009308
125.811150
164.582825
146.559097
176.555405
141.416245
156.915054
164.459274
144.461136
170.102737
152.286606
174.157135
110.174973
105.608063
157.106171
144.067184
147.722260
136.693329
149.880966
138.783401
119.662064
149.550568
143.308380
138.399658
161.334488
146.694763
148.041626
-44.949127
137.835526
135.308487
115.679901
148.699402
123.579849
160.787582
-173.043503
138.468857
158.575836
4.679646
-14.877194
-42.239956
-22.541838
-26.529924
-17.807030
-44.443031
-7.729362
4.119369
2.594198
-22.187195
-14.111241
-9.385022
3.690667
-15.779305
-23.645367
-6.449382
25.434351
-15.072574
4.654715
3.774134
15.784203
34.097343
-40.074909
-42.399845
-36.931293
-14.752368
41.446430
-44.291496
120.034775
170.906570
151.155701
134.942169
130.111603
122.681366
150.432846
155.162796
119.438927
135.738235
38.807751
73.866394
62.513794
-154.528702
-173.482162
139.898315
123.967323
169.611771
130.561172
151.837021
136.377609
138.074554
136.787933
144.035629
141.667007
-33.902168
-3.756922
2.951942
7.701100
124.162399
134.424759
157.624222
162.169769
165.076782
150.963043
162.767227
103.693481
171.380844
161.183624
134.979156
158.851440
157.942154
149.866577
151.022079
159.200699
152.697586
147.943237
143.322083
133.402496
158.726089
138.645187
167.599167
163.188538
144.563538
172.526871
155.565277
149.035614
143.291473
168.477081
148.071609
141.514114
130.944077
142.182129
136.806625
131.227661
160.050110
178.816330
161.584488
150.694214
-6.284689
-34.239723
156.447784
161.035217
141.254791
144.586288
167.840179
143.985596
169.242157
152.407501
155.027893
145.188644
146.663956
122.700684
7.334250
10.313624
13.580941
155.967773
22.458147
2.538753
-27.373112
-15.467101
145.520645
158.977310
161.661026
144.512390
138.853546
172.237457
109.495979
156.938522
121.837006
-167.288162
148.358093
118.101410
116.991600
35.261475
28.901882
37.871220
-141.353195
57.180710
39.879967
141.744278
-137.645813
-154.270004
-158.176895
139.440613
164.001801
131.132797
161.990738
144.485794
140.638367
132.976898
148.737381
105.496078
160.453094
143.816040
130.915329
176.470078
156.811096
160.545776
157.684174
147.158890
149.269455
147.623444
139.086243
151.555954
155.690750
126.559135
133.332275
167.742218
73.041794
151.384216
132.844498
138.652374
137.527252
153.716919
126.310822
152.299286
130.707413
135.862564
168.884705
146.458298
113.629486
158.049591
25.144814
-12.613758
-4.075830
-39.884232
-7.995834
0.118694
-8.139791
3.775639
22.453920
17.782724
17.671204
17.288065
-27.602097
11.495741
-16.938961
12.028097
120.103325
153.089310
128.790359
-143.503082
19.610039
139.905075
135.276566
-7.335587
-37.043842
113.563530
110.683319
131.613037
136.940338
141.789917
112.089729
126.735298
136.884399
149.041870
168.617737
155.960403
157.704193
163.065002
121.930428
139.331375
157.962540
121.119789
154.512405
157.904465
144.102509
159.782883
137.705368
66.068405
-143.770691
-124.715805
179.032867
139.889526
-155.422211
-174.234573
71.691719
156.729095
136.494614
152.387787
147.464127
130.196808
129.982849
175.240234
152.631104
157.321045
152.615738
164.219391
132.696732
150.192795
117.948669
153.857178
151.346497
126.142265
160.733307
105.813019
145.264572
143.096680
129.042725
156.534637
153.687119
119.101021
156.601715
104.719887
163.741989
159.691299
137.120300
177.376007
149.007355
150.511093
167.680222
149.133881
148.960251
142.058701
144.462616
16.769157
153.569794
152.651688
-176.187866
24.822060
41.336815
131.098465
167.022079
151.281616
136.863876
163.144501
127.509476
159.167984
145.890640
136.084442
165.872879
107.751938
174.877365
160.037125
137.060791
160.385925
139.938583
133.715637
138.406937
161.252686
157.113983
137.577820
122.459167
153.064621
135.986649
150.053864
123.222504
150.457504
137.551117
138.976913
137.410492
136.607224
148.439301
148.193665
150.256470
164.327347
143.492157
154.237213
167.286758
115.067673
163.069672
137.309906
152.837219
164.077393
159.797333
143.709396
145.744247
149.962723
153.325027
151.094055
118.236877
138.319595
143.029190
126.851494
160.439392
109.660583
114.311760
163.810364
132.724350
147.294968
121.204491
120.936661
-167.808228
161.516693
-155.832245
167.978989
76.621635
12.970135
153.684677
119.505638
95.594063
159.675247
140.389206
149.313095
137.458313
155.652130
147.366104
143.026474
119.732994
156.358673
135.214584
148.476807
115.473770
135.456726
121.531082
137.713669
149.479843
153.492050
127.545158
148.247101
133.561935
157.834091
151.412231
112.612267
144.080750
153.360718
140.352890
145.707932
142.296768
156.291519
131.141968
128.953613
155.153122
148.917175
137.669052
-29.474659
17.178474
-19.155289
147.946625
-159.850357
-171.662445
169.571609
-173.299332
15.982496
23.878908
29.197004
63.122898
-168.562195
30.703098
-163.566971
-150.671341
-167.140793
-156.799927
41.920200
122.652542
135.206635
146.577148
137.592804
138.869965
118.463509
124.450043
150.676132
34.393780
63.041134
28.262321
28.313602
31.815763
167.947495
4.558360
134.894760
114.780884
22.376762
-46.433002
8.840046
-33.550022
-33.321743
-64.194351
10.235833
-40.207829
155.301102
145.014359
133.944336
141.770279
133.094650
148.764160
159.962067
167.348419
140.473785
130.359680
169.767868
160.712906
-11.372343
-23.836506
-32.158863
-46.444172
7.122931
9.916531
-17.244009
64.098816
121.401398
156.458405
138.253143
140.248672
114.094124
132.601730
-46.817249
-38.355164
-43.416065
144.935104
148.407257
148.556534
136.263092
157.704651
147.291061
136.283630
167.071671
162.816925
125.301888
135.425247
142.376602
154.995560
148.366638
140.009308
-0.579460
-30.427637
8.622497
-9.522085
2.451202
121.660385
149.122879
143.624344
-48.998001
131.963531
124.939072
129.605042
156.910690
133.462296
130.292648
162.801117
167.856125
26.393667
4.476365
4.652779
-0.698296
15.854607
-7.405839
4.288569
-4.369688
-30.509340
-49.277523
11.392848
146.761108
164.510712
145.263290
151.157974
157.176407
55.162006
142.055817
127.700859
161.756714
151.056824
136.604446
120.715691
163.648010
119.058525
114.055748
127.295456
151.527573
150.454987
154.861038
154.115707
139.690048
147.433121
152.162079
130.979721
163.135513
146.296585
152.260117
8.484477
13.777784
149.419037
151.131226
-176.403809
158.569199
171.998260
153.149094
147.962067
138.726105
125.065125
167.121323
153.054672
146.571869
136.426239
179.036713
150.929474
158.243591
9.627289
-43.895523
-29.263212
2.385401
12.023066
-50.765755
38.310749
-37.974716
-24.531906
22.253958
-53.070770
-5.609024
-34.820267
133.377563
160.892502
157.688721
137.467941
-11.214171
144.501511
106.144508
153.893402
159.689575
153.888214
148.467880
140.607407
146.703552
152.230453
155.457275
135.274017
145.580795
112.303963
21.812035
95.621124
111.660065
161.526978
150.728989
141.125580
140.722839
134.103546
133.153580
-38.248348
-45.462421
-3.114893
-13.267288
160.834137
127.497154
154.070175
141.478378
148.628296
132.315598
140.235245
152.880280
137.758804
151.540665
148.190567
142.079575
168.559280
149.264465
151.933502
117.808487
128.153824
133.923477
137.290009
145.593048
158.155243
162.840729
133.930542
158.716995
164.820587
157.028030
146.332214
133.479691
144.037674
140.747833
143.341263
133.136200
147.189728
153.433136
148.049118
129.082703
131.259598
152.746872
141.569275
135.774597
17.722815
6.604379
17.680033
-8.440245
129.967407
144.124603
5.559998
146.685593
140.212891
147.391083
142.408142
156.154633
142.499298
128.271713
116.807747
151.788223
136.266205
130.667557
143.625046
153.444611
161.357010
141.687073
166.088562
116.561707
152.439331
142.424484
151.018936
168.197983
145.737686
122.296951
148.115997
133.371750
129.423676
132.086945
176.356888
149.337021
127.702438
-36.385696
-12.086283
9.113027
152.065170
127.612404
141.281052
145.609741
129.168945
151.432465
140.595627
167.561554
161.049194
117.854576
-49.030350
26.466946
-46.423569
31.502497
10.424716
23.373730
21.506796
-41.530548
-4.917411
-18.039848
27.907419
-20.006727
-15.966166
131.065170
156.291718
156.095215
162.075195
-41.863907
10.614242
-49.368431
46.826859
-44.841297
69.009537
161.774353
147.972458
104.110565
139.566406
143.855057
150.544434
108.833817
151.109283
165.650208
144.863632
144.536575
-177.927170
146.532227
145.690659
-1.100385
23.332867
29.882114
13.131982
37.553047
-161.008118
28.228029
-149.275742
-163.235168
170.590912
21.465891
-157.448013
152.156647
167.008438
41.753017
160.615982
169.709625
154.416199
135.340088
148.949402
148.854523
122.666260
155.027588
137.636871
145.075592
152.255234
124.556877
129.229279
135.628555
144.977173
150.781616
134.928711
173.884094
172.334167
143.249908
177.951370
146.336365
161.339493
124.355911
115.527695
151.231827
137.905258
132.677780
158.601807
126.608994
-50.657589
14.784092
110.749237
144.560593
163.636932
1.700653
154.580780
123.856689
153.531464
144.054916
146.724304
156.581772
171.671600
123.534592
162.711975
-47.136509
-25.863691
-16.102356
163.180099
129.898087
138.992691
142.661987
130.094360
127.429825
163.157150
133.211487
142.177048
149.012726
143.728561
142.739944
-0.989129
5.022700
-25.532284
150.425705
149.668488
156.036758
169.256073
147.963669
147.383255
155.838577
179.646667
130.504654
135.666733
156.210983
148.612152
128.433182
150.191620
148.466812
153.997253
15.085032
-18.453606
-9.304954
-48.577972
-23.095490
125.535484
138.390915
151.627792
112.131866
172.014282
138.692383
141.937119
149.254944
172.741791
-50.482262
-47.415279
-35.084778
-21.287153
-9.102023
174.516235
146.104446
150.281326
138.888245
172.022568
160.854858
156.749390
133.920120
144.635742
140.154984
167.576172
135.331482
-171.365585
172.318329
160.318466
178.968063
109.376549
142.501770
166.715546
157.228073
55.995319
142.737747
152.278915
121.737488
161.804489
136.880661
154.091614
170.886276
152.512558
141.984161
113.849739
141.988586
169.643265
-25.807220
-15.429111
149.549576
156.242966
152.375717
154.257996
143.958893
147.419327
148.324768
134.967087
137.163513
122.115349
164.861710
168.023270
137.358978
161.184906
154.090195
153.523514
132.469437
156.523651
143.191055
52.282681
146.783600
149.113083
149.173065
134.515335
165.172379
135.518875
128.058853
154.350403
-143.909729
-125.594238
-143.329651
12.576092
-0.686711
13.705513
12.920285
18.565805
11.623101
-148.711960
46.344692
74.571732
19.789005
142.645248
173.165848
146.632980
146.246033
7.224499
-43.571907
-15.682489
-7.466214
-14.569766
-2.893809
8.473244
-13.618050
-13.052454
2.078107
-179.434891
150.737320
147.204803
140.484512
152.066330
138.696884
159.105408
162.120850
140.227432
132.933746
147.597794
139.748306
110.931770
151.644577
152.380005
177.167023
154.513275
146.733429
149.764587
156.745132
137.315918
159.173676
119.509399
127.149521
166.862701
160.440842
134.395187
140.701828
135.307541
138.985443
148.899536
157.474762
149.382309
147.122223
141.971542
152.077866
141.661865
157.523392
143.737305
138.317093
116.143303
134.025604
148.811707
122.513557
158.905960
150.510315
129.073181
139.744263
121.824448
139.209473
169.481293
153.443542
145.668045
160.935593
157.611954
159.563522
128.437332
147.329636
148.303787
147.851410
161.987396
145.027618
125.085670
144.184464
169.631531
143.913605
14.673450
-39.582970
-20.989527
-48.290195
11.416578
25.993748
-41.867443
-30.471439
-25.563507
43.035202
-37.613495
19.927341
-42.725765
-45.373344
152.221283
-2.344517
117.829605
156.283295
146.972473
140.270050
138.317902
139.451447
162.465805
136.426987
149.540833
144.387833
137.748489
138.040161
162.421692
116.438751
158.961807
159.714630
127.336456
140.371445
158.328400
148.296478
116.278435
145.400970
-1.842282
-22.274689
-11.951951
90.362144
149.134155
156.008026
161.888519
131.158218
140.247879
130.548050
139.565277
149.822433
159.042694
156.616760
129.820129
158.181824
129.516266
160.459793
141.707214
142.146118
175.664581
130.043442
153.473221
155.541443
139.812592
129.896362
129.799179
142.454910
158.411499
155.984558
133.550949
145.195969
159.554001
152.364075
152.780075
160.268219
172.916367
125.020447
145.433701
10.816306
4.168519
139.715836
123.618042
159.132904
9.911274
-45.126888
-45.895466
-9.727648
-41.672253
-40.235798
-5.082648
-10.546317
-36.536888
-40.097755
-40.275131
40.373554
-38.116039
-2.425919
9.167096
-50.890152
-55.497787
27.531801
165.545120
154.605316
135.760162
164.400772
134.110641
135.055664
150.176529
146.602066
143.132187
123.285744
176.922211
104.588219
161.929962
110.694633
144.898514
147.591339
150.423157
139.351242
145.730026
143.210098
153.296539
131.842239
155.486511
127.465530
167.556793
155.404892
148.053009
138.418610
138.346954
137.247894
128.925644
152.940979
115.347275
145.847153
126.935249
136.232651
63.426159
146.739716
125.250351
148.651321
138.021210
161.256836
170.968903
128.571182
136.870132
-0.624323
4.806808
-17.252531
-23.952847
-29.660553
-8.944195
6.013434
144.539383
147.048996
161.161224
137.988693
148.862183
-5.397137
-19.340281
-54.541683
159.233765
132.240021
135.003372
142.155945
150.583008
145.356628
145.450256
141.188736
141.197083
153.215836
137.341415
146.267868
145.638504
132.981934
132.442612
139.677536
122.330910
128.481186
144.694824
139.115036
131.046127
167.395477
144.999634
163.107620
120.872185
154.994690
131.469635
123.860664
144.197952
141.374710
142.755051
116.694023
132.392807
125.385406
139.126358
134.789078
156.776428
148.043182
156.395706
170.873825
143.667130
-164.549698
-16.944094
14.511984
-24.833584
-20.285980
98.023499
125.582977
139.460602
144.854919
160.492996
141.157349
138.370911
168.427170
162.378464
139.282440
134.986481
149.006226
150.858887
-1.541420
-173.446228
176.837265
150.134491
145.550598
155.806503
161.201614
157.532669
136.636337
171.166550
144.769135
147.047363
114.817780
137.987030
135.424973
128.561539
137.813293
171.120590
133.435059
153.290878
147.723053
142.466461
123.917435
146.745880
151.679199
53.532043
-12.326433
20.353895
142.655167
146.043839
129.523300
103.020363
135.272278
145.056702
142.235001
118.577721
123.943512
162.128784
132.598602
130.947433
139.474197
-20.070833
-7.700030
149.222412
135.459930
151.225952
161.081528
145.467361
132.660172
157.194061
149.917999
145.625992
146.639038
151.278610
150.349228
143.139542
151.347565
-39.533779
-41.618893
-13.785167
-2.553743
-29.504578
-20.480326
-32.456245
4.594697
-39.326313
11.392935
-42.231579
4.295551
-8.184293
-35.008945
-16.395519
-50.241203
142.898926
156.891891
-42.373268
-12.919124
-41.641850
0.560579
-2.338164
-30.418215
-11.511512
22.781796
114.294334
141.045502
141.139938
135.683441
137.491486
127.063232
146.227081
-22.083155
158.339478
138.087845
150.419662
140.781494
114.406975
118.618866
146.092285
130.542480
-44.087322
26.621458
169.655273
163.840363
126.739067
128.885361
152.226395
131.288422
150.910736
-26.618563
-16.162201
-45.529057
5.351962
6.193117
0.755111
14.286640
7.469709
8.774291
11.329067
151.922775
136.159012
133.533936
135.734406
122.329529
152.456345
15.813805
-2.533273
-4.004821
-5.209963
21.989492
-47.345039
-11.109449
-47.905964
-28.267996
-24.469624
-24.926374
28.021955
4.096055
4.485501
-6.815983
-38.226078
-39.325016
23.152283
30.879526
28.972992
132.819382
151.066315
124.704697
-172.237640
158.247803
134.610596
155.898346
143.233551
149.145157
148.633469
143.037399
153.704987
135.606812
144.626801
138.779068
139.199142
147.004532
138.036835
148.201523
160.752975
141.688324
155.351410
9.032114
-14.282225
-83.193245
153.884201
163.957794
145.866119
137.544937
146.594040
144.874405
155.411713
168.970581
117.568642
113.335587
121.752296
-175.616028
-60.671638
-164.128540
-167.982269
-150.449081
-167.142960
142.828323
140.579025
157.473495
142.839417
165.420303
131.933258
135.980377
146.498154
143.034912
128.693192
128.371918
155.708069
127.811958
161.226700
135.253052
144.169540
150.985199
126.310585
145.437927
141.245560
131.693008
137.300598
151.972733
120.639915
126.466331
147.088409
125.759666
141.053879
164.798431
9.879319
-6.920475
-0.571298
-8.879449
153.305664
131.075806
137.607574
137.223984
131.680130
121.941872
150.965134
148.146667
169.094543
156.671463
149.820755
141.704102
162.118622
-33.854942
3.211564
-15.603713
-13.048718
11.489484
-0.362617
25.509829
-42.525375
-39.974377
161.468430
124.378258
156.147522
140.057892
127.778137
137.503571
156.662262
118.873756
150.610504
142.145004
143.073853
15.217367
-20.062035
-5.065465
-46.685757
-14.494366
6.501919
-34.621590
-2.520492
-39.018818
136.536880
156.202026
107.050850
133.695541
137.719559
152.542007
136.888626
151.916428
147.686234
150.444763
117.750076
148.245590
151.988434
154.440109
154.847214
117.558601
108.581284
150.437668
143.684357
149.828629
165.079391
140.435562
151.603256
167.760742
-31.233036
-37.662052
-20.039225
19.216568
-40.006763
-11.635553
-40.799271
9.380350
165.385895
-4.317925
-26.375107
142.449249
142.922424
138.346527
157.661621
135.726089
128.785583
169.050446
132.755341
156.235611
153.927231
1.122393
-47.557888
2.207442
109.047455
178.636124
135.857239
161.902786
122.912224
140.951706
164.901199
148.155258
13.665427
6.087017
-1.124484
-42.657017
13.342377
42.988087
-15.119949
8.538815
12.417923
152.360016
165.357025
-2.502489
-176.184372
-160.757263
167.872101
-165.158966
-161.522232
177.208435
25.975672
33.986698
119.872856
-166.578979
-152.895905
-143.520950
142.423660
135.863937
138.500290
137.680206
140.094086
148.480789
146.372253
151.864594
144.022583
138.391541
143.394852
144.281219
139.700195
161.421387
133.415100
155.512268
145.785538
-172.889282
156.725342
151.938339
137.609131
148.347260
156.473114
146.198181
138.503418
135.548615
-65.923698
-25.829380
22.451790
163.573837
142.914413
152.347290
143.362976
123.837234
141.361465
150.697968
157.192795
146.140503
143.386612
103.281487
124.429977
153.251190
151.248444
136.111725
157.898178
164.176178
127.269096
143.179291
1.474986
-22.392824
7.706323
-18.325674
-39.219807
138.240967
129.435410
121.811882
133.113419
137.095474
122.459114
134.944778
166.317596
140.227249
134.606567
144.460739
142.308640
149.728256
136.559357
158.327560
154.882034
113.420731
176.563446
115.267265
146.539001
169.930847
151.067596
134.047760
138.388412
161.179749
139.851715
153.028214
140.718353
135.339813
143.450562
150.730545
148.430466
143.392868
145.532822
137.871246
148.867279
131.998184
157.243744
124.749603
153.060501
142.535797
146.985123
169.290024
136.904984
137.777802
115.517532
164.723724
11.553347
-159.208740
8.577209
73.379532
48.978466
118.262093
147.901810
124.136848
142.100739
140.745850
152.607559
128.773163
148.923676
136.536179
132.048996
140.047882
139.381546
-7.054493
10.282179
12.831736
173.255280
120.067657
159.795441
140.068375
155.845993
150.993851
142.229706
155.644012
132.000473
155.181351
163.439743
139.513443
-46.260597
-45.981819
-155.568542
-143.748581
-157.935669
35.730488
29.982531
142.694748
158.251251
146.286209
145.112228
-32.981613
-42.978836
154.038467
130.911270
142.951447
153.535782
153.665009
145.922668
122.908195
132.156387
145.607864
151.266800
177.527481
161.531097
144.989914
157.328812
112.822563
143.901199
146.847549
165.803223
10.062590
-46.134838
-20.655022
-43.477230
152.272141
134.589478
152.696274
115.002815
156.431595
139.452545
122.021622
-31.520849
14.030839
8.328904
147.436676
129.797867
136.435913
125.495209
152.431351
157.002792
148.038208
161.060440
76.734901
27.384035
-34.166153
-44.315754
-44.563499
-26.370102
-19.035688
-48.287437
-25.209799
-0.834860
1.128999
142.246216
166.471558
166.385330
159.522736
142.071213
134.442856
134.120544
153.027786
147.305511
145.899963
148.609451
156.249802
135.281799
132.910324
141.055710
144.535141
121.533363
156.814178
158.464630
149.536469
145.501007
141.428864
140.285858
125.189194
153.641678
137.889450
130.380478
108.273132
146.875458
137.627533
150.334625
152.073975
129.544357
-9.767667
-51.285873
159.269058
158.211456
154.351791
134.410995
126.303810
142.415863
168.780411
152.885529
147.174011
163.187622
157.524277
148.258453
104.039932
149.369263
141.642532
141.189331
143.432541
133.599503
149.014801
129.469971
-37.259529
38.530514
-8.291713
-5.231057
140.682770
146.064667
-9.725748
0.626826
10.813503
124.986420
-179.134750
133.993408
145.031906
127.182129
103.660301
153.867767
129.567719
163.764938
144.677826
149.161453
167.228271
142.702713
152.326828
164.929016
155.174164
156.841019
4.474790
8.857873
-9.917384
112.397545
163.595505
156.619858
149.500198
113.557388
41.266014
73.512856
36.419682
84.335541
-49.027706
13.214536
26.710272
31.034176
-171.159592
31.667713
28.572384
58.985809
24.335449
20.241518
95.242210
64.618065
159.789078
160.095657
-162.245605
131.720901
-173.516495
22.970226
148.080643
138.133835
132.507553
157.279724
155.767624
153.278259
146.204300
137.191544
124.374214
138.471893
148.142868
144.203064
-23.224573
-41.989464
25.689814
3.002244
-6.747704
-10.926434
18.502893
-1.924273
-32.575199
-10.577078
0.368505
-36.207211
4.753656
-39.664803
150.421783
162.573608
143.187027
152.036118
171.568710
142.916611
129.308029
141.295212
137.930908
152.907852
-173.525757
138.182648
-20.517609
-33.550671
-46.958015
-47.708359
-92.652733
-4.501977
-0.150658
-24.496613
15.695498
18.586582
-6.814976
-36.388367
142.012161
160.171127
134.550293
125.391174
145.108139
-152.371872
-171.798218
-22.086424
0.453272
15.186802
-54.427490
122.294312
126.001099
141.847916
131.743652
157.256638
143.890686
141.219086
147.547516
148.899261
148.536819
132.764603
170.336807
152.572586
143.136063
136.265274
136.655441
136.333389
135.469330
137.380005
139.440369
110.018143
134.463974
145.877304
123.232468
122.287758
24.918310
-0.165511
8.439175
9.230140
-30.113277
-44.834961
-16.185850
28.605036
-32.636902
-15.407711
-27.651648
-18.744595
-18.428419
-49.357777
14.494953
-42.757168
6.739503
15.022589
123.529594
128.822311
-51.601128
168.397919
148.489212
-179.965729
-27.280500
-36.158562
-27.718779
-24.132738
-18.943760
135.823975
154.495377
-4.251141
-6.438092
1.368736
136.032120
140.302658
152.187637
136.181030
137.850998
151.900742
129.184067
158.806732
139.465790
151.811325
129.696136
142.286804
147.155365
140.161484
153.090942
150.172134
138.819733
141.988892
124.399651
169.877426
145.069885
136.290039
126.514137
178.179718
156.826447
115.248672
137.736771
134.817276
158.210541
142.770935
159.609787
140.299835
162.433289
145.267700
132.069168
8.679598
31.007624
132.965576
152.212433
171.114410
148.840714
132.362396
154.040131
136.967697
124.040680
117.951607
152.425018
148.180542
141.899094
136.627060
137.918076
145.416885
164.509003
151.840958
22.850744
16.216841
12.070338
147.684753
112.518333
133.457138
131.188522
132.856491
157.875626
153.542938
142.099121
127.203812
171.426163
144.465439
114.417328
-8.166545
-43.262032
10.359171
-3.616225
-21.512812
-49.788300
24.552263
-12.434634
3.279486
1.119950
11.379026
1.308208
118.960075
133.282959
158.628357
118.632866
112.275940
161.085526
128.930588
150.348572
160.473190
135.105072
128.628540
139.341553
174.412811
154.187500
157.840439
99.560532
-13.377951
-0.262443
-19.750296
-21.744234
-30.166891
-16.914328
26.904041
122.200508
158.589493
173.893143
148.923187
148.599396
112.163765
142.000931
147.765213
160.758102
167.692047
152.903091
158.095215
151.118271
143.687363
158.715546
150.309967
10.251637
-30.281761
-178.009430
148.392792
163.574493
-34.215115
152.335953
169.972900
-32.499207
1.710178
15.756318
0.155766
-27.633459
136.122574
158.496109
125.777191
131.094604
154.740158
136.146011
140.095352
165.439514
152.166885
139.995636
119.968521
167.353333
155.028397
145.710846
-13.717903
1.543323
-3.337712
-26.578695
145.532166
99.532089
-1.827456
-24.815910
-9.464750
19.248346
131.878036
162.515381
139.430344
132.913788
141.539474
171.465958
151.084320
164.670380
134.722168
149.518402
158.179352
132.312607
138.884048
130.925385
59.826191
141.146088
144.442505
169.817047
115.616737
119.440247
111.474648
147.665741
144.914948
135.315018
119.742256
148.516937
130.855270
162.950348
163.333893
154.536926
137.214935
-118.422607
143.769501
154.017990
136.158554
141.383163
164.058960
118.459801
151.009430
155.105835
171.859634
-44.701607
-31.722761
-38.420563
131.859634
151.122253
143.691467
159.484238
150.981583
159.815094
116.044632
143.049377
123.765327
122.015915
144.266449
142.924561
131.214813
138.501617
171.071060
160.013412
156.633881
139.972610
153.320221
145.600037
155.779282
128.507919
153.649582
131.404236
136.131882
153.528397
-176.928635
148.662781
102.289894
124.682922
155.755386
142.881042
138.849289
163.215134
155.070221
132.166183
162.125854
123.222122
177.837418
132.140594
108.884338
137.018509
121.905563
132.693115
128.920700
22.341419
-172.878235
140.737228
129.107132
122.217079
140.519684
154.042130
143.698273
152.624176
136.901688
177.108154
143.729248
151.651245
140.471634
121.318771
122.082245
119.487679
120.147339
159.326889
153.193344
142.831604
122.323570
147.100464
123.537544
155.980545
140.941483
111.963631
142.648911
158.762985
148.045319
147.275131
164.589020
137.059479
129.705643
130.205109
146.064682
116.696976
169.076416
125.468819
156.987427
143.687057
160.121750
142.313385
130.252029
146.617249
158.984756
143.100677
141.088623
151.123901
-6.257364
139.232422
166.785309
115.983299
126.952858
156.417465
6.752847
127.477158
136.604919
131.157516
-43.350414
-33.913574
-33.885963
-2.408997
0.632420
65.376678
-4.811330
-15.467753
27.281073
154.952744
159.956329
149.490265
147.301392
149.954102
142.813522
130.687164
140.437241
147.868622
135.640030
123.278542
135.455261
151.427795
158.869751
23.601965
141.858948
-176.608688
6.446402
-14.186057
-41.403652
-30.942148
112.792496
155.478409
145.695114
142.078018
136.211151
106.901497
136.902252
151.916809
147.186218
138.282867
152.410080
149.609512
163.197311
152.844360
148.069382
143.282806
146.604645
160.560455
119.138344
140.123276
150.247986
154.996841
148.685883
121.494087
-49.478256
-18.363197
132.728714
-13.471065
123.413727
128.149307
141.599182
-48.115742
-37.541687
23.658291
-38.716194
11.962748
-22.498959
3.784859
67.433578
5.836133
-37.651226
-19.541298
145.401627
160.951340
142.673965
116.535927
116.108582
148.689896
140.343033
129.938538
169.369461
-60.027573
129.121521
137.318710
142.003052
148.336258
153.096603
151.334778
150.035843
115.207199
136.997635
169.058472
132.158951
133.658722
122.133095
121.385147
79.836113
-44.904114
15.504117
33.270958
31.140900
-145.496429
80.059555
105.851372
-136.567566
-148.390076
-166.420166
114.169456
-133.493469
-145.007156
-173.359512
-151.357437
64.850983
21.135136
55.447010
69.652542
163.241058
154.859482
125.630287
128.220810
106.097229
138.412308
163.868210
-155.461227
130.363129
170.536224
108.632645
131.784973
136.314804
161.378082
138.442474
146.766113
161.414429
150.892960
137.907700
157.133942
163.909454
127.885231
169.877579
154.214493
160.369461
156.316803
154.761948
147.354767
148.914627
178.539932
133.402664
-117.797440
147.752960
148.781708
141.488297
-151.017609
-135.781891
-167.340073
-171.980759
11.732922
141.581375
154.984253
146.311844
107.758919
174.359848
158.485550
149.267639
136.939896
151.504181
124.331703
133.511963
129.628799
133.117294
149.946350
154.363190
51.097202
-33.634674
14.260849
8.074091
-37.112076
-20.107471
26.880985
30.993454
153.562408
153.716385
149.374146
179.742065
170.625885
17.281950
175.339264
66.729294
14.311750
79.201721
17.772903
20.619568
20.589184
94.359535
132.725052
160.872971
148.607285
142.581024
-13.765820
1.700653
-26.483370
-4.265444
144.238861
134.956055
130.603653
137.765366
153.536331
-19.918673
-14.806278
10.870077
-1.905775
17.858641
-37.314823
32.129395
135.174408
133.846970
134.343857
173.197083
142.681824
139.517593
157.474548
158.939941
135.806717
155.030670
148.345810
100.806908
132.367752
160.887192
163.307648
146.019394
136.325562
148.923416
133.056931
141.318054
145.147705
148.390259
134.833008
139.868317
144.678146
140.004303
160.775635
144.463333
-10.980317
21.076487
133.372360
133.190094
136.583038
157.414520
159.240814
166.606369
143.514008
129.082809
146.987045
139.221725
130.934708
135.421112
142.381882
122.842682
142.426025
159.671967
149.047226
135.099686
-6.897138
4.179545
12.563004
-47.723965
1.125527
59.315571
14.810955
-12.931994
-8.833066
-0.620551
10.865241
6.429864
6.001295
146.782120
170.261505
160.166031
161.111801
117.540367
133.580597
109.277718
150.673950
150.341476
132.632507
142.361023
149.268509
130.914658
119.197151
155.542252
141.781387
154.285156
135.110458
152.285721
129.986053
144.760345
145.130478
148.224625
144.980042
129.480408
149.355331
175.410446
145.141953
141.452850
171.135666
9.777767
26.508623
25.102287
-7.472125
-3.381535
-27.071245
13.630489
14.004036
14.663147
-38.178715
149.251160
153.780991
-29.275389
6.767961
148.742935
147.079758
143.217972
137.597870
145.720108
151.863449
155.766251
149.048965
128.767685
151.782059
125.054176
127.207428
154.253281
130.840988
155.193130
140.928650
124.311119
152.048248
130.915939
133.406448
158.079468
-31.929155
-12.801022
25.289810
12.342739
-74.694862
-113.612114
131.925049
163.440811
130.617203
152.622131
156.808411
143.683685
148.649612
164.076874
149.939880
167.988815
172.330124
123.339684
134.368561
126.124077
104.683006
146.996521
161.713028
136.719971
137.015747
4.994614
144.068451
136.701508
152.518173
128.851135
147.702042
143.704407
155.222961
151.953110
147.457108
138.272659
123.708733
151.287704
150.155441
163.100464
150.383469
98.035027
150.985168
145.152664
133.348251
138.332138
156.520523
162.102264
127.231239
156.799423
-4.926804
-43.477089
-21.672909
41.556660
-32.074421
-53.757397
-40.421902
14.429206
-3.607497
-15.140884
-31.673170
-41.093357
177.613113
-17.960941
-26.729919
126.231926
126.054825
164.417892
143.888824
128.120621
144.263000
114.667534
169.613907
128.518631
125.821121
124.641190
151.138031
139.880814
33.356197
172.335709
164.120743
161.745834
165.545883
141.280899
136.503052
131.781113
154.799377
27.833775
-52.158264
-30.418863
139.119141
143.240051
11.484511
2.621818
-44.861073
176.500488
135.605942
149.912079
135.382477
141.288406
-24.207821
157.050537
145.871063
138.088120
138.854416
161.352798
141.558228
151.436523
138.374023
174.987442
139.884842
149.910538
142.677521
160.673996
-2.710217
137.777420
136.076782
0.974781
-32.722641
-20.863804
135.325043
124.185852
148.352951
137.376694
137.839905
128.762146
124.201981
149.964584
171.664444
133.403915
145.353439
150.791916
149.031693
149.443451
153.780380
139.649094
151.401978
166.302673
152.582214
146.850540
163.767334
132.218155
126.753944
123.759773
150.866791
144.155334
171.615906
4.050381
-34.608620
14.615067
-35.674999
-36.164673
-2.830684
-47.010620
21.752161
-12.959646
-43.162575
-44.208054
-30.096739
-12.206616
11.867421
-27.170918
11.299005
-13.117875
-11.672190
24.755791
-23.760387
33.620216
15.926986
-1.940981
146.289551
139.799561
143.744141
148.040375
154.078690
-50.976826
11.369537
-50.125645
-4.653368
-8.143649
-23.226738
-22.783806
-44.541679
6.594633
-8.776418
-10.659884
-6.164910
138.834167
157.856262
138.030304
133.569839
164.019897
111.447327
159.966797
19.196056
-21.611156
-0.517755
15.809718
-1.012011
17.941507
-18.423731
161.280380
147.577866
140.912064
150.488358
146.481735
123.954796
159.937866
149.726135
161.654938
136.936401
149.848984
159.084930
-104.224586
22.120632
159.478912
151.029663
148.484772
149.501053
152.737076
136.624969
27.154175
-42.665813
-54.121803
-34.375439
139.205368
126.528358
152.493759
144.723099
150.602005
156.203018
123.615776
125.769897
159.383316
121.390404
155.523178
162.673538
139.087402
132.539322
147.378922
138.870483
130.834915
138.981598
133.816696
144.766190
143.655426
165.005157
147.214584
172.459656
125.572800
175.413284
140.863739
120.524803
169.021927
127.130493
130.939056
138.810593
157.073471
-49.881245
146.418564
143.532822
148.941711
153.419785
174.848038
128.393723
132.391327
171.401917
136.033142
161.983093
134.728836
70.413170
150.255875
139.203873
173.490616
159.102051
136.949295
6.286062
-28.776566
1.063489
-21.231997
13.519518
-20.001509
148.288010
33.034039
12.062905
132.088531
171.932373
131.162704
158.898102
146.326843
120.222008
136.164597
147.114014
148.413712
167.291672
-3.362666
19.786684
-29.695219
-46.839924
-10.463129
-37.219070
152.385147
173.742340
144.992996
111.804146
161.607300
155.272568
150.302872
132.788864
166.676437
143.382843
141.211838
159.179596
-136.475708
145.551743
168.548019
140.493042
128.328278
130.346085
159.934570
122.885208
136.641586
160.748245
139.121567
144.337784
150.832306
134.790222
157.785919
120.916229
152.759705
159.465042
144.247742
147.000687
172.756454
147.237640
154.655762
154.042099
153.890594
142.667282
163.151794
129.885345
147.651230
129.653351
151.130493
-149.676010
124.594322
129.495453
1.688412
2.183820
-3.577959
-14.236624
17.685013
-49.337044
-5.577945
5.450500
-25.428896
18.263958
6.556221
-4.665140
-36.981899
-4.401619
117.806320
145.122253
120.530022
152.815933
170.032486
156.520081
136.128281
123.501846
142.490662
136.194504
141.483307
168.092636
136.678177
147.437363
-164.761017
152.831711
130.680984
9.698784
-20.543667
-36.353470
137.378708
141.483871
140.466766
146.760513
137.690155
141.146072
163.890045
4.244271
15.841788
8.223828
-27.179682
132.042511
168.785767
151.771744
119.166168
155.447220
140.449982
141.190460
150.717453
150.918961
152.773849
110.795723
153.969025
135.518570
149.249557
114.065483
-11.607106
117.063797
144.328506
164.647675
143.633926
151.093033
149.879791
135.136337
151.923431
150.205841
163.208023
112.408714
139.245972
138.001007
142.841507
167.137482
145.839508
128.602295
172.759537
145.337173
148.048782
148.337662
179.509811
135.860870
112.809586
130.321457
98.416519
139.772827
125.974525
135.385223
154.925369
154.978088
126.967148
148.250092
140.876328
161.299576
125.324814
147.595261
138.422516
168.013382
147.114197
123.407455
174.350723
147.490234
144.513947
162.239517
137.354324
144.257660
135.372757
156.958633
126.894295
122.159950
128.014481
-176.208771
130.665161
148.411560
164.060883
-35.841042
-1.015100
-34.521259
7.397965
-16.580992
-4.076742
-1.666714
37.124397
131.471375
134.379562
145.475647
148.094833
-1.473128
18.773235
-10.833363
10.305896
7.478373
-14.021214
147.676941
-151.864105
-35.593620
13.592905
54.029343
-34.938511
166.260147
165.445343
149.930603
151.233398
157.706299
148.655350
135.649948
154.121353
156.426163
141.970993
137.598434
143.216278
145.253143
153.172577
142.749481
-33.870316
-43.085224
151.519577
144.060989
161.408401
165.885391
161.699463
158.267715
127.068695
150.648331
156.956573
129.605087
146.633041
169.025925
150.235107
147.547043
111.689598
159.638916
135.998718
149.427216
152.442200
146.560135
157.188766
137.015121
133.999649
142.022385
160.136581
135.993622
164.891434
-27.814106
-30.815834
-39.366962
137.792618
144.682922
142.984802
135.955353
165.243774
175.004791
141.263245
139.639816
157.000793
140.683853
148.920700
179.321594
160.941574
137.273621
143.077408
145.214615
146.250015
11.858019
146.735748
155.637405
125.643539
159.362686
152.280060
144.108932
137.683212
151.794464
154.924316
159.488770
136.307419
139.219971
132.956863
138.322525
141.147400
138.465103
0.342069
5.292946
68.695389
-21.414057
-11.452461
-12.491334
-47.090599
128.692337
152.163055
106.233498
164.318726
134.874969
157.518631
176.647583
134.990448
130.623230
154.608536
173.094498
141.383728
153.946976
124.613922
150.619980
25.817158
56.504066
143.707230
144.317719
137.825439
142.609985
-37.321068
141.187485
126.701096
161.394882
131.215790
66.322113
169.584396
110.661865
167.568298
138.325974
139.111938
142.937302
132.826050
128.210464
143.260620
178.807266
132.051193
91.493919
137.893768
157.373978
151.427933
133.050842
142.861923
151.341583
150.600739
140.257095
129.814133
146.280838
124.801674
136.773056
147.035553
148.451828
144.250824
149.716843
145.268723
131.546448
145.864578
147.999939
150.195282
143.909348
164.464737
164.951828
147.834518
159.563278
151.223633
133.789795
136.400055
148.402374
133.676590
153.919464
153.932236
125.521164
174.297409
134.226761
143.845978
155.883850
135.127884
152.441269
146.303955
151.442505
157.554184
159.944901
149.130630
154.875473
132.042740
152.509186
155.152908
169.291061
158.749359
171.694244
136.940292
135.859161
158.574310
149.975189
163.703613
144.287201
140.797546
163.952698
-176.267746
156.636658
120.913300
140.433014
12.377201
2.306814
-18.971167
133.224121
110.141129
145.076981
150.986572
144.684189
155.727295
163.008652
163.785400
145.813034
142.520462
152.530640
152.443558
148.905457
124.383232
124.506226
151.007187
156.237366
-47.006813
30.387459
-26.685507
-24.326132
3.822696
-10.033934
38.304138
65.869614
15.129663
158.077744
161.605576
149.786591
156.365921
137.948944
153.129852
15.341284
13.311131
1.374158
-1.483189
-12.045619
-23.072937
11.918131
5.506446
132.496918
122.905426
144.507111
155.687241
165.816391
156.082077
165.039749
161.705811
130.564301
148.101715
139.790939
141.348587
21.160137
-92.955338
159.396698
142.272064
129.550858
127.264900
149.328857
128.149048
144.509995
140.035568
131.876755
130.537369
158.193878
130.532120
130.823288
136.391373
141.217880
140.647705
141.030060
144.340836
120.212921
152.662949
146.510056
154.364609
122.429657
115.791168
103.861229
131.370483
154.444107
143.431076
133.563614
169.633148
120.515678
151.696793
145.279846
136.560745
141.735031
135.602585
125.289268
163.849930
135.867325
144.037430
161.813583
178.411804
-47.027603
42.636330
134.607635
131.047882
136.034073
-177.156128
141.861847
118.896622
140.080002
126.921638
151.326523
5.266187
23.577293
-142.992874
165.417603
-155.614227
-157.541534
-138.655167
-143.770828
-148.726410
126.396935
-163.306000
-168.465073
125.930580
29.814642
21.899799
53.178749
-169.980988
