# Supplementary material for: Comment on 'Valid molecular dynamics simulations of human hemoglobin require a surprisingly large box size'
Source: eLife. 2019 Jun 20;8:e44718. doi: 10.7554/eLife.44718 (PMC6586461; doi:10.7554/eLife.44718)
Supplement: Figure 3—source data 1. — The zip archive contains a README file describing which source files correspond to the different panels. [file elife-44718-fig3-data1.zip › figure3/panel_B/box1/psi3.dat]

163.822464
162.361618
156.766724
148.823502
130.310303
157.451660
155.506897
112.153763
156.622574
135.829758
156.210480
140.899521
144.315979
150.900955
162.386398
151.089752
126.609337
164.653061
106.177933
140.605698
130.482239
133.830566
130.901459
158.635605
152.172913
137.189331
128.774078
-173.203003
137.718414
142.852554
141.449570
136.944717
133.164230
145.268890
138.049423
150.065323
123.835342
120.018684
170.430054
154.006195
145.882034
147.425369
145.399796
150.994629
149.057007
123.922874
127.892700
140.451324
159.350632
136.158981
163.767227
129.787018
156.308899
122.804405
154.295334
133.653702
154.285934
163.619354
120.812897
144.760040
146.026001
139.489120
160.980057
136.156403
133.882477
160.323257
136.839706
137.598724
130.655121
72.611488
-40.250259
50.516281
133.451477
150.337433
156.488785
159.523911
155.252396
-6.226205
-3.586541
0.204630
-13.232719
29.497177
150.338364
-33.831036
27.671200
7.446688
2.942976
-17.302263
25.525040
-1.343192
128.810425
139.049484
154.168488
145.440277
139.046814
121.975182
148.560211
60.232811
9.617298
-176.994812
-129.597992
43.510609
154.909714
135.046005
160.159424
170.311676
143.059647
135.260147
155.926834
141.320465
136.781311
4.251417
140.278320
149.884766
150.112823
148.308472
159.520966
-22.055414
-7.168449
6.191566
10.160028
15.723839
-123.191139
156.797256
140.710968
140.957642
165.717651
-161.831100
142.943512
149.436325
143.437302
172.240997
170.034286
144.329773
147.261353
163.847107
134.895569
134.690201
170.857208
128.041794
156.285461
138.612732
133.809982
167.410599
139.845657
125.618431
156.871689
132.062866
155.249405
113.755753
172.960312
-179.817596
142.179779
131.519974
106.468582
142.063660
127.192101
146.685791
135.964615
125.717850
147.132263
150.952118
121.679047
121.739098
146.274124
140.679794
149.713608
165.429993
150.264221
127.417229
138.862900
128.611115
145.226746
147.717361
154.201172
144.872696
141.663818
144.476089
123.638763
-12.312796
-140.878906
49.008614
126.975204
134.681625
155.584366
139.986023
154.365112
161.881760
117.710571
147.087418
158.788132
135.711563
109.079109
132.501038
163.344299
145.330566
159.438126
159.626312
143.151550
147.821472
159.117889
149.494110
125.112831
170.056976
154.640945
143.541962
153.990540
127.188896
138.472534
124.260643
144.459961
152.425659
149.153564
159.307465
151.942078
139.470627
144.057114
175.053818
153.096191
153.702881
148.334900
142.825653
110.505821
163.571732
134.918625
177.692154
143.950470
159.445053
131.396576
166.005722
128.863297
136.234100
123.981781
140.792358
164.119980
179.844223
149.502121
139.431427
142.930832
159.191422
168.435120
161.231598
145.251663
141.385986
150.604614
17.598663
6.160329
134.800781
164.733932
143.178818
159.299179
-2.686933
-13.213311
21.662014
56.479912
47.801044
-15.970163
-4.649747
132.512009
133.931671
149.392517
159.225128
138.850067
109.645485
155.297134
144.048660
139.584717
139.473190
139.508957
143.260162
158.464661
129.596863
156.048141
131.930115
138.875229
146.547760
122.459793
153.495300
148.605209
150.999329
153.844635
161.790436
160.060944
116.371048
154.969559
148.868774
147.847427
146.317123
126.269073
145.491516
149.750412
132.223602
156.064713
136.068588
-160.576111
30.476221
40.639580
167.131348
133.563217
158.080750
124.651741
148.439697
154.641083
154.318451
144.144547
133.918671
139.867920
156.878403
-44.502251
-14.311640
152.868484
148.959061
157.060974
152.718903
133.549973
133.989105
140.039734
150.751587
8.098176
129.530243
163.636337
139.154282
167.855408
150.020813
150.559921
148.760742
133.199768
152.003143
152.134445
151.151596
128.189865
143.702469
171.880295
-0.419648
56.311234
-28.545282
-21.941816
68.493362
-42.799782
-1.498808
47.316074
-5.311055
-18.857986
13.924602
-36.314636
11.451118
-4.661654
-6.193022
118.145233
-29.017118
8.368301
132.348267
150.898300
142.983917
145.357010
148.453995
162.884766
96.487679
139.300415
119.729355
131.308044
176.152573
148.005157
142.279770
138.349976
138.648376
165.181824
122.116074
110.963867
166.795609
150.251343
132.637726
18.816757
-35.890377
-42.941769
-35.035645
-0.729542
-8.811556
-0.666760
4.355320
-43.084354
-43.186752
139.743912
160.929993
122.316582
149.444061
-16.008375
24.533575
-8.326004
155.620071
168.629684
131.097198
142.200974
149.790146
136.072220
100.734535
162.443909
163.637787
-40.374260
-38.978775
-24.073540
-2.953268
7.529522
-54.466522
12.047387
-48.957893
4.771261
-40.744247
146.562195
143.248093
145.885818
136.620148
135.431793
8.853969
-5.808191
141.183197
114.498802
139.122559
147.649277
149.738556
112.067513
-176.076431
134.106262
156.511276
153.200104
130.857513
159.249939
119.422302
140.352463
143.857681
133.615524
116.111519
145.089508
134.878799
127.518997
1.306412
-39.101944
30.778101
24.790331
30.218672
177.040756
172.776611
138.995346
131.117432
-174.728439
153.844299
138.414352
136.916351
143.988037
166.586563
119.143517
135.490341
144.505737
149.055542
-3.237186
-5.446724
7.492528
17.232012
-0.062557
-15.209403
-33.722279
-48.536274
105.357620
166.169678
140.285828
154.115189
133.643539
158.443604
168.746460
172.723053
146.637680
146.054276
134.055679
-19.838535
-22.486515
-29.544483
-40.033733
-26.311686
149.069031
160.944275
133.689682
127.958435
7.490774
48.605019
39.627148
153.754120
153.420914
-36.161545
25.275249
-31.411737
31.232233
-23.707306
130.347733
142.413254
172.241455
129.765717
130.319794
164.724686
164.271011
150.306717
155.290131
104.415169
176.543259
159.348312
149.123978
139.898666
157.231598
133.909729
107.396141
139.615982
143.422791
146.054810
157.892639
148.909180
145.847885
159.909821
128.100601
136.886047
140.706421
150.267548
142.397919
176.178421
139.848419
155.409195
152.006714
136.462067
143.450195
156.059921
156.035492
152.445007
126.844940
162.387650
134.885300
133.673538
-14.491760
10.655471
-31.208773
-0.816133
-21.592297
-6.059580
-23.647097
15.855132
-37.742836
-43.206821
144.093567
-3.981674
145.702240
154.580826
140.364670
138.018051
111.388237
123.034157
124.646355
169.221283
145.601349
118.997353
129.219742
161.130585
122.449112
146.458832
-20.547298
-12.041512
-45.626942
153.207306
148.366943
145.557159
152.306564
141.744186
149.541016
129.756027
-170.444077
123.759827
153.887695
163.803329
-7.867538
7.506501
-10.336032
-37.958324
-30.412395
6.476688
140.476959
176.762863
137.937317
134.671188
-10.851645
-19.521675
5.337443
-43.900066
133.127380
126.764046
125.552681
4.844360
147.038406
149.308853
1.293012
7.560681
-25.626543
19.028913
-31.281275
16.126509
-26.948153
17.059345
-55.458237
-18.247604
-41.321781
-5.709696
-47.715271
155.181381
121.428543
24.131519
-46.044575
-5.341077
49.834965
2.939714
0.474778
140.653015
127.087029
153.194550
141.303757
162.973892
166.858917
161.812576
156.162079
127.768517
122.000671
164.599213
102.631180
160.165955
143.852432
146.546707
-24.747421
-14.584760
158.493576
164.319717
148.422729
164.652740
153.679321
130.629761
133.812912
150.408096
128.321762
144.515518
148.846710
119.808495
161.637085
167.788635
111.813782
81.020439
136.146210
146.664825
147.505508
142.176773
138.161270
144.642914
150.642990
158.129807
142.270844
153.178177
145.734406
-4.754933
142.373367
150.499542
158.479568
160.324081
140.185577
142.340302
158.112717
165.848465
155.007538
161.552414
166.910873
153.852127
141.326035
134.705078
135.386276
141.330322
132.159912
145.356277
144.332184
169.652222
148.554550
109.855469
157.823715
135.215775
145.551819
128.019562
141.497818
162.561447
152.971085
132.866028
124.760544
167.350616
144.927170
128.324982
166.678909
150.385086
135.680649
165.633179
132.999329
136.390564
153.759399
147.113647
118.018982
-11.405289
1.974470
19.263371
-31.446028
112.953125
152.065811
152.751984
152.019058
149.265305
149.815140
137.903320
-23.127619
-47.130013
1.714064
53.301041
-39.415382
9.303222
-35.243298
1.076837
6.285220
-37.328625
135.719833
110.637924
153.723587
130.012360
178.633545
143.093002
143.648987
130.133514
136.725128
150.212784
146.519653
168.467422
131.997925
148.052750
140.046188
124.071663
141.922668
146.948212
167.585403
-179.037735
144.731918
9.051020
15.961186
27.321272
-28.466290
-44.312756
-54.264336
-35.429977
-39.424183
10.583643
-34.210663
139.801620
172.426010
140.510529
139.459198
123.574615
165.776810
174.290161
14.503710
145.773361
-54.434006
-34.655125
15.159388
-35.849873
-24.264992
-25.679459
-6.159438
13.077562
160.580170
4.420358
-37.472797
-13.577057
17.079685
-17.769323
16.479254
164.891174
169.932053
141.083786
168.766022
6.484706
158.582443
106.302399
138.509430
136.579819
148.548157
125.371475
7.718157
152.140762
127.375290
147.705475
137.344681
144.815063
171.774063
179.765930
-166.974396
-158.553452
-138.241089
-144.428665
-132.087814
15.560040
-152.915024
171.718002
27.415041
24.194443
75.700554
169.024414
175.534973
149.351974
164.126648
162.033264
-161.676559
-157.359177
23.199411
171.323288
150.705978
175.315201
166.979874
157.263931
126.975067
137.330124
153.707077
139.449142
169.703674
138.837799
164.046600
133.100098
142.887985
120.646896
154.220123
151.508728
145.723999
161.762131
149.818802
133.177719
140.508728
172.611923
128.070282
160.494171
170.211639
116.915932
-6.218769
150.617493
151.466583
139.955399
140.058151
146.892319
151.511581
143.629868
139.766129
158.388000
127.190872
142.089600
140.021500
148.100784
118.610146
147.113312
147.301529
141.505585
155.435242
137.163620
148.988373
51.497974
131.764313
150.296097
151.543564
-23.935860
-30.221834
161.967926
140.418854
117.294167
149.431549
158.132690
147.664490
140.425125
145.475937
168.183517
143.810532
156.033569
159.866806
132.412247
161.646912
137.948975
151.351517
166.409210
131.886505
154.109116
131.483490
134.952393
17.521261
127.329308
141.933060
24.581202
-109.963036
-164.140854
130.358887
167.752396
-150.867325
98.583763
140.573059
-159.055878
-156.380051
-179.229736
-169.748795
37.667942
149.702255
143.022125
145.126343
149.710495
132.965286
163.965622
146.485626
155.599884
139.393005
140.990021
162.482285
148.862106
157.732971
143.915024
165.201752
163.569901
-24.233511
9.650703
-39.397449
129.006454
156.916489
170.207077
148.741104
147.147766
151.136536
140.895599
120.385208
151.593063
139.594727
131.870087
161.672668
149.900208
138.657913
154.771210
151.341034
149.762665
152.089615
13.256793
-5.980944
18.506399
-42.940464
16.234673
-46.673786
11.999697
9.899282
22.885729
-4.621265
-49.902878
12.915595
132.815063
139.505646
160.586960
117.745773
154.835632
144.987152
142.871918
150.647934
166.708862
117.917297
146.682083
160.502060
135.999649
141.564377
159.123886
143.305054
142.342941
141.355927
144.601059
166.714310
150.053986
-50.887661
-5.010944
-28.917326
-40.077641
1.326037
97.819557
157.258560
120.484367
148.867874
177.083481
140.648438
154.344650
157.902740
138.113068
157.962646
138.867676
146.554138
135.811676
135.204193
153.431946
144.232513
157.827621
163.547089
136.249100
139.918228
140.859314
148.770477
150.709137
119.357384
165.737396
155.314056
161.273544
156.029709
160.643097
133.828613
142.551865
129.269409
162.668701
161.683609
136.303848
150.265503
142.673279
158.393631
146.050613
-5.446724
161.734589
156.399368
149.633789
150.729889
26.850067
-168.056610
-127.607635
-161.871613
42.799984
13.129202
2.714114
75.554008
10.243998
23.121393
58.652954
150.309540
-151.685654
15.474320
78.351845
127.940941
-165.996887
-174.632080
11.739855
15.028253
-164.793182
142.959869
-144.963333
161.969208
-178.478500
133.287170
158.208511
144.135101
121.779381
141.813919
145.008041
156.308701
134.123352
139.683853
148.638992
142.268433
132.193680
161.589218
128.224609
143.271439
172.905655
158.008087
121.427155
135.982590
120.143402
131.502182
149.450699
131.762482
166.986588
154.410812
109.855682
157.595749
-0.449370
36.343044
-28.158945
17.626890
167.615204
15.224665
18.990633
22.065407
12.436807
148.367157
148.067886
151.232285
148.472992
129.613739
166.982819
139.055313
149.402237
143.779404
136.743393
148.611038
-179.204254
153.448059
113.885712
144.404205
147.590515
132.069244
152.346985
150.199951
156.707458
174.865326
138.007156
145.627274
164.849701
-46.348595
8.755107
-32.091774
144.941742
128.178757
145.488297
-47.067909
14.152365
-3.434446
-10.125955
-30.118097
2.311052
-30.093637
-44.161163
16.101482
151.801376
157.671692
148.233490
145.142715
139.690186
148.911972
143.165695
153.106674
160.000580
134.426773
117.640717
117.899635
149.995651
131.729782
140.522644
135.998245
146.513092
147.202332
-7.385993
151.916031
167.121948
149.684433
148.764191
129.176422
9.799160
144.227448
143.745758
154.777039
145.906738
120.059395
114.336906
118.215706
138.047134
145.559143
146.467621
128.194504
159.361694
151.790619
152.881104
127.986031
140.476501
145.198700
-179.735321
133.551865
166.669159
157.248322
151.887878
143.620956
40.558704
5.364615
170.314301
122.081154
150.016495
159.809692
148.175095
162.748444
122.009750
148.953583
143.651749
142.364792
139.316696
140.108444
158.252060
155.874084
150.684677
155.186249
177.286682
133.479935
131.747513
122.093697
139.681335
138.635468
135.960434
154.934784
159.672928
86.408371
12.025885
160.054382
140.079849
165.554367
128.408646
151.651443
131.862976
164.079132
142.002960
154.329666
163.223022
145.636353
139.071716
162.141876
-12.920010
2.469816
142.210190
161.933197
150.463318
120.854675
125.930374
110.129372
138.631256
118.981110
170.006241
137.233521
158.548950
150.577515
150.608093
146.264435
163.189072
126.930176
122.333160
164.167923
144.478958
-164.384964
-168.894379
-170.505692
23.885708
84.559250
16.442230
21.411682
146.224777
165.993088
131.123093
142.225998
157.319122
148.024200
165.262177
156.847992
163.131363
161.635284
117.797195
148.579727
163.091003
126.651016
123.219818
155.286972
140.267273
146.901306
155.151077
136.111862
131.004532
141.061020
154.019852
155.624069
151.951935
43.278103
146.301147
2.306814
18.789114
-27.777834
3.567382
-22.751392
-1.650194
14.331038
18.874758
-27.418503
-17.356001
161.496338
152.554153
136.026077
166.394714
151.498764
159.751068
154.079346
178.725571
147.869415
140.737686
140.717346
165.914078
123.870499
137.844223
160.846344
150.193939
136.841827
160.094986
-22.168140
151.622192
12.309016
-35.761593
20.825270
-39.703358
-19.329203
-7.735378
-31.286325
53.569351
160.396866
151.001343
154.216873
162.674698
121.173508
156.396027
136.033737
129.743591
147.159622
141.925919
129.775665
129.199692
-157.346100
145.041992
173.787598
131.097122
131.670578
155.274261
148.634628
130.646378
139.914444
121.656616
150.654358
162.581772
166.284119
149.978012
-34.210266
24.166914
-14.975348
-15.935397
8.500387
-47.437233
-52.408321
-177.021301
128.091080
139.321945
126.937790
142.255569
155.160873
168.040680
153.992966
136.095200
146.435120
135.548065
158.352493
146.214157
161.599609
159.011932
121.164337
130.573746
155.830658
148.446884
135.995193
148.960983
153.705933
143.391968
143.262650
142.068451
126.571106
134.478165
138.891373
133.744156
165.244171
155.525482
137.472672
145.601822
113.456055
139.177185
170.849197
141.072922
107.827919
160.806946
162.278931
115.697647
135.451859
-6.721378
14.624756
-49.125782
1.092890
12.424384
168.282486
143.081314
152.160873
152.456787
140.286835
155.332123
140.056961
114.562492
120.416557
147.260681
125.341286
159.478836
109.062546
147.904297
154.159103
130.010010
163.592987
142.415741
135.203613
164.350876
152.590042
163.547348
150.502548
137.367233
15.194609
-49.746319
-16.304070
-28.867912
-34.403946
3.341933
6.553827
5.987921
27.221087
-37.861233
11.710211
-16.938457
-35.754684
134.285507
-33.880592
24.508577
143.175598
155.225937
143.974045
150.966263
146.511841
137.207138
136.438141
161.444382
132.566345
148.615967
167.462967
132.696457
142.046875
151.256927
140.855499
147.674194
147.708145
119.939156
148.672256
115.996498
122.474152
133.743912
150.459290
134.354706
142.042328
152.332260
164.008194
147.376785
130.084534
148.632233
157.652649
145.923950
130.952133
158.697342
127.950447
134.207748
153.392242
130.825195
128.618347
157.723587
95.804062
132.575500
153.286438
161.007050
126.663544
139.806183
169.318680
165.531921
140.289429
127.338539
154.440308
141.477402
150.048645
114.690834
137.611038
133.108078
122.662186
145.836533
159.613449
168.901382
159.696335
119.199455
124.917007
160.579849
130.191864
-7.080529
1.293466
149.746292
153.828674
146.358398
143.858521
144.723022
152.301636
127.677345
128.248672
136.383118
148.058594
144.584244
154.829926
162.946304
130.919540
157.870819
144.197266
162.857346
152.269669
125.015282
146.001968
146.683136
111.513916
160.370758
154.108185
146.055206
22.681742
-0.841397
8.510823
111.785698
145.501160
179.286438
136.369232
133.208466
101.022705
179.021194
118.403290
129.688522
133.204269
143.460846
152.123352
135.148758
-22.341383
7.900775
-14.132489
-12.074355
-8.495857
-44.045940
41.107338
12.233577
5.801167
-9.826932
-39.625816
157.320953
153.807724
129.311600
152.629562
147.643280
129.546783
159.211761
146.876236
25.420895
-18.165155
8.062825
-37.025829
-27.458126
-31.030388
146.354416
168.682220
124.535187
166.120148
129.615768
151.492996
149.386063
147.197433
154.521927
162.435913
163.609619
146.328720
144.411133
139.830154
142.297470
149.953476
143.899887
139.421417
160.318817
140.072876
149.203644
167.386261
160.463211
149.381424
103.418678
111.835609
150.959213
171.308807
138.238495
146.054184
171.246521
145.632980
150.067245
154.365128
143.128357
142.775345
158.440369
140.249542
146.790070
140.423981
152.827652
150.520935
132.259796
-54.355587
-10.156871
153.532349
150.169952
153.076920
-3.168791
175.258591
152.552399
-41.080360
15.727442
-41.846367
122.274559
154.139572
120.794212
171.805527
139.963333
124.979874
154.273605
137.208969
150.308960
130.753662
147.041763
163.496155
125.710320
123.545250
145.324799
176.913071
154.371552
139.657043
136.782547
126.267159
152.820312
158.053055
147.785019
149.611206
132.669800
148.519592
146.233032
100.018593
144.025986
-81.356903
160.006897
128.917496
147.248871
140.907959
162.335434
-177.904251
121.365082
127.528709
106.824051
171.626450
148.266556
159.668945
148.345703
140.721695
142.287094
147.679672
126.398407
173.333740
123.232231
138.043900
-160.791458
148.052032
112.062576
168.671768
145.795853
-23.488255
-2.108215
-20.736050
-48.595135
-34.123665
-15.015419
-30.032381
-44.458878
159.541977
150.805862
148.021500
142.569321
166.628448
165.564316
147.211716
159.384293
141.941147
129.494003
150.597137
161.404205
114.875732
140.710464
147.151657
169.362137
171.543365
168.426453
175.884567
148.637695
158.465546
155.872925
30.524620
24.402235
-44.259209
8.613244
148.586227
147.043060
161.188187
139.668610
129.375092
165.440582
22.735439
148.910782
123.800041
159.071045
159.440186
136.426987
142.830032
162.167282
114.865112
161.010803
136.418839
166.633560
143.235428
160.642075
123.420311
169.082840
161.553955
136.631882
144.515808
154.520477
144.451126
143.022202
-2.683069
-9.006451
-13.046450
-39.721916
-27.096539
-7.465215
-23.237049
4.928672
149.814560
160.099075
134.976395
150.835327
127.131531
149.809341
-51.831470
-25.028196
-3.765044
44.872829
-0.190774
-42.594036
16.476545
-58.413265
16.325733
-21.365955
-52.409550
-34.331234
-23.592699
-11.913697
127.158691
114.802116
173.900818
138.523926
149.521027
148.371277
171.291962
152.457336
126.416931
1.808834
-23.566448
-25.359039
-11.995688
-29.302547
132.138168
117.006516
155.210739
129.872391
145.605347
153.462769
156.192612
-33.444134
-39.296604
3.458985
151.957764
161.720688
138.811310
146.594757
157.187256
-6.390987
145.927536
139.947937
124.010193
150.507614
135.899887
157.578476
139.023743
130.196259
158.957703
133.825806
128.632996
132.402603
153.786896
156.555710
148.041794
19.063488
-27.869768
10.664683
151.313080
138.314896
153.504578
-178.940735
172.267380
-14.696420
147.169785
131.018387
132.951187
136.017990
170.765854
174.732910
148.473969
150.909393
147.721329
140.240738
-179.698669
143.310318
156.400818
147.712494
155.534210
170.503754
127.141930
138.469101
122.651192
159.602264
149.677109
153.248474
133.685379
136.055298
150.503250
164.507324
150.581207
140.082779
131.007797
168.357727
153.381638
165.390091
143.053482
122.842094
145.522339
-34.117203
-29.214453
-48.899761
50.155396
15.807386
-13.714418
-4.456060
124.942947
162.771896
174.413086
158.622284
159.808334
68.996529
25.829546
4.810923
136.659363
148.528488
127.461975
129.792038
143.820206
155.161957
146.860870
115.268890
146.823120
147.816711
166.266479
141.797058
148.178360
12.749686
-38.897812
-62.201546
-9.428337
-23.996544
17.275190
152.446762
145.199188
34.070744
-35.866219
-36.714046
0.062557
142.384018
133.565643
133.846954
149.606888
142.475098
145.164673
162.057236
147.041183
152.336685
-30.160898
163.174393
-40.566414
-20.571980
18.750799
143.532852
112.852623
138.591904
134.320160
144.624329
139.511246
155.717621
154.710358
134.796783
142.275558
161.921204
-169.277725
-149.241699
148.582748
29.544466
8.737746
-3.157527
8.423407
-40.807705
17.462214
-52.465855
152.213577
142.288254
139.829453
172.466171
58.599617
-20.648060
-10.301619
174.823868
138.378036
163.293961
144.796295
134.154831
113.472206
-39.998909
161.405136
155.955322
148.093643
6.504904
40.463749
-16.379591
-10.563562
18.436823
147.674652
137.069397
141.291550
-6.964720
164.355316
147.941971
-162.489365
144.224319
135.273941
139.315323
145.964279
161.246323
132.448044
136.982437
146.352951
134.909363
143.328796
126.158638
164.164871
132.901642
166.933838
148.312714
146.401993
129.806778
165.994247
142.316315
145.490173
138.460754
127.727402
158.454697
-54.097610
140.826904
148.469559
157.225388
128.351715
168.849503
11.883270
-11.887001
-23.112886
13.155711
46.683178
-37.186722
9.977011
-15.071327
-18.576670
17.600075
-4.718955
-30.338987
-16.644135
-13.981154
151.253296
169.133987
169.293762
109.370605
158.656891
129.744812
148.185989
124.593834
155.648041
146.022141
149.788498
135.039612
170.615723
160.362411
138.069778
147.701309
139.108017
123.725784
135.085022
142.969208
127.878403
134.431274
158.729782
135.351440
-176.826263
150.225113
151.347336
143.278458
147.933685
145.100372
-23.314476
-23.115610
-33.234146
9.141187
-27.310625
-41.867504
131.688538
153.592880
9.749856
-5.896544
139.749741
-179.286438
157.330063
120.389565
156.303574
133.042664
148.981979
-6.725461
1.141924
-36.282066
-5.566656
87.838013
125.738350
150.215408
140.837982
150.529892
136.592239
155.000137
148.959854
131.798233
172.408340
135.407791
145.412262
149.878036
137.284470
137.931732
168.600723
121.600983
151.038239
153.443344
142.749283
139.601868
126.091049
170.213409
169.032730
152.553635
120.033752
163.678665
144.565613
137.098526
146.923401
153.214844
133.093811
159.945251
167.941696
129.295349
135.874969
129.264923
125.698723
122.299065
-176.598145
39.677006
121.363708
167.426102
129.197357
169.312683
134.382492
145.651993
137.243774
-27.898296
-36.493649
-4.543726
-21.355492
11.752018
-19.444614
27.376564
-5.212933
7.973781
159.303314
173.670670
154.176270
144.687881
146.007874
158.861328
146.518539
150.163635
129.052780
148.698959
133.584122
159.919647
167.559967
131.888962
104.672112
144.483551
152.882629
149.574585
136.908401
137.892059
171.987259
167.133316
168.142303
158.837570
129.090042
150.926682
148.132141
107.603020
142.509186
158.938934
142.877548
126.509071
138.674088
118.834412
-137.845612
-134.462509
-155.036774
-150.544144
-144.997894
174.311264
122.795906
-165.830490
137.755341
147.720016
140.765076
142.870941
130.474930
123.570435
173.811783
175.722855
129.571320
161.421890
131.298203
150.938492
151.014236
156.266113
141.087784
147.795151
155.750595
172.453125
148.005814
162.265610
165.845520
158.267090
112.512703
156.781631
136.751312
146.609634
131.762238
153.738785
141.546844
151.551514
159.079926
148.104446
153.221954
137.002960
-2.887918
12.247736
-54.981209
-50.881245
-46.800529
18.353178
25.161318
-20.658554
20.059496
-11.157715
125.436501
132.149643
152.064346
168.215530
163.312408
164.349152
138.709381
171.180878
117.603722
141.461243
27.392965
-14.956239
-2.362397
-29.272863
3.439174
-25.112614
130.191223
157.674530
161.559158
136.121460
142.394089
127.477348
153.278702
133.269470
160.054169
171.655121
149.336273
150.683212
127.056839
125.725487
147.817398
-14.605563
-17.326853
4.081735
157.821060
153.575134
148.412048
127.010391
126.055885
150.764404
130.425949
147.587006
157.019592
152.528610
157.958557
136.417709
150.526917
151.838211
148.459091
149.130798
118.881783
144.112091
157.290192
132.688736
136.656219
128.773346
123.113281
146.335419
-31.747442
-32.009060
10.386786
-43.587563
8.746823
-29.378344
18.788244
3.885998
-35.533039
-46.674480
-10.516196
162.689697
132.531219
150.420105
154.014465
169.201416
163.980972
158.813385
136.791885
150.879135
-3.993363
-30.606579
-8.962891
135.584961
123.561546
141.654633
150.588623
137.839828
160.230881
138.868271
157.434265
133.988525
128.668427
140.089081
135.395096
-29.941536
19.749557
16.911228
118.673561
130.619003
104.414322
150.298050
-24.839529
-29.522736
-33.528744
-36.371681
-29.942879
-87.861732
-48.815048
-43.269531
21.133545
-39.834877
-42.846069
-24.319416
-26.117596
-21.719090
11.945650
-19.980188
-2.166815
-7.408223
9.956707
8.475399
-27.664808
120.345833
167.366211
144.548462
142.971756
148.773178
142.647675
156.890869
106.428795
131.709305
152.533279
119.835938
137.420853
168.407242
137.314560
146.402222
135.110840
146.254135
127.590279
148.256317
156.586182
91.114822
144.609116
148.742889
152.896759
126.314476
133.929337
124.361771
112.724869
134.627472
113.490677
161.097733
144.856689
138.693542
168.303162
150.496277
141.196274
155.565460
150.862076
-13.853509
5.273214
-13.064169
-43.318958
-31.152586
-25.089397
-46.303375
40.396767
12.748959
-32.875618
5.235138
0.358274
1.034008
-29.031660
-11.495810
31.917704
-18.166010
-22.495960
130.872559
124.554459
137.439835
129.327362
148.508377
140.966766
144.644089
148.090546
113.603569
151.623932
161.255753
124.901573
123.971466
-26.424503
-37.768593
-8.788832
-24.774021
-46.514980
17.098173
12.613023
6.370860
146.492249
143.455429
129.462143
135.326599
149.635910
116.113800
24.116890
146.148956
160.478470
142.298370
148.389679
-33.834503
-3.437637
-31.125786
3.483240
21.722532
-6.678025
131.919159
135.295166
147.038223
156.285156
149.095718
132.059097
134.064896
151.529480
140.747025
150.686829
160.913773
167.184494
155.983917
155.760681
158.017319
127.041458
165.135193
158.044830
149.305161
110.080696
146.398529
160.161957
159.147202
167.276398
120.636749
162.326218
135.286911
152.940536
141.035233
152.168671
121.805977
154.810120
159.014175
145.432266
155.453232
147.541855
135.317245
177.415085
165.563950
133.126343
131.640915
153.333405
130.476593
161.697311
166.818298
136.452621
158.671356
129.733231
153.781433
109.839943
170.377747
153.903015
138.535645
143.083801
119.876892
141.045441
146.955658
166.746597
139.644882
144.192032
139.548737
-178.770920
155.972198
153.470657
129.743896
137.369644
140.180145
135.156403
164.303635
147.069016
153.316513
154.472900
133.242554
133.584579
141.199066
128.413406
141.768860
128.410965
145.144730
146.730301
145.813217
135.574020
138.904861
151.449554
166.823334
128.296982
153.974686
143.374222
157.416565
146.632858
142.497879
114.842209
123.168945
122.677620
141.981400
144.048035
172.589111
156.492828
121.029510
145.317017
154.044525
-171.201126
123.068939
140.984711
151.722794
116.861061
105.060417
22.419271
-29.275667
-44.434048
27.273966
-30.610737
0.594790
-12.303232
-39.264679
-10.956194
3.914616
158.351074
140.803375
158.129959
115.423470
129.889557
140.869400
129.709061
144.508408
163.118668
159.700287
161.308395
122.327400
172.437836
148.809494
150.254517
130.114380
148.215332
140.704651
135.817062
147.226486
127.577377
135.403168
152.107361
138.733749
160.791672
144.972366
157.920135
144.990097
130.268723
132.829819
174.485397
132.211884
145.897430
124.071907
1.872208
138.899963
151.921860
153.363754
144.565201
149.295364
159.034424
177.283203
-125.160408
125.683372
136.485306
146.277100
123.575356
161.836823
131.876144
164.152725
154.186569
130.653580
139.889816
49.226334
139.902023
-179.445724
147.092407
117.072739
154.683792
107.193802
115.897018
159.839417
118.663605
143.146561
162.530945
157.523438
163.968658
143.710144
150.665024
161.475037
143.315689
136.570404
148.330444
136.558594
111.641808
156.330170
137.451019
134.248077
145.122284
121.773308
159.107300
138.842300
138.153549
150.966248
149.209549
126.071449
155.078781
27.140808
-41.000141
-21.697994
13.334176
-4.861960
177.880203
161.282440
121.726082
141.512466
138.390396
160.588837
115.890549
128.310089
155.720428
131.603806
142.617844
122.493423
139.669601
142.309906
155.899918
125.454124
143.889969
133.438797
129.757614
171.067856
17.820271
137.357971
134.740814
159.693619
158.593719
138.968948
138.938385
143.001663
152.791122
142.673813
134.640350
162.071198
138.718887
161.012421
-32.834576
10.153016
-14.526806
141.848419
136.565903
148.716110
129.891907
147.560486
135.993286
159.678116
153.915451
162.773270
171.144501
128.346817
17.472998
-28.784594
-17.972755
-3.663403
16.119499
-43.343178
132.274261
136.650360
4.618934
-1.680046
22.201733
0.000000
153.105377
149.667770
152.717865
131.933304
164.978317
149.933472
162.640808
148.979599
136.189102
137.109695
169.923965
143.461456
147.801575
126.900948
118.012367
149.807678
140.171051
147.909882
152.153503
143.181473
133.203110
141.068207
137.204285
163.714920
164.380371
147.234329
159.146774
144.302460
149.340836
150.073807
160.109344
143.816422
59.735664
-35.626198
-19.481195
0.629939
6.722632
17.077974
21.801619
-6.544156
-23.880791
-40.254452
21.471695
0.834860
25.740492
-41.869740
6.160138
132.185410
136.426895
-18.299871
-20.794327
0.444554
-40.129700
148.595184
15.997707
142.729782
47.061375
74.955498
18.580280
1.932999
-4.301975
6.327130
-4.077030
-1.934011
29.557215
-29.215927
-14.452719
-20.310392
-28.743500
18.181908
155.127975
15.876943
174.913712
-124.344040
-155.097900
-164.454071
-130.187668
-158.921341
124.666260
172.393463
104.533112
135.764603
122.775665
169.969269
142.875519
169.724625
139.950073
151.078201
163.791077
135.592712
148.711777
-9.890062
146.948318
136.368454
139.699158
144.513245
129.419968
156.444626
146.262680
156.508728
136.077820
153.195511
139.945801
151.594498
151.905594
153.485352
156.429611
132.840988
4.138862
13.654076
26.287853
12.198522
-46.635601
25.160515
-42.914227
-20.629213
2.054904
164.177292
136.111053
155.530548
147.433975
165.646072
137.204056
128.586807
147.626526
138.617676
166.919174
141.276749
164.362350
138.777618
133.224182
139.288010
161.416397
142.352356
139.820801
150.515030
144.654373
130.393921
147.079453
140.997406
122.085434
137.617828
151.524704
-29.677792
-13.365415
-37.970909
-9.682878
145.013733
166.909332
167.792267
130.731979
142.865189
144.594803
144.938156
-17.330694
139.204361
142.512756
136.017517
160.678116
144.096573
141.182053
139.029373
140.686691
137.262787
145.909637
151.318283
177.956940
154.133347
150.056274
-0.294086
14.446012
146.843170
-33.737144
155.944061
146.330734
155.030045
161.922760
137.999542
117.604591
147.769730
156.352875
130.928757
138.477737
139.987289
175.457764
177.821472
-168.439041
-161.680511
33.678894
50.556084
158.539139
177.394135
152.601837
132.609634
116.232521
164.696274
140.668213
153.416748
115.480133
141.705765
141.886948
131.321411
124.433693
166.959167
104.109665
144.676559
171.958160
157.324005
116.818153
151.749878
154.970352
129.939560
135.888626
145.657089
165.867157
160.048096
162.732330
133.062485
131.740005
130.209564
132.321838
117.194862
152.123962
136.704315
146.270569
122.911774
155.583038
140.331558
18.795803
-37.840839
-43.687424
-0.320206
-2.816611
-9.928125
18.903534
150.871292
132.171524
156.938110
151.518524
130.099030
150.772751
132.294754
151.148560
133.243729
116.246590
170.421326
129.843033
157.886215
142.405426
148.653717
156.656097
140.695648
169.532288
109.442543
101.219902
151.364471
153.639801
141.615372
161.075302
153.867966
151.073746
18.360205
-0.090654
3.624878
-25.214199
12.725369
-14.091561
-42.154930
13.090250
-4.650337
169.259216
-3.782323
15.670421
163.953476
152.939499
126.140076
171.331055
165.658691
142.929321
146.383743
140.601227
-42.239227
150.365005
143.098938
6.275636
-45.349232
-45.255768
-26.945930
-35.792542
162.329193
157.754364
152.821289
151.281143
149.643204
156.627655
159.117111
145.307892
162.600998
138.507507
141.040817
150.814209
145.008743
166.086349
121.429558
-10.967616
-18.779388
1.013943
50.586391
9.007499
-17.973463
-9.158990
15.053046
-45.039639
-30.410856
157.811417
105.235016
-40.536732
55.064671
-2.799112
-8.916057
-37.043720
-36.667763
9.991271
-43.137093
-38.869785
-36.436157
-9.900554
6.203270
-7.838294
7.456193
-6.788650
5.041349
-56.775932
-2.486010
-44.548836
50.450935
-143.900375
-155.931519
42.618584
37.924042
-173.855621
179.565231
86.277573
-146.226044
139.376175
145.487915
150.028198
148.980103
165.637802
147.120605
156.364304
148.271179
112.477196
166.881302
-176.972107
107.583099
23.652571
31.573538
12.366681
44.548477
77.678505
13.753817
-158.797394
-156.687042
-124.396355
-159.222839
172.417236
128.428879
138.188599
144.832138
142.830673
112.360085
140.286865
148.293091
154.609131
110.699783
136.351776
148.287827
141.269455
140.237289
153.687531
131.631943
166.262650
135.149658
145.219452
141.733383
128.437576
96.818703
127.125839
146.636963
135.463058
149.987808
152.976425
149.866821
147.023575
137.146408
118.764290
145.212875
137.590073
145.114212
142.368225
131.042725
160.921677
139.984222
163.252533
172.886932
145.393204
155.704987
128.861130
117.959747
130.766556
126.440277
148.592300
-172.119583
136.897385
140.341324
127.205711
172.573410
148.373886
157.339981
147.326141
164.356033
176.182632
143.430435
171.238876
113.036179
152.852707
126.974907
153.558472
138.114929
138.262756
13.674229
0.110143
16.010740
132.936615
152.007767
148.507751
150.208115
152.563110
166.478088
164.447784
176.378082
1.256009
149.710938
155.857620
153.936050
140.284698
134.561569
150.548233
162.241486
125.766563
150.277786
80.881805
8.840246
19.762955
18.695839
153.227249
-17.757938
3.040794
-14.016041
3.611403
146.471268
141.194916
153.480545
161.234238
142.156326
132.881683
168.134277
144.955399
148.548630
152.166916
143.031525
143.497375
167.379990
159.341385
-144.392548
-132.166794
-163.079285
-161.985092
-161.778442
-136.488846
134.979523
152.270477
141.963440
133.592758
112.112648
-40.546543
1.173865
-2.517073
19.308701
-53.342201
-4.912588
126.202164
133.754623
150.824158
162.702759
21.927599
-7.490145
-30.125534
-31.524179
-37.081913
3.541548
14.230859
-31.164669
15.182486
12.978789
-19.666475
-1.792532
-39.761070
159.619965
168.801254
115.842979
163.482941
162.730865
115.201164
26.607744
2.290380
-15.294306
-8.138103
-35.284649
-21.690195
-24.464445
-0.829451
-39.924305
-0.388158
14.613091
130.909378
145.912415
132.230560
142.148895
137.179123
131.229752
3.709032
31.278122
3.082229
-32.971512
-5.897840
-3.248416
3.740887
16.661390
139.396973
149.272217
-51.151100
14.087115
-44.816082
-51.328266
5.684168
-45.694183
-10.731190
-5.948112
13.628532
-35.420933
13.827826
133.672394
151.269485
161.402710
154.177521
152.722122
124.088860
159.684692
150.349121
88.931221
169.593445
134.803253
146.052124
135.534271
155.326187
136.235947
129.808350
137.177872
145.568268
-20.363171
2.823760
-11.165407
10.013195
6.324000
159.482803
146.772278
145.075806
157.636276
146.728134
148.057739
138.899048
135.016037
120.147232
150.718994
7.567478
35.669266
-35.081150
-4.110469
-24.037313
155.982483
134.597748
138.646469
162.636841
149.969803
142.575928
150.046768
-0.243893
-33.342419
2.771069
-31.733822
3.091615
-6.528886
-43.186333
-42.697441
142.270096
140.074326
111.673447
117.593147
149.662079
161.697739
138.014786
125.041389
136.371567
131.124420
135.025650
141.436432
142.395294
117.592072
149.389557
120.506958
140.571793
-35.807331
3.481384
-16.029486
-8.515368
12.877066
24.923903
-21.774763
-39.692856
-37.636658
33.261456
23.979752
-20.162958
-4.924974
134.884750
-179.636307
149.035278
149.811279
114.717819
148.732742
159.520111
155.845947
155.105255
152.470825
-52.987782
3.034026
7.296190
-35.300049
0.754851
62.720230
143.843216
153.597610
136.242386
156.109619
-36.614529
10.382959
-36.663750
9.797093
-9.898787
142.095306
116.562119
145.022522
142.604828
128.949829
150.440079
146.806396
159.105484
148.470718
136.050964
156.410965
139.193985
161.782303
157.964859
137.430298
137.487335
113.301270
135.031052
153.757065
167.280701
160.435623
160.290497
142.711365
159.353424
137.449127
142.565140
141.611130
132.810013
155.672150
148.953079
132.589859
143.852371
164.955048
151.625519
137.883255
147.964981
142.534653
163.612762
158.207611
139.709244
159.508499
133.018539
168.053879
155.499786
134.076721
138.063873
145.216263
159.240570
154.789978
143.955978
107.563133
148.505081
167.206284
170.927109
147.098694
135.464111
152.260803
153.202362
148.065338
-39.561920
152.027313
153.472382
146.315323
152.975677
-179.662537
156.052597
138.081619
152.806793
165.403839
123.298912
147.120605
149.206161
137.765457
114.458244
175.567108
157.090652
137.232269
-16.151634
-13.700309
-25.515917
-34.743885
-36.869308
132.284363
176.689835
152.926743
-35.774601
4.895249
8.399032
-22.183550
2.527859
6.052103
-6.259369
-47.905369
150.137497
136.960022
137.497116
115.544258
150.164612
123.725838
136.840942
121.281036
93.089493
142.480301
-5.838484
-53.138836
-20.409504
-6.982749
-40.288425
162.841309
136.330994
151.250870
142.186371
137.074890
169.065704
148.288208
111.886635
122.588463
165.976898
143.796448
170.589020
-178.731430
127.740707
149.374893
-41.735592
-65.726875
-11.840389
-43.084911
12.914250
-43.056694
-14.175839
140.387268
131.114624
155.759171
129.875458
132.418884
145.248581
164.856293
148.362488
158.578506
150.563202
160.205841
153.003555
137.517334
140.639526
165.567368
161.696365
131.095795
161.784058
102.255341
145.453156
135.857147
139.102280
131.724854
164.596725
-46.690388
16.892929
2.490022
26.606922
115.208427
152.496155
162.810303
143.503754
149.473434
126.653008
148.080627
148.635071
121.045616
124.850281
-49.601208
29.354591
55.538418
154.692719
131.820999
144.155670
-49.352680
-178.965027
148.343811
164.603973
136.739716
148.046936
156.550110
141.383514
178.487015
67.929276
90.449646
41.217514
-149.121399
130.183945
142.156235
125.033966
154.602722
161.785049
144.423096
139.234283
105.048935
135.108795
119.514206
-36.842701
-1.089483
4.571104
-13.006253
17.581215
134.695618
150.461151
140.534897
144.568283
117.680244
159.829956
157.579163
29.154766
-41.987457
-31.445524
161.259552
150.298599
148.408340
147.889099
155.131760
138.453445
140.630585
127.096115
146.659882
147.711929
146.020447
-178.125900
148.962921
147.608704
150.488327
130.521561
135.754318
139.366089
139.341949
155.298386
-171.675369
151.053070
175.108582
130.321121
170.303574
137.733521
145.175766
144.099380
154.985504
-40.632545
160.616119
142.175049
135.725998
148.650589
155.317841
135.762238
132.890656
176.468689
144.940659
146.635254
169.138733
141.998810
129.084305
130.838852
152.629410
151.732758
138.574783
152.804779
131.243820
131.523285
125.180779
128.587082
163.062103
159.403076
132.521286
144.864334
143.012207
128.530396
141.898407
150.841034
133.486069
136.499939
115.852142
136.811172
109.634384
161.667068
133.188751
174.796646
89.764481
163.017136
126.892288
135.017471
176.247299
124.144798
122.572708
149.351532
135.010956
136.062317
154.833862
175.395889
158.761917
163.509735
-40.799534
-3.865942
161.795776
-41.078960
147.390427
143.144318
155.069992
153.530518
148.387909
145.591232
145.361465
140.926407
116.365356
120.062614
131.997696
152.208405
124.090378
138.194962
147.188721
142.745667
148.473526
150.652496
149.303574
163.754013
153.050659
114.228020
140.428177
140.307739
142.089127
144.949341
146.727966
160.385941
121.567467
121.868958
134.639435
148.742599
114.857521
162.006027
141.080566
132.693634
145.607910
146.827255
-42.329216
2.888256
-32.078526
3.269262
0.758214
20.981108
-18.905611
156.306549
148.103088
154.292191
149.360352
170.458206
150.502991
173.425339
158.941177
138.486908
151.120911
128.843201
154.302658
144.366852
154.308777
158.782547
124.325134
147.475662
166.066605
148.250473
117.132195
158.005981
140.606979
140.743362
146.233963
160.048141
147.685410
148.916992
169.309845
-22.864794
-1.230352
142.425323
152.290359
151.204681
151.798569
6.485583
-39.231010
130.918213
-0.639496
15.983278
11.381138
-29.081697
14.610465
140.850784
117.767563
158.697922
147.614502
172.852615
152.248627
137.166931
160.782608
172.457138
153.115891
122.558327
143.683151
145.307266
139.096176
-20.882215
7.512146
2.571540
-50.335621
-43.829582
-2.835727
-2.453517
-41.017410
-41.529819
-13.320576
-12.803842
147.123093
-37.626278
-42.573544
134.603210
24.777142
145.483841
128.510651
140.430618
146.975342
134.010376
144.235626
104.166397
138.007629
133.830002
144.142059
144.335938
149.342789
107.570450
128.296051
146.231415
124.358559
177.754929
160.203812
142.748978
126.023758
165.798584
111.994781
152.684998
162.223709
131.337326
155.498154
175.538574
145.127884
151.075027
157.663971
122.864250
151.525772
-14.356607
-41.870472
-3.026533
-40.266888
9.626472
152.816208
158.636948
-40.051353
-4.924258
9.578053
-30.665461
10.213689
-12.338664
139.263565
131.312805
128.571579
-179.415482
137.567200
163.279358
125.752068
117.156273
140.678192
152.712219
161.748703
138.953857
132.704712
133.714874
155.356995
166.522415
173.318115
174.286102
139.566193
143.761597
129.431839
139.701431
153.322723
166.503738
166.945129
167.542603
159.910904
142.654541
125.640556
131.373886
150.449677
141.130585
148.454742
145.886032
161.408020
149.375320
172.323624
140.842270
144.712433
114.636307
142.231125
106.574593
152.964340
129.849930
155.762619
148.389587
149.480179
161.389648
142.249176
159.802704
132.754257
138.018768
144.129883
105.924263
146.853912
-37.153019
-48.027355
45.444939
-19.209181
11.602743
-46.541153
-29.688419
-34.725136
9.343822
-24.223776
9.018420
-9.272201
131.406601
143.200104
149.091736
144.043106
158.015518
164.615845
160.693863
138.222015
134.523422
142.150040
131.006332
147.506607
151.506927
139.740875
141.135422
144.283798
18.552319
3.126436
-27.938194
146.779587
139.308502
150.479660
156.778442
141.646484
147.603683
121.144875
152.791809
167.507156
123.842606
130.767365
152.415146
138.381012
141.045334
149.686646
164.108719
137.683411
144.493195
122.115631
-35.498184
-37.145149
6.763903
154.132889
155.975784
165.095703
151.181305
139.563782
137.136169
166.756836
116.981476
145.868332
143.210037
149.438568
145.832092
125.515541
170.881058
142.042343
172.325241
146.393646
157.267609
106.946526
-146.880417
144.547958
140.714981
124.160019
147.895721
139.505569
145.933762
142.878937
148.931808
146.228912
0.473540
6.318541
144.947250
159.155304
149.813614
151.956177
143.038635
135.205780
163.006897
139.309708
139.929718
136.286499
157.738602
4.341583
-3.517082
3.785687
15.898150
-29.398291
30.052366
-23.839371
21.907938
-45.692616
-1.378424
10.347028
-22.124765
-53.357410
-97.053543
-43.474503
1.544970
24.775373
-37.058399
147.362885
-171.232864
152.148010
13.744793
172.491272
-150.771027
-153.132477
167.864822
-172.602051
178.359665
-151.341675
-155.912659
-128.056198
-135.390259
-144.635620
28.791716
143.961914
146.710739
138.824158
150.812485
118.711975
136.896988
148.466202
141.380051
152.583664
128.236145
44.197990
147.187149
-168.296173
17.301977
-174.186951
160.827179
147.727829
141.069305
145.251419
147.553467
152.319122
116.965279
142.310898
150.655136
150.377487
36.393414
166.524841
163.726471
153.415665
132.739426
146.225143
149.246399
-11.915501
-12.481825
-1.692810
-32.782970
-21.286230
-3.922163
14.640694
-33.237183
-19.275106
-6.140727
25.785215
-50.314209
19.362028
152.782867
148.897995
148.046890
148.753906
132.264038
158.696350
147.467224
139.242645
149.833420
117.949066
132.779785
144.126785
113.299553
145.725677
140.413635
148.220718
139.173752
130.817352
165.576187
137.128983
-22.297913
-20.843821
-51.034924
32.064030
-2.990222
-40.763081
-26.619951
154.973206
169.075409
153.086227
22.611595
16.380390
16.199665
-27.063637
130.922958
140.469269
158.040619
150.308441
125.229446
136.267380
154.194763
155.412888
121.851425
158.886322
171.386581
130.123901
138.150818
135.754883
150.643692
155.078232
168.226227
164.957367
173.413422
144.981216
141.210983
152.827164
-31.773178
-23.003632
159.321274
158.589966
7.782101
-11.166041
11.086030
-17.088449
5.417323
11.531807
-13.087384
15.749338
10.817343
-1.998411
-46.947811
-24.764746
19.608513
30.024389
-20.355938
-24.531330
-21.016056
123.942986
145.537582
154.981308
126.023308
150.213699
124.707306
-29.986708
-33.021790
85.447685
144.867233
149.492477
158.426224
141.356842
141.801773
138.307114
129.283157
136.667587
151.423904
145.794556
174.121063
166.878952
157.118042
143.713074
140.630524
146.271973
154.065460
156.172226
143.108307
141.362946
138.427719
130.155045
128.625717
174.714417
113.156151
162.970764
-4.299288
162.034531
163.315842
-45.326996
147.547729
114.876205
149.396194
171.080338
103.169403
131.884445
170.545471
140.071396
129.859039
171.515839
138.264893
144.979401
148.395523
-28.270195
21.650076
30.073168
114.652138
104.546104
169.311935
116.401787
168.598175
175.391891
157.070816
164.825348
127.086876
128.786499
137.978348
159.147705
149.676498
152.630692
-42.883480
-5.670222
-40.894073
-42.089973
19.656418
-38.591351
166.262558
128.979095
134.357651
7.378605
20.911007
-38.304382
35.645851
14.110387
-5.154801
-9.429942
15.405990
-17.061953
-45.026070
-42.409180
-48.185570
7.061303
156.719955
134.843628
122.795784
147.549240
114.484085
155.770966
162.121246
124.704140
145.646835
167.722321
143.414948
152.607025
7.863121
-26.907990
165.283112
117.721939
153.467163
45.963024
5.487408
22.488237
46.190556
125.006714
135.476517
130.331680
-173.608063
159.728943
139.047318
142.439972
165.379486
139.403519
148.085571
146.761276
169.366867
159.085785
144.382019
155.674667
143.100739
146.436874
163.548859
144.302521
151.783859
144.789749
162.196716
155.668106
141.859177
143.304199
137.900299
144.363449
-6.342606
-23.279123
9.671724
-19.854198
-28.721573
-3.556718
42.941200
139.750031
139.855682
129.260117
162.399506
172.408844
145.805389
154.081360
76.436424
168.075989
139.754700
165.538773
146.633301
168.614380
163.783981
167.757446
160.812225
28.025423
-175.552643
-118.455353
166.745575
167.434052
128.496063
-173.272690
175.962784
-162.634476
-157.505157
67.877022
152.749023
151.447067
136.067780
144.612808
150.733795
126.147194
143.548569
146.859985
157.714722
153.024734
146.617264
151.448639
147.023865
144.080078
133.117569
167.761673
130.843689
154.305603
152.397781
150.700714
151.819275
142.221085
159.289673
111.583893
130.446548
148.370834
146.077011
104.729126
151.490982
118.075798
157.034958
154.161194
138.452667
146.648529
149.421509
150.320709
130.775681
155.126968
128.486877
157.296677
160.426712
164.404495
130.853714
127.058174
140.501114
120.516991
140.450562
127.894913
114.782822
145.889038
111.970253
136.395386
146.496979
-179.410477
138.957138
163.657242
145.380768
157.879425
147.548874
142.287369
124.040314
151.075806
145.461227
111.104973
142.923065
134.665192
142.038208
141.135193
152.049927
150.902283
146.969101
136.291962
140.156006
141.500229
124.079666
145.986328
152.391586
158.099533
147.062683
139.404907
132.236115
160.239975
141.953033
148.388702
164.515076
140.656723
146.521103
122.276413
163.224213
157.106247
147.803726
155.937347
158.136993
163.539185
145.106033
167.503967
162.793335
134.133804
163.207352
15.467062
-6.232436
116.791199
152.347549
132.290314
-17.169025
-0.936282
27.670649
130.045761
151.254776
155.823608
162.111984
150.854507
144.228867
134.038986
165.827713
141.344498
126.668259
164.871246
120.761047
136.178268
133.485519
134.141541
128.533463
128.663147
143.900513
143.927658
152.586807
147.380661
116.606789
-164.545944
32.217186
-171.894821
-177.814468
-169.342636
-143.837494
138.014099
-159.611633
29.281693
48.045387
136.129303
165.578873
142.603149
155.012314
146.815063
168.946457
155.587296
143.743652
159.966461
149.598999
150.719574
137.925171
152.771317
145.160645
120.454857
116.661880
154.372345
149.490173
143.479019
130.011719
136.205093
169.673981
117.051689
139.528000
136.890060
147.276733
136.193192
134.604416
171.819977
135.415329
136.001160
140.317932
142.450394
116.983376
164.369247
137.282806
135.647659
134.814331
152.129471
125.776642
147.983932
138.002655
144.865707
147.643936
155.055130
151.119354
113.984238
159.205811
158.996368
120.133377
141.608643
130.410751
129.857651
148.708817
150.060730
149.612457
161.612534
135.602585
139.048737
130.985474
141.208084
131.375259
143.411835
133.378937
154.088654
115.691910
138.292831
151.219803
141.982269
136.062714
154.576584
132.849670
131.095932
117.860153
141.408585
164.008942
141.963257
167.674164
139.719879
157.194168
-174.582596
158.559875
141.646790
147.316330
-30.377687
42.825798
-51.905113
-5.701005
152.681458
128.475906
133.266464
150.686111
149.873688
137.606247
130.258911
103.739059
12.035813
162.100388
153.316269
123.726204
13.538335
24.294758
-18.705765
148.747513
147.657852
125.818878
16.781498
-38.829422
19.934004
122.087219
148.023895
141.167496
137.264877
123.386650
-173.038116
137.874573
139.445221
133.399307
151.071426
112.430367
153.901932
155.396927
143.620026
147.738495
-46.662899
175.221634
104.706451
140.690796
145.089981
-9.184251
12.591344
1.743721
-42.568581
-35.178833
154.508087
157.021210
170.548203
153.877930
160.746170
147.529099
140.101822
130.665298
152.042297
130.164612
155.632797
141.772049
148.882385
158.407242
119.821930
127.367149
123.087021
143.158752
154.227356
174.610306
150.545837
149.337158
126.836632
129.892273
-13.731952
19.215219
-3.227374
-0.074019
-33.813179
7.384612
134.660690
144.471664
142.341949
149.125427
-155.152328
175.347931
129.855209
163.954773
138.311676
147.270554
149.601044
152.251801
151.615799
142.364410
143.827576
143.079666
139.159164
107.099724
141.002884
150.136642
137.875687
148.936905
158.432465
130.879166
165.571365
153.325623
116.288666
126.448845
130.599533
122.169098
137.430313
149.908401
151.813110
153.057831
145.238739
151.806213
139.220581
167.685226
137.653946
144.594315
135.296753
160.707138
140.627960
142.280594
149.263123
122.932129
128.079208
147.401550
-92.464729
11.479485
4.166075
-9.555017
-48.370117
-29.580421
-1.574952
-25.739061
-12.547373
17.657158
-7.377728
12.462533
-42.745964
11.091091
146.601700
-9.840030
-29.656673
166.525986
150.161362
151.418793
133.722382
153.361465
152.738052
147.843674
149.193741
139.530289
164.720749
146.954880
161.943298
155.668686
149.943542
152.136673
134.178268
167.527893
118.802597
-49.447189
-39.050179
143.622818
137.922791
166.813004
147.623154
148.856689
125.675842
135.854538
154.377411
137.880508
167.719666
165.539886
142.623337
175.934555
-34.213692
6.926623
158.679840
150.546844
136.500748
152.968079
137.445053
45.178398
-156.401123
69.688660
157.024139
-171.634460
111.637085
-160.581818
-179.044678
-122.261620
-159.091476
-175.887527
-13.239640
27.572342
18.921227
149.397659
137.090500
140.695251
150.545837
164.755722
149.780624
148.713120
130.871368
154.875992
-11.743682
7.460720
-5.350168
13.259339
141.717255
151.445450
149.994247
135.150864
105.790581
12.213222
4.829901
137.917877
5.276000
134.491959
141.895340
144.458954
172.437424
123.238350
146.169128
130.982040
152.648514
145.941589
143.999512
144.478745
117.751526
115.526276
-8.151288
-21.874487
-11.620847
-7.327505
-9.284169
1.001710
-51.591152
-29.242289
-32.651463
-47.587032
18.544901
0.953060
141.280441
157.819962
132.745621
137.414474
157.137955
120.649818
155.418243
155.872330
149.037491
149.043976
139.054123
165.397522
145.204468
143.841461
-9.756750
-16.181023
-5.373375
-13.622038
-22.425907
-3.333075
18.200167
-6.413712
-42.339977
-77.557236
-179.527283
144.248505
-43.377434
2.486403
8.315739
-46.956215
133.691437
172.749176
165.837677
139.342224
173.081589
133.039230
145.575378
173.189102
136.302750
141.892288
103.183205
144.614563
-11.148587
28.292662
156.891571
139.609589
158.274612
142.035385
16.404713
13.496696
-38.894527
-46.259094
55.677593
152.054367
42.746529
171.752945
135.222687
153.139267
137.021667
21.277096
128.992889
13.816777
48.799099
150.614807
155.315994
-56.150406
-20.939751
-40.753895
9.636270
16.068842
11.317518
28.179600
-6.752034
-6.172252
154.395172
131.970123
141.319473
161.045135
121.683556
141.810806
145.490036
140.049210
167.803299
136.532516
153.758362
141.619339
128.328018
140.116302
178.470291
155.048920
2.197845
11.413800
153.562210
144.869965
136.666290
-158.255905
-148.215179
158.207413
130.288589
149.528946
143.409607
139.138077
148.061005
137.003510
112.374535
147.373734
155.834503
141.318970
137.624176
114.096466
145.378311
129.489883
135.369156
133.916885
137.402496
127.061264
148.278519
147.356613
139.169952
145.850433
149.458878
144.509140
140.288162
131.921982
158.266296
129.724136
166.222260
145.449921
137.879745
160.606583
150.451431
140.933701
140.869659
133.948868
151.548508
9.764868
-6.346438
152.876007
137.267410
165.734650
155.809967
158.020020
140.536545
1.313284
-2.379897
-36.049229
-20.355249
-3.639810
20.023033
-7.301916
21.194500
-5.634786
49.980247
-31.561605
-52.677807
-27.925669
-13.111057
163.856628
156.832199
147.644333
144.648926
167.455475
165.285156
48.785763
127.916649
169.998672
-1.668591
151.725677
115.880150
120.610573
175.662369
165.956146
120.487045
152.518417
122.126015
146.538254
142.599106
138.528549
138.850021
166.367706
165.707169
-45.599167
29.534702
0.231547
-9.398792
14.087003
5.569261
15.723045
-10.989726
-12.065258
9.995700
-26.807240
-7.044559
-37.822151
-12.993410
131.878983
131.972214
146.586533
148.095322
132.193481
159.749680
126.309845
141.931122
152.078201
154.135193
122.879028
138.024353
147.266663
171.539474
141.841675
147.818207
175.901016
144.076416
163.235458
150.549301
127.817146
139.998840
146.793930
141.630280
147.739960
134.825958
145.292343
173.360718
155.790894
156.363281
136.879166
143.333145
-160.395493
-169.987045
-155.732071
-154.343277
148.843994
172.184494
-162.102814
29.477697
133.763306
150.620773
152.397537
3.313339
-5.517574
-27.756765
-45.756054
158.394760
158.315430
114.607483
141.073364
157.545319
104.636925
143.358749
164.930389
136.313690
151.527084
165.289322
149.355316
147.374039
5.474680
128.980896
133.918854
124.040680
166.017471
139.811768
138.981659
146.816818
157.276947
135.368607
107.268959
65.023285
11.968974
-20.111038
173.462463
142.984085
164.475082
149.965149
161.543411
172.118576
151.244720
137.767014
129.513153
156.733261
105.494347
142.516846
133.246078
137.808212
141.254974
129.563156
151.740128
143.579529
136.852386
124.517700
152.201355
166.059540
149.074051
152.530670
165.186401
126.279648
166.892624
139.390793
139.627289
-173.799255
147.204651
-173.747360
136.663193
152.276413
160.883667
160.062881
147.337219
-2.343765
142.382904
140.263046
147.635590
119.893021
124.420166
145.568665
138.448685
160.940964
171.001724
167.212463
166.062164
170.794601
160.236237
159.779495
157.259109
170.493134
25.699831
-39.191147
10.169393
7.200889
-0.923021
32.027378
0.584503
-1.811105
1.255542
-43.722019
6.004985
-32.951542
11.874543
142.280792
140.643936
134.780350
155.102737
104.057365
153.252106
137.027084
161.982300
121.419449
137.824417
140.490570
162.759567
73.807854
131.413803
36.272942
-6.094388
-50.729527
-46.565777
156.420319
143.351059
158.992233
157.622650
149.875549
165.051590
122.175163
152.541382
137.752808
149.169250
154.256516
155.643845
139.611984
138.764053
135.527695
143.795288
122.510582
176.653961
148.083771
144.958389
135.254166
177.254181
153.699677
153.702301
155.439041
120.546005
159.242767
-37.750637
3.598531
27.677532
16.048374
26.004438
-23.697569
2.363888
-38.661022
133.376831
128.428864
128.212753
149.266953
146.726700
132.970703
147.017731
141.576096
161.446854
130.109543
142.362488
137.988968
-102.039803
150.465561
117.425613
-31.987345
22.078848
0.569583
-24.128521
18.842058
7.602407
-40.990879
9.580947
-28.662828
-30.563032
165.773956
150.127899
28.402132
159.738022
109.215508
145.132599
123.159027
161.459885
146.517685
148.644165
149.672913
136.574783
168.038528
156.281799
140.372299
135.711884
142.933121
129.658264
142.903122
141.521805
134.221680
141.266861
122.156219
155.382614
150.526093
-6.122822
-16.155315
22.638796
164.754715
162.453781
148.313324
167.937683
168.914474
14.060909
17.380564
-43.499695
14.233568
-18.166416
-36.560562
156.481461
-1.563604
151.215347
155.494781
140.645630
-162.533493
151.672913
147.620514
172.672745
138.062897
151.985367
166.111038
150.322754
129.072189
147.294800
146.132904
146.173309
134.772324
130.699783
140.390320
163.917435
132.018402
-43.555866
-42.880539
5.757757
-5.710828
-4.711727
9.848779
7.908299
-41.869293
-42.016262
-39.146767
-32.581947
168.004471
150.461380
140.426987
161.845657
143.050110
149.044388
164.188416
141.689133
139.553787
147.248413
118.081833
164.014786
-30.499296
24.110636
-147.585190
156.148163
129.003281
137.549713
130.659622
164.224060
114.817413
158.695099
135.079010
139.415268
117.014915
138.510742
109.729034
167.507553
141.923203
133.676651
-46.230824
-2.372319
138.364761
131.141022
133.510910
-13.864786
-43.572796
-2.618157
144.001358
142.985489
146.686508
129.789627
163.739624
143.295731
148.349838
150.811783
138.476883
141.388519
161.100937
156.309555
-29.436850
25.544783
-33.958817
20.060112
12.409232
-9.147891
-1.880760
10.447453
-47.715328
-43.054562
-6.174824
-2.629869
6.961959
-33.467514
-7.136716
37.830032
150.619492
132.032730
150.362228
140.067841
151.897400
157.471588
150.862091
146.286514
144.740356
-174.052277
143.355499
152.217438
151.616730
177.559265
-158.948257
126.870239
142.642929
153.871674
168.122742
154.134705
-16.912037
4.690559
-28.783607
112.881622
140.821930
157.429596
152.248123
140.031479
143.578979
149.158920
125.447525
153.516113
131.889694
156.131866
157.343796
151.538681
158.905869
153.416565
19.171103
151.118546
162.562103
110.508026
149.397095
149.037323
144.646973
170.215973
-132.362427
28.177248
6.992687
-25.211273
-20.100019
-43.646820
-34.041771
0.276953
152.937241
146.878860
144.850372
118.976532
165.290787
149.461060
148.792679
160.120651
140.370987
148.742920
134.999069
150.256470
152.454727
122.304337
154.570267
97.159698
139.623871
146.655991
148.997147
143.662018
158.942535
166.169571
168.674774
158.620743
127.654099
138.546967
148.246490
160.591553
151.617630
121.730331
146.841599
152.351196
131.043915
151.245071
122.859001
151.164230
145.076385
167.096832
146.397690
154.682449
123.227699
144.366913
151.552963
141.260452
144.609940
130.585098
128.508636
156.332596
136.610580
118.108963
-178.613922
135.120667
130.295242
127.502068
140.450439
69.322861
14.564647
144.432297
147.115921
155.762665
165.460663
154.471954
142.321167
-1.960744
-45.131084
134.380096
122.708000
117.413910
155.686981
145.830933
145.684814
158.096817
3.796894
2.930711
-31.618156
-18.913473
-38.716553
-13.466783
133.391525
119.446587
158.023956
129.491852
133.377182
138.438705
132.787094
159.249908
152.488007
149.159393
162.750015
22.221815
163.171173
140.204620
156.996170
161.541077
129.248779
153.591263
163.249710
139.010727
144.518829
-5.330317
-31.355280
3.686686
8.864813
14.806211
-3.913465
145.153717
158.487167
59.107517
132.596710
12.373424
12.854351
20.089792
27.464628
24.229443
38.516693
52.408051
19.968153
71.359314
-160.882080
107.859383
-158.576843
-129.398163
-146.615082
-154.188416
-144.720947
-147.836182
-143.652496
31.290987
62.409279
169.158508
-25.202301
127.882416
154.405945
146.394226
142.736710
131.296524
137.703049
156.726120
156.981033
158.414429
139.167831
137.791733
145.503860
118.190765
140.279709
151.134293
165.421890
170.874512
145.339462
159.038498
177.637604
132.303299
116.250755
150.566818
139.886169
160.072250
121.414528
149.433426
138.737595
142.961441
-158.309814
-41.671261
-4.975593
-21.406385
-0.975584
147.236649
154.992538
144.142639
96.418968
154.777283
142.097366
145.504868
-18.044975
6.851458
17.905729
8.808858
-43.652473
17.781048
1.959046
-45.836048
-45.123627
149.673416
171.448593
144.740204
159.918411
150.678452
136.550262
145.021133
136.146698
-168.447342
144.343155
153.272980
149.250809
4.186801
-36.248123
-19.472439
-47.057446
122.725677
150.064850
137.370178
171.229996
155.681961
150.545853
129.202148
160.696426
144.578934
138.844711
169.600433
-16.143101
-83.692848
-26.627092
-51.567520
136.960236
116.925102
132.897614
141.418533
144.946762
158.845459
31.024025
74.379120
33.571022
153.796143
148.653168
152.656845
165.459778
138.369919
133.332138
161.874237
136.385559
125.828445
148.228104
161.144348
143.608307
137.897995
158.350052
149.425323
144.974854
145.596512
166.040558
116.265785
111.814613
159.407623
-42.008762
13.146976
-39.231030
23.245480
14.173162
9.618872
0.507834
125.333939
130.945190
152.736221
111.234474
152.291550
129.185425
140.861801
144.644608
171.688782
160.481644
153.193970
131.301468
140.734131
123.648140
134.647995
135.645386
-35.018898
12.172133
-1.292709
12.259643
-6.943311
175.878342
159.015869
137.665237
161.016586
148.029160
132.549042
146.528061
140.304474
159.473770
154.158600
136.005981
150.511597
150.769379
-56.728172
-34.797859
24.778259
134.211685
144.334702
126.852127
146.079437
166.422409
162.237213
151.090958
153.183426
127.162735
170.858521
134.043457
154.678833
147.642242
122.678635
111.767120
142.671432
128.649582
144.931519
155.344559
125.503777
137.582077
22.277834
156.586746
124.194550
142.538681
141.107407
177.883057
150.542877
136.806519
122.707924
159.065674
103.224533
152.810547
135.636810
146.430649
123.266129
149.125595
127.822777
158.458649
148.898300
135.414352
143.450851
158.436996
163.472900
146.448593
144.534821
166.996323
148.705414
135.674423
163.532715
148.902710
-1.386210
148.733948
170.420212
-41.244602
2.117016
-9.588739
-23.704113
146.386597
137.575134
148.412766
149.830185
121.503868
126.798958
148.593231
145.686142
123.953308
132.854462
152.716690
153.694351
166.278214
144.260666
140.740799
157.353928
128.380020
140.648300
150.830963
142.029739
138.940475
143.756927
-13.824539
140.832977
154.119736
156.852936
-161.944260
-156.270676
17.874891
19.896267
-33.988411
4.304842
-0.000000
-22.005693
18.859413
-16.335270
-40.812958
138.691895
-17.459856
0.441462
151.500061
146.378143
122.323708
145.359985
144.553833
150.445038
146.818146
141.571640
128.928009
104.883614
157.345947
178.657822
119.757904
141.101730
155.045822
134.828384
133.037689
146.504120
98.010384
151.006805
126.851852
143.850037
-23.659302
-41.357922
11.879804
-45.679031
36.223732
145.009430
174.043060
141.207626
127.744446
173.860565
128.393768
149.116135
160.589844
156.708588
147.449982
142.517044
124.235428
135.884308
143.501480
148.331375
135.773361
154.679382
162.260162
160.293610
145.692261
152.402206
157.813705
100.710747
148.324127
154.596344
170.907654
103.270897
141.225800
167.603683
168.747391
142.789719
150.178131
131.245255
148.264694
-44.738152
141.506668
141.382797
143.195648
131.410034
154.783279
150.180054
140.316010
139.679489
156.134781
144.941879
161.884964
141.966858
109.622963
150.617935
170.247070
121.657188
130.346970
138.762634
146.118973
168.562164
126.045288
157.324554
169.291565
130.854813
143.095383
173.551392
155.834503
153.966675
150.192398
170.040329
146.738663
166.202805
-42.653709
-28.743452
17.735533
-23.527887
-9.984282
9.933195
128.459244
148.096054
142.565140
141.604889
162.888351
137.599930
138.145432
-8.086385
5.443954
2.146031
-8.016039
33.334198
-3.201062
-23.462080
7.156425
122.723846
157.628006
141.371490
155.380829
117.438484
155.363739
136.213913
133.202789
152.831223
166.680939
145.815536
122.342026
122.223167
137.858002
115.138817
148.296982
128.085922
131.413345
170.324860
149.095886
145.749146
139.953171
158.071167
148.237198
151.291840
156.872925
135.053467
-176.439362
164.754181
110.651451
-176.423447
35.403755
79.861267
146.537888
132.681824
159.601303
165.770706
174.847885
157.874756
151.480713
141.628830
148.800980
-44.930515
-14.598398
38.435688
158.544098
128.591904
136.216095
157.432648
-98.890511
4.843996
-25.240145
-27.605106
13.231870
46.638248
20.349535
-5.325167
-9.780622
-42.387589
-2.621669
-29.447737
-22.665131
-1.251952
-6.843093
9.367204
5.470956
133.648758
116.428574
11.112250
8.239547
-40.888004
-16.898909
-28.900555
9.798478
150.370087
164.627213
136.472946
162.397858
139.891556
176.447464
138.883698
127.280800
161.763489
-19.146566
-24.021521
138.994232
163.027161
151.968430
145.858551
148.317474
136.920044
126.318344
121.129288
124.057159
138.887329
141.484512
158.019669
106.106201
153.793884
134.825119
172.615570
145.359695
-1.640440
6.765555
121.579353
147.901505
147.123520
165.130234
136.387512
155.235657
132.842224
138.061966
116.310585
109.365166
151.008636
3.808120
-20.698353
-68.755409
130.525146
133.240433
148.249435
94.464020
144.568512
169.724808
131.925385
145.126465
140.304596
129.654327
24.306700
144.968567
139.921082
165.699234
139.282318
133.814880
127.161903
135.549988
16.265915
-13.011412
19.819609
62.236496
-0.402512
-46.767136
16.405922
-12.337147
-39.110386
157.861740
146.539490
162.812836
173.288208
175.777512
115.002975
166.978821
177.704147
148.995682
143.861481
156.434006
110.879425
128.669235
128.980927
155.715561
157.860626
117.341957
165.810638
153.612869
137.916901
119.605850
127.984650
152.923370
123.090904
163.468292
142.399567
124.828041
141.601883
138.990921
157.602249
120.412346
139.768753
159.852921
161.976395
7.661447
-29.544384
149.292038
157.324814
126.644035
153.308395
139.551041
128.201599
112.280609
162.439407
152.149963
142.755951
146.082108
155.808823
155.716461
145.715698
179.009872
21.175060
5.565247
128.354858
167.404221
135.649414
134.896042
26.945538
20.608307
-167.108109
133.941376
145.329346
105.085022
135.290817
140.682617
1.772440
127.656189
133.154312
142.405640
179.307892
133.944763
147.892883
159.615891
154.895950
146.577759
161.857971
164.896927
0.307105
149.181213
-141.732010
164.078339
141.914963
149.139893
128.472763
140.936432
141.693817
158.139603
165.317169
136.137131
-18.461094
-12.575245
140.820129
169.397034
146.358795
119.894676
136.672577
137.784500
161.081757
106.138435
148.472916
21.437429
125.449409
135.950394
130.258881
136.588074
148.592178
151.064819
111.839287
127.102821
149.965256
160.811386
140.208633
133.484894
157.823242
135.320786
158.199615
130.732697
148.291809
151.196564
152.464096
149.347046
126.523499
150.313766
135.434341
161.181534
146.481781
112.281914
136.623993
138.688690
158.052216
169.618729
142.279327
134.141357
118.563637
147.592377
148.237579
144.010178
132.173065
146.664474
168.775528
-44.915428
-44.754272
7.431573
5.358914
166.019516
142.010086
160.230988
-33.094887
3.598639
120.016060
133.518417
147.155594
131.666016
167.447937
146.739273
142.293900
146.803223
144.030090
109.949196
72.906113
136.274231
158.914413
141.455215
135.410294
-123.852196
148.658600
116.926018
119.382927
156.297363
141.220184
154.776825
160.926590
138.463806
142.548004
140.615234
2.441922
1.673861
-25.292303
142.092621
-178.277847
138.837280
149.371185
140.441376
32.162888
32.152737
-145.968781
144.000595
144.889938
140.266800
150.285797
163.211487
138.969742
153.075577
138.446213
131.065796
144.601624
148.136871
160.980057
143.000076
115.062614
158.021484
141.512009
171.316467
162.807983
134.359100
162.148880
166.936981
136.317474
157.320221
169.019379
157.358795
135.431366
137.504456
129.015335
145.454712
135.186218
135.993561
145.397522
148.238876
147.960953
145.882980
159.083572
9.997746
32.264618
-52.095352
-54.539780
-0.437902
-46.902260
-4.329250
7.641902
-33.205601
-40.871220
-53.407421
-7.006923
-34.565495
-30.836981
9.233077
150.643066
162.155930
145.573715
145.134430
129.705109
170.849197
110.215889
146.720535
156.671204
138.453781
138.658493
159.448151
141.500549
175.334091
156.727844
154.503036
139.381073
135.187012
164.881989
142.464279
124.855469
142.891373
-1.714977
-32.402637
-10.329902
-49.615574
-32.690964
164.132477
126.317360
13.263195
-13.389237
10.357309
-11.874328
-23.448454
-17.347734
-17.469574
19.923634
11.211396
-26.512985
-2.874942
-26.561049
35.239056
-14.056579
39.659523
142.912659
144.771500
131.975403
118.235046
141.189590
160.162781
141.578018
122.006500
-175.959686
139.195038
155.338867
129.129333
30.114828
163.477448
156.593552
152.387589
114.564072
155.014053
153.490082
157.110825
128.473526
142.915314
126.389694
153.434402
110.695862
149.285751
128.464874
158.402435
136.901550
126.672134
157.553818
144.169296
144.668350
143.342194
134.766678
147.210007
139.828186
14.680540
37.913315
145.081482
152.365906
165.892227
132.204620
114.411629
162.081680
140.744537
154.188034
134.504227
170.095367
126.892586
152.092178
150.004227
143.835327
152.127823
133.403870
104.386482
136.437180
140.088425
133.814819
2.946233
-11.265071
-43.328655
-1.580039
-36.979233
-157.925278
-2.480334
-4.062016
16.372541
118.495880
147.826019
56.660194
3.713674
-20.552929
5.681444
-48.389317
28.667402
-12.106100
9.831213
0.173589
-12.108901
57.924686
126.747993
142.475891
144.256699
142.084900
153.257828
155.277863
119.554436
144.485886
158.717941
130.087708
159.697693
162.475098
135.561462
165.337402
145.051544
154.271942
132.244583
162.389862
145.714981
129.999237
146.194748
150.447739
130.119492
141.236237
135.569992
148.806870
150.407410
124.394569
-167.223114
43.984619
18.422844
63.161858
27.717062
-164.626923
108.281487
143.466507
142.891296
115.473656
146.724014
167.685226
3.088194
7.973387
6.423182
12.554005
22.927643
34.795399
-5.506766
174.306030
-39.724537
47.613552
13.045270
-32.899075
19.347692
21.894817
-3.988898
-13.527083
7.130115
-20.599388
121.695198
156.663467
149.981415
141.996658
-169.440903
1.321306
1.344939
138.559921
150.068741
136.275757
149.469315
-30.184910
-43.122780
24.077450
12.705602
7.013778
23.666492
1.699042
-9.778651
7.089777
-33.344326
-2.389172
138.465820
142.364487
162.212830
137.671890
138.666855
63.533741
150.707596
145.479080
119.906601
124.334534
112.546043
112.117706
164.844070
163.223312
166.017914
149.512146
151.265778
151.169067
150.388901
139.505280
159.711365
129.661407
118.374245
137.790970
137.903259
151.756638
161.323547
169.754730
159.379456
142.661011
173.505096
110.127365
151.467133
145.559647
143.520004
163.838226
162.830643
142.939819
142.752960
138.090988
-35.579567
14.110514
134.376511
143.850769
121.417099
149.948715
159.288818
123.238739
153.811874
132.671021
113.074837
-25.192785
-16.276228
21.252829
15.369063
19.075071
-2.536593
14.352834
19.045549
-37.766918
143.004211
141.497772
139.251312
162.498474
140.362061
99.379654
147.068481
91.932991
152.909866
148.597702
142.520828
131.939819
146.136307
116.582893
117.719315
132.650253
172.881027
31.587643
28.389614
115.399704
131.261230
145.223450
124.394173
161.957962
150.123062
112.695129
151.380676
128.541046
160.426163
-42.590126
-32.590347
160.420914
136.355042
154.188660
136.418137
134.161194
102.930824
152.527695
-1.455084
22.318983
-4.780736
-36.170750
2.206998
142.768188
164.687408
65.556961
150.965897
139.856293
135.312866
145.462265
148.611847
152.453140
139.741074
128.868256
126.528854
142.024231
169.784576
137.660080
147.730850
143.168442
157.006104
149.779205
154.442612
146.225113
166.553436
154.136581
167.292770
10.004962
-18.383297
146.378525
141.025543
157.262955
149.722366
148.501175
149.488907
169.861603
145.074814
166.833557
148.000793
134.917648
141.469238
164.742783
41.552715
-32.331818
7.776778
-7.194484
-42.337917
161.424469
129.595886
151.871170
128.180756
150.760422
154.080933
152.641739
146.262863
139.167450
150.151901
150.001175
140.558640
148.468002
154.715073
162.043457
132.270874
134.941467
170.556137
104.617416
155.762085
127.048531
148.148788
143.075363
162.139038
152.138336
154.917786
155.176178
123.244934
135.769318
-22.200377
-25.527180
153.222336
166.304459
143.958817
151.600723
150.980728
141.857285
142.738373
158.532715
145.449463
143.440430
136.130234
-40.199322
5.765208
167.153839
144.007370
133.689636
134.405655
98.503197
157.091263
148.279175
152.610016
149.004669
139.605530
132.815338
153.765671
138.792892
145.852036
121.698524
173.892365
149.830948
137.193832
169.265747
146.193939
155.093399
135.877014
138.093140
17.972424
168.460907
136.088867
137.311066
135.283005
158.158875
143.409058
132.120117
147.079117
148.308578
132.581039
164.186722
135.419312
143.582657
159.363220
164.606094
148.696777
136.408157
122.893486
157.909027
150.751007
147.558212
129.958191
152.755783
142.901886
154.046539
116.817673
143.708328
129.645798
154.573715
148.635040
-37.161034
44.520302
16.071878
-131.441299
-162.877243
-153.667862
-146.214706
-160.918777
-139.362305
-129.817307
-153.313690
2.920340
32.047188
73.542122
150.836853
108.116585
115.972397
132.674911
164.147461
148.180328
144.347824
150.676849
155.619812
125.655724
145.873932
158.905426
111.147141
145.622711
159.938828
133.447571
152.695862
158.028076
146.618927
179.826401
151.615799
147.657242
137.453995
145.475693
151.257843
133.630676
154.446548
48.074322
1.194030
151.360184
110.022278
148.560318
-20.604727
5.428850
10.346324
-38.567585
35.563942
3.008627
15.004685
-4.555179
3.750924
7.570123
147.751862
-177.707382
139.249298
127.313477
172.755585
134.290421
132.727814
155.387009
135.925400
141.034073
125.788322
157.242508
161.085190
169.633728
23.212168
143.638672
133.570496
136.008942
149.127441
143.896393
153.123245
152.683304
145.326324
138.826553
125.393303
155.317139
138.484192
163.524734
129.623978
116.785736
145.299423
131.733200
175.961121
166.402283
108.580467
149.690903
130.744217
135.451141
153.869583
149.026810
168.635590
134.991196
27.336346
-0.685570
160.330307
130.231354
142.860016
147.226837
127.811974
157.242233
66.579857
-33.237278
-26.818905
175.538971
155.579865
149.755203
144.543289
127.184891
141.581345
129.539932
162.350540
150.556976
139.862915
122.419220
143.423645
159.826614
155.464767
150.184982
138.528030
145.624741
147.286743
150.653122
139.326416
168.439499
120.000000
-162.125656
85.646347
113.423080
135.440399
146.051712
155.066422
157.918655
132.919388
163.832169
157.607773
136.826462
140.680496
135.543915
166.696701
7.789815
-15.367685
-6.817796
-39.339581
-2.298739
60.161190
3.808275
-5.703376
16.465031
10.536629
-29.488419
-0.223812
-11.930560
-45.398357
-46.822990
-40.447437
-25.127457
25.106144
-10.814978
13.807708
18.360573
-11.564663
156.399826
137.614777
143.284439
151.117706
142.159882
165.789108
138.962631
170.579422
133.559891
153.312195
-48.568863
76.148697
145.499527
148.850739
112.835777
127.858673
153.635361
155.410400
132.236526
146.372589
144.122635
170.062576
139.190765
142.853043
136.605087
124.055450
137.596008
137.543442
140.797424
58.927876
131.650467
150.045258
119.644569
142.201447
-2.435019
-12.568357
23.981709
130.856506
106.279182
148.409058
135.384949
168.717148
140.358414
143.407150
127.884285
150.946243
141.129044
138.482193
148.685867
145.734924
142.237518
160.453430
144.625748
145.681808
141.958405
173.291199
163.631561
164.574677
166.022064
175.128220
145.304947
148.741348
171.272659
137.818863
117.078125
123.263924
145.536850
133.936127
136.021881
165.213120
150.264343
127.824715
147.128159
146.219986
145.100128
134.196747
149.654221
126.344505
142.823837
130.029953
157.586502
141.851410
149.618103
152.320450
137.888046
173.504288
150.201859
-178.744293
123.485275
134.685532
143.406631
129.581833
139.569931
147.872406
136.858902
146.525116
149.059570
89.898834
145.332153
144.943039
139.430435
132.221664
146.617386
147.536499
145.351425
135.718460
160.891800
153.450348
151.487549
158.697845
139.285995
145.040375
144.082275
167.145920
164.729950
141.701904
151.538696
136.298752
145.133957
123.529663
164.311203
150.728439
159.836975
161.104675
140.078613
141.662415
143.248505
151.600128
137.985168
169.936279
155.291183
125.100891
155.713104
14.648042
3.544753
-6.694392
-3.514465
12.491270
-39.829571
-46.938396
8.495418
23.757030
-40.926140
10.778880
158.555298
-147.305969
10.846255
140.218018
137.162186
144.264542
135.481277
136.490677
144.775955
118.972160
157.786057
151.275192
156.758545
146.075317
152.972015
167.253769
123.655800
138.163452
147.907928
143.244019
163.147705
159.287216
-29.146790
-5.477400
-44.801861
21.313316
128.755432
149.556961
161.727524
150.713776
154.372208
163.550049
19.247517
-9.349856
-6.396047
-7.842475
112.407951
155.226562
98.013550
152.722824
149.472900
146.352219
142.191162
143.022629
146.203598
140.958649
162.613113
153.524734
154.882721
171.252151
151.722748
140.901230
165.134384
135.631363
151.027557
141.885666
122.854645
154.364456
155.903992
126.454170
163.324677
121.418053
167.923386
151.014130
141.424469
141.148834
149.973618
157.588089
0.580809
-37.549652
-36.016106
-3.758954
-2.892929
1.748988
16.878830
-70.720062
6.802272
44.877308
-11.890532
-8.735250
-39.835297
-36.262890
143.915588
126.868393
168.960022
-45.864151
-9.286391
1.531485
-21.723934
146.624039
133.142151
159.391800
142.467682
156.395584
139.154190
137.225861
145.148438
116.004066
117.174362
135.026840
149.964828
163.464676
172.244904
175.898911
162.439621
130.582199
136.514496
119.736351
143.949554
157.862793
158.581268
128.437088
138.249786
126.072784
142.070511
151.816910
130.598877
152.241104
152.811752
136.173538
99.655716
152.639938
115.585838
-23.682220
-24.238270
-42.852058
37.753735
-130.445160
143.587463
147.441895
159.002625
142.927521
155.893326
140.108551
172.257385
156.926682
139.810654
-136.978653
166.284866
149.920059
142.953476
132.990784
161.600266
176.231613
155.679840
153.365479
141.527115
138.985107
130.429977
134.198975
162.108490
140.838928
145.592209
154.074173
139.680420
23.164215
146.139648
153.746994
139.121185
156.168198
127.827164
121.981773
149.028366
142.297318
142.024689
157.067886
136.709518
115.836830
153.426132
154.458481
97.301025
158.902008
148.810974
134.409729
166.160355
152.851746
141.092453
163.077179
160.217056
-0.222056
-9.118393
5.187953
-33.233070
29.910862
-45.456985
14.838999
51.448799
10.485353
8.040735
120.994034
156.814072
148.422058
157.358429
116.138916
117.835083
167.730865
113.499115
138.556931
145.176636
125.559937
145.856323
135.849136
146.010590
135.198944
175.681564
119.415909
138.185272
144.393631
146.890991
152.990143
143.741776
135.754745
158.919891
157.300873
162.189835
169.812271
158.823242
162.597229
139.239609
137.518539
162.642090
173.534088
139.921997
136.793198
132.614624
141.339111
137.872604
-52.116920
-43.757286
12.810498
-29.646505
134.411667
162.682541
-43.111603
-6.600964
-25.890640
-13.352585
116.312744
154.918793
139.707489
153.012238
143.285995
125.632866
153.574905
127.697075
-168.938751
-20.497957
-19.998720
-32.794712
-3.217532
3.568534
4.652779
-51.253853
12.086413
-2.335735
30.521675
-2.681682
150.506256
149.137680
132.810486
165.852005
-176.113144
131.955063
158.395874
120.828636
129.378555
131.935181
129.339523
144.761703
148.477295
131.090988
174.735413
134.827835
156.123383
173.039017
135.716309
158.687057
-164.371704
-151.124283
-168.285080
160.866440
-173.753540
111.517113
137.830002
114.233681
-177.013962
148.573410
134.647476
165.170502
176.172791
167.762589
141.616226
154.039383
128.446991
146.788345
163.790710
133.971817
144.000000
139.385864
128.747620
124.623871
149.303375
139.639435
137.935898
-43.779610
27.201534
121.608177
155.028229
123.615433
118.068367
144.845001
142.560318
144.748810
138.906616
125.159042
161.561661
162.236877
146.792786
142.396698
128.049530
165.407623
135.624893
148.460388
141.142380
125.001564
138.592270
134.183456
4.585949
4.296235
35.196823
146.858047
106.701195
134.087769
162.825943
139.634735
135.742142
134.810318
130.540207
150.694473
109.712296
78.902885
-27.454918
-43.020069
138.092407
153.561111
139.643326
124.411613
-166.036942
140.257736
165.964935
147.307236
140.847610
162.275726
138.641907
149.827484
134.942841
111.675209
120.342773
131.609207
-38.106838
7.555125
128.170059
126.039001
128.104874
156.084641
171.186035
149.048462
157.592941
168.077484
-13.675470
-20.910730
-8.698586
-40.483017
-27.040297
-35.318306
11.839606
-92.259262
48.233536
152.871872
141.330139
121.069412
167.294785
135.720490
141.743713
145.628342
138.117752
141.531403
147.930389
162.351913
137.814026
151.507614
117.536499
126.634102
-6.404809
-12.253223
-25.747704
22.681299
164.132004
170.679657
129.139450
148.531418
139.691620
155.342453
128.101700
144.890137
157.375412
154.106659
-2.705446
-40.001263
123.204529
129.818649
128.676849
125.438972
150.535599
136.654999
134.138016
124.753479
155.540665
-17.886204
-8.116531
158.629257
134.847687
131.570221
129.568207
134.657196
-172.433578
151.199921
149.568298
144.683792
124.717529
136.067917
118.714081
140.684952
128.463974
157.929596
110.660332
173.022385
148.001617
148.156006
143.586960
155.335220
161.344437
159.976776
170.656738
131.300797
162.290588
141.565109
142.553482
161.583969
164.481445
153.436401
161.970566
-41.198906
158.436859
135.594711
114.293648
150.280396
-16.489315
-23.294889
62.224358
31.547647
-33.792820
19.052277
29.509026
-10.848742
23.792185
-3.323075
14.564010
19.343529
4.943715
-3.843386
-48.666309
25.061024
141.395950
144.907837
169.030960
159.713120
165.260803
151.620575
162.456192
149.350296
129.424255
-41.195423
-40.935699
-2.127713
151.091293
137.887131
147.122437
143.404434
158.806168
153.255280
134.482864
152.242661
138.094116
140.060013
-43.423836
155.784546
149.478989
141.925934
119.228416
-24.478989
8.851661
-47.062000
-17.380175
-38.074535
14.039584
-16.239082
10.179175
-17.713680
-15.603445
-38.212097
-22.558561
130.670410
151.514435
155.618988
122.817123
153.154984
131.599182
131.519089
130.024689
167.073624
137.586807
165.926788
135.150421
141.214706
163.034027
139.509521
156.167084
142.818985
161.229721
148.702087
151.341568
143.788101
149.679886
153.757690
148.643402
127.380646
124.814812
140.177841
142.045166
128.267883
161.945358
151.868759
129.434708
109.260223
156.391052
16.821985
132.440781
133.029465
167.079330
143.568390
164.525696
140.593369
138.585297
149.079697
156.056610
148.106384
154.117950
162.167526
156.450974
157.451569
143.490158
110.554245
136.490753
143.217041
142.768982
127.390137
149.653091
152.071457
-9.352042
-40.125771
-29.925905
-23.114157
-27.239925
13.080837
-33.319790
7.127308
4.146332
-11.408846
168.908295
127.901886
138.110031
157.178528
148.481812
136.208099
178.124130
176.586533
136.831146
144.709488
161.488800
152.925491
168.532593
174.512451
163.252060
120.490761
165.539856
156.682526
153.830154
143.597519
171.965561
147.600220
10.370256
17.081648
-18.993235
-58.285225
-37.791355
24.260189
-1.600222
17.968748
153.508987
162.278854
154.764755
148.580368
138.085587
125.112350
174.623337
138.445602
139.699921
131.605896
137.058289
156.663605
134.308533
130.099854
152.864426
136.416245
134.423828
143.907303
124.210464
155.254196
155.663742
7.269358
-42.251167
20.511099
3.328902
-16.527473
-21.646290
2.552823
-12.660836
5.561549
165.108200
143.047348
126.929482
122.824692
136.488449
146.829147
128.878830
138.190842
149.951797
132.763901
150.745132
133.244614
169.170380
152.996078
144.687042
159.909943
139.530396
155.692398
134.540070
142.896667
142.683975
164.449341
145.336288
13.616411
136.582138
153.070602
170.409637
116.549553
152.667404
138.643768
147.823608
142.987579
160.259445
154.852081
165.238098
158.750946
149.580399
154.486816
136.859177
113.414497
136.383408
153.910919
130.423950
155.871643
157.343307
139.739716
138.909760
134.244003
152.709625
140.223831
148.077042
134.253128
141.749207
153.324951
143.412094
143.636169
156.701080
26.920258
28.206974
157.624741
164.567963
156.913849
139.409286
120.387024
120.755501
163.398300
136.226273
152.484558
131.816360
149.278046
118.833908
154.462616
154.897324
112.525185
-28.243130
-40.950462
15.280265
11.576241
-1.236697
-18.919603
7.800843
8.988523
2.326331
1.438719
-33.017303
-40.959366
-40.105656
10.408604
-26.737869
-45.067535
149.822556
144.177444
135.242432
167.443069
133.699005
-47.981552
-46.871006
-7.836591
-54.750492
157.310211
119.330063
151.538635
133.243973
146.147522
170.557053
147.702011
144.657410
165.156937
131.161102
31.619621
106.337265
132.464249
152.171661
108.223946
131.198746
146.543854
136.559433
146.915909
24.214626
-28.212841
-41.963013
144.177261
157.998688
171.761200
178.218185
138.844086
135.839920
159.156921
151.044754
135.350983
149.045486
149.631241
132.971924
129.221420
145.144867
153.500412
168.736023
142.097534
2.333303
26.440300
-20.824060
-23.335798
-40.125732
-27.489008
-26.261477
-36.156654
32.221336
-2.022263
-19.919394
-42.912437
-17.743311
127.069504
157.020828
128.701691
152.579651
151.916321
111.686440
157.402618
125.262741
113.690834
151.098907
141.680832
144.146957
137.302994
143.257629
6.974655
131.236832
138.711029
150.500961
148.722656
154.466736
140.893112
144.481491
133.467804
142.753586
-48.377625
148.573868
146.468948
155.177429
156.264389
171.573090
145.932999
144.843307
171.159866
141.985031
166.183792
140.084778
129.986893
129.005157
14.423242
19.541586
-21.047209
166.043304
137.249619
160.157013
3.271178
-4.972678
146.285049
128.836945
142.878922
10.242711
7.933651
5.425925
2.198557
37.210152
7.517786
-35.263882
165.022064
123.377319
135.530594
140.034241
148.873917
126.456795
136.022903
133.584702
149.251694
173.268661
129.154373
177.496948
-40.877304
-72.122162
-13.546430
-37.606251
167.985962
125.989769
162.320831
92.574646
155.406143
160.542770
159.356735
109.295059
152.823929
160.192368
129.038391
166.482910
142.459808
137.994217
131.913055
145.698547
152.917175
135.999786
149.826279
121.052162
145.305252
170.618469
143.241653
151.492737
166.239655
135.935562
118.281235
141.403152
158.987747
132.993576
173.131775
151.668289
161.443588
27.631435
153.081146
148.314163
158.812790
141.624786
122.914413
165.947556
131.482803
134.119064
160.906723
144.831863
148.724503
154.277527
168.850647
131.145233
160.409195
119.430527
164.072891
139.753159
142.753891
121.447258
165.527527
129.177261
127.360771
143.256516
142.955032
156.830276
144.417068
125.039406
162.213699
161.020325
-177.264679
136.957306
164.628677
130.517288
136.313431
144.722565
156.867630
139.534897
132.689499
-40.582699
121.618767
142.023193
153.293564
161.257233
145.139465
11.343019
138.228592
164.595520
149.095993
137.299423
144.779922
136.378571
116.946167
151.473038
137.556000
132.310318
166.854996
115.678917
137.650604
131.235626
160.480240
129.813171
118.210037
160.567596
160.681061
146.428680
145.789246
168.627274
129.091354
140.097748
137.471649
153.452438
147.589035
139.679214
127.638527
143.574631
169.612503
100.700516
175.607285
131.349884
161.911118
134.840271
150.128326
140.721024
163.500656
149.807236
149.652115
147.034348
128.064362
153.654144
160.415451
159.935730
147.970566
139.272293
116.511368
118.447922
156.837616
169.598419
136.298569
142.378983
123.858032
147.439987
89.855453
161.047867
122.623444
153.451050
161.284622
146.702621
155.932648
-176.156296
144.630539
-176.593140
-31.322908
-29.839237
137.939621
136.979523
164.253204
143.561142
135.882782
140.791702
137.844193
154.178131
175.642242
154.853027
144.514084
140.135437
125.320328
126.579834
137.185974
149.729767
154.939117
147.717697
39.787243
149.096832
161.958832
151.350891
144.585617
157.057907
147.335358
160.745209
137.694611
142.263290
166.397430
140.707794
155.801590
143.577866
138.404434
166.790985
-22.659779
-40.424156
4.883831
-23.388590
-32.551090
148.635941
140.647415
141.427185
142.412720
145.471329
142.318649
151.528610
150.360397
136.276566
123.230347
166.332825
148.010162
144.796555
155.158783
133.090469
154.993622
136.794205
142.878799
156.470184
-150.869293
137.876495
-44.707371
146.417023
145.957825
143.698532
147.311966
115.920219
172.542114
155.278900
153.174805
150.949936
143.523056
145.249695
144.994751
145.179245
135.295227
123.264473
141.555832
151.461884
-14.098152
-1.819837
-44.216515
2.383102
4.791010
20.835739
24.985962
158.882401
135.886902
153.701263
127.066917
134.772751
4.536219
15.282778
0.704711
-27.647402
-1.971495
12.802471
-23.457705
8.233110
1.006193
16.449961
152.049683
149.074860
135.018631
157.904373
157.921295
154.841080
156.122375
154.303238
13.761270
-23.122194
3.256482
141.364456
151.274628
145.410187
169.002274
143.695129
165.475784
167.697159
165.336670
145.789688
118.931206
157.183319
163.801849
161.349762
148.380447
150.227829
130.042191
130.589371
169.044785
153.755249
125.518738
130.075638
153.937622
-33.879635
-41.242668
4.215286
-40.696934
-58.330715
-15.246718
-3.732188
32.223099
19.251867
39.630314
160.699554
137.479523
166.552872
118.984650
153.685425
136.599594
140.797287
145.610580
144.225388
160.701508
139.967804
168.458267
122.361900
144.541229
163.751282
138.073074
121.629158
135.687744
128.966690
146.263702
150.727341
113.341560
-17.762978
-8.301015
9.370770
149.424240
165.794968
148.121857
126.666763
148.627914
-4.357883
-24.496826
-3.360860
4.645406
1.969906
-46.546257
-30.759407
-28.685143
178.107712
151.698746
157.614334
144.031006
127.580574
-13.374954
-3.649480
-38.763725
25.559303
2.106729
19.385756
-3.061901
-6.562050
4.351362
16.016249
7.860350
18.393093
-20.529631
9.189406
174.873627
139.388870
121.685417
142.991882
139.210098
160.057358
163.642365
96.799080
156.856155
159.101425
139.726746
-29.877649
13.093476
0.981184
-5.577172
-7.445870
130.566544
126.236504
117.910133
152.323395
127.552795
166.691650
144.872650
142.829346
127.415863
155.774414
-52.499786
153.437454
162.871490
138.317459
142.155060
138.508972
156.490997
145.073578
122.868607
156.971527
167.064774
156.866669
154.970718
141.876801
168.221832
20.211607
-160.888458
45.172314
-31.378984
-167.487305
93.714348
143.514206
172.527756
146.632050
176.801804
148.710648
137.606613
134.379196
124.552315
156.414307
161.830048
144.954971
174.418396
158.102768
168.375076
131.140869
161.138336
125.378487
141.818436
29.410864
160.471481
144.566818
174.169403
2.985046
-30.728237
-54.395260
-0.969750
159.364700
109.703529
171.322052
128.736832
126.012955
142.547211
154.994675
157.770126
4.408067
11.898419
-16.791086
-4.804974
-30.127228
-11.417890
51.813393
5.898937
-23.893970
-36.120876
-40.002289
123.206467
139.113266
131.385468
143.170288
135.275330
135.229813
162.302277
140.804352
19.959042
-54.165600
169.291428
149.913635
117.666870
-18.738470
-11.639498
-14.942086
-45.527786
11.799927
17.334373
17.090704
35.283623
-25.820944
-9.658298
-23.596708
2.064122
139.596375
155.345947
144.261490
166.339203
144.359558
156.391327
140.978928
149.372299
179.007706
128.634399
148.063721
128.306137
132.094650
128.182281
106.573006
137.390060
160.093048
159.144058
164.867233
140.039673
129.589737
-18.473610
6.279758
172.949081
134.947708
135.283035
154.364090
167.400223
157.963501
179.513809
124.438812
124.918091
148.965500
145.266373
129.858643
153.288666
142.156723
27.668421
138.410263
165.176163
164.873825
143.926407
152.943512
138.532394
133.618622
148.181503
138.793640
150.421951
143.137146
165.462677
163.843307
166.439255
131.372070
163.168396
135.090012
145.534241
174.153824
153.795975
-134.976562
146.858337
108.494804
143.390717
-8.157573
-21.170107
-5.239739
-4.922667
-38.063801
-13.435719
147.388184
157.624832
147.296249
160.677704
151.435760
150.379456
162.416794
137.280838
166.620834
139.611023
146.624100
170.872406
129.509537
164.905273
142.137741
151.975418
138.247040
143.216599
133.577942
169.617889
130.721191
144.622253
144.058441
152.076920
131.539703
144.442215
145.175079
141.348999
123.302231
141.679993
109.551331
147.688766
135.060837
149.109985
134.578445
157.585190
164.660461
133.497726
-44.407028
128.422272
140.326889
156.097046
157.843948
133.582306
175.113876
170.704712
132.432907
150.743927
-15.587529
2.942310
138.801331
140.064545
156.338104
151.989853
168.132507
116.576241
154.928345
127.652046
135.829544
131.464340
147.965607
156.587021
134.614914
165.604523
144.105835
153.264923
93.442627
133.380005
138.815125
125.206841
146.809174
148.135559
136.830292
138.572250
143.768936
142.572983
122.371468
116.226730
140.420731
111.697159
130.235229
144.377563
141.885178
166.996521
140.495789
168.160934
134.795883
132.072632
140.380127
143.442398
150.411438
134.348145
22.176376
-4.083797
-24.110586
-33.411716
-24.978823
152.187500
144.031418
151.273987
127.801697
164.382080
150.361755
160.906540
157.793350
139.985535
-161.548767
158.688034
128.497238
174.634018
143.351181
145.553604
162.405121
153.744629
119.654091
152.270477
173.619659
123.548935
121.529877
149.869339
-173.586243
125.694260
149.138794
151.928253
156.259186
147.518661
130.932343
151.206528
176.192322
139.330933
145.818817
146.565613
156.393402
-176.424057
128.986664
150.101227
126.695450
132.761078
149.109070
156.462830
149.420181
153.506332
150.034195
13.188787
149.381744
131.696915
160.916733
173.282700
166.357056
138.967117
145.548599
134.321915
141.154022
147.056839
150.542053
134.691422
137.496857
111.736855
151.031876
152.340881
136.496399
158.006302
135.751617
103.486816
135.821030
130.921631
132.678253
153.714844
106.437340
-176.955200
151.399185
150.510178
134.052948
137.065353
142.894119
142.306824
151.719025
162.079803
149.814423
144.175781
148.499741
135.334259
153.807465
153.258316
172.447021
143.190399
-41.506046
-1.876906
-16.749592
-36.019321
140.536987
128.579269
157.817230
129.478851
149.696259
157.755295
144.033020
149.075012
154.552582
143.270523
135.938110
-46.472187
-7.052074
-15.992998
-27.195206
-28.078747
10.928541
12.388651
162.350037
163.242783
158.696396
138.430588
137.875595
140.751984
158.003708
146.338165
123.751503
13.834527
13.756890
144.304001
147.569992
157.064896
159.961853
157.792725
145.419693
140.130814
142.343323
144.600143
88.169487
141.390839
131.342773
132.318680
136.594009
137.334061
161.831238
138.103302
143.582779
141.766190
148.815796
137.142731
139.540924
137.233307
140.361786
126.350792
159.732880
147.644333
148.438446
161.195755
137.896378
135.169983
-25.858187
-23.863321
7.634323
-6.994819
17.030102
-7.341335
-13.047433
-7.552708
-8.598616
-5.274886
30.778999
159.939606
129.889343
146.296555
136.074707
170.694397
146.823822
162.019409
147.971481
124.545898
146.728119
131.127457
160.152206
175.506592
157.352448
143.905655
148.111572
144.669769
167.114822
123.214668
143.010971
-173.482742
141.572144
156.598907
165.101135
124.682335
146.900681
141.244019
154.178925
165.351242
128.025116
154.073318
170.710419
159.404526
143.895126
140.315948
120.243286
140.140869
142.268066
114.591263
142.804626
155.870300
172.842300
142.936096
150.839645
159.205353
156.963058
152.062698
164.106750
141.374725
152.403549
138.807297
139.588608
153.650055
167.310745
133.603638
129.674408
171.938248
148.327469
127.368729
131.320770
134.008072
121.007271
160.522858
164.139526
99.766594
176.884354
148.930161
133.466568
152.074188
9.304785
-5.634125
150.294281
148.355164
157.539062
163.613556
136.113083
138.026260
165.903381
116.506462
147.415070
147.844666
157.147964
41.603168
-41.935108
-38.713158
143.870819
151.127197
120.520294
154.133362
135.898178
147.162155
137.760681
132.498505
163.128983
138.110214
135.255127
127.993752
122.861176
154.143768
113.252632
145.911026
13.250984
10.569279
-26.729389
14.615988
154.163635
122.745979
134.630997
119.618759
155.256027
-171.253113
143.288132
131.730667
171.169510
128.889465
144.318024
128.394775
123.285973
128.689697
114.720085
-171.125702
144.771576
161.575989
123.263107
124.885277
148.956390
176.303024
135.554733
133.964127
128.348160
145.640732
146.901520
146.481567
151.100830
173.691544
179.268311
129.030258
140.958298
109.923965
166.187256
21.605228
145.281479
160.872406
150.757690
140.793365
133.414841
-39.014709
167.580246
129.089828
162.570633
140.334564
123.156776
148.107437
143.845917
152.295746
4.026960
-16.939510
18.539701
-10.114877
-38.770935
-51.465118
-27.121218
20.863661
3.977639
-32.338593
157.429504
158.966690
164.962967
124.001190
156.752426
145.189926
-177.803223
148.065552
152.233734
154.569473
152.976944
149.381271
121.610802
152.289062
107.505165
-7.434873
3.381593
-13.575704
144.255981
148.149551
141.870560
154.302292
137.552933
145.860016
-29.058363
-19.064367
-29.016907
4.628466
-9.476290
101.178955
141.120178
144.354889
142.728882
154.750656
140.585007
157.432480
158.045868
138.910156
151.425339
168.607986
4.890565
-48.851013
-1.845572
-28.987574
-35.036461
-1.500374
-26.827164
-7.883539
154.919159
160.805344
131.795654
145.702560
159.443375
-16.936804
-53.210987
-8.773396
147.411194
158.891098
156.471146
141.548447
149.576721
136.417038
148.937195
118.728447
122.682579
129.537903
142.291336
166.324280
176.517197
131.057693
169.859406
140.246185
142.070923
142.749573
136.362915
127.030296
115.957100
132.995743
153.008469
174.625153
33.424984
124.008034
153.384689
-12.701285
11.514935
-51.298111
-38.790848
-15.248875
-12.763776
7.126895
11.191725
-39.982182
46.972054
7.779881
11.405652
149.215332
130.191269
135.979385
117.161125
152.778366
158.100449
174.502792
135.230026
132.751221
160.764404
134.013870
4.079767
19.163094
-20.956869
-41.862274
-40.232758
-26.007250
-26.743469
172.646988
123.164474
142.736801
165.500595
137.841232
146.432999
170.298035
146.087967
151.505035
118.981873
139.797104
147.476700
151.012161
143.766022
138.782471
164.897949
139.682343
155.560455
138.697250
155.686920
117.853790
143.023499
16.608984
-40.884544
7.243673
-46.742836
-1.719080
-42.051579
-33.649086
6.923451
175.666168
166.760590
160.154175
137.073746
128.590500
-52.029503
-36.799908
-17.962460
8.859381
-22.455080
-38.348946
145.257263
136.036942
-9.619220
-1.961243
132.378052
154.252609
149.313965
147.979935
108.224281
141.567078
135.707535
157.852081
152.387177
119.649597
162.944489
137.680847
147.350784
158.174728
116.382278
149.927948
136.057724
127.173416
148.584778
138.292068
161.871429
148.832703
154.117828
145.494522
134.475952
137.789490
127.082848
130.754227
150.172577
163.450043
165.951492
-9.547649
-48.950100
-37.842316
-35.259262
24.044348
-42.549358
145.712784
172.220947
134.608612
141.894379
174.941803
146.409851
109.173790
164.612076
147.609116
124.311592
133.548264
141.255737
155.106140
150.609802
163.307144
-152.331833
161.120331
28.066860
155.150177
172.679459
129.729279
141.375626
156.751205
150.644913
17.718012
-32.118587
10.575831
-20.322857
-177.526215
162.467255
138.457458
169.699539
153.770874
142.420746
150.370911
138.948990
138.574280
142.656967
143.946457
122.598061
142.015656
4.399928
17.545938
0.523767
-6.408390
156.022278
144.651245
1.783996
-40.889217
-9.514753
-20.183390
-38.864971
148.052109
154.052719
132.578857
144.644745
163.439545
142.853500
142.054260
140.112381
113.357338
135.666534
141.249268
125.940170
128.665451
176.847107
130.745667
130.962555
122.958603
126.580925
114.442337
3.788117
-22.823782
18.436390
-43.018436
-21.608616
3.544863
-34.821766
-47.632946
-1.508569
-40.472958
-49.566338
-12.449772
24.978823
-22.711870
-8.903974
27.029779
12.350470
13.804402
-51.243820
154.610947
136.287872
128.786865
147.781647
129.026932
132.900345
147.632294
31.151423
109.696289
147.853668
147.328537
148.304764
-25.150593
8.914359
-46.762413
132.918640
161.683731
112.366104
154.743317
149.469574
149.506317
151.850174
130.168884
145.892426
174.369171
171.311325
147.860397
138.103195
120.755249
135.314880
148.572678
157.094162
108.326218
115.034981
136.954819
139.061691
-49.916252
-0.100871
147.606247
143.708069
160.283371
144.431778
147.010483
170.541458
-42.885475
35.977077
-13.145489
44.044346
-23.695505
44.793747
-31.901028
-33.213085
24.264286
-4.500672
-106.492943
143.303223
139.200760
135.949905
152.588287
15.684473
9.571791
2.063079
-41.493465
142.380112
-29.617683
-6.518185
-1.972785
-42.231098
-25.012081
134.681244
128.378418
158.412247
134.207413
147.647293
148.814957
139.773697
149.150421
151.751419
8.353857
11.532046
143.191406
146.711456
132.626862
143.062271
158.509857
-1.483981
4.862323
-4.889884
151.527985
128.321045
137.881027
158.424088
138.993408
138.423904
145.773224
151.760696
150.556061
140.197464
153.472046
141.739288
143.241562
157.538330
171.634415
153.032654
147.708588
159.412292
118.523239
165.195312
135.573181
144.701645
145.057266
158.825378
-159.707962
-149.434570
37.154633
30.700863
35.592125
144.733246
172.417206
150.650528
148.555786
154.664764
146.794998
139.508255
-7.138585
143.706924
143.608887
137.693878
156.186554
129.231445
134.199493
124.184387
135.435242
149.604721
139.884995
143.302963
139.344574
162.821045
147.191025
143.948029
131.809860
142.305954
162.285690
156.260635
143.082062
136.655853
132.715286
146.586487
142.201935
19.274891
19.582697
33.997597
82.487701
-177.097534
-136.995407
-148.205276
25.827383
-125.887199
-178.690887
158.843567
-158.937820
-143.206909
-146.162979
-41.823879
-62.242199
-53.020119
-25.911005
-7.965949
144.231354
-24.824085
83.081314
156.348557
145.699814
157.306015
130.316040
135.577438
134.812729
133.190292
151.141602
142.493469
114.031219
141.455429
113.696823
144.751678
151.565247
143.306396
129.865356
178.805786
139.832184
130.627335
119.452965
125.582024
146.881592
5.703960
-27.182686
-34.836201
8.098127
1.343192
-26.700642
137.885956
166.963287
159.681595
140.415710
154.059860
130.382782
123.001205
137.003723
134.968597
156.719650
159.551819
127.444626
139.548187
153.898956
123.229149
145.660828
136.116379
152.423279
163.732269
169.996979
114.075638
172.319321
138.736649
145.513107
162.014771
120.426636
149.068039
151.158463
146.180466
127.684013
120.424942
147.471725
153.699600
152.594727
140.457703
-176.650101
149.452255
159.577850
149.468002
172.500763
6.808584
12.242567
-32.352573
2.967880
-3.321601
-10.962373
132.136230
141.235825
152.543991
132.549820
151.814682
131.210327
147.969742
153.544098
166.660431
-2.258974
144.780731
127.581848
156.314529
152.869797
141.035248
122.691734
161.895264
168.788773
-10.041575
-14.041076
-39.075672
-46.885384
-40.973591
-4.321825
142.711273
129.830215
160.683777
149.041336
-29.120647
6.921779
19.143993
16.603512
24.406301
-9.554276
139.760986
34.977253
45.660381
-134.405609
108.005600
-155.357254
104.605614
141.951492
-162.486725
-158.198059
-138.907059
96.993492
91.142830
151.117294
-178.462891
-159.466278
-158.541611
-165.559052
-166.368469
-161.124298
-147.780334
77.168884
145.239548
147.058975
144.226120
146.369659
127.935936
152.273727
127.815674
153.368607
151.649475
162.607315
132.797882
156.246857
160.177689
138.515457
175.829651
147.140182
137.359375
148.507217
120.333298
144.158981
116.472069
165.736298
139.852371
99.613754
156.354782
147.035004
167.310944
168.813095
151.138733
152.048233
106.394974
150.683395
160.722305
42.765530
10.625972
64.465347
35.768631
51.830479
76.292435
68.109314
18.137751
-3.443839
-155.196121
20.210640
35.025906
146.392075
157.242752
167.851624
143.538177
144.881042
128.449905
117.056580
158.444672
156.856186
155.709183
159.487778
150.225296
132.474747
151.974747
140.892502
129.019623
-1.121521
-54.778156
25.545044
-37.644291
173.384399
169.378403
154.564346
-10.523491
-29.472771
-2.802258
-23.160385
-8.216496
136.084702
136.977524
124.155075
156.193481
144.240982
138.848251
159.025299
156.608398
25.142685
5.001669
41.261971
24.323553
-1.561726
-140.915482
-177.856415
-150.346558
-4.892367
26.221552
161.400482
-25.326206
-7.720698
-3.512681
-33.545166
-2.457980
5.055902
12.075937
-42.622383
144.077484
136.101791
174.041214
150.846359
141.963486
152.071442
162.277771
117.019356
140.331421
145.354309
145.856735
149.255966
10.704249
-20.170834
-24.048655
25.844803
18.621609
-1.813373
151.070251
135.474274
135.064987
131.965042
132.649261
-7.251036
31.020176
137.298523
137.827133
141.243744
151.577240
148.675583
166.317200
150.598770
174.311996
148.871536
136.778458
125.190109
127.370361
170.341629
144.718277
160.923401
158.781830
153.735031
120.803322
134.300201
145.001083
161.496811
174.074402
149.308197
-48.936058
-44.626930
-179.775314
2.977890
15.424310
-14.761780
9.218487
-15.922792
34.374146
16.152578
-20.799770
6.378304
-30.212149
151.969589
133.109329
148.000488
155.755753
126.064209
150.484467
164.453079
123.646759
17.785330
152.761322
140.279190
119.527351
-179.599426
154.668976
153.215073
154.426071
125.724213
132.979111
154.749359
111.375214
145.979141
167.107605
155.103226
150.731354
142.516068
148.216599
170.254150
147.172012
159.574432
136.121918
124.880096
121.769905
138.072861
142.185577
142.150009
156.301712
155.906403
143.164139
156.565018
127.228645
151.064819
141.453674
117.605309
175.442795
124.638649
149.835709
159.581268
140.531052
149.965820
139.938873
143.010620
-6.894151
-25.641550
-36.115288
-39.083195
139.037979
144.803406
169.615707
22.676311
-34.366879
-9.665950
-27.327850
-7.599644
-31.358219
-4.609296
142.425537
162.579300
144.190445
150.138504
-9.079782
-65.835518
-44.328442
143.464111
148.940201
118.266075
159.592514
138.887894
173.854355
-0.874021
3.258044
18.827427
-4.262000
149.487976
132.888672
169.919357
131.413589
149.916351
170.510193
-167.811142
146.483719
-27.202282
-45.350437
5.573341
-15.997646
38.801758
155.351410
137.200348
122.450478
144.840225
127.942307
148.680176
146.677582
115.667992
153.812485
163.540176
154.103180
169.439270
152.918839
175.363586
119.140045
166.136368
153.200317
162.934494
161.816605
139.986984
117.130333
130.238480
155.539383
152.285995
161.214203
144.274017
141.024902
157.083954
144.519760
160.043671
150.474319
130.791489
149.251328
126.590721
142.117767
133.133453
159.405594
152.784409
136.734192
169.892670
109.716988
145.135269
137.148254
149.496918
118.991959
163.907135
142.990860
125.398621
130.835312
23.581245
1.278400
6.263721
-38.204746
-28.416359
148.506058
113.656807
143.228104
142.394470
162.984055
128.573776
127.849182
107.105293
148.629013
149.329025
152.485870
121.281616
124.796234
143.649231
126.494179
164.937897
158.967377
-0.019782
3.531970
-43.768559
-36.042068
-41.791245
-5.952427
-15.991796
-26.287998
-39.564564
4.054343
-36.810780
47.583492
5.448343
157.335052
133.652039
133.598907
126.602196
162.104156
154.220230
148.137604
136.137314
150.299438
140.108231
145.989624
121.191399
152.865082
146.583405
160.194794
146.510757
174.614380
167.822708
129.080917
122.360634
152.293686
156.175934
143.226120
141.135529
8.964271
-48.703159
-35.760643
-13.755957
136.306747
161.312851
129.121796
144.485977
136.103912
147.025848
151.148605
167.319290
149.228989
152.670456
138.769318
161.243393
156.832062
147.575333
143.695938
143.707336
-166.613831
142.706467
139.242569
6.892985
-19.817736
32.688934
1.567729
-41.617397
12.902662
-44.911201
-23.795038
6.352367
-107.470863
21.262945
10.400869
17.579611
-36.836475
6.880482
-38.309494
7.314132
0.783347
-2.153496
7.768672
-22.664900
50.980316
-39.739510
-169.419907
138.403961
165.363647
162.139282
128.382446
140.224747
141.400436
139.616684
166.305267
149.790665
159.796005
129.124802
150.496658
163.671005
-43.291016
-177.245789
134.133102
153.401352
128.041702
162.936615
148.790298
152.658875
119.705933
132.069351
121.736710
-8.158270
16.361074
152.989944
146.062073
156.525284
-165.098267
143.286972
-5.624481
147.100250
147.787369
119.830338
35.261913
107.768120
-131.502441
-133.361481
-117.745789
175.459366
134.921829
135.357544
140.037079
174.700470
128.973083
145.484879
165.523956
172.335236
117.511497
173.096176
134.183380
156.466019
141.375290
-4.530602
4.490128
-15.961622
-42.782326
-29.485943
22.465870
-19.045486
57.073799
9.824450
-44.527397
18.295095
-170.199600
173.912720
88.525002
137.038818
160.502411
152.922684
172.766891
159.688110
167.295517
131.583038
146.440430
155.462311
125.612183
149.226746
157.796692
126.786102
43.686459
-27.126783
77.300896
-28.278040
135.447937
150.085770
150.874939
139.138657
134.635498
150.830719
127.225220
148.617310
156.436768
149.318985
145.287521
154.253342
125.818283
134.852386
104.185364
-49.084389
73.678581
41.193066
121.290367
127.686584
-36.088345
16.976160
-6.071312
-7.767257
14.728342
-45.792770
-43.960075
-41.188866
-6.313853
168.311859
119.745064
156.383682
141.584290
152.600113
108.432953
149.208557
133.151749
144.932159
178.452866
147.160828
111.702477
140.047409
131.464478
143.501358
166.770874
136.773163
145.425400
116.883842
139.761368
142.589661
167.472519
150.262985
166.153442
141.177979
158.031036
148.183365
144.920120
133.565979
138.885422
132.246994
156.412964
148.827225
152.334076
133.860382
128.435410
148.900375
139.573303
143.271866
153.847900
149.279465
125.515923
153.806335
142.489700
149.031250
174.043625
133.509750
158.149780
148.539673
146.453201
128.201462
100.108017
171.790100
133.955261
162.179535
107.337372
130.711441
112.446228
147.809525
-125.519363
137.698730
154.405380
167.434204
141.119186
-27.444710
-12.353902
159.723999
128.249222
159.581573
155.007492
144.243042
118.285370
145.093735
-43.385197
-29.886389
134.303497
137.469467
-70.505562
174.889053
122.328857
130.658295
140.479828
143.894455
161.530243
170.069931
163.730789
161.527603
148.548172
129.330765
147.554382
16.534975
129.826553
106.015244
146.697098
170.241364
138.303101
130.709549
146.986801
116.612411
146.030304
121.777542
8.180093
-37.431946
25.159286
15.884518
-4.228367
154.220947
136.141953
138.865997
162.381042
163.565918
149.066849
133.322037
158.512939
146.592422
12.412935
11.108776
-5.895580
-2.730365
-10.468582
2.584599
-1.784106
23.263296
-23.486034
19.044514
21.661385
138.811554
152.857468
112.441956
169.067703
137.760712
146.369141
131.841843
153.393845
149.578400
147.259384
164.419617
143.200516
147.861328
-172.783890
161.098938
156.145905
165.856354
-5.756771
-4.596274
-1.064224
-21.212553
2.475279
-8.624820
-38.197819
14.450789
141.677307
-173.099731
4.771631
-14.036979
-7.591919
-26.227749
-12.284353
135.421463
137.700150
129.581573
169.033478
148.973083
155.047791
138.155518
163.958252
145.997284
145.017090
7.998878
-27.384354
-40.674210
-4.192084
-13.407469
-24.362974
4.534707
-41.143227
145.720139
138.478516
115.428139
153.273102
135.055115
133.336090
152.085495
134.189468
151.851837
-14.379785
-24.733541
-32.426163
14.057817
7.987507
6.369321
-65.034447
-13.856975
-39.777012
126.078728
144.825409
134.873901
-48.699966
-36.173618
143.340149
139.975220
147.172836
157.356003
133.723648
148.224136
147.222885
135.360657
123.922287
151.684662
133.050613
-167.418289
-33.035057
2.264685
-23.025366
-56.353748
149.757538
157.542267
163.876709
175.926468
148.878647
156.312057
167.584915
143.963257
169.070724
157.081741
149.140091
118.668739
158.224869
140.261566
138.569260
151.213120
120.511124
131.841003
151.092239
157.351379
137.787094
141.726746
144.605927
115.852554
155.640289
151.897476
163.728271
129.365112
125.987221
-48.152798
-8.151048
16.004770
2.073393
132.628845
151.398026
147.234421
140.994003
157.483627
145.559601
125.698235
156.737473
158.845047
161.113220
160.463501
150.617523
150.049759
147.363571
164.068359
125.323799
107.291695
-14.855896
-5.215188
-41.980595
2.617409
-21.889927
-20.779478
-45.867210
144.130310
133.017960
177.571487
134.606949
157.644562
161.409393
154.020706
142.626358
131.793976
67.204330
0.307105
-155.372238
-165.218002
-171.590332
-145.747864
16.745703
77.990341
146.994766
149.472153
171.845886
138.711807
132.211807
138.870056
137.396973
132.855591
-179.576630
169.082748
147.397232
118.327049
157.230728
162.231522
162.699234
170.659561
143.197144
135.319046
125.797295
142.588776
115.850685
137.206680
160.366089
142.101334
13.495627
23.747602
13.574220
9.801507
-41.639904
18.882114
-4.521210
15.822061
15.290667
-22.944721
-32.754772
159.563538
155.166595
136.444412
141.178223
152.552734
-35.043652
144.080612
125.362007
159.743698
-8.877745
16.552355
145.117279
118.915199
160.356888
142.862900
63.152096
143.375504
157.809280
154.347427
133.641663
167.014618
150.371185
146.977814
125.589851
127.312286
144.551056
143.038834
151.870483
151.270264
118.724365
162.157089
140.288818
166.277145
166.406433
135.946442
151.436310
146.978256
132.951736
128.789841
5.260677
-55.303894
139.895248
159.374176
127.043503
146.615112
130.739105
134.169403
134.853531
136.792542
148.912750
155.335983
131.084274
133.733673
149.312561
150.431870
142.790726
148.076767
174.276382
136.840210
-22.683832
160.211990
159.413239
172.737579
139.133408
167.557419
124.499397
148.677582
124.005257
130.916962
175.748947
155.169037
147.713242
155.799393
141.211044
115.335960
169.650940
120.541550
164.463501
155.094437
152.000351
-37.463688
3.572318
6.504964
3.684827
-8.324895
170.845276
136.008652
119.495598
164.874481
129.190720
147.787857
163.008194
118.804115
135.888412
139.218796
138.852036
151.332977
120.621925
135.122192
127.330017
152.896484
114.180962
137.274124
117.068932
150.950226
113.284431
137.360886
143.216492
126.807220
172.355682
166.528015
123.683517
151.812637
129.044296
175.017502
134.131165
145.730560
163.493240
169.534958
158.239929
150.339005
137.456955
13.262302
160.212784
99.889923
149.942978
153.276215
-33.961262
7.054883
6.241113
-29.900610
148.984116
119.312019
149.963989
163.129654
154.518097
130.767700
168.110596
172.620422
125.576248
154.652634
110.468521
144.807816
162.867905
158.124115
131.907700
141.176971
132.208527
147.846710
141.165573
128.870667
34.427723
-1.936843
10.144430
-49.827026
53.111340
-10.491825
-31.367506
-27.594704
-5.675231
-43.051243
-45.216236
14.459407
4.419781
117.132820
138.976700
128.456009
122.293518
157.150635
145.681442
136.413956
144.471710
170.854263
157.230942
159.711166
128.446259
-30.465757
-38.754921
9.138671
0.570955
-39.905159
-44.565147
-6.858897
14.022653
-9.695195
19.781620
-34.055397
10.140086
17.899721
-35.020142
15.423450
-9.421601
-21.131386
75.905907
136.992844
156.893585
160.228195
139.048416
137.022415
150.351578
106.567734
33.132271
-152.171158
-162.903030
-155.645508
121.726967
-132.469055
34.088295
162.039215
160.001907
157.687729
-1.865925
10.735517
-38.707954
158.094971
161.622177
120.848305
153.592804
101.416313
161.922424
-9.253573
20.159401
3.919216
-27.985836
0.094873
7.560940
26.928530
-38.546658
140.307755
148.896652
153.702286
131.862183
-49.419445
14.949024
18.137651
9.603920
114.313133
122.821724
140.047394
17.978664
-27.431213
157.705490
136.381882
157.731903
127.551369
148.379730
127.446266
145.625015
139.661163
142.311356
146.063995
141.381622
160.736435
143.303101
157.693100
128.948746
142.362534
-34.383823
-29.667315
-8.859403
-23.901661
22.061707
-2.847713
-35.375175
19.205725
14.026542
-16.355694
-14.389983
44.422447
-45.526157
136.503983
141.003326
147.489807
154.512573
153.766113
110.661652
23.370275
3.738793
-27.402458
-33.665798
132.444519
140.533112
158.414902
141.771729
138.962051
144.155273
139.713531
146.553894
146.661652
145.788666
126.660576
154.826782
145.188660
134.834930
144.067062
154.922974
154.156342
150.734222
141.055084
148.866776
152.281769
140.521225
157.783005
156.061035
169.405975
155.522217
166.998596
141.323364
127.585457
152.227051
142.741196
146.151611
147.148727
157.393173
152.624237
140.771393
155.137253
117.173065
141.618286
145.996613
170.513794
114.673546
150.420700
157.262741
170.974304
144.237366
9.109640
154.374390
135.484268
161.915192
137.624634
117.191284
131.077438
138.236954
146.692505
162.337357
176.730972
-12.461916
6.345233
-42.969810
147.049942
159.053314
75.507195
-17.777872
172.281815
177.677444
146.451187
157.608597
157.662567
122.800522
152.184647
159.033829
141.986282
150.365692
142.811691
146.235855
146.605255
155.594955
168.896027
123.204613
145.066040
147.079132
173.287552
134.903839
132.412811
151.430313
128.256149
177.932846
148.101791
165.866302
153.047745
146.778152
133.115265
173.280273
124.512672
160.036697
140.300034
153.994659
154.927231
163.388229
158.240540
3.025433
-3.119101
-38.593044
146.242340
147.841232
162.526230
132.120651
126.467026
147.913879
154.799347
114.964478
118.014488
32.871525
116.509064
125.860847
163.582336
140.804321
136.610565
114.376564
141.138092
140.435287
133.786026
115.923523
135.952576
151.801834
145.769318
154.940598
139.203568
151.825272
140.585632
149.058502
115.013084
151.270264
140.214813
-7.947865
-56.936512
1.658592
-6.271698
-19.838434
-6.728552
-37.747799
5.466907
-42.941734
144.237793
159.275208
131.332870
148.055435
161.542374
115.518875
144.351166
155.664413
149.568298
114.806091
161.656265
146.022873
139.814026
145.538559
137.923813
139.148422
147.729446
140.764740
168.485901
2.332297
139.851456
141.268051
129.518616
136.582748
139.071854
127.789612
-23.750807
-35.399002
32.120350
-15.615770
148.155487
139.305344
174.352951
121.551979
120.906265
133.077545
93.581802
143.326355
120.691376
138.377502
144.544815
168.505890
158.872162
124.569588
158.475815
120.564583
148.292175
120.810600
152.685562
126.288033
164.201050
135.433960
172.135529
127.769119
139.386444
134.269897
138.348068
147.864120
128.440094
153.172516
132.455994
168.753265
162.293610
151.149567
152.568939
153.505463
141.944717
127.063454
151.060776
163.917435
122.992195
165.929321
133.292160
141.448059
142.006668
138.138519
159.287750
162.216354
142.434265
151.878433
163.294250
149.599930
143.938126
149.404266
162.724304
124.053535
130.966263
148.195877
137.822998
151.636871
140.689621
136.146759
161.041138
163.851639
128.619125
140.185608
112.112823
108.197090
139.790527
-25.770264
135.339554
-173.166183
149.456680
-176.971649
151.359314
141.610657
143.972977
125.922234
131.788773
149.685043
150.255814
173.092331
-163.690186
135.751328
98.672501
11.231104
13.884155
37.568459
24.976696
-170.700577
92.214096
146.388321
153.262970
144.323563
120.799950
-13.657041
139.693665
138.504044
162.723679
170.929306
131.666519
-25.478281
-44.040951
5.474787
-31.398726
-0.838368
4.083126
-30.078926
-37.774490
11.876801
15.198060
5.058575
147.880234
-1.559469
-0.052339
-4.603726
156.404480
154.024597
122.171776
157.654861
153.168701
159.451920
150.143234
167.133957
157.458527
153.029266
156.189682
147.423355
148.756424
141.977448
134.693573
153.523560
148.081863
142.424408
145.436508
133.735748
148.826050
134.439148
136.649353
-121.918404
10.380667
138.695511
-90.530579
136.617493
158.842209
141.296082
8.548882
-5.236260
-37.208324
29.530577
-41.408978
155.489029
176.668961
144.556824
-50.117142
8.237377
11.868268
-41.256104
-30.830437
-10.809298
-41.732105
6.781220
147.433853
-15.263695
-38.104481
124.858749
132.291687
157.143463
156.327682
168.353027
176.027267
155.590881
135.333054
164.722946
160.033707
144.793274
141.247833
144.883652
135.582855
154.704926
135.236420
153.333588
138.934677
165.213257
148.707855
146.537994
169.202255
154.021439
153.750870
134.006058
153.838043
151.982758
140.820236
127.836929
166.984085
143.759979
159.521103
143.298050
152.319809
-178.046844
139.596786
142.729172
144.792206
135.823273
140.068604
166.749527
143.970062
146.593994
146.143356
162.622437
145.771088
144.861008
141.104126
151.286530
135.578064
135.895752
168.914474
135.287445
128.483276
149.632797
137.975662
168.211472
-44.562080
15.325930
2.555812
131.212051
151.472488
135.585464
142.139664
171.772644
119.999367
153.748749
143.633469
149.246429
159.337219
141.267548
153.114395
150.849365
151.364319
166.749222
164.414688
152.854401
-87.682137
139.738617
149.166824
123.970711
171.475464
144.953812
142.609253
144.943802
141.780182
143.486023
141.487686
137.515915
132.043579
147.906906
142.280426
136.527893
148.128464
158.475800
156.986359
135.509491
147.735458
144.884308
137.589188
123.967094
155.230606
143.442413
143.151062
137.631439
169.389435
169.015656
148.879913
156.580063
148.600983
131.915359
163.639435
162.853195
154.405228
142.083008
-41.381527
-14.653794
-22.646185
146.669342
146.622467
158.350571
162.777740
152.358826
113.126030
114.289314
133.806046
154.916306
144.822372
137.069138
136.739746
134.938522
-11.717932
-12.027917
-28.247734
-10.435148
-30.464428
-37.921844
-40.723698
-12.643156
116.733131
137.169968
127.340317
150.054337
123.311119
166.221817
140.099854
130.264999
139.275848
144.693207
-42.859119
25.483034
-47.679054
-23.034086
-1.568852
-47.747574
31.075809
-2.467755
-6.960663
159.107620
142.474258
173.591537
142.477524
158.116333
158.010010
154.141495
132.373077
141.787979
125.117546
145.585938
120.208183
172.161499
136.250381
-177.025467
159.321091
171.740448
160.937149
137.315262
132.961670
141.821274
137.725235
143.278397
20.660858
119.274139
163.485062
133.129135
106.390602
152.928192
117.222313
142.195770
136.505173
145.463928
151.912170
-3.564637
167.628860
138.841187
164.981232
132.491592
144.431595
156.533569
128.752914
140.126129
157.937500
143.652313
145.948212
160.093094
157.447510
140.734818
152.941498
143.854187
125.306862
149.897842
122.695488
159.956619
121.488487
169.536560
145.391739
142.768265
119.095764
128.071472
-35.695839
10.711345
-22.473269
1.616889
-32.054550
138.149689
143.618774
156.038956
133.334686
154.879333
141.174805
150.467438
164.551926
118.644806
137.252045
140.765396
150.452179
169.888504
148.629425
141.404968
124.919197
167.742554
169.990646
117.277596
155.141739
137.182022
134.714355
163.064087
121.710411
128.761688
130.676239
171.497498
149.026154
-177.738068
49.967651
-120.244774
-173.319092
154.516434
-127.418152
-177.798233
161.411377
-141.684753
131.468628
164.758438
150.687454
174.758499
156.359024
162.603394
137.969788
150.355179
168.033386
148.952423
174.459442
131.677917
166.904099
154.511307
134.364487
150.205261
153.954025
153.975677
138.930008
124.703896
145.916824
131.526764
164.206467
147.173111
11.580444
148.633743
152.687973
131.874741
145.360550
154.587433
144.380875
150.927704
150.026825
146.038483
120.018013
169.503082
128.959442
137.392395
131.508804
153.873398
145.670517
126.460945
131.328262
142.206009
140.148727
156.841629
162.111664
138.316818
137.165039
138.189331
15.767105
-52.770828
8.490423
9.652149
151.096863
148.368073
157.574860
151.554611
143.984665
115.804634
-145.903870
7.453536
166.432358
-152.239059
171.302765
-136.288803
-164.379837
-139.877365
57.991470
-142.563171
-168.844589
-146.721237
-152.522324
94.714455
138.047379
139.527603
124.155975
137.200012
158.599121
124.622536
145.947266
114.933319
140.871170
165.081039
143.475113
141.352264
2.270727
14.717122
28.250290
8.340966
23.458700
-22.145170
-37.552170
-56.936977
-14.442219
-41.543362
-45.602173
136.514084
146.166245
137.443146
139.999466
132.193130
144.774918
138.665222
156.215347
-176.854523
145.141403
146.039917
138.287369
155.747131
137.540848
130.996399
127.238182
141.760284
143.748291
131.209595
143.516220
144.672119
145.305450
138.159988
139.047440
144.957199
158.765594
157.112198
175.742722
142.030579
151.843796
141.745865
-8.696465
-44.799152
-21.046383
-17.230478
9.332941
153.307053
156.481079
-11.989838
-4.220996
143.072159
122.376762
156.989120
-0.518510
-11.370368
4.312933
7.824258
3.739264
-20.623058
-24.054764
-46.505211
19.612368
-49.133720
128.869003
160.012650
144.422806
-31.297844
24.615061
-6.074960
136.963913
140.530945
147.899002
87.343620
171.532608
159.772629
145.923798
138.008087
64.478905
135.405472
152.552902
177.246277
103.836060
111.344475
154.186752
155.168137
169.238144
141.539978
126.756638
137.517349
134.480988
132.335068
144.334930
136.845596
164.592438
148.473572
143.634659
135.087402
157.087814
163.465134
164.050034
135.584015
128.854919
146.892441
164.202911
154.203186
141.564972
155.029587
141.613480
141.645569
124.010345
139.879074
130.208923
152.517273
144.187775
102.540703
139.957413
59.258007
22.337097
-154.384750
21.366508
24.835836
116.351379
145.199570
137.192123
149.279907
144.655228
162.335190
152.232498
146.254990
136.995239
145.106308
171.499207
126.137863
137.161942
176.685822
162.060822
157.864395
167.569305
164.125687
161.809692
162.417709
127.856148
163.746231
141.117523
145.690872
167.111404
145.724380
127.108559
141.038574
152.676651
140.527069
129.957062
116.796204
146.614090
155.441406
146.447083
136.806412
113.314194
171.214096
-178.306961
164.782928
179.760971
159.188507
145.847000
152.695801
154.247787
146.918274
150.677658
155.721130
144.931976
23.818321
-56.538692
160.490723
150.686783
150.340973
151.295197
153.784195
141.813141
141.566666
-5.361254
142.700272
121.797836
152.240189
139.309372
133.697906
140.546646
121.344208
147.170959
-3.675516
141.405975
158.929672
139.864456
138.858307
160.117691
141.905655
120.803963
159.368256
153.427017
163.235840
3.549444
-36.779682
159.924255
-161.750366
161.126923
144.648880
129.295883
146.894272
166.625229
166.607101
158.962692
-152.622696
143.297836
138.757858
4.188532
148.269958
157.104279
138.327652
163.987961
128.486145
150.871414
134.336105
143.958603
105.172775
161.449631
145.432114
155.519058
162.442078
137.579269
-26.746496
28.359943
23.232037
-46.794415
-21.649040
-39.373161
9.170783
13.685852
-1.288312
-19.881289
-2.065733
6.454670
175.053864
132.920853
155.921646
139.232681
163.361816
155.998779
158.835114
134.059814
144.009033
140.084732
133.039230
126.855919
153.489838
144.997803
138.663712
128.527740
141.295822
161.537277
141.409653
134.867630
152.760681
144.906296
124.844597
162.842621
142.244583
159.032822
144.498047
146.792511
140.219101
138.182175
-20.330967
-4.195726
19.802347
-0.461825
16.587166
-33.623268
-7.189273
23.821730
165.278763
154.821411
161.577103
144.819260
150.542648
141.094513
177.455551
-171.977417
148.742676
-162.229446
127.626793
-128.291290
160.250793
-160.053024
147.007843
-148.308090
119.117020
-88.927635
-134.172501
29.212025
24.406160
22.360897
31.797480
139.202698
143.497131
129.761475
152.163116
164.216064
153.266312
160.021057
134.470947
-6.631494
118.924362
138.012238
155.713364
137.328186
126.213448
137.517975
66.204781
148.325562
154.085251
148.234146
131.980209
138.316788
129.459991
123.511848
152.175507
133.007278
122.538193
142.126236
140.990402
154.747177
145.435013
143.940399
142.979279
-4.610657
12.076673
-5.405300
-34.224369
146.815628
142.078705
150.443100
157.275604
32.226315
48.088516
43.426395
143.810349
158.327499
145.878616
148.987076
137.864243
150.845840
137.146347
101.393974
126.705360
156.631577
131.964432
121.352623
137.550461
134.074112
146.120682
146.701752
163.048538
119.341537
153.778198
134.765747
133.131027
138.589157
141.535538
156.432846
-178.245422
125.833412
147.482651
156.957962
133.672913
-47.653423
-0.157017
-45.089466
4.970905
-3.053835
155.398697
172.793594
137.421387
132.397369
143.445175
179.649445
166.134598
134.244736
148.116409
141.162643
121.041054
164.381714
149.726913
154.031860
159.129837
127.078217
159.562088
-8.747048
158.644241
151.077866
166.445328
131.548599
136.406464
136.974213
146.708710
142.824936
156.074631
162.286102
111.592361
153.474548
118.828949
130.333771
164.214828
137.472244
155.390839
153.177658
118.797798
150.723145
161.581436
137.448563
168.585831
140.419632
149.887054
157.922073
150.148071
174.448990
150.170395
141.427277
144.991898
0.563018
152.277252
177.244934
156.458664
135.414551
140.722595
125.062164
138.713455
169.093689
-26.716583
7.485296
-45.429852
-23.041426
121.063774
132.738403
160.704651
139.477859
154.294403
127.251694
169.226227
160.498642
137.860046
147.152222
124.484550
145.312424
177.247131
135.387161
148.995682
142.915268
126.546867
145.754654
147.023483
148.192719
122.878494
159.397720
161.179489
162.517319
38.008766
-27.821732
-23.069984
-21.706694
-172.697464
146.136063
128.089844
134.137909
161.809692
153.655853
134.328537
18.252390
-112.824448
-167.039566
-139.303726
-139.299713
127.082794
151.177902
140.763229
139.825104
164.588638
130.405869
142.907623
156.712967
139.296860
176.354813
137.342148
148.355911
144.609146
165.390671
137.098480
151.383530
158.525467
124.866341
154.433594
114.030716
154.209564
134.648041
163.695038
137.145981
143.092422
152.429794
117.003716
149.524124
145.632568
145.347275
157.244995
158.688736
117.295990
121.285080
159.783798
167.933014
151.949219
145.717377
122.891342
143.822662
143.533951
157.040359
153.418625
149.195404
134.194870
158.858978
168.727432
155.998688
150.172256
118.930267
144.391281
155.895035
136.439697
153.423248
172.177933
113.476425
154.991028
146.406876
148.310806
149.292953
-176.554047
145.903214
169.744446
-19.520061
-11.263374
-44.008957
157.536850
145.028320
139.479263
155.571075
153.682495
132.980988
138.711273
152.161484
132.815918
135.472717
152.029221
157.440750
132.502792
-50.960270
-14.390656
-41.590393
7.012519
3.281038
147.878250
172.695435
127.622681
-178.146805
144.941422
-30.522232
30.773975
15.296207
-37.170315
10.486328
10.533977
-1.736298
159.369232
144.737595
141.657669
142.473907
147.454529
148.011597
-165.541611
174.371216
161.711273
144.668564
164.014572
131.384323
172.880783
-41.503422
-25.766838
-0.527861
172.091690
118.661827
132.612976
147.327789
133.491394
175.941208
125.845917
13.316751
145.147537
162.821335
130.233627
139.568619
126.492104
145.756699
134.935135
142.518890
143.376297
147.372360
162.754913
135.932922
137.517334
167.581238
141.801575
144.912216
159.553772
151.522324
123.632889
140.674973
133.810883
-36.067070
3.877675
12.452052
-37.618568
-40.227455
2.777349
0.434763
149.217484
165.669327
136.850449
137.795486
129.946747
151.114609
144.487366
146.932312
155.695084
155.849670
123.840614
129.404129
126.556374
140.930710
135.730011
115.428062
-79.140953
144.729767
147.092453
139.689758
156.184662
166.796478
163.722046
146.816452
155.304459
169.631012
162.363663
138.631073
137.593948
163.332382
151.098557
160.368851
143.671509
152.070786
129.130447
133.847137
155.356293
124.304466
137.380005
160.540970
151.731369
133.674973
16.468006
-2.852041
3.036993
1.665304
-38.636429
3.806372
19.250572
9.234610
-20.142876
-44.720524
-33.228619
1.446045
136.022964
141.441574
162.099319
155.994766
146.380585
144.808807
167.213608
148.264984
138.612061
129.035294
125.304100
142.848694
143.398010
122.287468
167.288681
136.714691
141.359253
156.606567
134.485138
131.800201
173.081696
132.389206
1.617010
-41.470406
-1.823489
-34.113934
-19.841724
162.695358
147.233841
1.450909
2.218673
19.822670
-18.855019
-16.446222
172.227707
144.872253
120.638634
111.438011
132.374054
137.570572
163.816513
139.684570
142.546906
120.403168
154.405121
143.568588
152.219147
172.395721
146.867233
151.645096
144.386230
120.912727
138.694138
153.817795
154.058716
108.251923
167.690598
135.019424
142.706223
123.919846
158.477234
150.201141
149.790497
155.116272
146.544189
159.741302
147.086258
168.160690
152.156601
152.605194
156.737335
138.091995
126.471222
146.628204
149.227127
148.218430
150.779526
150.511078
144.037811
171.114365
151.019714
132.941864
142.428391
143.219208
143.244904
137.829834
137.390350
178.324493
157.658508
155.507339
128.139282
134.703842
166.007629
136.829361
129.785461
143.412003
156.994049
149.114975
160.174133
-1.144663
-2.022940
-49.061520
155.950699
146.075134
147.320251
153.346802
160.326309
147.368134
141.396362
167.060928
-37.876568
12.951862
-36.929550
125.268066
-31.964485
110.733948
147.715759
127.390892
157.485214
144.168304
128.904953
146.044815
152.363541
152.948013
142.596909
136.275131
153.666031
128.767059
150.159485
144.734741
134.747925
158.631119
130.194839
172.534927
116.069344
-45.483185
-46.567680
-13.322058
-43.319748
113.294937
138.262939
150.576691
154.259125
145.095520
153.039810
144.288971
134.307510
154.963043
143.389969
159.174835
164.037766
127.995193
145.159409
123.380463
136.350296
151.452164
129.897247
155.573700
149.109024
152.903915
153.786453
170.501953
146.553757
133.684601
137.800095
138.813202
135.149200
160.006851
146.297241
144.579941
139.303833
159.406540
143.145584
143.771912
144.328873
150.505981
126.135269
-177.924225
144.527161
123.535683
138.158447
141.316010
146.129959
150.054626
132.491516
119.595924
143.598862
166.414352
165.693329
150.528412
165.413544
142.086105
140.267563
106.548553
144.846848
167.587173
144.060562
143.334412
177.619186
142.739471
131.190323
122.902130
146.657288
112.277023
94.541145
144.392456
148.889328
152.154114
126.061600
130.030182
160.338974
136.213501
-159.775513
161.702652
147.550323
144.270950
127.515182
145.102997
146.190613
-17.263905
-17.215727
120.872414
-176.618866
-3.168050
11.560080
-20.818316
-46.784996
-55.242233
151.198456
179.650009
124.856384
137.618912
137.689865
165.260132
142.543884
152.033478
134.644714
140.713638
158.784103
131.817627
144.317627
163.264893
144.290283
136.567902
162.429443
124.427925
155.665482
157.475723
133.546753
141.865768
148.098175
156.368942
137.911423
132.857910
147.772781
157.949142
110.843094
144.272217
135.532959
137.435181
161.051315
120.032646
140.959152
154.039429
166.613831
130.564407
146.538910
134.586975
116.626976
133.424774
145.507874
142.475616
126.131020
138.488464
142.705109
174.463760
135.646805
131.369934
134.253448
140.772552
11.175437
-15.672100
57.431095
140.067871
152.599884
172.802811
134.925323
131.117294
163.817093
145.517822
144.543274
120.051552
161.003601
135.721085
128.084808
15.427981
26.881121
2.959360
-12.271458
-37.540882
138.220184
143.067169
159.361786
144.855164
145.601181
126.068756
-166.044571
151.460663
137.988586
136.100449
142.274414
133.953094
-3.775431
7.666235
15.737821
25.271345
-47.360847
-27.068424
-19.769245
-17.359825
-20.955627
-26.999840
-12.028015
-4.590901
-39.650692
8.260062
10.913020
-7.341176
-23.578846
-23.810167
160.517059
102.921494
161.477692
160.844833
145.892334
160.935669
157.926041
136.624313
147.400345
132.508469
139.288620
153.801987
170.403412
146.208176
145.177704
140.235245
176.929977
119.791870
129.707245
131.805862
128.307419
129.692963
140.391830
135.467896
158.125458
142.797806
135.002228
159.313309
132.080032
166.218216
163.119049
143.060410
105.251862
137.780746
135.331512
155.332230
131.080399
131.905823
154.792480
138.771194
164.854370
157.455566
177.700912
149.411957
160.022583
151.959763
161.267990
145.170410
162.662704
141.904449
-176.239410
168.348251
144.815750
135.312454
151.915283
131.421326
122.651855
-174.911789
161.169876
-172.719330
-122.275513
138.047028
143.035156
143.993240
170.126114
170.371857
121.016220
144.684372
159.432205
154.599121
-42.442600
5.321597
1.081370
150.484360
140.012573
138.931198
169.703262
149.357590
116.340790
140.020996
61.373131
122.968216
177.537476
171.527390
-177.895294
-146.448364
148.797089
147.844955
141.783371
-179.472870
131.752670
154.221817
162.462128
125.142487
163.224716
149.255386
156.843765
111.973434
165.037399
143.844315
140.866776
153.995636
155.445755
142.982742
131.919983
144.811722
150.334579
149.974533
136.882965
154.030472
131.861526
-15.468163
-29.370455
10.591228
21.543644
131.578232
133.727905
163.133392
151.140549
141.612732
145.647949
139.451340
62.604404
161.393631
146.235184
165.251297
151.760696
104.976723
14.529514
-6.350823
-17.807085
-0.000000
-30.105181
-39.055695
-5.221684
-0.039565
-9.689556
16.311333
-41.061966
5.749275
-0.225554
11.463429
-36.079815
145.399399
144.299698
133.601044
144.006577
135.285721
128.004166
154.705856
126.935768
110.799416
159.042084
150.258987
149.676331
126.844955
119.055054
157.877625
135.650604
140.110046
145.873611
146.196823
172.360352
154.889740
146.360275
150.400040
120.403389
133.951096
144.539047
140.807968
136.293259
156.518860
141.065628
151.319504
152.224548
128.143173
165.909683
131.502136
145.386276
102.514755
127.106384
135.106705
133.780975
155.183334
150.758026
134.761322
155.668411
154.904007
151.035980
143.581116
155.202576
147.352112
132.463562
152.777008
150.174484
173.837784
147.909149
119.749031
159.753555
141.859955
150.390808
125.010216
117.647514
156.982315
-174.908249
149.991577
137.880981
135.389938
147.096619
164.704681
140.321655
166.585785
156.075882
139.843735
138.325668
129.809647
148.501236
162.379532
152.823227
147.619446
142.273102
136.582840
147.261520
166.053085
139.151047
170.284637
133.465851
171.340942
133.382980
152.889236
145.886902
140.472534
156.589203
141.182495
147.892471
133.698486
164.718094
163.932541
155.510925
145.303192
158.626923
-20.470388
-38.944366
133.885101
134.848328
139.430222
133.439957
100.405457
128.600037
154.016037
133.676010
136.912125
144.741135
107.512215
107.493309
155.577499
167.811615
-24.302559
14.759126
8.479800
-15.833354
27.615568
16.060165
2.544760
-23.584661
-3.188868
5.532047
21.814516
-40.176033
-12.474191
11.703378
-24.400450
-47.890785
-16.348354
144.304108
132.086060
-32.746162
9.318546
9.923152
-33.727383
86.758369
-72.596138
-4.539456
-50.926624
140.495911
148.822189
123.736641
132.614426
176.560471
130.174362
135.901184
128.592697
-5.050280
23.264585
23.949684
-30.168230
-40.988674
21.134106
-6.105572
139.968201
-34.367596
-14.465070
-38.002735
147.644455
158.122589
153.457275
138.620377
135.661209
-5.198216
152.912430
156.959946
162.196854
153.244720
150.115448
160.470108
146.481934
144.081711
45.404575
126.335449
149.841904
3.557324
-42.238743
-2.491750
-38.199482
-45.974461
8.171736
16.592058
9.517294
-39.151489
-37.187618
-37.122665
101.326820
134.113007
142.035080
151.673035
124.276299
142.858994
125.928780
136.531982
145.179794
159.792847
143.654144
149.476196
155.682983
105.494934
154.821289
137.350967
160.175964
157.222565
114.903336
152.250473
23.669973
144.671448
145.670792
138.011780
152.106125
118.995163
135.903061
148.634369
149.234726
-172.438492
147.690094
116.568069
112.009438
135.251862
127.135056
155.034668
156.292343
149.617676
-174.630920
158.987930
113.363892
136.341309
153.599533
146.105225
143.274796
165.312775
140.822998
142.999344
134.931625
170.593048
163.575790
-7.789008
-23.367754
150.665207
-5.947716
147.345184
149.013184
153.195679
136.184647
151.974869
134.831009
150.994873
168.364120
153.539581
135.059372
175.181046
139.913025
139.188278
150.950180
134.136688
153.323975
149.669907
135.619049
143.012207
-42.712601
25.602695
-5.304115
-35.942280
-9.040854
28.787699
4.948982
26.680328
-7.227865
-21.854166
48.173561
139.128128
147.556946
151.999512
15.697391
20.744005
126.630119
148.494003
121.248840
150.131393
179.299454
132.714874
151.873489
153.856689
176.295654
147.020859
-176.746277
131.435684
148.753098
147.184875
155.060684
19.326912
14.762785
-23.591667
21.213110
4.380879
138.250122
140.608200
143.802063
149.108673
159.997284
145.099335
143.747437
159.497070
123.216118
130.598663
156.529541
156.190979
162.313766
173.546402
168.129700
160.718658
130.402344
174.313339
137.342590
152.177368
157.553680
141.502365
152.540344
168.698212
159.510529
99.191467
146.720963
169.486206
155.974869
0.055953
16.200239
142.824829
148.018753
135.872406
154.943420
166.699966
162.774979
149.893570
144.112061
157.621613
128.260925
174.482971
-35.130112
9.486863
-24.792881
128.243729
139.212524
136.990402
142.115967
130.351852
136.744141
158.439758
159.162064
105.597939
135.364929
143.715668
117.898003
140.308517
133.840195
133.286682
158.775284
-28.423031
-44.299919
-25.794243
38.009930
-11.886223
-27.059298
-44.619850
-7.564910
17.351353
-31.838488
173.043076
137.371735
144.517563
-47.814552
11.902775
1.064960
-43.974899
-10.930721
4.513535
-36.128197
106.710426
30.241890
-132.446320
-143.335449
31.694166
-155.575668
150.371231
-178.862183
-131.270874
18.797138
87.298347
122.621590
164.105179
114.477074
145.267731
153.121719
-16.013536
19.874802
144.939972
144.478760
128.996414
148.460693
133.879227
173.841736
150.184189
138.531235
143.977310
134.078903
139.896011
117.564980
117.623718
138.270370
136.041473
145.927032
145.422638
139.720657
161.399567
140.231049
142.165558
157.074905
-6.706335
16.596447
-19.901304
-16.239668
137.480835
160.998810
142.208817
153.577545
146.047195
151.194092
155.351364
146.812897
-40.063065
-10.255263
-7.205001
-11.187747
-23.205269
135.734695
118.607086
-11.568359
11.604984
-32.240520
-10.465085
-56.861801
152.364441
142.285614
154.371338
162.884445
-41.281776
150.408676
154.569061
149.646957
128.215103
147.371460
158.000900
152.481583
146.055786
175.838562
157.295319
147.090698
133.173294
163.204025
125.813004
149.065125
135.057953
158.746201
149.070175
131.024933
149.054581
5.898970
139.499557
149.824387
133.837982
163.540573
157.145248
149.544220
165.936829
156.558273
143.698563
-48.441166
-43.574123
142.446564
134.337769
134.003281
138.024384
-141.427795
153.515182
154.409058
165.164337
131.463211
109.743301
151.129791
128.528244
148.047791
140.720169
142.442078
151.043961
144.284653
151.908859
159.688309
146.908569
124.966606
131.278137
-3.403005
11.319988
136.025894
152.373901
145.621826
133.528931
6.022067
3.384429
-12.574617
-1.821556
130.846344
145.867050
157.557526
128.156998
151.173767
140.723068
157.545303
120.734512
143.685745
141.168640
139.541489
157.742767
147.319244
140.477112
10.037325
-12.679117
-7.750814
-35.966335
132.451752
171.412369
149.905807
130.122772
159.943863
139.952118
142.908676
167.910645
112.388916
156.294724
123.744843
127.266937
129.420135
122.605232
137.648453
144.955734
86.152748
45.986595
15.757401
147.649124
148.898666
132.506439
144.213898
165.487442
141.551804
147.582306
145.975983
38.564896
124.417297
-153.308060
31.996517
-13.253635
0.044235
-29.849035
-5.329986
129.169220
154.722076
153.466492
155.157684
152.159058
130.879654
136.225952
148.540939
141.772079
158.075821
156.705643
146.408249
160.528854
147.525513
146.575974
133.352753
127.638664
175.161819
145.329178
140.615860
150.480270
21.773106
135.987289
121.073036
122.431595
144.442947
128.108978
157.429291
2.125780
-21.419613
61.980774
150.984940
143.671249
149.207550
150.975555
117.666435
145.105530
170.176254
146.928223
149.278458
158.379501
137.730179
118.718269
173.649750
146.784042
173.076431
127.761253
133.941330
150.005981
150.971008
140.258118
149.088821
140.824158
150.624725
138.916458
148.938858
139.194031
174.888138
151.486664
2.587323
15.824678
161.681351
6.104801
-20.740931
-49.502544
-6.075315
-34.974232
27.712273
143.797882
165.020218
144.936859
-180.000000
150.484711
165.327682
147.568939
38.673576
-137.480606
-144.973740
57.801136
14.653835
145.716919
159.361343
129.394806
149.450180
152.662964
135.841476
156.941559
140.717255
136.017685
57.728401
150.361053
170.013840
144.578262
-23.316841
152.202377
48.699684
26.531147
153.271378
-165.137726
-172.070175
-158.208374
-122.464523
-172.942413
-163.466888
-151.883926
-160.826523
31.171335
139.736557
149.560349
145.493759
114.747978
170.507828
158.717072
153.361908
141.076736
158.311020
113.876694
128.178772
164.694260
125.563675
132.259537
166.074677
137.743301
151.826248
167.254837
145.656021
137.642700
131.789124
134.656952
164.771744
150.984161
147.099915
150.304245
142.667282
2.102916
-47.887627
129.633591
119.157272
144.565521
177.134048
126.779655
125.788963
136.068665
158.157028
174.443024
170.193329
159.177444
34.005531
-159.002853
-173.702377
115.914314
-138.843948
33.825733
158.153610
142.123398
119.338264
154.014877
155.659775
-12.054748
-54.165947
-36.825611
18.019943
7.849255
124.933876
137.085327
149.450882
122.302864
143.352081
137.104172
6.274043
-27.011135
-2.988258
-47.253506
-14.469895
-13.792303
-23.247831
-15.017910
23.309971
-19.187912
153.276688
146.473907
146.600357
157.060455
154.589981
137.329712
1.041738
-21.104267
5.607416
-1.123091
-43.043018
133.875076
142.991028
110.618553
127.907127
143.460892
148.716064
133.020905
143.188660
159.241531
126.031242
153.408035
128.515945
149.780182
143.620209
149.838135
136.839859
130.723480
141.583801
147.738251
116.754280
-27.679333
11.684657
-36.441879
-47.991402
137.141403
126.622574
139.158463
114.346458
106.840736
140.152435
166.836258
153.158371
148.780487
148.300858
157.455994
128.437927
151.208496
165.363632
136.859619
137.621887
143.654190
164.401352
152.446365
173.054703
144.236511
159.784958
97.739334
150.941101
153.897339
150.850327
134.351181
140.031738
156.391830
134.939316
149.796738
136.365295
147.735916
166.529449
153.982483
146.374802
145.539200
-27.834446
-23.173216
1.421064
-47.704948
14.769282
3.096297
152.251587
120.781616
158.675491
160.435287
133.592514
152.499222
130.129242
138.934540
153.325989
162.398407
117.714355
139.541367
161.384918
129.672073
-128.618668
-20.104401
-56.423576
50.631306
-2.798623
2.946366
-3.366506
11.917271
19.556067
24.352922
0.541041
-9.998355
143.028412
148.865219
161.957153
145.422531
156.988892
162.086456
176.872421
160.958160
173.039383
-38.971058
-44.470562
-11.257586
146.509415
140.800751
142.616379
139.207596
133.505997
152.464386
161.900162
161.865463
84.566010
7.642210
-29.280996
-45.239407
11.801880
-47.172150
140.352509
133.479996
159.215973
143.373886
143.134338
143.014450
7.251009
160.495285
143.144348
147.965912
159.398224
140.300262
147.786469
136.864212
168.541840
-174.997025
157.900467
135.865860
145.576874
-8.567425
24.755228
161.685104
166.195801
171.284912
129.226715
137.665283
160.807266
154.469025
160.781891
158.664719
149.558578
122.004601
152.625214
162.914978
121.276543
145.392487
150.379364
127.606300
128.720261
140.087448
144.437943
3.152004
-2.345435
-43.516857
158.733505
144.171646
154.880783
154.152313
152.464722
124.236038
172.045853
163.758682
157.227707
-30.857201
-39.733273
4.965502
-0.980586
11.937017
-3.207905
146.901443
144.809662
138.550659
128.235092
119.506691
118.784645
153.708267
127.775345
132.295212
179.324783
-175.605942
162.036621
147.155441
155.564209
145.066559
160.874603
137.692062
128.007950
139.123001
163.600235
145.223877
6.960099
14.142458
-45.770336
4.429697
-19.323826
175.689972
139.104141
-178.430878
123.853180
166.666656
159.099365
123.171745
142.400681
141.545502
140.581039
173.174362
133.450714
141.399506
128.403778
156.464615
153.083176
148.117126
174.956390
162.943283
130.961746
132.314880
145.097382
148.939911
129.425522
138.630249
139.662277
125.317474
110.613846
149.886337
123.944252
59.169018
136.238968
141.497421
169.416306
136.836853
113.077927
129.084442
139.992722
-49.425476
3.896918
5.336011
3.247994
145.057953
149.015549
117.950844
146.700394
127.071838
157.438400
-30.803663
15.491439
1.211439
-42.804909
78.284904
134.700943
137.338394
-13.616556
-39.777504
-63.705753
-17.628954
-18.232971
-33.655579
23.225586
-6.296565
142.082275
149.838470
150.054001
137.809464
154.820770
160.249603
142.898102
161.699783
141.977356
142.993271
138.297226
138.902908
151.601730
139.804886
149.483948
142.236099
158.194046
-25.718121
145.121552
134.285645
170.122101
146.999161
143.173767
152.600937
142.383682
175.978043
-38.987904
129.828125
151.379837
165.391220
-35.417717
-9.499990
-46.875671
-6.035528
5.513275
14.694521
6.666798
15.645822
-26.690062
-33.163956
9.909905
13.462852
-42.815681
-34.950684
3.932783
116.929993
135.505585
155.464294
157.021454
141.791031
147.434265
161.052460
44.839951
-5.649549
-34.711014
143.327332
151.256531
125.517632
136.711136
129.219818
121.529930
151.293777
131.991165
137.912903
143.132126
165.296341
113.935318
143.856140
149.879150
136.289703
138.564713
156.237625
-46.439957
8.108230
-42.032112
-5.642085
47.542950
-43.004284
30.685863
161.094162
126.129257
174.057083
161.029846
146.447525
132.287964
158.414963
137.070740
38.695908
-30.271534
168.025345
-14.694224
151.111389
140.993729
145.002869
132.306274
141.726669
138.121735
145.434280
140.454468
153.060410
140.201782
18.896145
7.913336
26.335674
165.497131
151.214569
138.099945
163.075226
160.083832
43.084534
6.305308
-127.032005
-155.816025
-145.672668
63.302887
88.802757
107.754120
159.507782
134.669418
156.615906
135.075531
149.896164
132.757111
153.286362
140.806686
142.834900
136.743942
131.187149
101.745979
141.148834
161.928223
140.412613
173.619308
-70.954979
-38.545834
-17.896141
10.621360
14.210743
7.292774
-6.898589
-30.091944
-42.869930
-0.088469
123.294029
134.752563
117.370758
-178.868744
160.180847
145.419449
141.065704
153.511108
112.402626
133.691376
138.686462
139.326019
-27.871939
-19.226206
19.327726
-42.348377
-13.626011
17.596054
101.519623
147.612900
160.511063
130.968216
145.491989
148.355576
116.367897
132.932037
125.089310
168.636032
171.552902
160.267761
153.825241
109.939133
134.456177
144.130554
93.884064
-42.804565
4.926287
-34.701817
-6.181964
-0.980985
-10.902121
2.656160
-49.918327
-47.003887
-2.244284
151.839355
156.332947
145.595230
149.958237
139.173218
137.129837
139.388199
153.923370
138.005554
108.955544
-8.343413
6.168598
13.301635
9.075865
26.596479
-15.649317
1.331192
-39.463596
129.706009
151.170731
165.251389
-23.565491
21.910894
-28.520065
-51.851227
-20.220493
8.120279
6.322667
38.509174
-24.859333
28.208832
-10.682016
-27.940790
1.377572
-2.621743
-6.598171
16.419350
21.752483
-32.056202
-35.746029
-17.825703
7.954580
-33.740570
-5.724780
29.259872
143.630463
145.055267
152.434265
147.257584
143.067169
132.633301
151.140518
157.174164
152.584015
122.723793
155.701477
164.582214
115.987328
151.128098
-171.376068
148.614624
149.810272
177.932358
37.377884
-35.188816
11.833380
8.948851
148.036743
-167.213272
145.110947
131.751602
110.699791
120.970100
151.158813
131.996841
137.125351
141.410843
123.797554
135.140015
-154.062683
-145.629257
-139.340317
-143.311478
47.422779
139.945084
123.472221
-177.668533
148.309128
173.763382
125.885078
152.063324
165.517319
138.120239
126.330063
147.549576
142.851868
156.036667
145.728516
153.016586
119.257828
157.227951
166.522263
71.465530
150.215897
138.435257
157.723068
133.025589
144.128479
150.764832
126.606644
165.431198
162.895294
149.162842
137.881821
170.474548
154.088104
134.035477
158.616943
170.138138
138.277328
155.358932
143.802505
144.524658
165.221878
135.808655
-28.604115
-0.925561
-37.999947
-0.524887
135.467255
137.670303
140.748886
154.455139
166.558075
150.412308
144.401962
-49.729584
-45.905403
177.433548
133.569504
143.550140
149.578400
-5.026053
-7.817809
28.776052
-35.954918
143.704330
126.641396
162.448181
147.722290
135.898758
156.042709
178.207123
10.702761
-5.231843
1.897336
-26.089848
-34.591148
-24.086983
23.374176
4.195493
125.129456
2.091063
20.943573
-53.197277
-28.205284
-42.789097
-32.946213
-5.159246
-2.887307
20.309607
12.624543
-15.400551
-43.388054
23.879913
8.224592
143.305771
142.697449
141.719635
143.410202
144.508835
140.955963
-10.872268
-50.366623
23.095236
-42.932545
6.947237
10.449731
0.508989
-49.730995
17.860689
-37.142937
-40.919144
-38.277641
16.391697
-4.808031
-7.239148
155.276825
141.229996
157.211914
117.549171
142.935547
131.738007
135.063766
140.467300
147.364243
152.045731
113.584412
169.670624
149.569794
141.804108
145.367859
162.565460
173.377136
128.883667
146.499496
5.476219
-18.163250
44.960899
-16.533812
140.198837
133.981537
147.894455
174.947861
118.584030
146.202652
145.727600
154.800613
160.316940
169.095947
142.000229
138.179398
129.124527
161.194183
129.581314
179.004150
145.996155
166.293808
145.894165
159.501740
141.647232
137.152161
82.578812
150.174301
131.042389
167.499023
145.202286
154.963211
160.531586
-163.407898
-131.174606
-150.774429
-164.079132
179.530594
-146.328949
-155.333771
152.763977
34.210049
131.300125
152.763016
126.990105
125.121788
79.810623
127.536346
149.398788
134.584122
141.068512
134.413498
149.632935
151.924438
143.814270
114.244568
150.412155
154.577225
-160.462326
-166.731155
-175.528427
174.580246
-168.678589
-173.231735
-153.062500
159.624985
-152.028793
-147.580017
-154.858063
44.725727
41.277237
160.616196
148.858124
150.229721
144.384735
-172.791809
122.970337
150.090912
132.975372
128.292374
157.191528
153.690994
143.431656
154.301437
142.071594
136.085831
147.895142
137.479752
147.633850
146.292999
164.216904
104.536301
145.770401
133.013565
147.505554
153.266190
163.629578
144.067688
156.121719
144.235550
131.445999
154.867432
143.639633
-30.311651
-15.662148
142.989502
150.048080
172.610443
154.569031
144.841644
155.562729
111.875420
146.220520
149.241226
167.991852
162.257446
138.264526
142.429276
140.697296
139.458145
120.958488
155.774796
146.229065
143.781509
149.295364
115.209137
125.699707
135.787094
130.703171
137.024490
160.366119
126.878433
-29.525478
-46.981838
-8.533661
11.016066
-4.820076
128.427078
130.853226
-8.541897
47.286438
-11.987552
-19.460735
9.774609
1.630269
-26.566753
-31.433601
142.355881
140.636261
118.070770
128.609116
140.745499
136.222351
163.859818
131.426071
139.098740
175.869232
126.083908
135.899689
-54.935963
164.287125
157.332504
149.311966
123.699524
142.741425
148.333740
153.682312
128.950485
163.188904
139.201538
155.732254
-1.486747
4.458785
-46.870731
-17.244551
-9.209891
-32.957619
131.622253
-28.747776
12.938249
152.438492
136.953232
133.615372
140.101501
160.656921
129.053070
149.796936
117.786140
161.928772
148.019623
154.314545
154.269363
118.498749
145.425308
158.878174
128.905518
147.568085
157.221771
117.396042
130.978897
28.886631
-22.904207
147.399597
175.587082
147.301804
-12.208748
145.525131
25.224329
-38.892864
-5.839524
18.397205
172.935547
151.196304
165.255844
140.142654
140.523560
160.650009
-10.306488
13.449469
-23.965950
20.263508
142.423172
152.342117
166.562698
150.805801
143.360855
143.785904
136.832550
109.169861
-57.431381
138.706451
164.883743
130.430664
143.090088
143.578186
141.201157
142.193069
134.614456
173.646164
145.290451
139.494690
165.411087
131.847839
150.261536
-23.048449
-3.279844
-39.732182
-22.136053
-13.557229
-5.391034
8.899736
31.170933
153.552597
-9.259985
173.606140
144.412918
156.067932
151.187759
147.741974
163.259003
147.266312
145.551712
127.595001
115.400017
165.532516
150.988235
143.587433
143.768646
141.473007
152.162201
150.167679
150.064804
163.741272
175.484329
120.770058
148.347412
-170.589096
154.394821
139.235291
117.174988
146.032471
128.479584
166.315552
152.131393
-178.132385
151.934113
168.576157
143.421677
152.352859
166.232941
143.613617
141.770462
-30.804104
-12.916298
140.577545
173.202103
150.436356
166.408890
143.528107
128.546188
144.705124
127.501167
152.199615
149.293060
144.999496
153.641907
164.184113
155.759171
-27.764977
141.838181
158.658142
156.938492
162.432205
151.517990
154.905289
-4.064908
142.285461
124.370743
152.379593
175.048950
2.789866
-2.522510
-1.642824
-37.610371
155.593033
128.125031
155.993149
143.080765
141.833038
125.973381
147.412491
150.030701
134.258759
151.253464
152.673355
132.309769
134.024261
169.041702
142.453522
165.740829
70.796898
167.383041
164.002457
149.678391
102.719322
162.557968
148.959152
150.564346
137.627655
156.338028
159.137299
160.361130
141.006454
154.341415
163.756546
138.123856
157.386749
142.048752
133.494675
157.348343
146.529556
140.039764
150.297546
-41.363205
142.581299
146.840714
140.975113
147.577240
162.576996
154.326920
142.689667
156.611420
141.606461
138.664001
155.791687
140.667709
159.314911
164.183334
132.854065
131.648132
108.966034
-35.784576
128.492523
138.198120
146.335587
127.899986
158.664398
9.562873
30.715000
-17.697668
-35.739231
-21.679502
41.857124
-44.629860
21.835480
-39.979763
155.055862
163.260925
137.622940
179.734589
120.262901
173.451706
108.612534
124.163612
137.367569
161.906860
165.544510
157.438004
144.627151
122.534103
145.711319
-25.267416
-14.871194
13.299853
141.823456
166.964798
145.323959
148.134796
123.861977
136.096039
148.817444
150.018478
155.953842
133.755493
117.603188
159.083313
134.720749
116.266754
143.591293
130.837738
143.096939
112.933159
124.646957
137.177765
147.677338
168.751801
119.799309
156.272491
127.952110
-44.971401
10.859152
30.411955
-48.166275
-29.784824
5.721047
-34.933144
21.457127
6.656730
-10.334167
-18.854467
9.704417
27.174036
-5.653225
-54.826744
-16.710180
-17.122295
-32.273712
-36.631714
-13.489099
8.084249
142.167755
2.514894
4.978702
-29.540686
-30.716076
147.164902
-3.528254
-1.077200
-6.376797
-8.705292
-2.388517
133.729004
109.020363
147.896912
115.892502
135.431366
121.203751
158.030457
164.970779
3.993118
3.702374
-20.388409
135.057816
151.114090
142.973740
139.471344
143.259308
155.515030
122.549324
135.437592
167.382553
123.429817
134.028976
143.505203
138.752838
132.206390
130.433502
167.791245
140.758942
157.466370
137.433655
149.699280
139.919296
150.417053
143.835434
137.322235
155.594589
149.918976
156.549774
151.746017
144.457428
139.482590
-177.810089
133.302200
117.702591
160.760498
149.708801
151.991364
166.214844
145.554153
134.417068
138.409332
1.298901
-6.033482
9.842168
-4.139950
131.244919
145.734940
131.888489
134.597626
133.147186
143.693207
127.436020
149.216553
139.406845
143.861694
172.974609
121.880798
135.629440
165.586487
147.888855
136.859344
103.354813
73.945267
125.350616
158.421722
146.012085
-33.383823
-3.662548
-37.831089
3.938902
124.209412
174.117188
118.834259
129.757736
146.339996
132.004318
1.368450
-2.604891
-20.200991
21.523968
-17.690893
-8.480379
-19.334082
7.734566
-30.859173
16.452868
-32.733349
0.565445
-33.541206
142.092178
154.231689
138.004166
146.619446
-178.991852
146.502655
145.227158
157.233139
150.174927
138.923599
127.621002
164.443619
146.399002
142.518234
127.766441
127.233521
32.123581
18.768120
-42.093243
24.596895
-5.170134
-40.920830
8.078005
-31.066971
9.723504
-45.133263
-42.420712
-3.712778
154.987213
136.315689
144.771301
-14.540659
-3.072369
-37.844349
24.018946
-17.983433
-24.172127
-11.231578
-33.734901
140.747589
139.346512
149.536896
177.118790
166.039032
134.566925
141.081406
131.770706
139.874374
145.760452
146.775314
136.903412
137.320160
133.554672
159.501495
159.868225
138.314423
157.979462
131.444153
151.890533
154.679794
-3.166566
9.710716
22.919577
20.532152
-14.616949
23.287203
147.741928
122.041092
160.093491
168.883514
138.624527
119.366158
114.712311
112.934036
155.867706
148.246780
144.228714
172.178772
145.236343
158.497971
146.329147
136.055939
164.037338
156.016296
141.636612
-39.875923
154.261063
142.958252
156.838562
131.997009
118.590149
128.772430
137.284119
138.151611
141.285553
26.060781
151.497177
132.367950
136.941818
147.770920
145.616287
153.586365
126.087090
-74.677071
142.637299
114.946587
156.523956
136.477448
151.866394
162.645599
144.689285
118.629326
140.706299
124.446861
148.937164
124.239594
161.044647
146.681610
156.414719
127.117050
143.327545
147.556961
134.806290
126.677628
151.537140
162.703018
-171.039429
153.462845
157.037308
146.158752
142.461761
153.112335
124.730843
167.134003
143.052048
171.943253
136.593582
137.838913
160.730133
118.893982
123.561340
143.246841
160.047379
145.908356
142.062454
160.597076
152.556946
136.315384
143.482727
149.199509
141.275818
175.172653
139.996933
138.346497
153.659744
170.507889
157.311005
157.558502
133.564240
159.170166
144.373825
157.581055
153.931152
-39.097172
-51.185276
13.038868
-7.062803
-177.223480
145.373764
140.484329
-179.553253
136.498871
150.304230
17.054224
-41.757511
1.874506
-26.332373
12.069145
-43.652081
16.344894
153.526505
146.193604
133.799667
124.084053
-168.873474
165.126389
-5.183910
142.916672
139.288239
143.562897
14.808510
146.763458
152.662048
140.485321
47.599483
172.100281
-170.665558
-155.295685
-149.268814
23.337582
173.896606
-143.363724
-150.871521
-152.219299
-2.934916
-145.742859
21.872738
-171.938629
176.484573
17.005739
148.850739
122.092804
152.732178
152.249115
139.523178
174.720901
155.808136
-0.280463
1.992625
3.333839
-42.644848
-95.070297
-42.367352
-1.774427
142.650269
147.798309
147.763031
156.869965
109.269501
155.268814
148.108322
148.016449
141.658798
114.338547
124.318619
166.355911
135.923309
148.800369
166.575256
151.898010
155.694870
25.922546
5.718751
-39.971489
10.120748
17.789354
8.540471
9.254699
-52.592529
-40.007229
9.947677
-33.702721
-43.748619
19.816153
-16.522011
-31.905382
22.467596
11.008127
-35.433125
-9.664139
171.530014
142.930176
153.219971
147.898605
141.058380
-48.230938
-27.783360
146.644424
157.152298
162.506058
166.380966
-7.914924
-6.297280
-38.110622
136.891464
129.974747
172.699036
-43.778927
40.005608
-17.302917
149.647858
120.754883
160.598007
150.190918
156.541885
142.398224
164.417587
139.921799
164.649353
147.797348
160.889954
133.088211
142.429550
158.118835
163.355957
127.372643
162.052078
150.443985
154.477707
165.245178
150.704788
12.210864
125.469559
145.544189
128.544693
143.570465
159.292542
151.721771
133.236725
161.583755
-20.017626
-14.356843
-0.821391
151.757309
148.494949
139.268417
150.498001
172.584167
140.344070
158.644791
124.437546
160.637100
156.241150
-94.516991
-49.773212
169.889160
158.677185
147.716660
167.220184
156.573715
158.797333
160.265366
142.375809
3.509336
8.157211
154.756027
155.504623
151.924942
149.296616
157.138168
159.596725
142.988998
147.932526
120.707123
151.245743
143.204773
155.251755
116.961151
156.059937
141.981415
160.675613
155.861557
124.768669
170.899628
143.507431
167.228607
142.468979
138.254944
161.143082
146.565323
135.549576
148.802338
137.982346
141.797089
160.925415
127.123543
152.862610
171.610596
155.760696
116.738716
-0.335135
156.279953
126.528976
150.032059
134.037155
151.517303
118.370995
162.595566
134.608780
137.441666
146.561752
-3.733447
-48.843102
-25.108276
114.968864
124.413826
169.111969
154.449112
127.669777
135.277100
131.983780
144.409637
163.658783
156.317749
87.591011
137.818054
136.757263
132.385895
157.893280
135.278671
137.892456
127.466721
159.798111
146.887146
143.035278
149.855988
170.559418
120.809097
129.634430
160.442139
-166.297775
152.790695
153.580154
142.506714
148.061478
142.131165
130.832977
144.864883
153.639740
142.150345
8.311652
-20.613796
10.174034
142.038498
177.432724
148.725906
145.584076
129.185455
148.378571
124.229988
168.266342
152.528427
120.227821
150.959564
146.016907
152.600037
159.160156
127.654778
139.052856
-50.300564
-39.468338
167.857544
124.765121
149.905212
130.684464
136.160004
130.531754
147.890472
159.156860
152.196960
167.756638
138.827927
162.412354
155.777512
151.608429
127.963516
165.043472
147.836594
156.172546
135.580292
127.985962
148.837524
148.383270
162.132523
147.765366
164.570007
172.384171
153.443878
131.363785
170.278549
153.935379
124.180328
122.366409
16.642847
39.896694
24.114985
-164.749313
65.923195
35.619095
136.138962
143.854233
156.345963
133.545700
133.003189
175.245148
-28.833117
-6.376889
-27.611046
12.272518
145.221481
150.928543
130.045868
141.611008
146.148315
163.136932
150.375076
162.093231
141.694794
134.335327
146.592880
138.013748
12.246271
-30.744152
20.207525
164.196075
113.799706
151.378601
151.888733
125.884941
154.608810
168.509064
161.346100
125.870216
137.789993
-11.394767
132.355255
146.461273
141.700684
151.061996
116.290604
167.725479
153.808777
146.459137
142.667313
128.286316
154.054031
128.273834
149.880737
152.266144
154.765411
169.226471
160.769592
149.336563
129.752335
141.437698
160.763062
152.919312
131.658234
161.010300
163.126328
143.791763
170.557800
143.261246
-7.983253
10.217482
-18.893349
14.178906
-5.693299
1.007360
19.888197
11.343939
7.122187
-25.433262
0.559881
14.227136
-33.665630
-44.879925
7.898688
18.185587
-38.347084
8.340354
-34.997066
30.869835
12.949501
143.598679
-146.163101
119.665451
162.236633
121.182823
141.690628
141.661316
164.445679
144.640594
155.173309
141.734314
140.525986
149.270538
147.044968
155.307571
-6.815465
-36.035534
-34.484798
15.556273
-11.208304
-102.650925
166.599640
154.598694
147.170044
127.350128
140.219818
148.157669
176.228500
142.214828
137.843445
149.931702
146.095245
126.037308
159.515793
153.832611
145.236343
148.402130
135.619278
149.537537
-168.724808
16.384918
1.932594
13.534498
-41.241375
-33.306877
-29.390217
-38.382370
-8.841912
-12.596560
-29.863354
-1.495017
-39.633026
-14.974528
-22.032156
-12.840344
90.981949
155.643631
151.227249
124.705490
148.956207
142.436081
-85.527870
167.450562
138.591965
138.610275
149.005096
146.187851
-179.955750
139.008911
159.839401
139.892517
174.349319
138.439682
143.916565
146.082520
142.020020
167.131714
151.878723
174.329941
128.942245
134.477020
161.223785
161.737579
152.145172
167.997940
173.893158
154.555298
149.591675
142.291016
141.572021
138.113998
138.644531
151.856277
150.925537
145.666779
4.899130
-67.756508
-0.429328
0.977988
-7.523421
5.940527
-21.382465
3.882015
-49.123947
5.440064
-20.769745
16.756132
150.416687
133.745911
133.819595
146.915207
140.531494
145.542969
154.202637
137.354462
137.802277
157.345993
137.827118
146.236084
109.783180
117.074821
130.507935
164.243515
168.681519
150.712906
147.184982
125.274490
137.896255
149.210266
114.381386
128.418121
150.573853
156.553986
141.533615
122.787994
167.498413
155.053116
130.175659
159.635406
-39.383343
164.146652
121.804932
149.627823
140.573517
162.956299
163.582352
131.178604
-13.193156
-0.000000
152.333145
174.852829
156.323898
134.982910
153.684525
152.690079
142.540680
139.609512
157.633163
138.707382
139.860840
2.133500
-2.029315
17.963411
14.042412
-14.446519
-11.980480
44.195061
-26.247673
0.397128
-43.135452
-14.274512
-10.343966
115.829865
142.350479
125.274460
154.783157
-9.652801
7.988293
130.026367
143.122696
138.757904
139.195068
157.433624
138.506699
56.274345
152.596542
148.219772
137.109055
146.968857
162.893845
153.240448
153.130295
101.081299
132.212753
136.514084
128.690582
135.602966
124.401070
170.451797
141.490372
134.149628
126.787865
156.116684
140.248337
140.208862
156.818451
149.022263
148.314926
143.861328
139.099533
144.155869
149.967438
140.080292
134.905441
153.886505
145.685776
148.705765
166.106323
142.010559
161.270157
137.056259
146.086899
156.388809
105.716942
147.777588
136.840576
144.274673
151.957779
152.276154
119.583969
165.246429
146.473358
-33.315208
-9.661983
20.497227
135.955917
139.662857
127.397568
-113.044586
174.718826
156.762726
141.565369
158.380936
151.078613
153.168381
140.752792
135.642639
168.045181
-175.349564
129.249390
146.344742
163.182861
174.322998
138.952179
144.506577
143.478333
141.908707
136.961639
157.436111
160.027328
156.627808
110.537323
149.470947
140.531189
130.380920
168.454956
143.126282
130.235504
150.085419
141.496643
172.499313
-39.974392
-22.912848
23.227655
-20.117334
-26.795197
-7.806930
18.688997
13.899688
51.640823
1.248351
-8.349154
122.741989
98.191849
121.056602
142.215073
171.183136
138.751633
149.802444
148.633270
135.911270
144.498657
160.347717
167.575455
138.205704
167.208038
145.282150
121.806419
-44.221031
130.216278
152.267166
122.399467
160.734894
141.964096
149.401596
137.788818
154.944443
159.633072
159.237534
160.156555
138.125015
147.382202
144.252609
115.623924
31.032038
126.753822
137.389572
136.567734
153.720840
156.810272
151.410507
138.387207
165.019653
175.646194
142.721786
168.366150
178.470673
113.224068
146.091309
134.762390
129.366333
165.538284
139.470367
125.481865
128.588928
145.114548
155.804489
158.704193
97.805122
-24.037121
10.433658
6.368274
6.759059
152.934341
150.724411
150.654922
99.367302
142.996429
148.507797
151.438156
151.473022
141.782761
140.313538
150.059937
155.315598
135.854324
149.643784
149.775803
154.248871
154.759644
122.892174
140.465271
171.896164
118.192589
138.175705
142.034561
138.076248
4.559347
10.668945
3.631408
46.341232
1.253982
-40.751984
0.644677
133.051147
150.881348
158.169922
150.461746
138.640121
-8.463596
-0.367973
-23.264093
-4.239423
153.801971
104.594940
142.285034
146.005493
166.658417
153.982666
157.691666
158.589935
158.891754
155.475662
114.861206
145.891861
151.443069
150.995056
135.742020
146.058990
144.613678
161.905548
120.746307
148.510147
139.005325
122.906464
-43.771553
-36.927197
2.475990
12.393950
-12.718049
-21.399376
-2.950483
22.590633
149.290237
-92.599411
-48.216373
-9.139596
7.528037
-4.238499
-18.036903
-50.281021
-1.441844
-40.042187
153.717773
142.938492
156.218323
155.669861
151.427368
166.501450
163.134613
139.009781
156.858078
125.762489
171.580765
158.648972
137.168289
151.637772
122.088493
156.899048
161.037750
8.994029
20.343731
12.530022
1.431628
-12.080263
-8.320624
15.805180
-4.868644
141.735306
164.988113
136.861984
146.216125
146.505493
160.794861
143.833450
138.211990
-11.858800
139.507309
150.555115
146.495422
166.723740
136.071594
152.332138
125.518448
127.873085
171.073425
116.600258
133.398880
124.947510
150.303299
-52.498577
-39.123760
-20.563122
158.714325
144.776260
157.086578
156.335327
153.926453
160.798813
162.314621
151.985809
146.305511
159.694153
98.390961
141.670609
175.880188
139.331924
144.781799
157.720917
124.294952
135.834579
119.689087
133.721115
107.551216
136.948654
131.402267
152.614639
154.307541
123.864685
170.451553
130.319183
160.507523
116.443329
145.534256
154.443161
70.650230
-32.855022
-18.593246
139.305054
166.526413
133.240753
120.020813
177.447403
137.954575
49.412048
-0.694925
-25.793638
11.398085
9.036007
10.132149
35.153973
162.690704
-173.538010
157.821533
-160.976242
-78.806587
154.195236
149.167084
146.362442
156.088974
10.429093
44.042519
17.875971
-28.409885
2.190709
-3.405363
-3.891185
16.762135
153.670166
114.489594
157.015152
163.606186
136.658997
148.003494
125.719162
152.622711
139.520615
144.067841
131.935043
142.460556
118.132530
150.313889
133.031586
-24.242037
6.863356
4.489517
5.732512
-29.238317
-38.767365
149.735413
159.352600
161.125870
150.147369
125.161377
120.110130
143.893280
144.782501
141.660187
145.698135
144.999527
164.135132
150.286331
145.586609
122.867760
141.054703
154.846069
151.846100
159.318619
142.249298
138.468567
137.495178
138.011337
118.423645
144.165161
148.284286
145.735886
21.929144
165.023727
136.706268
166.777878
176.515625
131.750900
149.463486
161.997025
24.639418
-23.279417
-34.487202
140.966583
12.266396
-18.881586
148.483856
160.946518
137.409378
161.025009
136.363480
145.504974
-12.418732
15.322349
166.741943
146.995224
153.766022
141.613281
165.771088
122.101891
174.852646
146.894455
140.270340
135.634598
148.681686
129.415848
132.679596
153.776291
134.697708
119.662125
163.572006
139.467270
120.956741
167.594269
141.628525
146.963181
124.307030
147.770996
115.280228
148.162033
155.794983
136.337296
179.050415
139.609955
136.459274
127.536850
134.305328
132.444077
119.958237
146.908295
148.838394
159.599670
119.286667
149.681580
142.222717
153.064545
143.144669
117.103188
142.580460
139.372208
144.159439
143.046631
143.843903
155.054214
151.094620
118.440460
135.156738
125.094276
131.726395
150.525238
145.214401
125.674301
148.913406
151.750626
122.386284
134.543243
155.080673
115.171028
127.082794
171.727310
145.296127
143.869415
142.466858
138.717560
135.187256
150.728012
2.195172
-28.088366
-8.641588
1.760475
152.973495
126.846260
133.368240
164.482971
134.494354
154.132751
132.003448
130.453934
157.640839
148.794907
126.727432
147.527557
145.992828
162.463547
168.390640
115.328613
120.652550
158.357956
152.560516
139.759674
156.952789
122.713646
139.072617
143.735229
136.983673
170.600616
134.045990
143.708817
133.475250
149.649109
-44.549942
134.016449
152.442841
153.626297
144.833054
142.982346
137.256256
100.862518
145.899002
134.830246
136.064270
178.529526
137.502335
145.514084
149.917023
136.650360
134.343399
129.313782
16.071692
-38.732025
-46.380573
-13.293037
91.313957
-29.503185
13.703451
-26.285276
-41.389168
14.776341
-12.356296
15.573937
-7.238065
10.940010
47.512264
32.412266
-159.984940
131.523895
115.263428
135.773743
164.354172
146.801544
148.795700
150.253876
150.282288
171.149185
0.586842
3.584848
-28.102419
-42.171440
-3.882419
5.210602
69.791542
143.251587
153.321762
131.888260
125.112190
153.768021
156.558945
154.193390
142.533096
126.586212
115.324005
134.476501
142.161453
128.133972
117.160881
136.219116
-45.012989
-38.528687
3.453434
9.672639
123.341751
159.327301
137.607086
148.397156
150.962921
142.100662
155.752838
157.454666
162.692810
152.566116
136.184418
146.073730
150.466537
160.693726
151.497101
123.503090
147.249161
159.630630
124.485161
-174.615860
150.053421
114.003181
164.241211
148.772659
129.445023
161.290009
125.221291
133.225372
150.132736
150.948715
165.848724
132.063019
151.953308
118.516602
142.556274
-130.564850
-149.896317
-156.003967
152.407990
-175.641251
-155.545990
-156.088211
-163.268799
-155.306320
-171.536957
168.347580
146.978073
-164.133835
-153.426575
156.972656
158.904068
159.918198
128.112717
144.736969
126.446968
161.755310
110.905159
179.817596
147.012436
148.285431
133.417984
122.224960
177.798050
131.182755
136.335739
142.331161
130.027298
155.112030
122.072739
158.369843
144.558960
142.583603
151.552551
142.290161
124.056313
161.903595
149.477524
124.487785
140.175171
145.401871
143.701263
170.432800
140.624390
148.982590
129.546173
-47.554401
-36.549240
-37.776348
-47.257656
175.166595
-53.578945
141.952820
139.667969
152.082306
128.839920
165.704590
131.363449
135.170273
136.303604
134.520035
135.614380
137.966751
140.062805
154.374023
147.567841
134.382355
161.524536
145.633179
145.326645
135.981949
162.529037
167.937454
129.412323
161.332870
129.693649
139.076584
125.495842
109.204407
160.246796
140.716064
157.196884
147.386902
169.314499
150.225555
144.596222
134.649490
168.219116
167.655334
152.122269
158.381470
149.693222
147.586746
-56.672260
5.983467
73.344360
-31.585768
-13.664907
26.194944
14.569807
6.502341
142.294327
107.286530
142.585876
132.859238
140.299286
153.915222
5.240375
15.636663
-51.937813
-34.230556
15.145801
-34.693401
-4.293271
18.952026
8.353692
-43.760509
-12.680610
-14.515051
5.761875
143.248077
138.954559
143.812332
170.412079
113.110718
129.648605
144.159729
142.725342
163.989563
152.516129
114.036201
145.133835
119.869392
150.883270
139.420761
142.442688
143.782028
137.545975
132.248215
115.556000
155.978790
145.252731
149.963058
179.603348
135.469177
163.882614
152.826508
140.344757
154.810226
140.481323
157.021896
155.739014
127.544975
151.157455
153.813950
104.713699
122.183746
137.606674
139.176376
171.812134
145.330322
144.596436
164.839874
147.739105
166.418152
156.710770
146.058441
147.166138
124.405930
152.477783
150.202652
147.056381
116.198669
139.359619
124.314903
153.281052
145.431046
131.743332
114.714508
158.309906
135.676285
174.237610
131.723816
140.681488
162.050674
144.917480
141.205139
148.297226
150.483368
135.256775
143.042557
147.769714
153.945312
155.132843
138.499207
-179.416840
137.351074
149.143433
165.254181
176.165329
4.859985
-2.544298
-52.418026
5.000259
-35.913437
165.500092
-25.551222
22.287371
14.934085
-12.541869
-47.020748
27.247377
1.378140
126.157112
170.431747
-176.631516
147.675278
112.919388
143.834412
144.498352
166.790634
133.937027
144.585144
145.241638
151.132050
139.519043
152.126740
152.513626
171.113647
161.201279
147.528397
165.232315
140.267303
134.508194
160.705948
128.906281
151.145889
139.924393
140.426483
83.573265
89.800552
170.169373
120.515045
146.364075
115.349113
129.009979
159.371124
146.788605
150.160110
153.625687
100.434898
150.899063
126.383850
129.924728
153.845474
110.016556
153.388702
109.911224
22.293783
-0.396142
-4.182824
-49.801189
143.400772
150.544220
138.393677
135.032059
150.141266
139.335190
-151.308380
134.545898
136.426392
174.534943
130.823746
131.806702
157.191193
127.360565
152.626846
134.398956
123.017464
149.094833
151.503616
167.107956
147.692047
154.199707
158.400879
142.457138
139.006500
142.277176
118.390533
152.543411
141.728363
146.082733
162.528931
166.748856
169.446442
-9.176438
6.536510
-6.472690
-18.072208
-105.921806
166.151459
167.271667
6.156063
159.664474
152.636627
132.215759
129.054337
170.769287
-6.117280
-44.868500
117.938972
142.654343
139.397736
174.156174
142.793900
150.783447
139.020599
131.548767
148.360657
139.139160
143.753448
143.245224
148.694061
140.274063
-8.203557
-13.176792
-30.405951
1.451448
-41.765202
153.934723
144.798660
120.905106
135.773880
144.504379
146.772568
113.253235
172.219009
143.019485
122.389740
123.219612
122.744370
151.609512
158.230606
143.700363
147.285782
113.381561
138.338120
137.017014
156.814209
136.748688
143.666809
150.986359
147.577560
141.038010
157.794266
146.139511
140.248138
150.114563
140.504501
171.607315
166.108887
143.099930
149.690491
-168.322998
147.455612
135.270981
131.838974
143.682587
164.989532
152.609528
4.282400
-49.964733
10.256779
-5.350754
7.548837
141.654037
146.179489
164.757782
99.213905
134.823044
155.046509
147.288940
-11.057399
2.708194
98.921051
130.257767
131.529922
162.168976
146.360489
136.711639
165.104904
151.108078
113.944649
143.546890
144.618317
146.355133
147.219589
127.386284
155.231552
153.297775
170.532928
131.414719
160.894424
134.882874
146.803085
157.071472
139.881073
167.240234
-10.379851
25.607269
8.441896
-33.750916
-46.184940
141.803986
-4.735448
3.443270
2.435421
-23.314121
1.913462
-33.504250
-21.717724
-32.331272
-17.285238
137.293182
136.868896
142.093658
141.470078
157.388504
127.020226
77.735626
117.049286
130.715958
151.056213
-129.765411
36.924740
19.059557
-6.193465
-16.143431
147.505600
147.274033
146.580124
146.773224
123.604752
141.470108
144.534119
124.926964
154.192764
150.240540
130.347031
166.562836
146.622665
164.401642
141.811447
131.040771
141.906631
146.821121
133.799622
173.318939
140.717606
129.682648
136.529663
161.135620
164.344910
167.872101
125.480400
163.556946
154.837936
174.730316
135.097717
102.131454
154.212860
-9.333825
27.193756
9.266837
0.632420
74.306931
-29.167938
-4.373586
5.150922
23.663048
-35.517540
1.897851
-16.579161
-118.234093
174.774582
148.236847
138.048599
126.064384
149.105286
165.089584
156.277054
177.903412
129.533981
151.795761
128.628876
125.025757
138.646057
128.025711
173.139938
163.195358
148.469299
164.428040
151.695450
155.400360
170.016281
152.061234
128.073334
160.131531
137.207886
138.982971
153.818909
156.302368
131.027649
138.717590
142.172577
122.813187
147.403625
144.932281
143.219528
152.501022
149.880081
152.749283
159.858505
142.959808
158.557816
153.992813
126.382332
136.125275
117.516129
155.194992
147.676163
147.908722
151.750412
158.396744
150.315125
0.867955
-15.683563
18.788107
-35.205318
20.104660
-38.889847
150.988556
56.756084
149.332077
157.558441
147.746933
107.184807
158.537857
145.360214
149.285217
146.562378
151.598892
150.078613
131.348984
157.586029
-23.446249
146.153397
151.500412
136.750122
131.604218
155.434998
146.655594
154.155853
134.747757
142.027817
154.765884
163.542511
163.099777
108.763321
159.537277
152.555084
110.228302
87.485840
146.613083
158.763702
164.772232
-166.639297
137.907135
158.758377
129.016098
149.086349
134.774078
-18.068499
149.383301
141.108261
162.583221
144.619171
141.893646
150.172302
140.129547
169.397812
151.976379
151.935852
164.514725
153.487854
146.397415
142.770309
146.664993
140.509369
124.291565
-0.873797
-42.060680
10.989851
0.804786
-36.051876
25.229233
161.837280
142.306839
110.916321
141.158279
143.738815
167.666962
144.936783
146.147415
179.275024
143.568909
154.600067
141.391327
120.548500
136.170486
137.393448
126.458244
146.673096
126.085793
145.083069
151.508286
153.975098
154.461548
137.417480
138.103775
170.158722
143.737411
179.318420
134.341003
125.170067
139.195419
161.997650
138.865051
139.955002
139.111298
129.313644
44.423893
85.263390
-164.421051
68.571968
14.935820
-117.143204
17.320969
140.756882
126.312172
140.997147
139.438919
146.993515
148.628922
107.098503
162.292770
125.494881
158.736969
148.439056
128.350906
136.249924
142.461029
152.372574
148.394409
141.148315
159.171097
153.779205
-153.286804
31.200998
-21.511742
9.762835
-41.700603
20.681940
5.008090
-19.026440
9.324935
-0.417778
-44.021847
-5.195048
15.227824
13.169674
117.250626
153.671967
11.657681
-0.339773
11.066601
-39.127533
27.628054
161.563370
151.913208
140.942688
146.048615
142.872055
151.971390
158.845261
157.608459
147.256927
-178.579620
163.484619
138.793091
138.903381
141.346054
137.843170
178.633392
147.357071
130.316742
127.090347
147.304047
147.883392
140.671570
129.322159
140.626511
158.374527
162.886475
137.554596
35.652512
122.962212
131.843048
116.741890
117.853210
141.236221
135.069763
163.513382
143.764679
2.617335
117.306992
135.812103
142.076050
133.389633
135.218292
144.998428
-81.960602
-25.236019
1.895581
4.052507
142.182373
145.798782
155.068634
166.431503
161.470795
113.591553
146.442825
136.705978
153.129166
140.172684
119.069084
127.252457
155.862595
145.276428
158.660416
156.487656
131.467255
146.895630
151.035355
154.473114
-46.861279
-3.380203
153.469147
101.293007
-42.382740
5.067901
15.160628
-47.721985
37.961517
160.002411
155.481949
144.172913
153.445297
143.613220
-29.008696
4.216540
-19.560698
15.644087
165.925262
171.601425
135.000076
146.706314
-38.395802
-25.380192
19.439896
-40.730846
-40.039326
-66.638741
-6.910463
4.726214
-40.094841
50.464592
133.551346
164.775070
141.929321
129.700806
148.787689
153.046829
147.516144
146.894470
161.299255
155.392609
143.052811
163.634399
146.269012
144.066254
164.295425
147.488266
156.320190
170.624130
127.295593
138.736862
119.088303
136.673264
149.539169
144.818375
155.962997
135.327972
147.424728
121.024117
136.203445
145.020004
163.738419
149.903458
168.709808
159.145874
146.001465
28.155127
-22.344114
24.041012
-23.322016
-18.402452
-31.743443
1.714863
25.399937
-34.221878
-17.906874
-17.549122
154.063187
155.541000
144.486496
140.407883
150.538086
168.543991
154.152527
117.792877
-9.085925
121.060875
154.633240
14.423653
57.850594
-30.039967
-30.128397
11.398275
1.276562
5.312015
-0.541764
-156.533127
-173.720459
170.564896
148.489792
102.724159
156.636093
149.253464
156.233459
173.757706
164.296890
118.958473
141.974167
168.365860
138.828262
-10.866508
116.755875
151.985687
138.925262
162.334030
80.852486
25.340733
163.121994
-155.081589
-146.948105
45.933586
172.081955
150.954742
154.534790
160.920044
-151.806778
-148.592529
157.571274
30.998173
71.404243
35.650871
37.670860
124.764137
144.909149
120.996628
179.066849
131.323242
157.674026
-3.537066
-0.856608
77.589676
164.267181
31.036686
20.238371
46.959038
151.411072
143.601379
144.209915
0.733554
113.529892
135.651550
97.050812
137.337448
142.253128
-164.175232
145.916733
144.931732
148.912491
10.991822
5.870324
19.512966
2.860881
-1.951840
59.635487
159.544724
146.532074
141.126694
143.121109
166.209686
-169.317902
134.169296
167.265213
144.216675
133.007431
146.830017
142.013824
138.416214
166.692917
147.426208
142.971985
122.618202
140.094940
163.058487
1.571220
169.397720
109.491264
144.173096
142.470352
115.349106
140.319717
156.640732
124.161469
154.695038
151.691376
149.018295
141.145721
122.211800
-177.784409
175.660934
162.365555
120.727737
126.430305
155.266968
153.691727
147.067902
180.000000
146.552429
123.469528
156.121078
146.605759
125.444283
135.498795
159.434402
148.148270
146.860107
142.557266
162.197678
134.023132
148.757080
148.007874
150.631882
112.969719
145.521179
106.324028
132.154480
155.679398
136.064789
146.462341
152.597366
157.455414
144.241821
156.056549
137.916733
140.179932
140.988815
134.945877
144.163132
154.815002
158.517212
144.230011
168.752411
149.041687
130.936783
130.724014
-11.015118
2.803026
-21.993578
149.547684
-30.550926
-10.794829
-13.302629
-8.079973
-38.788464
-4.884352
-34.182892
-39.367504
17.549395
-2.868534
3.245823
174.519836
160.652008
164.568283
155.695953
139.405441
132.482849
160.509964
172.991699
134.028564
174.614304
158.644699
131.522232
118.475006
143.748611
136.771942
136.447906
144.057755
-174.532913
146.316223
115.161766
-3.485038
-34.469139
7.873324
-49.280334
12.133671
137.561356
140.041870
158.908798
157.749878
142.492661
111.804001
143.467468
144.585648
142.391998
138.977951
154.659164
133.747131
140.238098
117.076759
-11.319502
141.970779
123.943581
162.937805
149.603790
141.053772
137.676987
140.724030
146.865891
-177.005707
134.051727
137.761841
168.410019
167.231873
163.230621
139.931030
131.957153
140.798553
162.447128
137.283188
135.900269
126.704643
162.711319
163.166885
158.020905
149.497513
-169.431793
-154.903320
56.232765
127.850113
140.635941
148.769257
-31.648722
0.825431
159.055023
168.053299
136.752640
139.129715
148.394730
156.536377
169.812622
151.428055
149.854782
143.172012
149.373581
150.715363
-10.275883
-34.010925
-12.880589
-36.179646
37.647488
14.811035
-10.358772
-20.596825
156.616486
149.538239
146.069733
-54.124138
12.281865
-46.292564
165.915146
27.756273
9.326115
-47.464489
-13.456470
-30.010887
-4.458565
8.560843
130.627350
118.905853
-12.930727
-16.778837
144.954285
161.807770
13.738338
126.829704
150.146439
135.232071
132.084793
127.530525
142.405853
171.002441
154.675308
169.174408
161.200272
134.917648
177.796021
113.308105
139.160828
143.648026
150.595535
135.099686
149.830063
151.222168
117.801796
159.047455
-150.291504
154.875122
170.164673
151.551392
133.497604
145.144684
136.176666
134.424698
153.740753
108.910034
111.242111
149.507492
151.755005
137.542770
138.131027
133.726334
32.418079
12.624622
-15.407660
79.828094
140.909332
137.622620
-143.577591
44.053284
36.260193
28.039942
-4.018148
4.253259
4.567160
0.388662
39.305481
114.664391
157.450775
-12.931399
4.755304
-22.403059
111.744194
122.791306
169.280472
138.959717
150.445084
142.557297
165.536926
132.013367
121.827484
161.396530
155.385574
146.974411
-68.968109
10.123720
4.899529
-40.451172
150.791504
150.763885
162.666046
140.212173
151.905914
120.089882
126.820732
148.816040
130.246643
92.403046
114.514320
147.373550
105.652161
24.707705
1.905672
-29.804701
21.434467
1.299051
-4.909436
129.247559
153.641754
152.151520
170.115540
142.864105
140.610672
155.513977
151.075684
131.641754
-5.135074
-6.266413
1.308059
-2.069897
-1.812509
1.526109
9.851374
18.671169
6.711508
-7.308174
142.229950
162.964478
146.491577
125.226570
140.292923
154.450653
101.052803
149.432343
162.380432
155.146271
146.531570
154.232239
120.881012
150.311798
122.930664
133.344070
142.391724
157.591446
139.059952
174.255157
145.747711
139.060150
151.148987
147.128174
150.434891
118.664803
133.695511
141.368195
142.855850
93.369041
164.813995
147.515259
96.799950
137.375198
146.390640
140.497635
103.873131
126.192383
138.044922
148.210938
151.975311
157.229691
160.567978
163.537704
-29.327868
153.010483
138.948654
149.163101
128.582825
153.509445
150.599136
155.742111
134.617752
122.819977
156.111832
139.491943
131.166275
162.297546
121.441177
163.143234
-34.430279
-19.394901
9.301426
-37.423492
19.884924
170.937210
145.270035
-33.531143
-24.849949
-50.602512
153.052765
139.347626
141.030609
152.049698
133.948471
144.606461
136.303391
34.445057
17.532885
149.476883
153.061295
-135.088150
144.176559
164.947311
169.677078
126.287239
149.469971
122.013962
143.462219
114.476830
140.644440
137.283127
145.251282
142.365158
154.034317
144.492615
174.633209
112.142639
161.639328
19.390757
143.514359
-2.581188
15.554221
-47.345840
-17.153042
3.947891
-3.975768
22.091110
143.609467
133.244080
167.554169
146.646698
142.861588
144.394623
-178.930267
141.356613
156.960602
176.946732
157.770157
136.543091
115.181229
178.678986
98.338478
158.573029
127.849411
24.407906
10.024737
23.574560
-28.640915
3.570015
156.109177
23.764956
167.060989
129.478134
155.949326
169.483398
127.945122
-2.432204
-8.371046
-56.675545
148.715683
-0.592813
4.376809
160.796936
154.210709
134.298325
167.703430
137.606598
144.540192
161.249359
125.667564
157.959427
132.168869
141.452850
141.109116
146.910034
115.038940
2.295758
-34.484413
0.758988
-18.031168
-6.089400
-9.650560
12.148204
-41.910812
149.836212
140.937836
156.691742
163.039795
-32.193317
-46.941448
-8.911318
-20.161572
95.919159
148.825958
152.843964
104.017189
144.458298
105.472000
135.267746
149.859283
144.866058
166.110596
152.918091
151.632233
136.142929
152.278763
135.210342
0.513962
4.965542
-62.663177
135.369461
136.736694
126.280167
-0.939828
149.073547
141.567673
148.550690
137.003662
130.534607
134.972382
139.838760
145.077698
139.737976
137.225235
140.550644
172.890762
127.487839
28.913010
-5.625840
19.514061
-46.101791
24.824558
-25.264528
-6.113754
13.280853
148.076752
157.283539
146.024658
134.189423
172.108566
166.481537
137.571365
143.930893
155.747543
150.233002
148.119781
169.159454
131.704102
137.049728
159.640091
141.635269
133.426773
147.676956
135.494659
148.632828
154.411484
157.519272
122.129211
128.142883
126.075409
142.284393
154.286240
142.903931
124.904083
-42.990833
11.487513
157.660126
108.669502
154.305115
159.358612
153.059830
146.777878
174.438049
138.341263
132.969498
-28.134876
-43.124050
13.187184
-7.099399
-14.852846
25.816626
-4.399928
-35.077782
4.870897
-1.274107
23.566858
3.556884
133.021591
41.857784
32.537735
122.659752
-130.557053
-141.054138
-149.721848
-149.429047
13.065467
23.142162
19.623455
136.014160
130.669922
-154.169662
145.362122
158.884125
39.200928
-144.095779
-170.185318
-142.405518
-154.669891
-143.879379
-164.476410
177.873474
139.078140
-173.496506
151.693954
135.901382
145.249451
141.776413
111.410004
148.986633
75.705940
131.710724
150.271988
144.485764
156.663635
133.182938
142.004364
-172.799408
124.355133
145.820419
145.865051
-46.762943
-11.111807
-16.918787
3.665754
12.329440
155.098999
135.308975
133.341187
135.343750
136.715820
141.091599
146.214935
155.732025
142.891129
137.081619
150.830612
166.803192
160.912872
133.836258
164.484024
5.523858
8.887653
-18.809292
17.116249
-33.569954
140.775299
148.562454
142.445969
160.690857
-43.697716
151.940826
148.789642
143.999115
160.638718
159.742905
163.621414
149.125351
139.607834
146.268295
138.610260
175.853043
131.444550
125.404205
143.154541
143.290237
144.267776
158.200150
152.468307
168.068588
167.404099
144.499603
45.190495
-151.058731
-175.522751
-148.308472
-158.954041
25.104937
35.423676
20.339045
31.125799
28.716717
35.251820
-165.676163
150.978760
148.006149
142.087051
159.141632
128.578842
113.295799
150.863831
137.177505
148.893341
154.187775
149.878159
125.454193
146.070984
149.092087
162.297012
148.937424
133.500061
118.963669
148.917374
132.941696
127.108200
119.563004
152.391220
158.475098
-6.555024
151.715408
143.852402
-26.623348
-19.193356
2.003888
7.081886
102.989975
139.031082
145.469879
143.248932
142.530090
163.483871
155.486298
131.905334
149.548523
106.815140
151.250717
132.346878
136.169724
124.139435
133.285736
158.920486
134.387894
130.688950
154.689804
168.414413
151.023178
121.477531
147.602753
146.075699
123.773689
119.706680
115.817230
148.066788
146.009857
145.402100
146.713898
162.093765
-10.955781
-5.169035
0.667346
-16.226316
5.730631
-9.634637
21.982506
-26.793840
-78.532478
31.774475
16.233122
-33.187630
-1.266096
-41.204762
18.612257
-7.751169
-13.332503
-3.415983
110.111626
134.657761
-157.778351
-42.986565
119.603821
142.240540
98.143539
155.280350
134.553085
144.465179
-25.111391
-47.291374
-9.472888
-54.438385
-30.160816
-2.243150
-32.551949
-7.196147
-13.816934
21.654758
31.659029
15.076894
-26.241045
-39.178192
24.083183
-5.608604
-14.251363
-25.940931
-5.077711
41.570557
5.567043
-19.225262
136.978897
164.761276
150.174652
141.735077
138.231110
121.123291
147.215164
153.087997
144.535599
162.208817
118.701935
159.604523
125.201637
144.553894
103.607231
134.437820
153.349213
136.471985
150.110931
122.764122
134.751389
176.084579
120.304665
131.108978
-4.935147
-3.409041
-51.876667
-11.513086
-36.699341
4.728949
100.425034
151.179626
150.213577
136.407150
148.368774
125.608650
161.078934
115.314430
143.873535
6.820931
153.672363
132.840103
124.931694
147.932632
135.757385
152.405350
145.892700
137.544846
176.172180
134.469452
133.529022
8.357147
-5.163308
157.633530
140.489960
159.999680
140.282303
142.697281
141.201660
162.378769
139.912430
-15.201720
2.729934
-58.711632
32.186546
24.704052
-45.432747
5.158069
0.431601
16.893093
153.482864
108.982887
154.314804
132.812012
140.853897
155.366974
102.927406
141.814743
106.845406
168.074463
128.345016
142.852432
144.668610
139.721619
-164.965408
129.786804
148.676849
157.495255
143.226990
133.295349
150.065292
134.086609
146.427048
138.806580
139.712814
128.105484
161.799072
129.068710
-9.026456
-17.336426
-9.301996
-12.705182
-32.596249
140.825851
158.440308
130.971558
154.915649
160.299240
172.247192
133.172791
169.213531
125.400787
175.968369
167.842606
113.291893
-5.647571
9.487008
-40.839600
-38.221619
-41.064472
6.905267
23.558229
5.880999
11.322442
-16.661461
11.228403
-35.714458
-19.424601
-22.480309
177.453308
138.496994
155.286392
143.364365
140.798386
147.543854
130.951401
135.337921
159.581375
156.801361
144.078186
144.120651
12.920575
3.917567
-22.637119
14.141130
-24.179857
149.522690
153.746979
129.016373
170.734680
136.646042
151.180389
159.330383
129.319260
10.313128
-1.407365
136.066849
131.649200
141.745850
141.615982
135.844421
151.164871
134.699417
149.443253
109.262352
129.424286
160.188965
152.692474
154.012299
157.336594
172.336060
137.599487
159.655365
159.060898
124.723824
134.746933
154.841461
124.065598
143.475800
1.505582
10.311392
-8.075696
-19.574934
21.076290
5.689510
2.180501
-16.932783
0.358820
-32.833275
-35.482552
-42.587078
139.236694
104.618729
147.579208
151.011246
133.849701
141.084961
157.638702
176.848602
147.141693
148.496521
134.675385
169.537277
139.446045
135.614029
160.675964
147.322189
147.752563
-168.825882
140.785553
171.510559
159.811874
124.955910
144.186295
155.509048
152.599091
166.880920
30.484879
5.817699
157.806793
134.776703
149.630142
144.731781
156.832993
109.749001
161.320999
158.404739
145.017578
148.248749
129.914337
170.243057
167.511597
146.448807
142.915344
146.959961
150.383911
117.881996
144.312241
137.720459
125.742165
125.222656
154.832306
146.597122
173.484909
159.180313
152.104950
149.010864
27.068941
-29.422073
-26.768799
20.747921
-13.570276
1.696736
7.958898
13.540990
-14.467230
4.799222
-13.577610
-27.032124
128.044006
159.861374
140.996414
134.374512
168.813889
150.986496
171.144043
133.345337
1.351181
-41.151505
134.998123
123.467194
11.885642
-19.264313
17.381044
-58.829700
-37.792126
-40.957699
-17.937262
140.855713
139.299561
129.383255
142.995941
133.636215
139.949524
141.006836
125.756905
4.215750
-47.072945
-38.929405
-32.244831
40.629833
-4.283223
-1.532762
-41.497807
-59.072651
0.974982
135.611206
136.461517
146.890427
117.219574
138.139816
141.812561
132.145325
151.218399
139.002899
152.399048
149.156891
133.655106
139.070221
133.233521
137.086075
176.755615
-46.120876
140.374023
173.397278
156.779358
151.427307
168.354645
-10.029346
8.713906
145.497635
145.144485
153.620056
138.934540
142.347397
167.893585
146.348633
122.740829
139.733978
138.910324
157.082108
164.924988
140.176544
144.759872
-149.026489
-140.544876
152.376236
-15.174972
42.402008
-175.775238
165.490265
148.392883
137.799133
155.047638
138.032516
151.550858
139.647644
149.525696
135.289230
163.919144
173.939148
-34.024982
-10.484658
149.439850
137.999176
137.289642
109.318466
152.458267
140.073425
123.269455
131.560623
149.335022
143.511032
148.902344
176.120453
148.174866
150.791611
154.246063
134.711304
152.952835
128.901703
145.376389
-30.133072
113.519653
144.950211
127.833786
163.282928
136.637344
144.193756
144.848175
146.866043
112.664986
168.591019
134.580811
143.767654
146.704727
137.940704
139.029556
144.786697
159.403900
144.081268
161.978271
153.008896
-38.444839
-2.416703
2.437670
-9.714400
10.093912
8.198051
144.390915
121.424744
146.449142
106.505226
135.135513
167.043060
124.809242
136.921005
156.265915
147.853836
148.943420
170.687531
124.814529
124.796005
145.882019
139.472595
139.857651
39.521816
-34.201027
7.479265
0.352215
2.524992
139.721542
145.756470
177.096176
154.754013
126.077705
132.989075
142.670670
153.222473
148.748474
143.918640
137.331573
148.252579
-38.773361
2.042677
-6.867156
-4.393825
-6.840026
-40.871426
-0.549652
15.073638
-32.460430
-14.171265
-20.766846
-16.431185
-1.979618
18.687431
-10.218772
3.997382
13.018433
122.889603
144.171646
176.593246
148.334518
126.129189
153.641144
102.364426
128.470184
145.281311
1.108358
144.930557
119.342552
166.996964
138.313812
159.557358
9.205281
16.087290
-30.852751
-9.895052
136.565857
143.919678
139.184464
152.999313
139.640594
138.561707
120.035172
29.696417
11.523024
10.956158
5.854844
0.744936
-12.620810
-25.422380
19.624504
-15.669522
5.768810
127.853592
179.829819
160.979462
48.138348
164.471954
127.813408
161.013687
148.759430
137.711426
151.217514
148.487762
-16.493959
-26.308811
-36.888344
-35.624882
147.521011
151.190384
142.388306
145.085403
151.293716
138.321808
149.240997
146.480942
158.036987
129.353973
133.047989
-32.334835
-30.086794
11.494301
35.385010
8.381010
-32.619972
4.926645
2.959492
15.829085
154.510727
151.251801
153.356232
145.828690
169.279419
-10.324338
12.100318
0.940244
36.856533
-39.266590
-5.551108
6.821104
-7.393614
-43.320290
-24.985857
4.550101
-12.807972
-6.346129
-32.348080
-43.024910
-41.176353
146.603058
136.683746
146.852844
140.061661
4.873993
3.090285
18.518854
-13.507855
-39.055382
-46.458294
-44.684723
-29.990498
-12.137505
144.833176
116.665680
12.228273
-9.494651
-50.300941
-44.500473
0.974781
-15.841076
-24.679764
4.268795
2.940513
-18.409506
-23.878807
8.693302
-5.136104
4.541354
-44.164165
-22.832613
124.884781
14.748237
-27.250668
9.997529
9.733730
173.720291
146.018967
165.690826
135.675644
157.879745
152.669220
136.627045
131.271530
15.217394
-18.357061
-41.412651
-49.823589
-44.522766
14.957587
2.385647
3.576865
10.701768
131.031509
129.909119
156.336731
129.937363
136.188614
147.244553
152.397491
150.074692
152.187759
147.274307
136.061050
148.558182
149.511124
143.514267
134.631439
122.829582
135.487198
124.713211
143.753143
153.740417
136.220749
142.736404
-21.202621
149.143951
135.438019
137.187073
161.455338
128.851868
159.579102
171.648529
163.869095
170.175949
104.372604
152.517929
148.673172
133.362503
158.925934
154.422058
152.016006
151.231110
125.329292
144.048813
120.334213
126.764290
147.141983
132.165421
152.556335
132.572662
140.428680
159.027512
152.545319
144.951187
158.053513
-0.331613
-3.110176
176.381332
142.367142
118.404602
175.135406
158.127472
132.498047
164.263428
174.971130
137.990784
137.817368
160.168152
159.936554
144.819107
159.709152
155.287720
143.438339
164.568054
152.824219
127.600006
140.618469
121.860428
149.866974
149.980530
134.467026
19.155123
-4.816335
14.163298
-22.232216
-3.132004
-49.114689
-51.911499
15.946688
-31.092604
-15.507897
10.116549
-4.077030
-2.953732
2.912621
-50.705711
-43.323158
-39.025391
-18.760273
74.683556
-9.518616
-41.964973
-42.634392
-41.883259
13.588298
-48.762665
0.648007
-23.527878
163.764893
152.829880
160.372421
116.354546
156.311661
120.885857
154.967789
149.578461
154.810577
143.248032
143.617538
151.648346
152.394958
143.535294
134.629257
140.280624
147.860672
162.267258
174.105728
142.387222
152.802704
151.922150
140.249542
122.237198
145.485809
145.524414
1.929655
171.731567
150.112579
125.026154
156.236984
133.591797
120.256645
149.533752
139.402252
139.478180
148.095261
141.081573
128.778397
137.673019
108.037582
156.884033
150.405273
160.062790
155.421295
173.784470
160.815353
153.701874
134.784851
135.010452
162.993591
143.300049
139.879639
116.650650
159.157379
141.691284
149.472351
155.328110
141.380188
152.490112
132.367599
150.132935
130.514633
131.203308
145.097260
111.783470
140.631454
129.409134
159.083939
105.834038
167.744812
126.309517
147.734970
124.326920
143.658951
159.332581
152.648880
87.920311
136.759811
138.753052
147.372955
151.840820
151.972580
141.933990
134.004623
153.401581
132.885056
135.753265
161.945908
132.198639
115.895912
130.281464
154.661987
151.762924
120.445297
137.984344
174.725540
146.785400
-10.059344
-30.221052
168.101837
154.277390
147.659805
143.584976
130.652039
137.704208
15.816248
138.889236
142.417572
119.517731
132.704468
148.610931
142.597000
160.016785
-126.504356
141.125732
139.904358
132.109344
124.890999
151.916962
143.776123
147.900970
137.559433
126.504494
143.729187
136.700638
160.397598
164.692734
154.913666
165.671692
150.762604
139.956909
176.421921
163.769730
156.074493
137.062164
144.899368
123.993378
124.645973
162.384842
140.162399
168.728729
-178.234634
155.390640
158.546249
10.067787
29.776361
20.762434
-6.130534
170.293304
132.092255
28.626455
25.414370
136.298386
151.095108
157.823013
165.319412
150.351547
143.129532
154.945786
137.789581
144.735519
138.442932
-45.378399
-40.714584
142.957001
6.475113
-1.528927
35.297474
15.664299
6.100818
18.505161
-17.034988
-0.615485
-49.750107
-42.913208
134.493378
-39.981644
-19.095081
-14.573989
-31.657280
-18.592228
161.438263
155.096970
154.765350
169.108841
165.871643
155.260635
106.243790
144.453156
133.378418
149.758240
155.765778
152.470596
177.312393
138.738770
140.225449
1.528799
142.969009
119.900902
115.526825
125.162048
169.734238
148.421402
146.242706
159.985718
136.166916
147.708359
146.305618
166.747543
129.973389
156.547028
166.304520
160.377274
143.420593
165.483200
156.167160
134.421417
118.782654
165.370483
154.433426
133.575119
7.500485
-23.169502
-36.535965
-7.895208
-51.116474
5.199648
-21.973053
10.066146
-24.495230
-55.137100
-15.435682
12.345998
-34.146656
132.518066
148.738876
143.813126
126.743637
139.005814
135.067551
161.857300
141.329453
148.552979
157.326248
142.651199
132.951599
138.069214
169.454041
147.682129
127.053398
136.906250
144.115280
138.294937
129.425369
150.937424
155.584076
-177.760849
168.878967
157.083038
139.914017
141.679565
118.801384
126.904167
130.422150
149.072266
155.319138
149.472351
156.279816
170.626938
153.409485
171.431763
136.380814
-14.773985
27.594919
-42.576946
142.813751
158.659042
153.533936
132.554123
143.568771
152.595490
129.625854
159.257080
122.608498
156.575653
169.521149
153.452347
179.203766
149.124359
139.959290
125.287285
151.086716
153.293076
157.655212
128.127670
142.600571
164.939117
147.632050
134.712173
121.272652
171.062469
137.636597
135.609329
157.865677
152.049973
143.953522
155.141098
130.230591
156.418625
139.981857
142.131485
38.842804
19.810238
-166.992844
26.653717
166.619049
135.650665
147.283417
159.299286
140.941895
121.048988
144.931900
101.017670
115.916595
131.391052
141.666550
131.855667
142.548187
140.191559
-41.201931
-3.158767
147.813644
11.279379
-13.778989
163.269196
133.139130
147.512054
132.115341
138.674072
170.624557
174.413086
149.740250
150.457336
163.151093
122.546211
148.757660
159.019547
165.488693
172.397278
138.096252
108.596985
159.219772
164.607040
158.184692
151.349365
142.762787
-146.986389
152.371521
115.638527
135.688049
165.744644
141.960098
141.692566
170.919128
158.396591
119.641220
160.897079
-154.804459
-161.081924
-136.607605
161.085251
81.781319
142.052048
144.551010
144.099854
31.260384
146.165848
153.055511
116.811348
138.510452
150.695694
141.047348
143.558090
135.787231
154.963181
151.991119
162.147583
105.250671
146.119400
107.189224
145.027161
150.149948
127.976349
146.807144
133.599457
121.220222
153.118820
169.944809
113.553635
141.414490
161.479568
143.766937
142.524445
166.293152
121.931396
138.221252
142.338150
128.693069
155.068588
140.931686
143.922073
162.178299
142.276215
143.758316
152.221512
144.861099
-151.979904
152.268494
141.930939
145.215454
146.176117
120.828773
132.985092
142.419601
157.643768
175.877441
129.473816
138.418823
-0.780845
2.491122
127.857361
120.950951
166.402298
153.080627
163.828888
145.759109
142.980194
139.751572
169.931412
138.928970
136.099304
131.013199
20.866306
-41.730633
-1.041550
145.525421
173.200104
156.249573
149.185318
-9.221002
-28.448248
124.270638
128.853592
146.278000
172.651550
152.132050
122.779076
167.281555
144.753738
162.706818
157.745499
127.508972
146.185089
167.029556
25.789516
135.554199
143.921997
144.953583
143.351654
96.716698
134.070419
143.067291
-179.002975
137.691528
124.734123
154.368973
122.429779
140.682526
130.648254
159.790359
135.372040
155.144440
164.695648
-129.989197
149.611237
148.083282
131.470245
139.352768
-178.200821
-62.132275
-4.020682
-34.483910
0.151951
19.496695
-7.194265
-10.865295
155.446457
159.760834
168.647461
145.357803
145.565277
128.391907
155.203125
159.797287
143.092514
160.211197
172.810303
149.487030
-43.050209
138.041794
145.735596
148.058884
140.342850
128.915558
145.396912
152.868027
-22.096195
152.839371
-48.213043
174.843262
142.872284
136.772186
-20.349171
-1.486352
5.005938
-2.776291
2.231603
31.634972
-12.520322
9.386760
8.816704
-43.510483
-30.896257
-7.294389
-45.800175
143.025406
142.369949
138.897110
147.167038
141.185654
-166.685440
155.970047
150.245651
138.010086
143.541641
159.409500
130.919113
146.652100
149.044067
154.591339
140.263397
115.140205
138.279770
154.901245
154.670135
144.726242
160.394592
-33.853115
5.995053
-50.401867
168.703201
117.518387
146.932007
169.050873
130.818954
19.307884
-40.110817
16.718847
3.446908
2.549754
9.371294
-78.927063
-14.128111
-44.466419
-42.527843
1.191405
109.670700
135.637085
147.719879
149.838684
146.741714
73.874100
152.443298
-55.936726
155.990631
160.357544
113.978645
149.283752
154.766953
152.608414
129.843857
160.800064
154.715790
161.889206
154.405701
143.800308
153.582001
145.656342
-173.316864
129.722260
141.039948
119.570854
139.500626
141.438156
145.235229
146.073090
150.076996
137.079559
171.227325
-24.986885
24.283209
-55.476429
8.200230
12.674261
159.596863
-2.114981
9.134628
13.066344
7.125712
-42.675976
4.216633
139.990036
167.597458
171.171951
150.453766
150.998428
-43.109592
-47.508991
-21.287510
3.846645
14.046169
161.577530
134.283783
129.031662
28.360361
30.175623
-41.154743
171.423599
160.499420
-175.140091
130.139542
145.022369
129.158157
142.497787
141.706253
149.319382
141.323944
155.147781
143.043823
149.113297
121.423843
149.503067
153.162781
172.735626
135.542511
135.083130
158.083511
155.561447
138.567932
129.397766
138.878128
161.073151
-176.088928
-134.807938
123.529999
142.961060
123.745972
161.089996
160.741806
157.876450
129.889893
152.667831
153.095978
156.778275
157.140350
-136.793533
170.578156
142.371796
148.621384
164.715454
154.606903
129.005356
129.313614
136.731339
159.785858
143.453125
163.961685
116.804756
137.583588
160.464767
144.646576
153.198166
150.087097
152.355881
155.537735
161.082306
149.960388
150.195435
115.471390
125.825317
148.367294
155.650696
162.506454
144.675339
126.375977
154.798248
161.787079
159.116531
154.554230
140.430573
98.423004
141.785019
150.407867
162.528564
155.593491
118.753830
150.333145
125.432144
142.854553
141.611435
145.873428
170.840927
153.000824
162.467880
133.001236
131.279114
-56.642784
151.021240
140.104568
147.271027
122.415054
143.865250
153.932251
137.270218
127.427612
167.705368
148.824966
156.275055
138.792145
132.741898
160.390762
147.901611
142.577179
21.944529
-18.229458
6.144525
-0.174713
-44.447319
6.757347
-6.298090
139.113266
127.114433
140.999161
138.975128
153.620163
142.637207
172.859512
156.424088
140.432114
119.052704
139.320908
175.635956
111.856270
140.873489
115.154823
152.767975
113.582802
9.337256
52.775867
27.048410
-170.004486
137.257889
136.693954
126.764290
140.153992
151.601364
145.259262
170.919662
129.311539
155.088226
150.064301
167.947510
149.295547
139.832733
136.454025
165.367661
12.651953
152.651245
139.538757
47.626778
13.007740
143.761719
154.076462
141.240540
152.694275
130.737854
127.734573
140.993561
122.698357
148.449387
156.765854
15.345466
-40.118591
21.093803
154.721298
161.445740
146.073288
144.921661
118.802803
129.916946
150.924057
150.126892
140.272400
156.785324
144.175537
136.404877
135.226624
123.027290
126.110199
132.590500
129.212082
140.504364
143.031464
144.588821
129.477539
145.709213
136.137375
139.325439
155.572083
141.590271
142.781677
139.030106
158.762527
169.229996
158.459671
161.206467
138.828217
153.996552
143.077332
134.214523
127.403221
176.529984
146.452225
146.626968
145.417267
148.346069
12.669451
169.265884
177.134933
149.389862
126.024323
152.753159
142.526459
144.920410
155.925308
151.933838
120.439331
165.210098
-167.000076
147.679031
-178.138687
153.881866
152.418945
141.561096
162.350952
154.394073
152.693420
144.473236
136.592896
-48.977810
-1.717258
-14.912456
-1.127091
-39.756187
-14.918705
-63.474159
158.073914
144.374481
149.635834
163.823792
154.119354
149.421997
142.699356
118.419426
125.437294
163.685394
147.268448
132.940506
155.122406
145.995560
163.765518
177.497345
118.564697
141.288406
155.785339
155.706787
145.739944
134.413177
134.773010
135.654953
137.812836
141.248734
125.392647
165.530228
141.321945
138.830933
140.492783
-27.631479
57.264111
151.394974
132.031631
150.059952
133.160522
153.793381
154.638031
159.692337
143.417526
141.515472
166.112427
146.580307
176.159821
143.470322
-10.836542
-35.545807
-33.580086
1.831948
-3.257323
149.668900
137.066513
-171.759247
116.647041
157.773895
156.708298
159.785629
171.793854
166.695709
164.469254
140.004669
121.864052
134.595718
137.591354
126.781456
174.108398
160.660431
158.681564
147.825226
115.311211
156.884598
170.513840
159.821564
142.320587
103.471428
112.784248
130.366440
145.498123
139.904785
163.514618
128.334625
119.782303
139.198105
57.946278
166.306534
178.400375
156.478882
146.560944
132.312546
163.553085
139.858826
141.820801
116.397690
149.935089
130.534607
168.420547
141.409012
118.974236
146.185242
151.195908
144.136307
144.512955
104.328239
148.059647
147.409470
152.921722
97.530823
145.766785
148.419174
-7.709659
154.765793
135.015961
161.790009
160.907120
164.541061
133.825317
149.562668
133.063614
145.542877
-27.249676
0.363156
-45.308456
35.490841
33.307167
13.900967
-18.969927
148.673218
126.949249
-37.904793
-9.624164
-3.589378
19.230324
-42.492088
-28.430859
162.480698
152.996796
149.525330
152.337631
161.410934
139.326752
141.195175
162.268982
111.271797
170.910919
132.431702
173.123810
166.797302
6.868041
-42.675694
-0.074019
2.553743
11.994866
6.793704
-39.228603
5.913308
-38.451218
-34.283611
10.065598
145.247604
148.114197
136.518951
142.938660
129.081100
140.955475
157.774582
129.825546
127.806656
152.072495
134.510895
133.557709
156.299622
140.916107
136.088608
138.696716
160.432022
137.981888
125.295769
146.771393
150.267685
156.683319
129.678879
159.035980
142.790283
141.694046
146.100189
146.946991
124.546509
142.621307
164.119247
160.158691
134.339645
130.661621
152.360641
-163.727432
-36.326496
-8.447175
-48.567135
10.342521
28.339130
-44.669750
6.230328
-13.973280
136.254410
-158.097534
149.093246
137.487869
132.496429
148.028305
153.189545
150.533752
147.777420
149.833176
146.690231
133.373489
135.563095
150.078201
156.684555
128.914642
150.725677
149.296631
144.613785
142.950241
125.967453
134.767166
136.238876
155.264404
145.246353
160.413483
136.225677
146.409622
155.542862
162.143509
131.940308
150.938919
149.409744
156.665085
160.582916
136.457916
141.720367
145.084671
130.560104
-23.133566
1.650905
-7.427638
-3.763067
-1.879198
-51.318207
-12.181929
144.844925
144.180664
150.644943
135.464371
130.436340
146.853806
158.603104
157.748749
157.647690
151.810989
123.095123
-1.472862
8.762328
-9.574665
154.394485
128.511871
130.469940
142.422562
153.374313
145.363937
162.564041
26.353737
122.621696
121.681946
142.278503
153.927490
113.999130
136.501907
168.851959
145.175476
119.172913
141.470657
153.045609
121.661179
154.404526
136.392014
172.338074
139.223862
149.801666
158.196945
119.162674
175.514450
140.171555
-173.530060
-40.799271
-4.213520
133.666122
155.221222
144.423920
148.735947
111.835655
162.794128
148.477875
80.918289
21.482256
-178.393173
-166.221664
145.835999
175.017990
147.711365
163.102341
148.103485
164.900314
133.529617
156.125626
149.032547
153.581543
147.459320
137.614731
142.115021
157.674637
143.633575
131.511139
154.717148
164.216553
160.190018
143.847748
153.131577
144.913223
156.277100
143.161224
139.619949
135.548080
155.027496
152.099487
155.122925
154.508484
142.136185
150.672287
128.005234
143.846664
162.556152
139.373199
137.436966
117.894402
151.068893
130.453491
147.900040
142.032211
126.080528
143.377396
-54.380440
-23.145611
120.820450
160.354279
147.598816
146.867996
163.346481
142.585266
147.109528
146.206604
157.126434
138.575439
148.012390
-34.876209
-2.504678
-9.424876
135.915161
173.066284
139.930832
166.797134
124.874855
166.769104
137.539581
136.585052
136.518097
170.264008
134.602951
119.125664
116.167702
149.277496
125.292763
159.437119
137.255280
153.260880
145.342773
145.839020
112.416725
131.013855
158.796677
-177.428223
125.288177
151.024948
137.757782
133.192719
131.666901
145.147964
-152.886429
18.772800
-160.995956
-149.742828
116.439423
152.738220
162.953613
138.518890
126.529015
141.441620
119.283768
134.402130
136.538544
176.681747
-5.656483
143.310074
137.903564
168.370728
160.735123
135.914383
148.223663
144.705505
165.271317
95.824875
138.193878
135.533188
126.709076
146.710556
138.407166
134.645844
137.687515
125.828911
147.450180
151.117188
156.700241
141.522537
133.367722
143.127625
131.188446
146.197464
10.085374
2.120803
-13.330489
-25.359070
24.350702
14.587350
147.858841
167.508072
130.783142
145.953369
134.551376
178.282394
139.050858
142.326385
124.029778
164.322021
-44.446426
-41.382557
6.639443
-26.942019
127.165176
137.343430
146.016541
127.318764
166.829987
-47.743668
5.432386
8.707389
-46.657539
-45.469505
-17.175354
-41.850750
-1.010269
-28.926123
-2.514817
164.065094
161.678635
146.204010
147.587082
170.490891
150.074646
146.572006
4.402954
-49.856686
-42.200863
-46.577545
-2.131021
-16.788109
6.922318
2.717934
-47.812675
-35.693184
-6.691843
143.178772
7.504357
13.257775
6.105380
-26.573084
19.409943
-4.451486
144.901001
141.685577
150.570633
149.440384
136.932739
165.079102
153.521820
141.023544
143.997940
159.351364
161.270996
113.491440
141.204498
117.124458
150.221344
97.832878
161.060043
151.186127
133.462601
156.401642
132.593399
133.219193
156.366852
133.751785
147.940964
142.271515
147.412338
151.004990
150.529861
-16.521435
162.880814
136.700409
117.995857
129.456619
154.306183
143.271317
151.675735
-45.761185
-178.049652
119.849503
149.448776
128.571716
174.516342
146.702408
148.728516
141.860809
-0.292752
150.715302
144.350327
-36.810410
-17.439152
-18.184546
-26.973213
-45.671429
38.094769
26.309212
131.801071
125.803474
158.193405
133.096207
132.896698
130.600571
129.614777
131.592484
146.873657
126.043358
11.350917
-42.605980
-3.229982
133.026443
130.119492
132.394241
138.637299
145.304367
130.808395
136.711609
130.145554
143.723022
148.812027
120.288589
123.688271
144.711075
153.034317
159.710831
126.929375
149.006821
140.994583
137.865295
31.039759
5.064769
-0.500460
3.798699
-28.305700
155.163879
145.496597
143.534882
137.421997
140.047241
-171.637238
155.563004
142.077301
117.475914
166.393402
136.474457
141.848328
165.114883
168.612259
141.611099
131.069382
89.680779
140.598740
131.937622
141.578796
141.006760
109.491158
156.625244
-155.877319
128.975449
20.255491
-19.415274
23.991177
-24.103094
-45.527840
-1.739226
-13.510794
-4.946210
28.602859
-9.883379
151.578369
147.885986
139.603058
139.021164
148.713455
138.598007
140.866653
132.710419
178.205276
158.815308
130.993973
131.841202
148.628662
139.503281
125.768227
163.675797
171.804474
139.441849
138.334473
170.593369
17.441864
147.977921
145.958328
126.549644
147.657135
146.141449
143.368301
153.068497
142.993713
130.393219
173.316483
120.888191
161.475723
144.961227
152.095566
116.018600
147.820312
159.120102
173.063934
156.362366
155.948837
130.572433
145.623566
163.521896
147.059845
141.085114
139.810822
154.070389
120.547775
165.749344
132.898651
8.042128
-35.959923
35.525379
160.297867
137.507996
108.671913
155.292435
103.543053
156.853577
166.722198
140.646622
151.472458
143.033630
142.891159
143.898804
166.794693
126.020607
176.480850
146.321716
-36.844551
-48.977921
27.262255
-75.415588
-37.416161
147.914764
20.288776
152.068939
123.997803
158.307938
144.566635
134.271423
130.559387
2.211693
-22.941551
-16.500647
-23.997929
-38.652988
-50.273705
155.864304
153.006775
46.018284
-5.186404
103.540962
151.463425
145.009247
141.537598
162.734146
138.741013
128.351532
156.937515
144.435791
166.652664
156.148956
15.614018
-24.317219
39.013805
18.650291
-41.136757
-31.503706
-42.900627
143.059723
155.524429
166.305649
138.346298
144.184250
172.946411
130.238617
22.596729
-7.133059
35.659409
5.607276
153.704025
169.241302
-142.184509
153.073944
-169.428009
-146.918594
-140.750824
-151.500443
-132.655060
36.722454
124.468346
136.254486
167.805786
150.911163
134.200089
122.504326
133.230896
175.519211
141.733459
147.147552
157.447205
152.165588
-10.064212
13.135981
-7.709098
8.150181
-8.250097
-13.275634
9.556170
22.125401
-46.336479
-21.399658
-25.194920
-53.422745
147.715363
136.532959
97.587761
146.118179
149.601898
148.500168
149.861115
148.881226
128.268845
135.476883
146.571823
152.826614
146.375122
122.332329
172.573273
140.327057
135.061371
-46.048416
5.121970
-0.583498
-4.356355
-37.329872
-43.129520
158.904068
-52.991611
-1.672691
9.169690
143.956009
76.900238
152.682739
151.071671
179.473618
130.345352
149.734909
158.833359
147.924240
-8.027393
-38.556168
11.842353
-9.284359
-8.165271
-11.012186
1.745067
-21.022816
-0.666466
-43.836987
-49.744404
24.322857
-43.926758
20.380909
151.093735
131.221375
158.899323
106.575974
159.348572
136.972656
125.763504
146.485550
118.582787
112.795876
144.118332
108.278435
169.046890
144.390839
130.974106
171.442612
138.639404
143.178833
150.645554
148.451401
133.232101
142.410294
146.012955
148.500946
150.467438
145.979141
128.862579
151.360367
120.181763
144.825760
-9.748747
168.432083
167.943588
161.997223
148.168777
159.993973
101.701363
175.222656
173.595566
148.490128
129.386841
157.630692
133.278549
151.030533
5.546659
30.250729
-170.836838
168.790405
107.626984
-167.262924
-145.327286
177.592697
140.487198
119.002663
160.196808
146.955658
146.366364
160.819489
165.869171
149.375839
93.385185
148.812363
145.733643
30.320339
-3.471077
-3.365576
160.262695
124.114555
149.130447
165.904541
144.440140
157.443161
140.076797
152.546326
166.178604
-17.947569
141.747742
157.388840
178.676010
144.709137
150.973114
126.280655
172.594925
139.572739
140.519897
155.364670
125.023987
149.876251
-20.573309
-32.374260
46.262047
8.039124
2.223608
24.169382
-7.220016
147.976334
150.411392
172.393616
169.523193
9.621386
-3.959481
94.580536
135.698822
144.931229
138.239243
119.759148
127.179375
140.182648
176.216370
-0.508604
5.809911
-21.413403
-8.047861
159.726883
-8.896159
151.048721
158.653503
159.181976
160.671265
129.991959
131.941833
142.023422
144.010544
132.526062
164.002029
159.218460
144.402512
-29.991606
11.414231
104.487335
168.329880
145.183640
149.685837
137.795578
161.632004
154.357239
139.854660
170.751282
13.114685
0.998580
149.818878
-11.209253
-38.798466
-29.403082
-10.398637
23.626295
9.687567
-0.870656
17.062408
30.061686
-1.214020
-54.691151
160.243668
15.793303
-47.635052
-24.962376
-7.671532
-13.942712
164.597351
150.626694
131.099030
134.550140
155.690689
148.878571
176.994293
-1.337205
-28.831490
-42.073555
-1.977343
-3.018436
13.584591
-48.873501
-40.522858
20.760729
-16.609964
103.957481
169.804184
154.041168
156.080032
172.420532
161.183563
141.532806
140.278030
86.786415
142.097229
152.388565
176.112839
136.691116
138.524918
151.922958
151.941193
146.094284
149.258484
142.329849
151.481354
139.805450
148.998962
144.344040
128.944473
176.719025
128.789459
141.408722
152.539932
141.529633
162.013046
149.876526
164.009735
141.080383
118.408150
163.765640
141.924057
-24.083628
-41.237373
10.906868
145.070068
134.763199
138.262772
133.974808
133.861176
167.990479
163.157150
127.678329
164.317963
133.019791
120.065018
117.445564
152.409454
157.680099
145.678787
136.360916
158.968750
161.629395
134.907471
130.610931
139.011688
157.197021
143.955917
162.136459
158.913010
144.009171
114.681168
135.062988
130.967743
151.490906
158.584930
146.597565
150.579575
162.395218
-32.893887
-38.155193
3.819775
7.710830
22.217562
-39.064701
7.753625
163.360825
-10.388738
19.215614
-36.388775
-13.180491
4.569561
130.882324
176.094788
144.829178
144.779816
163.099625
130.137711
151.401535
148.013077
27.563496
144.631454
124.680573
150.157486
-177.407913
118.588043
149.320633
135.736786
156.231476
-159.178345
158.221512
163.136795
139.435944
145.054443
139.276703
150.473984
165.849838
149.556244
161.009277
139.487686
152.179062
-179.931458
157.715393
154.240326
155.567566
-3.380319
-15.464053
-50.833839
164.749100
-15.768790
-34.625744
9.272901
13.304395
-4.531726
16.621752
-40.781124
-19.748243
-15.014259
-11.404547
149.370758
142.178070
161.496826
140.024796
123.149536
132.939926
156.260986
138.641251
163.989349
137.624008
163.140182
142.657074
156.495697
147.117325
-6.560736
-27.511181
-11.686630
70.446747
153.267410
125.924629
138.003906
142.798599
162.814911
157.165710
161.887405
155.959061
148.553635
-15.334996
4.533238
21.791218
5.118870
-24.386311
59.242332
130.975998
141.396179
162.006088
140.456787
148.398071
124.510628
158.309830
144.001968
158.441391
6.001001
14.086652
10.229199
11.674250
-22.731136
-20.572533
-36.391190
2.828401
12.986694
-13.473747
-43.819141
-43.709694
0.868406
-46.654011
-43.098370
161.466339
142.795212
136.017929
148.340164
144.001862
172.199493
150.064484
-21.897564
-2.463627
29.282707
-20.053650
15.852957
-13.963178
14.647098
-0.146710
-31.808138
-36.820957
-26.152042
140.792191
172.258987
153.656235
146.021790
144.795975
144.775421
151.509781
149.510269
122.622162
146.525101
117.580688
150.475159
135.120041
148.924438
123.677971
134.875626
150.104218
127.120483
125.147736
124.488335
153.897903
153.403442
130.251236
140.557709
-43.273956
-28.156507
-32.787277
-6.427607
-18.857870
8.051228
-21.996815
-38.919891
-46.048050
-21.955603
9.842687
10.869932
6.695330
-39.581581
148.420624
140.547974
169.287231
146.410706
126.653717
160.183456
133.213623
150.083069
144.234833
166.456543
148.412003
156.751358
164.802628
167.281311
150.861420
143.151001
144.945999
139.782211
153.941605
159.954041
146.735458
141.183685
150.559357
150.464981
166.976883
121.079140
110.350632
133.331100
152.194138
159.151779
142.468826
175.071747
155.480896
165.688782
5.488944
3.811821
-15.695333
5.554144
4.972599
136.969269
172.299606
-1.031545
6.239982
-36.884644
-3.650982
-38.952358
-31.599684
177.579407
168.341370
-173.179718
141.630432
175.477570
129.506241
157.606720
167.975266
143.658401
155.420441
145.668289
131.308945
133.336700
157.430695
109.807060
112.760315
146.239716
153.729263
145.502777
141.606308
150.642303
163.571625
136.151260
136.491028
129.300858
163.385513
139.223297
145.557968
140.251328
160.365417
131.074020
133.662888
146.015564
151.635971
126.921829
151.012100
173.196701
142.978333
127.461243
148.018082
-177.649063
152.724808
110.666367
158.092972
152.776291
163.181946
147.974899
145.875595
126.097801
144.256424
150.021606
140.302979
150.054672
142.851776
146.238174
159.038559
148.631226
161.836029
166.341385
157.611313
112.600548
126.959183
125.910553
147.143982
144.654114
127.467171
145.165222
166.523087
133.733871
157.200562
144.912262
147.488632
161.547455
142.904678
-31.952955
-7.312335
161.910004
152.022263
-4.309253
-43.947453
151.563797
159.229553
135.901245
126.816864
146.246521
152.404648
148.054062
132.578659
147.117279
144.866455
161.636566
131.884659
163.201492
148.236801
8.921343
-38.797077
23.873375
146.564682
153.510132
128.960434
134.417908
158.215652
109.567413
145.670761
-12.971306
-26.276730
2.182744
66.964760
147.671692
145.606232
139.003265
149.336441
122.897118
147.085632
136.341049
-35.985306
12.987044
15.940832
0.569239
8.707119
-45.091030
-38.503822
145.795578
140.932800
123.588631
158.351364
152.821472
136.527908
143.682388
149.090332
140.522522
117.605309
144.423843
150.290756
170.064865
152.155167
122.492058
139.697510
127.669151
159.779007
134.770538
151.946915
140.177002
139.716553
150.447800
150.962616
134.068069
149.319412
143.930893
134.773956
125.146492
157.349960
-173.601212
-155.062637
159.166321
-137.439636
148.538513
155.858154
142.502487
146.408173
130.069717
0.257930
134.551666
153.132446
166.332245
150.183395
140.730133
143.954071
142.436050
146.276764
141.750168
158.403244
147.043686
50.072018
82.343216
57.440804
-140.283096
176.344559
-150.937988
23.902571
35.669125
152.134476
158.034866
134.718170
136.050339
162.005707
153.998276
1.325446
-4.665980
-15.879289
148.696320
130.310532
136.900665
133.275436
141.261948
158.646317
169.187363
132.408585
122.482552
161.041351
10.002623
24.462475
140.599167
121.216454
141.430267
133.891907
117.382393
163.989166
171.065033
148.091568
138.284653
164.731140
140.491089
149.258347
156.257614
134.733582
152.274261
142.044510
170.776749
132.974533
144.064941
149.385590
12.681901
140.315140
96.543915
148.187500
115.491158
129.904816
170.702225
167.769806
161.883896
116.819122
133.365524
141.579453
143.092590
148.864670
128.826187
160.587296
126.825325
144.728043
137.201645
4.404466
139.842575
132.404007
145.936798
133.209412
169.425446
163.224518
104.961304
143.506393
115.989120
166.797180
149.390121
141.621597
3.894757
143.215866
163.561707
145.315445
131.316666
122.776634
129.357681
161.284561
148.582016
-177.738937
154.435730
151.146866
158.954559
121.047737
148.008987
137.573624
150.402863
144.135696
147.383087
129.353241
6.175745
-10.264716
8.379042
8.471829
-25.222359
149.206451
138.682755
143.231934
128.376343
107.539017
146.645737
139.612503
139.045227
167.966568
121.610405
140.528030
172.991074
155.657837
177.859070
108.341934
147.629974
142.984299
154.130463
133.391068
139.561310
133.818726
110.411926
147.195221
119.330528
134.626633
146.097122
147.898804
128.126663
150.932220
139.566055
143.726822
170.672379
129.829437
134.274673
164.579102
146.209625
164.032730
147.365067
-4.277228
10.206367
19.086813
-3.162917
128.589813
143.082748
152.555679
134.999847
138.646133
160.940643
124.697731
153.174576
3.804931
4.856235
-20.103527
16.546083
5.729365
153.299973
149.223785
174.695770
155.311493
157.514816
135.859894
137.730682
158.302185
138.893509
136.291473
117.171028
143.245972
104.511086
145.602463
160.776276
130.598450
-179.146133
160.907883
154.796158
129.836151
114.601303
157.970535
104.282944
121.751778
156.427277
154.865982
106.453041
154.611130
140.672363
167.413025
138.941910
158.815964
151.772339
133.545380
146.364777
147.554260
154.627670
145.867966
148.302322
149.134995
141.688583
148.452209
119.381111
144.711761
136.224274
153.569931
43.833923
-14.310645
3.407777
-1.603643
-5.220558
12.257809
-40.194069
-7.992249
2.324479
113.186295
152.496567
124.079597
176.657120
157.858826
132.411987
143.821915
135.764252
164.877136
143.274918
134.890457
-29.642879
-33.531212
-2.795474
128.120132
146.698883
138.840012
151.472351
134.937302
27.857996
-3.052296
160.406647
-20.464840
-3.045683
-6.542837
143.343307
147.067352
154.853378
23.268641
-7.133114
6.485462
-27.539255
-21.836535
171.250427
145.644623
167.072708
179.125076
154.693619
150.320496
142.299942
141.132950
172.616379
156.628616
18.028994
-36.702492
127.700737
154.343399
139.765381
150.214096
1.614709
-0.575733
138.176559
164.744843
160.999298
129.257095
113.032722
153.054703
169.623367
144.130646
-26.912661
-46.482204
152.269119
151.319595
1.551038
17.387548
-12.421145
127.699440
130.012177
120.542053
134.687149
146.773193
115.617554
154.155579
117.914619
140.574219
142.126953
129.991104
103.229858
146.459900
163.909973
146.422256
170.684143
128.357544
-138.587677
164.636871
114.587456
-39.369061
150.355255
162.773132
151.019791
-44.835663
-1.552552
-2.375452
-42.815720
-35.905781
-39.444332
8.732146
-17.778877
17.949610
-33.073048
1.926712
-43.935818
-39.342682
-12.384162
10.517880
-39.507557
146.786087
153.216934
144.052719
142.290039
144.054932
146.301941
139.525330
149.875198
137.352386
160.842972
143.616302
167.092941
147.609879
153.224503
138.636871
153.209579
134.628662
146.472961
160.586761
148.617035
149.215714
139.835831
167.146835
163.079147
148.003326
135.862015
147.505905
139.072098
157.197403
151.796814
110.906052
133.613800
133.171982
145.529419
127.218849
133.307861
121.566856
157.570618
119.625893
127.717781
150.349274
148.813904
156.572647
147.048523
171.103317
142.661438
103.149620
132.948181
159.105957
143.213013
146.306992
147.918228
153.862869
151.573639
138.866013
145.044861
111.373375
150.549500
-18.086735
138.161560
114.394386
152.115906
141.483810
142.726654
-0.225554
23.670355
-24.319698
-22.702394
-35.761761
-22.873369
-14.565694
147.859665
152.309189
122.750267
133.766205
110.682510
142.119339
135.724945
146.224030
140.059860
151.611938
145.811722
139.870087
151.652710
121.230507
164.210220
171.967148
133.845398
141.651672
154.043381
125.847702
145.006882
127.881668
43.351109
130.967361
150.013977
133.364716
159.204346
157.785553
150.546600
153.499969
125.033241
138.610382
150.819473
164.717484
149.698547
131.373032
130.122284
140.878006
153.650986
150.980652
162.932831
148.924438
144.671631
152.993057
168.307739
144.603546
-138.368744
70.192589
31.090569
10.150090
152.573761
125.034218
125.309639
135.393524
111.056847
146.771988
142.660950
142.316849
146.140106
147.382278
132.808044
144.542404
137.010315
152.710785
155.350586
145.077118
149.108383
167.354904
124.230026
145.789978
156.501816
125.872307
156.710068
10.695182
-26.907492
-5.456753
124.718239
150.529526
148.535095
150.861328
13.066283
11.239202
138.732056
151.535446
150.337051
139.192261
-177.246002
114.364174
153.555023
155.258469
139.425217
150.020645
145.004211
159.614380
137.903198
150.243301
148.263229
137.683273
155.176773
14.068596
-40.766987
-10.445117
2.053189
-19.997124
-32.075577
-47.281166
157.720474
138.895355
138.869736
132.383865
158.477661
142.896149
145.374451
139.710388
158.607910
162.948441
145.793991
157.325867
139.081604
151.770599
120.975372
157.068710
144.841492
139.978226
165.949982
62.282619
139.191727
155.056519
16.065918
-36.130718
-20.233215
-2.759886
-40.952316
71.335342
-29.498852
24.401548
157.094101
126.944527
140.821869
106.229843
163.996887
147.759628
142.531540
129.539291
151.829666
166.363174
148.810822
166.462250
150.409866
120.478928
151.369827
151.373184
134.808716
135.554993
149.200180
147.280579
146.817780
156.758072
160.547516
158.949387
11.590936
-14.616014
-177.975784
169.527634
-90.137962
145.659317
-5.418010
-54.431870
16.244541
157.048828
141.986816
165.387512
136.332504
127.448112
-44.558304
12.402127
-41.656826
9.106901
31.147324
-28.200333
-5.575028
142.726471
160.311554
147.358093
146.471100
133.951813
150.045761
139.036560
150.174301
-17.629620
-44.358192
-3.693054
129.891510
173.600235
140.150208
111.228081
120.084717
121.544792
-31.911003
171.407013
148.971878
147.121918
147.428467
148.598221
153.255737
130.433441
161.930832
-7.595898
-36.862179
10.974076
-39.978024
1.968614
16.760145
15.094201
-60.049259
127.210136
160.616394
112.628502
134.540756
131.054581
141.582153
157.820923
133.224197
142.368149
137.825485
-9.471498
-35.729679
0.623068
35.293865
23.763506
-62.264915
-27.082336
11.769092
-83.398613
-26.060970
-10.002504
23.874683
-30.044720
128.653824
132.533508
138.454285
134.193008
113.256920
158.577225
127.008354
164.744812
148.014389
147.240952
149.168610
142.934235
-44.990303
-7.176437
-22.160366
61.740215
168.320343
141.544846
151.051437
154.200272
165.430191
19.000811
-12.817551
145.191147
155.263916
-18.763575
-28.941235
-25.889662
-37.061733
9.470730
-79.763519
-4.970747
173.120850
140.079834
162.226013
156.140152
147.988510
6.829638
142.064377
155.121506
150.178864
178.877594
145.207718
144.926071
146.241257
155.308441
143.436325
138.080353
172.016907
127.642456
142.333328
144.472794
117.342918
133.766876
148.176376
161.410355
157.193100
128.741089
13.324400
-25.351974
-39.406200
129.535599
149.740326
148.870026
150.117615
151.939316
131.940933
134.862503
151.175705
136.695816
146.164642
121.410828
147.034561
140.374802
174.916687
173.788635
153.159668
142.012573
127.856354
9.911274
-71.239388
-36.341278
-18.142378
18.079681
127.758942
151.580734
133.347137
162.397034
147.369629
137.235916
79.641624
166.634293
-48.009487
-12.999787
-43.796474
-38.195171
-39.279507
-3.281814
20.861137
-28.329819
24.137642
-23.271935
9.907107
-15.883058
12.599457
3.109735
-35.797989
-6.292951
130.239029
148.013504
158.212387
138.519363
137.999573
1.384091
17.293144
12.678712
-54.055698
-39.832336
12.993273
33.652760
12.615587
18.140471
4.668121
9.776560
162.887360
157.386505
148.005615
137.740860
166.777481
-172.214539
141.479309
53.153721
-23.831570
130.284851
175.002777
139.721664
144.489090
154.692719
164.283112
142.777908
155.808487
136.547302
158.981796
132.922409
153.180618
133.050308
156.266190
151.434433
148.475296
157.160156
129.116837
127.530365
138.196579
122.333763
160.558548
136.786819
125.327820
157.410782
111.627457
-4.304751
9.701054
-40.527443
-55.638050
-3.885948
17.317230
0.734620
-4.524502
-38.626682
0.044235
-10.286789
-21.554308
24.966131
-31.892815
3.477276
-26.375183
-4.407534
147.217773
148.469421
114.935081
166.735931
179.174088
147.656494
-7.004795
-4.462780
1.572217
25.219025
21.800030
-2.430272
30.049122
135.832336
145.755264
157.136536
142.137970
108.490936
145.370529
133.511719
138.392166
148.225830
-31.902159
8.872277
167.847656
-2.049181
146.870499
144.556473
139.970123
143.775330
130.197006
149.054688
138.692917
140.094925
152.133698
154.789963
150.751984
146.842361
134.225388
158.739273
-26.837671
-15.679660
7.389049
-11.415404
152.433838
120.763817
109.014404
141.895782
157.569763
146.637985
125.939423
146.106781
122.137871
156.293045
128.992844
141.171051
145.809189
4.196146
-32.077419
-14.626108
13.758226
-6.362545
-3.298653
-3.581241
-19.694048
-3.605543
-34.544579
-9.340224
138.989960
-13.685289
20.127985
26.087549
-4.902728
62.030594
-4.030606
-3.306952
133.079346
134.275467
134.438309
150.205185
-0.600031
170.265350
135.757965
157.010681
120.155899
139.754272
139.657852
160.188248
154.648224
159.570007
147.513840
39.713753
-156.167023
-148.582153
-143.751083
154.328156
-169.715759
-147.759949
-13.997924
137.670853
121.242302
156.338318
141.172897
149.532272
121.909966
151.558426
157.526550
140.356522
133.982407
120.965675
122.900848
132.474930
7.339144
-39.277592
144.689301
140.758011
151.245865
173.920609
152.022949
138.517151
123.266685
139.008789
117.936272
137.332489
158.164597
143.318237
168.443115
126.166946
120.053162
133.783203
145.520660
121.673752
153.607971
147.074524
129.724335
149.996490
151.668411
115.028397
144.887756
152.376266
136.888153
149.856003
141.941452
-19.130909
-52.948921
136.275803
160.959473
144.837677
148.904266
154.633575
154.723587
120.716591
153.393845
138.078903
143.850189
32.281128
25.247992
-179.701935
-128.614227
-140.070145
159.286377
-174.982758
-147.651627
-171.022202
-172.443588
-25.883991
136.438171
174.511017
134.703751
137.924454
158.408203
149.830978
148.935196
148.037842
159.699707
148.783676
139.435364
150.986328
177.714828
154.413712
141.770889
146.683044
149.077011
141.733765
139.415680
143.904587
125.297928
151.433655
132.829514
6.270760
-26.231071
-16.510550
-21.827700
13.786529
12.956220
1.356529
-44.227036
0.062557
18.867218
-17.220802
37.041756
130.977554
136.918045
140.549500
136.250488
128.116028
138.263184
169.150650
114.515053
158.962997
147.594513
11.837359
29.957884
4.100929
-10.677777
136.428909
139.390213
27.488070
32.117855
155.580048
131.627319
117.845383
141.336563
124.483116
147.108841
-37.529392
-3.398918
8.756699
6.903364
-24.713104
-166.861206
139.001694
142.349442
136.641983
161.671814
156.341461
-2.264685
37.162529
-51.213673
7.256635
2.934716
160.199463
145.224548
145.652802
135.500000
129.197174
132.391129
126.266968
123.875839
133.334076
145.249893
135.717957
143.817459
162.838989
136.438004
150.882339
162.955429
146.513260
150.195648
119.899239
151.460098
151.429962
151.800446
152.302643
143.131470
150.233002
130.837860
-43.984432
22.648338
127.822533
149.757217
138.631149
159.325302
135.697266
149.107315
141.211502
144.167053
137.716980
124.566864
142.054855
149.255142
130.244675
145.181259
176.311874
171.370087
130.685364
159.826721
162.062546
153.914627
159.980042
163.713608
129.953445
148.003082
142.546799
138.227615
151.283569
168.566223
142.524765
138.997681
150.523682
121.990379
162.233414
158.893723
161.738098
115.056183
151.756989
-12.023639
10.291780
-3.657412
144.822495
136.607605
136.287338
145.465454
151.273361
137.261581
166.841736
139.154709
153.070053
131.605103
131.469284
163.967636
-43.893887
152.366806
169.925201
161.783020
134.372543
160.640610
142.699554
164.588364
147.182510
157.726059
158.569885
131.246231
178.661179
25.563095
1.233687
-35.321758
25.291368
157.874405
151.738617
153.390411
126.523811
128.751236
145.149445
144.383530
153.060135
154.031082
148.551712
168.494339
144.420563
114.226929
138.156631
145.860703
173.989136
142.577316
123.919128
145.582169
-35.572075
4.385437
135.390762
147.361710
139.859146
162.186630
134.652267
-3.820493
11.399209
-8.724517
145.919754
133.047485
145.279739
138.494949
141.040848
127.407227
143.228348
134.794373
142.874710
146.988922
129.050537
165.111237
72.014290
142.141632
115.480705
-166.787582
-167.996231
-173.000748
-165.939377
-159.061127
-179.311569
-134.348877
-161.165359
-157.542252
-176.976059
-174.656082
-151.513657
149.614258
31.407602
-158.076050
-164.870224
96.737007
-52.957806
-51.890751
-38.756100
-3.555067
144.842728
151.745834
111.191467
-44.920380
-5.329875
-21.512579
143.509338
133.759628
154.464035
15.996506
6.350577
14.382038
-12.320625
-25.797382
154.154831
125.245407
143.321426
147.941330
123.602036
168.013748
133.473434
133.846176
148.243561
175.224014
155.246506
145.911667
154.472061
129.390106
121.786049
144.396805
140.482040
163.751495
165.626404
-40.899509
165.695175
151.377914
-47.181007
-0.223812
27.231701
26.773932
174.618851
145.457565
172.202621
147.495728
148.751709
140.821259
128.051758
165.576508
152.377808
139.127274
66.853607
142.732132
123.578400
159.004303
124.459702
151.078796
151.696533
154.692642
154.227234
133.310013
137.972992
154.603775
142.256516
141.623001
130.791306
148.800583
162.092468
135.329895
-40.949379
-38.124275
118.663017
161.639023
128.350372
144.621246
134.657440
140.775681
30.600428
0.605872
-160.648041
18.240164
177.397659
151.736374
134.127975
155.892639
149.288605
126.191833
146.487381
131.146622
168.734116
152.423447
164.798325
147.913254
147.470810
8.279247
142.994629
148.735245
153.735046
153.807663
136.290604
134.813416
131.695511
154.864288
147.261566
136.504074
166.992508
150.975693
145.992004
118.442902
128.513916
142.763077
142.284439
145.498108
156.889465
162.111359
138.970062
146.007919
-68.689133
-20.189148
9.723604
31.269939
-15.587669
9.835532
16.352745
142.681152
169.488251
137.549210
140.859772
146.541489
141.472595
160.354355
162.545761
149.615585
134.194778
124.180511
144.599411
-157.298996
147.462570
156.837875
149.317810
138.531158
176.881577
-22.720697
-31.848963
-15.946327
19.220491
-38.024891
162.471161
143.798294
129.471024
-3.300492
-5.235512
-48.648476
19.589901
-28.677465
-15.162626
148.236359
159.104446
153.941589
-14.804060
-20.547775
138.105072
163.070160
-161.553833
144.891281
130.919754
166.929276
161.597900
161.696335
170.866653
147.392609
140.334610
144.533783
128.605499
120.001129
145.119217
163.757904
140.366638
140.387802
161.069305
145.268219
168.828873
142.607819
138.013321
162.374802
118.873138
-13.564161
9.121840
5.890358
5.615728
-33.945412
-50.585381
17.052208
-3.638249
149.840195
151.255615
150.941483
150.191345
168.517487
115.613213
123.645981
140.362778
137.805283
141.613022
148.433273
168.564941
53.825733
-6.363993
19.446318
-13.593777
126.834778
125.734512
148.877792
122.746704
144.173096
138.104126
127.650627
129.558701
132.153656
139.451111
133.661301
141.084320
14.589587
125.126488
165.174179
137.630478
156.519684
160.465881
134.868195
147.014832
168.055984
152.414139
163.176834
123.334030
137.997055
147.353821
125.825943
129.896393
153.177185
151.795334
141.970566
150.702576
147.302353
150.347336
162.318710
171.776794
143.745789
140.972458
153.198959
130.983322
136.498734
139.202423
138.023392
148.380783
151.893387
132.017136
134.407043
159.373032
142.499786
137.953827
130.658646
114.961807
160.973068
141.567551
134.715714
138.974030
150.707855
154.408432
143.403381
148.986496
147.886871
136.519791
126.506378
149.969971
144.355255
144.357788
145.886230
156.953735
96.110199
174.251160
118.969879
157.856796
139.370224
140.865936
176.266693
167.707016
140.719406
131.286850
162.534271
141.700073
157.270935
157.732742
135.370438
-1.996550
-23.684820
-39.989239
10.183948
1.071189
120.841118
162.423248
166.206863
148.445312
153.862869
161.936523
135.373871
140.060242
153.784866
141.999451
126.313934
147.477524
159.072800
156.051849
136.583420
149.534912
-153.315262
136.523956
127.516922
162.725266
137.099335
69.308182
133.339462
144.773285
156.102188
152.985977
150.169708
169.372696
154.169785
151.092712
136.363571
150.571686
151.030853
131.235168
163.558350
132.548965
125.214508
144.749741
133.969437
134.638260
139.979370
138.945877
130.187988
163.220139
112.885185
147.950821
172.392990
164.956436
123.619476
153.825546
133.855820
109.822372
134.327606
-39.692089
151.627472
59.980797
138.405884
146.328461
166.172424
160.217957
169.350800
160.692169
132.764526
144.958435
125.453331
159.558762
157.889771
98.318481
156.584900
-10.490438
-27.734465
-35.912258
160.379105
146.410858
129.191025
126.841087
154.813736
117.231186
107.675987
139.627945
159.545654
160.241714
154.814194
156.325485
140.805527
151.218445
136.414780
144.005280
150.714798
130.731842
152.215546
116.846046
154.413559
139.581650
116.091324
164.917725
143.472031
145.157883
144.406067
119.118340
144.799545
165.330551
154.880005
-43.747154
156.248215
157.269165
148.911346
160.220718
152.522873
116.623138
150.613800
140.299591
159.223236
144.198868
170.297760
145.524200
121.563812
142.556244
145.029724
142.546860
123.784470
160.801804
133.284943
136.819000
146.856003
128.921463
158.667328
141.304581
135.428726
-11.652491
-29.189827
-34.184895
23.446764
-34.983818
-19.176645
-11.210676
171.713455
140.522141
154.393951
136.603470
111.498650
128.314926
-121.768768
145.265213
160.585464
-68.453514
-32.514900
-48.008415
-49.304924
22.216097
-54.206860
162.375702
145.821182
138.954575
140.101181
120.431473
159.566711
21.367540
13.828655
-23.046686
141.442429
147.735641
163.510956
134.172943
147.148819
156.077805
157.087921
147.904587
159.172989
116.503693
127.136421
148.406921
160.631989
164.621597
-31.378756
-28.613430
14.392003
-40.975536
-14.571531
-24.719955
-12.765662
-22.076349
-6.160425
-35.097576
-38.430355
-21.371674
129.377029
152.487137
140.824265
154.324753
-45.153217
20.028698
25.198673
144.029129
-135.358826
142.564346
132.437683
110.024773
167.625595
122.446655
145.438705
141.031876
127.921295
153.991501
142.012924
139.374863
167.380753
135.659622
140.139160
172.924286
138.617004
140.304779
135.782043
136.499374
134.427094
144.914749
133.406403
152.796783
145.171219
161.007721
159.721176
139.735306
158.564499
144.179825
139.581131
144.403427
138.685867
53.606628
153.248810
146.824661
159.102524
155.210770
133.577347
147.754395
110.729675
143.465729
147.560760
141.761246
150.130447
153.834061
131.423904
155.499741
169.875702
149.097946
169.825882
104.332062
153.272995
146.914032
159.078278
150.678543
141.578140
141.259949
12.549495
17.261440
-33.806793
29.385923
120.569099
-157.186005
130.900024
127.665298
131.458099
151.492691
139.874863
150.613251
142.487991
149.795486
140.435944
152.509415
115.393173
-10.135352
18.745604
122.315460
159.782990
123.575630
152.910156
165.466599
162.923294
153.519196
152.721771
155.330521
170.902390
164.835785
154.518890
142.670761
127.416939
155.701431
143.713318
133.080872
122.018852
161.104095
129.035904
135.277130
155.549927
137.625046
151.280457
109.600327
-40.188877
-11.855708
157.839493
-32.432304
16.796749
136.354675
138.197525
140.426315
143.154907
143.096344
115.458687
165.588806
142.995010
139.520859
135.090271
129.309021
160.674088
139.656708
119.970871
148.478271
152.319992
161.077179
126.897942
131.404007
145.325562
117.463348
146.595062
139.798935
146.263580
163.491638
151.510849
119.105103
162.666534
159.623413
111.432983
154.414200
165.954803
-179.750549
132.418823
144.275925
131.918625
124.518471
140.753616
149.447281
169.561691
124.020042
141.312607
105.188034
133.314987
149.078171
140.753235
152.087128
159.709946
15.532237
44.443466
13.462134
-142.726898
-158.917023
-158.699081
164.999222
177.446091
-179.410828
-141.937332
-150.215836
-136.264984
165.369354
-149.380005
-126.437698
-145.261017
-153.332657
29.429531
-174.422821
43.931370
11.679210
145.197159
167.856232
142.058792
-1.256943
-39.373421
-43.178791
166.527405
161.165161
154.511826
166.867844
13.365888
-35.195232
-17.186186
-11.360543
-40.477283
22.225327
-32.703114
6.248711
18.583967
-10.713513
-8.195631
-41.614899
173.289001
127.623840
124.911774
147.495453
45.808460
139.170319
135.857574
149.948944
99.826675
117.904480
129.870728
121.332649
135.174988
164.604828
136.048553
142.172180
131.609116
138.485931
126.868324
126.240250
116.151802
144.764465
165.247269
146.815826
151.684509
173.816452
157.328430
163.541504
150.604507
6.919115
-70.315308
-25.957071
147.891708
167.093842
150.658875
-179.249298
148.151337
144.500641
148.332382
146.000717
108.100464
154.901947
140.500946
152.620178
169.599991
122.630165
151.532425
143.850281
113.019623
-27.629461
7.146906
-3.859249
-51.799412
151.979462
140.655029
145.223877
145.422455
-30.333641
-34.087795
-27.509638
63.243832
164.168884
150.597382
165.701782
151.733429
140.771805
153.004730
139.695312
167.376099
159.253204
133.153458
141.465637
139.785370
154.170059
164.162262
132.335678
156.677475
153.253830
144.322510
17.799345
-10.658685
-16.827637
154.374420
146.642883
138.323944
32.592426
-21.287003
-14.044538
7.881547
-0.648611
11.404737
-22.353994
-36.404980
-24.375910
4.132043
-30.253294
160.312759
94.901993
133.176270
137.675430
153.833603
146.187241
145.750793
-59.061600
148.308380
162.882538
24.978653
-42.742912
4.923224
-23.914351
143.933517
153.669769
145.373962
159.412750
152.964188
160.972137
134.376999
148.680908
158.540924
158.273529
136.983994
129.224579
129.310349
159.787704
152.883255
31.975424
-53.491203
-37.181442
-2.205845
13.262004
11.200237
48.754822
25.423668
40.967541
128.852707
-0.372728
1.281916
17.936783
-9.138199
3.888265
8.563619
143.313919
125.063545
153.194077
115.038055
138.671814
137.518906
127.226982
152.989868
157.491333
146.676056
136.957245
162.512390
127.944435
154.461182
124.955803
-34.201820
-35.571140
-33.520676
9.602467
-6.988057
-12.477905
152.809570
134.341064
135.954575
130.880524
160.534378
-176.692688
133.884842
159.324432
151.574600
158.256210
146.840256
126.069115
150.618973
121.180130
149.977722
-1.277482
8.531750
5.761705
133.794968
140.396164
129.215485
162.540695
153.641357
127.520447
145.022919
139.813232
158.330368
125.688698
166.997910
130.008560
176.994217
147.135437
144.852539
-179.136337
153.302628
147.874054
139.524399
110.018707
129.740021
152.189713
126.459305
142.456146
122.848572
138.976532
113.090233
141.749481
126.960045
146.966568
148.939896
161.371063
161.180206
113.145699
145.706589
-45.665897
-30.474598
21.362179
-39.866474
8.768133
-1.839518
70.572899
-3.347026
-0.126669
-15.639424
-27.755299
-31.590603
-31.137684
-39.434715
1.565481
-33.875614
14.985204
15.439147
-5.007033
51.556820
4.116611
-39.813976
24.857708
-27.667126
147.968323
146.992233
155.575684
118.811707
170.502518
146.111313
146.394226
146.354660
153.729385
168.883926
152.633301
135.183319
160.486847
142.197998
123.401352
170.161240
146.146149
136.943741
28.609728
-8.543275
1.291346
-27.136496
-37.705917
140.486328
146.955490
150.177002
142.883408
161.960541
148.812164
156.733063
145.965485
132.976013
141.813812
144.713989
136.064865
152.992737
126.001709
160.577896
154.627136
143.012787
127.445084
153.886032
148.011353
10.841318
-38.904060
139.163910
171.191177
145.835846
124.255707
148.587250
149.585098
120.928520
149.207397
169.859665
157.969818
147.534744
134.671707
143.384216
137.210358
150.217697
143.902039
169.983322
161.670105
138.337357
-38.127674
23.823008
-5.741190
-2.036247
-3.267765
3.040150
19.285324
158.079941
141.411682
144.350418
140.301758
142.101990
148.665009
164.296173
149.564651
172.560104
145.581299
136.677292
164.924362
110.258522
159.406891
139.653992
126.379272
148.683670
158.449753
147.356873
141.666046
136.375092
144.371674
131.292511
152.043427
17.515692
70.143623
36.768803
56.084522
-173.569122
140.160126
164.879517
25.714050
-2.461163
129.516083
148.516220
131.796555
156.320129
162.130127
144.151154
139.613785
133.266769
149.826477
147.600357
138.810760
125.089516
153.546799
149.470383
134.875656
155.806473
-48.647511
140.663147
112.694183
144.701874
152.472626
157.584183
9.606110
-35.510441
-33.389519
-1.143466
151.650421
157.765381
142.978607
168.700623
152.502701
124.732719
141.188522
161.282745
139.884521
150.666458
-33.359043
-1.903000
166.217621
31.290960
120.281456
179.618454
148.763748
137.888290
117.556770
151.240891
152.504883
151.165207
140.788330
161.977554
164.491089
154.334671
142.040955
151.044144
158.635544
154.398438
158.091644
144.546036
147.236572
151.388779
170.683319
157.672302
178.847824
141.528931
-10.415142
-11.952661
18.453617
-28.696953
12.281561
-32.339233
-12.916373
15.125278
160.343262
129.161194
108.621185
164.763107
135.968582
144.475479
147.153488
101.501060
102.330505
147.460312
-70.903503
27.495533
-30.177851
143.468277
125.718285
-27.564064
-36.424553
12.352576
-15.027185
141.145599
151.520172
173.829163
153.685837
113.566078
159.077881
126.263840
135.930023
-4.124500
5.363629
13.604742
-26.578182
-34.568264
150.735138
151.529083
124.572304
137.278412
133.462021
145.901901
129.004639
145.556427
-20.449598
-51.218464
1.950637
149.415253
138.474396
156.379410
140.082184
148.352386
156.230743
31.430889
19.823284
25.006475
-9.409869
4.312434
165.356110
138.203522
134.468201
143.891418
133.226151
129.923843
127.769310
146.745712
138.039749
168.654694
167.844955
145.172668
145.226349
139.841461
149.283386
142.342560
141.336853
-7.110609
141.300720
159.066788
160.577560
155.365479
158.398666
138.188309
94.615807
167.663055
144.470398
142.908188
149.800491
143.278046
134.549057
80.641876
141.666306
145.681854
142.170517
154.630508
165.395477
140.330185
150.069214
137.561417
161.877792
117.543259
115.519707
126.594337
146.602280
171.411331
137.785263
155.159286
118.984596
144.730789
140.155945
158.380341
147.294907
178.039536
164.332581
155.986069
156.145859
124.664207
141.375015
168.247833
167.142090
135.466507
112.482376
163.311050
139.093643
155.497864
128.264221
145.282379
163.921387
147.853119
116.929474
131.957397
143.671707
171.108643
155.236282
145.869415
149.866119
143.115891
146.523102
147.069748
144.756653
171.574692
143.238159
129.355225
120.456581
134.126022
156.448532
128.342987
136.476334
122.849525
103.703194
134.757950
139.986969
138.033890
155.213715
141.608948
147.896179
-154.821136
145.233627
132.060532
150.610123
117.766609
139.290176
148.909042
168.136551
101.033562
167.821686
144.398392
128.093323
168.195770
144.588409
129.653244
146.398438
147.329544
159.763779
104.561272
7.386153
-6.401716
148.150253
153.725159
159.390091
137.626099
133.201050
113.388130
144.397263
114.703789
157.933075
133.669312
141.769684
177.153244
166.793396
157.562973
-9.006866
17.573977
159.281143
155.442245
115.890488
148.735168
167.400330
135.639328
166.120956
128.980957
151.336060
113.193222
148.740234
141.445114
130.242355
166.471802
156.116699
126.378754
156.522415
165.899612
162.271271
105.908882
-71.846397
14.783651
168.455719
133.177429
151.097748
144.908844
136.220383
108.441978
135.662216
150.895111
137.948669
130.127792
160.208664
150.191360
137.667679
155.316727
178.424301
130.348877
38.371685
29.233543
-127.043427
8.895761
-39.685402
-10.826347
-27.754786
124.029121
160.860077
146.419220
142.826385
160.765152
118.384872
-174.156036
153.383499
141.627869
152.419464
149.456055
159.804993
141.610168
130.000916
136.384888
154.334396
132.655975
141.656464
166.343811
139.846741
160.737640
153.185043
134.263046
140.602509
143.454163
146.738312
149.353851
126.014908
145.995346
168.751251
126.096352
126.113167
145.316895
159.711807
131.884796
163.099365
129.005112
125.642403
163.069153
-44.950516
-37.553650
-18.480042
38.132603
-48.063667
-25.985092
-39.472980
132.686890
147.130829
-15.267289
8.111304
-18.887642
136.656235
163.333435
-38.831585
0.276953
-30.904001
-18.280699
-7.939563
-1.866554
116.496346
154.530975
140.605637
139.530167
132.085526
138.826401
147.457169
140.986984
134.833069
154.321854
170.225128
156.192154
-33.988110
8.816927
-8.926869
40.456154
-15.023972
0.650118
148.618011
146.612030
148.561356
-34.824215
122.012016
148.408173
146.815598
123.035759
144.894089
-11.648111
34.260830
14.187507
3.167988
-6.546523
-44.625504
9.093275
49.770142
-32.964787
154.460205
143.305939
160.896896
121.680771
145.363632
149.509476
151.827484
150.171570
136.232071
136.704834
144.505432
132.147461
99.060677
150.594467
148.216507
160.754669
173.350189
51.064259
-6.186466
-11.518765
160.645554
129.375961
169.354324
144.314468
147.512833
141.606766
146.902359
137.952499
167.750031
153.741043
140.479965
146.573257
168.461273
165.600342
126.067581
140.289337
149.837555
132.441193
146.215485
111.478989
161.644760
142.092896
140.463089
153.523239
10.502977
140.838043
143.753632
162.852844
125.232697
95.597122
147.151489
151.792877
135.358871
144.820465
138.142456
147.136551
140.388458
167.393875
142.294922
163.010864
129.726440
142.769882
144.045166
150.538239
153.312698
135.541519
134.214951
169.773483
107.038727
129.216797
154.590958
35.291725
26.616665
50.478645
24.416662
5.977895
26.834011
-141.317245
-164.252960
-170.691742
81.519867
-133.822128
-167.739578
-158.055313
-170.272629
-115.167625
-155.023102
-146.488403
69.150307
61.211880
164.321716
147.162766
163.693573
161.733154
153.928986
150.453491
140.057083
140.863663
130.474533
89.518669
147.808945
142.576660
147.425888
151.613312
167.777527
142.860306
142.031250
145.905502
152.846710
136.734421
3.552808
-0.666760
146.517303
147.464386
143.923630
152.253754
143.325546
147.623688
173.628830
155.127197
135.852325
-25.578722
151.578918
166.221115
127.835808
146.470856
140.543259
143.390610
143.359665
143.531311
10.110987
-6.103581
-17.597794
-47.329689
135.765274
137.022522
158.096237
168.316971
152.976089
-32.050835
23.487970
-15.317308
-8.777581
17.581057
-5.599967
-39.296139
35.531849
-6.185895
27.956711
-65.812225
127.790085
132.561951
-12.110528
5.645870
-23.062437
-36.017204
-5.897542
-10.301027
-42.026352
-42.382027
-37.464645
6.982469
17.040174
-7.363112
-30.781929
8.085657
4.574959
159.027618
114.272461
137.886734
129.079483
133.537872
-41.516514
18.423656
-52.284069
-19.397913
49.277962
13.856889
-37.696659
-6.718255
33.111015
1.535059
-41.889496
-3.177860
-143.438370
-167.292175
155.819885
-174.132095
167.123093
117.239944
144.048477
118.700256
147.770111
142.124390
151.352280
112.910347
134.541290
122.147980
100.919731
142.238647
146.034790
145.320908
129.279648
138.531525
145.896851
-172.840225
168.367783
144.954086
134.588699
118.331642
145.872406
102.941422
138.742676
144.239273
134.888351
134.145157
173.426117
-3.998410
-35.131989
-15.208179
129.218399
112.414597
141.002075
169.644180
136.205139
153.869232
145.952881
137.985992
170.485779
31.768185
168.238831
-174.657928
168.216232
29.422407
143.202423
127.754013
152.967133
144.002975
154.547348
-179.955750
165.619537
140.958481
133.078735
130.928955
148.431290
147.312012
119.216270
-30.581341
66.502716
140.079254
132.384842
133.207108
160.754471
144.170715
134.142258
160.942001
166.283020
179.422897
137.659515
139.306000
145.820129
141.234756
146.670944
139.624023
151.880890
-35.647675
-8.925614
162.097046
142.484833
154.427292
160.368484
126.332993
150.390427
155.993866
145.458466
148.773346
109.855225
143.217972
142.239883
136.168945
140.935120
155.330078
174.541153
115.218658
108.843231
159.769135
133.788132
148.095535
112.714890
153.465698
157.507355
10.204035
-24.699230
-8.734777
167.550095
-176.204590
146.894333
154.265656
135.834229
127.112137
144.158401
154.017471
140.886993
158.507629
175.429062
140.075974
163.769119
128.398087
142.968719
172.160461
144.468445
133.990250
138.697479
137.752533
144.232498
132.162781
128.603241
150.752930
134.022064
153.527954
133.404221
161.408386
154.409393
-170.953201
20.959772
45.889526
159.934418
163.560776
170.382233
139.104233
165.289185
-177.706787
146.221573
153.789993
142.462112
-5.771800
-7.771880
-3.242806
8.847444
-41.869045
-31.358364
43.885967
3.560350
5.505983
6.280851
-21.845402
-14.406026
-4.944943
8.954075
22.122707
7.162837
-13.375811
-27.427328
-29.551952
167.585037
125.589836
144.138519
147.094894
142.632568
144.955765
-170.361847
113.490990
111.375603
138.342026
152.554260
114.723045
162.361969
138.530212
137.262939
165.919022
150.534683
17.862226
1.372876
-35.433491
-50.747898
-31.923176
160.715454
125.381996
168.510269
147.405396
141.229340
158.788742
168.880920
136.841187
-35.964890
11.156939
138.280609
141.827087
131.744736
139.537140
109.363838
162.091675
155.270279
151.470459
154.704620
159.169601
140.843704
155.162079
144.145691
144.664703
170.451187
148.616089
174.137589
154.674072
142.624283
132.849152
164.540161
141.215744
136.840530
138.386719
152.122360
144.548325
149.002625
152.305389
148.134521
136.471512
138.912354
144.114319
138.155182
142.252838
140.663635
173.697891
124.421165
173.117599
123.273300
147.837189
145.441101
171.461456
150.343597
148.569382
142.901291
165.001389
143.693344
-24.244625
-18.243393
20.997381
19.172132
-18.075312
-6.012619
-26.699684
-15.811397
153.184586
125.879303
138.375793
141.441406
152.872635
156.503860
140.046265
134.004562
178.818314
165.491806
145.547577
134.569885
163.130829
154.809647
147.668930
153.311539
165.397400
130.321976
123.715767
127.955475
137.537689
137.932800
122.698151
141.100372
152.288986
145.838715
157.026611
147.815887
159.101990
122.455147
105.417274
146.159927
137.849991
133.371735
116.040260
156.246811
149.644089
145.991730
148.689850
170.154129
134.952927
152.066956
139.357788
133.437714
-85.108910
-45.268860
-17.633768
-51.512459
-3.401509
-40.890266
140.142822
126.483620
106.054085
155.903168
-23.357582
136.378113
128.475357
139.234314
28.123793
164.200424
148.906021
177.774185
153.877701
139.814651
-5.483657
-3.064841
142.343018
118.472740
163.140518
143.203781
119.392250
143.219635
145.573151
134.423309
167.867538
146.069077
143.754852
119.787468
143.747223
138.976120
146.625061
139.741577
116.669327
139.816040
160.737869
150.739777
116.270279
119.246712
150.128754
134.692276
150.232025
133.694992
144.500137
95.100876
156.533005
146.959213
9.342096
142.697601
174.572556
155.153564
165.798141
150.328857
130.157333
143.070160
155.702759
33.455742
123.480034
-147.145050
-166.341873
28.708834
146.759933
154.862045
-174.240768
142.037933
142.527924
153.668350
171.710236
165.633453
151.320572
164.562286
152.585785
123.720032
145.905853
148.953278
131.021088
153.453339
144.156937
153.214584
135.488052
147.604248
136.498672
149.085220
158.026749
130.862595
141.821335
155.276199
157.346878
141.813904
-27.176243
-31.797388
-35.172066
-4.765757
34.469296
14.337838
10.826128
18.588522
-9.290707
149.735596
-177.641251
129.754684
143.834427
151.043182
162.849579
103.699631
131.136673
135.980225
158.755692
27.245102
19.250769
15.208243
110.032921
156.870392
141.623672
125.283272
120.612419
159.769516
153.206406
150.888901
124.055588
153.000137
161.146210
137.628204
143.292831
147.927170
-48.099503
-21.670532
4.419117
-29.972094
22.158049
157.556061
133.801620
127.674782
137.237213
113.697510
168.215546
149.965393
135.493835
122.152382
145.560410
138.288620
121.133156
137.837585
155.166824
-42.308491
5.722828
158.641464
136.963501
-177.390594
144.934998
164.446503
130.410110
162.958817
156.684143
174.359680
132.721039
132.576950
141.717255
131.524017
155.147324
140.910294
-21.890587
-27.147642
142.465729
168.337265
158.415558
145.984467
147.390228
164.002426
154.102798
141.979767
5.866049
-11.847028
-1.081008
2.684017
-21.285053
2.408022
-31.807899
-45.943745
-15.481526
21.695572
126.628380
-6.581297
-32.004204
-29.142759
-38.133175
9.325525
7.801396
17.336666
-2.646340
-3.987916
148.690369
139.456589
148.947495
165.189407
148.800995
134.023285
135.846756
166.430527
139.611893
20.228653
3.397247
160.976807
148.502823
124.851372
143.437103
147.440979
168.149246
151.461182
147.822479
160.638779
158.439133
126.033157
144.408722
127.124153
164.036362
140.634476
152.604446
156.921127
140.886734
142.449646
150.867859
9.427107
147.647202
123.008270
144.263824
159.565765
154.322891
152.886398
142.247009
127.969269
147.082214
150.168640
139.228043
131.445679
172.892303
175.163773
164.123154
166.090378
145.119431
135.180161
162.237564
106.434715
164.487366
164.369095
163.719299
115.632431
130.296844
133.419998
159.249298
140.231049
134.802353
151.530716
136.110397
136.966202
155.281067
128.590088
160.456985
146.871353
138.981201
168.377167
125.522858
122.024765
179.944046
122.389473
145.834274
150.801849
146.012665
169.356506
142.687622
154.029999
110.541611
129.056503
160.274445
176.465088
129.115509
157.408936
138.072189
143.554916
153.720123
152.815918
126.847168
142.945984
157.424744
160.603043
129.201004
158.217636
135.568268
123.599968
146.157959
120.601517
132.778870
150.987518
152.804581
177.605164
160.289001
153.009705
159.318817
135.877487
179.091080
127.995743
161.583206
153.268951
149.205673
143.585617
149.662659
171.333694
142.105438
156.832779
136.360947
128.517166
32.569927
137.330826
146.578278
165.958908
134.805801
154.294998
140.253296
141.024170
143.033722
115.132027
139.224701
138.614410
160.326370
168.006653
142.691360
155.385742
146.954651
156.844666
125.841873
179.686584
146.595627
-0.370094
-11.022533
-8.604894
22.334284
50.364258
-45.078808
-17.073938
172.039963
177.358398
136.412354
141.633179
161.701202
151.002518
129.144791
139.299469
107.611008
129.648132
148.026810
154.477448
161.783859
147.806580
118.686630
143.644302
159.384430
10.556388
43.686790
-36.813911
-150.534760
177.032242
28.929800
31.344053
110.610176
-169.101517
-139.473846
-171.704315
-173.885498
172.192825
152.202484
176.779175
165.005539
156.650620
128.479492
177.574387
162.402740
156.899734
144.063599
161.253235
148.523254
150.613129
147.933578
142.435501
137.568909
-27.021828
157.611450
151.844299
145.707153
131.142609
131.757065
169.495453
143.589249
152.437408
137.329590
109.946465
162.041962
172.305267
129.883850
151.929977
149.396698
148.672806
138.468643
145.819962
-141.962494
131.162674
128.281540
128.904953
162.656021
162.232330
159.421204
144.642197
131.360260
150.079132
132.212296
131.524765
174.759094
11.613673
-13.005099
-8.006310
-11.070603
22.194473
8.996258
172.075378
150.311813
162.571060
148.726349
146.669022
159.895844
149.531433
136.044739
150.964233
158.729736
12.058688
16.734631
-46.464077
169.232620
164.307541
134.688400
1.890723
29.554308
-31.463947
158.170486
132.315216
133.310074
144.832901
141.440659
129.739655
69.467194
155.149780
167.041763
158.310471
25.428871
85.617233
-20.226736
144.984253
114.609665
137.367935
116.809647
136.309097
125.998634
138.874588
125.778610
138.044266
-31.996262
-43.554298
-11.951176
-46.623089
15.355683
-43.917542
-43.411541
14.799569
-45.848755
6.245635
-14.029472
22.117275
-9.759129
16.001450
119.899582
152.730438
125.813744
144.484802
142.107391
137.024323
134.753601
143.451309
153.126755
152.573730
144.885483
139.082504
174.366043
143.979050
143.012527
130.528717
153.730804
131.371796
146.476685
144.961960
148.841309
139.724808
150.472763
17.844858
31.320076
149.429321
139.467804
138.354385
143.541153
142.241867
160.180542
169.944733
134.320206
24.690966
52.285152
70.669556
146.080231
149.521683
134.378220
140.534470
154.840302
135.467697
10.081414
-38.253986
156.210190
148.738953
142.509216
149.223267
153.012756
156.429611
157.237366
150.711182
133.363693
144.069931
142.898239
17.063084
-14.474746
144.926712
141.645538
12.944242
1.133324
-10.429338
19.736525
146.637604
144.506088
120.477768
144.971741
171.941788
161.277130
134.383972
154.771744
145.809555
160.344696
151.442596
132.647598
173.628082
-177.736252
141.478012
153.748245
148.014267
114.665207
142.466156
155.915848
138.824905
169.558319
130.290115
144.355637
138.042740
174.372726
2.486325
18.383501
10.550514
4.009855
-32.883034
143.263382
135.835007
131.016144
3.936515
3.829554
32.784584
-36.947403
19.258423
12.014209
-34.004517
5.743067
-4.115326
20.221037
-23.583124
-2.022940
16.480555
29.699741
-26.346781
126.470726
109.967056
129.953934
171.353912
118.403000
121.379723
148.363403
72.663528
127.919739
152.590271
151.148697
158.652039
144.064362
149.691208
152.647400
124.546227
148.770752
142.389938
149.475784
120.119743
131.605133
167.001190
145.971436
165.323349
140.262833
136.471115
146.840530
164.578125
133.281876
177.888718
142.235580
141.483765
129.350571
160.054794
142.928085
134.744919
150.852890
143.254898
126.976967
131.161652
154.018402
19.330803
5.191389
141.602386
124.077438
-14.280051
129.027878
158.526031
135.193436
139.784561
120.837624
159.541260
146.440308
139.523621
146.463318
141.270264
136.689117
169.079437
121.953896
131.343704
146.768219
132.951859
156.377686
132.347778
141.422165
80.790192
-51.638142
166.250748
145.420105
148.527908
162.510757
139.729950
108.775322
147.853867
152.543381
153.571121
149.838837
171.195526
131.339584
162.058640
141.991669
121.235527
145.654602
143.239487
137.029358
116.263107
168.970627
141.691727
121.667953
38.742496
6.170886
2.535976
12.162200
140.675583
128.965744
137.498245
-20.440125
-6.430717
3.648246
16.300468
-40.616436
119.049660
131.267166
161.678986
4.781064
-16.374006
-40.161556
-10.068451
-11.616845
4.154400
-48.924698
-32.052189
43.405231
3.810331
-47.146271
160.653793
158.563782
168.648453
97.641685
134.594757
174.445984
123.040062
151.248764
153.983109
157.964951
161.495529
152.680283
122.482590
163.920609
143.119537
112.081993
143.893951
125.579605
129.269470
152.273636
110.383720
158.841293
132.806076
163.278442
137.557083
145.659592
12.597296
4.468219
-26.594620
-44.335636
-42.874672
-21.127577
14.262650
-12.673592
157.542984
175.445114
159.849884
161.594482
145.637939
121.437599
148.978729
139.325653
148.971176
153.637619
148.157089
160.317566
149.032349
-70.655457
151.643250
142.708054
149.029541
160.718155
170.712570
-49.419998
40.173763
165.113724
157.513504
145.053757
151.754120
117.606094
175.689636
147.169296
140.553940
148.348938
134.619614
16.128956
4.811289
3.332077
-9.714541
-15.294772
30.611670
-8.317014
139.460770
139.287354
138.706924
155.652237
138.376099
126.350868
148.873962
108.408936
132.326294
149.040054
100.263206
83.345215
33.358040
-152.814026
-175.340775
-173.449341
160.188126
129.414841
169.697952
127.547096
151.537872
143.575729
125.906212
138.892334
148.806473
148.707687
-42.840958
134.936920
158.114059
126.013420
160.620926
151.603592
135.589798
154.963699
124.292221
142.933838
132.605118
121.545830
144.423035
147.040421
131.837967
150.784073
152.175339
162.277451
138.709656
136.282196
157.033310
156.146362
158.207489
172.136368
129.811218
-162.326935
139.006378
126.302345
178.171890
149.889450
152.355133
145.934509
138.928848
119.930290
-30.839098
141.350616
134.611526
131.606735
142.968582
132.879379
141.688675
156.465988
151.367279
145.514938
123.929161
132.517380
137.981461
146.642349
139.403290
122.393051
136.833908
163.124664
149.081482
139.569260
140.636047
-36.346443
23.782730
2.853001
-30.885208
140.518295
158.511200
130.652740
153.914200
160.725601
146.127762
170.325378
106.843483
139.374954
145.080063
156.312729
167.818726
138.499664
173.108246
115.756607
117.459000
166.561920
131.893234
140.945648
145.873871
163.674011
151.810898
171.323257
146.574432
145.360764
-56.840893
10.498706
-49.186783
-11.610076
13.083055
-19.939592
1.827028
3.720680
-20.450331
170.529739
155.741089
156.315826
148.812714
152.175644
135.789566
150.503922
131.782700
165.543045
-18.420305
142.318085
128.017853
141.893448
159.034760
151.704453
130.933762
176.164459
-38.266212
16.800259
161.452454
128.937668
151.461288
141.224548
154.358856
157.322662
139.129852
136.686752
141.472168
137.580307
120.020218
141.482193
114.924294
92.535866
153.562622
146.728622
142.524384
139.741684
146.962830
167.723679
144.053162
8.708585
11.593961
-35.684994
-35.181999
-2.371576
-40.693558
145.709091
147.465744
125.507202
150.007095
153.145752
144.923035
109.089813
140.580170
141.380219
144.744110
149.480392
160.796295
172.198715
161.106796
177.813217
-3.465319
-23.832499
20.798298
33.765438
-39.941441
15.072929
-50.348526
5.053654
-116.985313
-32.813175
-2.024487
-2.443444
-17.008003
-39.769756
-15.756495
1.143294
-27.410576
147.441147
139.474213
147.895538
64.835548
-44.100357
71.883240
-43.434597
-13.564657
5.387324
-0.052339
134.392258
14.193971
-40.253021
-139.767715
1.268875
-31.097874
7.920998
6.991396
1.860463
-34.371784
170.995285
176.314468
165.633957
-6.020634
145.397339
145.416336
-13.077291
168.722809
110.555794
126.461426
136.928421
131.893616
143.784576
134.227005
132.261490
163.871262
-0.557078
-40.022285
-17.377146
-0.888674
-44.501328
22.103556
133.198120
106.666603
159.713257
11.694451
-2.486167
-42.660831
155.619171
164.760422
120.042725
147.570435
141.341385
157.186844
112.787155
134.967529
155.481644
-150.043533
-135.032455
156.571198
158.433533
166.463242
17.759754
42.163044
136.518280
138.020828
143.235123
135.335922
114.831512
125.817818
116.862343
22.502796
-7.687837
32.989452
7.876440
162.487808
135.234848
137.196091
145.192322
135.223816
155.374100
129.191711
139.325928
157.150848
142.483810
135.761810
169.956619
142.741135
135.753998
0.340349
30.081131
150.345139
142.771286
135.902237
180.000000
106.758400
151.712509
160.928604
155.525726
153.930206
138.747498
4.883951
-12.129169
65.606323
157.399628
151.428528
156.113998
151.238083
145.098129
142.438309
-27.801003
-9.793199
-6.716007
6.999865
-5.250312
3.388129
0.310904
3.464076
-38.077000
-35.854607
-41.683685
23.501839
-33.492538
-38.284473
-30.319883
160.094437
162.796555
156.270233
111.142197
115.469574
91.078743
124.149200
137.615051
26.437906
-38.473747
-36.068649
-27.471016
-28.298492
152.279617
140.740402
169.049988
146.641479
158.586746
150.715607
141.370193
113.671860
146.192093
140.985458
155.938232
142.170135
156.675171
154.002472
147.070374
137.056412
120.883347
16.467342
11.279152
9.826451
-1.312837
-20.665010
7.829525
142.094818
143.947159
138.388535
149.016998
141.583099
158.378937
138.294754
-46.799572
9.258647
-7.334999
-45.975857
158.283707
147.325226
153.714569
131.806274
147.191040
146.855057
135.927856
142.467422
135.434998
147.967957
151.362885
137.930908
135.508057
154.806473
146.872849
134.482513
165.181305
169.179947
169.103577
143.716522
148.722229
142.093506
151.461700
151.459198
148.325150
-89.284966
-18.231215
-5.071341
159.024429
141.850433
150.833054
159.898224
126.689865
148.312286
-7.378339
-42.998260
27.824314
-33.659481
-15.393000
16.632517
-45.537426
18.291931
18.451298
2.240269
16.325686
-9.840590
-36.775043
13.524118
125.755493
150.860748
155.280594
85.290504
145.544861
11.913086
18.496864
-36.409199
-24.192719
-16.677593
17.289167
-41.229973
2.945768
148.009720
152.992188
134.594604
149.387772
138.305359
167.666687
152.747635
138.818344
150.815872
143.759689
157.118637
135.413315
167.523727
172.940674
135.288895
144.944580
157.493164
158.004166
166.528656
72.891220
153.798004
133.758072
177.018753
163.831406
140.511719
155.692398
153.337646
142.788559
-176.726242
159.848358
139.750626
140.640640
121.569794
141.190842
158.675293
141.426849
149.981018
146.893707
157.528885
131.119476
132.628448
156.500137
126.506271
153.850662
146.226959
171.209976
130.697144
125.960716
142.289108
148.596268
140.494431
124.869896
155.234299
120.295227
159.445847
128.213333
163.675888
134.098679
-21.925495
23.205547
9.237226
8.850484
158.219391
126.929169
168.630295
125.350716
161.362305
170.948685
150.254242
129.092804
-25.194576
1.392829
-57.980148
115.763107
102.682907
138.704834
139.039810
143.529480
153.635147
-40.539429
6.563335
21.981575
8.450569
127.082413
129.752823
173.241104
162.974213
153.846008
163.987961
163.533340
148.638702
134.825150
178.849533
133.029190
131.562164
158.580704
135.011703
157.542587
-179.901077
160.947586
136.718719
145.433517
149.744217
126.539818
135.302078
152.537506
140.907791
129.244080
73.636986
151.563889
131.320679
134.448608
146.632263
147.007080
118.881760
157.327423
121.747269
146.732803
144.598328
-40.628113
-45.382027
-4.577698
129.253784
137.948975
119.166222
134.846207
143.032684
159.362381
158.285614
161.878967
94.716866
139.413345
163.023514
