# Supplementary material for: Comment on 'Valid molecular dynamics simulations of human hemoglobin require a surprisingly large box size'
Source: eLife. 2019 Jun 20;8:e44718. doi: 10.7554/eLife.44718 (PMC6586461; doi:10.7554/eLife.44718)
Supplement: Figure 3—source data 1. — The zip archive contains a README file describing which source files correspond to the different panels. [file elife-44718-fig3-data1.zip › figure3/panel_B/box1/psi8.dat]

163.822464
162.532715
158.434097
139.279755
156.360046
147.063263
151.335785
113.088081
134.729324
161.658234
27.900721
15.651950
158.585831
2.242452
-32.675972
-34.113739
17.705338
-0.234902
-48.241119
-40.281700
5.229970
-47.965946
15.189199
-32.195587
13.176776
38.640236
-11.192446
-25.779003
123.038162
7.813740
-10.988400
37.475849
15.693666
34.104130
155.554459
151.963715
137.882599
161.356750
161.286575
149.151794
139.774643
173.195145
132.317581
139.345352
152.402130
145.340378
137.493347
145.260788
141.793716
144.250702
150.472122
171.983978
159.032578
129.287537
10.216827
-36.596596
116.176758
-166.905014
27.311890
124.633270
140.851929
134.195831
149.003555
139.298096
122.036156
122.002785
146.622452
150.344223
109.624985
153.365448
171.873611
140.667099
133.726074
148.678284
149.878616
175.653091
124.260521
-169.824799
154.677460
117.629677
141.967010
139.024429
-179.884644
143.970551
131.270020
130.947586
144.868881
120.992508
164.145798
128.556900
-7.418704
3.488912
-13.899801
-42.502361
155.968369
154.319733
139.711533
143.822296
143.020462
138.898392
149.228729
144.316971
84.345657
148.567993
150.076523
160.763763
130.877121
157.026306
122.849876
136.534607
130.406403
161.737183
152.405411
126.592628
139.131943
134.558578
148.522049
139.030029
126.582603
112.230865
163.081696
149.443649
146.743576
148.588181
147.865356
-179.373474
143.050293
122.230736
152.733749
155.038727
142.500137
-59.642117
16.776423
-44.369923
-10.275979
13.747179
122.856956
123.699257
153.906860
139.308151
122.127296
142.493561
110.868813
27.045172
38.198715
147.102783
164.505234
138.018219
156.663147
150.680923
134.422440
133.088913
176.720978
140.655319
124.813255
176.185654
154.022278
129.594177
157.813354
171.840515
144.559860
135.378021
140.316208
150.187027
150.460495
125.107719
165.660721
152.407227
162.343628
129.414124
160.114456
-0.955521
-1.995373
9.731872
-5.883232
-40.807713
72.404686
140.401505
5.642433
177.384613
171.073318
127.868019
132.852264
159.012024
144.057205
143.002090
158.728912
130.721939
139.645752
152.764801
156.868515
115.897278
139.574783
124.824883
144.180450
151.672104
156.671692
143.842743
153.862274
153.454041
169.262314
138.398834
127.734909
127.234451
130.066574
161.384552
-1.188938
-7.145534
-3.179831
-23.821552
-1.818869
12.674510
-8.717422
126.927513
153.528824
142.013657
149.867371
130.536423
142.516281
149.437866
134.002777
160.648651
125.481171
107.977142
140.598175
155.883820
144.478149
148.798172
121.808044
4.204865
-37.993721
-45.609734
-44.589500
-22.107132
126.484619
156.221848
152.554596
157.771225
148.583847
147.508362
144.342224
132.757614
168.676163
164.732086
142.410324
151.329697
139.907501
168.747635
108.507660
138.758545
135.067581
136.079071
144.276459
135.038071
145.101410
14.986219
4.458433
134.314713
145.616348
107.842995
111.119865
110.271133
136.797241
146.139984
129.310364
131.783020
145.354553
141.624756
-47.180317
15.123708
-47.377628
-5.366405
-43.537598
-36.346066
158.445679
170.795975
125.372734
174.384750
129.662842
157.579147
141.862885
146.963211
145.088745
159.749542
176.242279
-37.455135
131.581131
164.118988
166.914322
135.419205
133.032120
143.835068
150.213882
135.978714
140.381821
143.143356
157.615982
159.248230
141.258530
150.510345
135.123306
153.512924
154.795578
143.013412
150.508286
151.394058
-179.559418
127.540756
138.691559
107.896652
160.117676
-43.056248
-31.891151
-28.059456
-3.080323
-25.202381
-37.628960
-12.365852
-29.352449
20.029564
7.243890
-32.904644
163.668747
160.747101
148.044800
147.333893
132.928635
154.684982
138.946960
158.419678
108.462006
136.514648
122.519875
159.907623
147.023697
158.274673
135.366577
144.915085
145.671951
140.781021
150.441589
156.629135
121.171074
123.741791
126.592796
-156.032425
-129.053986
-141.166687
-145.767487
163.653015
156.718506
151.736923
124.331703
171.943039
145.073578
146.609131
126.030945
158.122910
157.509369
157.862396
143.851395
165.896255
-6.724208
10.205192
1.893412
12.381327
134.599091
155.366806
134.728729
151.738693
145.778717
-179.165131
169.251129
-50.450546
-38.627613
19.958509
-0.139882
139.802963
167.377991
1.487011
-5.751695
-11.148128
-45.814110
-6.027858
-31.194803
-19.997253
-12.896711
7.355460
149.836044
160.380859
-9.881966
-1.203498
-32.144394
13.519577
12.040415
-43.529819
3.326254
134.076935
140.190598
114.355652
145.179733
143.834824
151.094925
146.502289
142.178894
138.807175
131.773636
138.286987
-32.269558
-42.105930
151.371078
171.235626
176.151505
141.060364
139.114365
162.568802
119.758453
125.327301
151.453857
142.818619
148.691895
129.308685
149.436569
143.000885
136.926987
120.763718
148.780441
152.748413
135.430405
138.392593
149.478363
108.619232
160.406601
144.553833
136.683914
126.554916
169.217545
-177.358398
141.241257
161.222198
145.811050
167.911133
117.735909
170.957733
168.947723
129.288681
-173.207932
150.921082
-9.335530
9.863602
-49.414120
-37.210369
-29.381628
140.429779
176.365662
136.062469
127.779938
164.774780
171.423035
150.203079
133.606888
146.498016
135.431030
110.221214
149.835739
155.401062
135.674774
144.495163
135.058578
175.788193
131.648254
171.841904
162.957657
121.444527
113.824875
140.244293
145.812531
109.598946
12.858403
19.499077
-39.517780
13.277300
4.964989
-7.927859
10.234717
6.111413
-38.789211
-50.450867
37.110535
141.809708
123.441635
165.794617
141.328140
161.671402
-177.532883
109.194237
128.585785
166.506119
155.559692
161.506012
145.317856
151.766922
130.263718
134.657196
154.135101
145.337738
126.477982
147.560471
-15.598278
1.860358
-13.063292
116.306503
114.558578
146.286591
16.447224
15.545762
13.843621
27.788244
0.852028
-35.285923
-22.517593
-41.270737
1.862881
145.385422
153.798141
119.264511
141.222031
159.567841
147.048355
132.306610
126.582481
150.961319
152.844299
132.629532
157.993301
159.879486
143.809372
150.981796
139.490356
3.460344
-42.509491
-0.918132
3.116966
147.968369
152.512207
59.272652
165.695328
155.914291
161.454483
167.466721
155.387726
142.916946
124.573685
125.846024
147.210693
137.968277
172.801605
141.840454
155.895264
135.455276
121.459854
144.141144
144.729630
142.056290
138.353531
168.352249
148.867661
150.959930
146.801712
143.692368
160.734131
121.431442
151.172073
150.605637
173.622269
161.051010
170.759171
120.919189
126.071297
141.737564
154.848618
121.637207
142.110367
142.898010
158.634338
146.201126
173.738022
-43.772820
4.881423
-16.717459
1.011237
-8.151457
-30.063704
175.449371
151.394089
154.351425
152.577606
144.587875
140.779053
151.752182
147.793243
119.763634
-172.855881
152.103104
141.487900
167.848816
14.537203
82.194458
140.478531
138.100769
133.464874
172.255310
127.309433
146.198013
138.698853
133.573532
163.351425
150.351196
135.783539
13.322799
142.836884
133.947968
155.588074
165.051010
156.520416
133.186584
154.631256
24.637421
-13.277508
-4.333591
0.563712
8.631695
-22.841604
-1.054434
-21.794546
12.256618
-47.317055
39.674438
-17.494812
-6.588326
2.009934
137.621109
158.658325
142.895370
133.178421
115.764923
136.872101
116.970413
1.319972
-45.517281
-2.545913
-21.886547
3.140493
32.593716
155.318756
135.315948
148.982666
137.655045
159.722412
150.770676
121.901520
144.540649
155.034317
159.394394
150.331421
136.614532
117.685326
155.503677
147.424332
128.339722
123.829605
166.483749
138.952011
114.326294
138.817642
136.958282
147.731430
141.855759
144.834366
150.724884
-0.241474
146.535889
160.313828
122.450066
-21.718029
-21.661421
148.270325
139.432281
139.235519
1.378708
59.225689
102.660492
-31.762930
11.485798
17.641376
-43.836769
5.409105
-9.247029
-38.176979
-9.917979
1.146883
20.689924
-44.764175
-11.567815
-15.533958
-36.151432
16.793924
-21.046021
1.607665
-35.025536
6.963819
9.692659
1.353352
11.406688
-19.311768
11.958661
119.678230
143.111847
112.538498
148.226440
141.384735
24.947620
-14.060290
-3.748887
-47.937618
176.139008
163.307663
130.130890
142.059845
154.250885
171.552551
161.430496
154.637497
140.853088
123.650803
2.539909
23.835932
-4.313569
-10.093249
146.718155
133.137344
138.427948
108.405609
125.159279
115.325768
150.243408
126.574188
141.835022
131.373520
155.133698
158.900543
-172.946823
119.771461
148.566315
161.470230
-39.891884
161.335968
132.512985
156.719971
133.724136
176.288803
142.549606
157.806503
135.370819
152.445450
158.962326
146.710648
140.826431
129.349289
156.324921
12.450595
13.253010
1.208851
1.073743
22.567810
143.359482
141.088348
161.477005
137.706741
142.261871
24.406145
-7.205873
128.645126
142.771286
149.701599
147.312256
166.380569
142.956848
149.751282
136.921249
166.569122
147.770920
11.579288
2.556194
-0.352770
-20.996181
-18.317102
13.184969
-23.476460
-39.298344
-6.754589
10.752115
-25.943216
14.094941
-26.056747
-178.904419
148.204025
-53.191799
-35.009411
37.060719
8.765107
153.834869
118.256577
118.462875
149.463791
133.921600
146.214050
144.627151
144.019989
129.578049
140.979385
143.911224
-53.279125
-9.955976
15.972050
-24.667400
-3.525811
136.289886
178.598892
148.805054
136.169739
138.446182
130.481140
150.707458
157.450119
149.766144
141.803513
4.961753
-34.421055
-19.774736
10.036129
1.731331
17.344629
-27.556408
-11.020711
-22.240536
-23.064249
3.404788
-14.424339
-13.592542
153.408157
144.971191
120.727989
125.422867
143.174332
144.217392
127.937622
156.555801
-42.880016
-23.892664
2.037592
-42.842644
-19.176571
132.437668
121.358002
119.018196
129.410385
123.217026
140.352890
137.258514
165.390717
157.908020
-7.053215
-42.188774
-10.808004
-41.458260
139.100327
160.439926
113.977219
172.587311
144.614639
111.466797
136.319489
132.863678
135.424042
141.698624
163.517883
90.613762
120.141533
151.666809
153.210449
160.186768
151.667603
138.228027
128.373215
169.794128
137.266083
139.145920
131.937943
136.117264
29.411221
-148.185532
-151.984390
178.160263
170.051300
-115.883316
163.347183
121.520012
126.144669
157.131256
142.324158
160.780640
145.984680
153.857071
21.768585
-8.858228
-1.333688
-28.467056
-34.021652
-12.761673
7.000789
-41.746738
-18.588469
-37.353252
130.085815
147.242737
126.928581
138.886292
143.946304
152.998459
158.281982
139.735184
156.159363
125.916962
-3.318830
-40.349915
-71.923866
29.815823
2.663078
-13.295889
-2.985898
-31.548359
26.551592
6.686478
-2.718654
-5.769320
-9.662105
-3.171508
41.444775
-15.696532
133.096893
140.048264
151.725433
136.587555
161.138351
151.182602
127.815483
143.200897
156.017029
164.817871
3.337243
-39.192322
-15.841026
50.687878
154.569611
160.968536
146.252594
144.512909
149.681641
139.685699
158.415878
157.047775
147.962158
157.180832
153.395325
140.680832
142.021957
117.025070
166.368362
173.411942
167.699249
142.064407
133.240311
165.350998
113.345543
-174.970673
142.755432
146.027496
134.576675
148.252274
118.536354
160.822128
152.195435
151.876495
137.478516
-2.070654
-25.497858
-8.997394
133.572723
136.288467
150.202652
167.424286
151.004822
132.725739
149.976974
145.083817
124.419975
167.714752
131.557373
135.578827
177.778488
151.858749
126.848900
145.379608
159.300934
170.959122
170.012894
145.985779
159.818542
146.792648
164.811798
156.458481
147.549911
153.268036
-31.904369
19.295818
-47.091434
-60.760799
-8.783488
158.142365
140.617172
166.185028
142.455505
149.482651
154.971481
141.383575
120.258400
176.653030
149.486816
169.493912
159.306442
150.006149
128.639984
121.752777
128.155655
158.377701
153.348953
157.268402
140.173920
148.172653
146.795898
152.834396
144.154114
155.551392
144.220566
127.118614
-177.994736
150.839279
149.071228
156.885986
138.882217
150.267410
130.146164
138.855652
160.775452
147.250214
149.384338
143.475922
135.525436
149.423447
126.126099
144.440613
148.802841
136.709839
112.879761
124.092125
129.961349
135.235886
11.609142
-42.814350
2.693481
14.347308
-2.021101
109.073364
-11.809358
-4.367849
-36.181137
-5.922152
127.943207
131.901749
139.406006
114.163185
132.751602
130.572937
-121.993744
156.433609
21.631416
15.627957
-155.896118
31.164612
61.176144
38.365688
93.250099
-123.742691
125.509079
144.048492
158.130692
31.046589
-172.608871
39.721272
-1.282679
138.681793
26.351822
54.329815
21.962835
154.122253
169.255020
140.943756
152.939026
119.009521
96.485039
114.829842
148.193100
147.189484
165.559860
139.455154
149.838425
151.473801
-0.000000
-20.867859
136.286804
104.209503
139.867645
130.701462
142.728653
164.507523
137.141556
148.374817
116.022751
143.103836
142.250229
143.550964
127.268684
126.082550
147.425064
179.709244
155.403687
152.504562
135.536514
141.759995
148.036728
128.889771
143.381454
139.491623
155.027695
142.621567
161.254501
133.774551
117.091774
-154.143143
138.195068
149.042618
107.949562
138.303024
133.130432
153.973236
115.538544
155.151245
152.289658
144.709900
141.786057
-6.686536
22.509933
16.365524
150.098419
156.675339
135.174789
160.452057
141.625946
139.661713
159.416229
154.730606
162.208328
134.313034
136.197235
119.684891
139.172546
152.043777
161.849686
135.552521
157.885162
-20.456673
-35.905045
17.797691
20.014084
-17.129728
-1.068079
16.214554
-64.456657
-34.780197
55.919323
-35.097054
-24.307497
-37.045456
0.790062
-36.957172
-48.446556
6.649862
-27.635160
138.200806
176.335938
166.427795
126.510422
135.947693
158.124802
148.654739
155.149200
144.626846
146.844955
110.646805
159.880936
139.620453
155.571625
130.331833
166.545746
161.896576
114.376610
149.001038
144.701904
143.432602
127.546013
132.222504
155.631622
133.051437
163.423401
126.415894
141.270889
152.389175
159.260742
125.367798
153.170425
168.825806
19.120310
132.964996
166.773773
112.931076
127.208153
162.564209
127.459099
124.239929
145.507187
143.582916
146.126938
154.953781
105.727882
174.997421
141.471573
147.034714
152.017944
141.125198
145.018707
139.732880
162.672150
119.516693
-175.284851
142.502960
136.228302
107.249054
134.087296
133.713165
167.009216
29.511908
36.874660
40.894054
177.312119
140.619232
177.504791
120.284241
135.657227
146.834900
148.236572
142.333618
157.504639
156.424591
160.816330
155.863785
155.862854
-22.044462
0.886470
143.094620
174.164093
137.054703
121.503761
26.182089
131.428192
158.121979
148.841385
156.288055
139.483963
139.328766
120.290031
143.063385
153.198151
142.256638
151.307785
139.761948
150.752548
141.323074
-48.239311
2.908451
3.112629
-13.301560
-4.453026
-18.590878
-42.659573
-39.839802
-1.421890
-7.828773
11.813779
-21.513687
12.319584
-86.000710
66.711243
154.157761
-169.818161
-136.918686
-145.728851
176.581589
176.451309
-174.497437
49.421909
28.251963
69.305351
20.685188
160.165390
150.757828
153.611755
148.644272
144.364166
28.522346
157.604172
127.607300
29.620182
118.127579
123.269020
137.496002
143.857025
130.820953
-144.434708
137.183228
154.294159
141.599792
134.740128
150.867310
132.227325
143.784775
132.943024
116.855240
-178.081924
142.305023
145.777817
133.624176
139.838623
148.428238
-35.675915
-6.501768
136.324860
137.108353
145.464676
-12.216336
-40.323734
5.819080
137.026718
134.856491
146.371796
156.010620
145.889450
158.418610
143.156738
149.704453
118.738914
125.885696
120.970154
152.744278
131.852020
173.594788
134.518616
140.641815
147.932785
146.380447
132.259766
147.481537
160.035278
13.567132
-1.528799
2.163742
111.688965
9.641756
9.839430
7.877362
13.248942
12.067316
-1.781911
-43.198254
23.040230
-34.529099
25.353998
71.470032
70.627663
170.247025
-144.365814
-158.922729
11.644981
166.638367
-126.888695
-175.283020
131.352951
-142.704712
143.542999
138.677490
156.809372
155.167618
154.892883
152.600311
139.069107
134.125809
151.191055
151.053558
139.920944
149.828339
145.562256
133.465363
141.778473
139.940399
128.027939
145.390350
173.010925
104.004852
136.096832
157.405518
53.583961
116.680428
28.671926
152.609863
131.275208
165.386719
142.490005
116.748802
145.748199
142.513687
158.135483
143.857758
154.830673
102.594391
119.039055
124.790718
174.158752
172.383759
153.569153
126.735031
119.220833
125.217690
145.887970
146.151581
151.775558
140.301285
161.796143
134.518845
150.186203
134.540268
129.835739
148.874725
144.901474
6.471266
4.911151
8.020617
-22.405676
2.923087
-22.650778
-8.551387
-0.094873
-5.864979
60.812572
6.945005
11.731258
140.695129
139.657883
157.371841
176.062378
169.690430
141.383957
146.514236
168.595703
142.043015
134.476852
112.352112
148.996033
142.663239
147.218979
151.853897
157.637390
151.352936
155.322006
158.334824
164.803406
152.660614
-12.297413
-40.996872
-2.280274
8.528734
8.081771
-51.122097
-11.811243
86.296272
149.120316
5.056096
-34.547108
145.941895
154.474350
147.450623
154.446564
-1.764140
10.692605
-24.869453
-40.289135
-41.823360
15.457148
13.520059
140.569061
168.895386
146.636566
170.715576
145.557892
142.623520
147.945770
138.097412
164.860031
133.939270
164.822937
152.136368
-142.944901
58.193611
134.177399
3.513518
-5.122390
64.637154
143.157104
141.748123
134.763779
154.780548
172.449173
157.064789
116.981247
149.025604
151.557098
134.301620
133.473480
153.306671
145.555298
135.623611
-29.450176
130.997879
145.645554
159.933136
141.402542
164.899155
136.749115
141.817139
132.960297
145.062225
178.694626
161.345673
0.500460
137.118362
154.577240
159.479172
148.387115
156.222504
150.470016
171.612183
141.811691
164.574356
164.575424
128.885162
153.903305
174.032730
145.421387
154.378403
157.593796
134.013443
146.758713
128.881393
151.432434
161.617996
130.485245
160.981216
169.052383
146.935150
137.088531
158.267197
124.163582
150.211563
132.772400
148.826065
150.911133
135.524689
-61.183395
9.475564
-37.816113
-48.164478
1.341588
1.636499
170.509521
169.712418
149.485168
170.314575
149.418365
153.706512
172.845886
147.077759
146.712936
160.142380
138.409363
127.194099
121.538017
137.966721
-39.550179
-24.126022
5.423215
19.254467
158.228394
176.491272
142.724564
155.279892
140.845810
150.545822
160.311813
151.666870
145.996048
139.361267
152.332642
122.005066
128.313629
141.262558
137.971542
112.756310
160.440857
150.947861
162.734634
154.795990
149.799866
31.281572
-142.538986
148.648376
72.911270
133.577621
139.962738
145.907196
163.896011
144.287811
177.425476
-8.003024
163.001663
149.492157
166.881516
155.416458
133.610580
142.234055
153.580292
170.236572
169.251587
126.760422
175.713470
152.169952
142.128494
162.074265
135.276474
154.394180
139.998627
132.844437
135.820892
164.869919
109.736649
143.641449
141.304642
162.991241
173.679245
136.607864
122.638786
143.454559
139.601532
157.477127
144.656738
131.025726
164.848984
135.074356
150.130173
139.280884
146.308823
157.596390
132.200684
150.606033
149.246765
136.053848
151.140823
108.370140
151.178436
140.606110
170.032028
160.271286
113.022339
148.515198
125.745659
139.276428
137.835953
144.404037
162.616791
-58.927483
29.630800
-7.638537
-0.849267
-27.705164
58.209183
8.826457
-33.234470
6.542927
7.225042
-1.130904
-36.325932
-26.889616
18.924627
151.409424
126.956711
146.236176
146.082352
144.016312
120.128456
-31.229052
32.838646
-26.427839
-11.389477
-48.999531
-44.238895
1.966127
136.191177
157.313187
153.828384
130.377701
150.953384
133.159592
-42.519215
-40.571110
-0.817810
-50.074352
-25.787695
-40.910946
-38.985405
-36.549187
-13.911453
-6.347457
152.722412
121.517502
136.635117
171.580566
137.108475
138.566010
119.670204
145.216049
127.442825
154.818161
113.511765
135.776749
148.945358
149.610077
142.453979
161.187592
98.119675
170.458618
135.243973
113.643616
144.153961
150.605118
120.694939
142.748398
130.087479
145.625656
167.594849
149.042084
4.548982
21.226810
153.807175
111.161377
142.337692
162.305573
158.884430
-24.970037
-34.137608
-15.329444
7.957023
149.349319
-158.612061
144.139053
172.247757
153.775986
-16.414335
-36.478306
-2.701319
-24.884285
41.230976
159.593018
140.302292
129.335114
144.138916
153.078827
160.072052
128.857635
153.028580
-171.067337
175.750641
-14.652498
172.366257
128.304718
135.795502
151.814423
137.651779
131.255798
176.376999
166.689774
136.668442
92.703735
167.546707
170.779373
35.428593
134.332199
151.006409
156.918091
113.358612
110.880684
158.536011
158.022354
-178.119843
152.338379
154.308670
151.363983
148.856125
126.574165
174.545395
143.451828
152.795731
141.947357
153.488998
167.319305
-2.906094
-55.161915
11.450328
9.069107
18.091825
-4.748131
-34.957878
-11.761939
10.348055
11.884381
15.960020
-23.184303
-2.320602
-15.026528
142.042557
-54.217754
-54.708923
-21.949511
-39.438015
4.940226
24.388145
27.873734
14.775780
5.612307
-10.091535
-39.508900
-52.916538
16.705416
-33.051437
-59.018589
-54.407974
-9.437568
-41.534771
-35.357376
22.821213
8.436219
-1.997236
145.571289
5.881666
-13.009424
-47.850258
-25.118673
-2.324479
138.288483
170.494202
149.074249
171.726913
132.986618
144.949356
166.266876
142.805496
136.552063
143.014099
149.884735
144.382599
140.105789
43.757366
155.504974
134.484116
152.895523
144.477448
139.254578
145.093094
-30.276865
156.400391
142.722260
2.146669
-16.406080
-5.915595
20.099276
121.313087
142.240250
72.639000
128.705811
148.400940
131.291550
137.290024
164.760178
156.713058
123.077499
146.712540
121.729523
142.300385
147.320297
141.983780
153.278488
120.302696
141.510864
134.284088
134.697205
149.874390
128.985275
170.554962
140.748032
150.925308
141.062271
154.281677
143.127502
140.455124
151.539917
107.156677
129.036636
150.976593
131.355438
126.851852
128.097824
152.137894
124.030624
122.614510
168.018005
150.997192
118.913231
130.248978
138.399277
176.512543
175.025986
138.646606
173.915054
131.205856
155.369522
143.103104
165.828827
149.355652
147.389786
154.661423
158.327042
145.991989
143.963715
150.639847
128.458145
147.498795
129.132980
148.514038
161.635849
-25.377253
-30.161741
9.180484
-4.153364
-10.313261
28.501146
7.730454
147.179626
154.993378
151.472046
157.128387
135.453339
174.339798
115.485214
148.412857
157.439056
134.558914
124.958466
162.044037
122.415764
150.325577
137.087006
128.445358
138.597824
149.242447
145.122009
146.261658
143.721329
151.883011
142.416519
148.409668
133.814194
101.612480
30.142996
22.421234
152.226242
156.004868
146.895706
164.969315
159.911362
126.734207
119.956680
150.931595
144.468033
1.321454
-27.052328
145.519836
130.018707
145.044617
127.145142
140.323303
138.458862
152.747681
136.487442
145.383575
131.134155
118.771629
143.444382
23.770115
58.718189
24.588737
26.189543
-5.259597
145.148376
141.827911
153.887955
164.822571
136.356064
133.396652
138.050919
140.382812
150.255341
175.684601
134.486313
158.329575
113.593979
136.303009
116.328896
132.620224
-9.858995
-45.223461
6.154343
150.501465
148.474075
-38.381088
15.506199
-37.692184
-8.386163
2.821194
-44.741638
-42.575245
-5.727655
-35.848724
152.395340
126.225548
159.164551
139.582001
129.616653
149.641922
148.793716
132.920914
133.883987
129.171356
142.172836
159.924530
153.805145
143.668320
154.770599
151.058426
164.668640
152.905350
169.546082
132.558334
-156.185059
128.435287
147.403458
161.763763
4.867356
0.165511
-15.746217
13.086193
117.459259
141.280670
174.031906
-177.469513
131.220947
160.957748
147.532150
146.486771
122.798912
147.848480
157.754944
129.961334
159.668915
-32.991165
-4.709231
-18.121815
0.605226
-18.490761
12.357971
21.139313
-13.224019
-41.635986
15.582852
-28.698917
152.470917
152.284821
143.595184
127.435585
128.858963
164.881866
156.938858
164.348801
150.242355
158.643768
163.619919
156.192764
150.938400
14.309470
129.225967
145.114441
107.729721
141.264832
158.705551
172.516190
149.818863
137.042496
150.188660
15.368123
-22.749088
2.987275
-12.329103
0.536683
5.550508
-13.629881
-40.121029
138.658539
142.660767
138.199799
152.388092
163.927139
141.706589
136.148010
128.033340
163.837646
136.653656
155.669830
164.424438
144.615662
-38.053852
23.022955
17.345707
-43.919697
-51.687065
-38.586658
140.928650
114.322166
139.312164
153.373199
108.243439
132.062408
129.230270
130.177673
146.696915
131.562683
159.774002
146.158554
143.751480
157.508377
147.838364
165.923981
132.611206
160.114044
113.351677
146.302261
150.653137
164.205246
155.934357
142.953949
175.490753
-26.585640
18.166010
151.917007
136.148834
163.009567
158.206772
146.864319
148.948380
173.219376
123.904106
159.237732
-71.329285
156.946243
135.908295
133.996399
150.138580
151.903336
148.307724
142.359665
145.436844
135.432068
136.883713
169.885574
146.313080
120.892525
-29.302729
-38.452705
-0.763102
7.054188
-31.440575
-7.434820
156.979996
154.743454
134.315414
158.039856
134.734024
149.134277
145.749786
137.315628
131.546997
142.117340
145.782852
-6.547182
142.755157
10.840193
137.980789
141.366425
134.753891
166.401917
147.170547
153.662292
143.188446
126.294792
-13.765505
-48.145554
-173.235107
80.956154
162.144348
132.809448
137.018173
147.711243
151.914185
135.360519
160.437744
116.536163
154.651459
138.826736
154.112427
160.825256
144.304474
166.018280
114.889496
136.127747
145.081512
141.051529
154.148483
152.888367
153.063553
154.880188
115.430054
145.857742
147.353088
167.410065
155.991028
145.958679
155.141022
-156.568817
-177.187622
-176.340225
176.127411
13.603523
48.570835
-154.633865
91.063072
117.966377
145.519196
137.846512
0.994850
12.210799
2.600228
164.114349
140.138870
137.801422
135.518082
158.656921
-18.810509
165.642670
157.365036
166.178482
135.198761
147.474274
144.224503
134.122803
154.218338
124.977921
150.905014
144.145126
151.283112
136.910233
129.021942
128.842667
159.342499
141.679581
154.444641
161.058563
147.429214
121.251045
152.741959
143.818878
163.681488
166.324844
135.918594
117.379868
160.692917
172.322281
158.553360
-14.829033
27.259274
3.362375
7.193774
153.507599
143.848404
135.310150
153.760544
162.487259
148.554367
145.443893
134.659088
143.795654
147.558060
139.961380
138.364960
168.981934
129.723160
138.266602
143.772018
138.269836
153.386292
111.094841
-40.862835
12.768738
-31.092266
17.288731
-2.453517
16.130259
139.669678
147.136124
161.917725
128.917053
138.595627
155.921265
134.927811
125.484962
137.190948
151.589493
146.905014
132.709091
154.909424
121.556129
150.800781
136.902084
136.543015
131.051270
164.394485
171.834000
133.101990
146.184738
144.443665
155.929367
116.769974
136.435944
143.832199
-22.649563
-18.780100
-23.544691
10.077160
132.898788
27.514900
11.301393
35.293667
-18.498964
138.546814
147.253799
-40.798725
3.827304
10.837486
-42.761543
8.890791
-4.049800
-48.276539
-28.415276
146.799362
147.268753
148.412933
133.675507
131.201431
144.069672
3.129377
133.660477
130.936737
129.264877
159.064880
123.628082
118.393799
173.447357
152.704437
142.990570
126.883377
162.648743
-178.859619
157.873276
135.178299
163.489792
135.586121
159.651718
157.593292
132.083633
76.195435
138.395630
144.360657
132.518570
144.940628
160.030151
104.249680
166.533112
118.090370
150.302750
166.203018
146.137726
149.280273
155.514313
146.183319
142.582916
150.602051
174.771149
137.927689
168.862259
-6.139832
12.951528
-19.715977
-20.357399
-25.104259
110.354500
-37.758549
-19.376814
7.012575
3.227496
18.224545
-43.928364
142.674789
124.362312
142.183136
159.169968
165.485428
145.449875
128.550171
123.305519
136.198532
139.707092
130.471420
164.085464
148.540482
137.403183
122.261772
163.901169
144.034912
145.069580
159.602203
155.806519
129.352219
169.330414
115.237198
162.998688
164.388168
131.799454
141.398163
167.989334
176.047089
128.258713
129.663849
153.923721
128.531555
137.093933
145.800003
139.260590
141.785553
161.193146
131.018005
137.405319
154.464523
149.579926
139.454559
119.809723
158.608337
133.833618
132.124481
149.800598
136.585587
142.778183
134.942200
155.338638
151.145401
148.599426
117.552834
130.546402
170.896973
165.510666
129.485214
153.299957
156.943375
-4.229201
-29.954733
11.534267
27.186386
8.598981
-1.080465
26.470541
8.675321
-9.712761
157.990082
152.778366
144.960861
158.141876
162.822678
1.855196
32.163975
-23.248957
-0.019782
6.765962
-26.446688
139.113800
148.051712
144.737213
127.354057
119.388275
153.090256
152.237381
177.566269
171.789017
150.013657
104.598816
174.737900
152.678177
175.272202
164.330688
171.003708
143.126053
150.162247
139.560898
155.622742
109.394745
149.447571
145.727493
-176.947891
161.375015
21.204266
-6.414384
2.232831
22.660353
-22.176422
13.082603
58.480335
-26.225269
-3.084578
152.210068
166.437592
117.965546
165.301163
118.509651
168.480759
144.081070
130.856277
130.363602
138.506592
147.632538
142.371567
139.161423
117.862747
144.355957
146.646164
156.135025
28.061329
155.823578
38.602474
149.366379
99.697746
140.622879
170.269287
-4.124785
155.705765
137.233124
145.267761
151.871155
139.473541
-25.987553
162.350586
145.657181
126.908188
140.647690
140.783081
150.482727
156.314316
115.361641
136.913177
137.467957
153.761459
165.500916
122.666611
148.224976
139.772995
170.012451
110.069077
161.394043
140.211884
132.083420
144.194321
131.968109
155.146530
138.144196
102.566948
134.522079
163.690994
125.260582
2.622042
-17.901531
-47.536114
3.264947
-49.404301
3.505372
15.029661
-26.992933
27.599768
-17.056156
-12.936800
-13.116567
150.077972
148.269547
174.379028
135.327545
143.108551
165.204132
128.746292
12.988244
-6.679259
-13.306339
24.154781
-29.472319
133.811096
175.702118
150.997894
159.984161
170.669235
148.744080
155.454926
132.931610
151.574600
151.819504
138.938629
-39.509563
10.907788
-14.361333
-16.156385
-10.689328
1.712465
-4.328934
-38.443760
21.310385
-1.699618
169.241180
138.004120
129.822403
161.680405
150.042465
122.788979
142.857407
127.581207
140.526001
151.925537
139.351181
148.363632
140.419937
152.342804
134.245453
136.325317
149.281509
104.385063
158.918579
-18.751394
8.838312
-32.070652
120.241074
144.738785
2.688316
160.957275
121.112282
147.818405
160.622406
144.947510
143.717377
-37.724617
-15.717222
141.157715
157.667007
-161.660538
-132.316635
149.164337
155.709091
53.893993
137.169083
17.332987
118.242928
-31.364691
22.523195
-13.456499
-42.811672
-12.892717
-32.099152
19.111393
155.288422
145.195511
152.877548
135.467880
158.934250
134.519226
134.850739
133.808807
174.593033
135.900299
154.726288
142.574265
143.153625
148.087250
158.516327
150.513870
-4.079383
-16.896723
143.271973
137.285294
149.128082
140.432190
149.190613
137.911453
150.019135
147.547836
121.488281
173.970367
136.313110
144.514465
143.701355
142.875259
139.407288
134.767639
159.316742
179.835663
146.771713
136.754913
126.101006
134.047318
136.468735
128.954086
123.078743
124.295952
160.721725
122.760284
156.396805
138.198792
142.402847
137.137344
110.187531
127.892105
141.507004
127.274940
158.742126
122.876472
147.987503
132.977158
-9.266370
-30.572657
-30.047735
14.293572
39.001896
4.942803
-0.081565
-8.243335
-32.130405
-0.068528
-34.801929
1.311047
14.317496
-15.064207
-22.211761
160.499512
121.821281
147.436859
133.282654
132.600632
142.262863
157.291946
126.464676
131.986496
170.305054
149.248367
132.113037
142.366531
174.621292
162.760971
152.946365
161.971970
156.102631
155.630615
135.560654
140.635284
152.047195
147.005829
120.696609
150.179276
-42.016129
-41.620392
2.488606
-70.189667
25.728224
134.851318
114.643707
142.184875
117.340485
147.418564
142.758163
141.513199
118.717232
173.039185
155.724350
148.040237
129.462967
153.249496
140.108795
118.394714
142.909409
138.096024
142.765945
108.971909
137.827286
148.873413
158.916397
142.866196
174.959030
142.406860
149.066269
160.557953
134.910629
156.077621
144.882690
148.405243
126.366699
143.156448
167.302261
130.482224
141.774353
140.822769
152.090408
142.676727
126.493019
153.801849
153.514481
135.106659
147.696976
137.559845
153.812073
147.203186
151.081345
122.698547
175.156433
138.230621
116.987625
115.719040
141.777863
132.240997
153.771271
4.067509
-42.235153
-10.093854
17.704441
-17.359299
-34.061520
23.655685
-40.634644
-32.199589
143.484177
137.137573
136.810944
137.592361
167.618210
121.753769
162.685104
36.047874
50.790199
153.058823
143.148529
120.997681
108.582138
136.431839
-176.394058
151.103561
161.109619
137.321640
148.751266
156.024216
115.498932
159.725479
162.909958
149.606995
-4.824382
-43.801598
-34.746101
-5.490622
135.292465
139.123596
110.850357
119.567642
123.978935
139.169907
131.974380
153.871887
0.620551
-13.037249
16.222662
-1.662010
-3.578452
-48.945366
1.157244
28.354134
148.361069
132.167862
127.940994
-66.827644
-33.594730
-36.637535
-27.364168
31.503065
118.991562
-20.071968
-31.846424
-23.629910
-25.092127
-37.708973
58.831436
14.747848
10.523884
-30.196121
-1.772330
-3.251006
11.003119
156.768356
131.832291
154.286026
122.505013
127.333122
-30.053644
-44.289879
134.980209
172.307587
125.212181
167.631943
154.795227
146.296753
166.466522
146.696442
139.213425
153.945053
143.023056
152.230789
123.628319
102.667091
138.126297
143.535309
156.554977
144.887527
141.971741
151.762177
169.589035
168.829926
152.361618
121.766396
152.015610
138.104401
164.240555
147.116425
165.732269
137.828781
164.682556
143.660248
88.495583
115.119156
149.595093
143.221085
137.052490
164.180847
114.334053
157.629547
159.986633
165.426376
156.357681
155.976440
139.127045
169.599823
133.339218
153.619064
134.074066
147.672165
147.135025
130.917953
173.707596
140.690414
132.161728
117.639412
157.731857
123.151321
175.782578
149.240616
152.719177
146.410019
155.874954
144.001511
139.300369
166.188171
159.103668
11.973321
156.961914
-43.376938
163.028961
157.319717
114.466072
142.952774
112.630455
152.169876
151.336563
172.097000
158.056198
150.064651
157.191696
154.645737
146.786728
150.181702
119.952858
143.204086
161.615555
147.234634
146.029724
148.470123
148.777466
162.171524
146.202072
131.912384
127.357407
161.027908
133.575012
127.477165
157.572449
139.574799
127.058411
127.539612
151.066101
137.205704
142.058121
163.511871
169.664871
56.510460
10.392694
27.357643
-34.723881
3.324429
-18.534075
-39.708038
-41.037193
-24.931778
139.129272
135.672989
156.894730
134.991776
168.608673
115.683853
133.893234
130.980072
133.891891
152.253098
154.138489
151.363724
169.319977
137.369064
159.596588
137.998245
157.977753
119.609909
117.321907
160.332535
142.194153
122.631012
145.161179
161.082382
140.494980
154.907028
158.345093
137.038513
143.358902
122.049248
128.261200
138.884628
166.634338
156.316528
163.038300
135.554398
128.956329
161.215195
147.394089
11.106082
132.747498
138.141663
142.160568
101.626694
-17.999376
26.613256
-12.762926
-40.679623
-3.228709
1.086425
9.993672
-10.709287
27.053118
20.504957
164.769821
152.805359
156.192917
-173.820404
134.527649
144.719040
143.587585
140.434204
149.647614
151.402710
137.440659
156.681885
142.956619
113.390961
162.728302
135.562927
157.098938
159.542435
146.709061
154.049774
154.409943
148.907379
128.120544
138.958832
173.989716
149.876053
156.747009
139.214066
146.824829
151.973648
134.003387
125.847923
158.977432
143.271042
148.658890
138.304535
148.090576
146.898453
95.394814
133.118790
155.646225
157.765411
147.670349
136.391815
140.151520
167.349854
153.063797
123.996735
161.514420
141.134811
133.922745
156.181091
164.129181
152.535751
157.821014
143.164230
152.341248
118.913597
155.073334
122.714111
107.805847
147.725098
153.048691
140.022156
158.160614
-11.301026
125.784111
136.174606
138.906754
149.553375
142.274811
23.589849
141.423752
164.539291
160.778275
146.238998
126.099968
138.432236
133.191330
145.694290
145.242691
136.789764
149.120270
140.016357
133.312195
147.544830
147.670578
125.862816
152.910217
138.625320
19.746960
21.981318
129.702911
123.663666
149.290268
149.351669
143.341888
160.102066
174.805237
135.540649
154.908737
123.894707
174.552078
148.984451
104.390274
152.765671
151.588089
164.701019
157.176926
161.920654
139.073639
140.880417
152.140808
157.578873
148.730072
140.121033
179.392181
141.380447
126.739166
-15.449611
-32.974533
151.929596
148.258987
-119.150238
7.195356
60.905926
-29.332102
-46.234459
126.750656
121.365021
169.238174
131.725449
132.798462
155.308685
146.156693
-177.695557
155.797760
171.518570
164.501648
107.128281
145.209900
138.483383
158.278809
119.228172
137.793457
144.420959
128.165115
145.180252
147.851425
122.694641
150.007919
152.720856
141.512680
144.257126
155.314621
142.768234
-29.605330
-39.437580
132.328949
142.968689
126.661057
151.139313
141.440750
156.769012
158.654465
140.532471
170.564819
136.049835
125.641190
148.441391
140.665405
141.827972
144.782928
120.785553
171.231186
-9.134670
22.996264
4.181840
0.959608
-46.370037
144.908096
158.184769
147.102097
119.774330
148.578415
154.343735
134.581345
151.670837
144.359848
153.434616
144.772385
172.604935
-40.524529
147.881287
69.077438
-154.196442
23.953150
52.729511
14.675056
27.212261
156.012283
144.514725
147.447189
152.069153
156.437271
138.233109
144.614624
150.803314
150.284485
135.088730
154.483688
160.713120
156.949158
154.761108
139.019821
166.400787
141.644394
135.063583
144.519302
-141.375107
142.055191
147.637878
153.730179
149.033142
157.172638
137.299667
162.855286
146.756195
144.323700
125.068054
112.333755
161.763794
168.448746
51.096512
12.226871
22.622633
37.029106
144.160828
145.231339
152.487152
4.760122
21.884989
18.639097
35.940601
-162.875916
-148.176605
-158.533325
-146.860718
-144.783249
36.366329
-41.945148
9.058831
3.035123
14.433384
120.899971
15.522784
68.287766
-31.824774
24.813534
147.913910
161.754272
148.223328
144.238464
-47.190018
-32.786957
0.372203
-47.921791
28.481510
156.524231
156.772446
132.278290
144.981384
124.829582
150.477509
149.630508
153.866501
123.205353
144.945969
157.773590
131.924530
142.122162
147.617218
134.477051
143.675003
113.673683
146.712448
135.541000
148.021317
131.024643
141.375137
149.609848
145.415436
153.469620
167.829559
139.749191
149.258530
147.693146
146.356842
136.303299
159.865219
145.723206
136.546097
121.752975
150.015427
141.590103
151.020401
148.262344
158.628403
159.048233
147.716629
153.779495
140.663864
6.435990
6.700541
137.098038
151.907074
146.145523
161.285950
162.447052
145.177841
174.798569
148.631622
154.016815
134.592636
169.668686
74.295273
177.845047
150.869720
134.934158
150.089691
-163.096664
59.849674
157.620956
151.822632
139.524139
136.487610
151.430222
21.394295
-155.056854
-156.627808
-176.760330
67.395790
152.854141
160.146896
157.224060
25.268705
146.285706
117.886330
144.394516
139.605255
155.021866
164.147949
142.898315
143.495880
151.916214
123.918053
146.709305
152.312469
142.074463
155.138657
151.946075
159.018326
141.357346
73.841484
-44.602940
-38.051720
0.954086
-5.749548
19.558220
-7.513033
-17.765373
-18.930798
-44.133465
29.331415
7.556942
-24.538822
8.043031
-25.901627
-28.166632
-16.889118
-33.187920
156.118896
-42.556087
141.358215
135.787247
133.443359
153.887466
20.228634
150.239136
27.783930
-8.968873
-46.879337
6.754676
39.021351
-5.254751
153.144012
137.622620
150.882187
168.039368
141.664154
140.238617
150.129684
157.124969
119.809433
152.772369
120.859314
150.796310
152.121628
146.729401
145.148727
121.576881
154.543396
168.946609
153.895233
159.023376
139.203186
125.105888
163.279617
147.760391
120.921593
146.619797
118.170433
155.334564
-36.763107
-34.888973
10.114099
-32.275692
139.940338
133.232605
125.729950
139.561737
157.229614
141.627090
123.635956
152.896515
136.756714
143.271683
135.189407
108.840210
127.424194
145.152328
123.744141
155.142120
166.465836
151.547867
168.425827
21.870895
-36.823818
-11.789283
22.697157
171.758575
157.513168
168.903259
154.008224
139.743088
152.529297
147.736786
133.815277
6.649125
100.092064
154.450546
88.091553
-9.128302
13.532075
1.671404
-6.531619
11.673237
-40.400360
148.215698
139.043045
155.439728
101.511841
-174.965485
169.765793
144.972748
125.425255
125.733131
-175.237518
127.434860
143.880981
151.653809
146.260315
142.896378
144.944916
6.725899
-15.340316
144.692093
140.443634
133.313858
152.849121
178.787415
148.490128
134.333450
152.941284
118.249252
154.567978
148.947144
17.203260
6.409063
23.405714
156.719604
141.779663
137.570465
121.491966
136.057159
143.578201
115.409332
116.828423
177.009506
135.027527
154.482529
139.365616
159.803207
151.862732
158.538788
146.588760
162.332733
147.718109
160.105011
161.747299
145.432968
139.007736
123.917793
128.738678
155.763168
153.944641
173.680923
134.649902
95.310028
147.409027
150.960007
111.147713
160.980637
167.702621
143.961151
126.541626
146.738861
145.155457
123.691467
147.700394
137.012466
141.723831
134.678406
149.916611
126.741089
132.286209
142.385376
148.920654
125.129944
150.092392
108.886459
122.684906
132.660004
107.054947
146.085724
136.319229
138.639160
141.125290
158.643585
125.334023
149.931412
149.869965
132.475143
140.154129
155.743011
127.835648
119.526337
119.310829
126.514908
125.418839
11.207408
-43.387539
-1.871790
-82.136192
-42.367455
-34.044453
-32.888790
-26.105692
111.773270
133.556824
22.826864
143.462662
143.690353
137.596878
160.410065
134.640701
150.614761
144.318604
150.036911
163.557144
132.742432
178.068008
173.860260
170.285065
140.776749
151.377472
-7.881772
0.187672
14.431822
-12.265881
-32.438263
-39.571278
16.877842
5.186027
-43.532387
19.760115
21.903774
-35.240444
167.698364
118.498199
154.039902
131.632736
150.160767
149.386856
138.333786
134.430130
144.806610
118.906296
131.001999
160.699203
142.694031
143.466675
153.601990
168.784897
138.872925
158.492371
161.551025
139.098938
170.265945
151.376297
149.154694
165.731445
146.039825
156.319839
117.433746
150.769272
150.860214
138.031937
145.573395
136.644348
137.350266
162.642258
120.200233
151.564392
-0.884702
12.603072
144.136368
150.433182
140.254379
157.043884
137.477676
117.759857
140.079788
140.948898
144.620941
155.832321
145.138962
156.726913
149.332077
-4.086817
5.244450
-6.392214
2.740240
-6.048636
-20.425461
149.653427
141.719040
131.218140
142.062424
11.367181
133.855988
135.445984
131.759018
123.712395
156.209381
2.458139
-6.959338
-15.060894
15.252392
142.245956
2.587550
-15.627919
-7.889115
-28.186340
17.323561
81.405846
153.989746
157.244553
166.391251
152.464417
137.895508
123.026917
154.863800
124.418648
164.301544
148.607346
150.297974
145.745377
148.261246
153.303818
134.851593
142.660736
148.765015
158.223648
152.120483
124.326469
135.618713
140.862900
154.901306
146.984238
128.824951
131.427994
151.428894
120.872620
167.345810
104.309570
167.439468
167.767441
135.435150
123.567650
142.776260
140.637009
165.127686
147.586090
131.798004
134.809250
126.055534
128.825333
166.195862
125.436127
171.215210
138.946579
137.922577
142.445084
139.158997
107.739075
126.858383
152.384598
161.473175
144.225845
167.695938
172.168015
150.993973
145.621887
143.843201
143.447372
136.132278
146.489166
136.600418
156.163300
101.779915
131.115143
163.362610
156.823792
132.368652
129.020004
161.246597
145.747528
131.408356
145.258423
146.057541
143.333527
113.734299
170.914062
155.932419
143.140778
147.368744
168.000443
139.339188
144.988876
144.103668
148.695312
99.219925
155.454132
130.304489
113.177147
121.429634
165.539993
138.787094
178.787903
147.734436
140.661942
42.047897
44.157944
32.829670
174.779739
23.282660
139.513046
138.712158
158.671814
-39.045147
-13.642020
-41.537292
21.498476
1.753793
-22.134930
22.548750
-29.761236
-4.180154
141.070618
126.715660
142.768799
163.902832
135.422073
137.808578
136.153870
-179.808197
141.258896
138.428909
144.420883
135.719330
110.944023
140.554489
135.459229
132.644333
-162.318893
135.439499
127.462486
142.875229
159.431259
130.947205
126.891685
156.591431
132.186600
136.668823
149.276520
122.724205
147.687866
165.105164
174.655029
150.435394
144.909012
138.159470
147.373474
149.779083
154.357452
151.738281
140.150009
147.319138
176.159866
17.389069
91.709351
-34.458435
163.646683
138.025452
-43.259502
154.127151
143.058716
148.125580
137.282379
151.681396
147.394333
143.114334
162.299927
-47.317146
-5.210339
-45.187752
-10.914320
24.236589
-15.709113
-44.529343
139.532684
179.029831
135.856308
131.617706
132.131470
144.808990
137.988770
148.684006
134.375381
137.893600
156.247391
148.514618
152.479584
127.080467
151.738861
134.813034
149.487946
156.521057
128.865021
167.103012
141.220047
130.949142
134.286789
-44.370991
20.515467
120.419342
138.990402
149.802078
162.120010
170.021835
144.348206
156.186005
142.427795
161.921082
154.672958
126.055603
155.991104
119.857025
131.140198
134.111389
149.434372
155.209885
109.316284
-6.321767
-40.435623
-5.405626
-19.656397
-7.997037
171.591248
143.884827
149.295776
143.064560
155.111359
151.407501
159.616882
156.348434
160.469543
137.364944
137.986771
137.467514
99.928535
149.543549
152.011978
139.305603
126.535393
133.860382
163.885483
156.098770
122.377365
-16.149376
-1.182998
-20.532152
-45.181999
20.516022
127.094749
109.260933
124.671875
133.564011
161.544357
143.242111
144.681168
145.614182
112.778114
158.266006
144.525345
141.029739
159.875992
138.572311
-14.325006
-7.642801
142.462402
113.290649
145.793411
142.523438
131.523529
171.569916
139.246078
20.986944
140.388306
145.840347
139.475281
131.830200
116.875854
147.030884
157.390274
160.714981
139.334534
134.961395
159.580978
98.632187
128.525024
137.643936
1.619308
-5.700729
-44.914818
14.521058
141.389801
128.538361
139.341324
137.009674
133.050430
155.179581
130.241394
175.251282
157.684570
-170.543564
150.052856
140.644852
151.793137
130.522446
141.213470
143.924286
139.947388
155.605103
144.196381
-43.864250
-19.917671
117.359528
148.508423
155.925232
159.124939
130.871918
168.075775
145.410294
134.864914
154.065796
152.564819
135.665588
133.678864
135.226105
112.489616
168.608597
138.144760
126.498009
135.811081
97.521248
144.854691
149.741241
138.986740
161.836838
148.797287
160.481995
120.091904
150.302536
161.580292
140.611649
143.035461
144.942703
142.178284
136.158630
169.826950
168.082565
154.483612
155.776718
136.339020
152.574478
136.776031
157.690125
146.054657
147.493179
156.810760
145.518372
131.299362
-127.435844
152.466766
142.099060
162.106094
159.561050
152.645401
142.045029
134.995026
152.355042
153.960129
134.473419
174.769684
135.801559
164.538681
150.947617
49.452984
-44.064774
-35.804928
3.104758
-16.966776
-31.020422
164.987335
141.015472
145.591873
125.376076
152.437714
156.858246
153.084946
149.771255
152.593597
118.835625
151.711044
151.890991
147.766602
131.818466
144.878754
127.509567
138.813293
155.567215
140.474319
146.222778
155.494370
-38.052288
-12.845814
35.489151
8.962562
-3.927750
-47.899960
-23.489248
-16.455135
123.195595
163.823395
118.860039
148.013702
128.239685
143.333237
25.202188
7.803208
17.487448
-9.641716
-12.471913
-11.162602
-0.778838
-2.462912
8.458002
-40.776409
-20.513947
163.636932
160.881317
159.769547
142.420868
132.633759
30.001310
15.010067
3.993314
-20.022015
-0.203672
-5.077634
0.309010
-38.710545
117.711349
-16.152664
4.490608
-28.671459
19.111465
22.503527
-51.488174
145.272583
139.450195
145.537109
154.053467
144.076965
148.887619
13.095677
-19.851120
8.622019
-41.483017
6.321829
17.975178
-67.483109
0.468555
18.547972
150.741257
151.424347
178.801376
141.021133
145.335663
164.382889
155.753738
153.016754
132.499390
148.263687
114.707230
148.294479
163.030945
138.206528
122.003090
129.847961
174.011154
135.572632
141.098801
156.026764
113.275314
160.413208
19.874289
9.845584
-5.672226
-10.129800
22.066732
6.007074
-10.731556
-29.914682
-17.814936
-11.062863
-9.297896
-6.714693
26.752113
154.329544
168.937897
152.300430
120.319939
150.459900
152.323975
156.306992
157.458755
143.888016
146.447830
152.697342
20.736397
0.721992
27.351511
36.727001
-16.909313
-18.391912
13.701563
27.312485
-2.067722
-34.840534
2.699071
-35.053291
161.522049
139.045166
138.798813
157.548050
149.404556
170.487839
148.736862
148.614685
169.772827
139.574585
150.990036
6.751482
156.005402
154.520325
160.318207
125.628281
-26.380795
124.330612
115.636299
150.975204
158.817032
152.388504
140.461212
155.667084
119.951050
158.916183
136.681747
168.495865
139.988144
-14.269677
11.515327
-33.885815
-39.450493
18.366264
23.600454
-43.493446
-0.714090
138.401672
147.752045
164.067337
156.706863
140.657791
138.243622
130.980087
153.072281
142.203842
152.352905
143.889084
146.270737
137.195358
130.932693
117.390999
145.248138
147.909775
144.606461
157.809250
135.705688
172.039764
156.701279
150.084991
152.219269
143.626251
157.102234
157.206848
156.253143
162.821945
120.540100
135.531418
140.686829
141.617432
137.135803
163.087616
134.473297
173.460037
130.918472
150.381317
140.644363
-142.155365
155.921448
156.607635
152.121262
171.939270
145.654236
162.637711
156.313980
142.387573
-9.075496
17.546892
-28.065611
-51.138649
151.229294
152.831894
13.788864
-36.583656
-17.552429
20.301094
162.430969
143.226028
145.536499
131.126297
131.044937
145.161392
140.883011
127.576508
173.395004
142.259125
153.742355
147.352142
147.230026
148.659698
144.545319
145.819427
124.584785
155.851242
167.683701
145.173538
142.565125
134.210999
115.188728
137.122208
140.317108
145.382843
151.958755
162.336151
130.860626
145.151978
145.097214
134.156189
137.265121
148.729599
117.269218
131.108459
166.415649
146.187363
7.978802
4.193625
-16.135962
147.895752
122.909195
146.379333
134.212479
132.273605
133.206726
122.008316
139.116882
136.079712
160.885529
154.518661
131.863678
143.632309
147.536240
25.204145
-31.919712
-29.571653
-43.845169
143.082336
66.957130
149.370926
-121.224022
151.389526
-150.662460
32.096416
-153.621902
179.448212
174.480103
162.197220
135.409088
-151.202087
144.349869
161.800720
149.920547
141.569580
157.788635
147.771912
117.014603
158.518143
128.895874
-22.462814
8.858516
157.893311
170.886475
154.160812
67.865929
13.637269
-18.934355
17.194216
-13.480970
-14.849901
15.608649
1.940981
-41.541740
-33.621502
3.575605
-18.740299
7.466661
158.655960
150.487869
127.212814
159.384308
132.660416
145.937256
84.560600
153.538574
143.815079
153.404800
138.631119
131.244186
159.421844
135.137009
149.242950
117.974724
134.578842
126.594452
159.460693
123.589661
129.570389
150.653992
143.823380
159.232040
154.830139
154.697540
160.936127
151.304276
129.378784
153.323822
136.787674
169.342636
142.500717
165.446457
146.169830
148.407455
153.641342
163.296890
163.699463
165.478867
143.157364
143.654770
154.297302
148.232132
156.985794
152.384979
-5.745695
-0.146710
145.307205
175.643448
117.021362
148.946899
146.172272
139.932739
147.388779
159.603485
128.088608
136.478073
140.907593
153.701355
133.462646
132.645493
146.506424
142.734329
125.931198
-15.821697
0.809876
35.977482
-4.953533
-39.112392
148.011932
135.243546
132.167252
141.682068
145.775131
159.265274
121.054321
143.679504
147.995300
155.251663
142.397644
142.474808
139.261459
146.245270
136.885590
143.967194
115.721703
152.222443
105.922089
25.700462
33.316986
59.192665
75.217529
176.401184
164.381012
136.789810
154.453537
146.949646
153.807861
155.373978
134.202316
135.791443
154.505997
161.844131
142.320251
146.559830
147.730911
140.475586
142.792480
141.505615
157.597260
159.712250
158.560837
152.649918
156.099808
123.971085
142.803116
136.051865
151.205688
151.567032
125.283394
139.118637
164.184631
135.586044
145.302505
154.917603
114.766922
156.048264
136.048996
128.209045
141.736099
149.196213
138.086487
150.857925
137.451950
128.441299
138.482193
158.420639
151.644638
144.567307
153.345657
132.335632
144.971527
148.988815
121.620377
121.428299
174.196991
160.175476
146.473816
128.123856
145.711853
164.364548
126.381882
142.660583
141.887573
131.560303
154.083603
131.568207
169.713287
163.772949
129.909897
149.355530
153.362015
142.396027
162.106689
-5.646079
33.358273
-24.943758
122.934410
168.878922
-142.358292
174.151443
174.097397
-162.442200
-144.471832
174.438400
24.864874
-126.379738
64.077309
57.776234
19.444605
52.976906
70.428307
-149.529495
-153.993561
-158.111588
44.702572
98.592354
149.516678
68.054321
29.777605
154.601959
19.889120
-144.116394
20.399092
-175.258591
24.201641
-148.948578
30.418539
32.789265
67.266266
-160.504471
-172.515381
-139.800003
28.032850
143.575836
-134.612091
-128.836761
27.387577
-11.531005
-171.506744
-64.787071
-145.471863
-171.150009
-153.713013
24.221844
23.751163
15.190490
-41.255032
-13.523900
3.335130
-36.171951
177.405197
-31.803486
10.763020
10.037540
139.543060
-178.610809
143.982559
161.208771
138.614761
126.638641
132.970245
147.804153
139.037003
156.049759
164.410263
-91.919136
145.216965
157.643784
169.070877
127.545921
142.077560
165.831238
155.937164
162.437759
137.132523
162.690460
126.839676
153.412796
147.979156
171.436203
138.590729
133.756271
158.320877
124.693268
151.378693
138.609131
123.549957
133.012787
130.116150
162.664581
151.720490
149.933167
143.399338
130.319641
144.281784
124.409431
136.431076
130.562149
-28.498299
154.440628
152.954102
130.307358
118.515808
129.131561
126.786812
130.852264
143.815140
124.600235
-4.060328
134.984207
112.865150
156.394958
148.357697
147.252777
169.916412
113.956398
142.048309
150.561569
143.907043
12.064620
12.415461
11.248765
11.319624
169.358047
146.834686
119.372795
150.784424
142.742599
136.369583
149.565063
163.190842
155.092667
146.218323
146.421631
159.810593
-175.228607
144.508240
141.931396
143.892517
136.320953
132.808624
124.209305
147.124695
159.089279
153.254013
141.921646
145.936279
-175.139603
109.972984
158.088547
135.427139
168.593887
145.250641
134.756943
137.047867
147.310120
176.456284
153.043304
124.769188
145.396988
136.208069
126.262787
106.955002
74.019753
-50.158531
-10.919513
-46.866196
-15.694437
-19.794331
-36.330746
-37.634144
-32.846031
140.471878
146.038132
148.956741
145.948105
118.003098
155.778366
146.648132
-4.300017
-14.062258
-34.048203
-15.312602
22.981768
-27.961548
2.368520
132.714661
147.972519
160.672379
140.034683
163.041580
152.222061
128.748108
157.594635
135.735611
137.121399
156.980148
134.501999
130.662857
161.329559
132.955139
125.893906
150.381165
160.101593
168.456268
143.441727
151.777908
160.990280
151.323959
152.503326
162.741440
145.107880
133.948120
126.422997
147.330170
144.647354
127.314667
125.609917
135.824402
140.575974
141.685074
164.107208
164.790436
117.938675
128.971817
138.134415
112.949867
145.639648
138.911758
151.750763
128.940125
132.711227
139.619003
6.469841
16.526514
16.457390
-43.801056
9.975413
19.932331
14.723909
-38.078079
-8.534558
8.685300
-42.128857
-8.745769
5.265851
-8.879337
9.170976
19.500847
-6.116030
137.910889
146.341171
104.355667
141.273712
159.086853
143.136200
146.228683
135.423599
149.901657
134.588577
163.002121
159.492416
172.904129
144.939972
117.011078
138.719864
125.864426
143.701721
153.124313
137.635880
142.075745
135.472198
139.979294
147.018936
149.867126
153.244141
124.978889
-32.210724
147.489334
152.036942
163.538208
125.602760
143.660187
173.293213
136.980118
142.413452
177.948807
138.861771
145.840958
133.380493
117.799515
143.937408
153.224915
123.279526
141.050659
130.844910
150.077408
137.639557
164.298279
131.278427
142.445801
127.528084
140.984436
160.948700
155.164352
114.737885
152.526611
112.762016
139.365402
152.593231
-178.842743
161.345108
-12.977557
2.035286
3.867460
-1.597162
-36.107735
136.635117
152.419952
141.293411
146.495193
171.871017
164.453705
158.825836
143.736786
144.852921
179.788773
145.580490
135.165955
123.130516
132.147812
152.433060
150.839142
166.439636
116.055115
141.844711
155.289276
149.359283
152.815674
150.127502
144.082169
158.971252
155.058105
-27.509638
-42.237579
29.397091
1.600222
1.201545
-0.111906
-7.534395
-5.355951
129.141617
142.969025
149.647644
161.776352
152.563980
132.953094
127.010269
131.269714
141.895859
114.977036
154.576675
-8.526938
14.023498
-45.790554
14.036190
10.394210
27.045120
152.801575
137.907928
151.598648
138.260300
169.649643
160.898727
132.544083
119.806061
154.845581
111.706543
13.013035
-23.335306
53.270798
123.087776
167.976028
147.040573
142.672180
139.657928
154.419540
115.288284
150.380707
135.030151
137.291733
161.951538
150.357544
144.065399
144.958527
146.667496
156.195709
129.962921
144.822510
-6.871810
-16.099634
167.838257
144.246994
175.783035
153.333115
150.774261
109.500832
147.970062
152.168396
148.231110
150.485458
152.342621
70.992035
139.935928
155.169189
133.190323
143.375595
171.120743
148.760178
156.137207
150.864227
131.279785
158.415466
120.070511
158.610992
-50.538551
23.951881
-17.024166
-40.152248
147.885620
141.293594
139.140076
155.505615
145.400650
167.552124
131.115753
136.665329
137.430908
148.760071
117.975121
139.493530
1.885229
-50.956776
-30.774035
-1.413054
-18.646074
27.072401
143.088638
141.628326
149.798615
125.245171
157.397049
152.867920
148.620041
135.149567
146.369324
166.142273
150.884949
151.173294
147.434982
160.162155
159.184875
105.308052
132.531509
159.480133
141.896454
23.401028
14.882553
127.226173
19.920086
-11.735440
7.756712
11.839457
134.179108
108.882965
156.441193
139.387466
125.095184
138.667557
118.323090
90.049248
128.092514
143.386444
163.134003
102.706581
153.804657
-52.249809
-13.899887
-43.088493
-17.314098
2.634925
16.162703
172.798401
125.625053
128.485306
129.212997
11.525058
-5.692404
-6.332551
24.577885
-51.753677
174.404251
29.112020
146.552979
141.500793
148.862701
159.291367
-7.914775
12.712168
9.359080
5.273697
-3.162421
122.005463
137.728775
150.024109
151.140961
150.538895
118.502037
147.190323
145.287643
118.934349
154.893021
122.472145
162.009186
136.556641
154.563782
141.044571
120.200394
154.452469
143.058975
165.153244
138.694824
140.576767
146.000290
123.395203
115.385468
161.316330
148.204422
148.443192
137.449738
141.534683
135.138016
141.201019
137.534958
139.219070
-42.488735
-11.099113
5.242469
-8.414940
-42.952465
172.609375
163.346268
146.150406
163.437286
147.159744
147.346680
129.904297
15.440622
54.275902
6.486278
21.758463
-143.057266
-175.410202
-142.937515
163.681274
22.580914
53.635166
1.573958
39.053997
-169.086777
-169.510178
158.760223
-156.999969
-142.629456
-176.318558
-105.574928
-154.447296
51.012573
-4.475140
-37.091511
-49.375866
-7.483121
47.422810
-35.635910
-3.752959
171.090286
145.091156
148.340454
174.430969
150.640320
162.666367
158.169907
141.558273
-8.624320
-44.438717
-25.338123
-36.883137
-24.180332
-8.453403
3.051333
9.726960
-21.147058
16.283585
174.520691
140.209534
-0.978388
-36.090103
2.797014
145.068970
129.020828
114.441483
140.194580
126.352417
135.765106
132.112411
149.131729
142.183044
134.076965
138.675583
-15.139250
-15.331820
21.432888
165.423813
124.615097
155.480270
151.096664
142.452576
22.377338
148.667648
117.546745
135.258545
152.152054
143.832977
154.449905
129.545410
152.814743
122.514328
141.219406
144.324661
150.479019
175.049057
147.920746
140.432938
133.253098
160.021210
170.001556
145.381668
116.585724
155.091095
144.477036
121.493362
142.729828
128.885254
152.132339
147.202789
145.947708
-57.427864
15.474986
-37.996956
-9.313462
-36.931034
-34.303806
-25.595936
157.304657
155.093353
120.154411
122.438507
134.867294
156.381012
141.649994
146.522568
36.892410
-45.167156
20.016798
1.012977
-38.895176
142.296906
152.612152
140.933121
155.366959
164.856354
135.695602
145.851212
-16.375568
8.761386
17.298473
-41.831539
-34.642307
2.412975
-25.976126
28.962257
6.986204
-36.742558
-6.146789
6.002863
165.195068
115.917168
-98.145378
-7.514000
16.055561
38.043800
-41.315914
11.332857
19.356588
-6.608980
-16.110777
-7.583228
-50.031975
162.609818
136.648285
159.222855
150.042572
162.548767
161.044189
164.096313
159.654190
152.668442
134.066299
172.833099
137.034454
141.762451
155.382812
22.985737
-42.642544
0.137056
-45.553837
131.892105
137.713333
150.035934
177.339920
150.468552
148.509750
143.166702
149.099136
138.112900
157.238586
142.924362
157.167725
141.737244
146.402939
139.988586
147.145981
172.584259
115.691895
145.356964
91.658997
132.623260
158.050842
157.640350
155.506012
157.036987
135.704254
148.278687
139.206848
149.119720
149.415939
162.946960
125.190964
143.820938
163.202774
144.428146
142.529083
143.622528
128.411194
165.124283
131.122299
107.514259
132.257202
157.772888
158.609009
159.222595
121.338493
144.168106
134.808914
144.850540
118.865395
124.626701
143.023270
120.084335
148.765717
127.841217
108.660141
145.521484
139.740356
155.114563
140.297241
169.437897
151.271530
157.382385
131.104797
138.994598
171.270493
152.543686
156.238907
156.166809
135.922974
157.216782
2.421639
165.168121
90.513718
147.157364
153.009018
143.014008
176.252350
144.804504
139.300644
114.314934
124.751732
159.685715
120.691879
126.774345
151.110947
108.905045
135.330185
137.089111
159.934113
129.627548
174.114059
132.420166
123.294197
134.678558
166.792099
150.717575
146.667816
139.859543
146.449387
126.832481
138.811676
162.313843
-31.586710
18.725414
-17.881287
-15.660200
-29.706673
-48.668652
-1.100207
-41.317307
-4.210265
139.253204
148.442902
160.496155
-47.508556
-30.942389
156.451355
141.022232
159.135696
132.298340
144.435974
6.467235
158.806564
137.521652
158.026520
132.440414
123.850792
163.988693
136.438248
147.335007
141.712067
157.323303
137.350250
178.758072
138.398285
129.518814
179.313843
146.258209
151.532257
-26.167799
148.485229
149.382889
130.891083
12.093294
14.096288
3.402948
8.758180
-3.630707
17.229580
-26.428823
12.353168
-66.755409
142.207870
122.342529
150.723602
158.317963
149.377670
153.248581
133.078735
150.720428
146.740295
128.999603
150.296371
154.464096
137.716339
7.410553
150.964905
135.680450
156.233231
124.393677
60.877945
150.181580
122.113228
155.955399
138.909363
150.173737
139.566254
138.724030
156.002838
149.896362
124.881737
123.833481
36.212200
114.494667
154.865738
175.544067
150.436844
143.651657
136.483887
139.318466
131.936783
8.643087
-37.631969
-9.960793
125.343132
146.465775
104.243340
131.707397
144.462982
156.997635
141.517441
138.906845
153.377335
144.256531
131.961594
146.404007
134.622513
126.752090
152.250885
141.572739
160.761536
173.515244
163.360397
145.673294
150.522491
153.368439
144.114777
136.375244
147.712158
142.176056
145.151016
161.231735
156.123276
149.308090
162.506973
147.868561
151.472107
148.640808
135.893738
130.993729
139.312469
155.685486
-167.861816
157.021561
7.084545
-48.320427
134.644958
132.036285
138.314468
168.478790
136.843155
143.501617
110.288483
109.947380
136.316528
133.016403
132.594833
158.962433
151.812469
129.966431
112.076439
156.535828
161.851929
143.364136
143.325180
140.117065
137.612015
133.953033
163.097885
42.005878
15.979619
96.464447
31.615652
126.568825
148.610779
24.586176
-31.737238
-37.463493
9.017549
-17.170206
-33.958481
155.653214
167.300323
149.503906
146.354095
135.285370
166.827469
132.501068
141.796234
135.904099
151.293793
144.563461
-43.388744
-4.827914
-33.935509
-3.011684
144.435547
121.602386
134.147873
145.196625
135.910873
143.448471
166.996399
149.639359
151.927612
141.551163
162.859818
169.755676
143.227737
158.059525
128.757065
144.366867
149.017365
153.236618
134.345886
119.033813
143.713623
-11.687406
-46.399998
133.393616
112.033470
-177.873383
129.178055
135.069962
151.935928
112.605644
130.999084
127.874374
149.436722
135.644333
8.505237
8.758898
26.872711
136.474213
169.219055
145.752823
142.787125
132.691879
132.881760
130.924332
128.693710
10.960955
15.539709
8.298342
-36.023739
-6.976145
34.152966
73.257210
29.663223
13.743959
132.505142
53.915127
-43.687302
144.505447
141.599670
135.088394
-30.213425
154.369507
141.556747
117.680618
115.372459
144.249512
154.375473
120.662224
157.032837
135.566422
145.731506
155.006561
163.853119
124.405945
143.582275
158.069260
147.068527
-6.333263
157.547165
138.883804
144.865265
115.416214
147.216827
-26.433289
-42.944145
140.681915
-38.478313
1.267331
10.535397
-27.466908
-0.367441
7.655604
32.799889
-30.487040
135.632782
6.960325
1.147565
7.693374
-11.324860
1.564480
-39.517853
9.652556
-12.688060
0.473953
10.130771
5.844959
-5.102423
21.410662
58.047192
16.273046
127.591919
161.904083
158.063446
120.607445
146.386856
145.747467
80.954689
142.782440
16.759638
9.004793
10.191188
141.384048
140.369949
152.706192
131.420074
157.759659
148.204163
151.190430
143.594360
142.829926
124.244591
113.980072
138.185120
140.098465
150.241287
147.292664
140.362915
153.398193
160.254837
147.367249
171.247421
141.749298
140.011993
154.986725
151.157257
131.107986
156.776566
137.195587
134.099716
154.154266
142.455231
146.253143
156.578918
129.074509
134.773254
165.980576
141.567764
162.285004
139.105148
138.949738
147.851944
115.542847
30.747841
6.251816
154.049377
-144.541092
140.425888
144.820160
159.081879
134.041000
150.714752
138.104660
162.336792
119.964859
143.436798
148.988724
152.452194
152.621368
128.976608
137.009872
118.038612
135.237778
147.026596
162.368408
-45.399342
-90.423950
4.478290
-16.547247
-8.378713
7.695619
173.045670
145.946198
134.788010
141.660400
133.799698
169.841370
147.045151
137.345352
143.172333
161.038513
136.554733
156.660965
139.563980
163.273422
145.312607
165.733368
135.518982
155.864365
147.030014
150.347885
14.136699
-40.738976
10.605636
-17.749968
-14.660030
-0.781596
-33.542130
-17.335325
12.399217
-41.853565
-4.250450
140.057541
140.078613
133.818253
-154.513031
-159.403015
166.629105
-175.189316
-164.140839
30.078625
31.195896
-0.944190
30.852686
98.404602
164.714722
149.758530
158.136826
134.660263
137.847198
151.163483
145.701370
161.933929
168.094101
173.171890
152.875687
175.797928
145.513947
148.134796
28.811399
-1.494886
6.114492
-6.105669
16.537195
5.244299
-0.813251
-69.084457
4.501107
10.565276
15.968909
-47.725597
-41.378918
-44.026306
-19.961962
100.746994
168.418182
156.844162
149.125198
126.421410
161.773926
161.158157
140.719925
122.845825
132.752090
147.936234
127.011490
136.863846
149.848694
143.549530
139.384872
160.104721
143.739990
137.489380
153.728241
131.861115
138.511429
145.533142
117.317673
32.843056
-36.802315
-9.260918
1.744955
-0.342641
-30.084417
-10.971511
-2.190084
9.343400
9.020467
-48.227646
129.514389
140.556107
173.305359
150.073624
155.597137
140.277298
140.035767
139.469025
155.760818
163.493347
124.190567
135.102982
141.816284
154.177353
165.157501
58.859745
130.678253
145.775314
155.338074
145.102310
157.752411
134.613480
131.168930
119.984711
130.057877
167.460922
138.243286
140.820038
145.294785
151.846054
146.205933
31.817266
14.496304
-45.732704
4.621139
163.884171
161.503265
147.581726
127.180107
153.896637
-179.909332
-16.614706
20.339643
116.151558
119.500465
118.704788
51.734627
114.584068
129.674179
162.453827
116.819969
119.853203
151.225677
140.201828
136.554169
170.283798
141.674011
165.496140
169.346069
140.225586
159.477020
153.566208
106.888443
125.754471
170.241547
136.948730
115.524529
158.802658
-37.795330
151.397736
144.981979
171.473022
45.880260
51.226006
177.107330
122.328323
-159.800735
-156.072113
-154.719452
-156.125748
169.696609
178.491028
-161.375717
-144.501480
86.298790
145.600800
147.220673
153.212585
149.340454
145.324677
142.710892
140.813187
160.209793
5.168163
-5.238729
-17.187988
-4.272739
-31.764650
-10.540624
11.257900
29.173170
-50.605854
34.842995
-3.768007
-12.601632
-43.422993
-19.961582
-36.563503
-6.450203
-9.962354
139.663727
-28.090992
0.861392
2.478045
11.773026
-19.305273
-13.080083
13.183950
1.358259
-40.098133
152.556519
136.632324
125.787834
14.025076
14.436522
14.055004
-1.605594
145.402267
140.043945
142.894470
-4.067990
148.033630
166.128021
145.564651
135.784805
138.896332
143.112991
144.331253
150.065369
149.778030
161.974243
137.130402
142.104050
154.700546
135.558929
137.790863
2.461640
120.990021
129.953018
142.364243
149.179214
155.255402
-57.182457
129.475601
153.659637
169.950150
152.239792
-5.263023
-46.593224
-18.328836
31.871553
1.745291
35.672691
148.665268
154.149948
142.074860
136.063446
121.225098
143.237595
-168.894241
129.671402
132.366074
162.295883
143.887573
178.344116
178.576859
-6.052880
153.068344
145.382446
154.371033
154.145615
132.406647
115.309486
21.845192
-35.278446
6.127687
-3.009994
-10.366480
-29.753420
128.439255
131.985947
149.371582
153.735199
107.466263
164.719833
164.736832
168.491730
145.124496
151.664612
140.695541
146.555756
147.628387
134.475601
143.592636
166.171631
157.077820
139.309891
132.657089
161.192795
149.184494
130.784409
152.825394
159.451645
156.387207
128.661453
128.936996
153.141815
135.781235
-39.911514
7.701151
-82.787163
24.477011
18.680843
-37.788479
8.862728
145.021759
169.467651
153.121216
20.371140
-15.883220
-29.723988
-3.247451
-27.914007
-86.538361
147.626724
175.800018
130.196747
158.905151
145.520309
128.725662
149.487625
145.277863
150.913940
143.608368
120.640915
144.623749
179.393478
153.345200
134.900604
-32.795803
161.816315
138.182373
130.542709
118.985535
111.622414
175.086090
125.054893
133.409134
135.905228
134.637726
148.089294
146.041901
164.878540
141.000565
167.699173
173.341019
148.732773
133.330887
151.105698
-88.288963
22.123062
5.636490
32.737350
-1.386916
-3.985705
-43.771229
0.377424
0.358820
145.054932
134.087051
147.802063
110.646545
156.401672
133.321838
148.708252
146.144073
141.126663
150.476013
-25.352028
-17.950817
20.919685
-0.316518
153.314453
136.242172
159.374069
161.321365
132.841751
-15.661276
11.110797
4.389142
152.118622
149.266083
117.951859
141.551437
-11.628423
-19.525415
18.540047
-34.416348
-37.729492
-23.562244
139.760559
133.168900
119.188431
141.674072
155.065552
132.441483
150.395462
126.094627
-43.947605
3.664418
165.666824
134.244141
161.853958
121.464951
130.272858
172.936615
123.881180
127.776115
142.770325
131.543716
24.292965
-13.257284
171.885727
141.030716
130.603546
148.975708
134.118820
109.063995
125.640190
150.006500
143.463379
149.308655
149.993698
119.737579
145.130798
-4.410466
23.037298
159.340729
130.206085
132.988098
157.441727
155.081741
158.116852
150.504333
129.422318
139.110886
118.010155
148.628174
164.152267
107.591072
117.172409
115.199005
128.929337
151.105042
111.997925
142.959488
163.676605
140.795273
149.074493
144.949738
158.650574
149.140350
137.250565
-178.404785
139.014099
125.019295
158.143631
110.672653
131.903336
157.854538
143.720154
148.229492
135.274048
123.541985
163.583725
136.886276
139.856628
123.937698
156.577057
121.552963
138.270432
145.498947
-12.258034
-36.696762
0.910427
13.552391
140.514679
144.534195
141.900421
14.222966
-34.112450
-20.004871
0.098912
-9.066940
-33.463139
-39.995071
-47.389153
-41.044106
157.366440
173.766830
149.162918
152.061905
146.915115
147.691071
151.858261
144.289200
20.977322
22.202410
150.294235
179.600891
-166.299973
-155.183594
41.367805
46.773342
136.671585
134.350601
140.598160
164.761200
161.694626
168.925903
66.873238
149.203506
140.505402
143.895248
155.410019
156.571152
172.990356
35.125759
-31.387030
8.694251
-15.707828
164.694489
161.218277
120.412567
122.807625
153.828369
134.565613
72.554482
163.987122
149.979172
167.040924
138.106445
147.084824
146.453735
122.217430
113.592102
167.680176
155.286453
155.467224
162.387482
169.317902
153.510712
130.940948
141.300018
156.860962
127.962662
173.212418
127.590614
123.330124
144.954239
138.063583
145.368561
133.958420
145.074707
159.196259
146.441986
128.626938
141.476227
148.429337
139.739136
164.675812
156.712219
157.990631
127.894005
-20.871033
-12.990964
-1.965131
146.494492
158.498444
174.963348
118.490234
152.582916
125.285057
16.941854
-18.254332
-42.988159
-15.702149
-19.841564
-28.670198
-94.100288
-29.399185
-6.289398
-31.752083
-24.288010
-0.344350
142.370865
150.650574
139.520813
134.602325
153.884537
144.269135
143.605713
142.435440
23.652681
-15.545100
-4.889163
15.373753
0.318981
11.208989
-46.040745
-2.374545
-39.984535
-13.175083
-3.091425
8.382580
-43.282459
-14.934800
-55.247341
-24.188143
11.963275
-1.807644
7.328228
-19.589474
-39.490566
13.014081
139.888580
158.172623
148.394547
154.395126
160.065979
159.482727
134.887024
130.632278
-128.950089
150.376114
147.291245
130.374893
143.695480
150.408798
152.380234
145.322128
155.364655
116.077942
149.539627
52.993988
-18.692747
138.534973
150.444687
153.345398
168.124847
154.400909
128.106857
26.936296
33.772060
-41.590828
-8.269471
146.659348
171.211395
133.399124
145.408691
156.210480
6.441016
-13.069455
-42.184490
2.589970
7.565507
112.278023
149.027710
118.688133
150.898666
150.699783
134.542267
142.001144
158.677612
152.642151
93.420235
140.193756
137.471497
-42.255997
20.246376
-40.637802
-22.536724
9.696331
-18.965483
-38.397713
-36.637157
-41.861889
-29.822636
5.225360
-14.362929
-30.265991
-28.346172
133.579010
151.767334
164.002792
154.616714
135.961273
152.117310
146.221558
170.996460
148.009384
165.850830
169.712769
154.350433
121.752693
151.394821
-125.885475
-165.651688
128.450684
157.722565
134.628433
144.528519
118.198425
136.187210
142.542496
127.105141
162.389175
157.201721
142.622192
155.467438
145.628860
131.265213
124.564705
21.221933
144.241959
171.552124
119.489182
136.818542
138.529480
156.227188
143.918457
162.273331
142.291306
150.315247
143.171478
149.007141
163.343323
138.866379
172.132843
150.573135
133.048080
119.438866
146.134964
164.074310
139.200211
152.629791
157.368225
129.687164
142.431076
160.809326
162.813248
123.940140
155.147842
144.461105
156.081924
145.426239
124.603653
149.314529
134.625076
158.019333
156.324478
147.311279
139.525787
150.617737
144.059433
126.795242
-38.689316
-3.522645
5.373302
4.993712
6.832825
-43.110939
131.472885
163.328903
153.428482
150.159454
115.707863
141.330627
145.244263
141.207596
41.976208
-25.931763
17.543922
26.239006
146.915619
125.255867
146.365417
128.136230
2.366702
8.522330
4.629100
-20.220434
11.722017
27.956915
16.031601
-46.087410
-38.058285
-29.202560
-4.047285
16.392410
3.275125
-8.509554
5.014579
40.000683
-43.585529
-2.392201
-8.097642
-38.897011
107.133301
1.684931
-22.895790
141.178696
144.825302
152.511566
146.725845
156.895950
27.949556
14.159822
23.302471
14.789792
-38.104889
131.475525
166.029510
153.873093
158.768784
139.483521
143.395599
29.343769
40.076828
-14.599942
-0.515103
9.998218
-43.898952
-18.742554
15.107181
10.338772
-31.879101
144.558792
160.608856
160.046570
154.471420
138.939728
111.764565
148.072525
-45.365715
4.448141
37.046730
159.230576
134.998169
133.942413
128.980576
148.876709
138.037567
135.684784
105.994202
156.766068
138.832199
126.932281
139.702866
154.343002
134.566513
144.382355
118.971466
134.290146
148.704819
138.843735
133.438217
139.473312
143.306808
124.330353
119.612930
73.899582
-28.270802
-2.358583
116.335739
0.350545
-12.475661
-29.518280
13.487459
-34.987572
116.116966
164.839218
136.294449
135.261475
159.878265
128.806885
139.033859
156.163666
170.663727
152.775711
146.857574
178.381531
167.148163
153.319199
-169.004303
166.503677
159.336105
138.394165
150.672058
127.275093
0.785093
13.404273
9.021470
21.246817
-20.557764
-33.651230
-31.722944
-15.698956
24.223907
-12.327473
-40.509319
137.621094
107.224312
117.599251
160.407806
169.860657
145.362839
142.875687
143.106003
175.987198
146.538376
144.395050
143.812973
162.397888
1.763474
7.479684
-35.877380
-70.768585
92.643105
113.168015
117.665482
168.610306
146.244995
133.541702
150.601303
129.999374
135.362259
129.957672
151.886383
154.456741
135.377197
147.350281
150.484741
149.532394
159.988892
145.330032
155.219818
152.955383
134.903763
7.200889
-25.662052
7.905743
-4.843996
-41.274807
-4.156003
26.148756
116.006477
147.361023
149.277740
163.275940
153.254517
145.924957
154.162689
130.127808
144.845810
134.766571
128.462402
131.360977
150.079132
156.533844
157.709763
155.364685
131.538528
141.665329
138.417786
145.718231
141.934052
159.864182
140.525681
162.835007
144.516418
132.105881
160.032669
144.485687
121.622246
114.620461
136.954254
-14.108790
84.560432
10.005119
3.198921
148.378891
155.126160
146.204376
137.488968
146.985779
-39.797440
-45.824081
-29.776525
6.593325
151.396057
151.446899
134.542282
150.956619
131.231079
149.542435
133.304367
149.752274
40.535957
167.804031
163.589691
-150.508286
-119.011261
164.482056
144.305420
140.447723
134.839996
127.599564
114.501991
137.655655
136.584412
147.971664
153.785812
112.192207
133.980438
141.639145
146.182404
133.785446
150.746078
135.141846
138.802628
151.638641
161.574707
147.662018
143.583511
131.487946
143.415314
141.660263
165.896439
137.432709
165.421707
137.947983
145.992599
140.759766
134.070831
127.786606
147.971771
-14.347254
-9.658910
-43.825939
20.507259
43.534519
-2.120895
21.786598
-50.356178
34.739937
-4.502760
58.100620
-5.545881
-0.981782
16.167929
-0.788327
133.778107
152.056686
166.903152
109.163979
-7.897942
0.520018
10.567343
-12.902096
-35.804184
-44.267872
-3.027761
-4.631004
137.356415
139.080109
150.209244
149.285217
159.158386
5.407946
137.504944
150.757507
119.050247
153.577103
121.458786
163.895004
135.586594
167.393433
128.729111
156.440308
148.396225
149.753113
135.693314
146.603989
129.126602
133.727310
135.854813
151.402817
75.532875
41.505554
140.096512
137.142441
153.356827
128.879211
-45.172131
22.731110
-20.052843
-7.564002
164.936951
142.792908
138.265335
135.287537
103.119499
160.817886
136.960480
150.966721
117.506638
151.828415
172.498428
105.632385
177.817062
157.923584
150.835068
137.400406
144.353638
137.147308
146.744507
111.769165
132.081238
137.615662
146.906433
137.523071
117.782700
170.056580
135.353241
163.588821
134.091034
141.195633
137.123962
142.537903
145.120117
173.590469
138.856110
125.378609
155.259064
160.184631
149.684982
141.991165
161.281555
130.214951
146.882339
148.547638
130.312057
135.484314
141.953110
158.980804
155.817413
-32.005833
23.380383
34.145256
-5.471386
-23.729694
-44.583233
9.352189
-69.153076
148.882004
136.488922
132.066284
130.975052
147.612549
136.118027
147.666977
160.582489
95.246597
159.944778
134.217834
0.527861
143.256790
145.710297
143.930527
162.269424
143.208984
153.026413
149.592834
-40.807823
1.039858
-2.181309
144.302078
151.410126
-11.334160
-47.896885
-7.065191
-33.640224
-4.249712
144.352859
133.667969
130.841766
142.500381
128.878265
130.350403
20.201494
5.298755
-25.119646
121.058022
150.363815
145.275955
150.460449
136.958389
151.850647
169.503235
167.074814
4.267464
-9.397934
-36.190720
-5.545492
15.130644
12.480687
-17.180857
-34.574390
-33.748375
158.681320
156.879730
148.078217
144.089096
146.446350
-54.333248
-32.850224
-20.129791
14.579525
-20.007965
39.452061
-37.130241
-49.526676
-7.876165
-41.781681
10.006142
-41.897064
-10.781473
-25.987444
-24.090698
-21.549847
3.066884
-17.859409
-39.558544
-26.896879
111.059891
144.148087
156.366531
144.763626
145.378021
137.680237
145.957840
157.084290
175.614639
145.182617
-177.398331
141.853302
115.728981
164.583359
155.040802
146.542755
175.113220
123.139946
139.861801
171.281708
159.932892
166.774155
121.223778
157.615219
122.783096
150.421692
134.168335
52.107830
22.324362
15.562727
46.657452
-158.850647
-150.700989
-173.424179
61.248238
-161.736404
-143.821945
-150.082520
-172.537170
-166.140778
22.057859
125.385971
145.022537
153.027023
155.796127
156.181610
143.591629
-43.615650
-31.451025
169.766647
166.345184
108.944237
133.176804
120.216393
168.684128
-176.060349
125.795059
145.749725
123.112198
144.680450
147.688705
143.670593
145.963776
164.266357
144.366714
146.591125
-178.491287
157.075058
-159.361115
165.574951
147.544281
150.811569
150.684402
150.321152
-179.282898
119.955658
151.565048
161.006119
-138.566528
124.497734
138.439133
12.423018
-116.036942
141.292480
125.603363
152.704300
166.007233
135.217255
110.644112
156.852020
162.554123
157.979034
152.105286
155.665436
126.464813
171.913971
147.994125
131.238159
159.768219
-42.110371
14.525538
2.145027
-32.474461
-42.008938
33.576630
127.913620
150.660461
139.789764
176.495346
140.468399
119.790886
142.916672
150.156845
150.168945
147.739059
168.615005
163.407013
149.041580
153.963058
129.456100
151.262558
140.257797
-159.876862
145.308380
-24.884706
2.348604
-45.695778
-4.777334
160.648041
145.414032
170.431625
126.561729
160.020172
129.673889
135.075027
141.990219
131.534378
106.039398
144.559601
170.275726
154.468155
145.544952
146.713348
140.175369
108.885139
145.384811
139.284775
151.800385
150.539459
120.390137
143.786362
145.236404
146.274445
161.161438
155.997940
112.118431
124.254463
138.637238
158.828003
144.743484
6.307671
-42.000237
-6.588802
-15.705165
174.676697
154.258331
160.006348
111.619286
-163.650681
135.022858
154.053009
141.573090
138.716019
137.143005
147.917786
102.117088
138.299377
138.823364
134.393463
150.854370
129.837524
152.768890
162.285156
151.791168
-43.019215
-43.394909
11.551590
-27.396713
162.482071
142.889526
-172.650452
134.862411
147.501617
155.569595
136.687119
172.132721
135.070801
132.027664
126.203476
135.390961
141.501862
156.180588
117.392326
-13.095406
2.227126
-0.809150
-49.365597
8.501750
7.647396
140.160980
143.680557
130.679565
115.735023
162.987640
171.895035
141.251404
148.507523
150.199051
119.490440
139.697052
129.051193
160.857513
145.227005
-23.422455
82.357681
-172.647568
-173.383514
-168.610077
-133.832932
-146.936493
-147.845276
170.817322
-144.818649
-166.220581
-154.878510
160.561844
144.324539
134.001633
130.858719
134.092072
135.621490
132.973969
145.591766
136.889572
159.224228
151.433395
138.270645
136.703430
153.492508
133.604187
173.179153
116.157608
134.134995
148.257736
149.709946
133.252823
155.013306
145.341095
152.814041
147.198029
147.592697
135.400284
137.594971
101.840111
160.108688
179.036926
139.468246
138.789490
115.433113
161.911621
141.372162
145.644516
164.329315
170.006439
121.873871
147.662338
169.781433
-38.445770
140.415359
119.649414
146.231384
177.547363
142.037033
130.459167
129.273117
132.336243
-168.632294
123.248886
138.026825
116.319649
136.096451
151.075714
152.424164
134.188858
154.801086
150.884171
135.246811
168.314835
150.079712
138.825363
178.004715
150.192474
151.958893
172.118088
158.248535
160.259338
140.540390
161.843857
81.637680
134.743668
84.443321
151.941940
161.281799
146.970566
155.984207
163.054092
157.946121
139.936035
137.915237
151.333450
132.340485
150.927139
161.368759
156.403442
118.035637
149.286240
142.373611
142.132187
136.432129
141.115219
50.895954
36.927429
28.611048
34.874958
119.859375
142.280945
157.801895
150.142197
150.211060
165.553757
130.488937
-44.802624
-27.446014
-28.519636
-0.798194
10.439484
-37.095661
9.024606
-9.276333
149.859390
161.753296
152.262009
150.592224
132.782776
147.091141
133.656311
109.722183
-10.355333
133.252823
143.442215
146.427383
154.560669
162.894135
164.153305
150.449982
122.007103
143.662720
-6.071636
-36.685783
9.160449
9.458227
5.704304
116.967529
-37.538216
-0.460552
165.287720
145.253723
143.690048
152.398788
128.359482
147.599472
132.163086
151.945312
165.541428
136.707687
123.832855
139.959686
159.530746
117.202545
146.101151
143.791931
153.858383
143.735428
150.867599
-32.566063
-0.157017
11.094960
-44.408245
130.317139
160.473694
118.179985
142.747284
129.353348
154.514694
156.965378
160.267395
127.269394
155.843491
2.927436
69.501587
130.802933
142.029129
144.663498
137.734192
144.711441
149.078537
149.542206
155.314957
150.830292
135.526199
127.050362
156.366440
132.209366
147.472137
143.104660
143.036209
132.243240
145.846573
137.265289
139.578079
171.431717
141.249313
147.214233
139.453201
177.634354
162.221573
150.968140
141.470825
142.161850
126.311485
131.753052
146.254074
91.456726
158.789505
127.419411
149.437149
130.406204
125.427742
167.167435
147.353210
139.696533
150.759186
147.337326
140.286774
166.102432
164.180740
145.124283
172.477066
114.783478
143.177582
135.899826
134.445190
162.644226
160.215515
165.330048
10.803960
24.632496
10.142491
169.136078
155.414200
140.718170
137.637436
146.239441
170.615021
144.233597
135.929153
142.649551
151.712952
148.356812
148.874619
115.416122
139.133591
151.920273
-171.419998
134.693909
129.581024
153.274902
145.639862
28.575897
-55.805622
-32.664040
-15.622504
15.260983
-30.859735
-23.920712
-7.245460
23.239290
-25.955509
125.992722
148.268692
130.270493
135.027527
121.451927
141.797897
148.244202
165.557617
150.120178
139.502502
170.202576
149.641266
172.399216
144.916855
140.036774
136.623779
156.217117
144.480652
158.404816
142.730362
157.974655
161.023041
150.778366
155.717300
145.707108
150.989044
153.395676
-175.400360
128.352432
142.880371
145.290512
50.803268
164.411606
159.786484
145.656631
120.630836
146.776520
168.093719
155.796387
103.658531
127.124649
140.227921
154.873383
148.608429
136.644592
142.410583
1.240331
-47.562691
131.737885
125.389946
137.362106
157.256744
176.558762
135.861847
114.586044
121.827950
149.454926
133.927582
160.765549
155.695404
147.104065
148.676132
136.067856
139.377045
147.821518
139.604614
167.917633
176.691910
130.009903
148.413574
144.127731
168.557953
141.615707
116.325577
161.068741
152.142166
147.898758
170.434174
156.181839
139.740906
160.474442
154.115952
160.893097
22.160076
8.142035
169.145966
174.927017
135.550735
147.458115
139.870529
124.253685
149.106033
167.532135
150.160614
138.317825
118.660118
71.236023
117.990692
-50.015743
-50.986355
6.076993
-21.673824
15.379896
18.562943
3.764472
157.111771
156.255814
144.339920
147.756897
148.745224
148.423691
151.074371
161.555969
150.604126
153.753937
110.277718
176.798569
149.627518
150.571793
111.750580
153.805908
143.358536
159.459183
168.215576
161.124817
-40.948063
-44.958496
142.784363
-10.976498
5.279639
-4.265353
11.933038
-25.872652
-3.655216
0.997992
141.169357
117.827080
139.947556
146.524582
151.764755
134.375198
125.540466
159.808197
157.266205
141.190277
132.381210
141.238113
56.126041
159.475311
122.313545
133.185791
125.907867
120.148170
115.864342
151.614639
135.236176
154.565002
161.580917
138.468201
-171.517990
143.698898
139.834473
130.265198
124.526611
134.553299
152.708649
174.835724
139.213058
130.583511
157.963028
161.245697
120.687866
-168.692780
128.419113
-177.305130
125.691582
131.909668
134.902481
129.402939
142.432709
156.152390
133.854324
153.252884
122.414001
172.343750
142.362686
166.975159
48.602848
15.948204
160.555603
168.040924
147.636353
113.377472
130.950104
149.586243
151.768417
172.210358
155.112961
148.641602
137.664703
134.261658
149.994980
36.556324
-20.395445
-1.296941
9.297199
-2.183909
120.482643
-20.401110
14.711125
4.545794
142.248169
155.276398
145.295761
148.798538
177.869980
141.368393
134.991135
107.888725
153.437225
156.260178
112.754532
140.600601
147.666779
127.817696
141.443375
158.048248
-177.122604
145.992401
145.322128
160.091492
122.397888
-177.385040
163.724030
163.314438
146.855286
151.061615
166.703796
164.178268
115.576492
128.913528
146.223770
144.498215
153.224228
143.573120
169.466629
136.285858
131.732895
147.434448
136.793823
122.313393
130.233398
139.546249
146.268051
145.811356
111.394547
149.757294
28.990696
-7.560966
-22.581722
7.240260
-1.515686
12.209378
-50.536865
-2.243935
-38.452137
154.351639
132.041824
147.841232
157.919250
139.751755
131.218277
144.915421
149.622314
135.445267
150.718811
151.229553
142.090378
123.417328
51.787941
157.104675
124.722580
100.566467
165.507751
134.255905
139.440201
122.288750
115.858307
143.848816
146.760391
122.964546
124.703865
-50.385906
39.080799
18.251389
20.024878
-34.118298
-5.659773
-0.000000
10.333824
166.551651
150.292313
148.324539
161.393005
100.166084
122.713890
158.492462
131.732025
151.116745
141.607224
166.983902
148.643021
158.007477
143.513931
173.032150
145.465347
144.535797
153.274597
160.394150
126.476379
130.535965
163.921265
142.546494
133.940384
107.400597
179.842972
161.005371
-45.068935
-23.955320
20.975279
123.744263
132.854446
-10.541409
-19.599239
-12.171453
0.565445
6.241018
7.641748
-20.010382
-43.727524
157.480759
152.544785
120.781204
157.475555
140.184555
2.247857
-2.670931
-15.809918
139.387466
138.571167
159.022369
137.974319
141.962296
163.416077
127.459167
0.039565
-23.285595
-42.363216
16.324545
-2.102916
121.534767
157.818512
146.918884
144.931503
144.928879
151.666077
150.678391
113.418739
112.741814
148.477676
147.522354
138.457901
136.915604
142.618942
171.370712
148.224167
172.411896
159.770676
148.518723
146.689529
159.790222
5.757928
22.888144
155.151321
178.578918
156.472717
137.465302
152.127563
144.925293
147.681274
154.276611
167.758743
141.184448
138.445099
119.054176
111.827209
146.953201
134.203598
159.164627
134.301544
157.451889
161.963043
174.225204
148.156555
169.447632
105.895462
150.113831
127.606010
137.515778
154.574982
139.798645
-29.354721
-37.364506
1.734381
141.976212
135.533691
116.589943
152.786850
148.096970
156.311676
129.404800
-10.493007
-2.725485
-5.593208
18.243589
-2.686641
-0.964692
-34.377964
1.430808
165.218292
141.908035
161.987015
167.109924
138.718063
140.920303
143.167358
142.642914
152.513657
143.893860
140.052643
35.301868
141.847168
153.234207
116.342926
143.510620
139.767471
163.856049
119.980995
156.447189
-171.021423
-141.221024
-34.589970
-0.365840
116.243027
137.409225
132.398788
166.540924
144.664993
137.564819
161.431183
148.963715
159.998108
133.621262
159.126740
124.700859
167.383560
-77.049217
16.781343
-41.437134
-9.983080
-0.071326
-37.158669
30.506594
-49.183636
15.950155
-5.857321
-13.554621
36.567051
-49.775322
-37.585590
5.146127
130.644073
158.843185
139.057907
174.911072
148.647186
-177.845215
138.098022
-39.556507
-21.408669
-36.506989
112.026031
175.849365
167.750992
152.207184
132.820892
109.769600
170.442383
148.394104
113.812637
140.554276
152.956650
131.251495
134.682953
150.593689
118.090797
128.811295
136.289734
157.681534
151.573257
176.273727
132.499222
174.146957
154.313904
129.503876
163.239868
145.736771
59.445225
-54.590591
29.669155
143.450104
-135.473602
-160.024872
-149.046967
168.747757
-152.135345
161.076218
-12.031046
-35.201183
1.663305
-45.691940
7.732663
-10.343016
-45.118858
-3.067586
-1.096822
116.453636
173.420547
167.857635
158.299240
130.742386
-173.318008
169.852295
34.393955
15.457211
-168.503601
100.760399
4.137016
161.767181
126.768028
141.120575
-50.803871
-14.152225
-41.411251
16.683756
-29.898779
-17.711637
27.143585
2.772835
10.402931
6.511804
4.131664
-54.323124
9.185063
-3.084324
91.092873
149.128189
-8.229818
21.773466
151.073883
159.058929
160.065445
153.057892
147.348969
153.194336
142.464310
155.108246
101.868881
130.935349
129.146255
131.464600
136.132950
158.134995
122.020363
142.856644
139.459503
151.023590
129.726547
140.905121
146.956268
148.951065
138.866150
141.554459
123.415718
162.388031
1.834937
-8.128181
-17.063816
-45.453545
-36.029808
-19.827303
6.601024
-10.784668
-28.080423
-39.530140
-43.480091
10.625101
8.987343
18.318874
-23.111780
-151.547256
154.184006
160.456223
120.475174
133.955872
158.607910
157.122818
133.633118
101.547981
139.251740
148.728073
125.382362
153.426102
165.349945
144.831329
95.039513
20.215570
6.156987
24.541107
146.188705
140.419006
168.803009
125.182961
-8.224473
-26.631472
-44.098091
-0.987545
-15.465487
-14.960181
-31.958679
-2.435903
11.750844
164.543961
112.910149
136.110123
140.127258
127.745255
134.391495
139.729706
138.508057
130.358246
152.233292
131.678558
140.729416
138.290375
144.923859
-156.207809
18.366081
-164.349167
-149.870575
29.506516
73.357841
5.549590
115.732712
26.571999
141.734421
119.042816
161.279068
-15.666892
5.956509
136.922562
143.652130
152.033463
160.700211
157.595200
146.217560
141.803955
107.727867
138.515488
127.129456
170.998413
163.296829
126.041992
27.248810
33.767197
24.286739
155.004288
148.031860
26.367682
139.475388
133.263580
148.666687
113.363907
150.704391
149.408340
152.087540
155.517792
155.706024
163.278168
153.169861
100.244835
164.609848
145.416748
-37.325478
-24.356823
133.932358
170.179214
136.778198
149.523438
130.070892
173.642349
163.457886
136.056198
125.967438
151.725647
138.134491
149.131500
-10.913850
146.683868
124.940956
133.847931
172.233871
163.569275
152.096191
170.888382
133.371399
154.445633
117.131958
175.626862
114.356277
142.618744
157.346619
152.150879
160.971695
164.281021
157.414520
133.473969
124.027893
142.162460
155.814178
150.737534
152.473251
135.281723
155.153778
153.733810
-165.575485
141.850586
137.733795
161.513229
137.118469
145.209305
150.443237
149.039505
132.782715
137.245636
136.977341
156.214462
139.892868
133.014389
144.241104
163.346146
157.444336
-162.620163
116.695427
160.204544
179.550186
28.116793
121.888954
146.309784
167.100494
163.306168
105.995216
140.338989
161.822357
167.933548
118.269554
136.631805
155.320953
141.692184
135.870239
129.654282
156.846054
115.005272
149.287277
134.791061
177.186432
157.850174
137.513443
134.506546
141.903458
151.498489
140.667099
157.369385
147.936172
149.200867
127.324364
163.201797
139.387390
149.966782
129.371231
164.573761
160.620636
134.971909
123.579628
148.718994
155.060318
148.010651
157.701828
127.556549
139.336319
150.239380
131.267853
-27.798037
-6.472781
-24.341406
16.465343
-22.101452
-28.493137
-17.682856
125.132202
165.172821
174.318237
129.981934
149.214401
123.190269
144.803757
116.920593
19.739630
46.221088
147.782944
142.607239
148.695328
-134.382446
60.854771
44.622574
34.684334
-149.975082
28.827488
7.755447
60.337097
128.545242
154.501404
128.904083
149.643341
18.508842
-42.951969
132.333603
111.888504
109.430656
144.203049
163.960800
160.129059
-50.142639
42.870090
-1.814883
-9.173697
-8.247431
15.450278
-41.920544
-6.764106
-51.979919
-15.913428
23.460888
-36.339424
23.761126
-16.303999
-4.428680
1.356529
130.699280
114.247093
134.575500
133.538162
115.218781
146.969193
152.345673
123.714775
110.372887
136.716293
6.469630
5.299938
159.587692
167.551392
172.880646
141.683197
143.718735
153.439514
150.126266
138.808731
148.900558
104.451500
145.673004
136.111816
140.703613
148.415939
157.397049
145.687912
146.864990
114.817574
136.336929
168.010406
152.963425
123.743607
143.233261
10.761848
-35.311714
0.178041
-10.351477
-5.530594
17.269209
-28.685616
-20.757868
-13.040352
-38.840889
-26.452238
4.529218
-51.008953
10.957056
-40.001339
8.797923
-13.923224
19.306862
-11.471228
-8.390166
137.975632
-27.230186
-43.790089
12.467279
1.814452
-42.652271
122.668167
110.986465
155.026688
137.534409
161.708267
138.096176
144.301086
124.912651
156.171341
149.325836
119.681190
157.697174
150.496094
6.666592
-30.081112
6.942718
-49.950611
142.386841
166.779724
150.715454
150.595016
129.912109
-39.522934
-9.424375
12.665744
3.545526
-22.070234
-19.017082
134.138199
169.871078
116.556076
171.861694
151.919113
142.232330
137.142166
118.206253
165.986069
160.465607
152.158463
155.051987
147.059387
134.553238
154.262573
135.132126
120.081589
128.243973
134.125992
146.429749
144.435837
157.066010
158.408463
147.895416
173.521271
139.514206
117.531693
147.730850
161.233337
139.574860
125.322929
129.104858
165.669708
142.051971
75.268555
-42.537560
-36.155586
145.490173
154.239120
149.029877
3.457287
-29.533911
161.999786
164.062607
138.330795
135.810547
-12.209928
-5.485516
155.267899
118.760155
158.566788
160.493271
160.220428
168.090652
-171.246033
118.196457
-150.938568
142.946823
119.424446
158.531464
162.770782
150.038635
144.167526
139.971954
162.860306
169.029251
140.450272
127.074036
-28.873083
132.045944
143.834564
159.132050
137.823090
172.905624
174.501801
155.156219
163.194458
136.597626
143.996506
160.130783
120.984634
143.480927
-177.889175
142.490204
-37.163223
18.714123
120.712357
131.274857
154.793961
-23.170803
-9.154419
-24.629776
0.813492
129.158615
138.027603
167.455231
119.583557
137.944031
141.860107
165.344269
138.462646
133.848343
147.589294
159.581512
22.385956
25.513847
137.804047
114.085472
37.055832
33.243679
159.300873
-7.249332
109.940079
-146.907257
139.875198
128.072433
-133.041077
147.250824
146.476440
-141.708313
73.248383
143.916168
161.261871
174.148102
131.233429
134.028519
140.314514
157.339783
145.005890
0.044235
-19.867155
-32.834087
-1.474455
18.771601
-45.638752
26.096262
-37.289665
-9.018485
14.604371
154.361191
129.035706
155.196350
145.134659
33.208603
5.365127
136.393509
128.209549
151.022430
138.359009
114.796829
142.509399
158.487305
141.156769
2.525147
-40.918198
46.933929
33.091042
-47.437229
-19.831097
5.713608
-4.935782
-42.915966
4.007706
-43.001358
25.170673
129.326218
174.510834
136.513367
158.530472
150.295563
150.360382
134.869476
152.656326
163.334808
156.773254
146.290054
155.670395
172.642975
159.110550
150.121872
111.541962
125.638756
146.679993
150.944092
-177.011871
115.892715
8.164429
-10.432488
140.061493
131.680435
160.065796
156.903412
140.820419
134.443558
138.156357
-24.429813
-7.913957
132.759979
129.753937
143.205811
161.382446
138.312057
133.596558
141.680908
153.962906
-46.485680
12.193705
-2.364799
8.938745
-7.173209
0.352215
8.838068
2.714042
-33.746254
171.475449
148.624939
136.730728
135.753220
151.712036
134.456055
-23.481724
-6.709667
-18.537113
142.865372
-2.193745
-11.579083
-28.764919
-0.052339
139.986008
144.804764
145.480026
168.571869
163.971161
131.237747
147.108185
139.858765
159.749969
167.555603
148.178802
143.383667
122.679367
152.314240
154.115738
162.462479
158.393082
152.163040
150.023941
137.161453
128.617844
146.149780
-8.718436
-38.089615
11.105000
-37.470776
-7.258420
-12.643858
-8.875687
-33.135807
150.391281
152.142258
155.114441
132.188843
-37.593197
23.369347
149.358521
139.220718
127.035286
140.688293
129.652435
170.015305
136.743134
138.385834
-178.208878
32.268078
153.531921
126.855446
138.494232
139.051529
165.225464
-37.602654
-12.210735
146.478989
169.735275
165.334610
148.137390
128.570984
11.601979
7.883664
-31.214912
9.359668
-2.843586
-24.903894
-34.673298
-35.448399
153.488113
143.865326
124.625946
140.188889
133.278091
172.333603
155.238144
149.327225
127.243683
139.031570
161.032547
9.589520
-5.709284
133.975830
154.874252
145.655731
145.797287
145.266632
146.287460
153.836548
146.365540
165.356094
119.555267
121.966080
145.272461
154.302719
159.542480
163.724274
170.709991
166.970642
160.504898
163.919647
141.408081
165.067795
159.381424
160.354141
153.807053
161.617752
142.692322
146.813416
68.164200
125.093872
133.558853
146.028656
135.312576
162.363861
139.062073
144.808746
143.694748
125.245407
152.645157
115.003387
27.328117
10.509589
-4.053329
5.673746
4.829901
-13.041032
19.434540
7.100946
-15.504718
136.236176
135.527664
164.653671
129.019104
153.279678
153.942810
159.129745
133.879150
141.610855
121.817650
-3.298356
10.697224
40.472164
11.045605
-11.585003
-1.441708
22.477701
2.919468
-4.015370
150.539032
129.341873
153.346786
152.128632
140.782120
156.883560
142.806335
144.775146
143.235336
142.913925
135.774231
115.646927
151.742447
167.801025
157.435364
152.311234
163.917282
117.744629
142.810867
131.607819
125.889328
160.116348
138.063248
170.254623
156.507751
132.605530
159.423904
148.723495
156.685318
152.030533
141.012100
116.388367
37.093128
132.449921
131.529907
135.526932
119.193993
149.616211
152.033661
14.187772
14.222980
-161.838455
51.882698
21.175194
163.314423
-45.725498
23.680399
147.184784
142.124542
159.902695
160.756104
164.640533
121.521164
146.991394
162.167725
168.741165
160.751907
136.749100
160.731796
134.957428
150.410583
138.615860
168.818573
158.686447
147.160873
156.921356
129.213867
128.804382
144.852356
148.651505
156.680237
143.535782
130.462189
155.194946
150.729355
141.992859
115.302155
151.731094
130.309067
-80.420723
9.673757
2.376193
1.048665
6.896143
-25.709375
9.301743
126.761787
126.221100
32.663696
-42.992233
-3.095981
-18.380772
-49.289234
154.361099
116.275375
138.628250
123.123047
111.155159
172.313293
133.910110
168.187576
132.119843
108.549980
124.234169
141.710556
161.304230
160.500656
154.031891
145.177490
137.234314
162.371689
121.392235
143.450684
135.263748
150.346390
171.359787
159.704865
130.784668
14.633572
168.482224
137.188339
117.864578
130.974747
131.243103
147.726654
25.567583
23.945587
-41.351898
155.723557
162.716583
155.906433
146.818817
131.120941
130.755447
162.422668
130.856934
147.709396
164.504852
140.795273
141.560730
153.740784
114.787743
98.136589
157.668701
145.145477
162.663940
157.901062
145.060837
145.353943
130.417664
148.073486
174.255447
-7.995172
-12.606280
2.405175
-32.853043
20.498318
22.840796
-9.093534
142.445999
160.273087
-10.308510
13.636096
-20.699713
24.983271
143.595230
153.357758
166.206955
141.230667
172.138596
148.822586
150.341583
-35.838615
-32.345615
143.801270
175.648010
133.534622
162.240585
154.191208
145.009308
155.163757
157.317520
4.455753
143.169678
144.083679
114.849571
133.818436
127.996864
156.238770
149.598984
156.260162
-8.047447
6.258899
-6.007596
134.242584
168.872650
146.820175
115.324158
146.875015
156.678925
147.186249
135.273926
146.349915
137.317291
148.012573
158.048676
-16.940695
-18.975548
26.221823
-6.077219
159.251984
156.800995
125.491112
145.019119
141.376678
145.203766
145.295151
123.289391
146.211914
154.956070
157.613235
138.442535
137.508926
159.682663
149.172974
128.997299
135.812164
136.270706
140.300140
163.139038
129.095703
165.537949
135.579422
118.577499
143.244766
151.692871
-13.244308
-39.817417
-41.891163
-9.022733
13.533025
-42.059597
10.589964
-22.302683
-34.097755
-31.966492
2.081025
13.424586
36.174946
12.076673
141.718140
146.138916
153.910568
141.701340
161.972336
160.397217
149.620453
135.621048
159.226944
147.912170
-162.001572
146.221298
152.915344
159.236069
148.942017
7.782656
-26.450031
-17.556925
14.205720
17.897230
-30.586712
144.226776
138.399429
134.992950
150.587952
169.531372
164.441681
165.996063
164.546753
-41.956955
-2.892591
5.873095
13.843793
14.355892
-42.926228
140.882782
149.745804
115.593544
151.862366
139.162994
160.738297
140.780197
-3.955274
6.054953
-8.082742
-32.800037
-45.328205
-33.393467
-46.671032
-26.841242
-12.587223
3.689129
-5.996884
-34.619019
-44.359035
8.908694
-26.256767
-10.018261
152.311844
166.051437
152.080368
145.632477
144.042145
141.466949
140.070450
134.007492
142.873047
148.191589
122.505470
152.888885
147.850525
126.586021
151.353928
152.338043
133.381256
129.215195
141.463425
143.820175
169.139481
157.283676
133.285522
109.486290
146.579697
146.467880
156.343613
-148.235062
-139.593719
164.649490
51.706921
-162.820831
-175.952805
142.448257
-141.526169
159.042587
133.420654
132.032410
141.373245
163.669983
137.023224
131.260941
137.552948
147.325882
112.443703
133.882751
118.996300
-27.968910
138.563965
146.640686
151.543060
149.070877
154.174149
141.183640
171.445587
145.155151
164.078232
118.089195
127.234955
142.531723
127.085335
138.585510
133.476486
125.264969
159.915451
140.444656
137.708923
171.397934
5.921854
11.888444
24.385679
145.714981
158.873077
147.489639
149.560837
138.084457
153.304352
136.557999
157.725967
130.763199
158.241745
154.883041
133.825729
137.423386
164.339676
159.919159
152.521667
121.132744
152.781158
169.323898
161.669800
131.370544
150.561020
122.293274
152.851395
137.913803
140.026154
136.120010
131.698639
135.529144
127.871132
143.327881
169.222717
162.068130
136.070023
173.809586
165.049973
141.180557
163.652695
141.672134
139.756790
119.813652
135.308578
156.330933
151.560989
141.316986
-33.548069
-37.976738
-51.285378
-37.874737
-28.159931
-12.207328
-8.295098
-1.489903
158.785202
156.920059
135.759918
169.112015
134.504120
155.591812
152.131363
118.466057
170.256607
137.142197
151.478073
-1.366733
8.013418
52.711044
3.194082
147.753067
156.065094
155.600723
162.345856
142.237808
154.010971
146.706390
142.127426
166.843201
157.861969
144.143341
140.876648
130.550720
152.340363
144.081192
137.537323
146.497818
144.032532
120.075729
135.888458
142.606705
10.444646
11.784970
-178.635559
144.632278
149.419113
173.103653
172.430588
137.915985
103.519905
158.149338
145.039902
114.550636
146.568970
137.571014
150.532150
138.400772
149.480942
42.669872
0.465202
-28.754890
0.761818
-7.831053
-14.254484
20.731691
16.511740
14.040414
19.331680
13.205002
-24.521267
-30.530811
3.551044
11.348001
150.437988
137.721436
156.960144
135.187363
136.197647
145.376450
161.424042
129.574738
138.932831
132.576202
140.673523
140.555725
145.560791
150.639252
70.962654
135.953659
142.435944
148.480057
147.959686
146.450134
116.802017
151.426590
140.236023
146.227524
133.577408
-40.805328
-34.918152
6.161602
11.165424
140.145660
165.372177
137.436523
170.373169
141.176331
164.118378
161.028824
159.362076
145.607681
164.169479
158.910507
172.517914
139.271591
70.466072
23.406614
146.556625
-32.061352
-15.835695
-35.725117
-17.081545
-45.133842
60.098408
144.990402
146.344116
142.727264
152.836365
158.760468
142.967087
137.429413
150.507660
132.052216
127.905487
128.203354
132.892746
-175.876007
131.718933
149.996964
170.941925
135.123749
152.817871
143.200256
163.881805
147.609589
-173.802689
139.987274
-160.500046
171.725113
140.680908
113.320290
132.943481
149.576004
155.387238
114.804001
63.177715
107.571182
141.944122
142.300507
144.033493
162.700882
138.973053
141.553909
157.379852
159.314606
142.810410
173.202362
133.942291
138.904282
137.231491
152.941574
141.987656
150.333984
147.487320
163.808731
131.613144
145.839218
152.882980
134.765411
112.565880
142.428528
147.937775
128.262100
142.988068
151.766296
154.972595
129.812653
140.416122
136.444443
125.019691
130.279572
135.002090
144.376144
162.882355
145.616013
150.077194
139.080368
146.795914
143.883331
169.994736
148.491180
162.070374
135.311569
140.497604
128.122894
150.042999
131.934311
157.779892
135.043106
131.507965
146.463806
137.639557
144.936111
150.627945
174.275070
135.361481
152.568024
160.370804
122.970703
144.784470
143.236984
147.767151
140.736099
159.633728
111.472061
138.890045
146.525131
126.690689
159.863327
157.248550
143.983719
147.181061
165.117035
163.477188
142.105896
161.190567
146.172424
-38.913177
0.894600
-43.834358
14.769631
9.307868
-6.483254
-152.971130
151.876480
152.928177
116.111816
123.461151
141.578659
-143.757767
127.787285
41.292454
-41.766766
26.172537
-6.878657
0.910857
7.089278
-8.027809
-21.410728
-22.982307
5.594154
-2.323468
-47.638756
26.442039
-14.325601
-26.100910
-29.572006
144.254791
130.173203
157.921600
115.908234
137.814880
5.672329
10.452123
124.999397
154.208206
-80.970444
8.150156
-17.920963
4.315747
-17.535288
145.583420
131.421158
143.385544
153.820297
153.640289
163.915680
141.607132
149.947968
145.515442
170.464081
122.087784
122.922935
173.494095
125.431786
146.312805
136.493286
142.727448
144.216446
141.527740
176.065308
112.144928
-16.872679
-6.890224
15.579049
-20.875652
-35.610306
155.948380
117.886177
158.118149
160.234344
156.035873
127.149170
144.749924
139.115356
169.418839
138.699249
157.105667
134.512161
131.890228
146.091202
159.419876
139.647247
126.950180
171.494476
140.885452
146.451126
132.531906
150.267517
146.869461
140.486313
148.734924
134.334488
134.691956
150.670151
148.769073
149.690277
166.813950
154.254837
117.663361
164.685501
144.222519
141.901459
161.366714
124.219727
150.816254
134.186447
151.738235
131.968018
148.609177
141.750824
146.884766
-46.075031
-8.286336
157.494797
134.030441
155.035416
-173.566833
147.823029
144.848282
111.042892
-47.766758
-31.062574
-37.700924
0.837200
-31.091433
171.594116
135.809692
134.980377
162.741928
135.801239
141.554016
139.950272
170.309464
145.377228
135.567780
144.057892
153.313400
120.750168
138.916122
150.603333
118.748421
174.858673
151.804642
157.589615
19.421457
145.320618
28.954576
36.079063
152.056259
141.237976
142.115356
157.436264
134.438507
140.562286
171.758514
119.912819
149.323807
156.365204
139.658463
137.628571
140.542953
133.297989
142.975723
166.305603
139.437210
151.939148
111.158417
136.887085
146.575638
144.138992
134.221405
140.762589
144.846268
-160.677216
-132.618835
176.733734
-157.183029
141.441452
150.216980
157.442261
126.120064
155.382217
153.156509
19.232002
-27.308420
-17.645422
-2.095738
-4.542820
22.453569
-46.186604
-5.151493
-1.246626
-41.889015
11.775452
-12.707326
143.223099
136.301636
128.592545
142.693527
136.065994
150.277435
115.993774
147.268188
159.849930
138.908035
126.705917
147.169937
153.356049
154.781586
147.354187
131.023041
166.936722
113.447586
153.711197
131.399109
142.869919
148.036270
159.038864
150.466629
140.989716
139.802200
151.702560
156.354706
144.799667
160.460693
147.769852
146.266769
129.983582
168.894882
153.886688
132.369171
148.188187
115.510185
153.174118
146.072037
-42.179691
-0.955521
-0.137056
-32.680252
-7.494728
11.875805
-177.786789
135.910294
168.050827
139.179947
165.765274
142.434814
118.914734
144.869431
155.596298
145.606354
152.409805
144.704620
164.976379
137.386688
160.013626
138.257019
150.951141
149.920685
148.950562
151.195511
135.219040
135.274765
168.184464
131.140366
150.841949
141.450684
144.975525
160.207718
147.786072
177.612701
136.328995
144.675125
14.089374
-32.848026
-13.752078
140.753235
136.847931
155.106735
128.297943
-41.513844
19.400763
150.107300
159.498184
161.969818
140.083755
146.300369
136.832550
144.164612
115.433754
154.749283
175.574463
154.724167
157.559097
150.914886
148.369400
150.393158
-171.628052
-28.540400
-15.016474
-29.806810
15.527925
4.614266
-58.451656
3.682276
-19.323290
-9.601095
20.527117
27.542585
117.422188
137.555557
142.050644
99.122124
149.970749
164.049667
165.811005
119.525093
132.905945
124.921326
148.842819
131.808792
153.402206
143.234909
107.896057
138.819000
135.142532
127.921379
162.576767
136.806213
136.886307
165.725510
160.017181
162.280807
172.023178
155.501358
137.658173
141.971451
134.768906
154.528931
122.533112
166.237915
137.513855
144.513382
146.546539
-26.437914
140.626846
130.982010
141.102188
134.471756
110.289558
-42.996769
30.043255
144.206955
-42.190422
-38.029808
-50.247814
-29.406296
-37.018665
-17.970541
-45.958996
147.143707
142.334167
154.508972
151.877533
145.284927
161.886154
142.474289
160.892105
162.353546
139.854919
146.045914
141.314331
140.095032
157.260971
137.636703
131.119949
10.571681
30.381077
-25.613226
23.796410
156.758041
144.708008
127.546753
130.801300
129.645096
169.017731
25.704769
13.886830
-5.652115
-51.745132
1.394374
119.450577
112.624458
144.597809
157.109177
145.327560
159.336014
115.371559
143.651443
145.346802
166.490448
140.690903
129.458191
160.001953
149.348877
143.174194
133.672333
149.445435
119.073837
126.075378
141.600723
152.818527
6.393594
10.594775
-23.587067
4.405933
-41.987328
-53.347504
10.342540
4.097155
-43.465996
-39.116039
-44.241886
-34.391335
-48.432278
-22.161823
23.391481
19.791780
12.848302
146.487839
164.567520
145.542847
163.373657
13.768833
18.784946
-34.627544
-5.182587
-1.520327
-10.104467
-10.313318
-30.541561
2.372483
30.431555
142.732727
121.069389
138.574936
-49.194225
-12.342547
-11.714837
-34.753899
-17.214710
142.615723
151.766174
152.330856
144.944046
148.529968
121.394501
146.187775
151.749451
149.086578
159.322952
157.007248
120.684380
158.682022
171.595688
145.599808
141.402100
134.260803
-166.234253
132.066116
136.163055
161.922180
140.075638
148.730225
123.276863
147.574753
144.037735
144.974823
172.406631
146.757767
139.322800
144.906250
163.054596
155.121017
151.415482
4.089787
2.909864
-15.929450
-31.146463
-46.805191
-0.667346
-2.147398
-18.780512
22.936354
-8.494216
-48.038467
19.686192
152.107452
145.718018
142.350662
153.820831
157.154022
141.888138
39.328583
120.649193
119.282249
148.257492
146.487030
132.617249
140.149460
161.529022
171.151810
-0.304546
-48.271492
153.544083
-45.311184
118.502434
148.289764
134.510406
141.561630
152.190002
116.042870
164.178207
153.236435
148.173370
140.198364
132.015961
145.210831
142.756012
146.922623
176.105484
132.223389
119.049606
135.590607
158.816498
139.415619
113.102135
151.464737
118.253098
131.306595
144.042953
132.741333
132.609344
145.864914
136.246414
153.347015
150.341141
146.575653
157.737961
144.300690
149.194321
114.785545
141.655838
159.156021
152.075806
129.352966
141.186417
160.875946
148.040695
-178.782425
152.780380
126.919090
130.412842
146.328934
162.200394
155.972366
138.134018
-44.898273
130.765228
154.398666
95.363838
146.363602
137.477173
161.951569
141.474136
123.291794
154.000473
149.405212
96.579941
161.598129
159.911377
144.441055
165.877136
139.748047
127.712807
129.414230
144.983276
143.084991
158.554855
152.102646
122.518234
147.611938
146.755142
38.459450
19.068026
30.929148
137.442322
159.318405
137.820953
149.084213
143.943619
141.158936
164.830566
138.759842
119.860062
121.051476
136.862488
-179.923370
157.342010
139.157883
-17.392597
9.693755
-42.228195
6.788967
-44.902981
27.148832
6.211387
-38.311092
149.283401
171.870697
149.119064
153.685287
143.313004
145.955566
160.192947
145.788391
126.899391
140.935562
148.367676
-162.959534
160.423050
111.789963
143.728806
120.780800
141.807755
141.808350
141.120651
150.836243
123.637917
139.478226
148.162445
-12.296403
146.185135
153.591049
159.222519
-37.277023
13.367202
12.332175
11.629795
19.606640
16.404350
111.858047
133.878860
111.014053
170.644333
135.609634
111.914223
135.822723
140.154861
130.658646
147.154297
131.072174
140.808838
7.638537
53.400852
-14.648232
-46.016308
42.018978
113.653091
166.317810
168.832611
112.444031
154.091232
136.455353
140.807419
130.637695
169.508728
135.790253
139.755264
137.915848
71.786583
145.670258
4.031092
137.123367
155.383286
133.382263
-30.693739
1.677831
-34.578743
-14.185291
144.221649
145.440857
156.855591
121.787048
139.984665
129.267990
140.014038
155.100693
163.226227
163.662994
149.683456
148.800476
132.053009
148.133301
143.227646
143.905273
-39.897484
144.572327
161.264221
13.261246
151.451157
131.664215
148.991516
166.988037
143.802216
123.765793
134.269196
137.946762
124.750244
136.934662
162.743439
-169.362885
147.395309
121.290932
141.856979
52.289547
19.172028
170.785278
147.136795
-152.000000
-163.061050
139.298523
119.410744
154.495987
14.468295
3.185797
-41.950958
163.003723
140.140686
149.309555
145.028931
138.319260
139.702133
118.340286
154.769272
8.110796
28.311203
10.762398
-41.248646
-6.113306
1.011044
135.081650
127.708290
112.498848
136.378113
150.155884
175.915085
171.680878
123.559563
129.921814
111.586357
144.377930
19.459587
22.966000
-42.543652
24.163584
12.545046
-17.418400
156.889679
118.505058
142.645523
144.474091
127.230873
146.815704
142.708496
-179.274216
149.085190
124.842392
153.011276
146.766174
143.387817
119.020195
179.488693
146.295044
147.467087
136.351501
179.147949
127.768517
175.781418
139.282990
131.411926
110.874702
147.832764
165.876404
160.592377
123.071655
-11.151907
5.014423
-36.008816
-5.758132
-17.792171
5.093738
151.280258
157.430527
145.007339
149.823502
156.617386
139.223206
157.601349
151.977036
148.720871
166.397232
134.777893
130.227661
132.314194
88.329956
150.982666
142.995636
117.945969
151.977783
137.657990
123.942017
139.848877
73.098946
-144.086090
25.216219
46.028141
-133.184555
166.845367
151.026672
62.709637
167.223633
-173.016342
150.022415
167.616470
-37.285576
133.728073
154.238525
141.087112
134.274170
149.986206
62.339447
126.324203
152.330353
150.220612
-177.823898
151.849457
112.908279
148.815277
116.903542
150.261749
139.590515
25.992672
22.597620
9.875298
-13.781555
11.779234
-19.814713
148.201691
136.734039
143.874619
173.074707
137.237183
149.453461
147.774307
151.463745
143.341995
163.989639
145.538422
137.316818
143.651001
128.195206
141.343826
142.208099
122.208618
159.349838
152.672134
12.836302
147.203735
122.390533
139.911819
132.601379
144.742950
157.266937
143.791016
126.974792
142.466125
130.074020
19.283588
27.938807
8.352987
22.922443
-35.037247
21.777866
0.820199
1.792423
21.848394
1.564981
-44.249367
-5.153052
142.160538
164.518188
161.379150
157.602814
130.609802
144.472504
115.760292
155.021591
144.882187
138.644104
138.413513
158.138779
139.443237
134.952637
150.065994
137.195511
143.599640
152.455231
150.460327
-48.247807
-5.755510
-25.789188
5.648438
148.073730
173.809433
164.515717
159.714355
147.576248
143.474518
151.719635
-160.826019
153.736191
170.763031
149.511993
132.830231
161.982193
31.709581
-9.145334
9.797334
-43.766602
155.988922
163.890747
152.670151
145.589661
160.961288
155.389587
158.341095
142.662949
143.532288
137.596786
146.055359
-30.787924
13.658198
-3.992382
3.230527
8.495094
13.478247
-3.876564
14.587229
-36.006001
22.659813
18.160643
-50.665970
-34.222122
-42.939274
-22.867527
8.758045
31.179586
144.864090
149.026138
-9.497921
-36.294022
171.129593
139.908447
153.378113
159.459442
137.485474
142.593094
134.845428
170.762527
151.547287
126.167168
150.169022
178.150497
147.986038
152.143814
141.993423
10.227546
-19.170073
-23.205391
0.673766
-29.657274
-137.836884
149.888870
148.249908
151.603348
121.974876
154.261200
135.075592
147.727158
145.179993
-44.143864
126.812485
5.500464
142.840210
153.120071
146.165115
143.794662
142.138336
155.613297
159.090744
148.649857
151.976501
130.087479
128.440796
138.181763
-41.794750
-34.503857
6.241804
2.588004
-0.736748
-8.171808
-39.680569
-30.706682
158.783127
146.415848
158.504456
149.540894
-20.654953
145.090607
148.316833
144.482285
116.473518
3.775795
-33.517494
-36.712414
-43.792603
-4.974608
13.200546
1.437358
1.031735
17.799032
132.131775
170.175476
161.494934
176.222992
151.588165
129.109207
150.592804
153.832886
145.276917
130.492554
157.697784
137.710205
153.789276
132.258438
133.357193
140.202148
126.923019
145.294540
166.528122
142.587875
147.805374
147.669586
153.268433
155.075531
169.306503
129.924728
159.767761
155.979492
135.801422
153.752045
154.219788
134.515808
153.761154
118.967438
157.109772
111.337547
137.495117
140.219910
166.171448
153.792465
169.818909
140.573593
135.877502
112.270309
-15.905915
157.202408
-145.962204
4.484409
153.009628
141.913681
116.223778
110.380913
133.800537
146.809494
153.537582
155.707321
-4.073138
19.786634
21.313927
-14.188371
-5.113547
-6.058286
147.349808
161.895477
151.299225
132.800110
130.892792
145.520813
144.251816
124.878899
157.282379
151.732071
131.556763
154.091980
102.110634
134.247986
158.721970
156.565460
141.157242
148.057190
126.987183
140.028854
156.403564
152.689392
134.245224
146.673660
135.758011
162.818649
129.012726
116.248123
131.206650
143.303513
167.629181
142.203552
125.075905
158.264954
154.864746
140.905930
160.262344
156.928635
129.673477
119.586197
109.077332
142.769943
138.338806
132.098877
146.796783
112.119293
83.778549
174.600891
166.308136
164.070404
144.963074
148.766785
159.370682
136.406815
147.476913
139.785217
142.284607
135.594833
148.041901
151.058334
135.706665
167.761765
124.148926
143.658554
152.069031
149.521988
-171.396194
132.987442
162.209991
173.507309
79.647736
8.800000
-0.290740
-37.580841
7.461377
0.574372
138.996811
150.049408
122.349968
18.748291
13.586684
51.599903
153.751892
170.580383
143.900574
130.319763
146.089508
176.693283
165.333893
-167.512604
172.605774
147.721649
155.217102
143.807495
163.176010
161.099472
171.260422
149.982788
151.162903
169.738190
122.131210
155.775436
168.011826
169.323883
144.963135
149.966644
9.799621
-0.821153
-0.902873
144.208801
121.620743
144.084137
159.143158
142.208405
127.394165
113.107109
131.075226
134.011581
145.360397
7.881572
11.589457
126.563354
162.808075
145.280655
-146.138168
153.705765
124.027512
144.824081
157.921692
158.757019
147.293945
5.814532
38.692017
157.198807
167.753693
175.917542
164.270065
120.616493
144.829590
141.466812
176.447006
150.691086
125.321831
151.929428
135.727509
152.314270
111.339249
147.575806
144.338791
-52.370552
8.467934
-5.331676
12.136091
-9.094831
144.252853
143.105255
145.579636
141.993713
108.804680
167.482773
139.678909
158.611069
167.608566
154.793655
155.787094
5.053654
17.297049
24.054739
-0.444114
0.537776
6.232877
167.664627
157.813690
123.000748
168.064850
155.042557
141.753235
166.473251
138.786865
171.168549
143.182755
138.596771
140.850449
148.563400
169.369019
143.745300
163.209793
138.870911
140.024475
130.469040
141.209488
117.533028
148.951294
124.067375
156.562073
138.467987
165.447983
148.930832
-3.258885
14.862436
24.074137
-38.889145
-8.889687
-26.037405
-39.043118
-37.314503
43.243362
131.130478
136.858170
144.940109
162.475098
145.090210
126.125076
116.840431
114.835335
138.651199
146.493500
136.729553
150.653427
137.319702
151.324860
166.439896
154.255447
138.624878
17.489199
176.197021
129.794250
135.814804
150.411331
145.506363
130.939301
133.670654
135.141754
169.404617
164.859283
147.539749
160.011993
109.975563
151.741058
148.643463
148.840012
149.818390
134.420654
139.915466
151.176010
142.475464
163.043655
163.934662
139.210983
164.583542
125.314987
-142.646896
150.500702
138.082428
145.299103
128.646851
140.269012
9.270421
-149.021744
-173.899658
139.341614
124.799515
103.071442
31.279188
34.631046
19.602476
135.294571
161.994614
150.733078
167.015808
145.436829
169.955383
143.804840
175.470169
150.452988
142.109024
171.430573
149.488419
144.270248
126.037804
152.657990
124.148354
133.047379
146.847961
155.814255
135.141083
-175.427505
152.788452
139.290543
135.961807
161.098083
179.255844
150.591736
141.521500
139.757095
147.570709
149.246185
145.777206
121.531677
131.646652
151.858963
139.815552
156.754044
-16.598982
30.682772
-37.159176
-38.680519
-6.058609
-1.198283
-1.669412
-11.290984
-18.936722
-38.045330
148.829666
156.144348
172.407471
157.617432
140.071777
0.420114
-3.153495
-22.971024
-46.124668
-33.142254
-6.691697
177.271698
158.158279
155.165451
159.445908
146.573471
163.819687
158.415665
145.738815
169.851547
154.741669
152.317505
150.124893
124.860550
161.804459
145.792343
146.716248
128.156586
-4.024236
-23.433064
-46.451408
-18.361885
-49.596779
145.349426
160.842270
159.409882
113.442307
154.638794
119.404648
157.271606
144.577988
160.365860
1.889895
-13.066102
14.781403
142.216202
-24.846804
1.021633
5.365017
35.473938
4.502021
-18.801229
-17.188461
-15.718961
-44.570499
19.103506
156.004501
117.103706
114.991936
69.171494
-149.616928
15.577319
120.803856
122.723137
152.470596
131.229721
159.025558
-170.836365
134.273895
149.694138
152.270004
18.169010
160.839249
145.722916
150.059036
142.111450
119.313942
144.361115
136.519180
144.766251
131.843765
168.758469
134.728760
151.212753
162.750366
142.512497
144.924072
148.363266
111.114052
-14.139984
129.224823
144.760696
149.190506
123.933800
141.924362
150.585022
176.039719
145.989853
145.642960
149.537170
135.010727
128.505432
148.795959
142.666077
163.225159
18.089342
173.957031
139.115738
134.625137
156.798492
141.037796
124.737091
160.788483
156.647400
136.021927
150.546799
143.531815
146.635025
156.390991
-178.612793
146.217453
149.415176
9.036550
13.736253
3.333662
-41.581455
19.673151
16.307940
-22.891357
1.025838
-32.636002
-26.964064
9.589171
-42.197395
-16.815731
-6.645820
11.585615
136.383072
150.222458
-170.401108
129.131058
120.966988
123.105957
133.903152
142.485107
141.495682
155.997131
149.841705
132.510895
135.810837
140.339493
111.545280
-74.272537
140.073425
155.389099
154.072601
153.836731
175.254715
152.449783
149.170868
-165.336624
155.416092
142.716003
142.724747
-164.135483
109.947723
90.427002
155.936066
138.365494
134.188782
146.862946
23.792822
-26.979160
13.432866
-20.485031
8.069373
-37.671749
-5.373776
26.801779
-10.348397
18.907520
-49.192249
131.129868
146.674637
121.433273
-34.544785
-22.267399
-29.982141
10.371110
2.382445
-100.656670
136.463135
121.446510
151.050873
126.407440
152.492249
147.782043
174.808197
155.571518
133.252411
154.542221
136.058151
146.679947
135.025879
144.422577
153.692230
8.456888
160.313553
145.658936
145.464478
142.390717
142.523819
151.625778
151.799286
150.417801
140.416336
162.381317
76.361397
-17.053246
-22.762869
-24.433338
-45.218185
9.316015
16.838593
1.024693
15.186774
-31.589756
31.781193
-11.721630
-25.617905
24.176512
-34.535831
-20.521439
25.192337
151.339157
162.784805
154.491623
137.164413
153.968506
141.566864
140.554474
142.298569
164.149734
167.984329
152.543503
158.211792
137.037827
145.891205
162.828934
134.617584
116.794685
144.563980
165.875000
140.484711
139.320221
126.277336
29.918348
153.749237
150.509979
145.691299
140.402328
137.133820
156.698181
158.052689
147.150040
-13.138955
132.754059
163.595200
152.747833
137.390259
133.168030
139.614349
158.337402
148.032928
145.924927
125.281876
121.161453
150.057343
136.705521
165.994125
167.298477
149.137039
139.101501
150.867249
151.228226
149.880936
134.555542
161.466675
161.167374
169.330307
145.444321
177.066605
144.844910
150.759598
145.596313
124.436874
131.147598
153.564514
127.591988
148.473312
150.208755
-164.768982
-161.972610
-143.947601
-156.381378
149.609024
123.099892
134.479095
155.452713
152.229462
155.301971
128.685471
145.269516
165.764267
167.547272
161.257690
138.436981
142.873550
153.166458
153.342377
153.050247
119.660645
139.604462
166.678207
130.498367
167.838333
-2.524682
-20.969269
-7.071491
-6.141269
-48.636051
-30.871790
16.365246
-3.100341
167.868179
128.633102
133.072601
162.446198
169.564804
-36.914364
8.696465
-1.094500
-21.702381
-96.430519
26.883560
32.356537
-1.043802
89.398399
172.214264
135.832947
138.538086
3.382462
7.255418
17.012638
165.659302
140.561798
140.877289
139.388855
138.527710
165.075562
165.172974
140.038834
118.599754
155.985123
150.912277
169.834595
139.358276
128.788757
124.795250
-157.359955
43.812195
141.514694
158.440414
147.460968
171.047623
154.717651
160.287811
161.519531
154.054794
118.603554
127.977600
143.115250
168.388458
136.075974
136.622147
161.935669
-1.619429
-44.102863
-26.883099
11.987322
11.114890
41.507576
14.609207
-121.091095
157.375061
148.933929
138.852951
136.214935
130.551956
165.687683
126.315041
171.164261
129.714050
163.233185
151.759644
179.428009
158.561554
112.525360
139.387772
-147.057541
158.249344
131.004517
125.101494
143.090103
158.657028
144.102646
159.957916
143.246719
138.024643
140.470566
138.254105
161.703522
110.439209
137.572952
152.977341
153.913437
155.915359
152.909943
138.300613
156.486115
133.978821
-5.083881
-45.270706
-36.299923
152.278564
-12.105482
6.994370
135.824524
139.816574
65.920219
145.977386
135.083282
145.802429
149.851151
165.464661
131.291336
134.621170
148.334305
129.661606
114.991669
130.025101
9.281945
-44.825066
25.284157
13.145894
113.806175
137.830490
138.800613
119.353149
134.149979
148.513626
152.319382
142.029877
149.219345
157.775818
150.242676
129.790192
134.581024
137.615738
168.198105
134.099411
161.593201
112.184387
150.890976
133.381897
160.056534
138.454010
150.596176
153.182556
133.807739
6.284503
-1.032114
3.804880
-19.287994
10.936663
8.066209
2.629124
3.721786
-25.329855
118.813515
151.940384
162.825546
162.952774
25.823305
56.594334
153.699417
-140.640167
-177.477081
15.636145
156.093964
34.827003
-159.435974
24.740831
-146.522141
-172.004242
114.772987
42.725254
25.335369
29.469168
145.289688
118.785423
128.487656
130.674301
113.773216
141.902115
131.957169
145.718399
117.490532
169.217407
-150.384277
117.321129
38.155083
154.327789
151.227173
166.467941
-38.126545
140.571686
168.682968
128.177567
129.874008
128.561157
152.025803
169.520874
143.146301
139.179428
168.025833
137.860168
125.524979
132.384338
139.517990
149.969452
136.713989
147.668625
133.822327
139.101883
139.400330
140.247147
147.957245
158.362015
140.183258
150.707855
148.618134
145.583908
125.363892
138.040878
153.763367
163.143417
149.055954
149.926880
147.289978
171.306702
145.091827
148.824188
156.731461
163.451904
147.552094
138.265778
121.498756
152.331787
48.013275
143.625458
62.144753
-0.311533
-7.340828
20.812384
-15.868889
7.854079
25.660334
-8.494401
116.643250
155.223129
130.926575
120.430519
147.210449
137.479980
153.970398
146.113892
153.472153
155.709488
137.820923
142.193649
127.925079
143.561813
154.036499
153.739105
2.430996
157.239883
159.790222
143.408524
132.280838
129.203262
141.943832
141.667770
148.892838
131.321320
137.006042
148.307312
131.131287
144.193451
115.655876
152.251007
119.544464
146.117432
-171.821411
-36.364429
8.873075
-5.665173
4.910633
167.438263
152.584686
127.583542
153.337280
131.154373
145.194794
137.430115
149.293945
156.150742
150.312363
162.201584
158.916977
143.963440
144.163315
155.839142
125.552612
132.406326
-176.523041
-156.255356
-156.648010
-168.523438
15.020929
-150.423309
41.769917
132.506348
167.109085
132.277084
148.457916
147.572922
152.709946
136.140106
98.283463
155.434753
157.367569
166.789307
34.057724
-5.382557
137.739426
137.783890
139.508606
132.480057
142.804031
145.308136
36.353878
154.085403
144.698288
141.140518
142.691162
130.429764
158.560394
153.238770
110.333397
156.177612
172.857910
159.768585
9.457292
8.417949
-25.772345
25.142935
-48.379124
-35.450554
14.565230
-176.723251
123.927803
124.760254
160.668320
161.912949
147.029724
159.535187
138.792572
170.394424
145.234314
118.397987
155.003433
153.806915
134.610458
160.261124
140.168198
144.204132
158.379684
146.810059
156.779160
128.362167
171.105637
125.669411
125.628922
146.621582
161.843613
111.008942
163.551208
114.188599
139.114914
10.500036
7.249656
-37.064869
141.482666
143.254639
156.263489
146.802002
141.615295
138.465637
152.300491
150.928391
140.563354
144.236496
141.426590
165.067947
124.171005
145.031738
159.245941
147.668060
172.994614
147.659775
156.776123
160.752106
114.768799
131.016434
157.389923
159.645981
145.005295
147.301636
142.857254
134.428299
173.384705
114.194389
124.077507
153.876511
139.038422
150.818970
131.656570
177.177689
144.774353
138.777084
15.776102
-2.802677
-21.314444
47.939381
19.955479
-42.541206
-46.016373
-48.361462
8.487069
153.970383
149.231155
147.690094
171.946732
133.024246
151.178040
153.387939
126.137192
134.849960
157.494705
157.483414
124.610428
129.984116
134.962265
147.172516
132.444763
141.772614
152.515732
164.619888
162.377869
105.090698
143.483307
128.962250
172.455658
134.494629
88.625198
105.624031
154.332016
163.372757
145.513214
118.496170
154.443390
142.440445
138.496063
158.346298
159.000168
152.473877
138.150452
130.544540
139.998703
145.707458
160.934616
140.307556
147.084091
146.239212
143.235886
161.528091
147.075577
121.701973
132.026520
146.822830
150.554413
164.803879
164.215500
147.584457
155.266922
139.412247
158.926270
-2.462833
-35.409531
-10.257833
-44.762558
13.698809
-5.649688
176.023148
159.367081
141.206711
146.470718
139.825562
134.646729
143.753235
152.261780
16.604120
-51.109478
-10.800480
15.254496
16.523054
131.153564
-9.746871
-25.622105
125.597443
140.197159
146.781769
158.974609
149.183212
151.460632
161.548309
137.850388
136.309937
151.600357
148.326004
162.351044
149.894043
145.634689
121.183617
153.279907
133.918289
96.430382
140.421158
143.769943
130.236710
154.779800
141.844910
145.005096
129.775299
147.108459
177.763138
138.936417
151.940338
136.906860
133.214890
138.598206
119.891258
142.121292
137.698074
152.527725
-38.164104
67.587044
135.348007
161.041306
133.711105
128.919342
148.468552
139.122101
144.584824
160.788239
149.491547
139.127777
144.419281
142.009460
159.001816
140.802490
122.761581
163.236862
163.872894
168.955109
128.483490
145.508896
161.524612
152.749954
144.825470
158.082108
145.469498
175.470474
156.359238
142.537781
147.601608
136.840790
15.133810
162.010605
-114.930305
-165.533203
169.375488
-176.739777
-163.400681
48.117760
39.970592
25.992416
-154.377411
-144.246124
103.102333
36.700050
157.525864
154.710922
157.148544
154.249130
134.110382
148.092026
-45.395596
144.156281
77.041389
167.020462
143.347549
123.739594
169.879700
137.722458
121.816803
166.785095
148.357269
134.149887
129.886673
131.736526
139.867706
151.435776
160.297501
127.638481
132.712067
121.242378
130.220444
-159.376343
42.155079
30.942183
144.680618
135.755173
147.989182
128.513351
165.898422
123.399193
147.853043
128.338882
143.184540
22.945379
-33.491859
136.771149
142.299683
-40.485626
-47.268562
-0.123541
145.614166
138.396530
159.416351
128.079971
137.206589
133.633621
179.098206
160.319443
108.960640
155.885574
-8.040369
10.177881
146.353653
130.398026
144.959579
-7.058941
141.061920
144.132996
158.231812
148.209976
123.839722
141.461426
162.083435
154.454987
11.500880
-11.640531
7.549304
155.571320
132.222244
97.717697
116.962883
142.766495
163.765228
155.151855
152.606995
172.968002
142.072052
169.285507
142.680420
155.783600
129.443146
118.655403
162.672729
161.081894
160.581406
146.213760
142.159882
173.370422
148.884781
131.757660
160.230606
147.820389
5.978616
-35.732395
9.596446
2.921077
-41.536041
23.588270
8.493800
-6.120100
-32.103458
79.287163
-35.165855
7.774405
-37.909672
3.461984
-26.940895
-33.443928
133.534332
158.793167
136.943771
129.201340
143.565567
149.782074
127.836342
126.421112
137.946838
150.278427
142.858185
150.878113
151.005524
135.285599
105.960419
162.115311
138.408005
144.609253
177.384232
138.336884
157.176270
134.872787
177.825775
162.407028
144.803741
171.982529
162.758530
138.961121
147.342026
131.420807
140.061188
159.618362
-2.698709
4.329793
-66.129356
-5.714705
21.474401
179.515030
166.466370
153.985260
157.941864
152.170609
141.156433
133.005066
168.689957
163.020905
156.302490
168.978119
-137.429520
171.889618
-165.644882
-167.923187
22.955730
131.769241
155.505722
148.685928
128.911362
-142.225815
146.014679
152.459457
160.565079
160.640686
148.050018
131.668289
141.292877
137.300858
153.949661
138.776703
163.313675
140.037201
145.097809
21.465855
-48.196110
-8.652581
155.147919
168.818146
157.068436
153.645203
150.760971
118.696182
154.226898
138.945816
144.638809
-30.888647
-42.861198
10.956212
-8.557654
-34.829067
-15.201279
-6.602924
26.633514
157.516724
137.981339
133.990601
29.371519
28.360964
-166.583771
178.195053
158.766495
11.420391
-163.523880
167.069199
-148.426971
92.287315
-156.429123
175.151184
-177.141022
139.696976
144.223953
140.739563
142.132889
148.714767
166.752289
121.045929
122.286140
120.782326
155.278183
152.948715
149.889389
132.398239
143.512833
133.636154
15.264577
153.889236
168.186920
130.671371
138.671417
160.678040
132.912216
19.361790
-2.672176
23.668127
-18.339138
-17.113348
-7.237956
119.468704
148.551300
119.780800
140.724152
159.121658
137.516678
147.436310
154.511124
148.182251
0.106531
4.510062
-29.064379
6.393104
-4.403488
-14.465261
-22.353256
-16.875008
-49.007694
-29.997513
-4.582274
0.860938
-13.333051
17.394541
-2.653948
30.303482
-50.318356
111.339767
143.088760
153.330109
173.224503
155.668182
118.537704
126.346336
136.587799
139.862579
157.959457
139.222824
167.326462
147.822388
131.650162
-178.410446
161.372726
125.362320
145.639435
144.014587
165.927231
140.980225
146.404617
98.973000
158.439972
141.526245
170.607269
156.441574
147.764435
152.122070
168.465179
117.373718
153.510818
118.430710
167.951508
151.631744
126.251396
170.272461
144.758270
140.810440
154.162064
139.461624
135.075302
135.020615
145.505951
139.427521
140.063812
143.937668
-178.639862
-174.367737
-154.241776
-171.289413
-137.440201
-158.240158
122.436790
-148.097687
-157.206665
6.964466
57.350719
162.958725
134.342468
150.001038
172.007935
141.881775
147.642731
132.328369
139.770172
125.966469
149.533188
155.399460
126.398941
154.747406
152.554199
129.070663
115.103874
154.203796
158.833939
150.773071
158.165237
132.499084
155.143127
130.610703
162.535339
140.310181
165.605270
160.195312
131.265106
155.469620
149.243073
151.953018
154.345459
148.976257
-137.950821
132.990082
153.085373
140.897583
122.801987
147.725220
-15.862254
-24.006947
-38.167545
147.316360
152.687103
170.244843
143.841125
156.384003
132.112808
149.469391
165.324829
147.127594
-39.271511
167.474106
145.625961
99.138008
135.254639
128.421158
156.959518
145.142410
142.422958
147.961288
-177.668945
139.439728
173.466232
126.694702
127.531540
162.173004
136.537491
146.275421
125.024887
154.774689
141.598068
145.005447
141.478073
176.228561
155.516052
146.413162
162.362213
139.935272
147.042923
161.066010
144.878876
165.118744
150.081772
109.938965
137.484955
122.465271
152.590775
162.117828
141.667969
155.254578
1.063489
-18.918299
7.086621
-45.071056
24.802162
123.230225
100.492653
-46.434589
32.111462
120.789185
135.203369
86.795135
-5.830488
12.999408
-5.711961
-24.869957
25.698406
163.322357
141.935562
121.559860
162.235382
-4.798528
129.327744
99.927742
120.563240
154.755035
139.072479
130.302521
150.257126
134.052795
-3.440483
-28.304102
12.377646
7.293340
-41.040943
170.416260
139.045898
155.398407
144.083282
121.633339
138.941986
3.833438
-0.650418
-20.258944
-45.458916
15.866403
-8.597473
-39.448532
25.424204
152.019608
137.572678
159.581863
153.579422
134.246643
143.893509
149.654175
113.290291
125.912262
144.059402
-17.351994
-40.816338
-45.663540
-5.395466
4.464667
17.764210
-24.343925
10.578957
-175.334122
152.086746
146.267838
155.607819
103.767365
163.732010
152.185181
138.312988
146.984131
140.383118
144.097961
142.112793
133.837662
124.384064
138.986496
144.730988
147.836929
10.374069
-33.245510
-11.381916
170.695206
143.854446
138.955566
144.696686
155.393799
149.101944
165.907547
149.059265
131.758713
142.038620
139.946426
116.066078
167.113190
151.630692
61.409290
162.395782
134.160919
106.805580
161.638931
152.659042
154.030441
133.555542
134.302689
121.751724
139.290634
162.482544
147.492065
172.097855
142.730499
165.715332
127.722031
158.250641
141.097824
148.299545
18.164795
-41.290607
-4.054681
7.832407
0.397621
-31.025179
-6.062362
2.790498
12.295296
-31.230894
22.211464
-0.453703
0.223812
-19.570396
4.311616
0.797213
138.588501
142.095886
155.771667
135.764709
153.737549
170.481491
130.442886
153.353699
124.629387
156.321884
148.748062
173.369537
139.793259
127.708656
131.792755
157.037292
134.165085
97.833237
158.819031
102.431168
-4.134128
126.346680
136.044342
146.017136
152.835754
172.555649
140.044846
147.640808
136.495880
146.122406
134.998901
-42.821079
-40.872463
-26.602636
159.687332
145.891403
-12.607188
11.064964
26.868731
149.940094
133.830475
163.686127
149.678131
142.452469
148.690201
145.999802
141.329803
156.750977
140.943573
156.624100
138.454575
156.790421
148.163727
173.914490
109.282440
161.842056
127.494957
150.153091
9.796612
22.306894
8.908671
14.763683
1.058694
6.504060
-35.700882
-2.325573
139.408081
162.856491
138.748550
151.755997
160.405319
147.943192
144.264725
168.733521
-167.135742
-172.745148
-155.070160
-160.746246
23.326771
151.220398
137.225159
145.304321
125.699089
118.731140
173.712662
159.496338
150.361908
144.923798
141.800797
149.810089
151.313049
148.236618
158.245682
163.327530
158.540268
136.859940
145.849792
166.538925
122.672104
141.811493
139.554474
158.097122
120.918518
156.478531
155.836563
146.183868
148.858994
100.726425
159.635712
165.134705
161.692993
149.343918
150.806732
152.008102
168.932144
156.057083
146.288116
159.647980
-47.317635
-30.301538
135.493210
171.613815
139.774399
141.530396
137.175262
144.866638
159.652023
131.328430
158.289169
90.528358
149.667221
146.199646
158.548920
139.972076
164.264969
138.475632
153.599564
149.461517
153.129654
156.297485
164.518295
15.409266
27.571318
-39.474617
-7.107049
-21.043501
-35.697052
-28.186266
140.882690
139.789566
136.253387
143.364929
137.706726
148.428864
140.932755
124.937622
118.237640
127.503532
-38.027790
133.473984
153.014572
129.213867
151.329117
137.609955
136.894669
168.584915
169.306808
144.336334
120.031883
173.326782
136.242920
119.009361
126.937805
129.537491
157.892471
113.567612
133.134735
-15.125658
145.949707
122.442497
146.418381
149.432587
134.618851
143.829453
155.251129
126.483620
127.182579
129.032211
141.389343
134.470108
74.218758
147.882568
126.035751
142.435532
139.739685
138.162704
143.898773
141.910202
143.657196
-19.460817
-31.308380
18.267431
-42.452545
-3.009864
-12.428463
31.305555
17.934399
125.928452
161.831131
161.734512
177.551178
106.561638
136.972198
176.695648
179.279907
139.886169
163.239243
160.387436
144.442398
159.869568
168.721024
143.325394
122.537903
11.066938
-25.533947
-33.475182
-40.011784
138.748840
148.454468
156.021042
-37.930378
147.217636
149.492126
145.939285
158.197937
135.084335
137.339462
142.964340
141.334213
153.766113
156.911087
-39.773987
8.570428
147.774200
170.376358
167.320084
146.977051
150.538910
137.157639
148.178818
125.862976
160.369720
142.271896
122.061592
158.009827
147.681747
165.022003
152.141205
159.317673
159.487061
109.024551
138.223206
151.531876
11.862754
29.877514
-9.012209
-22.012209
-42.492527
11.517859
5.817902
-38.184052
144.561905
120.694138
122.998726
154.511978
146.716385
160.232529
158.143433
127.408867
169.059677
120.285034
171.474426
154.720108
133.934067
134.889404
147.243332
156.674789
158.999557
152.267517
144.671127
145.538467
149.585541
146.854904
147.651810
152.710968
138.705795
133.883362
149.354614
120.134331
127.348541
148.643448
152.640137
133.801743
161.899796
-46.089424
-6.384725
-38.083473
147.802933
138.869202
130.689011
148.749573
142.778534
134.566483
136.412811
162.609634
153.012009
162.367050
-35.167580
-33.741325
-6.201880
-35.629780
4.074436
-45.189960
-14.044341
-13.507051
3.282291
14.839784
-85.762459
16.097763
35.177116
163.411072
165.568665
167.528259
132.652725
153.326950
146.035980
112.161972
146.653961
145.134293
130.265167
159.980774
160.182892
141.850296
144.626038
61.245922
-14.931076
-47.227192
-39.845474
21.980333
12.944212
-18.271397
6.963114
-25.495384
10.840228
-13.799492
-21.019472
-35.971966
3.055052
-12.617371
33.825348
143.311569
158.832214
142.857239
153.426727
100.928711
138.391724
171.535095
164.234512
142.244965
117.643501
115.172531
119.373779
139.391800
152.294662
141.496002
135.698212
155.642242
129.889557
-173.017868
148.295242
141.688217
135.240799
153.363892
157.905273
142.034042
140.045227
143.706650
124.041977
133.905487
140.494736
150.588196
161.610184
170.640656
143.785782
141.351028
145.823669
117.294601
175.864487
157.904465
141.649994
145.145248
156.750824
97.744507
130.501022
151.525909
136.596939
155.657974
162.931793
143.464325
136.441193
134.540619
163.769943
150.893143
163.868362
161.078003
117.819130
148.114899
137.172134
149.625534
106.426567
154.260742
153.687943
163.066666
155.998474
162.381851
147.602829
167.637711
145.074203
149.846603
144.960617
163.422562
146.091965
144.957047
150.748459
149.300674
141.022369
152.926086
147.166718
158.576492
94.249832
174.555893
-173.513901
153.758194
146.028885
136.360352
150.644302
161.572647
1.693388
142.727371
152.825531
174.318436
136.353851
154.147659
128.601212
164.140747
139.341797
144.356781
134.643417
139.652695
142.681946
-172.644379
152.840179
136.129181
151.960114
133.242371
-17.208687
-7.953569
-4.734621
-0.102792
150.098770
132.326691
120.658318
136.313843
138.549072
144.292725
130.464249
140.943359
132.118713
176.768066
143.872726
136.333832
138.441147
115.164757
145.784348
7.897570
5.859428
-47.154514
156.591125
152.856873
143.728851
123.468910
146.823517
152.041565
157.543015
129.973862
153.424484
147.598358
149.845444
139.668762
151.192505
141.131378
145.798111
132.536240
140.630219
146.505981
124.410454
141.095520
155.981674
147.065552
145.339218
151.135880
140.257706
159.470718
141.354172
34.726635
59.615269
-160.237671
-176.182831
174.760025
77.589691
39.539234
158.498840
141.323700
162.011536
169.722275
146.227692
140.740005
1.004831
-38.804520
-9.106037
-14.889001
19.091909
-4.917889
-24.260904
-3.630492
-21.244291
-6.062168
12.317488
9.404499
-14.401494
4.791705
-1.355519
-37.160122
142.941528
141.296585
141.981064
145.680771
137.958115
133.092163
13.710369
23.999920
0.276953
18.639919
18.919857
162.701767
-13.631257
23.738094
-7.906662
-5.657834
-32.246052
-48.225769
-7.778040
-25.925304
27.495932
-0.535954
12.208813
-16.048151
16.004881
4.880500
145.088928
151.670593
138.826202
168.360229
144.155869
-167.573990
157.412766
132.854126
154.035812
153.349930
161.202225
128.905334
132.884445
146.058823
113.508217
-25.008833
12.039040
-34.478020
-29.979412
-16.043976
10.161692
151.093781
137.970139
144.304169
160.345596
145.526199
158.898193
149.651718
132.356415
144.595703
137.519943
128.346832
124.120949
137.153717
142.754791
157.091446
163.866547
152.110550
145.302246
21.255806
-41.945301
4.638021
-40.039505
147.839020
-50.897900
133.199402
101.553902
144.104080
176.764984
154.798737
132.965668
142.237289
165.575058
152.956848
149.632629
118.270020
143.686615
127.902199
151.706360
170.118195
157.255249
145.220749
137.674362
139.382477
169.102966
171.963303
156.695801
165.968140
168.700745
130.491882
117.291428
150.938141
144.163635
131.524963
160.696411
143.482269
151.657959
137.657074
149.177887
166.114227
160.121048
149.755066
153.361481
131.404877
118.832359
139.111633
11.765408
-10.928091
157.326508
11.014760
-41.481022
-5.482156
-46.085041
153.229279
145.552002
134.997375
32.417557
142.764572
139.658234
123.954170
164.252213
141.116226
146.678558
156.395355
119.745148
168.009415
145.401184
157.087891
139.840851
122.833511
151.575562
146.990570
149.460602
154.657516
122.927757
170.878204
168.258072
162.565262
126.090149
133.520523
136.927689
167.200958
5.187575
-13.880753
38.430847
-27.225887
140.145111
150.999756
159.160645
173.477783
135.673050
120.928467
161.404465
146.988388
175.085938
130.995255
123.795494
145.997986
155.540405
136.791000
126.826469
146.292282
137.449570
136.356339
139.370132
135.260574
148.982437
126.706596
151.875534
136.475830
133.776108
88.240158
124.493660
116.195580
173.511139
143.241272
130.186844
137.937500
153.147552
-2.454155
0.714637
-10.121428
-35.971767
136.576401
146.803238
149.607147
123.709923
152.026764
150.769196
144.119141
162.310669
136.439865
136.299881
153.195557
148.742279
136.381866
154.337555
151.150116
145.748886
131.428345
166.639633
139.466400
157.152802
161.419861
137.919601
144.335571
171.458939
9.260154
153.752121
140.766754
160.028152
149.472092
131.953613
141.403702
150.493851
136.876556
166.249390
141.955582
112.549957
142.176529
163.850632
148.483475
156.180099
136.955933
128.691132
128.892075
151.041672
133.044830
144.048599
153.328964
151.824570
129.879547
116.256180
138.994385
156.110672
115.154877
155.848618
162.241028
139.920380
126.195412
154.056305
125.262123
147.222931
146.563965
160.705444
158.973846
160.385208
165.638000
138.109802
138.820938
152.125565
116.229866
27.513844
-21.550209
-25.112919
-5.646599
18.985586
30.158173
28.208427
-2.448885
-40.259850
162.235474
142.197968
128.276077
145.804626
140.067856
155.204666
142.154938
143.928955
150.900757
174.629715
140.942062
141.514328
148.182846
138.750305
122.257591
139.429260
154.152908
160.707809
157.606216
113.212387
32.558704
76.534325
23.049677
-51.030602
-39.722969
-39.386654
2.123938
121.631523
151.597137
159.204865
-30.112106
5.081568
22.084826
-4.536521
10.392884
-40.661396
-22.978312
16.281162
2.214170
-5.322407
-30.587999
20.201572
156.629959
151.535477
132.752075
138.891006
140.762589
126.307350
-172.049103
156.340469
160.135757
134.291840
151.836517
130.153107
155.948792
163.639145
143.719437
135.594055
153.524994
168.510666
109.473663
142.919159
126.865921
139.479813
171.467636
129.836563
121.841019
154.681290
148.229492
142.878204
139.072220
120.399834
-17.267323
-32.881470
26.334459
-11.883088
24.390280
125.661728
143.040146
120.637939
122.952827
133.547806
156.362579
129.956528
138.839600
149.242233
156.781830
141.605881
166.364838
132.052429
152.392532
145.200500
156.458786
137.282776
150.386703
160.790451
152.190613
149.983963
142.457687
155.667633
176.665390
165.347610
139.897705
144.942612
166.096497
150.194977
141.544769
155.418610
158.402695
151.410400
145.071213
164.056549
152.566940
-17.115427
14.727697
-54.124374
-26.452982
-3.915217
18.784277
42.755844
-36.156105
10.921947
25.251554
25.243652
138.704803
143.526138
157.179916
146.519379
146.981720
157.598404
149.571381
139.360580
158.494095
118.444923
138.174011
139.061813
157.623077
166.094681
145.524506
155.535614
123.536575
155.972687
132.601608
156.268036
136.253067
122.936241
146.786880
145.481583
152.610764
147.801788
110.089828
-8.877302
4.928633
-45.698757
15.736222
-41.726768
-29.276785
-46.483421
3.370458
-45.552868
2.894485
-5.079948
119.872902
133.119034
-17.418810
-39.584194
-2.078484
-9.894653
0.701650
18.437374
-55.097851
29.728844
151.440018
143.957779
159.479263
169.037140
144.259903
159.100876
-43.146400
-21.667149
-26.509459
-5.657660
-8.770574
-44.253990
-44.757206
-21.746086
-24.443253
3.506098
-28.954502
174.903137
153.059113
145.109299
157.668716
153.056519
135.888977
145.910156
156.157944
150.868256
130.045624
140.313751
-69.941269
6.782898
109.740807
127.702194
150.737061
119.028633
129.656662
131.527405
143.088272
145.629791
166.346878
154.163193
118.692726
-38.267601
125.085533
133.709976
161.392014
159.308105
131.831284
157.343842
136.258636
156.542694
111.833496
113.174995
141.756760
123.549988
129.866852
142.880890
153.348175
133.437485
146.200424
147.081406
152.391418
146.928513
138.178574
138.607697
144.620499
164.679260
159.491318
130.803452
149.530487
139.111099
140.788818
157.637466
135.329926
144.273102
-46.570980
25.523558
18.713112
156.788803
156.157089
160.610931
139.962204
159.391510
144.393127
159.170990
127.663055
146.515228
-14.787464
-43.868969
11.963044
-18.215139
50.550728
23.565756
11.336888
-1.848327
7.271894
158.546997
150.473892
149.638367
134.935150
13.588894
-135.549118
-134.797684
158.692337
139.890182
149.206467
116.776054
152.005051
151.292404
151.339874
143.221268
124.332329
147.027359
130.146698
121.345993
147.390030
91.308884
34.557369
-1.300858
-20.943306
-4.423326
30.200455
152.682419
160.880005
-38.208782
0.317135
-11.312105
18.816683
-45.171196
145.540802
145.699463
37.461823
40.844269
-1.905159
141.038467
133.712936
135.275589
127.947670
-18.049185
-36.622452
124.341774
135.024536
159.321777
141.204590
143.028366
174.973557
157.751099
152.189651
129.522888
137.522583
149.278778
140.340500
160.810272
141.464951
165.956314
155.841141
100.101105
156.809006
132.702972
137.312515
138.255814
138.065231
146.433777
169.651443
139.200378
134.476578
148.835785
131.331940
178.992432
144.131989
149.225250
150.416275
156.951874
-171.437622
147.547318
159.649933
128.828094
139.126175
0.352770
-36.049904
143.105179
117.376442
129.537186
145.250839
110.037651
149.485901
161.439545
148.231842
160.203827
150.238907
145.896988
145.744293
133.314468
159.209976
156.879089
143.731827
155.696838
151.833145
155.532150
141.061356
160.406708
127.998558
142.439789
164.734558
-43.867306
-40.149300
-15.055900
-60.389839
-22.256210
-29.973726
-38.194061
20.494377
-0.509757
20.667324
-4.392711
-9.569284
-42.853046
-54.613197
1.502199
10.561009
13.891454
3.274827
1.299202
21.119389
150.548294
134.093292
157.118515
139.861023
156.167572
2.743667
11.695562
-13.831299
11.442395
1.973677
0.391671
-10.266479
3.472882
-43.029114
135.912048
147.070511
145.916351
161.410629
176.751633
129.531387
10.649725
-39.326389
14.203326
-0.502021
-41.186939
-47.829842
-44.199577
-48.878220
15.541850
149.257690
118.957214
148.678558
155.797623
-12.089186
-6.318666
-44.343479
139.495499
133.637955
156.090134
119.904495
161.585663
-30.574890
16.132471
19.507998
-23.362631
-23.824841
-11.572071
-35.946865
118.628990
129.587296
157.956970
163.759933
92.714882
122.253601
-179.058502
172.668442
164.400543
-153.017014
129.524246
134.653229
142.013382
127.003098
136.653229
166.315704
136.539352
9.441961
-36.313721
6.751714
26.834843
-48.889465
140.222916
162.892303
132.648178
119.164841
107.526375
157.753311
156.727600
165.517624
138.579727
145.240570
164.014313
173.582916
148.124100
138.662308
85.698807
116.232079
143.298721
-27.947981
140.152374
-27.696701
-25.987436
-3.371852
11.464013
-35.111588
-24.956671
-12.682555
-1.315517
11.910042
104.523735
152.205917
162.743546
166.941650
159.218796
-25.897827
46.491741
1.132460
6.786280
144.809097
158.893051
150.156265
134.990707
9.275295
-19.992559
3.149208
-3.014868
145.678314
-132.693207
-177.846405
-157.017578
-148.438553
-137.819153
-157.305344
142.004761
-164.563019
156.248428
-148.925049
-146.493164
-174.430832
-149.817978
-135.339447
17.908474
-148.620453
19.755964
-171.797104
-161.327637
168.870041
148.269699
143.434738
173.042313
145.403519
151.391251
150.925705
143.264084
138.192307
143.748062
161.037933
124.348999
137.938065
121.598343
137.732635
150.809570
158.326355
162.122452
-26.327312
20.424335
150.030792
164.669312
122.253960
163.770599
135.943512
155.923386
132.758469
142.755447
147.419235
154.904755
14.829180
127.023537
160.295731
146.617996
139.029327
157.768723
145.457809
165.966690
156.348053
153.444336
153.663940
145.813446
149.068604
159.040039
161.894226
151.467026
168.938553
128.817932
129.170792
144.337906
159.470367
139.466232
141.360184
160.043213
142.649948
143.521942
142.468903
131.495667
117.613899
154.597214
135.902985
144.813065
138.967545
148.808228
116.711235
153.020538
158.160385
167.922012
138.820709
140.659119
158.746368
147.555908
146.741852
140.806442
153.084808
137.086304
151.222183
151.399429
165.134399
163.779541
149.216873
151.424149
162.339951
150.166534
144.707642
145.733475
156.219635
179.555435
154.513123
150.452942
173.740433
144.175446
146.489349
139.252411
107.297386
162.687729
167.951813
154.281113
143.451447
138.830124
134.147278
144.436707
134.220871
140.849960
151.260681
134.378357
148.397156
154.237091
153.147461
151.447845
165.954193
126.424309
140.174271
-40.105797
8.866563
150.255829
139.558594
121.468941
127.677841
157.171341
174.800415
27.662670
6.926595
142.136795
152.532379
160.042465
135.861496
152.440247
149.576385
139.851807
148.485229
168.047318
174.808075
140.878647
125.830833
158.448624
156.658020
131.960770
164.029358
131.197632
150.903519
119.376213
159.317963
119.589050
147.797195
142.753632
147.370346
119.349274
152.323563
163.004944
128.711838
153.831833
146.912704
151.701065
140.639511
146.706146
103.539162
145.007263
115.005951
153.232437
138.792740
78.345337
-68.435623
41.376167
79.941780
32.784573
147.384781
150.321793
169.408264
-11.522066
-46.927456
-2.801000
-5.702345
118.428299
142.521378
122.720512
146.326004
139.661728
158.886612
170.237198
144.187943
135.486969
157.235794
124.688881
162.981262
144.562378
139.982132
143.427353
142.596558
148.720322
149.679413
150.091522
140.762970
138.635086
164.134628
131.162735
110.686607
121.723434
140.438629
117.068207
126.354889
-3.553414
-9.431359
-14.366494
138.025513
132.412384
-34.838661
0.254878
-22.875153
-24.413912
-16.988625
-29.447718
-0.165511
152.571503
165.910004
145.136734
119.780663
-2.655128
2.705663
-21.615458
-48.141315
31.050589
27.839756
6.750552
145.177078
128.851700
-26.519005
-19.074915
-1.082094
-7.621948
-11.012454
150.275803
146.150635
146.829575
158.492020
155.693909
135.616302
150.033218
129.852264
164.116531
144.224884
18.932890
-165.257217
-129.358673
-152.821487
35.089550
150.127563
118.399681
144.820099
2.882354
-36.540665
19.637169
-28.596724
136.518448
116.089905
148.315613
137.566574
138.695343
164.094589
142.496536
123.429764
131.452347
160.578156
151.264679
164.148529
131.012894
152.513809
134.324921
143.986496
144.835754
153.488800
140.467621
151.384354
128.677338
168.891022
144.129410
142.008987
176.724915
163.112961
136.617050
168.560516
141.838593
145.120605
127.383514
150.230072
141.319595
157.100784
129.437469
173.958298
110.587372
165.538162
153.801804
156.457489
142.951706
128.133926
7.403666
-1.424915
19.904964
-2.611045
169.225433
-22.134403
20.655359
132.857880
119.705917
138.170273
150.840607
146.148178
149.485901
160.680023
148.409744
133.546906
114.212830
141.415207
148.891068
127.356628
153.282898
-18.740417
11.675346
-1.653747
7.685743
135.079895
141.560287
152.877686
-30.962992
-32.716213
-10.937581
8.028152
163.787613
152.265594
140.863602
141.766434
162.131271
145.554550
153.838562
120.048767
137.270142
171.813843
141.070023
157.004700
142.907364
127.446404
144.763885
163.378601
157.489212
144.966919
149.929871
139.861099
128.994873
125.077820
135.799637
120.269478
145.257339
141.802612
146.583557
144.736816
133.365631
156.763031
158.372971
151.164520
138.218765
22.135618
128.128220
142.018555
134.565506
102.278076
13.793864
-27.047884
-46.518017
14.481957
18.373711
142.490540
169.943954
154.539200
142.373932
141.282471
136.629562
149.731323
12.184096
-146.765350
-152.415482
-157.615219
-153.069305
26.618242
28.454651
22.575968
15.496462
-174.559662
179.558975
33.044212
-135.545746
-127.471352
-163.299210
-163.886642
-122.553398
75.408279
148.517654
-172.586075
136.501343
149.087296
159.226486
139.125946
174.686310
134.055496
110.412758
144.537079
157.330490
132.104050
120.247414
172.811722
153.931534
164.828568
119.761787
146.247055
140.520294
142.660248
139.571625
161.264969
144.121216
137.695435
147.674789
132.673416
148.323349
167.127029
148.914658
145.673996
123.997253
130.323029
145.929626
21.214176
-24.749903
-38.780319
-1.759141
161.788696
131.549957
137.502838
156.869797
142.045975
129.706863
138.977753
160.598419
146.443726
136.587631
172.613708
146.618301
178.004318
133.657013
158.399704
134.388000
152.239044
147.969421
136.558289
147.990875
-8.028886
-44.494637
-47.643970
-10.094809
150.602386
135.242508
159.581650
126.133507
141.685333
145.575729
120.669312
123.316521
169.019455
144.662048
157.607269
119.923256
159.703537
156.615631
132.217270
147.064407
138.056564
-170.738754
147.161942
-98.990295
146.371307
144.336060
147.288712
-14.890954
-18.453144
-38.490231
-42.499718
147.569473
114.293083
130.500595
139.362976
144.007706
162.988556
148.627396
5.541109
-39.671741
-31.324728
-34.494987
-11.777427
136.884140
154.237793
139.975510
147.542603
172.143906
150.896103
152.724045
143.908340
154.209167
140.492599
142.129791
123.226425
157.947617
165.054565
158.792358
166.404968
122.049965
176.699142
25.007008
30.160851
147.077591
143.653946
-137.979691
136.018478
170.475891
138.647018
141.438080
130.158875
139.364609
147.246063
100.217361
126.806007
125.797104
0.118694
129.240433
147.331497
127.995590
146.722595
144.715561
162.449036
146.141052
103.284821
113.258385
-4.710521
-5.071147
133.161209
160.233414
153.866364
125.960426
157.200806
131.056885
158.841339
-175.829926
154.659622
106.594810
158.358078
146.847397
141.674286
133.882568
134.906509
169.768326
172.641830
129.538208
146.078720
128.633621
137.359375
130.202469
145.769775
161.654266
150.461334
145.811264
123.302147
128.337906
137.200500
138.629105
6.971898
-5.197273
2.454793
-3.698564
5.522083
3.880098
7.751955
20.452248
4.926366
-41.431694
-43.938801
-2.927236
14.837332
122.091156
141.789658
144.337006
-77.864494
129.010315
118.730240
135.948074
164.151535
141.083206
152.342926
141.980698
144.838364
140.471863
142.168884
156.956665
157.576141
130.382050
163.204803
173.939758
153.036743
134.347580
133.127975
123.159630
141.033447
167.585693
144.689514
138.519775
165.766800
135.560013
143.071960
138.910034
142.569244
125.491005
132.836548
142.952011
152.563431
153.400940
161.136932
145.776413
147.076080
99.906509
171.375900
169.431183
140.348816
-177.755707
137.579819
162.989777
137.300125
116.203011
-175.350418
125.545006
146.898407
177.859818
129.281342
138.260559
146.054733
130.867874
119.862106
139.219467
144.412369
135.310364
131.948654
125.393005
139.197083
158.260513
123.614273
144.661484
111.114388
167.514221
138.909195
142.294144
149.187943
128.488449
131.401993
19.357206
31.519712
-138.790939
141.655106
151.685623
153.147018
141.004349
149.608566
119.907761
120.598351
147.666382
146.973557
154.881882
143.879120
156.983963
130.723328
175.057068
141.530914
115.773338
135.865952
134.392822
-12.236445
10.998805
-49.610409
10.939182
-45.715576
-2.445206
134.013138
141.146301
168.789368
127.955116
153.330612
125.081123
132.016159
164.611725
145.374252
134.907272
165.873001
-31.846281
-9.675505
5.798396
-9.308734
137.037369
142.131912
14.547675
-22.185539
27.769772
-43.080364
139.942093
142.503754
130.475754
148.448334
151.329819
149.006714
151.951614
143.597687
161.264084
145.714722
157.412674
135.137711
151.041397
157.601746
135.484604
146.476303
133.325150
134.019150
-44.273945
-42.769653
13.658329
7.268009
6.382545
-3.138747
141.854279
129.978378
165.529373
135.060547
123.760399
138.535736
131.788742
127.075447
164.177780
139.210739
143.121353
3.650928
6.932256
149.146378
143.363739
147.112045
172.598755
6.648063
139.585938
-178.693878
153.387421
137.224808
136.736771
149.641800
157.094391
132.959290
155.844589
141.149872
137.350403
119.911232
122.531754
135.142273
149.088562
25.870564
131.972656
137.766144
137.685684
123.040977
144.779068
143.100723
131.202072
141.952301
137.840591
143.836731
153.000900
121.638206
146.558212
142.524445
15.172716
70.887711
21.709620
176.671326
-179.206955
10.170457
18.289177
-46.693192
139.055344
151.734833
130.309708
146.431107
151.053101
138.522903
127.614784
138.588120
137.289200
132.930740
159.534393
144.516953
150.833344
133.300339
-45.778759
160.370392
135.100647
121.023445
142.483643
119.620361
11.049098
-30.449026
119.805786
121.081406
122.687019
153.630829
146.266937
-44.172009
21.056166
136.452301
109.994331
156.566528
130.858948
130.130081
138.877716
146.076096
135.879715
137.235016
118.191772
145.405151
130.881470
155.463654
124.133720
156.733795
-3.421653
26.357691
-5.001082
9.172540
-10.580297
19.336052
-41.417065
9.284126
119.025970
-43.550442
18.536201
146.886154
146.986740
135.832764
144.598755
111.908485
148.543274
145.464554
-8.728231
-41.325565
17.292465
24.824020
3.004591
-10.446342
-17.337469
160.212891
150.296967
161.427704
147.448196
-177.727707
120.111763
146.195465
172.218109
119.320068
153.399139
172.171097
125.058228
149.484467
137.264114
128.333893
149.879959
-35.056572
121.804207
146.875229
154.759262
151.248474
141.202835
-167.777054
50.388317
178.771393
96.278603
176.020828
-169.434113
176.036499
-145.015152
106.361938
97.773453
114.379288
157.297333
160.466873
129.840027
142.254166
154.525009
137.847321
1.904748
-58.902927
-38.687824
95.577492
-48.541843
-42.193287
162.932129
147.328262
159.925781
146.696274
145.164185
153.672028
156.645264
148.298843
167.684113
143.221909
153.555649
141.568161
159.667603
148.272354
138.253479
120.279678
170.945358
142.408035
147.654251
133.430527
130.477753
140.574478
133.061859
141.475342
138.951813
147.747574
153.135330
162.218262
135.964478
165.442947
140.195312
137.022644
167.033875
158.564270
145.520874
149.509140
136.190964
161.073654
160.501221
121.345871
151.509369
156.264359
127.947876
161.861893
142.701797
143.655975
151.267258
146.171997
137.087357
153.307358
131.456024
116.409737
164.151031
123.899765
149.448746
150.219772
140.279236
151.153137
148.469864
146.678635
134.597900
148.443329
136.367096
147.205750
148.238892
141.880707
143.654312
148.576843
148.351944
140.243149
163.435699
150.639786
134.257385
154.626160
100.324272
138.192993
131.396805
142.616486
135.528976
147.593704
138.807724
165.671127
167.733215
137.237579
-5.759799
7.888343
29.018877
155.958679
166.265396
58.416378
132.324142
152.152740
144.732315
168.225067
165.664185
129.546310
83.709946
120.662140
126.170715
163.219452
160.364227
145.445740
136.053238
140.229111
72.750526
28.305080
-144.282272
25.015844
-30.206684
163.971222
148.804947
153.408966
-28.804241
-6.507225
159.976013
158.710098
153.222122
155.505234
134.339874
164.724030
174.059326
164.516190
154.915878
148.207809
148.066360
165.316849
134.184006
145.932556
178.041946
161.793686
135.186066
120.273125
145.793289
168.754623
155.862976
150.156448
146.810638
148.190094
154.235016
147.782898
165.895264
137.729736
143.175674
156.066864
160.416397
147.845413
27.492937
69.775436
57.039997
173.380981
-153.685440
-163.528046
-161.177444
50.049957
-143.161148
-145.807816
-155.193375
-157.815582
-144.740570
143.466919
154.937500
147.024109
145.767654
142.087494
144.083099
115.850136
145.804504
152.709106
139.302231
153.599060
135.383911
160.172409
158.157349
154.216995
154.553680
56.991467
167.738556
138.393097
124.359734
151.025558
131.303284
119.784050
152.227112
157.830063
156.381653
148.870651
157.179916
145.157532
127.242691
121.852478
-2.722755
16.201902
16.637957
13.736511
25.686369
12.115004
-14.794662
18.002371
-1.458710
-42.640587
0.482950
3.571715
20.751890
-8.865920
-26.836559
18.171640
-29.075787
-50.173546
1.564105
-37.764442
-7.463585
-6.879228
14.574015
18.941563
2.507412
53.625511
9.227350
139.677887
109.359322
149.894547
155.366364
127.459152
172.900482
152.134949
156.428146
175.224747
152.354034
141.653595
144.286621
160.353592
136.615662
115.511330
157.312988
146.908401
58.045937
-4.170492
148.320450
-34.149223
-42.907242
6.363932
10.913147
-35.750420
7.574243
-44.434654
-40.662563
21.564949
8.670542
2.626741
2.239570
-36.822918
3.288190
-25.071430
56.779228
-32.526852
-2.613593
44.723515
14.696338
-35.877884
-18.218832
-35.978001
-14.985310
-12.616119
-23.995754
150.959106
132.277451
158.871216
165.032532
163.256027
125.755814
142.043945
152.767532
148.029343
5.521444
-12.676627
153.543167
134.611206
150.753036
114.965424
113.806740
130.164383
142.320328
172.319641
5.883899
21.542501
-40.666946
-12.361003
5.389833
-4.228692
1.280542
-41.764671
-34.780807
3.476263
5.720602
-38.890240
-19.085968
-9.401698
-6.989489
-88.014137
17.608194
142.234604
140.597229
127.522575
143.176270
167.819595
132.745651
132.898895
149.091675
151.823486
140.566147
144.374283
169.020203
19.457270
15.939514
0.816133
13.443358
-11.630811
2.770080
-9.621999
-14.595307
134.382080
157.434006
170.822678
123.483681
136.106110
126.385063
175.567108
174.365753
119.671577
146.030502
139.443024
136.067032
161.873444
123.035591
158.424973
142.481064
137.286331
124.959290
155.544693
141.514648
157.559982
139.228836
175.392609
143.056122
147.057678
152.862701
141.309555
129.841934
156.379059
138.035995
153.417572
166.390137
139.075073
155.122681
160.573669
7.348388
0.269795
160.802429
149.621811
178.893570
149.696869
127.475502
29.500925
-17.664146
36.795628
29.197500
-31.532045
-11.804685
18.026300
-43.401733
-2.107379
-80.115448
-51.236900
-18.430677
8.558067
-17.754747
33.260010
-38.959393
-23.857656
14.527934
-31.680117
-31.923605
-25.804129
-3.342284
-44.089928
-14.675959
-17.255306
127.159744
139.331177
113.874489
150.519623
165.705093
120.523270
135.620667
156.786652
179.310440
-171.913773
147.654602
143.244247
18.264381
-24.906919
17.326361
20.470758
-7.919957
8.322489
-44.600163
-0.079129
-25.341331
133.057236
161.918137
13.716333
166.481705
71.354256
146.937363
154.494431
142.628357
146.654022
-172.774109
165.236313
137.185623
144.292023
156.206177
105.205231
159.433212
156.881302
160.458694
151.440109
151.144836
145.859665
141.036758
159.353989
147.182037
129.178467
163.189163
-39.652718
116.030403
135.228043
150.120239
170.274414
133.078018
134.954285
179.224670
-11.792376
-9.132648
-20.208603
-33.128059
124.547676
155.171570
152.019226
147.857468
139.262054
131.745407
122.953590
12.825599
28.272415
59.634434
-141.859024
175.834488
138.930771
35.516418
-161.629272
-175.096298
-161.102036
-14.386850
141.123657
169.010330
141.831741
154.395538
142.992264
143.543015
128.639374
81.167145
145.102524
164.449615
165.391006
145.522812
168.756165
146.144104
141.135361
159.853622
122.126999
166.110809
152.893082
138.712830
143.748489
155.021072
157.663162
134.545212
121.122032
154.993546
141.955643
143.547974
-175.690140
139.989944
99.188156
128.340744
136.982498
156.243286
145.282684
141.041840
154.209518
166.923798
139.529770
159.743164
162.357468
163.894257
123.725403
107.497391
148.280304
132.683624
132.187531
171.048859
152.704544
159.662186
153.389130
115.934830
-144.902359
142.618546
146.684692
158.408966
125.294800
141.381699
153.333313
153.889771
148.940018
147.736847
146.566666
-17.811630
29.548172
159.161041
112.252968
168.037918
-11.625339
-42.464314
-19.068069
-0.273398
-22.148384
11.401679
-24.703814
35.110489
-48.376060
5.075511
-12.085598
-4.352847
5.556684
33.798359
4.664049
-13.679428
5.002962
-9.788479
4.829577
-34.753208
-36.292614
143.237808
130.905655
131.428818
151.876328
144.718552
144.366806
110.671227
144.165909
132.406982
0.134170
172.176285
153.821777
137.264999
144.989548
141.020142
127.350128
22.636070
-15.249393
16.625534
149.508438
160.486649
169.134872
151.976166
159.020782
143.489090
119.771019
150.982986
161.318207
160.685822
129.529541
134.005035
124.864799
143.725113
158.022461
179.448563
-130.290939
148.559174
129.638794
143.179306
170.465881
135.009277
159.905609
151.128693
138.107269
143.798233
145.183060
148.362137
154.125473
137.596619
143.485550
139.162338
129.417786
156.285751
143.530273
-4.924656
18.200079
-9.703668
-36.333683
14.829113
-23.444679
-36.124317
-9.537493
14.666720
-2.115166
1.301760
139.877792
-7.351671
141.648788
145.510422
138.082291
155.728134
143.462357
148.871902
157.878586
143.154221
160.107559
54.802643
146.509552
142.904846
106.324829
129.813644
174.980728
167.508698
156.238632
155.045105
151.450211
161.894882
119.103973
143.805939
139.053192
10.593735
119.522102
149.092346
128.482803
164.800156
135.585831
153.853165
145.880569
146.930817
131.618179
157.655914
148.218353
141.608261
154.561584
163.532486
135.406494
147.690506
144.523987
134.486664
-50.612797
-18.041765
-45.795624
-25.595524
-34.265965
-35.359684
-29.500957
-9.165960
15.942511
11.696524
-11.294559
-2.168350
42.391071
1.708002
-35.961861
-3.102172
-30.438114
-22.075787
-11.305749
154.695877
142.072479
140.143509
164.730408
134.150421
136.565125
154.863602
166.548737
149.720276
139.761017
123.921867
146.963226
129.902298
169.834091
175.584686
162.248718
179.579407
158.500900
132.707458
140.384293
135.759613
120.768547
146.904861
131.724487
140.700912
108.934883
137.588211
148.050797
133.556061
150.673370
144.824310
135.747482
122.831139
94.442200
-27.807306
147.671448
153.694855
156.378830
158.631516
9.263952
-1.911722
-42.747761
-25.468481
-2.857115
-27.522610
-41.028423
-43.310318
161.460449
134.017059
155.434891
155.936813
118.585999
137.173737
159.018585
140.568130
149.282150
179.287552
164.029968
139.183350
145.542435
146.950333
138.806686
136.943420
137.594742
113.897568
134.939636
135.199554
121.521133
142.484924
152.875381
141.548416
143.682053
158.238739
132.937958
154.611755
151.990616
90.130219
-27.873070
-44.845528
-42.324432
-68.566948
137.350433
134.321472
136.831772
155.073502
10.417012
11.420236
-41.810863
15.320515
66.533745
151.809372
134.959961
145.268372
166.576187
164.043350
121.414993
147.147476
139.879013
135.465485
13.075993
12.494617
-37.942280
-1.438991
11.089724
19.244419
-13.082558
-23.429369
-39.401550
7.825060
28.804573
-14.780814
19.263174
133.624496
172.737839
165.312286
133.406815
134.265244
149.417206
137.992172
-27.487677
-42.717590
3.926404
-17.199774
-30.885035
14.636762
144.346252
145.319260
144.289612
141.491394
145.829346
155.703751
117.868927
146.034958
134.835022
163.064316
140.842133
166.144958
155.133759
127.656555
144.115158
172.367538
157.412277
156.785492
130.330597
144.628220
123.012932
124.668114
160.145691
-7.603361
128.017624
124.845619
152.560623
165.264893
125.719063
118.171761
147.422668
118.564766
161.291397
145.732346
138.197952
140.637543
139.083328
140.999329
124.504425
158.163101
147.937851
164.010803
165.478775
156.531647
149.782822
122.546265
150.539429
172.664612
-24.335672
158.367508
124.769859
124.141304
122.903275
168.359833
147.989456
132.094086
119.523743
160.758621
-7.482098
23.332348
-18.862804
-46.669937
152.684830
144.236954
138.637772
164.477676
146.496506
154.594025
140.656235
145.845016
106.073738
63.683998
-173.056992
-151.943649
26.606081
37.481606
24.932573
151.981506
158.390656
139.353256
146.281296
158.870407
145.328171
127.499123
147.813065
130.689911
40.611214
-17.727346
23.404535
4.221600
-2.895229
-18.318201
-41.696079
15.439891
23.551256
16.958044
63.391151
-12.730948
140.039581
146.734314
149.247787
145.274872
151.327713
-21.240803
-8.746464
13.024117
9.627350
144.167786
161.788345
-16.719547
-44.459969
11.361721
6.423701
-26.490492
-87.314568
146.014175
153.278366
132.429062
138.502457
153.619141
148.953278
148.617065
146.931427
127.655411
158.612991
162.698486
154.626297
132.113129
114.558022
118.710060
-48.845097
1.964932
154.660629
152.471008
143.890259
161.477066
144.246887
137.786957
178.773621
170.986206
137.133560
149.331772
146.996811
159.272659
134.581665
129.829834
151.902115
145.325241
143.213898
140.909821
162.131897
143.270599
122.403732
159.424072
-25.155493
-4.282628
3.032348
93.553772
152.180984
148.964340
153.677795
162.917740
140.641571
135.196289
146.021240
152.918167
139.676132
131.825562
147.695724
151.048096
152.802658
136.674042
147.560608
134.903168
124.906105
165.552383
144.914169
133.700546
133.738373
167.315384
22.943960
155.779022
146.791351
145.517227
-177.547424
113.614037
166.544250
147.542343
159.902817
158.440964
141.798843
127.810799
137.526550
10.265079
-30.637829
-23.519835
129.741226
151.307404
158.335770
155.218613
157.162338
146.406296
128.435822
121.740112
136.578918
154.384689
164.513626
172.433365
136.460739
134.832825
133.027512
139.306641
118.097145
133.587601
137.646408
-146.048782
-78.025360
-7.409997
-4.706610
4.906083
160.090927
157.532089
136.283447
117.806328
-21.274403
-23.967403
-42.600925
143.638870
128.550903
140.953186
162.822800
132.947952
155.186203
135.154602
133.960541
163.268143
168.465820
130.211182
163.642868
147.254166
150.989624
147.302979
126.064629
152.974075
-4.397880
-1.586713
15.959497
1.414439
-15.935174
-41.862743
2.707254
161.530365
151.806244
126.293282
156.465622
126.985588
145.655014
162.366470
130.169800
144.000549
-178.868057
138.246048
145.413925
118.479500
141.092773
114.159599
85.642593
147.096252
153.629913
154.219406
149.034866
133.956680
-74.685440
-12.044703
-25.460310
130.027283
122.165642
142.028564
153.163452
144.587601
164.919830
133.126877
133.453491
147.419815
143.695572
116.178604
147.334396
140.761002
151.086105
124.205345
133.796661
150.840958
154.452148
147.271408
140.340027
147.798294
144.593536
134.469513
150.150116
130.410599
136.634735
151.896240
152.472656
165.660110
170.399719
179.868774
139.489319
144.508545
166.270676
137.853210
144.614960
129.871124
137.621384
147.092026
138.365494
149.727966
159.686737
157.795288
160.198669
163.691727
141.157578
145.703934
159.440491
174.360611
145.465225
147.535629
139.706680
175.376984
159.219330
140.671173
132.188080
153.855362
162.371780
135.466873
152.766159
136.729340
139.815201
150.499527
147.091019
138.816132
126.202583
163.800720
141.342712
155.854889
139.783157
118.387909
127.980003
127.788460
155.937958
147.212708
133.776962
156.964783
134.913254
123.691620
128.165466
133.530197
118.595940
107.640633
142.716934
170.694077
103.320915
141.120804
145.619522
136.608795
137.208191
137.573380
146.435287
125.745987
157.013519
153.893539
-150.017899
18.394814
31.757526
24.317957
20.892761
7.510290
25.406210
9.573064
43.880726
150.826813
154.156555
151.259811
162.338898
151.842865
152.550491
154.539703
142.017929
146.543381
17.954418
127.596764
149.366867
174.118881
145.147308
145.308563
137.541245
110.133415
140.488831
126.651482
161.569473
145.011078
130.386780
149.644348
149.996628
165.253738
136.998367
160.829666
138.666519
140.438507
131.401871
154.162094
-1.306861
6.966437
131.340179
149.529221
128.476318
142.941223
142.850143
146.941040
168.101685
131.754807
148.917007
169.456177
153.401184
166.459045
152.713074
144.866364
139.964508
168.436539
143.222168
126.401123
130.839508
159.930298
176.114990
141.537354
-30.865023
-30.861732
10.073647
3.908859
-23.021681
-47.139004
9.524067
-37.311134
8.059635
3.623528
-27.881681
7.399874
139.718109
123.477737
154.213470
152.106339
141.825821
122.866188
-156.755859
157.165207
151.774628
126.162575
146.514236
149.247528
141.478317
142.919220
163.642899
120.446320
135.447037
118.665504
137.597244
135.494797
156.715515
149.015839
159.525040
151.508636
128.097275
147.328873
152.241333
-49.242809
-2.239832
8.051081
31.159891
152.461792
158.568481
171.512711
159.606293
134.434204
148.810333
143.361237
158.333496
146.037140
152.482681
166.987259
135.284668
159.072037
140.210007
135.945755
157.895554
131.972885
134.020569
148.734207
140.893784
137.489975
119.338203
-32.460785
-1.284204
176.925064
138.679916
-13.279634
147.361816
155.461945
158.011917
165.235382
149.775879
135.761688
150.451294
153.365692
4.470542
-31.911386
27.749256
-42.964218
169.683640
148.660522
120.940704
152.706451
156.946854
127.620003
174.427170
157.363419
159.450775
172.904556
128.775009
167.466522
70.783371
141.194885
165.640778
159.537659
152.916336
137.087814
162.903854
159.761200
-45.744511
-13.159537
17.464613
-7.737280
4.090027
14.801253
156.649445
140.809021
136.249222
145.956360
124.332710
129.775436
148.425476
-42.597103
-0.309010
161.470642
158.157913
4.655220
15.747613
2.520259
151.424622
155.115021
106.824776
150.206314
128.415848
139.231537
169.702332
137.919754
120.432304
145.221771
143.757980
-9.229074
8.652219
2.608720
-43.073429
173.908844
139.246948
152.379028
118.294746
146.959808
158.038193
144.302933
143.128235
146.613541
148.107452
155.593491
128.333618
170.674026
158.018799
136.917969
141.751450
108.992821
163.764435
125.999252
153.714569
160.570389
140.714478
144.266312
142.136032
171.381119
143.903503
135.575180
168.397568
153.811661
168.394287
136.956009
33.773720
-1.396057
-2.414921
-76.108742
16.435013
-12.280662
-11.223475
27.051001
159.073776
152.263870
156.363663
131.202209
144.515915
149.477203
167.952301
67.127953
141.407990
164.489914
163.532333
117.087631
165.181274
105.981705
126.658081
143.169037
152.965652
113.554863
145.215363
147.132843
153.024139
141.717697
134.873062
50.993721
-15.931005
-38.048470
-39.991364
11.792810
-47.388344
-6.286592
-2.996697
-28.513784
-46.752621
142.256287
153.523254
145.941910
152.906921
133.102478
117.392616
143.013840
156.785553
145.020462
-29.666956
-2.229234
-45.792084
-41.923294
8.964293
-38.185272
13.120914
-26.882736
-41.724464
17.454939
-44.302681
147.352463
143.623184
170.983749
148.257858
127.547905
140.175812
161.205856
141.684464
144.559723
8.481375
140.924484
138.285599
150.467468
160.566238
149.739136
150.792786
141.054947
145.240265
-28.199547
-20.737844
124.162849
154.641159
141.360260
119.667725
165.827316
114.267090
160.985794
144.431793
179.830978
164.735809
149.188126
144.410873
124.456596
166.625458
169.903900
147.706650
148.679718
126.198257
171.562637
148.528030
171.219330
146.817078
131.951736
153.531204
141.897202
165.569504
133.213379
142.034958
143.555725
137.004349
156.757614
142.914703
168.777878
157.543976
150.173508
117.119980
143.394943
144.490891
169.859131
162.286057
131.865479
103.352631
146.152100
131.797058
143.253860
141.452362
-36.972027
-15.425569
23.627863
-28.725367
-18.700813
11.524631
16.423807
-46.322601
-4.792564
-19.445444
-34.865349
118.401596
138.552490
-140.910507
179.095169
155.112976
142.272659
138.903931
147.036346
144.841034
128.610535
127.044273
-42.034836
129.354279
154.620499
165.078522
149.729141
152.874054
-179.626221
127.318459
132.896866
22.703457
5.837913
7.571782
-32.511963
-11.587383
-19.096148
-2.211339
-8.586409
-10.948015
3.323015
-46.896824
-46.082047
144.865326
151.994904
158.282654
145.967636
100.049751
-30.600809
-27.892977
-25.313431
13.076823
-56.522480
-3.797307
-4.490389
150.508530
146.568283
89.066368
127.397102
149.726334
133.630295
170.031754
-175.652008
146.291443
150.204285
134.372620
169.913666
156.590103
-179.792511
161.836288
147.419052
133.126175
156.974274
153.242142
160.231354
158.028900
175.392181
163.312683
134.324219
125.646881
163.408615
143.852020
169.627289
130.793304
158.699417
136.135056
144.209427
166.861801
148.581024
154.661179
148.294189
122.603668
163.157990
139.504242
-20.411541
-50.062805
-14.702152
-20.912767
-52.198658
10.311411
108.354004
149.711426
158.743713
146.305145
142.175766
-18.539541
-41.595032
7.826215
-17.695509
152.940598
147.867279
152.654297
126.299644
145.160156
116.422592
146.639404
116.509125
136.357712
160.628174
141.729248
129.556503
156.845703
81.752548
170.981567
151.620651
131.928146
141.756348
149.028870
136.643387
137.182953
135.692810
130.082993
147.768860
109.920074
125.736450
125.534126
128.826294
147.232239
128.009369
133.255173
171.450027
146.929596
133.030960
143.751953
146.891632
151.395691
159.152542
130.226715
150.893921
-17.444427
-39.153122
25.291592
131.578506
119.572342
116.540741
145.738068
141.632675
143.933884
135.911194
132.433807
171.179962
144.545120
162.488312
138.099045
134.750259
154.248428
143.120605
133.719940
176.145920
153.589203
-164.134323
156.966370
65.530197
32.924030
138.592529
152.322601
167.984772
153.308167
123.814903
163.265717
153.419693
144.924911
176.412308
9.083914
157.055740
154.955688
-6.736592
7.262284
14.656453
-41.770451
-48.333191
11.132113
26.252342
-27.839565
-2.862249
137.678604
127.650993
-175.081345
165.364349
151.027084
157.504547
147.864319
173.487091
170.724152
148.538223
141.528046
110.980110
126.537827
139.700912
168.219742
131.364120
158.180817
167.878860
134.469101
164.012527
153.927841
152.028366
112.308258
94.521538
126.104492
155.564072
109.177330
135.190186
125.465408
159.820145
-0.303258
-52.935059
-8.588513
-35.188690
0.158259
159.594543
157.107346
155.130966
131.124115
133.250076
158.285248
145.914215
137.451233
149.460342
136.139603
162.091507
172.731705
139.008377
172.612167
147.411240
147.169174
103.645996
125.732407
127.794525
122.315018
164.056564
135.731781
168.857086
143.646454
149.705139
138.203430
134.592926
123.043800
158.655624
136.028580
157.733353
158.960342
138.689941
44.504829
15.716150
0.044235
-2.162837
26.583349
-13.667480
-25.392500
-38.497997
-12.154807
163.735977
149.830200
142.524734
136.474487
125.891579
151.190125
161.872955
135.189468
175.998260
159.494354
145.599182
132.704651
160.479996
138.835449
129.148956
161.138306
179.756104
139.597961
144.585159
157.784088
135.996384
126.237213
21.850330
149.816605
134.063461
134.492462
116.178970
138.732010
161.707184
146.696304
155.715042
148.326950
162.272797
128.210327
110.270355
130.983948
133.340744
142.920670
163.908691
152.613541
169.928513
152.336685
159.667923
153.799911
140.887924
130.064316
147.888992
135.060867
147.145264
144.852539
167.434647
111.677864
160.885666
125.015335
148.249054
131.283096
144.379700
137.597672
126.177162
166.285263
127.014877
153.778214
-159.853500
148.386063
155.822617
136.337036
149.208435
171.428574
156.565201
152.953522
152.343033
151.513443
144.970062
132.133774
111.863472
129.889221
-23.410570
136.178177
176.073242
149.375290
149.710907
161.796936
151.928238
156.369629
151.197327
141.180466
138.207108
136.188309
134.227142
166.678284
154.185043
147.297760
129.895386
136.017548
156.066559
127.937164
143.032440
142.901093
138.070877
144.142273
149.441177
172.180573
116.538635
147.341476
131.690720
160.579926
154.406464
146.925537
143.064377
169.865295
131.332520
148.498032
123.735252
144.726074
142.700607
141.706940
157.060257
-170.634354
32.793167
-158.167999
136.395401
117.846359
139.257355
145.510071
151.006561
126.122070
125.385887
150.054169
136.259613
148.300262
-3.775795
138.673920
112.865135
151.746567
161.186890
133.824982
169.022842
137.119156
158.162964
134.293381
131.707794
131.186264
-150.979431
114.835075
149.696289
152.101364
154.282593
130.795746
4.283268
10.568740
-35.359810
60.471344
-34.986134
10.971833
8.677924
-32.409634
163.625107
168.152924
55.976562
-7.145808
-21.689520
7.732333
10.312155
0.384613
-7.654527
-7.462139
22.342442
-8.424782
154.754150
156.472610
166.936142
157.761902
155.555862
157.991852
136.415039
141.228302
133.629913
161.429184
103.370804
147.427414
163.618118
151.611206
149.330582
123.460213
162.120789
168.861298
129.648041
138.467514
143.725006
150.236771
137.101456
136.317734
-17.446968
-4.878332
-17.180742
-20.163067
-44.537720
-47.603317
-50.589592
159.855713
149.510284
146.033340
144.983170
-179.048782
129.824509
130.867340
128.254715
158.460220
135.862732
156.610565
158.180557
168.235504
158.615112
167.080124
-36.031673
146.676590
161.812592
-47.382915
21.260807
-10.226642
162.134003
117.125801
172.554291
140.454849
169.141586
152.266037
165.835602
151.009628
146.743576
-3.820903
31.913351
27.137156
2.214346
-27.798805
-9.128345
-5.781232
-5.222734
-45.493328
27.597315
-0.635198
14.216613
11.637128
-10.002230
19.433111
17.898932
27.999420
-39.238770
168.311691
159.474411
111.117287
151.635956
109.103271
148.611359
161.152267
145.579422
153.114029
156.875626
132.880722
-53.888611
7.798604
150.822754
131.548508
166.792648
147.507751
140.277466
131.370087
148.005325
130.022049
140.012695
159.253632
155.303574
140.266144
151.549500
139.164383
-31.853323
-29.260990
25.468498
-1.836003
-19.883556
143.241028
151.804520
127.162354
112.250328
148.261795
159.376205
141.951706
137.557144
148.769394
148.396896
146.392883
148.216934
151.018738
9.494465
4.765510
1.287704
-46.019207
-26.201124
5.101540
-17.621149
160.378922
146.663879
156.042053
148.665771
169.476105
148.209717
98.921906
122.154732
142.160004
121.407928
4.894729
140.799728
138.101822
142.157532
144.042084
3.689500
1.288615
127.522423
161.579529
169.687729
154.680130
11.443651
145.002060
154.158157
138.690552
-3.178415
-37.088829
-29.848959
-11.488164
13.877393
173.335022
121.327141
127.566948
161.755234
135.274841
135.069885
148.298157
159.375107
24.099583
-27.140636
63.660633
-4.163818
4.690893
-32.637520
-19.560667
-3.288012
-42.918499
138.566284
148.295807
162.829498
123.970116
132.420853
147.947220
155.070312
136.977249
-176.794540
131.146515
136.083023
119.930534
128.426590
137.319366
161.200836
121.407234
-45.676941
-177.889175
145.104965
148.217331
117.796158
147.956833
116.480629
147.568939
147.273895
162.254410
155.820190
133.672470
141.035721
154.382599
143.529236
161.269440
145.179672
146.452545
149.129150
145.346191
130.064926
153.099625
155.180878
152.659576
142.652145
106.293243
128.933167
153.750046
35.987511
-40.615028
9.419494
138.103241
144.606216
123.221741
152.768845
151.691895
137.656555
139.261398
139.217941
132.050858
141.944580
135.088242
138.790253
157.854294
131.759567
128.554337
141.051010
154.992386
158.632904
141.632568
138.418106
128.334579
171.530106
163.434418
-18.759115
-16.657207
107.559738
169.637741
131.276489
141.384933
156.304794
125.656052
136.129379
158.913513
117.217690
145.494049
146.728134
127.102707
141.163834
161.661346
129.953781
142.062210
129.326859
139.324219
155.277618
132.814957
150.257141
155.653610
153.123611
161.984100
154.511642
141.746460
149.976334
128.476868
161.572357
146.288269
128.960815
135.269867
131.283371
133.892715
112.877281
137.427246
157.117233
150.626511
170.415771
-33.280060
-1.625219
27.036390
114.729073
146.178223
140.921417
158.760712
142.474640
140.304367
159.796097
139.885757
131.992935
119.864815
166.349350
127.289200
152.877045
164.588196
153.956345
157.501450
148.000076
152.884384
138.503967
141.978851
171.571640
148.085892
134.146790
-10.845347
-38.567196
-2.079896
25.957397
16.582380
15.974644
-36.532967
-20.476442
-41.595207
116.294479
-26.362644
147.169525
173.189133
158.325165
126.288498
142.785934
139.762314
157.130173
7.591117
16.637564
7.555462
135.400284
5.388088
-36.276428
-43.455814
-35.255512
13.943420
12.452702
15.700144
-12.542923
6.190045
150.396774
143.135101
168.184540
145.375839
148.422638
67.569130
110.752151
159.334885
139.786209
121.223854
155.711807
159.463043
128.283646
158.344101
146.304108
145.729782
131.135406
137.933563
130.475006
142.043900
156.453308
163.875305
146.082077
138.418640
150.661804
158.865875
123.569931
132.324585
171.609818
14.706216
-52.791000
-14.315701
14.641220
-24.115227
2.049468
-8.829551
-45.617210
140.465073
138.905899
138.776123
153.794739
156.286591
55.221996
-2.170875
-15.978031
-4.539240
141.358170
145.599808
161.738556
143.758759
135.445267
124.508728
169.646866
134.441391
149.537003
161.331924
130.483948
125.917809
135.418564
153.999695
128.894562
134.001907
151.726547
151.650040
157.913818
16.668058
26.916794
149.935211
158.870972
151.552963
143.926880
159.453217
121.159271
144.356781
121.987366
138.167740
130.727814
143.566559
152.798050
142.175674
25.416510
-28.646208
146.195374
147.454315
173.335449
128.566849
40.365166
170.051498
146.032257
114.822250
144.459457
143.400467
178.197876
163.319717
-0.411645
-60.080635
-34.679611
135.320038
156.137131
134.006638
151.083649
120.913361
146.135437
148.614883
162.612289
133.279099
-149.277344
152.063416
166.947266
148.906204
141.622421
-3.527755
-26.090027
-45.459141
142.678497
4.239607
-41.653625
-47.697880
-22.271553
-1.852346
5.770916
-37.396152
166.747040
175.526566
119.848610
142.547867
160.932465
147.106369
145.785049
129.577499
152.967804
141.596008
145.311325
-4.608999
7.418307
-13.985282
10.645955
148.305222
105.164093
119.803833
142.155548
153.078979
157.667358
151.516830
118.216690
122.719734
156.195648
156.485229
141.913925
131.533890
115.542618
132.793793
145.634415
137.193848
154.807159
161.395370
159.119904
159.257050
138.646927
150.164902
137.423019
11.315448
132.105591
171.601074
135.631226
150.577530
167.727646
177.454086
150.105179
19.856722
152.215317
138.376221
154.688721
134.138153
-142.374802
133.300476
150.992279
-159.747177
-140.619843
65.408752
176.575027
-168.855270
-146.133423
19.380035
30.702354
155.661743
143.721924
147.788681
171.671219
125.899750
153.292648
144.601440
164.102264
150.509033
115.527000
143.898605
146.046280
158.493866
139.766800
166.578033
146.458023
148.722046
133.879303
130.289185
138.191010
130.594528
136.715485
145.079559
159.473740
157.715988
150.798904
162.310013
148.400330
172.920349
150.502808
-175.308350
152.717957
125.166649
144.449448
135.753342
152.865494
148.904861
158.023026
124.125496
156.562592
-140.748367
-134.107635
179.051056
-152.893066
-55.252899
-171.586533
149.957123
-144.113617
-145.660995
-158.643585
-153.317963
-169.281372
-167.390121
-172.120087
174.617874
145.169617
-160.115738
-135.186035
-151.350632
27.257544
152.816711
143.413452
134.839920
152.236038
112.483650
147.495804
150.129730
153.528976
-2.735021
-20.321823
13.410635
6.495854
16.598240
-15.591087
-11.157220
8.820291
11.174486
8.791647
-10.202936
0.883374
133.754242
168.820663
146.563690
143.009003
147.417419
148.077866
122.022896
118.820358
137.733475
144.645279
172.817825
145.567688
117.290367
133.614349
122.176888
110.978111
148.420944
24.663155
15.325580
-156.460281
142.321869
1.797656
-33.217854
-42.803642
60.532181
139.662888
116.696655
136.000229
-3.797358
-35.961826
122.195000
138.324677
140.771194
117.995033
149.815720
144.072052
167.067261
137.732666
131.137817
35.655296
-45.294922
-39.044338
61.004349
-40.541012
6.436722
-45.371174
167.215714
144.063934
129.637482
152.868286
129.384735
159.923416
158.033585
153.090744
168.184158
141.456573
136.595810
150.671951
143.367340
-69.609238
-144.619064
-137.099121
14.774816
35.839607
10.792039
135.547256
148.203323
154.876282
172.718216
147.952438
138.300552
177.634857
176.216782
152.454819
135.925095
130.893692
153.929565
155.560638
119.335091
154.754898
173.690903
3.811256
-22.726814
-3.339530
1.998999
159.324417
131.328842
152.136978
172.479858
167.621307
147.863647
164.107208
149.068054
113.802803
121.488380
-39.428905
-11.217946
-44.099709
2.388353
152.461441
161.949097
138.487427
153.231964
147.933426
137.724304
177.496719
115.383011
120.508698
116.740997
146.812805
134.336288
160.207153
141.287186
138.120453
115.159386
140.217102
128.205658
160.500168
156.130768
153.452759
171.516632
128.182831
164.245193
128.972946
134.664352
151.431137
160.267975
152.350433
142.353195
163.722977
120.166054
163.715805
132.288116
139.148102
132.668381
123.724976
146.948074
160.224930
125.890938
160.610291
148.247849
126.997757
122.912964
142.646011
145.792709
140.329773
149.458328
121.900589
150.442856
144.041519
138.094635
146.337387
141.976486
-25.933489
-1.443743
-13.941224
-10.109917
143.673416
142.093826
160.238983
153.196564
136.909836
154.361862
144.493622
126.351318
144.320953
150.144562
149.973389
161.163925
134.734268
159.269913
18.336123
137.313293
3.789668
-33.397980
0.724698
-22.010696
-23.264301
-15.511818
28.322096
-6.247612
15.050521
148.021194
124.367386
151.393784
146.864563
172.898712
132.263992
167.781601
157.775940
176.442780
128.460846
147.883194
127.194450
126.562042
159.201355
151.001205
142.314606
150.938599
152.597107
168.563873
152.858017
129.022354
140.393707
140.866440
153.760986
143.762878
146.901779
151.048019
140.460510
129.058655
142.710648
145.995483
132.524536
151.485916
146.579697
152.081284
168.101761
159.190628
148.736603
141.947388
144.415085
124.550323
9.824531
120.168633
139.359726
153.861603
165.931595
138.566635
120.100151
128.653778
158.389236
-40.575657
-11.381310
10.387355
-25.975969
3.932534
19.823997
6.632706
-8.411928
-39.019184
-8.515759
24.203016
4.494096
-4.659048
143.077789
153.663361
148.259308
140.990280
168.063858
167.443039
148.118790
12.352481
10.757971
-10.913472
-6.101750
141.996628
158.010086
32.911343
-39.539471
138.638107
166.955475
152.609039
176.736374
168.177216
162.226212
118.400261
118.100235
152.908783
111.184853
157.719070
-41.233711
156.101685
148.021576
140.156570
154.502930
153.447144
128.423798
131.231293
165.536514
125.232101
-4.789129
-44.099442
4.161042
-7.743138
24.584896
-14.976959
-25.614996
136.634644
150.487045
153.047089
146.653641
141.632782
179.097549
137.737366
162.526947
145.838303
145.958847
134.473419
134.146042
162.711655
4.656062
-5.986578
160.678406
109.048019
126.545967
173.420334
134.811447
137.376495
143.662064
-9.137252
67.589851
147.954529
159.688110
135.863449
141.119049
138.718735
140.788437
142.724960
134.459320
128.941650
168.673981
148.055878
114.932243
119.350937
139.572388
115.290184
149.338120
162.334274
137.997223
125.799675
160.182968
150.176712
140.050415
145.819733
168.683273
171.804611
128.203354
144.457977
160.876678
140.170898
126.757378
142.585617
135.139313
133.914383
124.053574
134.240631
156.628586
147.851913
173.064041
143.057861
110.807068
127.283218
147.896393
132.736374
158.905640
135.890427
144.782822
127.011894
114.978783
135.974930
123.421974
164.650055
141.841171
164.509399
140.128479
157.578522
163.876373
148.587906
133.987183
142.755066
173.475098
132.358139
141.546890
129.668808
151.486084
151.857010
123.750961
128.269745
148.856186
156.133575
146.486984
125.862717
152.183075
146.425476
130.733444
142.980896
126.645500
127.674126
149.721100
140.067368
124.491882
137.028214
152.694382
155.596725
137.238144
138.493362
149.092987
-11.495381
-0.633965
-37.421429
0.281160
151.097488
22.871454
-28.242271
-22.672655
60.313599
139.668869
145.933731
158.223404
119.797089
140.059067
171.012054
148.553925
144.236710
155.954361
165.506912
141.885468
139.203812
164.895538
146.543533
151.023956
138.254730
134.669113
-9.795467
8.712058
-30.575279
-10.890956
148.285629
108.792122
150.788834
147.587601
178.232407
138.826614
179.015823
146.319534
138.281464
141.170273
136.979843
132.763428
124.721504
158.718445
143.135056
120.057411
24.697725
-39.652519
24.443005
158.207108
142.796219
175.983414
139.450577
5.329214
-42.307281
-21.425980
-7.262256
25.889374
4.285051
-42.719677
-22.366625
5.426250
132.580048
138.144073
-26.126431
125.574493
138.625076
171.907211
149.575638
147.739243
-24.111237
11.896961
-40.203167
23.095934
156.872467
156.112366
171.800720
143.064407
122.450203
146.745483
171.031204
149.532700
114.822601
171.422134
129.623154
136.831146
133.200989
137.513123
137.213913
157.970184
145.931641
160.295654
178.002258
137.832275
-44.978554
161.816772
153.456512
142.515991
145.058380
156.406586
166.882782
150.000427
144.546738
114.631973
142.073029
168.206772
139.499268
151.198822
141.947662
150.238541
169.298798
159.928482
173.614960
149.308151
161.232773
143.010788
173.744812
143.356567
158.550598
126.266220
-156.393555
168.673828
-139.821747
44.926189
25.510502
24.773172
-3.082864
18.730635
-156.420242
163.119537
134.349930
138.393799
162.317902
120.746811
128.214401
-22.774702
34.687950
137.300308
109.564903
168.259872
151.641891
-33.240788
-36.897034
-48.868851
-20.314791
-46.873028
11.489964
-34.320675
-8.228959
-47.786583
-25.246014
-20.949066
135.556534
148.657059
126.521103
141.018967
149.571640
149.684937
143.595123
105.376030
159.964951
128.288040
-17.163206
7.387800
10.313186
-6.112824
-22.474190
7.212269
-17.859343
-40.158028
2.659842
7.421824
10.306277
-19.526508
2.332464
-13.834855
-12.798833
-13.150623
153.249313
122.226776
135.289719
125.672401
145.088699
153.110062
155.719208
169.568024
141.268112
140.308685
158.366028
122.571548
143.066177
129.369339
137.739410
154.589310
139.868561
140.143524
153.535446
156.121902
-15.027317
-28.974224
-44.120148
-36.169193
-18.338585
-7.387986
147.060898
157.923187
159.700760
160.835831
173.871826
137.386856
152.266342
149.621155
159.964432
133.096313
129.338287
143.547653
156.704926
134.744827
-39.672958
15.002061
153.832062
141.266632
163.698944
145.226074
157.201431
132.218658
134.041153
153.496765
150.201660
132.481689
150.093185
143.211975
131.281235
120.285225
143.091354
137.294083
149.445007
139.110443
141.513412
129.746765
154.599350
-177.557663
133.515121
123.769676
141.930984
131.531631
40.932262
154.936478
136.754684
133.539139
148.535629
134.627304
143.108597
150.998688
155.232330
149.847885
139.823395
6.289492
14.074410
17.846418
-19.249516
-43.885891
-41.434399
130.536957
136.340302
152.339630
141.854630
165.319931
131.927750
149.882477
135.509018
134.545288
142.229996
152.381546
-163.974670
-43.170296
166.099487
149.453827
135.409149
142.885162
151.260376
94.596375
176.960541
147.819275
152.884308
158.139465
169.218857
157.358124
136.688782
148.699432
162.791138
153.850632
147.055710
124.662788
134.083878
136.210785
157.910233
-54.853672
142.447815
144.864517
147.519882
149.611740
164.274780
169.554733
169.219666
135.690704
-19.223282
-32.069016
164.470871
134.436508
18.899973
135.378220
145.310089
11.796803
-38.323215
-30.130260
121.573250
127.902443
141.184586
146.601212
151.170547
141.396439
146.231857
48.489891
12.291815
5.550579
-26.003595
145.843750
145.614151
126.527199
163.662201
156.048218
154.744293
151.317429
142.629227
129.421234
150.146011
128.584045
138.807007
136.848450
140.484192
121.746773
135.097717
138.459457
131.677811
82.096954
-157.406189
-58.278339
-36.696999
153.153091
170.343384
152.525879
162.198441
159.833847
128.778305
153.385010
144.321732
146.702713
144.931152
122.503235
140.486557
144.701614
159.048767
143.654617
149.419952
139.898529
159.659866
146.673264
126.171906
156.348389
136.460022
136.951096
142.871292
166.110275
116.332542
172.000793
155.046951
148.788925
119.056259
116.984291
-42.726559
-3.455927
147.190887
164.099274
137.637161
129.366425
152.831284
-9.192080
19.304426
148.152832
157.377441
151.480331
139.471695
132.753708
122.462509
19.315569
-19.133921
13.771015
-17.615213
173.400070
116.335815
139.434860
132.719040
148.911652
139.270630
138.433197
139.382080
130.490189
5.475539
-22.967031
15.666753
-22.428719
-42.045525
7.202332
-49.473942
-46.401081
-10.928721
-34.647923
136.449310
156.360977
145.218658
147.547577
136.923508
160.923843
-159.875153
160.489304
135.035339
157.071503
162.411392
149.703827
146.844879
137.223816
126.812508
152.914551
146.305344
128.671570
142.731552
144.090286
107.689667
164.148254
132.782974
163.713776
121.588150
145.838745
142.907059
143.328796
150.108643
146.989731
150.055252
157.994858
149.033707
139.510391
154.349106
-51.087936
35.084522
-38.343170
-40.009327
11.457843
-8.425620
19.638693
170.952011
140.637909
147.348083
165.083191
178.701843
139.275940
122.205002
166.817764
156.842819
144.106430
134.480927
153.304108
142.278702
144.617691
154.631775
125.851135
136.430939
132.940125
171.554626
145.149887
141.575928
152.209549
122.217186
176.105881
137.300049
141.285034
138.015778
159.595383
48.390778
-153.590927
-172.175385
118.945770
137.511566
127.764435
140.044266
137.618805
141.520508
140.327881
-2.729934
-2.379568
-45.616802
-30.067358
-29.096140
0.104678
24.194225
-64.295273
-47.685841
-25.109106
-40.716248
-42.352413
130.417572
157.398544
135.809982
153.013153
147.999863
152.056976
155.218414
122.705269
144.610779
166.028564
148.448303
150.622833
163.590851
142.537750
121.882179
150.658096
140.300980
138.484894
163.492767
144.058044
153.442505
161.382996
131.183655
150.364059
133.317535
137.340576
24.494453
30.764662
-166.288910
-165.069763
44.735653
131.521698
148.126022
162.489594
171.931030
139.361008
138.317062
150.453094
106.274422
155.918518
156.910843
150.111618
128.802567
147.702942
130.026917
-175.379364
98.481171
144.079117
160.537552
139.432388
152.198318
151.265137
133.201553
135.349960
148.389526
149.558655
168.472153
151.330048
-176.183853
144.370148
143.277802
144.647888
149.640640
142.984497
150.988342
131.213715
153.953384
149.755554
142.317581
151.998184
161.503098
141.545609
145.591599
158.894623
123.745125
130.018845
154.584808
146.701523
148.893204
149.626312
139.882675
132.419296
149.888977
167.527512
156.410019
148.876038
155.538422
158.685150
168.078003
-2.590650
11.254051
-24.593309
-48.402065
-32.273968
43.159760
-27.669928
-33.908009
149.891907
115.147079
152.918045
133.406937
140.880875
125.070343
137.412750
157.047577
140.135086
164.621841
138.674683
105.081474
160.512024
144.154404
137.927353
147.504272
161.159592
-0.132704
11.314960
-0.882709
17.228542
-7.990726
15.623201
-49.160114
132.549591
138.975388
8.595005
140.931671
155.894852
131.072113
127.600250
123.633301
123.358376
169.101013
140.765839
167.315094
148.656067
130.357132
137.113861
152.408615
5.393105
-44.590664
21.680668
164.262222
169.112000
141.202545
175.612015
161.427689
175.911346
152.849564
143.470825
141.065048
-139.649567
134.283997
169.943283
-21.394228
-23.848909
149.710968
138.222931
137.602325
158.684296
163.074982
150.892151
135.070282
162.382446
-23.229265
138.386246
120.009232
150.312027
135.794037
139.921997
139.913132
159.553223
136.502960
172.227234
140.298279
151.096481
150.593567
147.475937
119.207504
159.333755
20.373043
18.579338
-27.082386
-24.251776
10.244650
4.217097
9.495790
-22.724648
-23.759811
-21.284622
165.762405
164.084564
149.378479
120.338554
133.988388
66.632927
8.646882
1.363292
125.764618
-40.911594
175.100388
142.398132
150.085663
105.427094
-10.129625
154.295807
143.652893
140.520905
143.611908
139.555649
144.247131
127.913887
157.947311
147.686264
167.040176
140.176041
155.799103
158.598541
139.544571
135.892227
167.477844
134.843063
150.226776
132.419632
147.041779
143.587936
164.329590
149.099518
130.606705
130.291473
149.904999
154.452316
145.560333
162.970276
137.036316
151.161041
141.506454
138.166611
138.006683
145.383484
142.015915
146.647537
3.634049
-16.563055
-36.741192
142.069443
146.748840
150.878372
154.555954
136.052078
115.838524
167.714859
145.787079
121.969658
138.466324
152.444153
155.417465
152.579376
-2.721173
-15.305333
0.744410
7.478766
18.419062
-0.589503
21.419857
-30.756504
-2.720669
-25.179031
136.522308
27.287527
9.391093
-22.029415
8.880909
17.093586
159.325043
154.710648
-16.860943
-36.732906
40.874245
158.683243
137.489731
145.197952
141.427505
145.136246
84.357208
-3.688120
21.402185
-49.049904
28.986004
-49.671272
12.898027
145.339020
165.573318
-49.966038
-41.464710
3.457740
69.642204
-21.840658
6.264973
-47.504654
-36.848179
8.802634
-0.052339
-45.449409
25.010900
-29.135414
150.866043
175.585480
170.956741
121.303497
129.701385
147.811859
160.859695
171.647430
123.933693
163.134415
138.157684
-167.922897
121.650719
143.488998
134.657684
139.091080
122.877174
137.250015
-37.693527
22.530502
17.097813
6.343688
23.038509
-44.963264
18.321581
-12.739547
136.393646
123.396172
155.668884
153.839951
156.060699
142.512680
113.490173
149.494919
154.447464
138.410721
160.780014
148.666077
171.511902
-177.486328
124.259750
127.031265
174.775162
114.138412
151.887207
140.165085
152.243637
149.755600
142.598373
136.702896
157.695923
147.714066
6.596298
132.133881
157.332214
142.051132
142.289734
162.258636
172.146835
-175.028488
138.162186
141.573425
141.058594
129.999466
134.536987
162.120773
151.952957
144.661118
127.743958
129.404999
159.449493
8.854124
30.265984
12.577018
2.322457
-18.331997
-18.940132
21.292728
-3.348546
0.169020
-42.841492
-15.071628
-40.635578
5.038356
-18.902733
-7.502501
-29.037216
-43.238571
-32.987751
22.286253
141.560867
145.211594
133.444977
-49.288048
-65.651833
-38.434692
-34.157158
131.670715
164.726288
165.489944
134.640900
169.310089
137.792389
150.400558
173.981674
129.804138
144.049667
148.997650
157.037918
153.854111
149.512115
13.762835
103.021576
125.308655
156.884689
137.779465
141.279755
136.635223
135.582901
177.531128
123.864029
154.607040
132.251114
139.680725
156.474091
140.394012
162.399216
136.984375
155.892029
137.421646
153.901291
139.113953
162.839783
136.190506
143.337112
4.036141
-38.402885
5.800086
2.416461
-42.066387
-2.614042
-33.901928
-18.151941
-16.296736
-32.626160
13.509960
142.029434
117.316742
141.642929
170.340851
136.746155
-10.397446
3.243953
15.018200
-7.808764
-11.784719
-2.874125
-7.725095
-41.701393
-0.865698
-40.964787
4.397346
151.682617
154.299667
158.214966
111.324860
160.185959
157.913849
154.237869
133.039841
168.954102
150.456741
127.260170
149.255798
148.210251
145.144073
134.880005
124.155991
148.067841
151.730698
136.549240
114.480270
140.602234
-53.617962
-5.584266
55.788330
-17.473419
-15.952254
-53.120911
-40.906269
25.966610
16.630154
-20.507774
-18.208670
-40.839653
-1.448614
-1.433267
151.547623
132.941208
142.095200
136.651566
28.644712
34.252193
30.777094
31.464582
153.825912
156.488831
140.449921
-175.728943
118.147774
-161.615219
142.234802
154.735138
162.202805
125.453865
178.614334
155.491013
152.919617
172.148071
145.137451
143.022430
172.138031
149.782486
152.135818
132.266907
139.296585
156.677124
130.165802
121.962723
121.529633
132.714859
145.104294
155.062225
146.314972
136.164337
143.884628
137.802628
143.595718
151.684921
168.884644
145.708786
140.949448
148.618759
146.845184
149.937027
139.738708
162.400513
172.980362
135.626984
132.961411
165.371506
169.872147
141.811966
116.367897
176.896255
137.823105
8.788027
164.306412
138.678726
154.476181
139.676514
154.575790
131.771698
142.472824
142.967728
156.772675
167.331039
112.203186
145.624893
126.453033
132.951721
-44.118156
12.629309
-31.047508
19.036474
145.688751
138.957230
141.498779
145.781845
-42.031609
138.978958
16.236980
34.226372
136.474472
174.640823
69.466469
158.186737
150.279068
163.642517
164.005508
124.003746
-13.868548
-46.438828
-43.787636
12.173331
-24.780491
173.405151
151.658127
164.834442
155.568649
145.182556
135.112762
165.981140
164.943573
156.939972
170.097061
119.827209
152.727615
175.171875
156.514297
132.552032
-172.219025
-0.417778
-2.525612
-18.659325
-67.322540
-10.323977
16.170601
5.176762
171.821503
-42.281971
-38.270138
150.640381
135.012222
132.406052
142.369171
134.618927
125.830467
147.302902
120.346397
170.547546
144.200333
161.402557
126.216629
146.970032
125.115791
165.935608
135.113083
155.065994
123.185867
150.061737
155.683044
138.507111
142.310242
135.363937
152.763107
150.972549
138.208420
152.580658
156.748901
160.695480
126.175911
145.736450
153.072601
159.571396
152.337036
143.475388
133.852112
151.279633
133.025803
150.260025
149.186569
132.957748
172.068649
121.253021
108.003510
132.730042
148.958450
156.100525
147.697418
145.398758
149.509415
166.887619
156.333755
110.699707
169.282257
128.376678
148.106079
104.000221
137.049896
162.073547
151.998688
148.159592
162.371231
153.698608
156.361404
163.738892
137.731201
156.103226
131.235519
173.483337
114.060379
128.547821
127.927063
134.912964
134.086777
117.566772
-143.595581
119.659401
146.909973
117.129364
100.778503
-3.906003
-21.504028
-55.694035
-8.239594
-17.775311
146.376511
145.696854
123.104851
144.178986
163.262589
150.601669
131.868683
147.130432
161.988937
132.014755
146.321625
139.682846
166.588913
151.064499
133.029434
171.014618
148.360519
161.233765
150.140396
11.799358
8.700755
-15.378943
-14.703591
-8.869730
-8.594936
24.818384
57.547531
-25.756907
-29.056778
122.213486
-11.320407
-8.524887
-21.824799
-28.049334
-0.019782
-11.729125
2.107008
146.049347
-28.973026
-109.417343
-6.577631
-17.241486
-13.995637
-37.060505
9.943919
137.627289
173.640869
129.035904
169.746826
164.690948
152.247925
123.457481
142.754303
148.010544
151.486588
137.500351
159.027542
136.413116
130.987305
115.946022
162.448471
165.225922
-1.784215
131.554489
157.288498
122.141640
137.496887
139.833130
155.855515
165.413574
135.790543
114.041809
157.552673
135.976227
157.862656
153.951355
137.058029
113.659637
121.645172
156.404022
1.805586
13.449144
-44.253033
150.732834
97.475327
157.480713
134.971588
144.210770
96.903389
161.566193
157.897537
153.271957
20.442257
128.475006
147.919006
119.697258
165.779617
106.921944
143.649628
140.303818
161.948059
168.599213
112.492180
148.037918
141.693375
137.831985
148.013504
148.497070
25.176680
-176.777466
31.815447
-138.842621
168.609482
134.695969
-173.779327
156.480743
-173.692261
177.065140
166.552460
53.574158
34.274498
138.770401
141.515533
130.699219
151.458267
144.545975
157.267456
137.786041
136.761429
148.106873
136.084320
160.033691
143.524490
153.349030
161.961365
142.822250
146.247086
170.097275
156.756042
143.133911
-1.409866
62.336300
167.916824
139.418961
135.901657
159.468384
135.458069
154.584976
154.227417
174.853302
137.353058
167.667160
152.094452
115.023399
159.217041
146.683502
139.952286
128.011887
129.692719
130.281128
141.559402
143.311081
131.323273
145.234726
138.225357
-46.508125
26.639334
16.694353
8.182133
0.305187
-20.747805
13.113074
-26.876451
135.619736
141.734726
129.612579
165.847794
138.041443
119.498962
146.197968
146.037766
140.935562
152.350067
161.677811
163.759537
140.803802
174.916153
126.523705
149.029587
145.208359
133.286087
6.836412
-19.293854
-16.786642
-34.552330
-5.550508
177.701935
126.386345
140.712677
131.338333
109.208939
140.800919
172.496964
157.669205
125.490433
137.178360
144.688431
129.046204
131.579269
153.590546
162.125031
157.422989
157.548798
137.239639
122.593040
150.015381
149.335800
143.010773
122.418755
166.720169
143.477356
146.835464
151.872375
148.351196
137.864288
150.768570
139.075027
147.678406
147.757935
165.024948
142.598190
139.632568
141.972137
151.984818
178.046158
141.433975
161.287811
150.075363
134.226639
174.039368
158.897522
153.512939
126.423927
133.044861
140.413834
156.375992
157.321487
149.339188
143.864899
148.502350
147.369507
155.921448
149.175537
156.581482
112.535286
146.932816
134.120728
161.711899
148.526154
168.923294
152.952011
165.349762
146.887299
143.222549
163.456863
174.927658
153.184097
139.910324
150.825989
140.032394
135.017303
116.039787
122.034248
140.273315
147.103531
-175.895248
162.674500
134.116470
139.199844
151.526443
149.260544
161.090240
154.220062
124.843925
142.902679
118.754883
12.942169
-45.438389
-34.300293
-16.605339
-39.153316
-1.115749
-35.754574
15.144767
8.308227
-39.626217
-7.841898
-27.010565
18.926416
-37.994884
-38.184189
-45.985874
148.128754
143.971817
142.633530
153.946274
120.554939
164.265900
121.848206
39.809788
-6.829063
-13.110213
3.021548
12.950660
-28.595425
-20.037619
-5.680202
-38.709030
145.726578
140.507034
152.133057
134.257446
-7.044977
-18.221191
-44.903049
7.217625
37.747643
-11.515807
-2.499828
48.351044
67.824585
-169.518616
-158.099030
-174.749268
154.540771
-164.653687
24.247145
139.778793
-147.454788
-178.656067
170.895538
-136.730850
141.997391
148.686508
144.329407
151.699768
142.200180
131.895264
122.343819
149.107971
167.597076
135.979492
156.036850
-14.995872
-5.985989
-22.580139
-24.011360
16.151081
-12.722113
162.272583
138.275528
158.894653
164.370972
135.869461
142.268768
133.719879
145.517120
149.219055
158.405655
142.834305
147.877869
170.957352
125.973328
146.070801
-4.131900
-47.396358
6.255358
-39.404114
137.425003
171.109833
114.104958
114.431999
147.926651
108.329659
153.717758
164.783066
137.294174
161.018295
155.746719
144.312958
143.445801
129.285797
134.750656
125.665314
157.014313
142.388535
175.997269
141.644897
152.879654
135.416763
113.860382
174.138931
146.556564
120.254341
143.609802
170.540054
128.293930
137.812500
129.469971
164.829742
156.923782
141.766495
143.430328
159.503952
166.219299
166.714355
122.133408
137.704727
144.259598
145.409241
128.120148
141.285217
131.419327
-22.328217
-23.462210
-22.612722
-34.487190
3.916067
-30.272551
-25.258205
33.615643
4.030169
131.845764
165.549179
125.182823
30.546162
0.557429
146.783554
7.349002
32.276993
146.615814
136.130585
134.616989
146.056763
116.648643
161.566696
139.217331
154.188568
150.405106
144.576660
159.569153
147.079926
135.778824
145.176178
-140.263199
-3.500397
22.409018
-20.452480
-43.593826
-28.620197
142.895737
31.869354
13.132043
118.785370
143.038116
143.024643
133.453125
141.602768
152.424454
114.831459
142.283875
151.401321
169.964600
165.771011
163.551910
147.464584
144.533920
154.678009
146.190384
148.394592
153.459351
128.903320
151.043839
130.587967
151.790283
158.263931
144.654984
150.528671
151.949234
170.284348
153.162415
-34.718910
19.743280
6.702531
48.712437
3.792766
-9.303370
-44.504074
16.341873
-3.149705
-24.955463
6.744477
26.059538
-10.516832
-14.181360
-26.019949
117.247894
145.670212
179.273941
149.785233
157.647430
145.344757
167.564209
111.335686
154.271744
145.787384
147.976593
165.599701
122.557762
121.751801
135.948380
24.974390
-23.330729
-47.074680
8.076012
-18.620089
-3.437921
0.150658
8.824254
-64.983536
-24.940769
140.317398
142.758667
144.313416
148.307526
142.159119
132.698090
161.468353
155.601120
142.382370
161.074600
136.773865
140.516632
142.304947
160.021637
-176.162262
166.689880
158.413727
159.509064
116.549614
-34.808853
156.224701
152.598953
149.843369
-6.670415
-18.368399
35.648117
0.654318
2.227741
-17.172613
151.283173
140.101532
10.509908
154.397629
159.027756
166.281097
143.722717
150.409042
145.867996
141.922150
120.278175
148.178864
132.156647
5.043797
161.914581
147.781326
142.558395
177.905090
131.832596
119.158600
162.071777
107.586487
161.402008
142.305878
142.807434
138.848969
151.772476
127.159729
142.407745
131.575851
139.051971
152.512650
146.692459
-174.726257
166.511047
139.936279
136.621872
128.632339
160.025284
150.017593
-151.207748
-128.995544
57.114578
3.213880
42.996128
149.730331
146.906143
164.057449
151.745300
165.817566
134.137573
156.198532
154.171616
-48.502789
5.776314
-44.467403
-42.236988
19.145191
-3.795708
-3.867866
161.056870
143.513504
148.701447
126.492172
124.803596
155.677368
176.704132
144.675476
138.340942
151.780579
-43.003677
-25.812664
-58.416187
-8.919670
-19.988384
139.315475
143.060104
140.793610
139.790283
152.690613
141.879745
130.059875
146.868378
165.370834
139.390442
147.917053
140.012573
107.731583
144.193451
124.552986
140.716873
167.110657
139.203629
145.684753
129.444870
144.275116
168.912109
139.683990
169.347092
173.348236
142.502594
153.740753
140.329803
118.478584
155.544067
148.637482
164.976837
131.500977
132.861588
139.664383
134.775604
158.357224
127.617294
147.137207
174.114716
108.574249
148.681564
137.173721
151.404037
139.360260
139.484985
11.217629
-34.204029
-0.184517
159.882782
121.269127
154.630615
148.115616
157.877838
141.910858
157.216156
166.457932
127.334335
148.869293
127.063110
140.392365
-40.721142
-39.868614
140.496170
172.560440
148.047653
152.195374
145.344864
149.092041
138.767822
148.425812
151.356644
134.135178
-33.913383
-38.246250
34.864243
13.181046
-0.163129
-9.637840
161.520203
131.762558
156.362946
151.324783
124.919289
103.692863
145.867157
141.165451
136.750610
148.945419
-41.058830
150.597244
137.649658
135.048035
131.272491
159.993195
164.129211
122.140495
-117.756386
-7.264309
141.709915
137.617874
153.777802
156.721710
139.999908
125.991493
128.553360
162.369598
131.800339
136.924057
139.138138
-179.424927
129.030151
142.353958
128.793243
148.235611
146.950974
134.570633
175.517334
152.409439
129.847107
152.074371
136.258057
123.878273
140.108307
124.969437
-167.432541
-173.168976
104.006462
126.952347
142.634293
159.875656
132.582947
151.086670
121.021385
148.305130
149.191559
-27.179405
-44.197857
-54.123684
-22.296862
-34.212399
4.497189
-37.616203
-55.082119
-4.199506
5.515762
-18.643595
-18.863743
-1.280236
14.323060
-35.274307
5.866282
-7.628923
139.817688
154.348419
126.896942
127.872940
131.442749
136.971207
138.994537
143.951935
159.997498
154.055954
130.634491
155.437088
20.688515
21.997936
-8.846666
5.924568
138.050430
134.386047
146.404388
150.772842
146.348511
155.384476
124.346443
144.459747
158.721893
116.775589
158.665863
157.596817
128.704971
167.029114
128.086945
13.675225
-12.228499
27.736336
-13.838426
-4.302840
-26.296057
-178.512054
147.773758
118.163116
159.293671
144.335602
156.554977
161.393738
143.633560
153.836761
148.468353
153.593002
137.337509
150.612793
140.058090
151.246552
157.515350
127.293488
115.723480
156.830139
150.372025
-43.482838
9.911314
11.967541
12.737782
11.752604
-45.916050
-3.914366
7.896103
-39.180687
-35.398548
-32.622276
-19.020363
-2.465533
125.776917
154.627792
112.410355
165.545959
138.639526
151.655258
129.175583
145.525635
137.952072
172.803467
139.595123
150.472733
152.067566
131.075745
170.437363
141.185806
138.919403
142.957001
158.107941
128.353104
156.612122
140.256027
156.021408
134.095215
124.203461
133.845703
171.521088
125.317543
144.861099
141.481842
138.648193
126.204269
153.343979
159.239456
148.652939
163.634094
126.269287
-33.915909
12.134027
16.656540
8.753490
14.563901
10.055160
7.141332
-44.917976
-18.318396
47.553925
15.530604
-36.128223
-34.367714
-1.840050
-5.149020
6.833916
-31.964581
-40.173603
4.593759
-4.661612
-0.701929
-38.724548
-34.210438
110.050560
11.453183
140.364334
140.850540
153.224472
161.240662
150.219040
155.673599
135.948563
110.826324
164.011093
163.337860
-175.412292
134.348450
140.812866
139.641937
132.816330
-172.216248
143.223343
153.428406
146.905701
147.312485
151.519653
132.405701
144.750336
-95.802933
148.024048
67.725609
150.987274
19.737225
-9.436568
3.304464
-12.930239
15.681541
23.115417
159.205856
161.354767
134.632416
157.921875
147.916092
144.226898
127.590607
148.473831
162.262894
24.809782
-140.568268
178.078369
-145.056107
-145.965485
-142.418137
26.776320
164.484558
110.420418
148.495255
149.577652
130.579193
133.071930
147.388855
142.245041
146.210388
160.994568
167.594910
144.516830
135.529358
135.513016
152.166214
18.324165
161.161697
171.212860
34.475353
144.293167
-23.992586
-20.367283
-41.301357
145.680481
130.335815
140.022964
149.774429
153.758621
142.511978
132.241547
142.845917
153.091827
150.187088
124.443939
140.587296
145.895660
148.218887
-173.956406
140.945938
160.747665
145.143723
33.756397
-7.468816
5.471923
-9.751085
24.410210
-43.579018
2.557343
16.014526
-4.997908
-19.598526
-18.574257
-23.612291
16.312086
5.906210
16.506861
146.784637
152.460388
166.432755
149.921860
-5.310834
-39.829239
-25.866894
-38.178814
-6.973923
-34.062630
152.500000
157.931259
167.517395
124.214127
119.064110
128.953506
11.691435
150.097824
139.123138
158.401886
146.215851
122.242447
179.477722
171.371902
118.371956
149.859024
145.387024
121.321175
-33.451653
148.146301
155.337677
158.207657
51.671997
-153.720169
144.119064
154.955444
126.798767
30.539370
25.151709
-171.020889
70.379128
120.376122
152.040680
-8.254046
-38.272171
8.531198
-0.397128
18.830919
-9.549172
15.933531
-43.443634
-50.970573
17.976994
-178.298645
124.060463
146.055115
140.907410
145.160797
131.836655
155.107361
128.202957
150.455994
150.013519
63.945339
-132.012772
158.548782
159.797379
0.390671
-37.311501
26.379290
135.908005
129.388474
132.652115
131.857590
109.778671
167.178268
163.188614
174.459839
132.434433
161.103607
138.036438
145.407700
122.184021
171.004974
140.745056
152.156677
153.795929
148.345642
179.365097
145.116180
135.787811
141.718964
153.863602
129.524933
135.108215
163.890839
140.366302
6.353200
62.064907
154.036484
136.609940
139.714462
145.132858
155.705734
121.744560
126.622742
161.650681
154.461639
151.518936
131.867233
141.327454
145.646881
151.517319
128.542343
148.847046
142.744507
140.555435
129.239624
139.094559
145.933701
155.143112
148.637146
161.644455
139.413437
120.520515
128.775238
110.007439
162.704086
137.436111
156.280991
167.143784
158.524429
119.453049
165.120209
126.557648
158.115921
158.873795
170.484512
155.217010
134.947662
159.692963
136.021408
13.733520
-43.441521
-0.991698
11.859348
0.216705
6.851573
-17.314201
-25.935074
-17.882299
26.975374
144.928436
150.253082
145.959885
130.820267
143.356400
154.408401
126.474472
147.972488
151.080154
171.064865
133.200211
125.465950
149.831787
140.918610
148.492126
141.300018
150.631622
165.555359
134.357422
149.849609
133.459000
155.087204
149.421524
77.795685
145.973984
123.215004
153.439957
137.015518
140.443359
153.555145
140.917450
120.194054
146.535492
137.059830
103.474136
164.385101
129.462616
179.848038
142.921967
-144.226913
154.347076
149.241379
136.439407
155.877350
156.352783
156.432343
156.585144
157.969666
164.207733
138.581848
127.908165
129.743423
148.928848
145.482178
147.633804
148.895432
169.727844
137.789215
154.517380
127.276360
146.917007
121.357292
132.906021
155.034271
150.801666
146.987549
139.217529
176.310974
14.980448
67.621231
38.963634
134.166901
147.279831
137.145828
122.427025
143.628952
136.425018
137.930817
114.913170
173.466354
159.669296
116.975235
163.317566
128.169983
109.406097
151.225266
142.215424
115.497208
151.666077
161.666824
120.190926
112.929520
136.181992
122.003975
134.541016
-5.281717
15.667335
-23.398008
-37.674217
13.216299
15.078403
-115.953400
149.823929
132.092560
139.784958
132.990189
122.826973
143.067154
142.035477
87.217125
144.437073
141.598541
143.016556
144.214218
26.459490
155.146606
179.189865
155.444031
145.701935
159.356766
-179.409500
152.248672
-42.473522
-8.715327
-4.037402
176.735641
138.568069
161.195984
160.979416
156.600327
166.762451
168.397247
146.744324
150.259949
150.715897
166.027420
105.499878
163.970749
-169.538452
109.119667
145.535782
152.268234
139.980453
167.491409
128.076126
156.113480
145.722977
122.145554
145.626282
151.505692
148.490250
147.130005
137.397003
176.328995
117.301949
128.904648
162.816727
144.396820
156.994965
134.355087
130.041031
143.254395
132.242950
145.540634
167.635147
134.481247
125.958191
169.386292
145.238403
150.306808
145.566711
128.260223
155.541840
-177.805542
141.837997
148.920593
140.860672
144.417404
121.965523
141.700348
133.760635
-41.829765
-18.947948
-47.057415
3.550658
-22.262144
11.927504
-23.017166
140.989380
143.537094
85.224594
51.426075
25.209051
-160.505615
-138.220596
-143.718628
-176.580399
-172.530655
-150.623505
-148.462845
50.556232
25.419064
19.457291
35.336845
133.316223
140.082504
-175.615036
131.404419
155.086182
141.643219
143.884216
153.811630
169.312759
177.322769
139.337280
144.483459
141.314926
153.191513
167.217285
104.612778
136.486725
158.237000
157.633606
150.362976
139.781082
-13.097530
11.297976
-47.150585
-7.298341
31.115677
164.087906
152.680267
141.782135
130.953110
148.718140
129.319107
130.844391
140.867279
165.603088
131.972031
139.339264
164.949738
-128.363159
170.600571
164.168716
162.613861
126.807182
113.637802
135.199127
150.364731
144.157669
130.062332
142.337814
161.832886
106.386436
168.103088
146.617737
111.132866
152.625824
165.732269
-36.654369
-150.384964
152.823303
153.978195
146.343811
155.731415
127.339973
139.348114
132.162766
150.147141
145.599625
151.245850
162.713791
160.310226
140.182312
152.701096
37.057247
165.811081
167.484390
144.138397
137.371521
66.360458
173.775360
125.742775
171.962112
-36.746632
149.129440
169.769287
145.692184
151.503342
136.767593
133.499313
150.059387
136.856964
138.537552
139.946686
139.119171
146.029129
149.789978
164.250595
158.025681
133.134949
136.728683
138.770477
141.206726
170.688492
141.229065
132.252991
147.303818
-39.126129
19.126833
24.360424
135.052490
140.864594
158.149261
161.829117
141.055695
144.195236
144.038681
124.972839
161.231369
151.574112
124.400253
143.661911
167.124084
146.963257
157.184479
-133.561066
-0.000000
139.625656
139.989014
151.453415
127.994461
166.366470
135.806076
149.791443
146.889618
-134.553940
165.696503
172.473495
34.071541
163.092865
142.983582
172.575180
146.221405
148.508698
142.884018
139.258987
20.324408
13.913244
-11.744705
-42.566227
-9.981287
9.552363
6.555742
-34.193615
19.284737
133.458801
165.237991
159.607239
131.630310
151.277222
150.844452
123.158150
139.450897
179.269363
131.775421
146.621567
144.991257
-179.462585
141.541901
173.623871
143.830368
156.748703
110.502998
145.222107
142.467575
127.964188
149.515045
-140.148392
13.400885
-22.266886
13.863105
150.017502
138.818161
139.780472
-4.312661
128.473846
162.098404
-179.470276
152.863846
146.595276
152.693359
128.595566
169.777863
158.955719
146.137985
143.005997
128.581299
156.844193
148.449997
159.559021
158.135513
128.408066
155.225876
155.711868
169.515961
150.151154
137.558807
158.619446
136.873947
173.605057
-130.919571
-38.831985
-12.203983
-18.820105
-8.127819
27.841963
23.337452
-21.934969
-49.712307
-8.296968
14.474077
-3.380493
-7.786009
-23.620380
-39.814449
-46.477703
142.891922
145.827301
148.095154
135.124466
125.605286
144.549500
129.893066
26.739859
28.577110
14.465534
-4.778769
-1.013363
15.216536
139.627243
149.068115
143.629028
153.360962
136.685776
143.203812
148.452820
150.976410
143.097824
139.948593
118.988762
136.803879
163.214554
153.052155
142.568222
156.284332
153.225998
142.833298
146.895157
143.995560
128.925858
150.096375
158.419617
-3.059791
54.519218
-18.518372
-3.974438
1.683769
140.274704
140.831070
74.381439
-44.141216
-36.795712
-38.993690
-36.846985
17.030312
-18.953932
3.530917
18.127228
-1.741025
17.382278
47.401234
19.328491
-14.721625
-30.427706
-37.829845
15.128904
-41.978756
-1.923052
-16.181158
-11.543725
-3.232890
15.128498
-32.363697
-29.921122
-21.804203
-35.150921
148.816879
151.921936
145.342255
134.312073
126.304970
144.596375
131.766693
134.401398
140.811798
153.808823
144.886627
178.843430
133.895905
125.137108
-35.844234
0.542125
-14.693995
20.226133
151.191681
149.955505
132.146149
167.263947
172.455032
2.711516
7.154671
9.033244
10.733995
-17.802696
-1.162474
12.112010
7.185397
1.537479
23.542150
-1.989775
7.842800
35.651981
21.577425
-7.710270
-15.050850
148.993286
140.978104
144.078796
125.115837
152.824142
164.023361
149.430878
158.494080
134.832901
126.394432
162.117447
169.725708
144.534119
155.403275
139.019897
-22.380890
46.172409
37.075764
145.511017
138.626419
138.067123
86.957062
-176.321594
123.909569
139.123077
153.594498
167.659149
158.861572
150.737793
125.405014
126.933510
148.145233
173.650803
129.010895
152.366104
153.034149
164.850479
155.623444
145.831345
141.196152
169.087799
167.648026
150.184601
-14.774561
-5.155522
41.647430
159.016891
171.839661
121.092636
118.363678
141.661926
139.891449
167.010559
81.539665
153.087173
131.236435
144.735901
136.903320
151.944046
128.857300
145.261475
117.681244
145.572784
151.807297
165.066406
-0.837434
-41.500977
135.981323
147.754257
158.676895
128.839966
145.544144
160.100510
156.578690
164.254532
156.399643
-178.450836
133.171692
144.320236
179.372849
167.217560
148.941986
138.815460
139.822021
150.123581
162.518341
146.856079
-8.279579
-39.928165
-35.400631
164.899765
110.184669
138.752304
146.448944
177.514130
156.753998
144.225922
151.928116
165.219604
164.197891
2.660504
13.662827
159.515915
118.377373
133.822021
91.507561
159.547501
107.076408
160.211166
162.105927
140.982086
115.387390
145.634094
113.709587
152.261383
109.063240
127.535416
101.269806
148.372574
147.771515
148.934906
11.492331
-6.340195
10.061495
-17.683372
-20.939503
153.501770
143.057465
167.604538
140.524017
142.280899
147.458389
-172.988724
146.330490
135.441208
145.302567
155.785568
143.308090
151.328384
129.646194
134.078094
127.338669
158.341736
168.386429
43.672112
-29.338526
33.899132
-40.450817
-29.632750
33.460991
106.489937
162.903351
163.789993
72.685425
168.934830
169.057465
145.153061
145.309647
153.699677
154.772156
139.662857
139.766052
136.020569
121.711464
124.007965
139.752655
140.657684
167.595215
129.979797
118.879066
150.897720
141.988403
145.505783
155.973434
133.809525
132.831375
142.900833
122.309998
145.658554
144.049850
149.184708
149.396576
150.568680
148.389282
141.937546
154.979202
-39.662392
-24.994070
128.692749
129.783401
-0.282549
0.128204
168.162552
171.078888
136.468735
141.561813
145.005142
166.613037
128.952332
135.109665
165.753937
156.219009
143.414062
148.700516
161.037247
116.682343
145.604111
152.446426
141.211365
175.068771
145.650864
167.149033
157.473495
141.451218
162.229309
163.147568
153.222839
139.888275
31.426142
29.734821
155.751465
153.389999
146.608887
120.299545
164.751709
169.391129
128.961227
152.416550
148.262253
171.072998
167.531158
140.365982
11.009057
98.262161
126.240715
115.990646
151.851196
122.868156
155.038254
139.169952
110.307785
158.568329
119.134445
149.317657
138.294800
154.275482
114.413925
154.959000
135.112411
146.181961
74.612335
51.730480
-165.685074
-37.747208
12.043525
148.065323
149.554474
142.695251
164.775360
151.088135
144.576263
108.614250
154.970093
158.195114
155.950867
130.216644
146.814560
152.999207
160.466660
109.913429
129.644196
154.562256
147.651443
161.668747
132.118088
154.887085
142.580978
37.451447
-34.051788
-46.404907
-30.732574
-7.713247
13.625764
-48.677586
-32.788734
-23.210791
-52.081253
5.654369
-29.889296
8.259777
139.533783
136.754730
81.669739
151.525787
140.687302
-176.121964
128.979111
142.538834
119.098450
136.104370
123.933395
139.682388
172.598343
145.489929
129.239059
171.885178
-49.300564
-24.584454
-40.396542
19.689913
-23.840748
17.821407
140.545044
119.917366
155.193130
148.113388
123.156212
139.915405
147.490494
153.608917
156.218491
115.022446
168.434769
143.835327
170.626373
154.600922
153.538162
118.682602
175.437286
118.449585
2.965901
-36.834034
-2.539755
-33.179279
14.652080
-34.990837
15.713691
9.440400
-21.034025
-3.384255
3.052552
157.996704
139.075943
149.570541
117.938110
148.359665
155.177658
166.933960
145.353638
155.374023
173.010925
139.577194
125.321808
137.591492
15.962839
10.073002
-27.425163
149.371124
171.989975
150.477844
149.228897
145.291031
135.345230
145.459335
119.154938
135.988464
172.624496
143.045074
137.651917
127.006607
97.364853
141.815201
-39.059292
-11.899330
12.769464
-3.237852
162.348358
165.649216
134.546539
154.323273
156.112091
143.368774
140.877350
147.812424
157.076218
149.200745
155.653870
148.463776
163.763992
131.119400
106.590691
170.314178
158.844543
133.311920
131.286743
158.019348
158.362869
144.628983
140.516708
154.390259
1.176530
1.642944
-3.740102
-40.139614
22.062206
150.021057
151.287857
148.340118
110.210434
149.277664
146.465286
137.190231
126.222969
142.717041
141.864594
139.621216
-163.260101
127.525665
112.963730
157.476105
171.898209
165.830139
138.743347
109.588173
147.457825
165.975357
154.308075
148.434906
171.711609
151.166473
-152.720596
131.058243
122.596947
135.746811
161.211060
127.649109
147.970596
143.172241
153.451004
149.978546
166.615250
149.355270
150.528488
136.219223
137.345322
125.910019
143.398468
145.741440
141.574921
159.759918
146.273239
135.587952
149.461609
165.549957
145.506973
177.046661
169.992737
169.643036
126.186111
115.761917
133.447357
123.255814
126.018776
101.875946
144.906708
129.571106
158.336227
147.810776
145.938736
165.405334
158.602036
134.495377
153.213425
143.988861
140.759140
107.179871
117.001732
161.525238
163.880341
158.610260
160.039764
151.406677
144.274841
133.023636
159.483749
163.823975
117.635620
131.805374
138.076401
-11.282330
-38.141598
-47.259823
-40.009247
-46.043270
-41.868019
19.408318
42.090317
141.574158
162.218506
17.529087
-3.859148
-1.286488
-34.910950
4.986959
-1.444285
-44.776279
10.566356
9.164459
-2.190441
-12.955657
119.640755
122.685654
153.397980
138.603882
153.722900
158.438919
112.591141
143.636490
147.829910
128.444138
141.549194
136.055389
145.554794
139.742508
131.625610
169.153152
154.088974
144.096817
165.344986
146.309952
144.149658
157.361908
131.320099
-33.776257
-38.108791
14.950640
1.686324
-8.976143
-8.390284
-12.649489
-31.404444
13.809440
9.425293
127.966484
149.930466
148.987991
163.377426
137.306595
156.093948
144.039719
148.090439
137.577988
177.447006
127.025833
142.910904
141.523010
4.704195
-12.855932
11.422942
17.303904
9.701601
147.376984
151.922485
141.853958
154.751373
128.784912
139.561172
156.617111
172.437225
160.145386
140.767822
125.905594
151.337234
163.003784
117.087860
8.361634
-54.500980
-44.951412
-29.933655
-15.292816
9.395173
-23.264784
-48.382320
-16.416330
-17.179955
-20.417543
150.496124
153.082733
147.148331
125.602020
133.251007
132.721848
156.328979
124.062004
142.885147
131.179550
149.507629
150.142365
159.166519
156.927536
126.012611
12.054698
-6.474628
126.561226
-147.261276
140.702438
138.797546
131.385010
162.364471
148.274490
174.825424
132.162216
126.095352
144.117203
144.780762
156.315628
128.783005
139.292160
127.151154
131.704224
150.076080
138.489731
144.251862
131.706497
39.224648
-22.464931
0.027976
4.586675
11.306742
9.001323
136.287842
141.820358
152.545456
143.486176
-2.103196
142.542953
165.768753
153.580261
121.397644
13.686661
-17.894741
5.720602
-9.423604
-25.746704
37.465717
155.536819
142.682343
137.398666
153.690552
173.021851
137.923401
138.736847
160.150391
-1.223493
15.596945
8.415826
136.028854
131.505875
151.874680
143.164398
162.318527
161.140274
21.385914
-43.615974
-39.175354
127.105896
143.387543
130.273987
157.597122
152.366943
-175.676941
10.493119
-3.812437
2.280360
-44.206383
-2.804841
-4.095195
-43.480644
140.769638
157.397430
137.621384
127.928230
158.284714
147.718002
155.944077
139.687637
141.927704
117.586601
-18.962120
-31.699917
-3.188132
-156.051559
160.695297
142.657913
140.612717
173.195404
155.588120
172.780930
165.152573
135.893646
151.778320
167.064102
138.962814
179.553253
145.553955
142.873596
144.468826
137.606201
147.057861
156.630783
172.840408
159.978226
140.950638
140.610336
148.874756
151.271301
148.346588
131.795090
132.396683
139.826996
172.259460
125.230217
142.798065
109.747345
169.851151
157.137497
174.812836
157.491837
148.831940
176.716980
106.184738
120.911659
135.032898
128.526062
148.214767
-161.215103
144.383560
160.482986
117.152931
158.485138
-50.055923
-26.243486
153.466599
156.994949
144.143814
143.133484
144.788528
152.084427
145.361664
136.133713
124.877159
167.159515
145.771103
151.828018
140.117813
150.217285
132.615601
166.492722
138.880524
105.201866
135.747375
139.360641
140.041733
126.146568
134.216248
-178.172531
149.419662
156.491135
151.006287
163.217911
161.499802
141.265991
-29.791515
-22.008402
-5.899270
134.178680
166.797195
135.177094
129.406052
159.225845
149.181351
125.829758
168.709473
149.202194
156.674911
153.199097
128.964066
6.054596
166.541519
144.704819
21.189041
-9.139660
-37.826965
-55.825516
16.260439
-45.825848
141.298050
11.404426
-49.107861
-4.122933
-25.404530
17.003216
42.197826
117.815262
0.505904
164.064362
130.644974
155.609406
140.840027
169.154785
160.193024
147.658936
134.616867
134.996246
155.429764
12.737162
-43.037083
9.340434
2.020907
170.679092
157.364929
124.524208
138.111130
151.668549
137.520325
-27.126999
1.033061
-27.685427
-57.066242
-10.977072
15.330993
-38.286114
-32.412685
115.864861
176.806778
137.699936
146.052795
147.671036
151.139862
141.779907
149.083405
143.630127
138.313538
133.344299
139.535751
152.500473
142.198364
128.810196
122.377953
143.030273
151.495483
45.077499
122.576019
112.321251
148.178284
155.897049
123.197426
154.037689
144.038269
161.232529
154.198380
138.489639
155.683884
130.642853
137.965088
136.207657
138.598267
150.097412
151.259262
142.983063
24.174271
-46.551380
8.951901
-1.906391
160.321945
76.584259
144.365036
129.987915
47.118561
148.151581
130.933685
145.213882
133.426834
136.612137
145.395782
166.496811
147.981628
145.895203
138.420715
156.489441
127.802589
146.486160
140.531921
7.715690
170.585953
163.696564
135.939743
162.183304
149.927826
141.655334
137.218338
156.389969
147.145950
112.748688
133.268326
143.574127
143.985352
148.124557
159.505661
122.253250
139.051956
136.702667
138.038940
155.565338
158.394852
155.828674
165.814041
132.100128
146.951233
140.619064
122.128624
143.945435
141.236877
159.287643
131.566925
148.182220
150.395248
162.388321
137.160431
18.518812
-45.065922
-123.813087
144.362518
-119.576920
130.457535
144.204102
136.677673
92.688042
156.541824
155.505402
154.597244
145.066498
146.616791
149.799026
147.267685
168.295044
169.829834
149.157150
143.434769
125.462975
141.408127
119.963348
4.921632
-2.463151
2.225103
-36.796356
123.749496
127.233643
148.674683
168.767776
149.437912
144.219620
142.761597
160.725494
127.763268
142.147003
144.770584
131.908173
156.553909
110.405457
134.289917
168.426758
140.534653
144.259781
144.781448
113.679466
148.411758
140.241867
145.756699
140.739243
139.552094
157.935608
153.206650
130.034164
133.806549
115.392227
147.852158
131.986969
124.084549
13.828270
-48.410137
-50.878132
165.999313
148.240555
157.180069
148.194977
144.587891
83.092369
22.472645
71.431511
149.586533
146.084351
169.102676
145.259491
154.924011
160.888992
139.601715
153.230072
123.554451
158.050934
142.985733
106.508583
126.231163
143.420135
135.840729
23.102488
27.970671
20.312017
6.773262
114.804604
134.180771
148.142731
109.191582
166.521835
136.527573
-174.808533
0.457995
-49.929260
-9.363070
4.036092
4.193766
138.582642
153.341202
157.022141
130.397171
128.613190
152.049149
126.013115
152.921951
2.854305
-19.965893
25.236162
-31.403467
-33.937981
160.181366
140.017792
161.916977
142.645264
141.833252
147.995300
138.918106
-27.842308
-4.444970
-34.414692
12.814594
145.813034
144.609360
123.886391
141.665359
144.219376
144.267197
154.533371
150.690002
22.637508
146.499573
129.345093
139.131973
171.316605
150.669998
130.894196
161.668243
138.774185
126.982788
146.661026
26.364182
-33.324757
-74.158936
107.025558
132.963638
70.714760
56.257355
6.074476
153.858612
153.302231
155.238083
173.261017
148.991333
131.209473
146.258896
149.205399
159.925186
160.180420
-165.566574
156.510498
152.709259
138.307037
134.218719
2.094150
9.093384
-10.322738
-7.053298
13.252846
152.309265
152.005112
141.727768
154.049042
132.325195
147.452850
157.612274
147.423141
-133.570572
168.097290
129.197571
151.525314
127.769775
126.347923
135.175369
146.793823
147.840515
147.180267
146.201447
143.586319
151.412430
132.160385
153.593399
135.877045
173.925125
126.227356
153.432785
127.665054
142.154022
142.107712
145.133835
143.889069
132.960907
147.333054
133.702698
144.905228
161.043015
143.833588
138.207214
155.360397
124.911285
149.648590
168.814377
143.319351
166.739197
169.134567
135.357346
156.005569
126.223679
146.732010
123.643646
157.660400
144.443878
133.040375
171.758896
159.553513
139.398041
139.863007
176.999176
141.718170
135.192734
-9.134908
10.329292
26.692730
14.795719
-15.760230
169.284225
132.953476
123.481094
144.991623
173.029358
157.939438
133.574371
153.920715
117.306351
151.618332
140.077972
8.239547
141.191589
146.287247
153.856583
131.421692
127.657898
164.187195
158.392120
145.583878
174.828674
148.628021
138.034729
158.309128
148.472488
166.373306
157.224472
116.202194
166.487320
177.820831
160.008087
116.518173
144.306747
158.489822
106.658562
157.638367
126.673813
136.475662
155.848679
151.207077
158.168335
127.613693
153.857605
154.517120
143.596085
143.028900
115.786232
145.219757
152.098755
138.518311
139.811371
154.290451
139.735367
141.699905
128.736526
-179.325348
167.017838
139.496490
165.650253
154.298294
-5.825242
133.761276
113.132286
-33.612064
-10.874513
26.327806
10.101372
19.028221
140.027283
165.811417
126.167496
146.969131
119.401962
134.865814
163.535599
-1.917548
-6.637937
-10.751272
147.357941
163.498444
134.477402
134.883286
147.982468
154.793365
114.973526
160.368881
112.073784
-0.672312
-28.845867
-4.906083
14.605469
-136.353806
143.369736
166.478073
167.270401
138.199661
170.286530
135.850037
118.969582
118.545807
147.136627
140.372925
140.116699
129.400665
163.128036
143.429016
160.369354
146.705856
157.617569
138.977005
134.776566
144.131454
141.662323
150.916672
156.601974
168.974335
124.905823
138.868729
144.905838
163.949768
131.683746
147.805756
143.381790
166.382782
145.472809
141.952667
141.459213
140.986115
133.897690
119.429733
142.935852
120.179520
147.335785
127.497833
137.043060
4.556168
-33.221149
-31.286936
-45.479641
140.792969
148.330765
150.332764
140.740189
144.928802
141.732590
152.259567
134.555435
154.143799
144.201340
163.043198
146.613403
133.889130
144.736740
-1.592745
3.124494
1.654102
9.412271
4.632061
-1.574952
-16.744612
8.270848
-27.884537
-21.706148
-38.758778
-3.176628
-28.612923
10.523155
139.089035
141.129013
158.418335
122.520988
154.806564
136.699066
158.169174
143.670120
167.505295
145.011795
147.676529
-6.628683
13.183547
-10.972371
136.933212
140.664764
141.643997
138.494263
160.434097
129.514618
35.946621
-9.086099
-4.914660
69.650917
-35.458038
-25.443390
-26.838722
-77.193405
4.399839
-24.722063
-12.319552
21.441355
141.917587
155.239243
130.407288
124.715645
139.550705
139.271042
-168.702866
152.141312
-2.302823
-6.075444
141.208755
32.696392
1.452122
22.752251
24.839764
-20.574028
-2.000760
-28.234165
1.006971
160.475037
119.902885
145.735550
146.239426
6.667915
-48.663540
148.965820
-42.481853
142.609161
139.269852
152.854202
144.933853
145.358612
139.027328
129.125854
122.581207
167.061493
137.454590
149.482437
143.641388
153.382629
134.116547
177.466568
152.754028
81.809708
126.096977
-14.985020
-42.700531
3.425198
139.977264
157.157791
133.386719
164.210770
153.153412
137.833405
139.878281
141.963226
149.725433
119.431671
129.572098
171.204330
122.213814
152.302979
147.614227
1.143979
15.468393
-6.936443
-13.063896
118.751823
133.982864
136.106232
120.475922
135.224579
160.609192
136.194458
165.020187
130.908661
159.627045
170.458557
138.043030
139.992279
6.979153
151.430923
138.176163
166.600662
156.786621
126.530312
144.848816
116.831688
135.641708
157.231171
142.163925
152.749603
116.990997
164.497879
133.880569
147.803787
133.170685
154.116241
131.549149
132.164841
139.179382
124.307877
-40.978275
134.287979
145.581329
147.912933
117.723671
137.216110
156.233536
160.181915
166.617142
135.059448
105.001915
43.986534
156.998749
160.051880
157.715530
175.494446
153.476501
146.724106
134.490616
154.564728
157.563232
105.990952
131.781281
153.498245
99.079033
136.031891
127.252220
143.027435
155.991135
117.803711
149.540680
125.699860
143.332718
134.470078
148.388748
154.431122
164.280853
155.021149
121.359024
132.741776
142.632339
144.264496
125.354179
156.684647
137.138901
150.000809
140.250748
145.994965
146.172104
-27.945030
-18.572102
8.261371
12.577629
161.115112
145.019455
129.899841
144.299179
26.075867
-42.953342
-17.608723
8.733001
32.244801
136.613800
-3.202346
-6.132996
-12.923369
122.035995
148.282715
153.281555
135.740479
159.703644
123.732368
126.581497
120.031868
160.331940
108.361771
154.630661
167.272354
161.486679
143.213028
163.212814
140.914261
114.950127
167.823196
-21.499222
21.750418
-30.996664
145.147324
105.853302
123.818207
131.373856
149.123291
140.982224
136.686661
158.545380
167.089523
137.734756
149.030289
146.581512
139.994308
134.930496
146.082855
144.321091
19.992411
17.148954
32.522041
78.183525
43.550442
-161.166214
-161.525986
-152.087433
-167.523819
70.121849
15.941092
-148.807144
27.185633
12.243356
11.515002
40.777061
-167.217194
-172.366364
-145.445816
1.402071
-169.511292
-179.061203
-147.007507
133.729950
169.038834
152.949585
142.954880
163.574860
157.450012
147.955078
137.002502
142.747208
151.247772
139.585632
173.907990
147.926331
172.840530
134.653641
140.097168
-48.350044
24.168715
15.429239
-52.473831
157.463348
136.080109
152.363480
141.453964
159.352753
136.330124
131.639786
159.462448
144.533279
145.351135
152.639679
150.901596
161.092331
171.001160
155.973404
127.655571
146.950760
127.355820
168.315994
158.309540
141.543793
177.037994
135.118881
169.239090
159.115479
143.102005
142.967865
159.772995
149.087280
152.688614
142.895447
140.018219
136.163773
-177.031509
144.659851
167.273300
112.834953
138.200714
143.319138
178.279770
127.362213
136.372910
137.957169
163.828705
145.412521
166.774689
147.427017
146.125687
141.052383
159.744522
151.235748
139.344574
134.512955
167.986633
131.033691
144.817139
117.410919
143.936996
135.523743
123.924362
125.990166
151.213516
150.572708
125.792595
30.832653
-0.310274
-31.629959
-46.469284
-11.055030
136.470444
153.111023
118.156586
133.666885
174.384018
146.492722
136.581406
-30.696396
16.446693
8.969202
169.561966
165.125504
151.707306
148.074951
136.122498
137.445389
77.753876
170.866348
140.991745
139.974442
158.231049
152.968719
135.888687
152.258011
113.411980
109.435799
160.964737
153.728455
134.520401
144.702988
150.776520
161.031281
148.476578
132.580948
154.631241
147.890442
155.708832
145.295364
153.936417
142.165939
145.531357
152.620728
163.913879
140.712952
121.699211
133.929977
139.933029
133.680084
127.319504
139.685364
164.652679
142.657898
121.477425
173.286850
147.780228
137.533524
134.275467
151.583466
151.232239
156.779678
152.766708
143.574341
154.937149
17.414339
-4.004088
148.415314
139.438354
150.905457
172.266190
164.035065
143.902100
151.860580
158.971176
149.372452
141.117249
145.546158
137.900055
142.507401
149.951263
133.252258
142.591278
141.311996
137.261795
151.141006
151.540298
148.239166
139.695145
10.849122
-47.128662
-7.000565
-35.420681
145.234314
127.193306
122.596039
148.563889
151.232285
162.812500
159.193024
135.213257
112.432449
157.404114
168.459534
26.015379
66.543976
27.851841
178.543564
167.851990
-162.335358
174.436935
132.502457
130.760635
162.889603
123.145119
144.911011
15.379355
-24.705605
14.876622
-21.576607
-29.657106
131.112762
-1.885748
168.127243
11.745662
157.622192
142.069489
145.109818
147.778717
138.258270
156.446625
152.239441
141.337860
139.624359
121.807182
123.603142
148.832062
160.075333
109.626694
157.476547
165.188232
132.089493
158.817276
148.280594
137.885239
134.041809
177.431335
149.199203
145.656921
127.204178
130.956436
153.552017
139.513245
168.787476
153.686584
146.701721
144.961304
-47.188583
133.251602
-178.792923
159.282822
172.180725
-178.810394
161.878418
146.295303
136.923599
144.757645
22.120703
-22.247807
136.358765
147.117371
155.846695
140.707764
142.276749
142.047882
143.984894
138.851624
137.326035
-168.053131
171.199692
136.279648
146.754135
157.911087
120.966888
159.747162
153.616989
123.409447
141.353027
145.774216
144.085342
144.464630
144.058243
129.989792
152.713928
160.236130
157.923447
140.568253
142.407959
100.911972
174.854584
134.573959
137.324921
-160.290604
141.075241
142.780579
129.204849
144.421936
158.611938
168.344940
119.115677
127.764702
162.748123
135.516769
145.419586
136.119354
115.287552
129.622635
137.736877
131.645584
122.980049
140.988037
20.915638
-16.813547
-36.708740
-0.714911
19.112082
23.894882
8.517697
-58.863544
157.763565
149.659790
160.023071
148.090302
136.838516
151.422852
101.330658
155.014999
151.315613
149.896561
132.588531
128.485352
174.134613
147.844666
141.442917
136.391388
128.073120
39.839966
13.563594
-41.722538
-6.399909
-1.340421
-174.458572
135.591827
143.729462
151.531250
126.432289
136.202545
147.354172
116.863983
-10.646749
134.170670
101.799706
24.806519
-167.313263
-176.979736
-165.563248
-161.916458
149.449554
150.863464
130.394150
154.954727
125.501007
-6.097861
172.204636
144.851212
147.988831
131.668732
151.718811
155.513870
150.206039
134.071442
155.392761
163.759903
152.951965
168.623871
109.342407
115.731552
146.418259
171.536118
130.457764
141.820068
154.495117
119.829430
160.108307
121.841827
132.921509
140.463898
165.737915
146.742126
167.678574
151.527390
135.938324
138.179337
156.561722
167.484680
151.717789
147.923737
129.134338
169.695221
143.275940
153.612305
140.625015
130.234100
98.498245
-55.406296
34.760853
-3.568589
163.512070
138.901291
110.510040
140.387527
139.293579
156.066406
156.455383
155.885208
122.027008
173.310196
143.592163
150.192764
134.981277
132.090790
126.634361
130.556442
146.338776
140.290436
153.485245
156.492798
146.514496
143.403748
12.936618
9.147182
-4.976813
-36.801872
4.706818
-20.794519
-1.638769
-43.253506
20.717203
15.915334
-1.546489
134.650208
147.929672
163.355499
161.655243
-141.895157
137.274124
144.925125
130.117767
147.405258
162.038498
133.330078
149.419617
160.344849
160.262573
162.874893
144.121078
130.753983
127.468811
26.465590
-1.261915
154.303116
156.709824
4.202116
-37.121822
2.009934
-11.383388
-40.636600
-11.446267
6.443085
10.076731
15.026423
0.325057
-9.990858
-30.049053
138.553436
143.680527
159.404373
151.522064
167.017044
7.195438
132.720627
142.940536
148.615509
140.293991
164.605637
158.172684
166.891327
144.249573
-24.264853
150.406601
156.049728
141.672531
175.605667
140.986694
152.525711
3.173113
124.675560
149.168121
146.192657
150.209503
120.444641
154.263885
148.223358
146.453278
133.347061
119.134239
149.579742
145.277267
126.263565
138.575439
4.059701
-16.350258
143.572906
145.194153
148.695312
169.660645
152.053833
132.345459
146.457977
123.717300
130.653732
9.411101
-48.432232
-15.546222
116.958786
137.299973
148.218628
167.338470
137.184570
122.358734
8.142347
-34.451691
147.409470
173.340286
145.006165
157.806519
144.866379
161.983032
110.275604
140.384445
159.847672
151.413025
153.386047
106.809669
140.038681
152.563110
161.466599
146.563293
145.663742
138.188812
135.329529
135.394669
150.828384
168.456757
148.061432
118.115166
169.098953
129.966446
151.673599
136.309067
148.808746
146.708603
130.283676
154.751450
159.594254
-174.313370
140.044144
121.837219
138.328842
110.501183
129.234497
139.443588
138.204483
151.384995
142.282684
167.502213
147.458435
151.263718
144.821167
155.564728
136.009995
143.239243
148.645645
70.252701
5.523787
-38.318474
-86.535728
-32.916584
-36.700886
-42.912189
-12.312556
135.628815
178.347794
154.760117
143.756943
138.892838
145.611328
147.913971
151.893173
-21.386354
22.681557
-34.079700
-46.893513
-18.632406
22.479683
-36.517513
-24.285875
29.834221
17.237255
1.776631
-23.992983
-38.336452
-46.321236
0.923657
-0.719821
-45.433861
-15.177831
-130.965607
142.382645
136.078827
132.204681
123.042015
134.058655
126.008461
15.873384
-41.525467
-23.965799
1.441844
-59.639137
68.537651
136.824768
143.036331
146.868378
137.349335
132.934601
148.654373
144.755905
136.527725
134.606583
140.351685
155.862366
137.839050
142.633438
147.978851
136.044189
155.280701
158.692627
135.406998
20.436476
147.044693
139.269714
166.159332
157.773209
146.798019
140.495499
128.229630
155.983871
141.952026
113.946030
159.866730
147.797745
150.490723
141.497849
156.379669
114.606773
147.486511
147.778214
170.461441
112.778099
115.999817
138.162857
139.293839
147.301117
151.994370
124.054161
132.985413
154.502762
143.678436
109.923157
132.946564
162.052948
135.101578
146.653473
113.308884
139.468323
137.119888
129.692520
155.497025
144.397293
154.360550
152.425232
149.813950
135.612534
166.007416
84.798424
146.902405
150.101273
168.899414
144.839340
156.272400
150.664932
158.154449
120.821724
134.854996
132.073441
147.613495
115.216881
156.976883
162.571274
154.492416
128.916870
152.009186
125.047585
152.622940
153.649963
152.216476
151.359573
150.644745
170.500153
106.273178
-83.195152
-35.814064
-35.901772
9.119816
-12.729119
13.482759
-21.150324
-62.949520
2.657339
-15.971045
-8.287307
-20.986992
-20.409348
-44.559738
11.284127
2.221142
-2.749582
-1.707888
6.405054
25.298265
-9.662370
145.075745
141.117142
157.925674
146.259232
136.582642
121.077812
179.667206
133.829956
-21.176252
-5.311129
5.288983
146.000778
160.735428
152.003784
149.257660
159.480530
129.935806
143.505356
162.116180
129.790665
149.013229
148.746948
150.434616
147.709213
149.576859
121.732376
148.026871
135.656555
147.604507
153.905869
163.145416
161.818680
122.836029
156.404190
154.606384
163.241928
140.831253
135.916229
145.044327
162.856216
154.926056
130.571915
150.206406
121.071297
158.311066
152.093903
178.191589
147.765213
168.817581
151.101990
130.452408
148.914780
143.652176
135.966492
136.135971
135.598495
133.664169
162.344574
146.020142
151.741165
107.646393
-3.417759
4.983933
22.530478
-37.868740
-34.497341
-12.587787
-41.624538
-4.235679
-33.925232
148.681274
174.620850
128.116180
140.526505
140.105438
130.998596
175.412720
160.158417
124.154160
138.611206
163.796234
133.008316
145.807175
152.591888
135.425095
144.800079
112.428429
175.779648
128.936096
-23.242874
-28.236708
19.740459
-29.682884
19.835747
11.510434
-11.059643
-38.997093
-0.312787
-50.562027
176.038040
131.832016
165.616013
117.830704
162.817505
154.373062
129.368118
106.180840
169.319305
142.856552
150.021210
146.007385
136.595520
111.445702
136.061829
164.017899
165.484421
160.105011
140.501556
151.768860
145.480164
143.186691
-13.691019
-37.305428
-34.146824
-14.952202
-27.489601
144.052979
139.526550
143.023224
144.148392
144.722580
139.256332
108.056396
162.066452
151.768539
168.349762
126.557320
153.409760
153.869461
146.226379
155.476395
125.231590
168.052872
133.650986
142.605148
161.499146
155.053009
156.693192
132.014969
170.776337
139.226028
147.677490
144.088394
131.528763
133.144531
-146.792847
-165.456833
33.217953
143.692825
136.734207
143.840256
138.094879
126.450630
164.830124
150.199982
147.332703
173.185440
165.479950
173.938019
138.036041
146.037384
120.586136
145.248413
14.528331
-6.406156
-14.312482
149.659790
141.687271
136.467285
155.054321
179.222153
163.146652
156.485687
149.323700
153.123688
147.043762
156.278854
167.785248
118.960739
126.395401
141.835968
146.926453
156.739014
123.622757
-180.000000
159.086197
24.445919
35.608562
155.206802
-140.132660
44.976410
107.422318
-169.918869
21.986702
176.023682
158.771927
133.999222
0.281160
-44.920177
13.910972
-4.589024
-2.849981
39.106808
7.380812
35.347485
-21.146442
24.464083
0.262443
12.788855
31.803204
33.691868
-7.784698
-40.072685
18.251846
12.321938
98.777664
133.180054
138.795090
169.012787
169.950546
152.245789
169.248550
135.866608
136.429535
144.989517
144.314194
138.403366
169.978241
150.820770
142.190872
114.507057
142.430389
156.064789
132.419846
132.800095
122.418076
169.261032
163.653305
138.570267
148.588638
137.396164
13.076037
148.925491
139.938309
154.132019
123.234764
160.243423
161.517502
118.742615
157.345169
121.944923
140.647415
-152.902893
163.573761
141.075150
15.157063
-2.044784
-5.913175
-32.746124
126.725586
147.252304
160.495834
146.128555
164.894623
156.115036
140.841705
136.622742
161.031433
153.353470
144.880310
130.826431
149.656509
135.977356
147.106232
134.279373
125.708206
-20.868464
-30.271534
156.464844
148.699051
153.494949
141.074341
143.387909
150.473343
149.259735
121.728226
153.988693
134.763611
137.303345
164.954910
130.382217
155.898682
136.027771
146.493607
120.780891
151.733124
147.958328
145.719208
157.630478
137.538971
126.240601
148.118317
136.770554
148.297791
153.310806
147.632782
140.084961
153.783096
161.968643
147.939667
144.707535
144.156021
-177.589218
-2.203715
123.000687
141.611420
145.042908
154.319534
152.413757
161.117432
113.878288
118.257767
144.026505
153.472687
158.890839
154.596649
144.031738
133.154877
148.629410
151.072678
139.912720
157.967361
137.913956
147.514832
-2.667998
43.267574
-14.411941
-54.248798
-11.645539
14.529284
-19.920877
-34.801121
-29.861330
16.473198
28.657013
-31.204428
-8.849485
-8.398588
-9.062604
7.762125
149.562195
135.273514
134.143158
148.909760
135.637558
143.886703
147.456879
139.992767
134.092514
111.766670
138.238434
140.512772
145.695770
149.257248
139.470840
104.028175
152.869034
128.699448
119.948494
150.133209
138.549377
142.925308
119.637344
136.453888
159.391205
123.626114
114.499084
162.243698
127.812927
163.588806
166.611267
128.086899
142.778519
147.758286
134.435791
139.828812
152.357758
140.811142
166.347748
152.618011
142.930710
151.179199
149.085480
139.542450
139.058640
163.679703
131.511871
135.341049
143.382095
134.668427
169.869583
152.226196
107.381355
143.748566
133.116226
131.643509
142.389954
150.933792
101.397881
109.604485
140.698914
126.640091
144.847366
157.719925
105.667114
141.038116
172.125320
160.787628
175.980087
149.831833
147.256851
141.481903
151.234894
151.224838
165.668137
137.719482
144.955688
137.426544
150.826797
148.212448
148.051056
155.799072
158.828171
139.509628
149.209305
153.540283
150.274399
129.283997
141.156921
132.094803
145.461487
176.299362
136.468369
146.599091
142.209671
151.509491
144.479172
137.526245
170.045914
128.154648
114.164154
140.325470
137.498398
151.930618
163.324722
142.397446
-3.379392
-32.847729
-30.149300
-32.793930
3.802717
112.207489
121.784523
154.814453
119.745201
171.009857
166.028778
151.474243
164.872147
139.483063
174.096542
143.127335
130.830688
143.996094
150.168442
130.086166
154.481903
137.870987
150.574921
146.281952
156.925873
135.709000
132.807236
116.186920
148.076614
159.963684
143.642349
154.313202
154.866440
151.426880
155.657394
147.085312
177.248123
161.845688
-45.532253
-40.253117
-1.139866
169.879501
170.845444
123.787552
168.972046
121.462151
147.208359
130.346802
159.665466
172.802567
147.670212
158.992615
147.670425
149.085327
147.068039
156.284286
128.146606
149.843155
160.539291
138.827820
159.658020
153.146271
-143.086624
139.221970
135.068405
144.381989
145.024384
-23.247486
-12.033733
-4.251417
6.248020
-25.952709
-2.576710
13.377538
146.536911
127.241882
119.606178
167.767639
126.907425
125.490662
161.369766
-20.817759
146.792313
151.599106
139.620560
145.412430
-5.080219
-47.498024
137.960571
144.783371
154.212326
137.066086
132.879440
135.532257
137.771881
151.533890
166.014130
153.263199
129.830750
133.991043
120.609192
124.495804
158.598602
126.578804
-129.517868
162.750168
143.782562
160.874832
157.068909
126.484741
161.683319
147.297562
142.243073
149.167053
130.034988
104.358582
127.369453
162.817352
152.502655
153.911499
161.908646
161.853638
125.445747
151.006409
24.985590
6.243123
16.093809
158.666580
127.165070
158.420639
164.405273
122.866173
150.363312
128.973434
140.839752
146.670395
135.543655
162.144745
152.885040
105.703690
147.421249
138.054260
155.812546
168.185425
157.819855
150.262756
134.047211
153.286835
178.195267
149.226822
124.523453
154.036392
131.864304
99.053665
130.474136
148.244339
122.693443
139.365570
158.477875
139.933411
160.574554
149.871750
135.557159
153.609497
140.671173
-174.181992
139.777832
131.329819
129.263077
147.107391
152.503632
143.552322
149.456482
155.812088
152.881699
157.712631
121.981842
106.293503
143.566147
155.863571
147.456131
-12.156201
-24.576843
-3.245763
-29.413702
-11.606528
-1.307011
-17.253878
151.936066
139.677124
140.941544
147.228943
150.631119
155.980438
150.392578
120.402374
149.049545
156.678467
146.903473
128.386337
144.374542
164.724152
-1.822845
-2.373886
156.970993
122.529793
126.465866
114.225922
167.073761
134.374710
151.511230
144.843781
140.275772
137.996384
173.834579
151.184753
135.195877
151.503616
133.083649
135.766342
173.808289
134.380783
133.402344
151.962433
139.175720
141.779007
151.334259
130.952377
156.632187
141.612000
134.845215
147.476135
136.066055
170.451126
147.930206
146.761002
158.210831
135.943237
123.197731
148.357513
158.954224
133.700500
124.221733
151.674683
161.490509
172.684814
146.574448
135.274246
143.300858
127.257553
151.104919
165.887238
134.912704
168.542618
158.224136
162.017029
142.189240
164.738373
162.682999
143.269028
159.408310
2.365378
-21.909714
46.221210
-5.614227
-1.720901
26.398361
-13.835126
-43.819164
152.133728
155.715057
138.868057
102.038475
130.390533
156.164505
0.803569
-14.780372
-5.950681
11.831148
-47.810162
-13.554752
15.455904
-45.538490
10.860819
10.585596
12.759494
-21.647568
-43.436768
8.106777
-22.577019
-3.512681
0.159490
-0.547512
156.186432
-36.142311
-1.314178
-15.763410
62.383278
-7.999049
133.882767
135.080307
143.818268
127.309433
141.046661
153.392639
140.486664
154.635071
94.366844
144.228806
137.132568
157.880661
145.891006
151.812775
149.885818
136.566971
138.324509
37.019791
137.373489
-122.428673
-169.771423
-132.577377
-134.469803
-164.077896
-166.864944
-161.852570
-178.559921
16.618515
5.819215
1.423128
128.828705
127.930450
-11.781007
30.055157
8.510777
-4.920716
149.669220
148.882797
156.382309
147.407684
127.185509
93.599030
11.488062
-49.033806
-30.159992
-0.148038
151.620132
140.938248
124.989410
135.715347
127.818565
138.626953
138.830902
136.891403
159.491486
145.219025
137.386353
158.695526
130.330078
131.878540
178.268661
138.750122
152.862488
150.989212
101.876434
142.552353
150.303329
148.384460
148.720474
137.527267
119.730560
140.913574
162.374954
137.404800
169.145584
139.129486
137.689392
136.519135
146.294220
149.624100
150.416351
135.774460
154.279480
150.306885
138.075348
-19.122864
-0.170174
-30.637936
-40.531696
-20.591085
-13.728685
-36.678673
-2.636707
25.969622
-23.943727
129.806229
149.562256
135.239838
139.040787
149.309555
143.461411
144.721283
135.211807
136.360596
138.051147
162.100189
135.092239
147.133057
117.404976
116.440865
138.284271
-20.494934
-31.201239
29.039623
-49.709072
29.237261
18.139988
5.893618
-0.931252
31.820822
9.966854
-42.699215
-3.761766
145.240555
125.094864
178.203964
131.386963
162.817993
153.026917
94.010193
164.754379
142.757660
-26.217270
-123.118057
-140.801056
-150.236786
96.182243
163.022125
-141.928482
151.275238
9.430860
-43.090939
7.295626
3.718101
21.891996
11.070497
31.550692
11.246051
22.937538
-43.502354
125.270714
153.408661
139.586441
156.573532
147.278152
149.161591
68.320374
-33.207615
-10.404218
-12.885338
177.303375
-32.266708
-26.742208
-40.795418
159.760101
151.000565
133.643921
136.739883
148.051147
156.738251
163.084244
143.322449
135.939423
154.291611
145.080109
140.411530
151.225845
128.767746
116.575462
118.794197
130.822723
160.989166
1.838773
-19.478512
-36.415798
-45.679764
-37.855972
-28.871300
-34.065403
25.367664
-6.791307
-7.312683
36.045616
6.828604
126.342308
157.249832
132.461670
120.671211
148.872986
140.518356
137.963058
150.457550
133.512848
151.489975
162.715042
144.443741
79.168747
120.564278
137.407593
164.285385
-0.718188
16.052511
-29.433392
-15.294164
-5.760514
4.497886
173.588730
148.682098
144.165329
166.261108
123.224724
154.854080
133.065689
122.145767
138.081009
144.044601
110.332497
150.558533
143.282059
141.017731
143.608871
147.393036
140.137131
136.799774
146.972275
134.331924
135.909882
161.393188
132.536560
148.799210
170.028305
144.011749
144.954285
156.206665
137.315125
122.848625
141.058090
165.451370
160.974930
143.110535
170.092758
138.310196
139.256317
-6.620217
-14.176662
8.748866
-1.853930
-51.448437
-4.296007
15.635726
146.673431
135.763474
151.629364
163.407639
138.255310
160.746368
157.293900
118.917168
172.699738
142.874985
158.161087
117.201424
144.256866
147.461014
151.805756
144.229538
-23.123499
5.063337
-26.807915
17.199774
-0.389165
-38.068249
6.254136
116.832840
140.634735
135.315659
143.459946
144.301056
157.504227
143.150223
118.687317
24.342907
36.354198
127.745720
156.652878
166.806488
139.507996
-170.386566
142.222672
177.755966
155.133469
140.961731
148.760468
154.759018
122.623802
-37.529537
-27.630198
20.513731
-2.833863
129.840012
-176.961456
155.125076
136.931702
150.270248
117.091141
145.457138
143.506149
163.848801
124.554665
164.598236
146.408142
147.267136
137.180405
140.661392
141.786942
147.379089
124.531555
151.365875
111.721397
159.846695
-11.020228
-24.088037
167.133072
129.554825
138.298294
133.761169
112.365822
147.736786
148.412766
148.656830
153.535385
159.714737
161.757111
141.967667
148.845383
128.086899
175.102219
146.646973
125.480499
147.197403
171.279572
160.907822
145.704132
149.541321
144.016769
146.699402
139.446915
137.418716
168.125778
146.399704
145.743301
155.753525
122.786400
152.865509
-178.792603
-177.823349
150.041275
-3.947841
-0.108352
-13.609518
-42.457993
-14.523143
-17.428608
11.011114
-30.929905
160.845657
144.491913
130.773483
151.801270
140.054703
142.027527
125.877235
145.495087
161.463623
110.975266
112.943069
98.110344
168.333557
-2.810140
10.741438
20.558931
145.808243
123.521423
121.912003
151.190704
-7.889935
15.986849
-9.936837
157.660736
159.928619
123.518173
152.435089
154.186050
134.288300
147.873398
146.202759
145.338486
110.266632
154.010040
7.616333
-39.058689
-38.037949
-10.314826
32.747120
-56.163563
129.406143
169.515076
96.428940
169.518433
138.925873
144.192245
135.519867
139.857224
159.972488
112.837250
138.231873
139.831696
154.123093
177.983932
140.112473
144.948395
122.297821
116.379791
133.617386
174.583618
153.212128
144.673859
121.748604
167.601425
131.515320
24.680834
-4.876886
32.059647
1.223333
13.227826
15.341284
-84.463417
151.387863
83.512047
144.950211
159.709518
116.959023
135.080322
146.329453
126.132690
146.255707
147.270172
142.287445
151.262268
119.066048
172.106674
131.460678
155.173660
160.844971
158.311371
143.257431
35.125294
-43.178078
-51.805870
24.167721
-31.028326
-48.166409
-29.470922
21.943048
-52.237480
-21.885355
-13.661119
160.779373
151.596588
147.923325
128.249191
19.767509
137.220505
142.600769
141.741928
128.720230
158.081726
164.379593
133.640121
118.034348
141.562241
161.598022
168.966980
143.013031
-179.639542
134.434830
133.203201
151.726791
137.361359
153.396957
134.012650
-178.090103
145.582138
126.711151
143.145111
148.830475
132.091202
152.743393
174.537567
148.034531
153.494980
143.867462
138.631134
149.908722
149.707962
106.910530
151.970459
160.084839
127.858307
147.945541
165.379471
113.215195
152.278488
133.072876
125.246140
161.566757
159.878998
137.114166
138.832657
140.374283
135.732025
153.268051
148.568130
150.930496
6.701010
127.763847
167.393921
144.505875
137.294418
158.861816
153.801147
144.701782
-25.568787
-28.357161
53.813744
9.226370
-31.163364
-0.464781
-16.116732
16.798355
142.658585
149.659729
154.812820
144.984085
137.306854
142.034622
141.735596
151.821198
140.099091
148.640549
123.531288
151.083206
149.765762
146.209106
137.591705
145.144501
139.324097
158.891708
149.096710
14.711178
142.895615
26.020004
-176.557632
102.989136
-147.422195
138.451874
171.625183
106.901733
156.891403
118.425858
166.094330
178.668060
172.696625
132.834290
157.572113
135.384048
117.383476
178.221481
162.014206
-35.990452
4.896610
145.833466
135.652435
136.606018
145.093460
145.995087
131.901093
133.364716
145.685303
145.382309
163.881195
146.138077
144.131348
112.833725
134.688446
161.883072
149.748169
143.749710
153.468033
129.926102
147.977448
156.893692
155.363190
141.579193
172.593140
150.924255
148.099472
162.354202
157.634003
139.414078
113.622284
174.983658
153.640656
148.223755
149.595337
158.459930
160.167511
148.773651
162.379242
161.309662
138.654297
160.621170
152.525986
152.235077
169.624176
150.351135
130.576797
114.402214
116.156593
150.530319
152.566101
167.094009
122.439606
128.996445
142.600647
130.442032
146.817749
132.051422
139.796783
150.104355
122.657463
152.821304
139.350174
151.262375
157.166626
163.805542
139.770111
144.229736
157.212097
153.563187
130.872406
143.091248
135.454041
153.084747
127.376549
125.846802
128.914536
150.266418
146.278030
156.692215
150.430344
135.253769
165.564453
143.482513
135.863220
146.916595
155.613327
146.718704
135.605972
133.075790
149.541656
134.594223
162.441513
127.841438
143.153183
139.164856
136.679779
148.379364
134.827576
141.653870
129.885117
170.998413
138.062622
178.750381
134.005280
133.145309
148.418762
173.188644
-162.283890
66.881073
168.165253
-136.567032
34.827026
-163.988373
-145.725540
-156.561813
-133.242523
-154.721634
-139.695877
163.396805
-153.754059
-155.166885
-151.466171
48.852436
36.410332
24.028845
12.383875
9.367833
-163.552338
-167.260971
-164.480728
-157.775375
179.661362
173.678894
19.246462
140.634232
141.275070
147.956146
138.658569
175.002365
133.683350
165.076141
147.659973
129.156204
146.224030
140.245239
151.168137
148.964111
161.144699
147.362534
143.018936
126.290421
155.161530
156.191528
154.926025
139.928253
151.970139
124.833992
-176.025055
148.247208
157.004501
152.613556
165.344040
155.131668
144.871033
139.925598
157.617676
151.702866
140.020584
156.378448
142.167633
140.858826
153.830276
158.859833
136.973404
132.913040
139.011261
123.328072
170.882629
172.889816
67.099457
131.732056
137.846039
141.475998
145.680069
147.831329
129.103622
149.460602
149.331055
165.785706
131.495789
156.796356
171.164505
118.896141
-1.158934
-46.053677
20.953154
0.303258
-44.250408
-3.334250
-13.631490
1.520070
163.949295
143.032990
171.651917
128.010284
128.765213
139.921860
116.090645
150.249481
40.734997
-32.389519
169.244827
134.531799
149.315994
148.836227
131.471848
157.434113
146.492645
141.993835
159.636261
147.130127
167.058807
107.303467
138.137604
123.636322
-179.492538
115.357971
141.121231
145.874084
147.311951
162.849411
129.378342
138.027664
160.397018
149.651031
143.786362
177.532791
134.195404
148.998840
140.363907
141.980789
-12.377551
78.966385
144.845581
116.427971
129.357086
-153.811890
128.876770
152.922379
148.146179
145.875275
140.113327
131.563980
149.665146
138.281372
-8.265480
3.437808
-0.657599
7.845527
-19.153217
-45.720524
-40.071476
-25.567829
-58.420990
-50.768669
165.887238
-163.908249
170.312225
144.655640
145.633667
21.310131
177.289413
143.158310
169.797394
172.185638
155.105972
148.275116
155.155090
169.760635
149.609436
124.140236
168.084137
114.915054
119.224045
136.467758
129.783615
129.708572
131.047028
149.304382
126.608940
152.139053
166.762589
144.808395
134.888763
173.271088
131.356689
140.563461
126.580063
118.235718
114.243393
131.923996
45.016819
161.690247
147.384964
139.038910
126.475494
117.741127
146.636475
151.088394
144.772568
163.433746
138.824051
-1.353786
17.757483
-29.935345
-42.906597
8.204635
-46.667816
-30.115135
1.810024
-45.331558
-27.823063
-23.901930
153.296661
119.117973
151.733032
142.137192
123.814331
124.669060
138.288345
141.379166
139.089355
153.275162
121.282417
131.624161
133.218948
145.240036
135.913086
159.894501
144.879700
152.928070
171.611954
145.415787
156.418228
149.671677
153.832718
168.103836
174.406601
129.867386
153.736008
141.915680
153.306030
3.958986
-78.133537
-22.320881
-28.625023
27.206951
-2.464898
152.259781
-12.764348
144.247223
148.703888
115.186295
143.595474
-1.797329
11.053605
6.344244
-18.498554
129.138657
141.466522
154.854935
116.055710
136.618927
165.378937
134.974289
153.953522
144.533066
157.979477
134.768280
-29.998278
-30.838306
153.989700
175.864395
137.122833
144.217621
137.976410
145.232849
144.505707
155.012344
131.821609
18.374653
-67.707092
41.953663
135.066498
144.279160
131.681717
150.319168
155.565887
141.237915
143.940598
154.973068
132.579407
129.953384
167.234024
144.730316
144.894882
-139.124634
106.359741
118.957504
153.331421
140.286163
124.478172
148.526810
-149.796448
137.746231
157.772354
168.414688
108.330315
170.690125
167.083344
167.566391
141.927307
140.517960
118.148308
145.047928
131.219116
157.124817
148.364441
149.543182
173.404190
129.291458
158.782089
159.254868
161.982224
110.182693
124.899399
161.161270
121.962662
154.522705
136.064240
147.002014
144.618393
115.194725
160.255341
149.170044
127.050285
104.228340
124.260658
133.330872
16.197189
154.765366
118.786644
-34.997997
23.620714
21.155642
3.713411
-8.695086
-33.382130
-44.240803
-3.905251
7.674551
135.520844
134.480728
142.175400
127.991180
159.579773
26.883825
42.690208
-158.443710
-128.434906
-175.467361
33.488178
56.471386
31.939079
146.991501
-143.543930
-175.545258
-146.176422
-176.245010
-134.632996
51.784210
144.806747
160.527786
115.189690
130.068024
158.017609
143.632095
147.442520
140.049164
139.497604
153.340469
132.295334
136.882660
121.036659
162.395432
149.336166
18.327652
5.958319
-1.317747
-7.951026
154.760696
151.773224
155.088913
139.206192
154.922256
167.889771
145.528183
144.576416
120.666130
150.658356
152.053635
138.900955
118.805573
151.674759
159.191772
163.615463
147.971909
150.366547
134.626190
114.485153
130.986008
141.017853
145.511566
30.446344
162.591095
155.341171
153.367340
143.888809
148.776016
155.469101
142.744751
136.967560
137.398758
173.565765
146.329254
135.529175
163.543304
155.140305
114.297386
169.229507
166.119873
164.100540
153.503510
-4.627873
43.526253
145.863602
134.668625
154.102020
134.551010
152.685303
130.557953
177.207886
141.924637
-27.624548
10.304235
4.839991
-50.471489
-2.838832
-44.002468
159.456451
133.434067
150.093460
140.816711
140.360870
153.845657
144.336182
-157.864044
