# Supplementary material for: Comment on 'Valid molecular dynamics simulations of human hemoglobin require a surprisingly large box size'
Source: eLife. 2019 Jun 20;8:e44718. doi: 10.7554/eLife.44718 (PMC6586461; doi:10.7554/eLife.44718)
Supplement: Figure 3—source data 1. — The zip archive contains a README file describing which source files correspond to the different panels. [file elife-44718-fig3-data1.zip › figure3/panel_B/box1/phi2.dat]

-156.607101
-134.990311
-140.864441
-125.361298
-124.812408
-128.765396
-76.420815
-51.499531
-52.029289
-64.774101
-59.771603
-70.782272
-66.197578
-115.079544
-82.210793
-61.051041
-148.851349
-120.812828
-63.329708
-154.401001
-118.734940
-127.141693
-99.079262
-138.502380
-91.192009
-49.499481
-107.929192
-64.238373
-57.096245
-67.578957
-61.625282
-47.434933
-84.180367
-63.983829
-66.420013
-104.179848
-59.903316
-88.198776
-75.515907
-60.614346
-70.109497
-72.143555
-52.466446
-52.777744
-56.038414
-70.257179
-130.642654
-54.436062
-65.738190
-102.992920
-156.245163
-64.638870
-56.362999
-80.813705
-112.431511
-68.531540
-112.435120
-67.163536
-89.715858
-82.934540
-102.485962
-89.522774
-124.895027
-68.400475
-68.818085
-68.086464
-61.524475
-113.438438
-90.056831
-59.383423
-132.171844
-68.196884
-82.501465
-60.394894
-68.851593
-145.600830
-54.127445
-103.637489
-143.572708
-68.173927
-111.049004
-170.009460
48.811115
-62.771130
-56.877651
-77.504517
-72.995827
-53.362858
-122.571236
-59.863758
-60.845089
-32.991562
-63.906483
-51.458969
-138.712265
-112.369255
-58.488342
-111.520233
-103.924629
-55.601051
-91.097824
-126.462830
-83.222420
-84.514091
-81.676521
-108.011406
-123.647301
-105.789917
-126.462090
-56.282204
-66.403084
-55.879208
-63.037582
-157.166046
-78.052353
-70.558243
-69.065704
-156.743546
-148.619659
-99.389053
-62.966991
-82.769463
-157.522751
-47.454002
-40.219742
-70.448326
-62.837791
-159.133789
-62.102474
-59.665264
-93.387207
-75.696770
-77.880692
-100.441147
-82.486130
-128.092804
-155.164764
-126.574844
-66.653816
-62.883110
-116.023689
-53.874454
-153.335587
-61.434769
-60.241474
-80.601654
-120.987534
-59.306538
-110.033348
-80.592056
-150.344360
-69.175926
-65.199699
-57.797623
-58.033367
-86.417564
-69.673317
-60.664837
-47.395874
-131.445450
-76.678429
-90.556816
-80.172150
-55.634445
-41.523678
-64.423073
-90.042175
-75.159477
-81.667793
-58.471935
-81.624832
-55.754852
-73.679626
-70.793228
-57.921997
-143.349884
-116.245827
-63.160011
-104.819534
-88.114235
-97.986763
-70.334877
-63.696785
-159.609375
-72.326492
-58.064884
-72.800140
79.609207
57.398823
49.147255
53.803028
45.428425
74.447800
66.132568
-75.982323
-60.515110
-65.901978
-50.114296
-74.410973
-59.112156
-91.220795
-65.666603
-50.684128
-50.983601
-120.536301
-61.232643
-150.477646
-57.845352
-100.077431
-92.101318
-38.521137
-121.600662
-94.708694
-83.485390
-53.119858
-145.669235
-142.663452
172.621155
-72.964745
-160.050934
-62.028687
-123.646255
-67.745499
-51.461475
-68.671837
-110.736946
-153.079666
-45.024708
-109.185349
-97.216881
-98.770294
-95.064117
-135.719162
-81.237579
-104.641136
-95.082169
-96.436798
-83.329338
-79.583717
-77.096649
-126.805473
-62.059334
-61.801201
-100.952240
-94.621986
-95.924019
-103.435684
-94.249161
-107.737053
-31.069750
-79.815132
-104.637444
-141.932144
-71.889091
-41.426971
-59.569950
-72.582802
-54.521481
-69.482254
-71.875267
56.963406
59.313995
62.901886
63.632668
52.960899
60.415630
71.437469
59.546700
79.589920
68.680771
83.937447
-76.126480
-53.131676
-111.901917
-118.502968
-107.004646
-82.608223
-145.386612
-58.283703
-58.557716
-123.289772
-53.154430
-78.560135
-131.139557
-65.705635
-72.923332
-118.124985
-161.642395
-61.625992
-132.700439
-78.446930
-68.603485
-106.516693
-68.872749
-78.036766
-142.512482
-37.541801
-51.166237
-161.430252
-84.331955
-82.579163
-75.571693
-121.298126
-53.596149
-81.057884
-110.495934
-125.194710
-75.030891
-130.771042
-70.308647
-80.334023
-74.424469
-66.836838
-56.385040
-80.741226
-152.048630
-94.015511
-102.034019
-52.636192
-72.095291
-64.737907
-129.287064
-100.558083
-45.739754
-59.749275
-108.207413
-77.772926
-61.379471
-161.079254
-120.495323
-56.635727
-61.518337
-72.253822
-70.113472
-149.403107
-62.440918
-116.720085
-120.722946
-65.974159
-82.291786
-69.663788
-31.200216
-92.495483
-175.269684
-90.014748
-76.305573
-62.378078
-55.906288
-62.934048
-45.137157
-165.409714
-144.449417
-110.994492
-57.338760
-81.334831
-70.328362
-90.382362
-133.544495
-144.902145
-65.901352
-67.572380
-153.934097
-133.856400
-140.822449
-141.975449
-96.986038
-149.237686
-69.291382
-112.824341
89.061066
-100.244888
-61.299290
-148.699402
-70.271553
-120.721535
-80.185066
-62.026829
-84.880379
-108.662857
-72.621071
-63.438656
-83.255196
-94.731186
-136.236618
-162.495972
-75.401993
-54.674904
-51.746696
-58.084145
-59.462948
-101.450188
-69.385330
-88.749687
-66.101334
-74.606178
-37.270985
-139.088440
-58.530094
-125.764801
-58.531658
-60.698563
-78.162796
-56.491634
-92.725189
-84.812469
-64.608749
-150.171783
-50.792999
-133.333603
-36.001724
-64.205811
-119.500877
-107.985161
-83.378296
-72.007896
-43.210537
-81.002129
-97.106483
-50.364429
-44.843086
-128.640457
-89.816818
-85.183395
-128.107819
-76.926376
-78.448929
-77.337097
-90.389923
-42.296272
-154.879562
-54.618336
-63.469555
-151.846970
-69.087097
-65.077682
-72.706215
-50.605148
-63.902206
-76.167831
-38.515549
-75.014526
-84.886269
-166.347275
-83.206757
-82.067520
-47.332703
-80.548073
-50.196251
-140.111588
-61.346401
-58.091034
-76.936325
-26.821692
-54.559380
-137.442337
-106.665291
-87.631554
-52.507275
-34.012196
-26.946955
-86.867722
-152.498444
-39.301067
-60.084660
-149.223404
-62.142620
-76.531731
-61.725208
-149.789444
-107.165199
-168.513153
-70.795990
-46.875595
-112.770699
-50.480766
-68.700806
-49.289169
-143.743896
-68.632050
-122.095688
-63.677803
-92.430466
-62.008209
-46.285011
-51.872257
-178.728653
-64.098167
-113.518417
-118.995033
-90.264664
-80.438889
-57.162636
-94.516808
-160.049103
-127.844986
-71.285301
-56.781628
-63.595428
-85.874397
-62.612190
-141.424210
-109.985123
-93.724312
-101.804207
-161.738358
-112.269501
-52.905468
-68.568733
-73.404015
-136.684235
-70.489914
-73.628098
-57.249310
-81.002007
-58.944229
-71.492950
-32.607540
-70.676544
-153.608047
-69.947441
-62.740078
-30.801016
-82.712494
-66.228928
-81.521431
-51.594791
-131.549393
-50.195808
-176.410339
-82.009613
-68.826012
-67.451286
-59.068867
-140.829514
-50.132286
-58.488541
-57.257484
-85.070686
-76.641251
-75.729988
-93.329750
-115.625412
-63.449146
-49.176262
-55.703384
-60.552799
-91.939323
-118.049538
-64.067436
-78.055641
-74.067146
-162.127304
-61.306599
-56.135838
-89.875290
-147.593002
-71.591644
-62.389606
-31.450121
-134.663055
65.312492
63.100166
85.694839
-71.070595
-59.115414
-35.522575
-61.423416
-67.509361
-97.315750
-68.823631
-111.922981
-162.298126
-64.855309
-64.224854
-85.352570
-122.836571
-120.999664
-94.149551
-136.201553
-114.105339
-100.558853
-118.646935
-97.750290
-93.570320
-70.770454
-72.117462
-54.051147
-151.896179
-66.454620
-48.900646
-61.855869
-62.263824
-125.176750
-78.063080
-81.705299
-59.411816
172.160294
-75.015091
-110.253113
-105.976120
-60.796753
-62.380222
-93.072021
-87.441910
-138.818268
-149.258606
-83.838951
-48.534561
-63.218834
-74.093437
-163.268387
-80.725555
-64.756721
-67.676117
-89.791222
-63.177811
-95.921814
-136.566208
-85.748184
-72.901054
-138.876831
-89.162682
-56.263798
-84.353439
-37.356575
-96.878548
-70.209396
-80.737602
-68.978172
-29.075575
42.335934
61.445225
-166.495071
-88.775192
-148.591064
-62.153706
-88.643822
-57.661449
-160.064438
-54.405598
-66.680954
-160.967026
-104.293274
-82.893303
-57.957165
-101.407768
-92.780823
-101.431931
-58.924114
-131.796066
-131.430695
-129.970428
-137.580338
-96.582039
-43.417801
-96.034622
-92.168060
-99.677292
-79.638123
-85.329025
-55.936584
-100.667587
-142.489410
-162.240540
-84.695374
-70.565071
-134.326370
-69.067513
48.727272
70.009804
57.385895
84.933792
-125.640610
-81.653656
-140.260925
-136.890289
-129.048279
-128.185989
-60.960041
95.659714
62.120041
-66.712791
-46.882824
-69.793663
-69.555351
-79.148155
-110.703300
-60.204350
-108.628143
-70.766655
-122.429962
-58.468746
-83.121254
-73.462570
-54.499569
-91.960373
-64.917984
-103.716881
-55.868553
-164.232895
-73.143272
-59.687237
-43.599709
-55.845375
-59.908268
-63.451859
-140.962753
-62.047306
-60.823181
68.632240
-80.133980
-83.160263
-90.634605
-55.235897
-87.580093
-80.483833
-75.593880
-126.571838
-111.794991
-61.179317
-75.884460
-63.571819
-69.737030
-63.922752
-62.090294
-128.136612
-80.397179
-78.034660
-74.874695
-61.197502
-56.992851
-79.507034
-165.359161
-101.137276
-34.454208
-46.902645
-73.221802
-140.887390
-155.887436
-95.052460
-56.744400
-71.418518
-151.457458
-94.535812
-64.767456
-79.418915
-105.752266
-113.547523
-64.436790
-55.801109
-46.886158
-126.923203
-146.746155
-84.665138
-76.641754
-72.998993
-44.928585
-64.119095
-104.308281
-66.966812
-55.467178
-58.703922
-81.534897
-75.053452
-45.405491
-117.019958
-73.373123
-69.658211
-145.915588
-77.333321
-69.574806
-46.848064
-133.877701
-99.680496
-49.860558
-64.661987
-40.925953
-63.052032
-69.990173
-56.006252
-60.425465
-81.820816
-74.525856
-166.205002
-126.082146
-66.054092
-94.282837
-68.182266
-61.025040
-70.972519
-69.914520
-130.486633
-58.989494
-74.955704
-86.265617
-89.245483
-53.188423
-124.785500
-81.414597
-76.043625
-55.439884
-81.747047
-75.138756
-126.334488
-86.274551
-63.760891
-58.776554
-63.822418
-144.318558
-71.312111
-64.412666
-52.654106
-34.851456
-74.318588
-58.279583
-83.052681
-150.905716
-55.735527
-102.703735
-54.547749
-62.891079
-99.942375
-62.036800
71.353493
60.255337
57.550789
55.439342
52.051598
69.667801
53.109516
66.874443
89.254074
95.404778
46.524586
56.246815
76.120316
63.380428
53.465187
76.317345
-144.346619
-60.254272
-144.129135
-73.630074
-149.837479
-97.836273
-138.930115
-80.021576
-129.457153
-72.749969
-118.010010
-59.639194
-32.854057
-85.387398
-86.485657
-83.538467
-51.299267
-56.051731
-86.443138
-117.609810
-62.206161
-56.210854
-150.224915
-134.692627
-77.334099
-90.458565
-110.921249
-56.656940
-56.437847
-163.488144
-113.305229
-105.245789
-132.594040
-160.038925
-83.338295
-55.339386
-67.107384
-69.246689
-67.950691
-111.521774
-136.529388
-92.887016
-105.595749
-89.209152
-101.654495
-62.181328
-74.934875
-58.081284
-68.981239
-82.295563
-68.120621
-68.733444
-140.072067
-73.227875
-41.455338
-87.329201
-62.791477
-89.301399
-99.005508
-61.426891
-65.656555
-152.005386
-77.488541
-96.416794
-63.062660
-149.479370
-87.356651
-77.471001
-166.238693
-85.351250
-106.271767
-56.519299
-47.085331
-67.286674
-64.950645
-44.560902
-77.128418
-51.160744
-50.031746
-51.636440
-81.074715
-119.854553
-130.017578
-87.728081
-61.072132
-66.815269
-78.402176
-64.266312
-83.685104
-56.957985
-74.381844
-54.838898
-64.205444
-73.540207
-132.290970
-59.957645
-74.407974
-123.699661
-143.138702
-64.050285
-108.643349
-98.585754
-65.570518
-148.362778
-111.319565
-80.649757
-171.300995
-88.482147
-68.579880
-49.393818
-144.497528
-67.665657
-148.934372
-122.007324
-51.722454
-163.323730
-62.209415
-61.453751
-156.397186
-115.612144
-61.069729
-149.822357
-114.468971
-40.868816
-42.348988
-59.595554
-109.321983
-81.209442
-131.095398
-144.057938
-119.409035
-71.972908
-65.925148
-57.385086
-45.562336
-65.208130
-56.223221
-85.864632
-64.835732
-56.407448
-58.753849
-121.589218
-156.288788
-59.475182
-44.284786
-33.076763
-81.202873
-50.982285
-159.871399
94.348351
72.809761
-109.910591
-83.486702
-65.300606
-64.764259
-88.355919
-140.405182
-53.289520
-79.468918
-60.868786
-149.366577
-52.898907
-69.997711
-147.327881
-68.357430
-54.119987
-102.026711
-49.857807
-114.689774
-69.083282
-80.255142
-76.374023
-53.760849
-77.049393
-123.464432
-82.738564
-64.861565
-82.989700
-60.921444
-71.638290
-60.416107
-56.008289
-83.804573
-56.425007
-59.345905
-118.188820
-60.624954
-161.101837
-130.822617
-89.238075
-81.251991
-104.134445
-104.103310
-64.386971
-72.278114
-62.020184
-111.315392
-65.659058
-59.574947
-117.737404
-110.749115
-154.173218
-60.592148
174.301300
-72.396194
-58.625763
-57.637478
-54.895313
-151.745193
-106.001686
-117.980942
-110.124847
-34.917126
-148.698181
-59.050507
-85.733299
-144.933929
-165.339386
-40.406551
-59.233727
-19.002018
-80.646774
-53.217861
-134.815460
-63.628815
-109.542595
-80.668594
-66.184471
-58.425762
-49.033562
-124.722168
-53.483856
-113.896278
-64.508820
-123.641701
-76.263931
-60.639004
-115.412941
-68.474953
-58.594803
-163.551361
-83.771782
-63.418884
71.424026
-63.502712
-76.720764
-57.798477
-59.597153
-44.286167
-61.758774
-104.345718
-134.734512
-65.529373
-68.809158
-145.887924
-70.257111
-124.961624
-84.535194
-149.332886
-106.743134
-68.211990
-71.502945
-84.218765
-59.792648
-29.957569
-115.701103
-70.085670
-76.273499
-111.506989
-143.623230
-66.931107
-84.808685
-52.245163
-147.868637
-154.574936
-137.164261
-111.008064
-91.741310
-172.991943
-67.265862
-84.088028
-88.980370
-69.358887
-95.503944
-73.243904
-50.751518
-81.648308
-167.210159
-114.432846
-160.341202
-87.468391
-60.087082
-61.963371
-62.118786
-84.387444
-100.934074
-96.552353
-72.033073
-120.125809
-52.496838
-95.461693
-62.507786
-143.332993
-52.883663
-67.938988
-156.818878
-66.045036
-90.877670
-102.771721
-37.853954
-70.614388
-65.350960
-63.131954
-103.620232
-179.759323
-55.681915
-88.175247
-50.038624
-53.800949
-75.153839
-131.774429
-79.313698
-62.257671
-63.539162
-61.637653
-107.971878
-67.315239
-102.748062
-96.266716
-65.993103
-64.421768
-150.822723
-87.865623
-79.323364
-127.345757
-113.913651
-98.802551
-76.264450
-38.709480
-102.174004
-60.864994
-63.898670
-55.855984
-138.562317
-64.470947
-92.184731
-169.208344
-108.085495
-109.492661
-78.810707
-87.078949
-49.911427
-64.315491
-93.292809
-62.320091
-60.775280
-138.712189
-128.372101
-50.632042
-62.491951
-102.418526
-93.627968
-57.281956
-93.150452
-63.280758
-52.049763
-83.053116
-79.666214
-89.828957
-94.162842
-109.073723
-90.621674
-78.552933
-54.658508
-59.038452
-59.484997
-125.507332
-58.737507
-68.055389
-68.417046
-60.133965
-82.193954
-57.475780
-57.014938
-135.709915
-120.985130
-58.615055
-54.012928
-49.860935
-126.570557
-61.455784
-76.141304
-62.087940
-30.853424
-140.281662
-155.679367
-61.659626
-65.592384
-67.042381
-78.386536
-34.495068
-61.699799
-88.325348
-54.984562
-92.682884
-53.350243
-122.048943
-76.783096
-58.497944
-66.095474
-78.832863
-65.720383
-60.621273
-81.065834
-66.464714
-152.993927
-70.718094
-140.312256
-87.255669
-108.834648
-126.762741
-71.581230
-64.923294
-128.161087
-114.707405
-55.812080
-64.906868
-83.459808
-92.206673
-61.308853
-72.573273
-80.877541
-64.820824
-86.023643
-64.771774
-145.407974
-77.496109
-94.930840
-104.408028
-84.038521
-150.228287
-89.302208
-117.336021
-97.784782
-127.071564
-170.942810
-49.495705
-73.831100
-61.729832
-58.626091
-57.859951
-68.882019
-102.222725
-148.324249
-57.288609
-67.686462
-88.376884
-106.498077
-102.129822
-88.222298
-71.208176
-77.756104
-73.648155
-110.881142
-59.164639
-69.881195
-61.822636
-152.701996
-140.383240
-61.599026
-90.965576
-106.529060
-85.448357
-90.315895
-98.988136
-110.591881
65.077484
40.752575
58.978920
-73.555481
-153.962509
-63.946632
-66.596954
-80.264763
-157.563187
-155.786697
-69.296761
-90.806046
-140.763092
-54.107964
-77.918381
-68.700096
-108.023872
-60.031971
-129.037949
-65.433975
-67.249603
68.682434
-81.830933
-81.719749
-168.515045
-62.943501
-37.559391
-62.436039
-87.417381
-144.366592
-102.835800
-102.155907
-110.841591
-103.785866
-129.764648
-75.537361
-67.048477
-65.108414
-50.872047
-67.142159
-66.687210
-59.313469
-86.314285
-61.440136
-73.252960
-95.901306
-102.607712
-62.730366
-115.329102
-131.674576
-58.952263
-104.339958
-114.162903
-72.715775
-48.448708
-108.174385
-90.785446
-52.266956
-66.895378
-145.481125
-60.640862
-52.439739
-89.859352
-89.865120
-58.713184
-91.941116
-108.602638
-60.997581
-136.528214
-39.349251
-124.204933
-57.378162
-58.159473
-160.244537
-89.558899
-156.699722
-92.742523
-62.402229
57.132603
52.410954
70.191681
79.508759
60.850384
85.504845
68.784485
68.272202
47.634575
69.380585
-76.268120
-64.345604
-62.140457
-85.809151
-75.086357
-61.684418
-64.423218
-112.085594
-66.566147
-93.946846
-69.678528
-124.064888
-114.285233
-79.097771
-61.351543
-47.804482
-73.059708
-118.438919
-57.463486
-108.928345
-94.189140
-168.121033
-68.015152
-57.017311
-68.774048
-52.609241
-62.869251
-61.503227
-145.529694
-75.975227
-137.514618
-129.602997
-95.007423
-157.429977
-72.375671
-49.689903
-88.007614
-162.305557
-145.210312
-139.669250
-156.674103
-57.585575
-158.437408
-70.532806
-153.751038
-60.369606
-102.102020
-59.050041
-84.418045
-61.944111
-75.403618
-125.652130
-38.003052
-102.219727
-89.629097
-64.597740
-53.643032
-109.035812
-126.972252
-98.037186
-164.007828
-66.928520
-130.074127
-98.912277
-64.146111
-62.758411
-126.132019
-43.463703
-123.664162
-59.312214
-158.477386
-73.468750
-82.612839
-58.356674
-58.370556
-124.846848
-106.197075
-69.954048
-130.219711
-56.675545
-57.583107
-71.214554
-138.204529
-84.496994
-65.161491
-117.183693
-83.902290
-138.189316
-112.837440
-127.462234
-120.018669
-62.958828
-65.859871
-76.948006
-155.597641
-81.691505
-69.780838
-120.166023
-66.603142
-63.807896
-66.396866
-66.711647
-130.422379
-59.070156
-110.706429
-62.834732
-71.712471
-27.353369
-51.476574
-53.440933
-111.688286
-69.422432
-64.838966
-94.940727
-129.204910
-110.020348
-43.580372
-93.574753
-58.130405
-73.332535
-73.149300
-152.628403
-119.317879
-163.698837
-75.441559
-65.017906
-66.096931
-57.640209
-71.110718
-19.638958
-76.519531
-63.478394
-131.282974
-70.857086
-57.835751
-104.543991
-145.690521
-101.592354
-91.457069
-75.883842
-104.521950
-84.234833
-59.399837
-81.078285
-53.300091
-67.156052
-72.840393
-62.447918
-72.963837
-92.750862
-63.708107
-116.067505
-50.482922
-56.179184
-76.604683
-66.580444
-78.210464
-95.445175
-84.017593
-84.064484
-108.409897
-62.101635
-46.796005
-67.353134
-139.039383
-112.771194
-58.862293
-124.953209
-64.149506
-69.456490
-112.081337
-60.797237
-102.987236
-80.160713
-88.066483
-72.620995
-106.127579
-100.975449
-100.156799
-71.115250
-88.543983
-57.565178
-140.989441
-110.830429
-73.340187
-87.497696
-161.347626
-59.461731
-76.982307
-58.315788
-57.554607
-145.167191
-58.844666
-58.494480
-64.285500
-59.133343
-40.804394
-56.130043
-64.121307
-83.158478
-128.373215
-137.001755
-105.993454
-80.454483
-60.522728
-67.647934
-123.891937
-96.385139
-124.200783
-126.293343
-66.682617
-146.387344
-70.729576
-113.793022
-55.475544
-64.228088
-58.964836
-40.905533
-90.593285
-127.789856
-61.955044
-55.329876
-136.905930
-68.176262
-83.848167
-138.616653
-57.015190
-93.365860
-59.316364
-60.528599
-69.582550
-122.355675
-122.111031
-100.370453
-61.808422
-89.343506
-121.594162
-155.674530
-117.834694
-82.096581
-131.990692
-56.047779
-103.986282
-107.362846
-145.620193
-95.183029
-160.161743
-52.427631
-97.477623
-99.825684
-95.914757
-70.103889
-147.866791
-148.335007
-149.873566
-121.927681
-97.263893
-47.026020
-59.904362
-52.432526
-83.814987
-86.379173
-87.883438
-69.925346
-69.127922
-149.474747
-157.323792
-95.988205
-112.981102
-119.414078
-81.438454
-67.260704
-80.456146
-65.832672
-111.651497
-123.083687
-81.782867
-97.358177
-131.547699
-90.235146
-102.046379
-106.750977
-68.721710
-68.569557
-76.536568
-135.000427
-57.642403
-53.460594
-66.833244
-97.123230
-74.875977
-65.037102
-104.320892
-55.082062
-108.361298
-105.426750
-91.747902
-75.823555
-39.103062
-120.725540
-137.701218
-77.107239
-77.375786
-81.228401
-72.924324
-68.403534
-57.507961
-62.565525
-53.608494
-83.764977
-78.895729
-63.434921
-81.520378
-75.803604
-96.747414
-49.618156
-60.251801
-92.449341
-44.785595
-145.034119
-57.888412
-65.315689
-157.267853
-132.605927
-68.114746
-53.501244
-55.548481
-58.894039
-54.800579
-50.678596
-82.958672
-121.182739
-112.228790
-45.314793
-157.779144
-77.122292
-48.983017
-121.172714
-87.355652
-61.573448
-66.902794
-74.274620
-61.984509
-128.104385
-129.420425
-28.418245
-66.282532
-66.387993
-160.316254
-98.390221
-128.198181
-74.799728
-123.707191
-57.110714
-77.605293
-165.010666
-141.985916
-148.254303
-89.917984
-87.920891
-140.436951
-67.857201
177.390884
-67.418831
-59.418659
-63.416561
-61.981182
-83.291252
-56.877304
-58.291031
-109.823090
-70.008774
-67.348076
-59.618111
-52.524368
-88.831207
-94.525917
-106.597954
-100.668343
-77.911392
-58.879807
-43.043526
-94.262207
-68.682587
-160.238739
-99.758011
-128.179062
-34.363911
-157.218170
-62.404922
-79.000748
-85.860764
-85.210312
-60.222473
-116.706345
-51.908276
74.766495
-71.886505
-50.822197
-82.556892
-57.085812
-116.923653
-104.495384
-149.162262
-75.276009
-67.771965
-53.986809
-55.869003
-59.752594
-95.220596
-66.426498
-60.846478
-67.075150
-93.674370
-44.885303
-64.843941
-43.217064
-115.438972
-115.340416
-109.241020
-98.869041
-149.626831
-60.235584
-39.909744
-59.790039
-62.399887
-148.263916
73.801445
-132.034302
-70.372948
-118.359932
-157.217621
-57.250725
-78.788109
-87.571198
-59.891762
-79.727142
-60.143173
-102.529648
-55.944927
-80.224014
-69.217018
-24.234716
-57.679073
-144.241287
-125.310799
-64.008011
-62.473946
-58.509705
-163.439331
-88.976196
-157.288467
-100.443146
-128.220352
-124.680069
179.123734
-92.410347
-72.854408
-118.551270
-84.150520
-91.384010
-81.135567
-110.505707
-55.175961
-158.471939
-50.114479
-118.163223
-103.317764
-66.846428
-33.379917
-144.286346
-53.130993
-168.146301
-66.136559
-65.552696
-138.364136
-60.465435
-57.925083
-64.721031
-121.965179
-53.721649
-112.317238
-51.443394
-101.960953
-153.397278
-53.627041
-135.082932
-104.131859
-82.619560
-119.192001
-114.909866
-59.656513
-119.056816
-59.010284
-93.750351
-149.636566
-61.165585
-138.316635
-64.751053
-76.698402
-112.291885
-127.184044
-137.133957
-67.581215
-75.696571
70.422394
74.120064
86.286362
44.617531
-51.561954
-75.839836
-129.272995
-137.839111
-79.467422
-65.660545
-67.680534
-53.652031
-145.045456
-68.508186
-83.223305
-123.864395
-136.976837
-83.840912
-58.900051
-74.093208
-78.064713
-58.537476
-88.832878
-124.836510
-65.442604
-153.417358
-70.036285
-85.210159
-139.312973
-59.475674
-64.511734
-95.176758
-51.914959
-126.664268
-18.333982
-59.720303
-160.079712
-62.033566
-53.173782
-61.849995
-69.945808
-88.188835
-53.718582
-52.709396
-71.610909
-108.859177
179.777939
-78.696182
-86.984505
-79.804222
-61.817478
-38.338947
-63.610115
-66.363800
-130.190918
-102.351852
-152.419235
-71.858795
-58.138206
-55.056202
-38.488361
-82.992126
-55.979656
-142.284851
-59.098892
-131.123672
-112.575806
-69.785988
-64.896057
-53.093224
-137.232498
-78.386993
-90.921143
-48.308933
-99.644577
-133.237976
-49.955265
-89.800102
-85.272179
-102.409241
-138.511917
-81.068008
-83.952713
-62.189240
-50.069939
-78.626190
-60.968151
-65.280785
-148.970932
-118.271614
-66.485703
-95.378777
-120.118584
-146.515900
-63.726681
-60.880306
-62.866547
-53.942463
-111.736641
-58.639130
-126.245468
-80.576042
-133.018906
-69.242233
-64.805748
-59.507256
56.693710
70.122688
-63.291248
-78.077759
-148.979706
-54.256405
-59.416550
-67.819748
-150.340042
-67.745323
-57.471642
-47.011547
-70.665710
-76.141106
-149.988876
-71.915306
-116.431862
-75.096008
-59.040440
-64.802147
-104.286354
-56.603733
-72.062996
-141.719345
-98.111534
-85.153717
-128.120346
-61.693409
-149.527451
-62.021748
-57.320763
-89.230423
-161.941681
-55.673447
-58.089390
-68.169678
-124.576111
-62.282879
-150.371994
-103.041145
-71.445534
-35.994987
-99.923996
-67.527031
-99.119286
-131.206131
-67.249878
-68.097252
-92.805954
-92.649345
-104.342117
-115.555550
-105.094765
-55.956051
-66.445892
-80.047531
-102.638557
-65.092422
-51.913589
-123.134918
-79.669792
-89.590927
-57.166252
-92.380516
-50.107937
-77.007904
-60.075752
-102.061325
-70.217781
-59.325634
-63.623222
-83.690758
-111.784164
-80.542908
-49.326698
-52.990566
-54.749153
-137.240250
-109.961327
-112.610146
-53.319485
-67.878616
-62.960518
-58.615063
-33.737644
-66.110886
-50.900391
-62.975555
-151.125748
-72.010994
-106.369606
-69.920898
-157.816177
-61.532227
-39.482616
-69.517822
-60.267700
-49.854378
-60.638657
-137.732101
-91.207817
-159.349686
-106.346512
-66.160774
-105.702682
-71.111336
-150.270676
-60.174850
-79.657280
-66.323242
-62.678593
-89.780716
-155.396851
-52.095097
-122.239578
-52.869194
-86.629189
-80.147133
-18.687613
-65.277069
-115.746292
-64.424866
-69.286026
-80.239243
-45.070122
-58.549572
-80.524055
-59.438808
-98.040588
-130.179031
-94.928268
-79.173477
-90.494713
-114.517281
-57.009567
-99.530380
-135.594650
-51.827488
-99.373772
-54.630577
-135.162109
-43.230080
-76.230507
-67.938660
-80.673355
-135.992249
-75.765968
-91.883209
-103.054413
-64.006409
-148.455841
-77.967674
-77.669693
-64.326553
-117.173080
-63.112564
-44.965397
-57.757717
-104.483040
-87.542267
-63.191788
-84.769508
-87.649178
-108.806473
-78.950844
-65.465721
-53.226761
-78.459633
-63.036091
-60.152378
-51.040047
-58.146996
-68.942932
-36.203342
-71.371277
-100.769089
-64.862663
-58.116333
-65.831268
-75.910431
-60.917271
-55.580273
-115.463615
-49.325771
-72.220642
-53.250202
-138.262253
-149.762054
-135.047379
-65.251350
-154.898132
-69.709473
-57.301514
-154.175278
-54.154156
-137.560104
-58.014027
-59.620750
-55.290237
-64.908195
-38.069473
-60.934326
-63.093140
-63.966106
-38.941425
-48.371590
-33.038593
-64.267311
-153.239044
-54.549114
-59.564457
-63.128239
-50.443672
-148.920624
-134.289413
-84.060661
-97.759521
-82.431480
-120.951797
-97.073181
-72.434700
-65.061165
-85.659233
-81.891838
-81.443329
-33.178314
-45.141285
-91.712158
-40.266014
-117.393227
-44.039486
-105.216698
-160.327713
-58.708347
-42.377708
-59.508015
-76.037323
-110.525421
-99.565346
-81.546700
-95.443954
-120.552040
178.885300
-57.117676
-142.983932
-65.984467
-111.599022
-57.964016
-89.712700
-105.226616
-91.026047
-122.051430
-129.271240
-160.240784
-65.335472
-131.295273
-65.650009
-58.232960
-59.539711
-101.459579
-64.921425
-60.279449
-59.003719
-122.046387
-42.611500
-59.146477
68.219482
57.497955
-80.740181
-57.321983
-70.063828
-94.243279
-82.464233
-64.377068
-69.907448
-147.640549
-88.665871
-61.111256
-106.599655
-61.544224
-100.979996
-61.115765
-60.596081
-58.045403
-43.561882
-65.178955
-153.187851
-51.055519
-31.991266
-142.460266
-62.568108
-59.810551
-81.696541
-62.711445
-59.403641
-57.947411
-74.515579
-63.837444
-123.872185
-127.844826
-81.097069
-69.004692
-69.889931
-51.384712
-64.066635
-65.185158
-63.170341
-59.861469
-125.179436
-58.803986
-65.386620
-78.602928
-60.023876
-79.442978
-60.064476
-80.533974
-59.843887
-135.745132
-59.732311
-72.779617
-46.007420
-69.269730
-68.125481
-166.129532
-60.303356
-70.395508
-85.792496
-65.793190
-149.901062
-87.041122
-61.703926
-63.203712
-74.514229
-49.672897
-60.643429
-157.193100
-145.763504
-56.218330
-167.239975
-72.534897
-57.839909
-73.526291
-100.593979
-71.742882
-91.869125
-118.228722
-53.521645
-100.416641
-60.619797
-95.368378
-86.397209
-139.385086
-145.296616
-170.268402
-48.053734
-56.984859
-55.748459
-97.595146
-47.248325
-64.449554
-78.975525
-64.252831
-95.807640
-141.555511
-68.900490
-54.111778
-64.151398
-150.151581
-63.662155
-171.853546
-63.780754
-92.739815
-111.482056
-57.221626
-56.632851
-31.609348
-126.454391
-77.722694
-41.226307
-75.911575
-164.666351
-116.444077
-48.072681
-98.034393
-116.051163
-63.200405
-157.991028
-68.283501
-151.568207
-117.715164
-97.867401
-74.096451
-57.929611
-79.266121
-150.942261
-155.371689
-108.073914
-90.421150
-121.510551
-102.548195
-103.425529
-81.998856
-85.164337
-85.790276
-98.596802
-97.640305
-62.762169
-97.060852
-58.613853
-95.280609
-54.457928
-54.177704
-54.397835
-85.961967
-54.495735
-115.675255
-57.581047
-62.008469
-61.750420
-87.108200
-99.966164
-120.669464
-142.317276
-163.269455
-98.272934
-135.304474
-113.279144
-75.940308
-48.706612
-57.861103
-59.171818
-105.251770
-99.746376
-150.365768
85.269470
64.384735
-63.117706
-63.106506
-84.256386
-57.157192
-148.784012
-119.511078
-55.924782
-38.829826
-156.560181
-54.333649
-81.136711
-77.437157
-163.182800
-140.337219
-138.505219
-88.935669
-67.854202
-57.864006
-96.343254
-63.468445
-149.545212
-56.878559
-60.047100
-57.640259
-159.434998
-84.874420
-61.147881
-77.733421
-59.280739
-52.438648
-73.184166
-49.497185
-79.990677
-141.643158
-70.913910
-33.601513
-63.661732
-146.485535
-60.248550
-63.864662
-48.923508
-155.852188
-77.931404
-86.138840
-85.296310
-55.737648
-128.212067
52.223957
46.774441
42.444698
-64.754974
-61.817696
-64.758377
-58.695343
-83.816963
-59.022202
-54.821365
-83.932961
-89.648178
-99.701347
-72.345627
-122.043602
-79.782471
-80.061432
-99.595642
-66.973831
-58.277481
-128.058441
-165.469559
-136.037201
-165.494293
-146.212296
-81.421326
-133.482498
-53.275436
-124.903908
-85.648804
-81.718704
-78.103348
-73.862175
-84.690414
-159.695526
-74.448875
-131.109253
-130.649246
-48.530521
-64.251678
-136.720978
-100.620651
-56.091969
-153.658920
-145.443466
-106.256096
-178.585831
-56.355152
-57.508808
-174.602051
-65.978241
-88.247833
-120.538025
-154.734772
-106.716171
-62.255238
-152.865326
-136.028473
-82.081223
-69.780014
-60.662956
-76.178726
-134.524979
-136.756332
-53.154953
-83.777412
-55.048809
-73.135353
-73.559151
-136.129517
43.288734
42.911766
81.243507
69.766174
48.886353
52.183392
68.094482
64.702980
46.189754
81.251244
53.025349
72.577972
70.931892
56.960697
53.206768
32.881905
76.252052
-124.754356
-108.655960
-58.695358
-100.949059
-68.520287
-99.661583
-81.528442
-151.070923
-149.343643
-82.301781
-86.211617
-40.911221
-165.320786
-128.057587
-161.128647
-40.118645
-91.202225
-71.488289
-68.254074
-79.381836
-75.362114
-65.851692
-66.794319
-54.984673
-53.207268
-70.440628
-69.906822
-67.578827
-83.765121
-66.726280
-100.134567
-79.716797
-174.042358
-101.052361
-86.701874
-71.216705
-105.104668
-113.584457
-94.614220
-102.025024
-117.729958
-117.214523
-69.673210
-134.166779
-82.639816
-76.955345
-87.959061
-121.782417
-91.510178
-86.535088
-66.995918
-107.170914
-134.807663
-57.100121
-145.913010
-74.500984
-111.063545
-58.821335
-66.728546
-104.829651
-88.392433
-55.531456
-79.550446
-64.727036
-57.332638
-82.810707
-63.656780
-104.996750
-57.210587
-104.844315
-153.338593
-74.450600
-42.504559
-53.167664
-63.374023
-67.154243
-52.463734
-85.562767
-90.557228
-107.150711
-63.385479
-56.933601
-56.359516
-56.649845
-94.702209
-66.940498
-139.359619
-104.558403
-32.837334
-141.285187
8.395407
-54.096714
-51.694977
-113.135300
-50.038738
-52.497295
-115.122520
-55.579594
-119.612122
-68.719650
-98.353012
-95.863586
-117.918785
-87.408882
-93.450478
-62.681263
-84.691521
-61.615612
-48.006416
-57.903862
-67.145859
-115.591545
-95.917198
-65.328278
-92.184395
-101.625183
-146.078705
-90.910103
-109.581451
-70.864777
-129.105179
-88.755142
-65.400085
-116.243637
-109.361893
-71.429665
-75.269569
-45.265484
-56.440918
-51.313431
-145.625778
-96.735580
-67.379082
-70.722107
-64.081558
-135.795166
-59.968189
-81.116516
46.897408
53.182323
-76.714600
-23.201811
-146.019440
-52.314419
-67.103630
-74.165718
-45.863598
-71.764114
-82.159554
-86.402344
-39.169968
-64.624664
-81.450760
-114.977119
-76.880905
-46.905811
-130.611816
-29.799824
-72.380302
-89.151062
-66.655548
-130.133636
-115.056595
-71.101387
-150.269638
-62.418835
-78.820366
-59.402191
-70.059196
-94.719719
-165.422028
-51.814545
-160.041183
-147.054413
-72.355499
-75.837311
-60.468781
-58.358875
-120.952354
-65.875275
-67.443275
-106.644051
-65.496445
-114.684036
-66.205536
-67.892403
-70.824608
-69.557838
-123.450851
-53.626476
-54.702446
-97.601112
-76.269310
-124.219414
-50.277073
-87.363083
-67.668549
-133.467087
-82.465996
-54.611744
-67.678093
-110.441727
-125.956879
-86.978142
-71.761017
-93.631004
-69.784637
-105.260254
-121.646347
-73.148697
-123.815529
-53.379921
-61.013645
-57.697220
-142.169556
-59.752041
-136.116898
-80.034470
-54.121899
-67.291191
-70.188896
-106.142914
-63.623428
-98.210304
-117.302261
-71.499779
-90.346794
-63.574162
-93.757370
-61.993294
-97.548241
-158.792023
-82.229797
-94.078094
-98.953590
-70.455963
-72.957176
-102.663895
-104.919601
-86.597809
-154.020599
-101.196762
-64.618454
-62.370995
-65.884918
-138.491653
-135.612137
-71.341438
-65.387497
-71.485374
-63.261337
-135.015610
-150.844986
-97.534645
-146.602112
-152.768417
-50.584641
-155.512604
-72.729042
-39.101662
91.289253
-64.184242
-54.884434
-53.395718
-76.349594
-118.492973
-71.132919
-66.260170
-59.257401
-72.770164
-58.943592
-164.267456
-128.666000
-54.659725
-70.102585
-59.629200
-127.866966
-58.801220
-145.426895
-80.938545
-50.106915
-144.706940
-139.504608
-64.493057
-58.015919
-63.731445
-61.956348
-64.467117
-81.549110
-116.054337
-37.818233
-56.050140
-98.524780
-53.518898
-136.422562
-53.363449
-75.766235
-154.859894
-62.068741
-63.887058
-57.888638
-31.170303
-146.528717
-118.000252
-147.683655
-60.554398
-33.701229
-144.144073
-103.972679
-76.978630
-61.524994
-72.222847
-61.901291
-42.658226
-120.124992
-124.632683
-76.260666
-121.851440
-116.051109
-51.108799
-59.070896
-66.557999
-149.463486
-89.655205
-49.239368
-64.572731
-88.175011
-71.339844
-39.191689
-114.988251
-64.830238
-92.500954
-84.338547
-62.396835
-108.206566
-69.376671
-46.712429
-139.095001
-65.297401
-72.085625
-61.631458
-66.882202
-68.033821
-60.040268
-52.280060
-104.456123
-85.105560
-66.011436
-139.995041
-76.681160
-34.861355
-63.104324
-76.829498
-101.967445
-146.309906
-78.484726
-97.779022
-84.335190
-68.363579
-144.509369
-102.192322
-133.651627
-84.178230
-55.486816
-61.894562
-64.717964
-54.580597
-87.229774
-68.895485
-62.282471
-53.754726
-95.264000
-114.505043
-61.933495
-140.809982
-79.065636
-65.166977
-82.110245
-26.710886
-140.729324
-57.293434
-93.181084
-48.494240
-132.041595
-82.187210
-132.594604
-74.012360
-82.056305
-72.102051
-72.419411
-82.422356
-85.748703
-95.946327
-63.146706
-55.831635
-116.301216
-78.326935
-92.182281
-112.039963
-89.635689
-152.857330
-90.970596
-121.508209
-116.008240
-69.529388
-65.141724
-136.543350
-109.267624
-58.121048
-132.156296
-91.550072
-73.373154
-80.659569
-157.579514
-69.643898
-43.087292
-77.839249
-83.064682
-72.781265
20.215977
-61.901207
-62.219025
-129.261841
-61.378597
-88.269524
-115.065651
-89.341034
-150.559875
-62.379917
-83.489326
-85.375465
-59.959557
-58.191063
-105.561111
-117.498825
-119.794395
-129.577347
-62.203465
-49.233025
-94.612518
-77.382790
-53.313972
-87.587517
-90.126839
-74.321594
-101.740974
-61.075672
-107.209694
-139.292572
-69.940704
-66.283501
-110.930824
-67.797951
-112.997231
-85.023079
-81.084183
-88.329361
-64.335396
-70.482452
-65.134819
-65.842987
-93.135391
-67.260681
-107.192963
69.530396
74.038597
90.594124
71.828270
62.759838
66.894333
59.260357
59.313972
52.922108
-64.375618
-64.832031
-72.160049
-35.437859
-58.055984
-52.549316
-59.810543
-55.384243
-149.796326
-42.971909
-46.929642
-134.158127
-156.999481
-100.587738
-92.367996
-114.771805
-54.568428
-66.921783
-67.691719
-58.285122
-68.094505
-57.187160
-127.973740
-45.362206
-42.049381
-99.381706
-62.195816
-56.532303
-104.844765
-56.676262
-72.218811
-122.781006
-78.641304
75.908257
83.128632
78.031624
75.142746
44.311134
63.928913
96.740036
59.418797
-55.755604
-87.677032
-63.022465
-74.536751
-85.704941
-65.483162
-45.584442
-123.376007
-105.962036
-89.231339
-66.694962
-69.178093
-76.367859
-53.031193
-70.417267
-71.640839
-48.396824
-56.826790
-72.605812
-170.398605
-61.088566
-61.222855
-128.940704
-63.191761
-127.452141
-67.669098
-72.806931
-66.031898
-114.311569
-67.345482
-70.407547
-68.153069
-54.245068
-74.527168
-45.719742
-54.209724
-47.015156
-52.869331
-64.349411
-154.630081
-73.418175
-118.556656
-72.122513
-118.336899
-96.013824
-97.900658
-119.324028
-77.147148
-71.909988
-155.600555
-110.035042
-145.858261
-52.932541
-165.752213
-109.557503
-58.883488
-119.251747
-144.818146
-68.470543
-96.034752
-75.032700
-60.804676
-105.162422
-103.842339
-57.028568
-69.583160
-37.562298
-165.158356
-175.608887
-50.782642
-65.746376
-57.981731
-89.720619
-59.435902
-142.487793
-56.324444
-64.297592
-72.378532
-55.749821
-90.368523
-49.033886
-151.987961
-129.941208
-51.689529
-164.602615
-125.403564
-60.473015
-61.315739
-36.413170
-73.247452
-68.918465
-109.785126
-86.936592
-85.277649
-64.083351
-83.664268
-66.529251
-69.872620
-156.555099
-86.084869
87.237900
40.139385
56.819351
78.520103
47.675930
-114.881523
-109.834930
-109.014725
-168.747299
-71.549362
-100.242805
-55.842415
-114.903252
-71.177917
-93.240753
-111.404381
-179.115295
-162.574783
-56.691586
-143.758728
-134.177551
-78.165138
-106.225533
-89.713943
-57.404697
-143.409760
-79.273911
-76.830803
-113.610222
-80.639671
-100.042953
-110.209114
-61.709274
-86.646774
-48.441704
-71.132332
-87.590919
-67.007210
-162.633179
-80.451950
-100.702248
-64.210785
-60.709793
-48.997047
-46.360008
-84.695450
-101.608337
-157.410477
-100.866714
-59.218433
-85.000999
-127.229057
-78.764107
-124.656242
-65.781479
-75.060555
-92.862396
-160.695709
-62.770355
-61.310017
-131.152542
-54.502552
-139.390884
-46.295883
-71.032677
-80.556984
-59.868771
-66.472916
-86.996796
-77.673874
-56.350384
-57.148911
-124.245850
-74.004753
-63.841816
-162.851456
-80.354530
-108.414932
-64.854691
-62.650288
-58.896534
-134.739792
-62.880398
-125.537041
-88.663620
-61.839321
-58.275036
-60.532719
-33.842922
-108.069054
-84.242798
-56.224648
-54.081669
-95.468422
-135.846848
-63.361450
-70.083992
-99.032181
-62.284538
-85.861168
-58.013836
-76.812027
-48.628883
-70.051247
-70.875595
-75.406151
-65.066513
-61.771873
-69.277184
-148.475403
-87.976570
-156.557953
-132.601807
-141.245544
-71.062904
-38.310131
-62.137096
-79.720490
-69.854675
-57.850216
-87.561699
-49.713482
-67.940041
-111.099884
-54.671631
-52.655025
-64.625458
-35.777142
-49.148384
-150.084488
-64.395058
-93.856804
-70.853409
-117.260262
-78.884567
-88.194778
-145.613144
-55.310131
-66.179459
-62.037342
-92.590149
-78.178787
-73.617485
-139.085022
-68.799095
-130.636063
-63.796246
-67.344231
-82.156067
-59.661274
-72.611664
-58.888885
-140.805435
-137.400330
-53.854561
-55.441761
-65.143814
-168.373795
-70.471252
-162.241821
-54.594387
-73.504784
-47.050232
-71.818001
-55.071465
-106.473679
-71.452225
-54.454967
-59.220669
-60.923584
-56.637192
-81.265709
-79.695274
-155.657318
-132.034729
-90.265244
-53.264065
-110.192627
-81.247864
-81.339012
-99.833389
-45.314804
-101.492630
-69.194405
-58.456703
-55.464874
-64.986313
-65.887009
-102.567574
-66.911385
-108.847954
-53.915512
-80.040146
-96.478760
-55.308964
-55.783504
-90.137535
-72.176765
-35.309563
-66.613876
-66.393707
-167.508911
-97.949745
-57.369411
-83.698837
-77.465706
-74.687531
-79.724533
-102.938789
-60.430996
-4.898810
-128.622925
-65.843185
-64.745003
-59.867199
-83.760986
-124.423744
-61.045700
-146.091003
-135.771042
-99.969925
-96.830841
-137.375320
-140.407364
-74.252106
-81.056267
-124.390854
-117.401413
-52.559818
-54.280888
-50.099190
-93.864983
-54.847458
-90.174759
-78.147728
-86.404495
-146.110687
-154.132919
-71.734520
-145.840302
-98.629410
-78.068794
-81.859215
-41.685314
-101.280693
-56.836559
-150.847748
48.839813
24.761858
47.377705
37.324390
73.849075
-69.150536
-58.829659
-48.502800
-49.616508
-126.718201
-56.870010
-158.923218
-105.620506
-139.812408
-54.844379
-82.076118
-122.893181
-68.374237
-130.567917
-61.194626
-110.835579
-75.269226
-103.815964
-41.083042
-156.536728
-68.781151
-59.902847
-88.686852
-116.595009
-93.501328
-66.511467
-112.476784
-62.158394
-64.061844
-55.107807
-66.936783
-117.671448
-97.598129
-56.905567
-62.234501
-70.957146
-61.757885
-152.243439
-70.929390
-65.192528
-98.185669
-121.088402
-42.980225
-71.522293
-67.758522
-68.135986
-81.298805
-38.361420
-94.293510
-71.852135
-86.849983
-68.330482
-153.590164
-55.057728
-53.730782
-123.883400
-50.372505
-69.088531
-44.706505
-64.459923
-79.867081
-59.723335
-65.124397
-84.778534
-73.036522
-83.332619
-100.126793
-143.129669
-55.953636
-111.574821
-109.602898
-129.968628
-120.304436
-87.933327
-77.751427
-97.777168
-62.131897
-64.242264
-61.477661
-109.713783
-82.920776
-142.191833
-57.991123
-29.368032
-128.078156
52.109329
67.752945
36.043629
50.902649
57.143917
-72.636826
-130.038345
-58.714558
-61.939423
-62.999790
-75.202576
-92.770203
-56.591362
-49.145840
-77.525658
-58.826580
-61.060146
-110.777069
-72.874741
-94.959496
-47.407230
-67.176170
-106.914200
-151.443420
-126.180359
-130.334579
-70.087105
-65.979042
-59.647480
-142.251923
-81.555405
-84.243279
-158.265671
-44.823505
-75.979828
-87.837440
-69.321106
-112.764839
-93.185364
-107.022606
-58.113991
-76.013817
-62.945786
-147.759476
-71.157318
-59.735344
-67.827377
-117.716415
-80.998482
-77.844223
-92.319595
-152.796463
-103.124352
-60.881081
-80.852165
-140.457672
-101.014992
-129.748749
-99.657127
-95.005295
-64.254227
-88.485222
-58.568199
-90.699112
-85.963600
-81.951538
-90.291298
-106.310631
-95.906433
-60.092125
-106.954536
-95.944313
-53.697140
-142.470901
-53.149136
-96.724365
-80.810020
-78.053085
-65.639183
-146.161087
-58.712746
-58.064816
-100.532181
-110.998680
-75.578857
-68.054810
-160.066589
-122.545868
-59.674900
-73.392029
-52.410431
-70.392586
-150.024612
-100.831848
-69.280006
-109.173058
-65.614731
-69.140816
-121.241425
-71.650139
-84.695679
-57.356491
-82.107834
-62.888397
-68.174881
-65.577415
-127.968452
-38.640682
-72.545769
-65.846252
-153.852402
-140.055725
-64.464142
-62.485325
-47.156620
-73.441727
-82.151054
-62.916599
-98.531349
-51.987179
-82.824890
-154.581680
-159.716476
-86.764603
-59.783249
-87.591621
-134.996078
-84.517578
-159.263535
-142.668518
-56.696907
-64.940750
-79.521873
-69.580948
-60.396328
-130.748627
-58.416248
-58.901928
-58.893753
-86.637550
-65.149345
161.328766
-73.168503
-72.986526
-132.106155
-85.457031
-58.023163
-57.382889
-56.778160
-56.889614
-66.127785
-56.695408
-71.702034
-111.005356
-54.205254
-63.193554
-34.909702
-155.160736
-134.006348
-60.944130
-76.395088
-155.119537
-87.992477
-56.081944
-77.324059
-60.622295
-119.973793
-62.675663
-39.108177
-79.230934
-77.766785
-70.137985
-147.354874
-59.540020
-87.887672
-75.200294
-75.484131
-55.075768
-60.121090
-108.735245
72.046043
78.578445
80.594643
67.577446
89.860153
-101.669533
-59.214733
-70.586601
-102.053291
-130.342606
-70.574539
-65.632858
-108.130867
-63.135437
-91.170616
-69.925529
-74.612259
-160.069336
-172.908661
-77.009659
-60.661816
-133.488770
-43.439957
-89.293427
-127.990540
-62.266666
-66.452454
-115.348785
-69.049423
-87.759239
-69.056488
-37.488594
-66.272881
-117.716309
-64.435059
-144.821777
-62.468933
-49.757378
-147.320663
-69.292198
-100.911110
-58.528858
-133.252426
-67.165916
-133.246048
-57.841270
-65.589752
-45.414768
-92.806358
-176.676682
-63.714787
-156.523849
-80.557625
-60.740925
-84.490776
-90.835030
-72.747566
-81.095161
-94.628929
-124.668434
-56.393982
-51.976208
-54.451534
-58.049660
-112.290855
-78.274651
-102.535065
-110.534241
-83.739273
-155.763138
-70.144905
-103.566002
-124.393623
-131.725296
-131.395233
-121.761314
-67.794128
-68.766411
-66.089775
-59.277229
-63.258900
-98.328255
-65.053467
-123.065628
-135.059586
-50.377735
-105.260727
-88.371094
-134.822083
-91.467659
-60.540920
-57.391304
-58.595173
-61.554359
-111.812408
-80.481407
23.144108
66.869720
47.212650
70.475220
33.804043
62.189785
84.031197
46.016361
56.248020
15.698931
-164.337463
-79.566521
-92.165710
-118.414276
-65.582954
-136.154556
-117.918457
-56.673420
-75.687607
-63.749245
-158.581863
-59.083775
-67.820023
-159.163757
-64.059601
-63.271591
-174.990067
-59.803848
-69.814201
-96.530136
-42.645687
-74.687073
-58.906887
-147.591263
-79.467720
-53.764004
-76.594574
-58.277889
-59.310417
-44.334167
-54.386284
-50.096378
-48.289501
-63.063564
-75.232422
-64.340424
-108.562996
-52.360458
-77.362762
-107.407425
-68.616234
-65.485039
-66.876190
-56.497635
-89.028893
-62.458237
-68.009659
-158.137772
-101.531693
-60.498806
-56.262753
-112.508575
-89.014534
-134.831070
-172.208008
-38.325523
-36.422523
-119.348640
-96.982491
-96.970650
-83.452049
-74.942223
-73.775658
-90.909149
-64.061325
-61.564766
-72.616028
-63.420666
-143.378891
-74.251007
-59.749084
-98.173782
-89.410767
-167.629822
-58.362343
-59.112469
-79.802803
-67.671654
-60.976994
-140.343201
-52.729431
-48.299412
-42.789490
-36.806133
-39.250820
-46.905331
-60.019138
-75.655899
-144.060379
-56.298782
-83.438148
-70.824387
-76.706726
-19.192410
-78.381767
-62.759449
-54.247330
-79.617271
-73.493271
-75.627075
-61.334305
-26.371532
-62.395409
-150.560455
-164.057358
-50.941135
-69.042229
-85.011490
-98.116798
-83.629929
-54.720200
-69.438667
-58.398689
-102.438286
-105.488930
-160.193085
-105.766899
-106.689919
-101.849144
-122.736549
-78.933037
-92.062050
-103.733673
-98.690063
-53.567764
-33.322582
-74.887352
35.115829
-95.850204
-74.082909
-91.831917
-72.827812
-49.376747
-156.463226
-170.838089
-40.897919
-148.706207
-88.461403
-134.148254
-86.418884
-57.560562
-146.226273
-116.203751
-63.138744
-40.278057
-62.563389
-81.921509
-71.613350
-87.593506
-79.883705
-79.709846
-87.337097
-64.964996
-135.783066
-95.076630
-81.252670
-98.721710
-87.262665
-76.852737
-101.962952
-100.415260
-87.541290
-46.161667
-76.073540
-108.406586
-160.068375
-90.545967
-107.850433
-83.298637
-150.842255
88.545471
52.016872
76.629669
40.239769
74.453712
-58.765026
-60.433456
-120.469009
-54.265797
-103.505730
-70.894562
-72.724869
-51.708015
-27.322903
-26.841923
-63.907036
-115.033577
-75.519760
-61.158207
-33.399666
-67.641167
-157.831512
-110.730637
-77.600960
-95.949379
-103.849220
-137.731873
-73.347992
-111.002945
-110.642387
-110.156754
-127.444435
-93.492111
-109.457977
-61.311192
-55.304546
-54.669502
-148.859375
-76.421288
-64.576279
-57.005032
-56.419147
-66.075272
-155.930695
-121.746559
-53.078148
-71.517151
-48.002964
-157.598602
-133.991928
-64.625916
-81.245041
-144.648453
-88.073410
-35.105984
64.231697
66.723961
43.975269
49.100056
76.260536
-130.890488
-41.162189
-88.703499
-107.280045
-65.962326
-99.984947
-70.412575
-55.949696
-135.478012
-57.780964
-62.862175
-143.978516
-54.886837
-61.952942
-124.115829
-70.614151
-71.085747
-66.316307
-58.949883
-64.358437
-64.088493
-69.728889
-63.439011
-55.105053
-143.391357
-55.053577
-71.099701
-89.845634
-56.134563
-61.822540
-61.156479
-156.646255
-91.346199
-76.540031
-77.334076
-54.799297
-24.390379
-70.642540
-72.220940
-81.737366
-146.310287
-108.313644
-71.319664
-105.881233
-113.576645
-86.702171
-99.349701
-97.919075
-98.557945
-37.349373
-61.476639
-146.952026
-70.888596
-63.890537
-58.255699
-61.560532
-73.375946
-55.340290
-73.333939
-134.776672
-69.072235
-64.023415
-95.942635
-62.554516
-59.829784
-41.341423
-56.211349
-141.508377
-74.244370
-70.984665
-61.141228
-65.435204
-56.585396
-72.122581
-153.129990
-24.989359
-64.461304
-151.544479
-69.403000
-57.027111
-67.469994
-55.253757
-87.562248
-62.360546
-45.674938
-135.692215
-49.792343
-54.618893
-75.533661
-66.531822
-149.959457
-70.841072
-163.727539
-92.345886
-66.326813
-76.841873
-69.492813
-62.248791
-63.189217
-111.377121
-66.515480
-63.174904
-51.645050
-112.627296
-91.306595
-155.489136
-97.539810
-59.417812
-67.749817
-128.544678
-106.258080
-72.448982
-62.649380
-94.377441
-75.915810
-73.826416
-67.744980
-53.896854
66.286720
75.514297
51.603691
59.861668
53.477390
71.497162
72.780663
-60.768127
-151.631836
-97.217720
-64.843483
-57.856548
-43.040051
-155.972305
-69.118568
-55.496483
-105.244331
-115.355301
-133.089798
-52.137577
-54.835121
-161.288391
-68.898254
-55.540737
-66.924690
-85.851158
-105.779602
-123.745110
-69.051422
-117.721146
-60.233154
-58.507309
-54.546181
-141.623703
-151.194412
-58.430176
-155.477188
-31.477345
-60.386711
-157.170670
-177.545929
-100.915886
-88.414383
-147.586868
-85.322968
-94.457329
-50.851898
-101.201408
-87.979973
-137.728729
-159.137268
-64.165154
-135.222595
-79.813591
-64.674141
-58.372025
-60.284122
-107.808060
-152.701904
-77.234924
-133.909470
-85.771049
-65.533600
-155.000351
-53.505920
-48.339542
-57.853535
-70.538437
-141.605408
-126.529915
-56.041893
-66.382538
-52.691055
-67.543587
-52.382126
-64.242203
-130.927414
-50.264397
-63.582802
-73.945343
-74.793404
-95.380638
-54.378716
-38.550419
-84.447983
-132.390564
-135.449326
-56.746559
-139.653442
-149.959198
-32.554306
-87.412422
-137.172409
-147.678421
-65.634399
-133.840195
-67.552528
-134.443161
-140.741638
-87.332504
-58.751537
-61.563805
-65.825645
-64.318550
-55.576488
-60.537003
-87.710960
-82.370934
-63.442368
-58.452812
-115.259392
-31.152849
-112.838753
-53.309521
-143.889969
-69.981995
-75.374344
-71.638496
-94.878036
-41.353683
-78.940620
-143.574646
-74.238106
94.757515
-63.339085
-75.910362
-76.038155
-82.897675
-70.078690
-62.828651
-74.132820
-57.002129
-68.610435
-91.756516
-50.063305
-101.821487
-61.089741
-64.603149
-51.928261
-34.959366
-73.730026
-56.398193
-72.815849
-147.618088
-139.718460
-100.491096
61.586720
73.623299
79.276619
-91.617607
-90.700798
-58.897556
-77.591721
-68.019791
-112.326309
-97.491150
-79.828987
-76.725372
-55.348106
-56.525768
-62.279724
-59.358212
-64.800247
-82.787155
-60.435669
-70.802322
-101.742264
-147.327042
-157.934753
-116.765823
-86.746269
-62.473202
-110.697144
178.684769
-117.660713
-95.945236
-118.817360
-103.713165
-59.926353
-148.064362
-73.429298
-126.032089
-64.883118
-88.839775
-68.483894
-40.241943
-80.233513
-62.995083
-89.961151
-148.282227
-42.857613
172.572723
-66.520981
-102.415497
-36.365955
-151.607834
-65.727371
-63.597172
-130.439957
-71.269615
-137.496841
-92.804565
-63.655331
-62.203453
-117.890640
-52.373367
-60.195976
-60.018810
-100.113922
-56.228798
-63.421417
-121.038101
-106.840874
-99.838875
-97.994072
-100.186195
-124.798126
-74.329575
-160.287476
-158.215942
-87.923149
-74.170677
-65.118340
-74.743301
-148.912308
-57.504787
-73.672165
-62.026474
-58.344559
-99.307098
-123.124084
-65.606331
-27.041973
-60.608444
-68.361275
-67.801575
-58.625614
-66.283905
-140.864319
-85.431442
-51.419395
-107.788681
-112.655304
-35.822998
-100.446281
-36.525661
-58.365685
-155.245529
-50.053093
-92.482346
-53.237591
-58.684464
-63.688396
-148.233078
-54.614830
-58.223557
-56.370998
-66.982239
-56.910519
-143.640213
-63.794701
-79.003937
-52.465023
-129.291626
-59.548790
-61.729198
-56.525780
-92.869972
-121.650635
-25.792845
-69.484367
-66.097366
-59.790585
-106.229950
-111.759384
-101.161018
-139.927078
-135.496979
-47.484043
-98.366638
-84.438660
-67.333824
-67.077095
-90.404816
-122.605690
-83.457092
-63.187511
-67.365524
-79.194481
-165.632782
-151.775986
-60.660362
-71.112976
-58.403625
-74.473412
-107.208946
-94.463722
-126.536011
-89.502785
-152.145935
-93.141609
-46.550812
-64.268822
-72.811768
-65.890579
-68.128357
-77.725212
-154.146088
-58.135727
-78.914413
-60.872089
-154.527664
-77.589149
-58.826908
-69.989571
-83.515190
-157.390411
-62.397823
-62.866859
-149.978378
-68.257545
-99.588097
-148.429367
-67.457268
-65.623199
-82.284790
-89.435913
-59.136135
-68.673935
-100.991852
-82.294128
-164.106644
-62.372704
-74.319183
-72.153824
-61.819042
-71.827652
-103.562393
-108.611259
-71.038383
-82.673424
-68.236855
-60.502224
-49.749760
-107.079636
-140.310959
-143.985046
-65.788834
-64.612053
-65.026398
-157.171082
-90.922470
-50.214890
-51.858150
-68.445938
-113.466171
-79.565529
-69.349274
-66.679031
-46.831867
-146.583328
-56.340855
-73.836693
-60.635323
-94.100105
-77.820557
-78.945847
-63.823299
-70.152481
-64.998573
-86.929794
-71.980713
-89.980019
-71.164307
-88.695000
-135.853378
-67.102180
-153.766479
-53.364727
-100.249641
-43.252983
-49.694378
-67.157898
-63.325829
-53.385250
-44.325333
-146.337601
-57.123188
-106.382492
-31.566408
-58.782387
-70.116585
-122.781235
-112.125244
-63.382710
-54.296474
-82.046753
-65.953560
-120.186966
-59.455528
-53.364479
-28.362898
-136.457138
-144.686096
-140.974960
-50.399250
-121.997307
-56.838768
-56.771801
-62.217037
-108.290741
-73.473053
-131.231415
-65.128517
-65.452667
-150.452225
-85.913589
-75.642456
-98.893257
-60.690338
-56.413746
-138.457962
-165.437042
-93.404495
-63.029446
-69.916061
-64.217094
-133.253296
-49.471134
-65.125984
-62.875713
-64.520493
-88.176521
-65.103218
-64.242203
-151.047302
-164.806503
-60.852283
-138.405243
-147.251465
-78.408829
-68.023354
-53.415218
-80.399597
-67.390327
-142.247147
-66.027328
-99.699059
-85.293236
-52.953472
-52.846931
-77.943550
-144.786041
-115.320526
-81.833862
-67.464561
-57.031155
-59.357788
-62.977100
-39.829838
-59.500061
-68.321190
-69.906464
-66.710106
-86.559975
-71.387398
-120.602203
-73.648773
-68.018028
-54.822685
-76.137611
-58.442211
-67.829430
-77.041374
-56.113312
-71.477470
-154.018051
-101.767166
-109.159012
-113.959831
-161.620224
-64.361389
-75.280945
-64.625717
-171.817627
-111.070518
-178.669983
-168.058609
-104.171715
-61.956791
-63.917206
-89.042839
-86.848671
-145.079910
-110.207703
-59.893024
-99.550308
-101.984024
-105.265381
-56.467564
-89.897644
-65.693314
-57.208000
-48.211620
-61.811390
-36.902016
-55.729500
-127.278206
-88.802856
-52.452518
-72.318146
-158.459229
-138.572266
-37.653244
-47.771667
-75.731873
-149.815292
-63.376503
-67.082626
-82.017548
-108.731277
-67.236511
-142.896332
-64.647476
-110.818901
-127.043259
-100.293030
-54.185875
-40.716007
-85.636871
-94.222847
-89.923355
-158.636368
-72.023911
-55.676022
-50.304161
-66.835266
-133.079132
-58.490139
-71.811440
-56.570492
-51.386436
-45.006981
-110.994476
-95.336678
-156.852615
-55.174976
-73.419846
-49.887974
-103.955582
-142.960312
-67.197258
-66.325447
-48.233200
-112.804268
-92.384354
-37.137039
-63.145142
-61.431866
-96.016945
-61.725780
-84.539909
-119.374992
-55.924995
-52.787453
-49.782986
-61.537670
-59.330967
-148.340942
-141.494385
-82.814369
-122.091606
-165.242035
-91.479752
-59.571835
-90.632141
-64.356842
-102.211502
-67.437790
-79.873283
-136.824753
-58.504986
-94.896858
166.851135
-89.495628
-64.322227
-59.658352
-111.752869
-70.462791
-129.627640
-125.748215
-94.090637
-73.858093
-148.015640
-80.227158
-116.615677
-84.074730
-109.396988
-135.280975
-68.608673
-78.239014
-47.211349
-70.539993
-157.652054
-67.005653
-154.173080
-119.647545
-50.114483
-130.566177
-52.935246
-71.338127
-50.832355
-89.068420
-57.909092
-44.888702
-56.611679
-178.790985
-56.935143
-60.227142
-67.102554
-58.638187
-52.646427
-63.802643
-55.075668
-67.043907
-95.713570
-64.669357
-59.268539
-67.040573
-64.116814
-72.531349
-76.139130
-65.295898
-67.327774
-143.868286
-80.383904
-60.510529
-59.348782
-61.518513
-115.888947
-99.706322
-77.457321
-165.015625
-64.105881
-158.333328
-160.985672
-73.412155
-113.509880
-116.508255
-66.271446
-71.391563
-54.008030
-58.689503
-62.901939
-62.070564
-43.371525
-72.133049
-35.178158
-151.335632
-108.355888
-73.240326
-162.402771
-145.631348
-146.652863
-122.855301
-131.575226
-111.641045
-101.842644
-75.049385
-155.014679
-107.985023
-70.613976
-38.034977
-122.467659
-142.864304
-135.317352
-66.834885
80.368889
-94.084358
-78.266235
-129.659805
-132.390213
-87.456902
-101.231689
-161.719772
-100.401283
-87.453918
-59.440525
-101.906700
-76.652824
-121.147621
-139.280670
-56.508575
-76.266998
-155.079163
-59.986851
-115.252357
-62.587383
-61.048161
-44.756855
-79.094826
-42.545834
-151.820282
-59.732574
-58.649212
-87.003181
-78.421066
-58.853981
-52.695007
-60.136761
-74.852425
-56.964680
-145.102417
-62.224796
-70.495888
-154.459686
-69.392776
-73.163467
-151.650650
-90.980972
-83.708191
-60.842804
-60.029484
-98.558014
-26.135813
-85.056274
-65.642090
-126.680656
-106.274033
-111.820786
-60.226665
-32.837116
-88.008545
-58.318199
-157.017059
-140.334610
-57.476646
-41.488770
-153.521835
-56.946514
-62.224907
-60.377182
-129.704407
-68.430374
-71.795898
-146.731247
-90.866409
-54.950283
-91.570801
-68.164268
-99.305977
-64.594032
-82.821869
-81.155289
-146.637939
-56.742962
-71.616600
-68.449860
-138.134399
-92.931801
-125.873795
-140.667953
-91.133820
-71.012634
-159.039520
-110.636086
-88.922409
-86.859100
-51.989292
-51.872807
-121.187004
-39.752449
-56.332397
-83.695534
-66.904762
-65.494507
-72.636391
-76.535309
-62.220253
-36.928822
-97.004700
-64.673012
-96.677475
-55.382599
-146.843643
-56.347641
-66.784332
-68.064674
-60.231823
-59.093391
-77.159607
-41.140133
-140.572815
-53.623108
-140.263580
-88.962334
-123.313843
-83.476173
-69.766075
-68.051575
-108.084908
-127.952934
-77.578423
-123.236031
-95.284035
-62.690853
-141.668762
-88.739464
-55.937328
-108.663116
-88.271431
-162.085815
-74.307526
-72.453529
-65.157852
-78.312370
-53.379021
-69.104286
-60.146423
-128.557968
-76.380058
-95.379410
-59.000824
-48.538284
-97.344162
-152.023666
-88.289894
-68.725281
-69.807350
-106.779060
-102.201195
-94.516487
-95.824944
-95.893860
-59.443886
-112.645935
-79.749710
-142.889496
-64.773857
-106.515213
-89.453186
-69.234802
-129.879181
-111.711044
-55.119183
-94.571884
-64.329391
-72.623543
-122.197784
-76.437424
-94.979050
-70.804947
-127.571068
-96.402878
-68.482910
-71.005646
-65.489014
-54.468174
-76.199211
-64.349281
-70.082184
-132.488083
-68.478729
-68.034035
-56.130920
-160.909195
-55.176430
-106.455917
-139.441071
-71.625633
-70.220993
-41.956261
-75.743622
-68.991699
-44.579994
-54.684898
-175.919693
-87.452873
-153.110596
-49.283413
-46.855358
-62.378296
-69.173897
-122.800453
-78.331978
-70.529686
-60.809341
-67.983948
-83.708206
-49.642887
-78.403900
-150.392365
-73.405190
-87.122108
-58.830364
-56.226154
-59.923355
-58.551849
69.354202
-59.903141
-147.609451
-70.825233
-49.308506
-146.521927
-43.439873
-42.457161
-58.255604
-61.408642
-170.423203
-99.249374
162.071503
-64.743950
-140.368744
-54.968758
-130.909500
-68.106262
-74.744965
-160.387558
-77.898758
-93.174347
-135.554352
-56.255787
-59.392200
-61.572144
-58.171299
-148.482544
-131.855377
-62.233154
-71.277763
-71.103188
-51.994400
-61.714088
-72.103867
-100.775635
-56.925938
-169.738770
-68.011978
-48.797337
-63.320049
-68.338966
-61.555328
-67.579659
-63.306778
-109.327003
-119.722977
-45.932304
-90.812485
-69.190712
-66.205254
-161.837311
-97.108154
-154.462448
-115.981659
-68.031708
-88.033173
-101.471024
-64.946228
-153.126633
-73.232147
-68.342125
-63.210667
-65.853012
-78.751366
-62.780643
-56.165314
-139.434418
-88.351753
-72.648239
-144.312881
-109.992035
-108.570854
-60.977932
-23.613928
-74.937492
-101.169312
-45.845734
-65.106018
-135.528244
-59.869869
-57.631317
-95.307846
-65.532059
-16.832968
-53.921337
-76.007004
-49.856827
-103.584511
-64.769157
-72.584084
-60.857605
-48.801033
-59.361855
-132.923721
-114.685059
-68.584412
-62.067635
-88.109612
-55.696835
-87.473442
-83.754097
-101.319916
-105.950905
-57.097359
-63.036156
-69.229301
-59.727932
-114.571709
-62.243183
-74.807587
-52.061714
-82.580055
-50.423149
-56.770405
-53.973000
-70.808434
-92.147362
-77.189682
-56.487873
-74.651848
-74.614433
-67.933006
-88.925835
-63.588844
-156.158401
-65.058098
-107.782097
-48.992908
-95.283447
-61.594608
-53.475121
-131.052551
-92.410339
-52.613037
-123.316200
-124.310310
-108.109573
-61.524433
-64.550293
-113.633881
-152.047852
-83.358879
-62.028831
-81.370186
-133.783432
-135.679077
-57.060623
-61.927937
-77.401642
-47.928570
-88.606438
-45.486156
-35.331833
-69.395233
-133.553284
-60.550922
-90.495407
-129.913879
-75.037720
-62.088158
-54.885662
-76.692558
49.682224
65.720863
61.419201
24.804745
89.167328
63.307217
46.574150
57.419041
-70.138336
-161.770844
-78.239578
-54.364964
-63.620922
-82.936562
-63.576488
-63.887577
-82.374786
-49.338486
-77.403221
-51.573956
-176.811432
-78.524239
-69.782547
-151.453445
-95.532394
-137.758209
-70.527412
-111.139740
-80.784065
-56.647175
-103.616501
-64.842163
-71.695381
-89.662781
-62.917328
-82.856270
-62.121250
-63.555363
-49.396820
-36.408501
-94.527267
-86.771988
-58.842323
-42.552498
-76.972031
-86.375427
-66.354858
-97.991554
-122.496597
-65.407280
-107.723938
-73.475174
-85.493980
-133.429825
-71.438652
-53.225655
-78.802887
-46.709976
-73.065002
-67.712997
-126.636169
-30.704649
-16.395012
-91.737915
-95.538490
-152.380859
-110.071259
-126.527351
-76.236710
-68.907120
-117.165169
-75.192657
-62.547070
-60.688446
-75.834846
-57.693424
-61.522789
-97.918678
-63.454121
-35.373608
-92.063995
-70.935822
-69.521309
-89.739548
-77.349701
-133.994736
-133.693680
-141.153290
-78.545715
-46.714046
-44.506168
-143.226471
-69.754730
-101.898804
-65.401474
-128.573090
-134.951385
-86.537392
-147.720428
-134.200867
-68.028458
-72.549606
-80.370186
-137.407028
-88.382462
-100.494537
-147.020157
-70.460899
-64.589790
-63.212933
-47.713249
-75.811684
-68.977943
-161.085129
-143.023819
-64.228951
-64.031143
-67.594696
-54.220863
-80.052956
-82.996674
-99.672752
65.989349
52.809410
64.557999
64.547646
74.055756
56.181473
-150.352234
-83.716751
-93.595078
-34.397785
-90.284302
-51.888435
-106.071266
-100.114075
-123.502289
-65.401581
-56.280918
-61.894558
-57.731964
-64.263290
-80.426842
-78.757996
-63.284473
-82.728905
-133.276840
-68.794014
-55.136242
-51.382862
-63.618919
-152.468414
-63.857246
-75.400185
-88.793800
-91.372551
-62.140888
-143.381119
-147.247101
-81.712418
-109.015862
-106.159882
-65.487541
-134.370468
-58.501648
-123.462440
-148.486633
-145.685516
-93.249184
-82.636116
-156.008575
-109.397408
-149.344391
-69.054962
-97.759018
-130.476120
-51.307301
-72.429314
-58.536110
-118.895157
-127.278625
-60.783066
-55.556244
-134.819778
-88.274620
-71.110626
-83.640709
-58.512444
-57.990784
-165.434692
-163.187332
-107.704636
-104.156647
-64.974342
-143.969391
-126.985474
-93.944214
-139.196640
-60.136330
-54.004272
-66.780518
-74.023071
-69.123589
39.104118
98.724625
71.220932
68.633369
66.898956
47.614662
40.961800
33.910378
63.006416
32.891804
-57.415482
-71.193787
-143.356476
-47.560268
-104.212219
-54.406456
-143.839355
-72.866760
-139.787033
-139.727890
-160.593643
-60.922729
-89.092232
-136.400345
-77.976318
-72.661888
-150.167511
-70.005913
-163.392624
-76.561287
-64.669182
-51.203907
-78.409805
-165.021408
-95.965393
-140.575562
-77.937897
-83.647896
-53.713387
-111.393150
-51.130306
-82.267776
-62.646915
-107.433723
-67.617104
-120.796127
-96.039536
-91.821465
-118.388390
-69.798820
-148.707169
-56.381859
-67.355789
-63.989525
-85.354263
-72.642952
-80.588020
-97.370865
-138.822098
-87.582558
-69.486038
-85.248772
-70.038086
-67.302277
-74.997849
-152.228302
-114.337090
-57.451622
-109.944374
-80.548431
-64.499519
-45.325245
-53.613968
-120.596657
-115.137421
-73.619514
-59.858574
-100.402573
-30.879646
-157.352112
-127.599541
-60.910122
-62.434975
-71.192825
-52.060307
-121.596497
-79.042770
-95.685905
-69.353577
-96.053329
-117.505356
-117.006294
-123.818047
-99.564819
-111.147552
-80.122169
-79.049232
-114.133835
-58.524929
-116.369873
-73.259102
-137.497726
-163.750168
-149.064240
-77.360558
-151.378159
-42.404209
-34.882023
-72.228210
-42.940281
-68.196297
-63.070148
-62.484070
-135.291580
-160.604126
-147.222565
-60.973049
-70.842064
-65.881058
-53.493217
-78.544403
-81.405144
-53.260490
-80.451157
-62.090652
-69.419411
-58.468288
-67.884369
-70.727196
-65.784454
-52.589779
-53.311325
-69.696053
-102.719711
-52.028507
-138.363007
-63.413548
-62.045559
-56.386997
-68.766365
-60.107452
-79.928246
-68.548233
-49.714474
-151.842621
-91.357361
-145.193726
-96.458504
-165.600571
-67.264435
-120.659027
-59.019676
-62.056480
-41.260262
-57.124268
-78.570648
-86.197273
-146.368729
-42.477352
-78.018311
-91.272018
-102.483337
-84.143082
-65.505020
-107.316414
-102.005890
-54.946030
-99.187897
-103.324287
-91.450729
-88.803116
-78.404053
-146.072952
-107.233658
-94.316109
-41.802902
-141.580887
-55.318245
-57.059113
-63.677113
-129.077423
-143.732391
-75.853210
-59.707886
-74.863594
-6.973248
-112.224602
-67.521217
-119.106133
-166.283447
-58.710842
-113.493233
-95.507637
-122.203392
-112.247406
-94.418373
-62.452972
-80.850143
-78.359299
-91.517906
-126.707008
-114.151520
-67.901497
-74.226746
-87.274223
-80.610741
-51.005486
-56.809151
-65.671349
-97.498535
-103.874512
-113.743645
-83.465393
-99.033592
-79.971603
-66.957993
-145.511688
-86.350296
-98.128525
-86.175041
-152.175980
-60.514626
-80.940582
-56.972839
-93.075584
-53.978416
-114.819588
-100.422813
-87.854675
-57.988495
-57.800999
-114.625542
-65.828758
-71.196922
-97.426155
-143.623810
-69.304916
-63.438663
-71.996933
84.832703
106.690346
40.334141
61.866486
88.489021
75.171356
60.524132
59.615986
68.059265
45.262676
-76.280716
-71.358681
-66.729195
-57.776096
-69.788330
-57.938850
-65.767555
-105.741737
-145.144302
-152.966965
-124.710930
-69.810349
-63.435364
-81.544220
-131.016769
-55.632244
-50.603119
-66.663803
74.258606
-79.718185
-50.159737
-152.153381
-106.706413
-89.672890
-89.543846
-67.510658
-107.154198
-60.321365
-67.377144
-109.520264
-105.521507
-75.265915
-60.517563
-85.527870
-101.523048
-89.232925
-89.465088
-65.145081
-101.963593
-61.115654
-98.805756
-122.782585
-99.008415
-163.432159
-112.263924
-172.167618
-63.608162
-148.278717
-120.189354
-96.840668
-109.563225
-101.352043
-64.311066
-79.945511
-33.313305
-84.859512
-129.958435
-91.117867
-147.170395
-129.049850
-55.165821
-77.082024
-59.346252
-57.255272
-116.875488
-115.772408
-28.134579
115.548424
80.696388
133.632065
53.351036
46.116802
61.207027
90.382721
99.511490
86.293961
75.127052
51.603382
69.007500
73.942886
59.285439
35.243855
104.450653
62.119541
56.965412
45.512463
69.473404
64.013947
72.190125
66.591301
64.255661
74.891045
73.130142
45.072147
62.330338
54.828781
-51.195980
-75.344185
-74.208344
-111.872208
-78.593224
-65.919716
-94.237442
-155.182648
-95.651550
-139.490204
-135.316147
-75.704842
-66.184669
-100.288803
-90.999191
-170.957397
-135.328796
-83.615829
-124.434662
-100.748924
-113.448074
-64.028969
-85.959572
-84.646675
-72.047546
-129.416275
-93.929718
-141.222458
-74.279968
-88.876480
-66.763550
-64.163292
-44.969891
-27.763481
-62.575382
-75.829384
-66.799789
-125.302971
-69.468880
-95.515793
-138.128250
-53.855400
-67.283981
-147.545258
-35.419102
-109.564713
-56.282787
-111.848053
-58.351101
-96.018623
-48.132736
-126.417740
-78.257622
-155.295761
-28.979370
-84.530235
-61.839851
-145.441238
-106.681664
-91.649765
-80.665298
-61.792336
-56.676376
-61.379799
-99.107002
-134.107803
-78.574554
-58.354382
-56.304920
-52.333183
-153.417053
-57.851467
-51.488163
-34.574429
-56.000252
-66.884224
-58.914928
-58.882267
-144.224854
-55.219238
-88.834518
-53.065948
-56.806137
-50.182373
-61.015388
-98.714386
-67.848145
-100.901039
-164.738174
-47.929710
-66.851326
-74.426414
-59.964989
-66.253830
-68.985008
-122.733231
-65.737381
-64.564629
-61.529114
-64.390831
-104.340042
-119.675209
-74.588196
-75.915047
-53.677204
-83.928543
-77.995399
-55.465015
-74.790222
73.234230
62.869205
63.166958
-72.229973
-63.256516
-98.611664
-60.539440
-49.129429
-85.826660
-49.965523
-68.626633
-128.222366
-61.197399
-97.133301
-44.801262
-100.268890
-45.601612
-102.799164
-152.680496
-134.615036
-76.288712
-63.360504
-48.316372
-59.125557
-46.572716
-161.740982
-62.719139
-61.343208
-61.516396
-61.333012
-60.006325
-72.646629
-116.136894
-139.006729
-63.805241
-69.458992
-78.425865
-61.860336
-55.743179
-81.929482
-94.471138
-64.294121
-52.723457
-126.748787
-72.339653
-57.703697
-61.212383
-155.449402
-58.558338
-108.571198
-155.098404
-59.201111
-93.546432
-156.904648
-62.246849
-63.679802
-59.900627
-24.888336
70.383644
-34.210674
-98.242867
-84.861382
-71.313774
-50.145073
-53.301846
-77.775040
-109.415283
-62.537113
-83.323776
-87.507240
-83.277390
-100.471390
-72.259094
-91.358665
-88.521057
-53.082207
-83.090439
-75.599152
-93.148193
-114.023537
-28.428751
-71.663666
-62.544353
-73.060493
-95.345200
-46.942688
-56.380741
-134.484100
-130.982834
-87.336830
-109.383743
-75.212990
-111.706802
-54.289989
-130.293106
-135.475891
87.068985
28.182058
48.316105
65.111153
52.954788
74.063210
105.496101
46.701267
53.086483
48.363678
56.777588
53.873920
54.280685
-69.536911
-84.543396
-110.183418
-67.051376
-50.491196
-53.343868
-60.543476
-159.586288
-134.695068
-155.735382
-161.301498
-73.676239
-80.879684
-30.129623
-72.676414
-73.172394
-142.014511
-66.602493
-127.628975
-95.894157
-123.630501
-158.118851
-85.223892
-53.213890
-47.409977
-60.336563
-81.088799
-81.319000
-55.718155
-138.611740
-87.841919
-130.144394
-88.227455
-150.290848
-48.886757
-50.589451
-54.779175
-79.898613
-52.839573
-63.946522
-63.342789
-89.931190
-65.481728
-56.846680
-52.799393
-48.270096
-79.380348
-63.724594
-63.025814
-44.305607
-75.729202
-63.915562
-44.258736
-119.720642
-51.637245
-68.402344
-169.890167
-60.434120
-57.162544
-76.918472
-70.199348
-66.068649
-50.335575
-151.148148
75.198341
88.765312
-50.889778
-99.645088
-61.946655
-65.180191
-64.914864
-58.664978
-158.415771
-63.400177
-138.941620
-108.669762
-75.116371
-103.394722
-155.358688
91.317696
58.664028
-45.691563
-85.834404
-74.033493
-144.559814
-162.126129
-57.391937
-158.126480
-80.418602
-93.105476
-144.205292
-102.658485
-162.665253
-77.485893
-111.173721
-33.862083
-51.571148
-59.277836
-46.925922
-163.485687
-74.342957
67.715881
74.542442
50.317017
61.816383
39.757252
44.200459
54.890930
55.307705
78.964043
72.130661
64.087784
-69.582848
-72.451836
-76.442284
-59.311653
-61.317215
-73.101128
-43.398571
-65.655502
-77.027367
-132.469955
-76.322441
-71.303444
-114.786377
-103.676796
-140.142838
-58.703129
-76.375755
-35.059200
-61.692142
-80.884796
-87.308388
-57.240528
-53.527161
-103.789543
-106.966545
-48.675800
-61.334644
-71.410561
-48.893654
-143.712906
-43.666245
-140.729645
-58.693375
-99.001617
-42.702511
-119.659691
-55.627018
-53.584473
-65.646706
-136.975616
-71.583595
-64.924850
46.430782
59.379372
60.437576
61.582825
55.250648
61.996914
50.063560
46.298347
83.063095
-80.062447
-69.922424
-42.820152
-92.056282
-105.163872
-77.953331
-64.907219
-72.212341
-132.221802
-65.802971
-86.253975
-88.919594
-106.591591
-73.170120
-72.974075
-98.984131
-117.598557
-101.818192
-112.395630
-97.773399
-59.870411
-127.497795
-101.134087
-115.085648
-153.994919
-67.391884
-84.584435
-101.419312
-80.873123
-112.330864
-144.546249
-122.816467
-59.855682
-34.254124
-60.902157
-111.951759
-23.005774
-63.951721
-98.686646
-62.922131
-158.579163
-66.002861
-89.292374
-98.050774
-60.774788
-154.099625
-62.308884
-79.310280
-47.481266
-60.380024
-53.810375
-66.177460
-81.230537
-56.741734
-83.183006
-65.557220
-71.934486
-107.456589
-108.870216
-113.870750
-157.427917
-67.038292
-64.754181
-50.892590
-74.458084
-125.545425
-108.993355
-48.220226
-52.704758
-82.224739
-84.161911
-111.731659
-51.302345
-55.971401
-150.774307
-66.413277
-66.271530
-59.952377
-85.224068
-112.911682
-102.898285
-70.373589
-63.734241
-125.191101
-114.807602
-111.007790
-158.028992
-67.051079
-62.973221
-87.099701
81.567566
38.672142
38.052280
60.891174
67.179665
-135.820328
-72.105225
-29.681356
-62.056438
-57.704582
-112.635277
-105.742271
-76.298065
-81.694550
-83.275017
-123.098824
-168.840866
-68.964607
-105.221848
-60.064323
-81.468826
-64.108765
-57.289650
-67.020348
-122.128052
-131.886673
-48.302376
-125.619797
-63.273720
-68.931099
-55.078495
-116.632660
-126.139969
-90.961227
-67.485237
-161.624725
-168.371811
-138.492279
-62.083992
-145.995270
-76.984482
-109.878273
-70.474640
-50.684162
-67.512978
-93.376358
-64.590530
-94.426224
-68.824150
-103.705246
-51.008186
-71.781685
-70.140121
-66.399971
-55.141674
-60.520706
-155.485092
-39.884754
-45.261097
-39.128654
-124.948334
-147.022598
-52.722404
-101.338196
-65.578285
-60.294476
-41.162792
-85.504974
-54.141590
-87.687256
-116.098442
-67.266899
-100.608116
-97.019905
-109.214195
-64.622482
-65.705589
-60.675503
-36.855762
-72.010582
-89.225899
-81.207703
-112.360191
-115.612953
-69.667244
-178.204193
-81.950172
-85.015221
-60.782753
-53.219807
-141.527939
-162.499756
-43.125820
-84.666840
-166.699249
-60.277496
-144.269241
-95.727089
-61.615242
-62.626068
-54.217484
-49.811100
-155.269089
-44.641228
-59.681541
-74.973358
-151.098587
-71.301788
-81.156784
-91.544128
-93.872826
-107.627380
-66.406227
-110.909286
-100.775040
-127.414345
-68.261742
-96.703430
-150.576675
-67.366844
-73.984245
-80.744850
-55.598797
-78.007462
-65.258385
-53.644848
-56.050350
-128.414764
-55.249447
-76.340019
-70.066177
-115.904915
-88.247116
-174.213333
-79.230080
-91.402031
-113.706589
-116.316597
-152.776154
-154.812103
-145.130737
-67.304276
-69.241310
-66.725716
-116.747704
-105.554260
-81.587532
-102.086540
-102.622231
-80.957466
-58.677532
-85.496170
-118.762589
-161.736420
-56.346085
-152.651230
-165.499741
-120.348854
-98.127167
-64.943436
-130.545258
-90.693748
-104.492043
-99.866264
-116.069046
-100.125900
-76.179100
-92.067551
-138.115189
-118.105278
-80.796158
-101.585678
-56.199394
-84.244522
-63.098515
-138.419098
-94.047783
-69.234520
-69.290253
-88.786224
-71.954910
-95.835831
-108.568222
-153.158401
-100.734184
-50.404549
-60.781876
-44.289734
-65.396149
-69.262268
-74.699753
-54.319077
-153.862747
-80.072197
-96.730568
-113.877121
-61.485832
-83.273270
-43.331333
-76.835564
-54.093319
-81.867554
-150.486633
-60.458565
-128.308044
-62.192802
-63.096062
-44.381107
-59.420551
-69.285637
-74.585335
-65.601952
-32.746876
-108.760262
-55.053577
-87.860184
-60.722713
-60.912811
-144.202240
-154.418411
-66.735741
-60.840698
-60.753361
-77.282127
-130.681625
42.871357
-152.449265
-101.555771
-67.927437
45.958534
41.829323
51.488430
69.013809
-87.668877
-74.915466
-60.917744
-90.724976
-137.204895
-59.100407
-75.105293
-60.308559
-112.390274
-61.936657
-69.151489
-77.497169
-49.189892
-130.925735
-48.582397
-91.075951
-54.315636
-111.713173
-59.813240
-88.067795
-64.190361
-95.967323
-91.018532
-101.533432
-147.061020
-67.925758
-65.502808
-165.223816
-149.110474
-58.683170
-59.062458
80.790161
41.447315
63.697876
-57.534607
-146.235016
-89.115532
-67.832283
-120.428123
-58.853676
-119.102783
-76.728500
-64.406410
-65.350311
-111.357018
-66.276108
-120.532944
-71.648239
-54.861229
-76.377975
-136.185165
-53.995914
-38.656345
-70.982651
-99.868591
-49.392113
-82.781044
-76.309837
-57.779408
-140.872528
-86.109657
-115.680695
-72.689354
-72.493820
-58.577435
-101.270729
-80.333328
-88.472618
-64.615974
-39.062050
-70.580544
-64.147346
-80.689758
-116.744003
-158.467514
-87.793022
-84.361847
-111.875885
-90.148117
-51.818108
-95.632622
-113.763611
-72.011047
-82.266197
-69.294930
-59.214104
-113.223434
-117.807274
-64.394844
-68.945541
-61.879913
-118.855324
-60.468071
-70.195534
-51.595238
-122.944725
-157.964172
-41.908783
-60.175671
-62.189812
-60.607399
-81.601021
-65.885422
-52.484703
-160.537674
-66.120255
-123.432739
-93.121811
-82.710159
-63.107586
-97.284187
-89.007271
-64.813446
-59.670647
-98.412895
-96.034866
-167.946320
-58.661526
-55.556175
-94.490173
-143.097229
-85.734528
-107.153908
-51.260418
-73.431335
-68.805038
-75.480118
-78.112427
-59.237244
-123.330002
-66.335030
-76.865799
-68.798981
-80.890251
-58.738396
-145.816696
-54.218700
-60.808418
-70.859741
-71.550751
-86.772911
-75.249321
-50.139233
-76.504791
-121.897667
-66.240662
-141.293961
-95.179985
-100.929604
-60.985416
-159.355194
-98.177238
-72.544426
-55.399086
-95.385910
-76.463615
-114.906013
-165.489700
-64.572403
-68.776253
-70.011734
-67.882843
-114.929756
-67.197029
-163.388077
-121.583015
-59.888073
-97.143234
-67.425926
-71.824692
-162.702332
-67.412361
-67.129326
-53.192955
-129.666351
-135.263748
-90.478790
-52.937935
-95.592827
-55.348694
-125.021378
-71.189941
-74.001770
-91.798508
-176.533661
-64.191292
-115.603790
-62.657433
-52.276592
-43.113583
-166.876541
-71.090675
-111.646324
-101.313622
-101.306183
-62.615196
-132.788635
-87.482018
-73.064171
-58.109909
-142.019974
-118.716003
-128.464783
-63.801819
-93.752747
-59.610794
-53.127865
-117.858475
-58.023670
-72.905151
-58.101521
-146.846893
-85.116135
-140.537399
-85.993431
-62.010586
-66.423744
-57.110340
-49.108883
-72.378349
-109.903763
-67.552383
-70.926628
-125.297791
66.256065
52.565868
47.199532
86.511230
-167.207962
-149.708847
-59.956654
-97.595078
-57.778595
-69.137672
-98.313263
-59.734394
-66.138580
-61.287647
-45.391468
-58.117584
-169.360962
-88.577225
-68.172592
-112.040680
-104.549477
-134.646332
-69.805939
-62.876217
-89.175980
-91.997292
-124.353996
-119.679718
-99.551285
-123.271683
-144.503723
-63.666130
-32.596313
-150.035995
-114.985123
-74.708755
-71.555847
-66.510796
-78.457764
-66.284630
-87.511055
-125.666237
-58.096752
-44.714928
-73.843277
-77.272583
-75.130478
-65.410202
-96.328415
-61.041061
-45.448009
-69.618668
-42.471191
-88.910583
-64.734177
-52.064808
-49.652699
-152.345474
-151.547791
-75.564049
-60.591465
-108.292046
-168.353287
-135.174728
-111.017563
-106.453262
-62.757263
-54.826237
-63.954281
-43.271008
73.667824
48.435448
32.547321
44.365902
92.798523
73.735092
86.327568
81.243591
55.332436
55.243195
63.525898
-134.391983
-116.024033
-95.593201
-123.111519
-104.070786
-64.410393
-60.784267
-104.306091
-75.577499
-159.635208
-124.557823
-115.479958
-118.075523
-54.656300
-62.257862
-63.813408
-53.506409
-123.268295
-55.834816
-67.593803
-34.336243
-59.616905
-47.325138
-55.981461
-56.742214
-84.107231
-70.161667
-48.853806
-73.883072
-73.085960
-99.808746
-138.679901
-152.714035
-65.979019
-60.233494
-64.044319
-106.199867
-136.370682
-84.539825
-63.015091
-118.942673
-78.271317
-86.996017
-82.049896
-59.412231
-65.307899
-60.525478
-122.920654
-123.275581
-84.227707
-33.674896
-69.133743
-74.051270
-47.200752
-113.019997
-74.200790
-71.659248
-84.994698
-58.924942
-141.120682
-90.924515
-116.569778
-58.815125
-77.111366
-91.464745
-90.989388
-96.134644
-72.816139
-59.392235
-106.371414
-64.189377
-62.593819
-161.151123
-57.923294
-54.086388
-77.105209
-116.402397
-82.223907
-132.469360
-64.810089
-64.830643
-42.922634
-65.144043
-60.498959
-70.543907
-58.094807
-141.012573
-132.117432
-64.867241
-61.493317
-52.979786
-74.695267
-55.510372
-74.198837
-61.468605
-63.084770
-70.449722
-156.342468
-132.776993
-77.001266
-60.534653
-165.422501
-35.075298
-74.171906
-55.702576
-66.533470
-52.219292
-124.011955
-132.479202
-134.090561
-80.500847
-114.327034
-49.740192
-71.766724
-140.899338
-69.600700
-64.632393
-148.378830
-44.067242
-59.746681
-50.447216
-68.779457
-48.139442
-81.626137
-55.494736
-67.972862
-55.780346
-57.819309
-89.599106
-52.216293
-82.219536
-109.445839
-61.362675
-62.743965
-138.363968
-64.908455
-42.716599
-67.035522
-86.454353
-73.939674
-40.090530
-59.856262
-156.016235
-132.631973
-51.883778
-64.635330
-125.272285
-63.291725
-49.386444
-136.101517
-69.156609
-65.722389
-66.114594
-129.237091
-179.554993
-175.495834
-145.498734
-117.554817
-70.953362
-97.194977
-56.892490
-60.585133
-89.126961
-100.641602
-57.458691
-106.421387
-65.066750
-79.322556
-51.829647
-82.806198
-68.852318
-125.678123
-67.887550
-77.681900
-63.241428
-144.323685
-85.089806
-61.609341
-111.317795
-66.121719
-76.009041
-4.370046
-100.687881
-80.568565
-111.784729
-153.118164
-93.902496
-63.857319
-55.260151
-53.632195
81.770866
49.066715
55.750835
48.666969
59.733177
77.265877
-61.573414
-143.035416
-65.948441
-58.388683
-71.368858
-93.152870
-84.842033
-58.197559
-177.133499
-84.792770
-62.370388
-165.814056
-65.853714
-66.191383
-57.305386
-135.455673
-144.689651
-66.505272
-90.453285
-66.457031
-71.613167
-80.372292
-132.876892
-132.597946
-53.583385
-65.900391
-59.044811
-60.773407
-158.610565
-97.182838
-63.118404
-46.873501
-76.709457
-51.384537
-82.208778
-69.744507
-125.202690
-59.209637
-61.443409
-119.068741
-68.851822
-80.977722
-102.345840
-67.492210
-128.827454
-99.883530
-53.721542
-66.294456
-95.665665
-107.735374
-65.393761
-161.942978
-70.976273
-61.557091
-105.662239
-78.564751
-76.424728
-69.301834
-69.452942
-93.354607
-56.760906
-65.779243
-85.413635
-94.638779
-55.248501
-104.592453
-163.014069
-111.050438
-70.515541
-85.191383
-148.399628
-106.963402
-70.637978
-157.905899
-97.085434
-54.063042
-67.690063
-71.496956
-95.625122
-150.302414
-68.238548
-65.397346
-135.162415
-120.962631
-51.747707
-83.864540
-60.315350
-63.785137
-64.535049
-65.078133
-76.779488
-179.685959
-115.110756
-108.467682
-153.728439
-107.911545
-89.942680
-109.699898
-136.933029
-73.028259
162.766891
-75.533707
-109.950043
-111.593910
-110.117180
-86.103119
-55.687645
-144.891800
-153.899506
-63.476871
-62.577362
-34.713226
-62.768459
-152.176666
-59.278233
-65.024513
53.371124
86.611603
66.329926
-69.509590
-70.790634
-49.408424
-78.733894
-91.678734
-38.088898
-88.591522
-117.672272
-38.558830
-75.654480
-92.413055
-110.035690
-68.044304
-161.160278
-59.760197
-69.232925
-83.336746
-60.910694
-60.295891
-61.996136
-21.387814
-57.263695
-96.272423
-115.844086
-67.397354
-47.852131
-68.532776
-68.784943
-157.777115
-74.000145
-52.464085
-156.394028
65.705467
97.407837
38.005173
41.125134
36.771549
53.209171
51.640259
49.188026
47.719845
73.307159
82.380905
52.596729
79.977127
48.514160
41.645004
-74.603645
-61.179688
-67.801308
-82.435478
-155.557755
-40.654293
-55.837463
-68.623741
-53.996262
-98.507965
-75.868538
-61.195282
-72.502434
-68.579559
-60.066246
-60.494587
-120.427773
-164.163223
-83.141884
-63.058632
-60.763451
-130.449829
-123.009392
-65.922806
-120.251099
-71.717598
-61.122826
-81.955139
-56.028309
-65.126434
-120.299088
-58.371925
-150.347961
-87.778557
-86.035912
-103.610100
-157.061356
-143.699844
-61.858036
-127.607040
-135.389557
-49.861900
-91.896553
-59.696377
-66.667435
-72.520027
-94.386223
-79.369446
-37.602425
-61.109371
-133.497757
-69.849419
-155.525650
-59.545517
-151.677872
-129.040085
-113.865379
-48.815464
-129.956848
-150.878265
-67.387749
-135.561295
-168.223816
-100.448837
-56.837189
-58.989723
-147.203033
-49.955120
-60.281212
-63.709980
-63.263462
-117.881844
-150.072403
-63.859840
-39.023544
-66.248802
-68.537605
-127.637787
-73.754219
-43.357891
-91.943733
-102.093704
-40.941833
-60.107723
-46.723591
-58.517670
-54.881886
-68.463684
-110.875694
-56.147812
-61.211933
-72.128136
-49.766254
-86.436310
-68.902901
-61.553905
-143.325500
-115.585564
-69.467308
-149.882401
-79.811890
-164.040787
-62.013592
-28.918829
-43.326080
-57.765350
-148.004349
-58.947308
-76.515778
-50.812748
-63.855408
-85.212936
-62.799488
-97.928459
-76.886673
-149.979813
-71.609413
-59.302826
-85.193665
-90.214928
-73.160423
-43.163811
-145.231339
-63.501408
-54.938072
-93.660866
-81.662025
-147.772186
-50.608917
-166.634521
-89.679176
-70.119080
-54.046394
-68.754341
-100.187004
-173.869583
50.735203
18.402290
45.349316
68.145737
62.626221
47.760765
46.798492
73.989021
83.118187
70.224365
57.457146
53.859180
88.001373
82.153008
94.887955
-52.090206
-30.801569
-160.229034
-96.285004
-66.009483
-77.613365
-35.563900
-56.520435
-92.849808
-76.444389
-56.754417
-110.929161
-114.714630
-56.351810
-73.943077
-151.497574
-155.112640
-141.598923
-69.161682
-107.857178
-59.380898
-65.666664
-62.094250
-60.755787
-71.962715
-61.225060
-85.831955
-84.971878
-69.437492
-92.162384
-89.171143
-151.140854
-153.977097
-156.879501
-101.134109
-47.624569
-116.592033
-61.072651
-63.337605
-64.927498
-60.007141
-141.982513
-65.093147
-160.763718
-137.954865
-52.817276
-64.520172
-71.977699
-54.556076
-97.815933
-90.533463
-138.213058
-136.145126
-71.900726
-77.981224
-78.194511
-55.809124
-62.638187
-62.864265
-68.922394
-67.742111
-148.657700
-60.685474
-83.795792
-55.563118
-87.251602
-80.132156
-49.348282
-142.634857
-67.245903
-61.323124
-114.539810
-58.532341
-96.320389
-120.579071
-86.850311
-52.540169
-63.994102
-62.394138
-61.727879
-65.484535
-107.304749
-118.909515
-41.921234
-63.624451
-147.987381
-140.133347
-78.842262
-64.706978
-59.968967
-41.750767
-141.608505
-133.814377
-101.295364
-115.402580
-102.678322
-67.905945
-60.877296
-57.335323
-62.185829
-171.125824
-77.550240
-81.742180
-165.131317
-136.873352
-57.644417
-136.625824
-71.759811
-63.676708
-75.263954
-74.053436
-142.368347
-76.570404
-114.669891
-65.552284
-59.275536
-68.966026
172.990997
-75.053764
-96.024582
-66.338936
-87.429565
-67.912315
-64.996666
-65.519981
-53.684917
-73.200714
-37.303787
-122.011665
-86.725868
-77.000572
-62.119530
-61.344856
-111.511848
-47.636494
-77.093887
-158.358994
-92.641037
-63.890965
-92.423973
-48.717667
-87.711296
-85.299835
-81.294212
-144.574280
-61.383945
-38.851921
-61.015594
-51.321095
-62.716625
-61.362804
-86.823349
-87.877151
-87.359344
-95.691238
-165.848068
-65.281685
-52.972839
-100.696037
-37.864048
-74.608177
-96.592049
-83.052963
-81.508469
-148.201935
-62.283386
-100.250534
-73.648743
-60.449875
-67.183624
-66.743515
-76.472672
-83.892784
-144.456970
-135.722809
-103.327438
-50.006176
-58.413433
-67.100586
-67.777824
-61.882023
-66.905876
-63.491627
-65.462273
-160.882080
-173.164124
-106.493256
-50.474499
-81.399605
-129.255890
-78.792877
-90.812630
-125.706650
-40.965321
-78.320053
-158.083099
-130.981293
-61.025127
-126.874443
-58.784676
-66.539864
-33.468555
-155.922928
-68.847687
-78.791573
-90.735191
-29.462715
-57.347973
-138.340836
-151.874268
-86.687843
-73.863731
-60.876442
-64.312523
-88.705482
-62.121128
-101.577553
-150.018082
-51.726269
-77.028587
-168.492798
-59.206043
-106.381157
-55.555740
-94.028893
-35.444530
-97.680771
-85.279793
-61.631432
-60.972878
-138.484650
-78.838310
-104.919678
-57.099789
-63.878181
-68.605049
-46.028522
-94.487137
-63.895500
-86.814774
-59.043915
-98.604393
-70.909866
-93.533966
-118.224724
176.495682
-99.804276
-91.519669
-71.667007
-72.835640
-56.939182
-64.535583
-141.242828
-58.589939
-87.036613
-97.456909
-47.886246
-128.132263
-65.806900
-22.308397
-57.292728
-95.379929
-78.068604
-88.436539
-157.636734
-64.280449
-123.710510
-81.285530
-47.013535
-54.353363
-42.164249
-61.947632
-73.086632
-61.672405
-81.255356
-70.781693
-55.068245
-139.082184
-72.940239
-66.345039
-66.507202
-55.666348
-85.359955
-62.874660
-60.552418
-73.457970
-95.833572
-41.843784
-106.356255
-82.639290
-51.899483
-113.245758
-115.593033
-95.902161
-65.187080
-55.627064
-59.269585
-40.921696
-157.311447
-73.610718
-158.101105
-48.551476
-65.973297
81.999207
-175.507065
-77.422928
-60.382515
-59.633968
-60.035351
-94.871880
-98.992279
-62.673962
-58.577633
-57.520668
-101.313522
-147.596069
-70.215103
-81.073135
-62.529209
-79.893494
-157.363220
-65.664627
-52.640785
-60.831150
-69.470955
-36.277054
-65.350624
-71.504196
-55.906464
-63.197334
-52.129986
-149.733078
-35.521198
-171.395767
-68.925949
-147.422531
-65.189079
-142.275696
-65.900909
-56.160389
-69.568420
-77.083672
-72.510612
-55.143459
-47.776356
-93.087700
-46.311104
-146.034958
-81.982468
-87.233276
-108.002563
-63.265320
-144.949326
-77.443054
-65.937576
-65.357094
-102.859131
88.380402
60.030693
52.377048
57.697918
35.854275
62.093307
-19.972054
-149.504745
-82.805046
-68.533524
-92.679611
-89.517380
-115.395836
-60.227184
-55.699249
-98.458824
-147.516800
-57.462673
-51.723606
-70.583366
-97.569611
-54.837067
-66.394623
-58.718933
-68.444351
-87.933479
-105.609421
-90.362831
-137.914505
-59.492405
-144.446503
-49.740799
-162.666153
-45.371494
-80.915886
-88.976006
-55.379372
-60.172897
-65.411522
-155.842484
-65.411896
-156.028946
-101.221359
-100.505760
-89.252914
-65.029358
-63.427509
-59.711212
-57.344852
-68.602570
-38.641045
-104.261459
-132.313400
-120.168350
-38.375008
-158.246826
-51.097210
-35.630138
-56.872032
-144.953156
-146.402298
-69.564774
-141.521515
-55.666367
-160.536835
-54.609432
-88.427269
-158.685089
-77.833122
-128.400238
-22.142586
-72.241745
-52.144608
-59.723034
-95.843102
-65.494904
-70.377129
-86.284645
-57.988953
-148.741653
-70.697556
-60.812607
-118.400024
-42.158916
-77.511360
-81.639626
-61.656067
-69.959633
-63.217747
-106.236031
-127.346573
-111.942017
-109.212433
-106.028191
-91.231857
-63.753632
-95.414207
-102.517166
-73.071037
-47.327766
-96.123833
-84.942314
-95.882774
-110.000435
-35.268181
-82.192833
-62.728592
-73.165771
-90.984238
-97.720360
-118.607338
-127.538315
-116.173927
-148.057968
-153.144714
-59.980537
-150.845337
-82.371460
-103.897919
-57.745983
-121.668938
-77.334076
-52.670830
-72.126167
-39.719070
-87.070580
-121.290367
-112.483391
-162.493637
-99.745621
-62.471436
-60.296307
-60.733875
-72.275169
-157.984360
-156.656219
-99.297165
-106.698494
-73.874168
-126.265831
-60.144661
-135.712494
-58.043732
-104.029823
-66.496010
-151.004013
-57.462646
-89.274086
-111.149544
-98.295685
-113.010826
-117.309669
-64.299194
-114.922119
-105.872765
-101.411186
-67.904160
-97.063332
-61.018810
-153.901062
-81.217606
-31.726517
-60.635132
-58.892975
-41.778080
-64.061356
-51.483185
-60.983688
-59.838573
-40.188057
-106.092278
-144.343872
-62.784309
-62.028194
55.055943
37.483189
40.374657
48.085148
59.069790
68.436371
70.318375
51.544178
-56.316280
-141.730927
-48.409710
-152.610535
-160.330276
-75.344872
-140.987335
-138.301544
-135.253647
-135.682144
-62.915466
-158.437088
-69.408897
-54.909538
-118.223618
-93.845299
-60.169708
-67.521698
-65.031815
-61.238045
-138.894424
-106.729080
-95.449181
-113.437744
-149.717072
-65.141884
-22.051876
-124.310654
-56.918114
-58.209286
-69.100006
-154.475647
-62.335938
-68.030212
-63.679447
-58.704018
-68.477791
-68.383232
-90.719696
-88.606590
-71.670792
-107.463142
-115.603256
-137.453369
-116.847984
-104.662598
-95.882835
-65.239159
-95.262787
-102.560425
-76.932869
-65.253258
-88.833130
-81.844086
-155.951447
-68.309746
-140.053436
-78.728477
-54.883976
-63.382786
-67.317825
-151.245712
-65.239517
-75.457352
-51.788074
-70.544136
-59.113823
-89.653534
-60.505119
-52.653454
-170.181824
-59.648987
-76.330788
-87.930809
-146.545059
-67.084755
-59.776836
-65.192207
-77.366562
-34.740868
-60.664356
-92.353783
-98.966103
-60.950447
-56.101860
-70.763718
-141.770279
-75.552010
-106.795235
-101.568192
-105.891487
-56.455021
-77.963531
-57.631294
-67.466866
-69.777260
-142.433594
-49.524071
-100.895409
-63.467712
-159.142822
-80.772964
-84.023361
-72.393074
-58.588963
-145.247574
-134.680145
-113.344238
-91.507622
-67.834618
-66.107780
-102.548492
-83.095016
-47.575939
-109.200241
-86.368034
-71.163857
-103.025124
-122.893631
-67.383850
-96.024742
-106.757835
-69.051422
-150.598389
-66.549347
-64.620453
-130.968674
-88.741440
-65.958931
-72.298187
-58.075634
-52.832485
-59.534966
-54.846909
-65.340782
-111.211792
-121.777893
-161.313202
-81.895546
-67.199471
-48.876011
-103.788322
-59.723793
-88.337898
-99.404526
-101.831726
-123.053162
-149.787964
-75.043427
-45.509861
-67.275566
-54.585846
-127.429535
-125.758545
-138.345764
-79.691246
-50.579292
-80.636391
-136.321457
-62.817036
-33.643066
-160.149338
-96.221588
-115.410820
-78.958290
-98.619881
-66.475212
-70.400108
-124.689507
-30.617022
-54.544518
-117.997589
-147.154922
-60.605537
-68.842598
-92.297874
-69.486824
-66.457779
-125.324249
-79.739380
-67.327354
-42.932045
-70.742744
-61.774780
-62.670540
-96.884033
-101.896034
-67.512016
-45.500458
-138.402985
-87.341530
-58.968147
-120.078873
-59.173012
-59.283165
-58.561295
-97.501175
-97.315956
-61.359684
-78.739731
-61.333652
-67.107140
-51.794941
-47.450611
-69.390549
-34.903625
-151.745987
-158.692154
-112.097443
-72.632446
-172.766983
-74.992851
-57.813423
-74.171631
-137.899612
-66.033730
-78.178253
-70.848801
-52.400887
-76.972763
-56.678036
-76.882408
-111.134895
-68.171707
-102.436737
-61.405540
-51.102139
-65.432114
71.942986
80.379379
81.518219
91.126633
50.776997
70.962219
71.261024
75.711212
-119.697662
-71.104576
-83.850372
-93.516533
-71.191765
-79.295631
-129.047668
-83.769829
-69.188034
-54.065399
-29.798304
-80.188377
-75.282715
-60.639244
-78.291565
-134.221878
-43.365574
-75.645813
-42.552792
-95.447174
-48.324970
-84.817604
-62.979538
-63.662891
-70.426872
-155.003983
-68.765427
-58.456047
-77.354843
-67.001633
-66.451530
-54.558594
-120.402924
-74.795906
-109.322052
-154.670547
-45.824615
-76.464111
-79.842155
-65.782532
-93.571564
-56.612537
-136.725342
-63.132427
-161.334793
-56.721443
-69.213005
-69.977768
-75.559158
-88.732834
-62.378761
-50.616161
-91.963326
-75.826347
-105.746414
-51.678276
-66.682335
-161.157745
-64.052750
-54.515179
-64.258636
-65.665520
-144.329758
-69.532349
-105.034966
-111.898224
-86.949074
-69.579872
-44.430111
-49.191353
-53.412083
-70.603897
-133.783524
-157.519714
-70.557983
-136.072601
-65.966682
-72.420685
-59.789143
-79.118370
-147.892044
-140.617950
-123.873619
-86.742554
-154.796524
-58.606579
-78.783028
-142.759521
-64.573738
-78.487679
-111.912727
-127.388268
-52.495937
-61.304005
-61.988049
-135.733017
-63.759544
-71.964249
-92.714195
-81.069489
-118.855255
-129.328262
-160.232040
-102.304100
-140.289352
-72.283844
-98.031685
-74.913544
-63.219612
-91.911186
-124.350578
-97.557991
-54.495712
-56.339794
-142.323242
-81.337685
-60.173744
-71.003456
-59.350407
-88.923996
-59.508244
-164.187332
-94.116257
-125.159248
-106.022720
-80.989540
-109.748688
-73.481804
-127.022224
-66.669388
-59.832428
-77.385674
-95.310143
-60.319134
-72.285698
-70.314072
-51.186245
-159.884003
-55.751724
-57.111626
-69.738373
-58.326267
-61.729866
-105.299644
-138.443481
-69.300461
-99.912239
-151.857697
-158.962830
-135.052628
-89.303680
-130.001205
-133.939865
-60.576199
-129.861221
-91.496483
-65.934692
-61.905525
-113.277275
-81.635315
-101.393295
-147.918335
-37.509659
-145.752274
-72.871521
-109.355698
-55.051037
-77.170639
-114.417999
-75.147575
-116.437126
-100.452751
-111.942635
-94.066154
-56.153900
-100.013458
-115.812515
-43.059235
-70.809715
-17.502682
-75.803490
-75.583061
-74.147507
-60.969559
-70.194199
-92.884613
-126.357834
-82.794212
-74.544853
-108.584099
-85.166878
-120.531250
-73.846703
-133.480392
-36.301582
-97.546501
-74.688576
-111.355400
-59.645000
-68.008347
-89.472061
-92.944084
-84.187149
-83.226395
-145.720062
-52.610840
-71.564339
-49.051666
-92.991142
-128.480026
-104.615425
-86.925056
-66.488350
-106.950401
-54.741199
-147.242630
-78.505409
-149.905487
-76.924156
-50.552261
-90.313324
-79.953201
-150.829727
-46.217075
-68.303352
-65.642334
-73.119766
-142.666901
-47.782261
-126.096565
-99.355133
-74.297745
-92.076187
-53.870541
-62.671902
-124.997643
-39.148922
-166.632355
-94.137466
-161.474426
-64.179420
-53.055805
-56.495453
-157.270752
-59.346123
-57.670952
-87.192993
-102.806465
-114.098465
-143.136612
-141.603165
-61.838215
-55.051174
-97.305443
-91.880943
-32.456936
-69.491859
-140.150726
-36.294891
-61.965523
-122.225571
-158.637726
-85.039856
-77.582993
-66.964211
-67.978088
-78.507263
-119.171616
-57.525665
-8.532855
-63.010799
-65.442863
-67.417542
-48.015064
-57.332733
-103.155563
-103.453178
-113.844131
168.828125
-99.188194
-119.935631
-64.933350
-128.160660
-134.388275
-63.471497
-80.474182
-113.701851
-96.479080
-98.974518
-112.193352
-66.786896
-62.590443
-71.706215
-96.914970
-95.283340
-143.634491
-61.076797
-65.898109
-62.324795
-99.140724
-65.680290
-58.968811
-57.175308
-62.476967
-63.130157
-77.474518
-58.813915
-129.282333
-81.482376
-62.512913
-112.137016
-63.204933
-64.989571
-58.104259
-124.355896
-74.916496
-65.514832
-59.631176
-95.862534
-66.501686
-52.153606
-150.250595
-71.947784
-171.264404
-58.379761
-59.591335
-57.539227
-79.303810
-70.044434
-81.472687
-63.368088
-126.853943
-62.014454
-152.598495
-68.898888
-64.833542
-41.713005
-119.412163
-50.292774
-70.413002
-77.355843
-92.257957
-54.580956
-87.706711
-124.828178
-51.166759
-87.998810
-77.760155
-62.826603
-72.823296
-67.465294
-39.679417
-136.013840
-92.180756
-92.068199
-61.889557
-110.370888
-121.574600
-62.254261
-67.113655
-50.195599
-137.487869
-57.055157
-50.705128
-71.947937
-65.041862
-63.952778
-85.381767
-121.755630
-61.430805
-63.559708
-54.810497
-40.791080
-66.050644
-50.246468
-93.062843
-57.711666
-159.602692
-55.798431
-55.996475
-83.897835
-86.349136
-55.723026
-73.081673
-64.527016
-159.747726
-76.067238
-66.088936
-87.650482
-107.243294
-169.506790
-140.837341
-58.160007
-60.992371
-65.895615
-55.959610
-78.886246
-114.984367
-84.442993
-116.957970
-100.638817
-72.375206
-72.192070
-64.510284
-104.883797
-73.879349
-112.629387
-64.515205
-151.013947
-83.425537
-123.505959
43.660309
52.602726
55.647060
35.060349
65.647346
-32.737141
-139.113129
-46.912834
-56.177921
-80.243370
-148.605026
-28.887314
-51.999706
-65.663910
-55.651009
-73.517509
-161.450302
-74.732300
-103.329964
-63.607826
-68.835350
-117.649673
-73.398048
-74.517624
-74.877388
-71.748352
-166.039185
-67.929146
-131.402756
-60.864925
-64.278244
-153.106796
-101.357521
-81.244324
-118.104782
-65.988037
-37.148582
-59.704655
-94.835945
-146.354416
-97.629120
-90.314369
-98.649208
-83.570068
-65.986710
-98.453545
-146.914169
-65.927414
-133.857864
-78.490463
-147.095749
-149.323334
-99.834816
-104.572220
-90.040901
-84.739769
-89.496010
-67.889442
-67.020309
-58.859226
-126.329269
-86.695717
-131.324936
-156.423325
-35.669991
-34.561867
-66.043541
-59.336391
-62.756485
-65.811188
-156.736954
-152.759781
-98.331909
-83.195023
-119.794861
-99.599144
-75.688820
-53.672523
-80.245354
-115.040321
-145.744720
-59.274448
-136.268555
-56.653439
-43.157089
-132.349884
-56.157974
-96.019440
-132.871399
-67.267891
-102.190453
-109.399010
-86.186798
-110.518387
-101.725891
-127.071404
-62.537529
-56.770054
-131.684998
-79.344414
-59.597729
-176.472061
-83.974663
148.966522
-74.159996
-40.626152
-75.483299
-68.880119
-98.220718
-76.627129
-64.590050
-64.379143
-126.701805
-89.330162
-68.251846
-58.409256
-58.130520
-59.932877
-58.546410
-60.858593
-125.596680
-54.714249
-63.793594
-150.858078
-75.713699
-119.985435
-53.370014
-53.974285
-100.383652
-69.347069
79.038742
54.609161
40.824646
70.529526
-62.022774
-31.474539
-68.752968
-72.547501
-87.575653
-69.294388
-88.048584
-69.286880
-50.412773
-70.435715
-59.264320
-62.415794
-142.077072
-139.591461
-67.002892
-108.627129
-72.886276
-125.663712
-105.919716
-100.546555
-150.955154
-70.396584
-58.307472
-152.249802
-162.964066
-84.847771
-78.814262
-136.302399
-142.155640
-100.704453
-22.561998
-53.541748
-134.326523
-60.323181
-79.401665
-149.672867
-96.600296
-63.506523
-95.247307
-132.819000
-62.867947
-68.371101
-94.997864
-74.330482
-96.979111
-164.089661
-56.243713
-36.154942
-72.033699
-55.530090
-113.216576
-138.081070
-65.109901
-133.251175
-115.533585
-124.840309
-55.137238
-81.960304
-65.445992
-55.226334
-75.727249
-81.259239
-60.720284
-61.253399
-54.886490
-51.684750
-150.100708
-64.005936
-66.238342
-131.890350
-64.750824
-56.912067
-72.333328
-41.259678
-55.856544
63.450352
67.393539
52.418648
86.525795
-88.718010
-71.310097
-152.099258
-75.724251
-125.236923
-74.907883
-90.428276
-53.885300
-52.309540
-154.489075
-91.896172
-83.555832
-126.255547
-70.392792
-63.877605
-106.173904
-59.406612
-64.801590
-92.853821
-76.078171
-54.160244
-99.030022
-144.887589
-88.356461
-143.779022
-59.677765
-66.856743
-80.246338
-58.284454
-141.704758
-107.281540
-146.333221
-135.279953
-12.673965
-118.914268
-151.117798
-133.736008
-112.138992
-61.018456
-75.671402
-157.489929
-77.753250
-105.272095
-82.839554
-70.700073
-32.271820
-52.119984
-142.292770
-161.135513
-120.152832
-58.796329
-75.562080
-114.017380
-88.451538
-58.934986
-101.178947
-84.853897
-112.657257
-58.518047
-158.612823
-35.349411
-92.905640
-77.199219
-87.819160
-65.834297
-67.936844
-87.121147
-78.216667
-106.347641
-68.327805
-94.642540
-68.638443
-87.045013
-115.663918
-97.506653
-99.723007
-108.311928
-118.427292
-123.078415
-80.708885
-66.348396
-88.478424
-64.829391
-125.307053
-44.523796
-66.030785
-98.158966
-106.610832
-100.784470
-119.498116
-83.126221
-71.933716
-54.158661
-62.612831
-59.343998
-49.957317
-81.594757
-97.161972
-67.339119
-58.498695
-163.496567
-61.281204
-87.100304
-64.307114
-67.188835
-61.026226
-64.355042
-91.100502
-68.988113
-66.233299
-92.469276
-98.305618
-89.502907
-54.589317
-118.251785
-61.220676
-100.783531
-123.993721
-146.814484
-76.183723
-121.329178
-88.150276
-54.043903
-140.730942
-73.378960
-151.298599
-137.294525
-62.335323
-123.590942
-113.523941
-58.408161
-104.006775
-93.522377
-139.508804
-107.065735
-70.033310
-84.545891
-149.320389
-94.523308
-58.175804
-71.379745
-59.923916
-76.094307
-69.063164
-85.843811
-58.488811
-65.225922
-65.164757
-82.972656
-67.874855
-69.641487
-61.237587
-90.795776
-70.887924
-72.148872
-59.713573
-130.497696
-59.021465
-122.265053
-67.925407
-148.336441
-58.466026
-175.607986
-63.562023
-69.179787
-62.411076
-63.685383
-42.931541
-55.169609
-159.232056
-59.987316
-64.481377
-58.187355
-84.634277
-30.523369
-74.910187
-102.089302
-63.928421
-97.774040
-108.018280
-59.014675
-41.785049
-65.163261
-74.503319
-65.925385
-68.316673
-58.840137
-139.397720
-75.916718
-58.709187
-74.907433
-126.501694
-56.980755
-97.208405
-109.901787
-66.461578
-160.332260
-116.711845
-63.290489
-114.154533
-67.807579
-110.143013
-58.850224
-62.180782
-105.653633
-97.909233
-128.662170
-137.762894
-118.986290
-57.789394
-141.328079
-106.072395
-57.773109
-96.653130
-84.392609
-139.443680
-83.990784
-66.227989
-94.459656
-93.116661
-98.266151
-53.360359
-40.413307
-60.381695
-85.091866
-138.876053
-140.257217
-82.808502
-141.921127
-40.032223
-59.753777
-126.560257
-77.341080
-130.012527
-44.050671
-57.656464
-69.480370
-62.861122
-66.987671
-66.617249
-80.869576
-123.665817
74.040161
-66.415352
-54.658379
-115.707481
-64.167725
-81.078789
-80.873558
-155.832825
-105.464699
-146.381531
-77.518600
-114.176903
-98.428055
-87.611053
-94.637123
-114.210274
-60.666195
-97.629807
-69.441093
-78.723511
-57.390682
-166.200562
-88.672943
-74.573166
-67.105858
-44.203915
-56.477306
-67.296890
-99.122025
-136.715454
-62.768002
-63.147377
-59.701500
-118.848839
-68.766502
-77.205673
-88.440392
-52.532581
-86.645668
-25.965580
-98.765800
-66.861687
-64.760521
-100.078888
-136.100113
-41.677811
-91.841202
-65.815132
-101.504860
-76.343460
-126.263336
-102.043915
-117.490204
-156.593628
-59.863483
-79.643311
-116.718979
-119.189636
-67.689301
-60.948391
-95.216881
-129.147888
-57.294659
-61.026810
-60.431625
-59.156578
-63.382294
-65.866997
-148.299713
-146.461029
-95.116440
-152.528641
-31.310213
-41.403736
-130.316315
-63.440090
-147.793365
-56.510143
-143.929504
-65.797791
58.804237
70.214752
85.770020
86.688843
66.392738
52.128822
70.523941
62.627502
45.731045
39.425797
99.194641
48.196117
77.192352
86.676270
91.716881
43.640125
58.149242
34.964413
64.063042
61.407658
62.766266
-51.554901
-60.901138
-55.739201
-61.001575
-67.627472
-79.602234
-58.123150
-58.976078
-90.412346
-70.430359
-51.009392
-69.606529
-78.897156
-53.084057
-68.460701
-58.533989
-120.995644
-92.357735
-107.141098
-118.985771
-102.422470
-60.560040
-55.450710
-79.484489
-100.953362
-160.269638
-66.439217
-48.651890
-90.592964
51.906620
45.907803
52.470547
67.467873
50.802822
49.306953
83.611374
71.498787
60.890831
52.672985
73.001801
82.406639
-52.211609
-79.184113
-113.667725
-59.362442
-73.916481
-102.871857
-128.615921
-62.132172
-55.333729
-59.215981
-107.463074
-63.721523
-164.754517
-52.332676
-83.700867
-80.597977
-115.641884
-54.425442
-102.005875
-66.128387
-112.544029
-96.447723
-114.464729
-58.189819
-57.830997
-60.422474
-158.024811
-114.576820
-54.908356
-117.585495
-133.849380
-104.907585
-61.990883
-125.618248
-120.571167
-91.775650
-100.550026
-96.264977
-77.981834
-140.999847
-88.858406
-57.652912
-65.731834
-138.524536
-56.363659
-71.422737
-71.896751
-95.647812
-132.903214
-133.559891
-154.747025
-146.013016
-60.765186
-150.129578
-115.261528
-66.817520
-61.978279
-76.558556
-66.664680
-65.110771
-107.712326
-62.897446
-87.993401
-67.721626
-87.951073
-75.985016
-72.477753
-55.959152
-70.011177
-45.203697
-51.600052
-163.785690
-62.938641
-63.217781
-67.475014
-85.555290
-82.839333
-94.369728
-85.700699
-74.297928
-61.011223
-60.390583
42.515007
56.831699
53.025227
-98.544525
-164.186752
-130.336197
-142.293182
-67.375526
-89.032043
-106.841530
-53.935528
-53.648560
-83.202042
-112.482414
-61.710907
-94.670219
-54.206303
-100.759918
-72.928673
-57.170765
-60.714790
-79.640144
-137.211655
-65.506729
-144.169891
-80.343529
-83.618668
-49.016453
-123.688301
-152.774796
-98.214859
-82.590942
-107.780457
-42.133434
-77.288864
-99.613754
-99.227821
-160.980972
-74.558411
-66.008690
-95.811539
-65.298477
-127.689957
-59.595650
-88.784714
-55.546051
-144.706299
-77.391144
-150.296692
-27.695671
-59.564251
-72.237885
-77.561188
-60.208755
-76.918991
-69.212631
-44.471588
-123.137115
-120.090904
-32.605141
-49.851337
-57.504539
-100.619507
-47.365570
-120.936989
-83.407104
-134.849701
-134.894073
-61.069454
-148.248138
-137.943375
-64.792633
50.983082
40.156307
42.985466
69.057320
53.384289
59.712379
60.742687
65.670166
80.056038
63.940353
73.770454
45.884262
51.534847
60.588585
-150.078781
-56.939072
-53.491154
-52.761456
-70.728233
-86.019096
-85.027519
-99.897018
-43.300373
-124.013947
-68.899765
-95.453728
-106.981590
-112.595871
-105.569717
-82.051506
-153.764313
-46.946991
-80.744087
-84.451981
-131.680542
-75.326057
-48.645756
-82.414551
-138.446075
-60.717926
-104.568993
-91.965027
-104.437813
-104.387085
-62.934254
-102.732002
-124.824211
-78.505600
-91.591438
-80.132263
-100.709801
-77.410606
-91.333282
-78.707802
-104.528938
-91.752991
-81.500618
-103.078117
-105.174400
-154.521210
-59.823177
-91.603859
-105.799690
-124.529297
-154.422836
-59.909893
-104.771667
-112.457115
-110.323212
-149.586075
-123.746696
-57.409996
-35.831779
-56.470943
-56.989567
-59.413395
-95.516159
-114.250725
-61.229828
-120.196327
-56.667439
-92.553444
-72.493286
-85.755623
-109.478592
-97.249069
-116.601173
-149.613266
-59.781727
-114.643242
-52.734524
-60.417992
-72.240257
-70.907654
-120.113388
-63.790546
-79.271019
-77.240601
-158.244995
-138.456909
-65.538223
-153.214355
-101.856377
-167.287247
-125.289185
-131.189545
-71.483810
-94.750832
-58.706635
-81.483124
-94.755074
-118.088074
-61.165611
-68.485489
-58.038395
-104.615646
-140.899933
-58.953465
51.262016
-64.983032
-62.487423
-54.010433
-113.874001
-103.173317
-69.723373
-83.666016
-79.458084
-138.809967
-99.496513
-85.296165
-60.988770
-74.241119
-150.083633
-50.115292
-68.424858
-98.945793
-109.289444
-134.849152
-101.637970
-62.336639
-60.291389
-87.821823
-66.715942
-109.506775
-114.762024
-63.431000
-116.927971
-63.782726
-88.035027
-58.391762
-63.106880
-44.908417
83.714836
-48.114357
-91.718437
-84.555794
-143.706131
-67.037102
-95.053986
-60.457424
-109.522079
-114.182495
-54.356354
-98.013519
-62.272602
-71.553680
-62.456181
-93.073204
-61.926903
-84.804306
-145.077423
-135.995041
-102.593407
-113.234955
-72.657455
-111.883308
-123.359291
-116.016548
-72.358223
-62.891602
-55.774120
-65.648689
-154.722961
-67.920822
-140.168121
-70.311737
-51.201412
-90.278519
-63.077805
-126.128372
-91.281052
-72.094009
-74.425964
-75.792511
-58.372391
-140.796570
-61.316654
-67.730705
-58.858215
-60.599770
-65.892487
-151.704010
-128.147324
-62.848671
-56.600315
-51.728046
-51.175694
-69.896637
-70.036644
-55.605026
-80.203880
-124.011696
-66.283592
-150.745010
-56.972309
-63.637348
-105.312424
-151.188416
-75.594986
-55.471153
-51.776501
-84.055008
-72.074425
-83.249855
-72.344978
-61.233543
-133.984833
-155.832260
-58.921841
-86.513863
-57.392048
-105.337601
-55.007980
-129.065674
-69.883087
-50.176491
-44.883362
-98.495361
-63.066574
-60.270741
-141.951233
-83.961777
-60.780300
-105.662773
-50.647732
-60.188046
-59.635956
-104.637711
-111.292419
-105.950348
-133.915771
-75.838196
-74.837914
-100.678780
-52.238262
-100.550301
-103.274887
-55.654503
-40.784431
-83.389435
-71.855919
-67.331345
-60.615185
-109.818039
-46.914276
-49.465698
-66.762550
-62.896000
-80.765663
-68.634453
-61.398426
-69.735855
-122.832092
-94.899651
-71.812691
-78.429794
-80.924805
-58.714470
-65.395905
-95.010521
-59.738377
-127.344482
-50.812687
-61.783615
-77.159416
-99.683105
-139.942535
-116.940964
-58.340393
-92.507645
-54.961418
-133.970856
-25.549526
-146.404053
-33.976295
-65.449768
-65.152245
-61.267033
-50.179722
-137.317078
-129.594742
-141.482819
-47.370708
-87.946617
-75.819176
-47.655685
-48.315708
-132.877991
-129.390884
-61.795635
-88.413300
-59.931080
-54.125828
-112.677124
-70.928543
-101.162292
-60.501812
-114.202522
-70.920128
-68.012283
-127.891121
-153.051498
-65.539398
-102.336777
-49.266281
-55.632221
-47.025372
-143.023468
-59.571602
-87.782997
-65.145912
-70.075630
-61.063160
-70.933205
-159.832367
-99.358917
-131.762955
-36.556637
-82.636894
-70.305344
-62.292946
-79.192543
-62.042404
-134.361786
-65.597565
-84.703400
-121.887138
-73.060165
-169.242966
-66.268898
-78.493172
-61.177803
-55.613815
-60.586788
-57.194878
-75.262802
-77.459892
-57.458218
-60.481239
-47.401539
-70.898315
-156.211166
-133.729218
-79.178085
-162.392548
-95.372086
-102.593697
-59.593151
-149.137360
-74.825111
-104.669334
-65.759369
-77.358864
-153.193146
-87.515732
-61.465332
-92.079704
-99.477348
-82.460358
-54.723186
-71.659462
-75.425964
-163.476425
-135.524750
-63.757900
-64.786491
-153.214172
-109.907120
-53.356842
-77.362114
-103.904381
-105.482117
-119.603668
-122.590401
-102.137253
-63.562340
-95.836632
-59.202915
175.858429
-60.720268
-54.587715
-61.496117
-132.494934
-53.852016
-70.518463
-59.781986
-80.437675
-41.901669
-80.946785
-75.120071
-79.048721
-65.782768
-53.823666
-83.898872
-54.570305
-69.723747
-112.647865
-50.641659
-87.461723
-53.116409
-118.069878
-111.434021
-45.717453
-50.815693
-94.116875
-94.074348
-57.829479
-136.859909
-80.864128
-62.321465
-114.902534
-60.238865
-103.030907
-115.754868
-79.427132
-55.362232
-56.288334
-85.421295
-87.967339
-80.947197
-106.649437
-60.983791
-59.929806
-66.750610
-132.827667
-112.928352
-89.712646
-77.170242
-152.880966
-168.769012
-60.152340
-80.613777
-71.517433
-139.669296
-104.324196
-153.007919
-102.365570
-79.769951
74.576447
53.338291
44.762920
73.309044
78.970810
59.930950
37.763527
61.624866
82.541367
76.404991
57.298782
55.480038
58.811100
42.407173
64.072113
53.437569
79.606392
57.264004
-75.498856
-91.033203
-51.479778
-96.563232
-71.476326
-93.209297
-79.993027
-89.820229
-109.676971
-157.540024
-61.815762
-60.834175
-53.543991
-53.719574
-115.025818
-61.774433
-70.813553
-114.497841
-58.459995
-108.125320
-60.917988
-60.479450
-78.955620
-92.842682
-107.920479
-149.277512
-62.122936
-122.328835
-155.310547
-84.581581
-79.575211
-65.773575
-59.175491
-57.661022
-70.093567
-50.767460
-107.792267
-67.433495
-67.993248
-67.237900
-69.190247
-70.295929
-88.156975
-81.895561
-64.715187
-65.562820
-110.527901
-80.361992
-117.132805
-60.395275
-153.746979
-61.186600
-151.386612
-65.235428
-78.671448
-114.243256
-107.408150
-120.566956
-165.587158
-71.651703
-58.087341
-66.785782
-66.994705
-60.256699
-115.838707
-138.969376
-139.658997
-73.374207
-61.259800
-61.524769
-47.828537
-44.857677
-121.109467
-72.264549
-29.923569
-59.365742
-156.167404
-124.093887
-69.998108
-70.532898
-61.280746
-147.364044
-82.685928
-126.405769
-60.735104
-130.286957
-95.701813
-46.912273
-55.501514
-61.156464
-106.238586
-54.194439
-58.222736
-123.579971
-54.042324
-96.653854
-76.979507
-106.187141
-112.570702
-125.941238
-161.632217
-70.957817
-156.304230
-66.248245
-149.278610
-74.985115
-75.923294
-71.480347
-61.412476
-73.133331
-118.083298
-103.294952
-142.812729
-112.278549
-59.978127
-83.557449
-53.400333
-118.324577
-114.732063
-72.392899
-63.649620
-155.725296
-51.926712
-95.606163
-77.870804
-135.326309
-65.542061
-67.678673
-59.812740
-54.809036
-87.905975
-50.125500
-88.091789
-61.904133
-93.378792
-46.505676
-64.993073
-63.849861
-50.250652
-62.300953
-126.916328
-73.099129
-69.176224
-70.124641
-62.860462
-74.890121
-67.251846
-55.187828
-64.286377
-81.142021
-60.607010
-101.415558
-57.793354
-71.054291
-77.591988
-98.155594
-72.037598
-63.522430
-50.169144
-137.917374
-82.510162
74.054352
40.935848
68.038170
62.776039
79.434372
48.812702
57.935436
58.049885
61.508678
63.989429
50.566708
63.813484
-87.010811
-64.253426
-73.061073
-63.551353
-60.080185
-35.348236
-157.866791
-73.462257
-78.767220
-66.886002
-40.710060
-68.858101
-136.928589
-67.492889
-87.458954
-61.885799
-39.122066
-90.082390
-65.304382
-122.385208
-77.194069
-161.204926
-69.291077
-80.108688
-61.853027
-99.513283
-144.210236
-57.283401
-53.682972
-44.825348
-38.520817
-54.107166
-62.347084
-107.388229
-85.818115
-68.753487
-76.588310
-48.933369
-57.620892
-151.348816
-50.677311
-119.277687
-88.093071
-105.776291
-56.713074
-65.609581
-64.578468
-108.454994
79.677917
-88.604507
-63.613060
-77.250999
-43.755318
-55.018528
-70.971199
-51.591160
-63.724110
-90.765228
-75.607292
-107.271973
-68.978531
-100.336533
-131.777161
-51.245342
-133.097809
-81.378761
-100.288338
-114.650345
-81.089584
-92.470367
-175.181702
-77.969452
-63.567043
-96.833298
-77.506874
-93.645691
-114.623352
-67.767609
-130.567856
-103.901360
-56.858913
-43.997124
-81.922966
-57.838345
-76.811630
-50.332661
-61.040386
-80.185524
-130.490845
-144.217972
-74.709862
-98.530449
-78.830284
-99.623482
-57.948578
-67.440689
-64.589828
-64.291931
-158.954346
-77.453583
-39.577293
-73.609985
-62.441067
179.243835
-104.103943
-111.601189
-86.013161
-94.329582
-64.536736
-75.258957
-124.973839
-64.523346
-50.128845
-85.020584
-79.433563
-133.896530
-99.626793
-87.035141
-47.765968
-34.531738
-96.498314
-150.441711
-59.182480
-42.149670
-78.191231
-74.903664
-53.530041
-83.734566
-82.234001
-49.869987
-63.956932
-60.096535
-53.999645
-63.546158
-46.318344
-91.310257
-147.722763
-82.369659
-44.657433
-56.902214
-150.924850
-150.789688
-86.591728
-80.796936
-65.203476
-151.767990
-84.152504
-54.058117
-167.747162
-38.835438
-75.010994
-94.499680
-152.984436
-143.894135
-74.491051
-62.725258
-54.303360
-71.709236
-76.313499
-64.922859
-66.717255
87.007614
50.342663
80.697502
52.692398
82.796700
83.486565
57.178768
50.760277
114.344299
77.194130
75.519608
64.739029
-92.179619
-116.662987
-70.978790
-64.693459
-67.843758
-119.438477
-172.902740
-88.909988
-104.638702
-103.712090
-97.752541
-64.036217
-103.529816
-56.922844
-42.761620
-143.074539
-118.461487
-159.718842
-148.494049
-136.915802
-65.024147
-30.832289
-66.539932
-59.730316
-113.809875
-52.027622
-65.916588
-33.402470
-89.299385
-100.601501
-44.548294
-70.296318
-75.714859
-72.850128
-46.486664
-63.477848
-99.354347
-82.370918
-68.238342
-117.952591
-112.577827
-94.774101
-61.023941
-44.000072
-61.021057
-98.082512
-43.241261
-75.018311
-62.446423
-66.845352
-69.286430
-61.151104
-58.251450
-62.268753
-57.271229
-69.920219
-67.625656
-94.919350
171.132645
-78.026741
-55.907772
-46.585224
-78.068169
-68.166565
-74.195427
-103.400085
-56.182552
-104.388893
-55.587261
-162.769516
-97.341553
-101.586250
-63.685608
-97.647980
-57.376598
-57.713921
-66.974045
-94.475601
-89.473991
-59.194359
-49.484467
-72.095200
-65.208130
-47.373402
-63.193699
-71.229301
-128.369171
-69.613541
-33.031845
-70.851089
-102.917992
-145.908997
-69.528214
-102.032425
-68.390884
-88.070183
-62.659489
-120.623405
-76.848877
-62.790573
-59.422894
-157.520981
-36.658684
-96.554810
-78.930122
-165.751373
-59.269421
-47.457191
-71.990036
-84.766121
-68.864883
-76.960602
-61.671921
-55.425430
-55.316036
-58.463501
-38.170235
-143.702011
-125.503120
-71.068649
-54.375370
-66.428078
-107.140320
-126.071869
-70.097260
-48.315285
-88.343872
-126.940971
-113.602898
-66.509254
-97.333801
-96.702477
151.531403
-103.695625
84.346115
26.015776
-59.773762
-133.867477
-72.526848
-99.834000
-55.462822
-76.613960
-87.606064
-143.789993
-61.121120
-59.034195
-64.195496
-164.268356
-73.101143
-58.323105
-63.040581
-55.881290
-70.894890
-80.528679
-71.924469
-62.646370
-58.184990
-59.874458
-170.417908
-101.002548
-61.477859
-103.882919
-112.236076
-55.158985
-76.438843
-148.682770
-56.091022
-139.012741
-55.230488
-163.927567
-104.377769
-91.328697
-59.775867
-58.021503
-83.928642
-40.446316
-65.645584
-98.180725
-72.110970
-59.573051
-71.570801
-88.862000
-55.392670
-64.563072
-116.927589
-113.018967
-44.404652
-112.115570
-61.115196
-144.692688
-137.397400
-43.246334
-70.345901
-130.851913
-135.241318
-87.606110
-71.813751
-43.168762
-86.539978
-156.716904
-73.966064
-59.371292
-63.940990
-62.618809
-57.990112
-64.317047
-122.102654
-62.329365
-66.876854
-126.672859
-123.535385
-53.859482
-72.949585
-98.060577
-92.349327
-61.560600
-155.693192
-110.009071
-60.282536
-44.155838
-92.251190
-87.441063
-62.220699
-76.920349
-66.834000
-53.776356
-93.297493
-105.544807
-66.658981
-69.522568
-122.535118
-155.164917
-52.628250
-67.029419
-146.893860
-150.581177
-164.675888
-152.035583
-154.068192
-82.915100
-35.637905
-68.502876
-58.380272
-56.444637
-87.078087
-65.194275
-97.412300
-93.878937
-64.861870
-53.858677
-63.475376
-91.654640
-76.213081
-56.268482
-112.443947
-41.049435
-64.712425
-65.987717
-65.358124
-154.463364
-70.953033
-62.614029
-72.748810
-71.776764
-156.182541
-92.277138
-142.964035
-63.025539
-69.863594
-52.421551
-138.983063
-47.603405
-56.785152
-89.571587
-88.374252
-143.429108
-179.236115
-99.272453
-73.746994
-119.126030
-62.570976
-88.355019
-71.336853
-158.431427
-43.734627
-50.069614
-71.684402
-55.431389
-54.935108
-85.209763
-132.653748
-132.082306
-68.685623
-67.902443
-86.926361
-76.434219
-123.973198
-86.277046
-87.347618
-57.834206
-136.115952
-89.418991
-99.298141
-53.287975
-94.669022
-60.395180
-120.127602
-117.784691
-106.559540
-133.892624
-81.901604
-97.528694
-59.542511
-70.170525
-59.812115
-46.928452
-67.998055
-58.350796
-78.182014
-143.865753
-82.951347
85.664696
-83.736870
-76.812965
-69.424454
-92.421921
-89.117325
-120.879913
-55.304874
-65.549721
-61.143127
-52.297482
-103.911026
-63.679668
76.238441
61.146118
-118.768776
-77.324509
-63.350109
-153.911423
-39.152058
-91.814331
-57.786026
-86.238922
-152.678375
-67.572502
-87.469849
-94.694153
-106.730080
-62.310535
-64.157745
-80.198982
-56.577724
-161.704605
-110.389839
-79.395004
-49.825974
-72.989769
-64.774437
-63.302025
51.142544
47.530552
67.456200
-62.231823
-32.804016
-129.043625
-65.002090
-117.577072
-56.925560
-94.327553
-123.406578
-92.433189
-64.139107
-100.306084
-93.879990
-82.321266
-70.058090
-115.560417
-82.977242
-70.275375
-78.493858
-87.042488
-129.655594
-110.867805
-87.019691
-101.809845
-74.027275
39.398777
-78.836754
-90.560371
-62.154819
-58.757961
-54.348087
-148.666214
-107.414291
-75.243774
-63.971268
-137.226669
-91.469810
-56.516232
-131.200775
-77.554092
-153.718063
-124.990211
-78.031578
-69.645790
64.094696
67.643242
47.775429
48.098236
54.357521
49.978844
65.458107
38.383949
52.850071
68.475075
81.393173
32.218212
-148.205063
-151.978500
-80.735947
-71.858490
-75.653580
-98.939072
-114.114052
-110.311302
-45.627991
-137.324722
-52.852829
-147.807251
-145.228943
-91.550484
-90.685745
-81.211365
-59.793667
-103.090431
-63.480999
-46.820522
-58.322845
-64.022491
-38.793289
-66.815392
-75.730743
-67.583344
-84.251785
-56.273048
-68.852692
-128.939926
-70.994469
-37.780155
-61.983047
-47.089680
87.717392
82.750542
93.211685
37.296680
71.292282
65.980385
76.064926
75.699455
71.421005
81.077538
38.791508
76.502922
47.372604
80.353394
70.568047
65.467194
70.909546
79.752220
79.843254
53.540131
57.267384
79.932838
85.748207
72.678833
-63.992661
-71.836906
-37.046814
-76.641861
-65.991371
-150.340408
-50.604969
-128.236618
-130.783401
-103.944412
-80.235268
-143.054626
-53.721596
-149.236069
-78.843697
-55.557083
-113.690712
-143.712067
-104.206429
-70.839149
-60.162701
-93.450066
-65.868401
-132.495010
-65.835823
-83.508842
-67.932198
-141.620163
-71.767883
-130.340820
-136.944977
-62.412491
-58.174068
-150.264679
-54.457382
-57.604427
-55.823383
-60.437397
-55.703457
-91.840729
-94.505417
-67.934814
-57.777618
-63.867592
-104.515121
-70.890923
-68.711189
-35.157787
-61.447521
-50.481903
-147.041199
-162.622559
-66.541054
-174.200134
-48.702530
-37.519093
-95.816986
-90.741615
-62.905724
-57.885796
-104.303276
-74.514801
-63.477322
-121.598724
-143.865753
-62.866859
-92.556870
-88.641197
-66.290260
-59.162357
-63.706913
-54.862663
-76.372627
-61.026249
-145.376114
-154.231613
-110.551781
-64.561737
-166.647095
-95.040428
-74.914207
-56.227749
-45.308380
-53.714439
-159.735367
-85.645294
-55.386250
-60.072506
-72.185699
-106.280327
-74.659340
-49.141300
-86.486832
-68.967117
-148.858307
-178.315063
-114.591232
-141.622177
-91.150566
-113.834900
-70.697456
-63.022137
-53.265846
-106.946808
-162.097733
-61.467903
-51.739220
-80.337563
-100.282280
-143.221298
-74.026901
44.761528
-124.130882
-55.386501
-65.917595
-140.323120
-49.311569
-56.816284
-58.686081
-84.987000
-49.411396
-98.196266
-61.800026
-60.544209
-146.483536
-76.988266
-43.953499
-49.808273
-88.859261
-119.177711
-63.111950
-145.115311
-34.675415
-49.714569
-37.313755
-63.211964
-52.678555
-59.450809
-43.159607
-153.774963
-147.951370
-76.516960
-83.995972
-59.392807
-113.300209
-62.020916
-67.759850
-59.742744
-52.519588
-69.694092
-89.870712
-88.577904
-61.198479
-174.800766
-59.938904
-41.005081
-44.377579
-71.774940
-92.827148
-69.333099
-79.046455
-64.868599
-61.420185
-53.365849
-86.148560
-65.510132
-64.796646
-43.530144
-117.897812
-107.648949
-67.408730
-103.317421
-70.348312
-160.403320
-112.830757
-164.172897
-79.067947
-65.983109
-58.755306
-58.942543
-47.091702
-73.844139
-66.397385
-69.464157
-88.736839
-147.898087
-75.236862
-155.177185
-115.846092
-73.667686
-166.001373
-57.311138
-107.847282
-84.346153
-49.803406
-58.690773
-69.015640
-83.770332
-108.746506
-65.287575
-71.675621
-110.942093
-79.260925
-93.750938
-88.771156
-76.400505
-114.498940
-56.440731
-74.299515
-54.216915
-123.339729
-25.291338
-78.727829
-134.379044
-162.884598
-77.457458
-59.489880
-80.415146
-34.533375
-112.312317
-60.759624
-87.712158
58.118214
40.995930
-114.918991
-91.989601
-134.683640
-81.523888
-98.529839
-147.968521
-66.839890
-43.431648
-79.000763
-65.376564
-54.135921
-59.989506
-155.561279
-91.724174
-109.106232
-93.510788
-99.352158
-102.046135
-85.498116
-61.093021
-72.125153
-84.110550
-112.505333
-76.409172
-146.941696
-135.246048
-65.137161
-152.976395
-145.231445
72.523552
51.935658
-86.132820
-105.648796
-74.692078
-72.182777
-100.615059
-72.911736
-139.086761
-99.118469
-72.715492
-147.591492
-75.415123
-66.090317
-61.704903
-74.016159
-55.296719
-57.415852
-148.658524
-61.758411
-58.089149
-80.049118
-88.398285
-76.324974
-27.415752
-38.374397
-125.724022
-81.272408
-116.620979
-125.839806
-68.625351
-89.908142
-87.335579
-54.155319
-72.716171
-93.651855
-106.691795
-84.166412
-70.500305
-56.062553
-62.144814
-57.586517
-77.119263
-70.623390
-65.812042
-59.070431
-52.992508
-82.776230
-57.607300
-71.280922
-46.078140
-89.508064
-80.251656
-24.482079
-142.100021
-61.345585
-67.240822
-117.209976
-50.340157
-55.259609
-74.921295
-49.801712
-102.953583
-85.932983
-126.625893
-129.601028
-56.205334
-67.473114
-76.242874
-42.700836
-55.036232
-57.039581
-73.456261
-124.925301
-110.346123
-100.900650
-90.676804
-114.596992
-62.574810
-67.678322
-46.770798
-58.917477
-75.419022
-164.174957
-136.009460
-120.514526
-69.836777
-88.060188
-45.238899
-68.018806
-81.774933
-55.392090
-96.806885
-122.960228
-62.325165
-170.453369
-71.394623
-67.286072
-79.035210
-120.615768
-115.594269
-98.679115
-40.481606
-166.619370
-75.947174
-151.162903
-122.892365
-42.880989
-60.267563
-49.645500
-65.888756
-167.700226
-147.029861
-53.941780
-56.859921
-71.757439
-70.945885
-58.719448
-59.285191
-57.926647
-46.180275
-57.383224
-69.425522
-104.712212
-65.998543
-57.133850
-78.460915
-61.350380
-66.322540
-82.270882
-62.116913
-49.354321
-127.472275
-61.456558
-116.041496
-100.074814
-132.541733
-118.153854
-62.585743
-139.124237
-65.393700
-55.822876
-93.890381
-94.904701
-108.485924
-157.410645
-97.064995
-154.719421
-104.578934
-58.487610
-72.880287
-58.456150
-124.615944
-69.995834
-130.196289
-56.249001
-83.981209
-87.031425
-143.034393
-71.472984
-66.035400
-90.572701
-171.338562
-95.751152
-90.460381
-116.937309
-59.040398
-77.537048
-68.456131
-113.978455
-75.740219
-69.777969
-111.375763
-63.636147
-87.089180
-41.880898
-84.774948
-173.467133
-62.413391
-76.302414
-81.277031
-54.328842
-106.679634
-56.853340
-61.818905
-51.294861
-60.675076
-98.884224
-72.062592
-68.503387
-55.358727
-160.483521
-64.833832
-68.404205
-160.750946
-60.843758
-52.019630
-65.161118
-65.857323
-54.877869
-134.938217
-40.909119
-86.165222
-62.856491
-79.309280
-77.002151
-61.707962
-61.404724
-66.298119
-56.008724
-89.354111
-59.845943
-41.397465
-61.405235
-59.731136
-58.948280
-133.690750
-77.756790
-74.244469
-58.253384
-42.936207
-65.550995
-83.717346
-58.152550
-98.623604
-54.990635
-38.516911
-74.227295
-159.120728
-129.408936
-68.271156
-143.130539
-80.636765
-75.403214
-67.338135
-105.174522
-76.282593
-146.368744
-46.722164
-72.452332
-60.521019
-106.797928
-83.505455
-57.879677
-113.687569
-76.459946
-53.898815
-71.723228
-59.577942
-57.556240
-60.964169
-60.350060
-115.420570
-62.329044
-162.079086
66.859154
48.794483
86.308273
-54.422462
-65.386246
-64.507584
-77.932030
-147.707047
-158.909622
-63.440746
-86.805008
-75.391457
-62.018776
-36.879608
-157.678101
-119.182243
-102.424789
-100.965691
-84.711723
-63.600422
-74.071159
-117.458153
-148.088974
-110.460983
-52.936077
-93.539581
-106.550270
-121.417046
-115.663383
-75.333099
-66.584412
-59.497612
-154.607178
-139.209412
-60.870914
-54.480068
-138.778671
-38.975391
-27.838169
-51.024624
-44.235603
-89.005646
-61.657875
-128.515213
-76.209679
-141.276657
-130.514130
-160.865189
-63.708633
-58.403778
-71.951164
-21.166889
-82.380295
-76.260406
-70.064781
-53.740208
-62.401604
-81.999542
-53.385738
-85.642838
-107.822006
-90.255493
-139.340469
-80.463097
-77.185303
-60.696049
-57.103626
-142.788849
-149.246597
-101.779816
-66.455185
-134.230499
-63.696018
-29.875078
-56.256729
-59.681984
-57.487587
-58.831051
-58.564812
-58.281311
-96.803574
-59.263519
-63.414719
-50.815121
-54.115154
-49.875675
-163.992249
-61.932846
-63.062061
-83.273094
-95.828117
-140.993561
-62.755516
-72.018013
-93.987633
-107.599670
-104.297958
-119.104446
-99.261360
-113.099594
-113.356201
-73.374695
-107.655228
-111.406052
-78.156677
-58.115883
-81.886452
-58.063911
-109.337433
-166.407364
-146.307022
-59.513271
-61.332760
-87.652710
-78.063484
-78.109032
-40.308392
-62.813011
-81.032677
-139.743698
-64.993660
-141.459076
-56.648727
-34.644974
-149.513000
-64.822929
-112.023415
-62.324886
-66.958992
51.229584
77.884239
75.232773
60.611752
48.196110
69.044746
62.675438
60.667812
74.128113
80.419632
-141.981537
-86.920708
-153.406586
-68.531189
-65.355133
-106.085297
-51.808754
-74.130196
-150.412628
-114.387138
-57.434238
-95.479897
-178.250656
-85.839394
-73.856339
-80.198845
-88.418114
-83.484718
-43.483337
-146.019165
-86.844765
-84.262924
-55.356003
-148.005554
-49.810356
-135.812408
-143.271240
-157.113754
-56.143536
158.189606
-76.005272
-89.745094
-133.358276
-53.569958
-69.385345
-54.149750
-93.849586
-52.733337
-86.148590
-49.366455
-52.706882
-54.732090
-117.599350
86.943214
83.197166
50.468777
62.093819
80.862679
87.429413
50.343262
65.333038
62.723503
50.997952
73.576309
64.000916
63.500729
49.802029
51.344669
57.116444
41.505112
-82.201416
-55.583672
-101.782791
-66.591423
-66.811569
-29.578365
-52.946671
-119.248840
-101.366043
-88.373795
-75.216934
-58.468369
-120.652214
-49.344589
-73.786354
-158.335709
-73.628456
-67.008591
-72.873924
-144.964584
-74.307083
-22.983305
-65.317543
-65.834618
-61.192024
-51.456554
-128.432892
-105.985062
-58.145191
-75.132683
-141.411621
-31.622377
-121.969055
-159.404892
-70.560570
-63.433273
-90.803688
-120.073677
-69.103653
-68.911652
-59.289680
-52.329201
-98.362297
-93.986412
-104.117416
-102.876556
-60.871593
-80.478798
-53.166435
-145.166504
-71.700043
-92.309677
-91.307114
-64.799591
-155.662476
-62.564938
-69.208984
-59.364594
-54.064323
-64.240250
-65.658340
-89.745392
-58.412903
-99.944809
-67.646996
-53.740276
-161.575241
-140.580887
-67.240608
-73.864426
-64.838432
55.428860
55.983204
88.034157
56.264324
49.175049
58.609482
51.342392
-65.544350
-56.280197
-60.068539
-54.082951
-70.007126
-64.129158
-107.160965
-51.723701
-55.945206
-58.380486
-50.746418
-49.373318
-108.190903
-52.686695
-93.901497
-64.551514
-110.312180
-154.813248
-106.788109
-68.102776
-72.709648
-69.901558
-62.321701
-76.837585
-58.814945
-74.047508
-58.111874
-61.548504
-147.905136
-173.138428
-83.839363
-108.399696
-83.931099
-63.607582
-82.340210
-105.571953
-110.223221
-123.779526
-138.341766
-99.565659
-81.393806
-89.655647
-78.388680
-64.282082
-53.542332
-52.394135
-122.783325
-54.294987
-68.565865
-121.762947
-55.101303
-79.991402
-50.118015
-62.013649
-139.182953
-101.187454
-54.090027
-163.249512
-104.432327
-131.286255
-100.030319
-84.658791
-108.185257
-76.046608
-96.133270
-64.656662
-91.157478
-49.348164
-50.301609
-144.538315
-49.193901
-55.057796
-65.399658
-69.295937
-65.384567
-135.569733
-42.172237
-120.092178
-58.697147
-147.470718
-40.944347
-115.562027
-59.145714
-66.904037
-57.671299
-98.735199
-112.117935
-90.379936
-43.889519
-66.628738
-80.368797
-116.412796
-58.824268
-67.457008
-58.827084
-63.402046
-63.912537
-139.925171
-69.409065
-56.477524
-64.300636
-72.944283
-111.324005
-131.476212
-59.900307
-64.413704
-42.745079
-140.890549
-75.921875
-109.194756
-63.420216
-112.899689
-162.431931
-61.242390
-101.278709
-122.466133
-162.359924
-79.144165
-71.947853
-63.914207
-57.718361
-59.121323
-146.628738
-74.093140
-73.130539
-39.432037
-76.982529
-65.654900
-113.498665
-42.496403
-67.995880
-61.534378
-78.153099
-51.326599
-64.484589
-86.784615
-60.967209
-75.205833
-72.631630
-61.125355
-85.532646
-66.146851
-51.210651
-158.938782
-139.684509
-159.558029
-123.583740
-85.060555
-73.303360
-103.688820
-68.049049
-101.354713
-65.969208
-60.667355
-55.566299
-101.502686
-35.777428
-111.981880
-70.124413
-100.674568
-118.487503
-60.713261
-67.775528
-152.350784
-32.567719
-34.892765
-64.680946
-136.800949
-148.700867
-125.693970
-159.001038
-88.384132
-65.486588
-62.965694
-83.438400
-80.446869
-74.982643
-139.351746
-66.307289
-137.617615
-67.631004
-86.421112
-138.598679
-30.523235
-130.666840
-81.607269
-136.723099
-54.320187
-122.374283
-49.863426
-99.726265
-60.016296
-111.277328
-103.045448
-104.537781
-52.594959
-66.202179
-144.530136
-42.731735
-72.515671
-75.636772
-124.947952
-149.914474
-125.726974
-45.212399
-71.820129
-27.296553
-75.261032
-115.321564
-58.580364
-94.761703
-52.880875
-64.145035
-66.350464
-76.663033
-146.886444
-62.772850
-92.609642
-39.978912
-65.220062
-52.964451
-34.494404
-65.211288
-55.250092
-99.606834
-136.509796
-90.466949
-61.523521
-79.077675
-68.187141
-68.098190
-72.664619
-79.663818
-41.908527
-72.740387
-90.634758
-66.055313
-81.095604
-105.812027
-92.233116
-154.781998
-62.914822
-55.413837
-95.613358
-38.651806
-77.661430
-129.983109
-60.792896
-60.666878
-57.877995
-79.994629
-86.268852
-58.613861
-95.185768
-87.667854
-57.281281
-94.761536
-149.767349
-95.974953
-164.237488
-65.846550
-89.866196
-59.811417
-70.726570
-61.769646
-73.179611
-94.256355
-56.853165
-43.564358
-62.467014
-68.456383
-136.516586
-45.625931
-58.770729
-68.054375
-46.583363
-151.009171
-68.203255
-127.300789
-78.709419
-105.891487
-50.095570
168.017685
-66.395599
-54.668541
-43.270687
-115.707863
-72.281036
-64.199974
-89.484825
-71.576210
-59.124130
-107.316460
-106.607864
-94.307571
-96.638626
-111.070351
-88.997726
-45.585075
-166.562683
-69.671867
-57.957520
-57.837955
-51.814339
-53.153252
-151.693665
-118.901016
-58.952602
-89.688683
-53.596607
-98.739510
-75.526031
-31.805935
-82.837395
-126.247902
-146.772568
-58.897095
-63.782681
-136.110764
-85.621788
-119.760841
-60.614887
-68.408974
-72.291748
-53.381374
-102.219254
-139.921219
-104.082184
-116.056625
-149.691406
-71.302757
-75.142525
-72.394936
-82.846107
-82.103661
-58.785885
-155.075378
-55.300373
-100.989876
-142.331161
-142.900330
-68.849800
-50.061417
-69.242416
-63.804756
-140.316299
-65.678574
-67.162056
-82.096619
-138.667892
-85.456078
-85.226013
-90.489586
-72.633125
-163.000610
-154.473602
-140.549088
-77.122330
-66.120331
-68.596916
-31.653980
-99.440926
-36.375477
-116.328522
-98.958015
-92.233185
-144.465942
-104.304474
-101.901031
-112.242172
-104.865181
-83.032280
-32.824226
-62.293194
-73.561226
-100.432388
-153.635056
-107.740891
-113.968544
-90.267693
-104.300636
-110.757332
-81.423058
-58.633877
-67.239182
-105.455544
-106.962067
-47.731068
-56.047871
-72.333717
-102.539383
-53.283371
-81.842369
-67.033173
-55.750168
-140.130173
-30.879513
-146.470062
-142.526642
-79.252472
-26.609993
-66.482971
-55.207584
-29.446806
-86.110748
-49.444824
-58.157970
-98.336800
-63.344524
-76.824585
82.815437
63.434238
-64.809990
-108.026375
-143.250793
-69.816811
-67.371681
-58.434677
-53.412983
-81.349724
-76.670547
-87.655884
-46.932831
-98.842438
-148.497864
-149.497269
-59.302280
-65.557968
-137.698135
-63.369827
-60.488728
-72.987137
-64.991356
-31.338081
-103.605576
-58.333508
-106.692108
-58.092690
-56.536751
-57.580658
-115.676872
-44.355675
-72.544174
-42.157276
-146.214691
-80.252365
-144.296753
-80.622910
-81.887321
-130.936981
-86.685478
-51.556091
-80.738503
-128.851395
-84.323410
-62.885166
-65.110718
-56.171288
-148.804855
-113.047318
-45.548374
-89.486343
-90.939987
-154.301941
-151.464264
-114.892380
-27.657299
-149.035049
-84.879738
-64.764030
-67.225380
-98.625580
-138.880127
-61.433300
-75.858627
-135.842911
-66.472649
-63.209881
-137.112930
-46.365704
-58.864555
-95.809746
-151.573364
-66.537079
-56.496525
-53.577927
-63.307682
-78.102943
-152.944199
-147.829742
-71.192650
-67.025200
-150.604355
-128.672623
-155.386856
-42.171970
-119.911804
-98.429390
-92.903664
-115.087082
-72.282318
-122.117790
-102.914154
-117.363083
-119.318550
-95.666069
-170.217026
-137.030563
-133.239578
-69.983986
-93.471321
-121.310822
-94.123726
-94.879959
-71.273178
-53.969959
-51.991341
-57.309185
-50.894005
-56.338249
-59.669384
-77.728951
-101.584602
-73.987450
-64.209892
-65.497124
175.993805
-71.071167
-151.952881
-83.312103
-75.611603
-62.277893
-84.500191
-113.638367
-106.141861
-125.144402
-59.800980
-129.405365
-156.612152
-73.579697
-159.909042
-85.235207
-73.939346
-124.443283
-130.341599
-123.959839
-124.894363
-60.554775
-80.148865
-141.971512
-100.287514
-54.781563
-150.097549
-57.598328
-89.639305
-68.168404
-60.567764
-47.941830
-99.382072
-105.647171
-161.671692
-96.025665
-89.164139
-88.003838
-72.961983
-79.517113
-104.380196
-119.544029
-80.146622
-64.465469
-124.765121
-115.435738
-75.149574
-141.109680
-101.968300
-152.436188
-135.799393
-119.152451
-85.652565
-49.031750
-68.281044
-120.949745
-57.977020
-150.722015
-157.212585
-95.541946
-58.439838
-157.853073
-156.010132
-50.605480
-166.378998
-93.586578
-71.000206
-56.327244
-68.195839
-140.704041
-143.612595
-54.004173
-73.108391
-82.797821
-68.464432
-127.498680
168.298523
-53.498173
-64.663300
-96.221230
-75.929581
-93.397713
-74.503639
-149.264267
-121.015404
-62.645241
-84.080666
-64.862144
-105.216057
-63.407791
-68.626801
-92.956062
-146.753662
-148.637543
-34.094425
-71.166924
-50.526096
-84.714066
-100.500946
-97.062355
-47.658825
-63.468384
-156.252365
-101.409973
-83.514122
-89.189415
-65.474228
-110.078056
-92.807930
-159.631516
-58.961845
-67.394684
-61.572601
153.266006
-111.652496
-61.225143
-59.945950
-49.365906
-118.159042
-150.051849
-127.072029
-33.565540
-99.061508
-45.521606
-53.010250
-144.132004
-64.304588
-54.472672
-89.710312
-75.173660
-67.654617
-148.126175
-73.272774
-111.311638
-123.245728
-59.130585
-65.875999
-141.453613
-65.788513
-143.619751
-86.400871
-52.510162
-50.834801
-64.772217
-144.493713
-147.228729
-92.857033
-52.914158
-63.864300
-69.095970
-54.930401
-51.182529
-109.494431
-62.345184
-60.073776
-77.309227
-114.270828
-57.558178
-64.527733
-61.560158
-51.505733
-73.048355
-110.178642
-81.712349
-59.100880
-108.000916
-48.195251
-63.547741
-110.820168
-52.523472
-76.477928
-173.636185
48.556797
-122.136230
-125.478516
-125.506523
-70.538559
-131.209152
-127.983093
-100.862373
-92.796089
-64.956696
-98.415672
-53.997719
-54.042809
-87.571617
-89.926933
-48.043575
-129.818237
-62.362354
-96.042900
-81.921555
-66.540321
-111.117912
-99.900429
-74.540649
-123.923271
-74.126175
-63.866890
-80.800751
-111.407333
-74.554237
-72.493126
-72.582626
-103.000824
-62.063660
-135.951385
-66.154655
-47.974598
-72.180824
-60.249527
-55.316734
-151.085876
-58.695679
-74.925392
-79.075172
-70.064735
-86.581245
-62.151966
-97.068726
71.783684
34.538647
52.933670
67.716087
81.440048
56.346184
50.360321
45.497860
49.115250
165.522415
-69.512436
-66.662560
-90.982796
-63.139973
-159.480713
-69.201851
-81.120438
-147.016632
-125.306915
-56.195946
-56.010925
-44.999939
-97.735085
79.494858
65.607010
63.840530
55.526371
57.072430
57.955315
69.292686
82.077507
97.628593
64.661415
40.110550
55.255058
34.243973
74.909782
61.691223
65.072701
-55.134686
-64.583549
-155.220627
-57.589188
-100.766464
-57.359234
-83.966225
-59.159962
-65.786179
-123.324478
-75.155144
-135.518265
-72.901329
-125.752480
-114.272789
-86.871330
-90.982536
-67.075348
-145.787521
-113.891830
-109.796272
-80.042023
-42.945934
-47.310390
-73.729706
-169.707352
-52.895092
-56.182369
-143.089539
-132.888519
-59.088886
-55.257408
-54.196590
-63.755989
-144.059967
-64.439682
-46.705338
-38.554695
-55.048122
-97.601448
-67.240662
-56.896603
-104.897438
-73.430244
-75.124603
-60.649113
-84.402649
-95.742607
-148.193024
-69.391365
-85.256996
-63.371132
-139.485474
-160.653000
-115.503189
-49.323162
-142.074722
-84.935783
-69.184731
-112.700401
-151.495728
-90.332611
-68.802597
-95.834305
-62.511341
-64.788101
-79.185608
-72.164291
-90.776115
-98.262077
-98.329903
-56.106907
-70.557922
-104.448845
-65.811668
-154.403793
-37.559330
-81.924454
66.264175
53.618244
26.697510
70.022522
48.967613
46.732082
-57.920788
-110.314102
-131.371307
-109.679817
-67.931679
-60.190437
-64.383667
-146.431396
-48.380394
-67.612541
-121.440483
-58.665794
-154.632599
-83.672501
-74.177849
-76.373741
-86.880959
-74.926300
-61.060879
-60.313313
-147.896088
-152.463928
-164.093567
-63.778042
-159.907043
-92.970207
-154.797562
-107.556152
-143.497192
-47.441471
-100.506516
-43.568047
-146.982788
-50.868420
-87.049561
-73.347122
-157.724365
-96.045425
-119.029922
-64.532356
-91.355263
-54.322098
-136.875763
-141.275253
-78.995293
-141.323349
-113.298752
-70.617050
-82.754440
-52.360317
-66.685158
-129.562408
-60.114910
-68.633568
-61.148140
-90.877960
-67.322136
-49.629272
-52.498737
-74.432999
-78.003143
-121.092529
-140.492661
-75.395477
-74.202370
-67.375977
-54.418148
-64.991295
-139.974915
-87.552094
-61.019840
-144.758057
-60.161671
-147.508972
-156.685089
-104.483833
-154.771439
-75.144180
-55.532173
-139.308472
-164.316025
-70.850945
-110.914902
-57.630508
-119.775856
-58.785469
-96.214256
-61.801243
-103.182487
-68.787331
-64.243538
-169.411362
-111.629181
-114.462120
-94.699280
-55.192978
-44.121655
-100.454674
-76.147995
-53.845276
-65.544571
-74.480820
-71.343185
-74.657707
-62.013195
48.821915
77.530190
31.889076
64.798164
88.401138
73.157043
57.207756
37.440281
45.238083
81.149818
44.561718
58.264351
57.592316
60.208580
49.491852
60.070309
74.277847
52.346741
49.996635
42.513596
47.455162
55.088745
45.254757
50.518795
57.235542
-61.968651
-84.167526
-72.139366
-161.304062
-65.032097
-66.138741
-58.212051
-135.030899
-58.404911
-49.256073
-69.041580
-60.239437
-159.042786
-52.117435
-77.385223
-63.294300
-50.554943
-85.524643
-43.708508
76.621010
-58.258896
-81.853935
-60.410465
-46.174805
-136.861115
-149.984802
-62.533356
-59.743176
-132.655441
-33.346558
-66.627701
-68.492561
-53.476631
-141.651093
-69.142784
-67.670258
-69.964584
-60.282658
-124.920898
-49.405598
-47.586514
-87.099258
-140.725082
-124.739845
-67.430656
-61.766258
-71.684059
-126.764862
-79.733452
-164.244156
-78.584534
-99.802094
-42.954605
-60.017212
-77.192642
-77.811424
-139.085983
-154.849564
-137.774872
-117.939751
-89.310654
-94.369362
-113.983704
-158.692169
-151.753448
-115.612175
-98.250786
-108.645515
-85.312614
-79.689011
-102.830101
-168.172836
-125.223740
-98.493248
-114.298943
-63.700089
-85.425011
-71.244522
-68.179932
-96.941444
-125.691429
-96.957069
-99.539597
-137.228027
-86.427162
-68.313057
-74.054863
-76.155991
-64.520638
-92.012924
-76.617340
-78.148903
-58.033951
-75.331734
8.597449
-61.650097
-112.694397
-81.247894
-76.985146
-57.415283
-32.312870
-40.433266
-60.696213
-131.514969
-173.662308
-52.892464
-50.905304
-39.984318
-102.854568
-96.976562
-124.153679
-157.701508
-126.604164
-152.335266
-116.921440
-55.809803
-78.598312
-101.271889
-62.287518
-75.649818
-65.871544
-60.764065
-31.566622
-51.066006
-78.182060
-82.269745
-42.812721
-128.459290
-96.660347
-64.570969
-47.614548
-96.060959
-81.346985
-110.287064
-150.437073
-67.821381
-93.088303
-61.590641
-56.710865
-112.146713
-73.895607
-144.230164
-66.751373
-148.204666
-55.551949
-65.763611
-70.452621
-50.309868
-133.783188
-111.140450
-141.478333
-57.011261
-83.933167
-61.628117
-68.619148
-83.891464
-88.973091
-66.146301
-66.140137
-63.187565
-58.513115
-46.166027
-114.832893
-46.870583
-161.158066
-92.375511
-92.393105
-64.193405
-173.103363
-96.091324
-119.319244
-117.078766
-71.438873
-74.842316
-51.776855
-150.143143
-160.653488
-125.280556
-147.672440
-64.717560
-61.702484
-119.898338
-5.785774
-38.652740
-143.556580
-89.203011
-60.952850
-61.302528
-62.905697
-57.571430
-61.318592
-107.055862
-71.230835
-60.265282
-46.444744
-46.970360
-95.409615
-66.713188
-53.683865
-111.767715
-76.489326
-89.755318
-47.841099
-35.652229
-91.256248
-64.076714
-88.385750
-122.516144
-44.385315
-70.765518
-122.583008
-101.912331
-104.776810
-45.821007
-65.056664
-62.834457
-73.137863
-115.338219
-116.956779
-108.386078
-69.141914
-65.592651
-102.695206
-96.799995
-104.785767
-57.798595
-67.307014
-134.916183
-134.864273
-71.891129
-58.688568
-99.865150
-65.253288
-58.655094
-102.980469
-130.965393
-154.747620
-110.554695
-119.592262
-100.198524
-63.374264
-177.675339
-92.101898
-150.790741
-105.055847
-52.579140
-132.474701
-58.665470
-90.949600
-64.685028
-137.297501
-73.605301
-69.916145
-119.113708
-144.915894
-57.876213
-63.634617
-87.148651
-52.450764
-60.520691
-51.821491
-70.402946
-58.938293
-63.754295
-64.059074
-79.000313
-73.965111
-127.555252
-98.530190
-46.036606
-133.031754
-153.927139
-68.158195
-112.522141
-131.707016
-66.333412
-141.967468
-57.143314
-134.889709
-87.350449
-65.335411
47.025127
45.897869
59.516716
-45.474136
-92.626869
-71.143951
-129.673874
-63.512955
-61.852844
-66.493080
-88.268829
-89.999962
-166.113342
-59.229191
-142.560669
-95.969711
-64.615295
-64.916084
-128.846588
-55.445904
-82.572014
-74.083427
-131.288681
-84.465721
-154.940704
-63.964718
-91.881897
-73.021553
-98.243492
-144.065170
-81.406609
-84.344452
-66.103844
-58.792618
-59.034981
-111.733040
-135.920441
-119.020218
-79.353683
-57.508312
-59.283913
-78.758522
-65.321457
-56.444996
-66.009377
-161.625244
-58.290424
-63.310810
-71.110130
-62.564312
-56.659225
-89.927711
-114.403198
-160.832001
-90.500938
-107.600494
-75.778366
-85.049637
-108.811577
-178.110931
-80.459038
-34.336956
-114.863258
-49.176495
-55.718151
-110.984009
-71.625916
-61.126858
-106.751312
-72.761810
-50.475708
-63.477406
-40.151482
-65.839890
-119.569473
-148.554031
-64.216713
-72.073982
-72.872803
-68.903114
-53.907639
-56.779453
-157.141632
-69.101570
-56.868950
-65.262817
-148.966888
-73.471588
-66.408455
-68.534309
-161.692169
-94.050880
-61.309933
-101.939857
-71.104523
-97.758507
-130.284546
-77.354820
-81.199509
-93.497154
-57.452557
-81.686531
-109.864540
-124.591370
-159.703140
-71.266006
-97.815453
-58.133991
-88.907082
-38.643406
-74.051140
-45.258190
-55.418575
-80.480316
-68.445045
-65.211006
-42.235977
-100.840195
-51.707909
-60.241768
-31.314869
-151.774200
-149.393265
-125.341194
-77.176834
-138.821777
-57.817596
-118.528763
-63.730484
-52.623837
-80.740669
-61.623344
-49.214596
-84.555031
-122.117081
-54.879063
-31.484179
-51.616337
-93.800667
-120.330841
-73.853767
-97.894432
-153.906906
-31.563904
-59.688084
-95.438507
-61.830395
-92.733322
-111.781113
-94.085266
-73.833595
-65.208954
-119.013817
-74.414345
-56.952797
-79.548721
-70.551453
-149.691208
-162.648239
-89.660156
-76.001015
-114.343124
-55.789902
-60.544201
-51.174484
-50.682121
-146.531723
-113.262085
-125.130836
-64.274895
-31.194521
-76.838730
-113.364143
-62.813572
-101.943382
-83.828041
-151.851303
-161.255188
-41.737354
-114.560326
-157.064911
-135.388809
-54.235191
-53.791012
-127.079185
-67.932678
-78.981483
-98.148216
-64.474373
-101.758804
-133.972763
-89.821739
-56.814560
-56.744442
-58.307457
-63.557674
-71.107262
-106.071854
-83.600327
-62.111290
-61.328785
-132.848541
-132.542557
-66.687912
-73.960129
-56.707047
-143.953888
-57.828831
-129.994446
-67.998016
-34.060490
-130.713318
-54.169502
-58.025356
-53.077888
-124.824333
-58.834938
-152.872391
-99.914604
-58.683384
-92.649666
-94.497444
-81.816460
-129.635422
-99.698914
-64.224556
-89.583092
-126.898819
-112.721245
-69.896515
-125.528885
-122.115471
-102.548477
-84.163940
-132.741669
-55.926670
-73.570236
-60.605316
-89.955704
-52.759720
-146.637985
-63.375668
-61.173958
-139.871353
-61.619934
-68.384842
-52.111420
-54.722511
-79.165710
-127.890930
-67.788979
-101.905205
-108.728966
-92.667145
-100.553749
-103.209023
-82.925117
-162.082489
-59.334335
-126.874161
-148.410049
77.600006
59.976810
55.187973
60.033329
47.448715
44.245480
51.122238
64.152000
98.084663
76.661026
42.125465
40.606167
30.772047
52.926659
-87.045479
-58.974464
-60.524654
-129.428787
-55.279293
-63.571606
-64.085556
-65.232780
-152.974091
-66.380974
-171.586853
-53.486866
-131.228394
-64.919609
-150.222046
-120.668533
-109.647575
-59.209137
-73.172577
-59.428093
-76.460373
-142.907639
-144.050369
-72.602776
-156.704590
-65.760994
-128.792282
-162.775772
-62.114159
-63.110691
-123.335831
-88.976692
-59.118008
-29.070066
-77.873123
-64.186058
-61.840576
-60.550961
-101.970596
-120.833939
-63.959984
-84.832451
-42.708256
-67.598816
-107.908134
-137.220383
-126.476357
-65.593620
-89.440132
-177.331039
-119.727745
-142.408051
-155.433792
171.864395
-130.361115
-71.938057
-93.280884
-60.604019
-67.269691
-70.288406
-82.376823
-62.932449
-64.372917
-57.657955
-69.495262
-61.462685
-81.786774
-54.996098
-66.359047
-66.919487
-33.363956
-132.643005
-53.777443
-60.174454
-25.144003
-59.089214
-84.352303
-61.864632
-72.003731
-92.357208
-66.381195
-119.287727
-90.672806
-71.219254
-81.868607
-54.145782
-135.396439
-57.100998
-54.406727
-128.244888
-90.353020
-30.964705
-146.257431
-69.054680
-135.844513
-116.567703
-141.046844
-57.175663
-91.725182
-64.263512
-155.429626
-65.398941
-136.540482
-101.398056
17.176117
54.222126
64.705269
47.114578
37.781075
77.451790
-129.078354
-53.302284
-56.080090
-86.992386
-33.213875
-61.103687
-39.482727
-35.231556
-61.295315
-70.043159
-87.400246
-105.409294
-48.431953
-94.011948
-138.743866
-129.314911
-72.617912
-47.821255
-63.606346
-83.176331
-69.021828
-131.509903
-136.067169
-61.247963
-86.346581
-60.980923
-69.412064
-59.848110
-144.791183
-138.174057
-112.416969
-97.157944
-66.452530
-106.825546
-90.460472
-97.794746
-98.031578
-93.893280
-112.399574
-164.604111
-104.396851
-99.343979
-101.619820
-64.928780
-101.610527
-87.869301
-80.843735
-152.172150
-62.198956
-126.234169
-54.177452
-73.036766
-78.117256
-86.317177
-57.354721
-61.417999
-117.773338
-63.924255
-67.988625
-94.441994
-31.351656
-164.302383
-86.363274
-51.439693
-72.266624
-72.533997
-102.748062
-123.583458
-54.342644
-128.600403
-77.840454
-25.407022
-37.084759
-70.093842
-94.879112
-81.142670
-64.513268
-50.149532
42.402897
62.358654
53.621136
31.670687
57.930561
-149.491760
-68.647545
-96.596779
-89.743004
-142.448120
-66.163864
-107.347290
-54.799084
-65.840919
-64.837555
-127.177681
-57.093235
-67.515373
-58.171688
-62.220097
-60.680420
-147.666794
-25.043886
73.671127
-69.352402
-118.627075
-57.065556
-43.906769
-47.589489
-63.297806
-96.226494
-138.612442
-163.731506
-61.019760
-82.976318
-112.439514
-128.906769
-67.470802
-58.314388
-151.452255
-86.501595
-95.973259
-149.319504
-163.064529
-54.043232
-70.358360
-68.171867
-96.106079
-98.314774
-99.967743
-77.937119
-105.722176
-96.705887
-51.352951
-165.257828
-64.753380
-122.422066
-96.367912
-60.968651
-72.780746
74.929604
56.561977
-70.533142
-65.809402
-70.128609
-74.418343
-132.206223
-128.646271
-126.735291
-68.246712
-78.484749
-79.706947
-108.266228
-92.496010
-104.076424
-90.735428
-87.941872
-156.743149
-76.296333
-131.802811
-93.610733
-89.444214
-125.673683
-51.076447
-96.603218
-51.404129
-102.851173
-113.481827
-78.360229
-48.807079
-76.570580
-59.287056
-67.420105
-122.265312
-139.319092
-99.346458
-54.346622
-59.202034
-87.606514
-43.451340
-34.910522
-107.200691
-82.207657
-124.760147
-144.456665
-100.904785
-37.990509
-139.756775
-62.136597
-65.546486
-83.526939
-57.894470
-104.531738
-113.362106
-53.187717
-102.374481
-96.460732
-73.316399
-165.533020
-80.513046
-66.647408
-89.498024
-106.603981
-90.243622
-66.776588
-73.694092
-64.330406
-66.361526
-154.854340
-85.847626
-69.051201
-158.528122
-69.938797
-49.965656
-64.493317
-66.986526
-59.151402
-82.299858
-111.478706
-100.566048
-69.007034
-78.692459
-114.909401
-119.020180
-68.498116
-89.036209
-48.790310
-62.797192
-83.633469
-67.668518
-104.367249
-79.971169
-45.189365
-129.806564
-59.543251
-94.891296
-50.354538
-125.622391
-67.509216
-68.204147
-150.213593
-65.033424
-126.028542
-74.653198
-145.647430
-97.812134
-94.107040
-70.281372
-87.236252
-60.055717
-65.309799
-42.307274
-97.281654
-146.039001
-72.646477
-63.208096
-30.106571
-69.658203
-100.474930
-91.791718
-90.429436
-107.115990
-60.059959
-108.120766
-84.806129
-88.458160
-90.609657
-67.277420
-146.427475
-72.382774
-71.104736
-74.658356
-93.352669
-38.511940
-111.976616
-125.072014
-102.321457
-115.208412
169.533737
-102.846939
-69.991524
-81.917137
-66.633171
-89.551903
-137.275864
-62.911945
-47.596542
-59.965931
-74.153915
-62.483101
-136.884247
-61.907860
-120.575867
-89.398621
-82.328217
-69.014221
-137.416809
-146.034988
-67.759705
-67.621704
-64.341751
-64.630951
-59.108719
-71.576584
-88.286728
-47.956051
-104.219498
-67.636795
-44.792671
-59.384071
-61.015694
-140.705078
-91.386993
-60.912983
-121.554466
-52.890026
-77.793976
-62.606098
-97.945679
-97.547028
-53.459423
-59.740520
-77.049950
-78.540443
-127.784866
-43.173794
-23.595192
-34.893105
-64.265762
-138.972672
-46.974094
-53.107189
-53.479794
-68.071480
-127.941345
-65.161110
-130.495041
-59.733860
-54.134979
-75.938248
-54.173176
-155.109940
-65.942863
-34.354378
-78.343437
-104.364258
-60.423935
-79.404907
-68.661415
-65.646729
-74.996925
-74.120018
-65.222069
-49.842167
-143.705566
-71.723465
-93.334831
-113.450615
-156.562256
-64.375992
-62.497845
-73.086990
-74.125084
-56.144775
-177.496094
-55.503750
-99.900208
-140.144577
-78.841599
-55.149399
-85.553741
-136.252457
-162.703354
-54.398491
-67.793716
-58.779770
-62.218792
-113.869057
-82.537216
-68.765877
-54.297588
-59.692913
-127.810837
-144.954239
-43.135235
-60.772343
-96.969658
-51.765911
-141.490692
-54.268677
-74.710175
-37.429489
-91.334885
-74.814285
-76.072495
-60.525459
-57.803230
-57.845253
-58.524078
-82.177078
-144.904312
-47.165520
-137.229538
-123.503120
-110.485420
-87.825867
-84.454887
-107.985069
-92.905777
-48.614990
-63.139576
-67.604675
-103.540138
-114.224556
-121.731300
-65.135529
-61.991550
-24.148514
-160.529877
-63.988926
-72.224892
-66.050011
-83.915367
-64.593903
-56.769936
-104.799316
-63.105953
-35.427723
-143.097809
-55.521404
-30.993147
-53.433510
-69.235710
-123.523430
-107.896965
-61.806499
-71.650162
-99.515701
-54.577450
-68.825996
-152.475555
-77.833321
-155.873611
-112.916298
175.813934
-57.031818
-65.212524
-56.588242
-125.605667
-119.104698
-61.800571
-71.934395
-60.275173
-63.442371
-63.485458
-111.016319
-34.879486
-155.834061
-66.421112
-69.722694
-113.175560
-137.317795
-154.154099
-167.131729
-164.589706
-90.706749
-102.968994
-101.183907
-77.011154
-63.775208
-75.882576
-141.064545
-63.204662
-65.256203
-164.239075
-153.487518
-113.022041
-61.331966
-116.670525
-62.505714
-127.816284
-62.031639
-145.132965
-102.814484
-98.044235
-73.785919
-112.674744
-67.495735
-129.518143
-27.158112
60.342812
76.738289
6.120677
-59.144653
-75.245056
-146.834610
-67.708862
-62.392246
-59.081985
-64.595070
-149.434479
-148.572235
-59.021828
-86.622002
-76.684059
-60.838364
-147.818314
-116.226547
-63.770672
-104.268303
-111.648544
-112.792206
-86.115356
-99.796661
-125.147308
-85.978874
-60.450340
-62.735264
-89.876160
-66.048058
-63.560287
-91.911530
-143.909164
-126.782936
-71.950294
-131.385727
-100.646736
-105.752335
-66.204681
-59.039394
-66.104599
-68.103836
-148.927521
-62.564545
-148.465469
-57.381516
-113.044502
-58.706711
-115.593475
-54.898857
-79.745399
-90.064461
-140.771851
-54.916206
-97.988312
-60.163937
-56.680347
-66.545761
-66.427544
-94.970398
-107.939781
-112.796135
-98.252968
-58.281052
-70.034767
-87.116096
-131.908081
-69.984146
-56.626949
-104.714188
-120.600670
-123.509674
-100.222267
-105.908539
-80.837563
-86.187233
-55.532314
-160.973206
-98.929703
-85.966873
-162.056564
-54.056469
-58.129749
-70.503609
-127.954178
-57.675194
-132.359207
-72.371284
-115.132118
-59.706684
-43.651306
-65.284195
-55.755840
-54.342888
-76.171852
-74.299294
-61.482834
-67.327881
-76.373405
-63.539230
-107.364334
-56.262455
-73.204277
-102.516037
-61.667576
-59.962727
-142.584412
-54.831944
-64.651489
-51.071903
-59.956116
-136.255142
-59.854671
-127.322098
-65.394272
-55.511536
-61.552631
-68.021492
-74.080246
-132.990845
-97.938148
-80.240471
-59.092094
-54.529228
-69.166069
-74.955429
-139.248276
-90.747276
-57.507206
-125.173889
-117.377342
-125.606789
-63.514275
-130.771881
-65.388229
-153.804764
16.770376
46.690033
63.045422
80.512070
32.324505
48.767357
54.777298
39.125748
62.978733
83.016953
-62.082767
-57.572254
-60.138077
-65.219414
-72.642929
-141.393402
-110.356590
-83.765755
-53.371712
-90.229935
-67.680328
-69.797501
-68.328178
-153.449310
-108.761978
-37.045219
-71.638023
-55.934105
-68.355148
-68.138275
-100.231285
-62.773281
-95.541214
-85.947586
-65.369339
-126.809570
-54.906742
-69.629662
-154.394974
-147.826874
-92.566612
-55.189766
-58.249973
-169.973267
-53.940601
-151.789169
-71.936455
-66.762558
-56.049164
-69.425468
-96.313675
-103.444809
-132.601013
-83.778549
-66.507942
-64.698097
-71.079063
-70.738991
-69.742828
-145.909393
-55.364201
-141.317291
-57.972996
-118.897247
-70.718285
-27.012257
-66.437691
-162.478409
-75.895515
-46.647179
-80.702316
-57.875858
-54.201221
-157.378922
-68.131668
-134.393936
-84.000465
-106.268768
-62.683334
-75.298553
-68.132538
-59.152271
-77.575615
-55.530994
-134.087418
-124.694153
-160.968369
-136.823685
-101.174278
-54.890537
-162.394867
-42.497314
-153.594131
-58.057064
-140.535706
-43.085003
-67.456627
-105.109886
-42.901882
-53.934540
-109.218613
-64.919815
-51.159351
-72.171135
-84.268074
-78.495422
-70.507263
-139.329056
-83.939819
-115.853317
-70.212166
-62.673553
-59.553135
-50.168880
-66.993423
-71.631660
-79.774017
-60.704819
-67.458687
-149.181534
-112.082321
-94.061447
-111.210785
-120.250038
-103.829521
-100.582756
-68.588135
-87.633179
-63.742554
-62.238811
-112.211571
-156.412659
-59.075573
-91.175217
-78.363266
-42.864861
-45.839973
-158.985031
-59.263573
-58.419575
-114.971832
-55.992458
-71.317413
-96.857300
-62.657257
-20.680595
-117.616859
-104.599129
-80.448196
-67.400711
-153.218643
-93.620499
-79.756355
-65.615906
-97.502739
-64.332893
-70.422813
-90.980721
-106.055016
-64.348236
-142.080872
-31.465382
-101.747635
-77.926620
-73.928963
-72.103546
-129.466614
-119.929138
-58.993023
-108.335594
-54.972866
-74.823692
-66.900124
-159.842743
-68.275352
-148.378952
-146.212784
-52.470192
-56.241409
-119.167603
-70.611259
-96.418381
-56.844479
-110.104919
-103.606239
-116.384354
-60.427383
-99.114304
-117.853828
-68.806664
-151.211777
-68.353920
-34.177761
-108.111397
-62.814842
-67.535141
-62.379883
-47.790497
-67.280609
-71.101196
-73.408821
-64.964775
-26.516924
-54.131527
-143.030151
-92.948311
-58.309048
-89.892006
-58.975231
-98.129089
-68.705009
-68.954979
-78.889191
-164.392105
-62.764450
-80.340591
-134.063339
-123.776176
-110.977402
-78.878647
-71.690720
-123.209801
-76.855103
-148.534363
-56.731880
-60.261929
-99.863998
-60.405064
-172.189667
-56.141075
-98.870155
-50.793457
-77.347191
-38.001316
-94.047607
-70.037819
-108.049187
-60.362366
-69.209503
60.765839
50.468021
56.757397
-58.641899
-59.282658
-50.542187
-80.913162
-130.853867
-71.612007
-136.632660
-74.080688
-74.394600
-106.268097
-64.162880
-164.885040
-94.315170
-63.401352
-112.537682
-61.338116
-62.191471
-63.381592
-159.270447
-60.927155
-75.558067
-97.159370
-164.012909
-120.500237
-123.667778
-95.954292
-64.828651
-74.704277
-94.665169
-70.540993
-68.716919
-55.284527
-65.581276
-68.154778
-61.373810
-80.251366
-64.970245
-104.464905
-91.986412
-93.523010
-99.256378
-93.086922
-60.944099
-34.825783
-170.307022
-90.909439
-83.182243
-60.648499
-63.586079
-88.397331
-101.466621
-102.956818
-101.322433
-71.107262
-101.497787
-137.888672
-132.772171
-114.306458
-29.400417
-84.742538
-76.559029
-112.660805
-49.872101
-119.134964
-163.947815
-103.505531
-58.272930
-92.528267
-95.140457
-83.419548
-61.140900
-60.884850
-143.205521
-87.041985
-106.827461
-154.199554
-63.154037
-155.196060
-62.076408
-48.635143
-81.606110
-65.701035
-86.292603
-23.316038
-152.496964
-62.101135
-66.759041
-168.208603
-49.529556
-85.376564
-67.369576
-65.567047
-66.115723
-47.933430
-88.486969
-36.869717
-49.168972
-115.513504
-143.728561
-114.393158
-68.441475
-93.405785
-119.340256
-91.381798
-96.720993
-57.423534
-119.684494
-65.241920
-100.051720
-81.265938
-97.583855
-127.912048
-70.858734
-70.500198
-71.293724
-61.256680
-42.251316
-70.905632
-49.090919
-57.572788
-153.710648
-126.973549
-143.607697
-63.928482
-67.934914
-66.530960
-122.881927
-93.663658
-147.806747
-90.608795
-33.802464
-93.066284
-83.732834
-55.708706
-150.404739
-104.219383
-147.152466
-31.502033
-148.820343
-169.913818
-39.024017
-136.339645
-71.412743
-65.643257
-107.480568
-70.320526
-116.316788
-91.586823
-72.682312
-80.700493
-60.596649
-108.731445
-75.215996
-58.514561
-135.462158
-62.427147
-154.182663
-51.592125
-57.862175
-131.037338
-116.972778
-15.869937
-68.401581
-56.270103
-111.952286
-67.162064
-96.470146
-66.668404
-31.799061
-141.950836
-66.508438
-122.293289
-153.051895
-61.880280
-59.110714
-93.043854
-58.852245
-76.945152
-138.986740
-84.601463
-77.265182
-163.005264
-55.580631
-70.630287
-119.288345
-80.138992
-72.039062
-52.632931
41.754089
54.015694
72.082108
65.077637
41.110729
57.508709
74.405807
45.186626
70.843895
67.197029
-90.118828
-75.732574
-119.522758
-104.662613
-68.389847
-58.592995
-59.999008
-106.112808
-45.088478
-154.206726
-77.379654
167.375854
-137.709396
-127.352104
-53.553719
-130.923096
-84.630295
-178.727417
-73.864838
-72.097557
-144.780334
-59.903404
-90.298531
-63.917507
-65.332985
-50.255116
-61.026356
-70.122452
-84.969299
-139.551636
-58.854527
-86.387260
-59.009941
-88.263084
-160.010101
-57.385220
-62.285652
-54.964989
-51.042850
-82.302322
-59.131752
-143.703705
-76.680656
-53.953121
-49.771702
-122.844238
-112.395035
-82.854904
-73.567924
-54.319141
-56.928131
-154.623352
-145.621231
-121.349121
-136.506195
-143.958176
-84.866570
-149.759842
-131.974411
-94.530846
-88.975006
-80.181938
-105.543015
-51.619492
-76.477798
-61.196735
-49.748535
-52.917110
-158.184464
-98.761917
-56.955307
-144.812653
-62.507675
-53.659569
-75.529396
-75.892639
-61.310452
-98.619759
-54.979195
-93.667297
-47.824299
-31.735010
-71.130394
-154.931946
-143.799393
-53.584602
-51.791916
-84.890144
-70.164749
-98.996643
-143.887512
-56.947880
-174.664246
-123.851456
-129.166656
-66.459908
-105.131386
-61.649113
-57.296936
-62.552711
-63.069363
-55.843521
-152.167374
-62.082958
-77.809792
-93.118896
-69.977997
-87.385277
-131.097244
-163.095230
-85.328239
-151.065063
-158.099838
-79.428650
-73.748428
-100.525078
-61.738724
-58.368698
-77.856773
-60.159134
-141.275055
-59.441017
-120.824745
-61.478931
-63.899067
-34.817368
-62.232693
-62.167519
-38.774654
-70.247841
-64.410034
-51.508217
-73.349892
-66.953705
-75.502304
-100.110001
-61.621426
-64.239380
-62.846138
-45.176533
-161.241653
-69.862549
-74.970764
-114.210266
-63.012753
-77.623306
-90.488159
-64.888306
-115.468483
-138.242599
-67.789536
-60.817707
-38.157124
-50.045074
-159.330658
-155.531723
-59.166866
-52.346367
54.002777
58.368889
94.497177
71.170235
75.927902
42.805252
-36.399303
-160.646957
-125.452972
-97.663612
-89.158783
-78.385422
-52.541668
-38.607349
-106.640175
-79.022827
-77.880127
-68.069122
-67.594559
-53.597897
-117.708115
-62.056549
-42.489132
-61.259129
-57.989239
-28.524755
-70.851143
-54.938427
-63.095684
-42.457401
-78.625404
-69.201347
-65.048515
-55.696720
-57.247417
-82.368004
-56.084976
-123.140808
-67.929420
-58.563301
-57.844372
-148.982712
-124.256790
-120.025787
-112.578201
-85.694405
-79.337189
-83.680214
-137.404922
-69.894760
-60.897282
178.711517
-56.037575
-129.493118
-114.543510
-150.105560
-46.596767
-66.147972
-62.147614
-58.680058
-74.021072
-83.516991
-76.006058
-142.111481
-89.123558
-63.267307
-24.378922
-57.793449
-134.115143
-52.621841
-69.851616
-131.070145
-105.994675
-82.536850
-74.810112
-140.996277
-113.540497
-80.669624
-62.467171
-66.686905
-64.172760
-67.160339
-66.819893
-81.978439
-68.324715
-68.939201
-37.559677
-84.443443
-134.719025
-62.905685
-66.426765
-42.872513
-53.148060
-83.979614
-147.923798
-76.269577
-92.927925
-72.849289
-62.981560
-135.785141
-60.479839
-52.322506
-101.882080
-91.109329
-126.267586
-88.502251
-123.254967
-78.789833
-82.199097
-69.448532
-47.502865
-155.222946
-56.284992
-143.804794
-34.478226
-92.252625
-92.735985
-144.127441
-89.032928
-97.768616
-80.736099
-88.055138
-99.904144
-116.817596
-56.057526
-65.918327
-52.285477
-127.218849
-105.765594
-57.353649
-93.189102
-61.244816
-57.038834
-97.035538
-64.285408
-66.277245
-76.582542
-122.788490
-52.943024
-75.203941
-72.209572
-73.746948
-136.907257
-139.412399
-57.946125
-73.537315
-136.085358
-52.713451
-55.978531
-53.405502
-53.889584
-80.027176
-29.170797
-39.902424
-157.374939
-127.138176
-92.058556
-90.910484
-65.435623
-69.156441
-59.617329
-109.142006
-66.055321
-121.728935
-84.603218
-42.342407
-31.744265
-78.166420
-55.230984
-54.416477
-76.169800
-153.717300
-56.449604
-85.135635
-73.930458
-80.517220
-63.559631
-161.363403
-100.257790
-111.455078
-116.120438
-65.533142
-103.532013
-147.906845
-83.526855
-67.199936
-50.938885
-76.425056
-82.655685
-149.288315
-74.699318
-93.142448
-66.313324
-71.925491
-95.038345
-87.655403
-69.011246
-146.659119
-62.952293
-60.976292
-71.052383
-99.136322
-69.623642
-117.812683
-59.291237
-111.540016
-133.427048
-157.848816
-91.833511
-64.653038
-84.675644
-43.205704
-37.654736
-63.583511
-42.053944
-54.566750
-85.234238
-52.770676
-79.878716
-63.645626
-71.050880
-89.343842
-162.426239
-68.438026
-84.660446
-75.755157
-81.669357
171.024628
-59.074780
-56.724060
-132.331131
-97.120033
-157.260345
-61.167591
-71.576050
-113.700630
-61.657154
-65.277657
-60.500980
-86.700218
-130.184143
-68.921730
-129.153259
-85.799355
-59.442749
-86.284920
-67.275314
-134.163269
-91.433006
-58.201584
-141.157166
-50.172642
-155.170593
-27.097589
-146.135834
-51.837685
-63.987778
-50.422726
-90.733665
-53.900558
-66.492302
-75.722748
-81.288437
-108.146393
-79.011009
-63.661266
-69.963402
-53.679031
-41.742691
-66.027252
-49.242199
-150.877563
-68.424248
-74.115540
-148.577499
-64.998978
-128.215561
-97.152634
-104.207680
-84.531090
-116.049469
-65.114937
-131.019684
-153.994598
-58.989487
-82.875122
-131.765030
-50.232212
-155.339569
-89.783386
-59.707489
-91.764847
-68.395660
-53.010315
-74.608200
-54.907871
-112.332687
-66.822609
-148.806107
-42.332481
-65.995529
-92.841942
-46.964764
-61.408840
-61.861206
-52.764767
-145.433563
-94.159966
-158.686890
-83.657616
-109.982147
-68.988441
-67.308372
-150.322845
-80.819641
-82.987831
-48.167168
-73.013306
-62.829506
-152.506104
-48.919224
-80.231491
-52.853092
-35.369701
-98.281830
-117.550774
-105.267174
-89.857414
-134.803207
-160.849289
-117.447006
-106.625740
-62.299866
-128.153580
-61.120178
-99.313858
-60.973000
-157.200409
-130.749405
-78.363319
-60.832886
-86.079811
-65.703667
-151.805206
-53.824505
-55.309795
-148.177063
-117.384552
-159.144547
-61.546993
-85.742882
-59.711224
-147.707870
-64.666908
-87.656471
-97.066589
-93.229164
-132.275848
-110.559555
-97.232208
-69.670387
-94.738411
-70.539665
-60.483192
-83.890923
-50.717041
-68.025284
-145.274002
-162.105515
-106.449982
-111.853661
-91.524727
-110.805672
-57.316376
-78.377983
-90.128769
-103.563683
-122.690514
-112.715996
-64.136009
-49.634953
-61.066437
-70.839180
-59.319077
-144.963959
-112.857361
-92.534027
-69.613991
-85.764778
-132.406113
-117.806854
-54.385414
-55.946308
-67.831917
-64.373863
-54.562069
-86.316124
-65.240379
-41.474018
-72.955956
-150.693451
-60.451359
-157.152420
-45.222923
-98.570900
-79.528954
-115.034874
-139.566193
-104.792603
-95.542961
-53.215477
-118.009651
-58.934948
-60.437473
-78.101723
-41.523636
-66.215897
-61.619900
-126.445595
-121.140091
-139.003433
-61.824703
-155.888596
-56.288624
-64.174248
-53.376411
-56.707458
-88.939095
-57.318344
-74.031586
-91.697815
-32.950485
-75.716667
-116.201279
-68.861183
-82.307220
-67.114830
-81.452118
-53.394070
-61.575348
-70.195496
-60.693180
-55.481007
-72.990608
-147.531891
-62.373318
-55.985550
-89.654556
-81.320755
-59.440563
167.459534
-90.840172
-113.370804
-59.840691
-104.535606
-74.230293
-62.087250
-98.883514
-102.506065
-156.825165
-142.554886
-34.413349
-136.210922
-54.201775
-60.831203
-83.444260
-159.176270
-97.435051
-115.423431
-61.811855
-90.594963
-103.985504
-59.873669
-68.973274
-59.574005
-63.125526
-126.254730
-110.897095
-85.843521
-116.323799
-99.690956
-75.218933
-108.610085
-88.481598
-55.928154
-146.230408
-89.733734
-87.813484
-92.905365
-121.496956
-77.956062
-149.340637
-45.407028
-90.363663
-33.792980
-84.179497
-35.041466
75.617775
-68.241707
-62.258549
-52.733021
-64.652611
-78.657318
-63.558384
-93.193214
-64.497490
-100.680191
-67.898834
-80.335617
-63.498638
-84.572945
-99.916252
-64.542831
-111.789185
-146.891739
-65.458260
-156.460358
-55.432766
-102.431389
-146.440506
-154.127151
-151.998718
-84.321434
-82.376961
-170.909912
-66.944633
-63.732922
-76.660751
-48.890278
-144.775879
-44.527859
-59.271202
-85.666779
-55.583023
-33.323074
-133.829437
-99.026802
-135.179489
-106.370163
-93.619408
-102.748314
-90.965408
-71.193848
-88.344536
-94.307152
-138.127182
-110.889847
-66.881577
-155.260651
-68.712029
-58.762409
-68.631264
-31.005209
-58.879883
-57.852333
-50.132629
-59.739590
-52.613945
-47.627281
-108.372086
-70.913261
-50.313717
-154.752899
-58.674709
-72.923233
-79.215324
-61.340694
-44.370350
-99.841469
-63.260040
-66.697739
-76.693291
-89.452164
-160.762207
-53.364971
-71.474937
-85.742409
-70.232880
-72.917198
-64.376213
-61.139835
-40.584587
-55.122658
-60.936062
-97.270821
-113.096146
-126.852928
-92.289223
-111.678925
-79.816071
-82.805000
-58.839947
-40.005417
-55.162998
-55.467388
-169.557922
-62.765072
-71.017242
-77.334915
-56.752960
-82.792702
-79.567848
-84.077034
-71.746613
-59.349075
-134.667862
-57.511158
-156.344955
-64.278969
-150.614807
29.387594
46.446148
43.588131
73.593384
54.635693
35.484840
47.928814
34.112106
45.959324
87.822739
33.674667
48.744614
52.135670
-75.640022
-74.974289
-62.834908
-65.596397
-60.363117
-75.783401
-81.135468
-93.939209
-69.643623
-76.199051
-92.859673
-96.931938
-156.752609
-107.569504
-70.979973
-56.818539
-85.818573
-54.863312
-112.237762
-64.559471
-57.332024
-63.870209
-54.947025
-153.886429
-72.260193
-92.664352
-65.462097
-132.100357
-82.689690
-54.843235
-143.139572
-173.094635
-111.515038
-82.450706
-79.969978
-70.450806
-60.343250
-47.814915
-76.304428
-72.113777
-66.327370
-30.728149
-70.887299
-78.481888
-71.598068
-65.790573
-59.727776
-75.987503
-58.904724
-138.214417
-55.309723
-127.572289
-58.958286
-61.330524
-66.471634
-176.799973
-144.697159
-64.356979
-88.799149
-98.894661
-122.520134
-109.366463
-108.886787
-99.743019
-66.509903
-116.851433
-82.513397
-80.440132
-98.832718
-120.104034
-58.717926
-74.054626
-63.081139
-153.915497
-120.974174
-148.403610
-67.201401
-121.591377
-76.666748
-80.815102
-132.187012
-54.366489
-77.427467
-72.372841
-89.176041
-75.838005
-149.514893
-47.273876
-56.086227
-135.271667
-128.330490
-69.523148
-92.028297
-112.577438
-156.237442
-67.945557
-45.545040
-147.136215
-90.537354
-62.599228
-55.799377
-90.925636
-41.348545
-148.364975
-110.670143
-77.151596
-93.211792
-11.809659
-64.856529
-145.073929
-65.182961
-44.787518
-61.918781
-142.280289
-34.559292
-139.984894
-73.361664
-48.572109
-138.808411
-59.477661
169.892761
-79.661354
-61.234978
-84.157852
-55.332481
-68.488403
-129.426132
-65.809395
-54.369953
-51.282303
-50.972599
-61.152512
-133.318390
-162.954346
-81.800133
-126.362457
-166.691895
-108.329063
-60.733170
-147.170547
-97.092278
-83.234390
-147.714676
-100.578590
-44.888626
-31.916843
-110.495438
-79.476349
-33.816471
-74.680885
-65.708267
-54.653934
-163.473083
-78.196426
-79.697876
-59.815632
-55.295082
-39.367344
-104.143166
-113.322762
-104.778046
-167.806641
-81.715721
-101.200554
-103.611320
-96.802582
-115.322960
-60.218460
-62.403664
176.149414
-68.176689
-65.816475
-162.492813
-71.456139
-118.781105
-99.126419
-56.445293
-112.624619
-64.199898
-71.782913
-128.450958
-129.473434
-70.734856
-67.544495
-59.953266
-87.038635
-146.575790
-51.929916
-53.026474
-157.626953
-68.130287
-118.481537
-64.621307
-69.288834
-63.986336
-55.591503
62.815655
72.864464
63.319710
-68.693985
-65.953423
-91.953430
-100.755722
-84.245239
-85.396248
-107.526863
-84.722847
-98.914948
-54.398403
-100.647057
-59.239578
-94.490662
-110.925323
-68.309952
-125.976974
-93.351418
-169.929169
-67.975868
-98.592079
-64.237625
-68.941956
-101.792404
-62.954834
-54.855289
-122.984489
-84.691887
-121.028648
-127.547134
-67.642082
-87.434822
-65.413399
-141.469452
-164.319473
-61.185570
-75.852310
-63.923512
-68.844643
-55.655296
-92.278809
-90.939468
-75.375771
-61.086845
-133.517761
-74.668716
-151.805817
-68.733406
-61.830494
-45.015160
-147.552948
-107.881783
-75.921387
-61.337936
-59.050282
-47.527908
-90.643822
-58.042603
-142.669830
-135.641693
-33.716164
-61.952995
-50.483631
-127.365974
-67.078209
-83.260292
-53.859806
-70.108604
-57.994102
-55.793522
-42.696201
-147.324463
-134.968353
-74.534409
-104.027939
-69.947647
-105.667740
-60.400726
-74.338547
-143.165436
-63.366665
-66.539246
-152.875580
-52.984505
-90.482704
-57.870987
-150.017181
-64.669365
-53.925259
-57.737907
-70.935974
-87.185371
-63.845997
-44.859112
-57.465611
-67.727325
-99.793541
-81.839783
-69.710114
-72.835464
-55.464497
-75.908058
-58.694256
-121.323479
-62.278610
-36.430965
-138.395828
-99.287277
-65.931145
-124.590103
-76.445549
-57.927479
-73.000710
-91.135971
-157.271988
-123.792633
-69.824310
-56.324844
-88.388840
-80.022911
-91.358574
-103.455292
-155.755859
-71.971535
-67.614906
-67.502098
-157.259872
-64.358681
-96.642349
-57.250057
-61.841637
-63.392704
-53.532707
-53.985905
-93.835144
-90.045914
-107.945641
-65.009590
-128.507446
-131.182816
-54.076443
-49.200851
-53.636539
-65.561714
-53.085400
-43.287922
-56.514442
-95.794945
-107.146126
-53.675415
-74.582924
-87.216866
-52.779778
-50.443665
-149.227982
-72.613365
-69.727089
-58.767334
-67.180000
-120.280251
-157.154327
-69.674805
-68.766953
-33.007133
-46.438961
-62.087891
-101.349434
-53.361767
-59.468925
-130.895462
-110.564163
-75.293961
-161.842102
-60.334869
-45.418930
-74.669930
-71.212402
-146.042038
-91.006485
-73.589615
-56.389694
-64.686691
-66.150230
83.669891
-53.473232
73.789192
69.273232
66.869431
52.411964
58.019997
89.919365
-157.985901
-83.933441
-99.643669
-132.364151
-88.831375
-95.183853
-150.622803
-91.009613
-63.920719
-57.649376
-56.387470
-139.622253
-137.996033
-67.343269
-43.809402
-41.066608
-146.441422
-164.516937
-74.336685
-67.345428
-92.642853
-54.450157
-53.961788
-88.686935
-77.080215
-67.989922
-148.769073
-57.947453
-99.079300
-147.443390
-165.261337
-96.981926
-101.010231
-117.679482
-67.595863
-84.033783
-90.739044
-110.259888
-88.933617
-95.284378
-113.301064
-60.127888
-109.624786
-103.483086
-149.020874
-56.573536
-73.281525
-26.878929
-122.462715
-85.116608
-44.306648
-63.130806
-64.466484
-70.598488
-58.630348
-74.210815
-107.824516
-103.287155
-65.356270
-117.323586
-122.003944
-84.048622
-65.586632
-65.150253
-87.144333
-16.874689
-61.044983
-79.687675
-110.336578
-57.890583
-59.716080
-162.210373
-69.403160
-69.448738
-122.328270
-73.250145
-115.101234
-69.822296
-50.783001
-132.303452
-45.592434
-64.741730
-55.655792
-65.193275
-70.415390
-66.500381
-49.251343
-59.570995
-114.996185
-56.330196
-90.281166
-56.692181
-69.020264
-107.104919
-108.627228
-102.106659
-57.406841
-101.976730
-70.937332
-110.084206
-87.008583
-65.565208
-78.251709
-102.470116
-51.489052
-111.970520
-95.479942
-50.858547
-78.120163
-42.742310
-59.236267
-67.083351
-31.002047
-72.459274
-61.518631
-99.661385
-75.077751
-127.764214
-89.776100
-159.040390
-69.282555
-60.681725
-148.942123
-119.631493
-51.103249
-140.383942
-60.616131
-39.179787
-96.817688
-47.385094
-100.208984
-60.276390
-13.308876
-53.186489
-124.148628
-120.517136
-29.764057
-128.801208
-58.902832
-59.156120
-84.338867
-57.689354
-127.127930
-99.437225
-67.591545
-47.208286
-64.045578
-102.436081
-66.684608
-55.836887
-58.743176
-87.230354
-68.526131
-79.669044
-72.794250
-56.261135
-67.586601
-61.498611
-102.396820
-83.802658
-62.169205
-69.992554
-99.221779
-58.271954
-84.072205
-65.015846
-117.189331
-155.254898
-64.964500
-97.108841
-46.804146
-69.710587
-51.071426
-62.785553
-62.167141
-77.025536
-72.830017
-68.022781
-78.071098
-30.036541
-43.328758
-35.731888
-76.078972
-77.810135
-66.005493
-46.307442
-63.106670
-92.098938
-66.638229
-79.029633
-44.608856
-85.266373
-96.541275
-75.768616
-44.838093
-69.568024
-57.274155
-106.842186
-62.384983
-70.817268
-60.826000
-131.622162
-84.346298
-98.472115
-104.884102
-55.420860
-52.394672
-115.578690
-127.509598
-107.547951
-102.506241
-73.091072
-130.638947
-73.048172
-141.133911
-61.487968
-110.474564
-70.731209
-72.080498
-63.278870
-114.700386
-48.404953
-140.387833
-75.605217
-42.997898
-91.577492
-155.550583
-64.578423
-57.673603
-94.418251
-129.731720
-105.291496
-132.983063
-93.760742
-100.551666
-45.459267
-31.973127
-147.451721
-77.476768
-105.341156
-60.018837
-132.043289
-109.159721
-107.638123
-115.351807
-59.299007
-95.920868
-102.528580
-67.570770
-141.580307
-109.506310
-115.630219
-105.701492
-94.545799
-102.951035
-65.238869
-77.394875
-103.365280
-129.184586
-71.567169
-60.686283
-72.258125
-114.212738
-85.005280
-57.585880
-38.369732
-86.986961
-70.677116
-60.106850
-166.280548
-56.121029
67.876419
70.571213
40.471935
84.595306
-89.507050
-94.066765
-72.691185
-88.676399
-131.497116
-65.764046
-29.479279
-60.285378
-148.663681
-119.787659
-144.880264
-60.735706
-50.759830
-64.341621
-53.142162
-67.449173
-52.968170
-150.866592
-67.856766
-80.239342
-168.816986
-143.086411
-91.795113
-77.586876
-74.706474
-55.725464
-83.349228
-45.435818
-65.002983
-82.509911
-81.910202
-74.279236
-119.355186
-141.581223
-58.458199
-42.229927
-59.289726
-59.559696
-62.247753
-106.142624
-79.392944
-72.710510
-51.827187
-100.138657
-118.689445
-62.783901
51.550262
50.329655
92.885330
76.818939
25.382353
81.042542
44.007847
-147.168839
-113.695160
-161.210922
-89.242729
-62.583305
-69.685234
-62.150497
-70.356750
-61.481922
-59.583630
-111.327980
-52.728863
-128.341354
-77.425262
-57.410789
-69.591118
-164.871719
-129.827820
-112.834846
-164.364761
-60.937080
-51.186298
-80.435738
-94.639946
-65.742561
-41.919342
-130.044739
-60.999958
-66.399246
-54.928131
-140.873474
-157.609314
-50.411476
77.690010
78.833405
17.012545
40.348309
65.271507
48.251606
65.080307
-75.961128
-71.176117
-59.703255
-56.376183
-83.292297
-65.177368
-57.428692
-36.346916
-68.607063
-100.705017
-178.855850
-91.039795
-50.374435
-57.032768
-143.755310
-75.516846
-52.653900
-72.347870
-143.850677
-118.336502
-156.088089
-92.882233
-67.378853
-127.239120
-58.983044
-114.220688
-148.095215
-59.677647
-52.890972
-44.632107
-52.054001
-144.520294
44.559036
52.789284
73.103004
38.743225
87.502457
60.701698
74.018562
62.347042
65.026459
46.285774
29.167294
66.230850
39.583469
67.934265
79.781540
72.694649
57.583691
84.395187
67.166710
74.320358
-54.501995
-108.888565
-59.310280
-134.088593
-92.052109
-60.557514
-43.345127
-103.468575
-132.049759
-50.219677
-74.262405
-65.150429
-77.790817
-141.760208
-147.865219
-66.203247
-50.856853
-77.898872
-58.527527
-66.625633
-50.725071
-118.830849
-65.908173
-60.244682
-138.408142
-67.813164
-71.747704
-120.029137
-97.458519
-57.052238
-72.567230
-71.564713
-58.555126
-56.709259
-97.319534
-79.456665
-60.396397
-76.360367
-84.701569
-61.702732
-50.317764
-89.492004
-90.441223
-28.959383
-52.259201
-86.468300
-60.201771
-122.261597
-96.982361
-96.936508
-54.200085
-90.117897
-120.277641
-61.745995
-101.429207
-151.506271
-67.372185
-98.923676
-145.974060
-162.328400
-90.649193
-159.004562
-51.374691
-123.273994
-150.233398
-66.750053
-61.067654
-114.494110
-152.657257
-85.419975
-156.375870
-81.936180
-51.351284
-90.977394
-59.299255
-129.009125
-63.795296
-69.198540
-66.742661
-153.888641
-71.524574
-58.519543
-75.521286
-53.682529
-110.071587
-31.912111
-78.694794
-43.767033
93.150940
84.221329
62.045639
40.827663
50.136070
62.050667
36.868729
36.089191
98.279526
79.468109
-83.603447
-67.890244
-93.859459
-51.109779
-84.494652
-65.781387
-115.826477
-56.182209
-73.814819
-84.302559
-55.667351
-128.136581
-123.167183
-110.241882
-60.332752
-78.640465
-56.017578
-63.378853
-65.187637
-141.106522
-47.098480
-58.259426
-64.971344
-134.834595
-42.747456
-57.963886
-59.431850
-70.746429
-154.439270
-167.001602
-63.006660
-94.439796
-79.236092
-113.728157
-124.058334
-94.235687
-66.915726
-72.645149
-72.051430
-135.407303
-33.901398
-116.397499
-55.746113
-59.410149
-147.350967
-38.806324
-55.074814
-75.766098
-86.892136
-94.351089
-100.702888
-65.021378
-147.833038
-77.965408
-140.493652
-118.524414
-74.751083
-58.180019
-55.444794
-70.553764
-56.836552
-53.124722
-71.039474
-149.468201
-64.866570
-48.222931
-56.814228
-63.879402
-46.301708
-165.321426
-117.016747
-81.211876
-154.566101
-55.079185
-63.248764
39.509487
60.578148
-68.800003
-59.233200
-81.470123
-84.569557
-61.352287
-98.023796
-95.437050
-108.414551
-48.479404
-44.465393
-94.669014
-60.016212
57.702686
58.410503
50.898056
57.936436
37.285194
80.592796
-55.704712
-53.673054
-76.160149
-44.908504
-162.224762
-60.617599
-62.826820
-85.113350
91.131599
-125.002991
-61.406845
-102.631477
-76.696114
-77.923798
-70.640060
-55.922791
-52.359371
-113.955154
-48.595940
-62.348511
-66.314941
-81.258148
-67.215782
-66.714081
-57.326145
-64.517395
-61.857346
-67.020912
-71.533508
-79.062073
-127.226524
-58.865402
-66.452332
-54.616875
-77.128899
64.985664
-155.954224
-62.949772
-80.454887
-78.052727
-157.695557
-139.650635
-116.811798
-87.071228
-142.261154
-75.792908
-68.904625
-48.138599
-69.682266
-152.864410
-62.931801
-98.250015
-96.132103
-58.755100
-97.194252
-67.604103
-66.450012
-65.144333
-106.075615
-31.444307
-148.126785
-74.011246
-66.339615
-105.551262
-61.565807
-56.962646
-58.059090
-80.893044
-138.520935
-49.518471
-123.674500
-54.552925
-118.651253
-33.178749
-70.200409
-150.974289
-138.784561
-112.451653
-63.295681
-76.691071
-81.459305
-101.505333
-80.819595
-95.468033
-61.920673
-80.102707
-132.041809
-82.466156
-77.637161
-60.452637
-72.792435
-64.784187
-113.990021
-64.323456
-41.648865
-65.560509
-81.244904
-117.026802
-62.679085
-157.035065
-14.205817
-55.414593
-132.662033
-96.628731
-152.251450
-70.167412
-34.390327
-52.696522
-57.097065
-144.264038
-117.446793
-150.953644
-53.758034
-64.802315
-84.655167
-55.997704
-36.936852
-122.152145
-35.827690
-76.739120
-118.401733
-47.573174
-100.672531
-126.377342
-65.317169
-60.601238
-98.007072
-61.372414
-102.875946
-21.868179
-147.811111
-131.477005
-56.236969
-63.156906
-63.121170
-63.453983
-160.793610
-146.899063
-149.920380
-67.574654
-115.161247
-118.071167
-101.646980
-56.751392
-149.421448
-78.533348
-84.633743
-72.801804
-42.066051
-102.136528
-44.202324
-128.737823
-95.294777
-55.777706
-126.376030
-105.023308
-58.181004
-66.603111
-59.897655
-68.029312
-49.915703
-59.258514
-96.202354
-68.202202
-74.507568
-71.602783
-118.978676
-165.977051
-60.877663
-107.306366
-122.185837
-55.363274
-62.158237
-66.439720
-40.180069
-166.266556
-94.330856
-69.863899
-128.475006
-61.117924
-115.244041
-125.781189
-45.465736
-50.167950
-54.689953
-154.986893
-76.498306
-53.516434
-65.473816
-70.327858
-65.641045
-83.606323
-68.071457
-80.646523
-126.228600
-73.692650
-60.756741
-132.207321
-139.409805
-80.436264
-146.059494
-82.627052
-52.899834
-152.680878
-54.232952
-89.439423
-66.739998
-40.030235
-155.226120
-149.779602
-46.899361
-116.566376
-76.343384
-60.241390
-74.560844
-120.172867
-124.569763
-83.335815
-55.562778
-108.051315
-52.182297
-88.617287
-74.872734
-146.379593
-69.649940
-68.808563
-106.728714
-60.753834
-63.309906
-95.694054
-88.367348
-51.957489
-88.289307
-158.263733
-59.493500
-112.022133
-102.222221
-91.597755
-107.407066
-62.140957
-60.865520
-86.656181
-55.519154
-55.576187
-63.353252
-69.459007
-63.433193
-49.720245
53.677494
74.023949
53.069946
57.861801
59.840328
46.800106
59.839169
62.740276
57.135326
74.849228
52.919277
38.340912
68.190308
75.013443
36.198223
69.854393
33.154751
62.476528
86.391685
83.345444
70.133026
61.757160
55.612808
52.351906
63.849205
74.516068
40.958469
65.177750
46.871655
87.647827
-60.417671
-154.666656
-104.867790
-163.988464
-85.745674
-57.328938
-113.878952
-145.638062
-68.487427
-75.781212
-33.524361
-81.736717
-58.741364
-132.737732
-72.644859
-65.951210
-36.430828
-103.491020
-84.102524
-66.313232
-74.134224
-78.866783
-34.398308
-67.413292
-77.490837
-80.331123
-105.723396
-75.388397
-61.301540
-105.702759
-111.066925
-67.396507
-100.536491
-93.143135
-100.870605
-79.227600
-135.488678
-108.971329
-70.712494
-94.725235
-58.796989
-48.494720
-95.183861
-80.697319
-62.532433
-67.326477
-96.843208
-105.450516
-93.983330
-120.102585
-158.846252
-61.180023
-50.450787
-124.218910
-164.761414
-62.519264
-66.454498
-158.471283
-87.444283
-93.543930
-87.268814
-49.847237
-73.226280
-142.668533
-62.908546
-58.923779
-64.440834
-65.861900
-65.624512
-58.713081
-126.553055
-57.442112
-63.441818
-68.814972
-74.810768
-120.246483
-77.208496
-143.910080
-64.883987
-93.665436
-91.455551
-71.889061
-54.931694
-158.510345
-71.357750
-121.750053
-61.571312
-92.766098
-70.328529
-64.253632
-85.528687
-83.058624
-75.468819
-112.927856
-116.863411
-61.004543
-84.495941
-51.896473
-119.810379
-150.945526
-68.264694
-132.159058
-118.113747
-117.306877
-60.979107
-118.297562
-54.073322
-84.970146
-54.724510
-72.677872
-57.746979
-59.184139
-108.191544
-33.528831
-106.249405
-71.588898
-125.603195
-21.408529
-65.591530
-81.508423
-53.568993
-60.936405
-142.396423
-74.089050
-46.995331
-46.993389
-131.489151
-132.659943
-141.385895
-48.403019
-33.657486
-80.236893
-56.245438
-80.650993
-67.780693
-131.259186
-63.463036
-61.920517
-106.697212
-67.480423
-56.319050
-75.018677
-106.457069
-92.186935
-84.501373
-43.568924
-65.643356
-64.476364
-62.354973
-60.805782
-66.751823
-149.362030
-64.630959
-36.010929
-91.106720
-88.239540
-82.602509
-86.683311
-56.004570
-59.323891
-103.720276
-106.682198
-127.588608
-99.643677
-104.775879
-65.094406
-135.959824
-159.318893
-71.801979
-76.766136
-69.388870
-118.208397
-75.636703
-83.413368
-51.995003
-61.813114
-91.732758
-35.184917
-58.547157
-125.012245
-64.392204
-64.883453
-58.791477
-49.302677
-64.181099
-67.930489
-94.406776
-67.050858
-88.054382
-54.330032
87.153084
86.352058
56.394714
-59.637512
-125.385750
-118.644371
-82.735489
-157.721115
-104.361252
-57.872612
-98.855881
-88.730850
-65.216583
-60.944752
-165.356979
-78.254478
-76.671768
-97.113373
-104.284637
-35.400829
-141.724350
-69.457458
-58.218349
-26.869902
-66.853065
-59.911205
-151.772995
-143.502533
-127.117096
-56.018696
-67.462677
-47.885086
-72.501106
-42.015186
-93.272491
-65.269623
-65.694939
-79.564697
-141.487961
-45.954987
-56.503723
-62.989613
-100.842888
-34.199898
-62.211990
-66.622452
-47.429550
-61.128059
-172.670456
-100.458275
-58.264187
-113.154091
-65.152695
-116.569916
-72.892052
-91.274422
-66.333443
-59.977505
-87.634865
-140.697433
-136.996704
-57.858524
-56.970703
-130.438995
-63.651894
-53.945431
-96.559837
-36.111038
-62.275345
-112.824593
-58.923923
-104.333855
-148.309555
-56.586212
-129.294769
-89.705078
-153.423218
-62.900398
-60.370003
-62.007473
-110.777916
-130.895630
-79.527359
-57.181320
-140.050858
-59.906254
-62.759293
-66.897163
-72.317833
-57.344040
-75.812920
-69.402107
-135.847885
-78.611000
-72.251663
-85.019905
-75.241692
-57.912659
-160.837753
-79.495499
-82.311234
-95.673538
-65.354469
-73.542389
-61.388630
-162.700455
-119.254715
-68.388878
-59.391270
-163.589615
-73.828812
-103.150566
-105.136597
-57.730694
-75.218742
-62.910923
-155.182236
-95.490486
-90.397903
-168.378754
-152.017014
-103.349831
-44.834255
-66.431519
-76.469109
-69.499763
-76.798889
-154.643372
-58.236813
-62.811005
-82.733261
-87.105568
-62.169903
-117.656288
-109.956619
-65.676132
-89.540642
-125.854942
-78.956261
59.188824
51.693409
71.824104
-79.293777
-121.532936
-126.742416
-120.732780
-121.914719
-114.563011
-111.178238
-116.281288
-99.449745
-107.935585
-95.052422
-59.501526
-175.534042
-56.417816
-74.083984
-91.757545
-117.888664
-117.994843
-117.575447
-101.523628
-93.952255
-150.680023
-50.333080
-57.435474
-90.431053
-79.860756
-70.889725
-60.562016
-104.151169
-65.514519
-147.848145
-80.247849
-67.223129
-115.134895
-87.174973
-58.806725
-45.523384
-44.504044
-155.155777
-99.013283
-76.905228
-68.156395
-103.367508
-111.233086
-60.620720
-103.809265
-96.191177
-121.936714
-99.299606
-82.909760
-106.411499
-120.576012
-60.463490
-63.941345
-176.903503
-103.478996
-118.646088
-169.348862
-67.056946
-95.007874
-58.516277
-44.100857
-93.694450
-59.475201
-62.021454
-122.146400
-83.921112
-90.067787
-53.459187
-59.818417
-152.624695
-83.181999
-88.174942
-88.701843
-140.983551
-111.153587
-156.994949
-143.741760
-48.835960
-150.956787
-39.420662
-117.023102
-86.173599
-49.100685
-125.072914
-64.469124
-78.205681
-61.317734
-66.772911
-109.782051
-74.770729
-75.829384
-65.312149
-39.886200
-82.528374
-71.688995
-146.562943
-95.982498
-45.920387
-157.144363
-90.530312
-164.203522
-75.641556
-131.936554
-60.849949
-55.476757
-66.988289
-111.621040
-97.809502
-69.618912
-85.647934
-83.126114
-84.482033
-59.082172
-53.394138
-108.778503
-58.741100
-76.557732
-59.833336
-117.664619
-104.978592
-70.292603
-109.208832
-55.565376
-59.966702
-63.660957
-44.875809
-76.178429
-108.489815
-82.340492
-77.571999
-136.560608
-50.427723
-66.990196
-58.802414
-116.436867
-74.286766
-57.640617
-64.579834
-153.184021
-50.840580
-67.006935
-41.892960
-70.362556
-91.738831
-66.192039
-68.730438
-55.266094
-112.985863
-128.893295
-104.572113
-118.580040
-119.394897
-62.915695
-60.819798
-59.826225
-64.732208
-116.858795
-67.244362
-60.532509
-67.624832
-141.765274
-154.323303
-60.249409
-81.861565
-54.570423
-68.938133
-66.912201
-91.312042
-79.466354
-68.104645
-116.412498
-131.968781
-51.396095
-99.058807
-120.813721
-98.678070
-52.560890
-89.489388
-119.219269
-69.279526
-90.048462
45.824726
62.461948
50.881718
50.062969
42.991123
50.643902
44.870598
46.447868
92.977135
75.540642
28.249655
-105.297813
-151.659576
-119.705246
-33.384605
-93.150551
-159.181381
-56.215706
-70.475838
-67.903175
-96.083595
-64.974777
-67.268700
-104.729584
-69.423378
-75.373589
-65.122078
-61.677315
-62.560406
-55.072006
-43.962643
-33.812973
-98.488617
-69.877922
-105.692894
-92.538017
-121.937561
-99.745300
-163.903900
-89.804031
-75.397881
-30.562683
-134.988007
-131.938004
-60.184113
-95.042976
-90.529060
-105.386314
-74.940910
-85.477112
-56.277596
-70.184578
-63.786770
-74.226051
-64.820236
-145.280228
-100.774643
-71.978561
-71.276245
-59.295300
-120.968544
-73.813545
-94.814255
32.777153
52.643795
43.551155
41.356983
74.955124
81.891090
49.192589
32.621143
67.095879
97.569199
80.040329
57.165062
50.812794
79.542648
71.223366
48.762978
49.885357
55.119335
59.664337
74.213684
84.551842
44.606998
65.284355
80.778633
66.233307
69.209496
69.225868
64.584412
75.913345
56.438545
53.704697
55.605450
58.091759
70.633987
59.185169
-27.057127
-94.887108
-105.713562
-65.048386
-56.827801
-105.344177
-173.369385
-120.353088
-149.322098
-65.916710
-129.277237
-151.145950
-111.742195
-71.164589
-141.676590
-122.304199
-122.142929
-141.888245
-89.774132
-99.982246
-66.642387
-71.143860
-67.706581
-52.067276
-41.028820
-58.360432
-76.779289
-145.348526
-48.891064
-156.611099
-78.245201
-166.500168
-100.969925
-105.474304
-77.705200
-125.227097
-121.115013
-73.037659
-69.656296
-51.032799
-63.580772
-55.251335
-49.091698
-71.776512
-44.339275
-69.576775
-94.750336
-74.888275
-62.085514
-137.314362
-87.337257
-120.896500
-79.756340
-65.147057
-62.352608
-67.238991
-62.839504
-139.510178
-99.851456
-101.051437
-86.081894
-72.850250
-105.146317
-64.718658
-83.979492
-155.830261
-84.988655
-164.658630
-69.348793
-149.454407
-59.620750
-55.985752
-55.754066
-61.069702
-78.641014
-33.794079
-82.191277
-47.743042
-63.836487
-115.337967
-122.769737
-76.763084
-71.608849
-74.285133
-60.181587
-111.730568
-108.078110
-53.536644
-61.579140
-79.355103
-55.010506
-74.828041
-48.345482
-63.874226
-150.821381
-114.014793
-75.890114
-116.623398
-142.111374
-63.339565
-71.616898
-100.487579
-40.843288
-55.412121
-65.304054
-54.992405
-140.625320
-97.670944
-50.007935
-113.278503
-98.937851
-60.454659
-69.261841
-108.979652
-102.570541
-63.101128
-74.236382
-103.114647
-68.041153
-88.203850
-97.274292
-84.688461
-109.688049
-84.084160
-57.335766
-83.160233
-64.020340
-86.302704
-112.768837
-100.553421
-95.298004
-58.689217
-86.356010
-91.989197
-64.500435
-148.312836
-141.309799
-65.464088
-97.541084
-68.495018
-72.850449
-161.512161
-64.980446
-58.445633
-70.966614
-45.590137
-70.271698
-121.908653
-165.088333
-80.099625
-109.360260
-109.840263
-95.546921
-109.218025
-93.692490
-79.657639
-54.771317
-69.442101
-85.463608
-62.976624
-69.925163
-85.416771
-63.510464
-69.157959
-43.935459
-72.777313
34.506649
53.350853
41.062210
68.736794
61.502983
45.705334
73.509178
48.652515
68.072983
35.283936
65.716293
73.995735
44.735844
81.353134
-58.028507
-56.882679
-47.686684
-58.289173
-39.189617
-47.775509
-62.492470
-45.023472
-81.495316
-159.326096
-67.409523
-71.868065
-40.806484
-75.705566
-88.805710
-90.596771
-51.419895
-65.466721
-147.570267
-65.682892
-70.430336
-69.289307
-70.361107
-48.500740
-74.329659
-144.070129
-80.475151
-49.496174
-74.419167
-58.547695
-77.683372
-109.462982
-66.355721
-40.709900
-54.687649
-113.639366
-107.273293
-67.232063
-105.576744
-166.865891
-126.575035
-53.206276
-63.238594
-151.500580
-87.594795
-146.807999
-80.193604
-81.295685
-57.813839
-54.046818
-161.298233
-84.749016
-90.852150
-79.919739
-27.738119
-103.851555
-88.543144
-135.584732
-58.895256
-138.078049
-59.636189
-60.457115
-59.639202
-69.075226
-52.003937
-47.088894
-109.756767
-76.982513
-53.146126
-70.243881
-61.778622
-51.336708
-132.609344
-114.964920
-153.187668
-55.504120
-47.455074
-164.215607
-67.162460
-95.184563
-83.748512
-91.013802
-48.743587
-58.619072
-74.930260
-99.725830
-138.312225
-113.048340
-110.803841
-111.063118
-66.072258
-63.018471
-143.539703
54.766571
60.063118
-59.392685
-127.292900
-122.302917
-63.067818
-46.856987
-85.224380
-48.046017
-40.507820
-35.570908
-109.174553
-112.181442
-132.957108
-129.296356
-71.919197
-68.343292
-153.819534
-131.491882
-50.810162
-60.012650
-49.018204
-58.952568
-101.252068
-83.724640
-124.384460
-94.523895
-119.496529
-55.396236
-84.328369
-149.905212
-55.903637
-100.396851
-61.953064
-71.117058
-87.114342
-30.028156
-136.806168
-74.513504
-50.659714
-71.103264
-161.063049
-65.250122
-79.421730
-83.493477
-76.459885
-48.629639
-51.181690
-145.182938
-69.427963
-72.531319
-65.977348
-121.326721
-70.033165
-113.436661
-57.926105
-92.100006
-58.287144
-123.950630
-56.096817
-73.911964
-73.654991
-145.699997
-147.830673
-72.320030
-66.465019
-117.108612
-83.092636
-58.104485
-144.199799
-124.891396
-66.038910
-64.118774
-127.264084
-67.046898
-66.606750
-56.183613
-70.008530
-144.980759
-84.158516
-102.868309
-146.044464
-109.580841
-45.613201
-118.579567
-91.967697
-123.116096
-60.498631
-135.457489
-113.455978
-165.543625
-99.633385
-64.006836
-119.395172
-129.256439
-37.624866
-143.181061
-64.430161
-131.252899
-70.951538
-66.959671
-101.959747
-60.852913
-112.345947
-61.872128
-172.340622
-67.250374
-146.969345
-37.794628
-67.634811
-44.044247
-87.717690
-59.052414
-73.523315
-78.558868
-72.138023
-45.201466
-59.387009
-48.965469
-103.850685
-49.267605
-57.181671
-61.063583
-73.329475
-131.480621
-66.020950
-78.564125
-147.698212
-112.390724
-115.937645
-74.148827
-130.504990
-58.061924
-54.385380
-69.721436
-144.491333
-56.150879
-59.501751
-135.748474
-81.974663
-74.846672
-70.065292
-57.874985
-46.119545
-74.275818
-70.019485
-98.469063
-136.391312
-105.593597
-127.647705
-64.432396
-145.167633
-101.311737
-96.596680
-105.208809
-133.905777
-114.227425
-134.184265
-125.180367
-95.069527
-142.396713
-81.197540
-63.458466
-63.953987
-109.141838
-137.448746
-98.293602
-97.251984
-36.389812
-114.698975
-57.942684
-93.958420
-79.622452
-127.717209
-83.055031
-80.354546
-49.872349
-49.882378
-61.520950
-74.416145
-75.439735
-160.109329
-127.229507
-162.879745
-61.055630
-55.479984
178.568497
-117.431221
-37.030212
-31.368275
-107.221581
-66.582382
-73.604820
-157.860214
-118.827377
-85.483459
-66.541260
-53.917942
-167.428604
-97.332352
-51.461414
-144.370193
-71.480377
-63.091766
-85.479401
-71.188919
-97.023033
-54.187199
-154.113373
-90.879883
-41.733883
-50.861912
-49.462570
-88.425491
-63.403740
-59.359314
-114.046257
-86.795273
-60.513397
-108.766617
-109.485039
-153.334106
-60.026623
-53.746994
-72.139107
-45.671997
-57.091496
-61.077667
-79.103416
-99.942192
-138.715500
-56.783470
-47.559517
-61.111195
-92.224525
-100.649292
-59.476841
-40.682972
-103.484917
-84.998611
-62.541626
-46.975338
-96.508087
-62.001190
-69.644043
-134.226089
-62.645741
-73.439415
-102.916199
-61.270016
-65.467049
-21.499435
-44.539951
-54.112114
-151.635757
-111.494843
-139.938324
-128.255356
-67.794418
-60.020988
-79.542397
-66.060699
-58.792019
-113.943008
-41.452511
-55.805119
-80.095879
-74.635643
-84.756088
-69.173485
-101.650635
-69.374443
-101.235733
-62.755482
-109.492073
-120.567009
-61.378700
-93.553391
-150.032089
-153.556473
-67.085159
-67.757629
-82.776833
-64.172043
-107.995667
-97.082230
-153.446716
-68.287422
-71.254486
-56.717331
-56.286297
-61.511589
-155.700882
-154.924545
-97.135376
-133.098785
-64.796967
-117.886787
-164.991608
-112.796974
-69.504906
-151.277451
-99.852966
-62.786304
-71.281792
-72.676292
-65.982430
-59.723579
-55.343033
-59.617294
-65.432556
-85.001785
-102.451263
-54.276947
-45.895832
-63.189812
-72.106415
-107.780533
-67.619987
-107.839874
-65.469078
-143.643845
-58.990948
-52.277603
-40.034771
-80.530014
-52.183411
-58.839886
-53.374016
-64.868164
-63.885899
-74.590271
-55.328007
-62.202782
-73.927727
-30.418926
-72.230080
-59.210430
-56.649944
-154.937408
-58.650864
-166.286026
-40.925179
-65.805389
-52.257633
-45.797653
-141.548431
-34.749641
-22.980515
-117.792381
-102.820534
-57.836323
-86.578232
-62.403854
-60.604088
20.266064
46.360615
59.498692
73.782593
65.683395
42.089691
-55.607433
-52.344154
-105.890022
-54.147346
-119.183762
-69.520248
-104.487762
-63.799728
-62.833332
-71.451469
-83.663414
-159.817505
-149.421051
-146.637878
-63.062027
-70.960182
-72.226692
-46.397598
-85.295578
-27.665979
-80.373306
-60.379047
-127.442513
-89.302330
-55.491867
-56.688377
-76.512703
-68.330887
-107.337685
-120.655411
-79.016594
-59.769234
-77.727890
-51.448174
-69.706940
-42.827858
-70.578934
-69.582718
-152.049362
-116.928787
-101.051826
-59.947727
-105.379753
-94.260628
-149.883774
-66.859680
-153.716339
-147.601273
-61.067966
-83.113014
-94.117622
-135.856995
-63.999004
-67.427231
-144.080780
-61.427563
-40.459793
-67.923866
-61.863220
-63.573429
-74.284958
68.583290
53.485310
55.911530
73.714119
57.940681
78.752693
-105.777771
-116.357597
-62.902542
-134.649643
-73.692200
-110.269966
-106.249176
-137.261795
-66.003807
-157.424408
-109.209206
-84.971733
-136.137222
-149.942123
-142.922684
-66.060684
-121.306709
-71.098572
-108.598557
-64.606918
-89.614029
-66.508095
-131.026108
-54.954006
-67.888092
-147.685638
-56.762642
-49.622448
-61.387115
-59.523422
-68.957840
-146.691818
-66.015495
-54.900505
-131.533295
-43.309746
-61.032913
-65.522194
-84.407242
-94.236618
-139.747452
-62.542160
-107.132423
-61.070496
-66.003868
-89.117180
-51.914738
-75.974289
-82.332848
-118.713013
-138.929260
-74.267883
-134.370728
-124.059380
-93.333565
-74.380096
-65.518341
-148.360504
-53.973721
-49.748569
-167.468475
-62.569359
-105.950523
-54.536999
-84.054848
-72.724312
-71.409340
-152.801880
-82.197426
-116.699829
-109.070961
-113.565414
-102.557213
-130.587723
-65.364853
-154.956528
-133.706055
-74.458748
-52.115696
-92.862801
-59.857349
-53.269825
-66.939453
-63.906803
-22.243990
-75.179291
-155.905045
-51.190239
-59.899307
-38.539547
-170.374832
-73.107826
-66.161324
-66.534386
-84.917519
-67.305038
-132.560211
-94.330368
-57.830093
-162.465469
-64.501137
-82.803391
-56.093975
-107.688400
-61.398117
-59.020500
70.431717
38.304848
40.971588
49.657310
39.514050
54.979271
71.031204
56.205658
26.957058
75.084419
44.992771
71.406906
51.548927
65.621834
-43.821739
-77.153259
-140.921173
-101.339638
-66.379944
-82.312759
-126.948677
-99.559402
-150.163681
-67.658920
-103.808266
-64.027367
-103.216866
-96.523796
-82.380508
-135.172989
-69.284607
-42.789444
-59.798145
-73.687126
-54.881245
-67.405014
-106.979828
-117.378914
-104.228210
-53.524200
-109.111229
-50.660263
-82.633751
-105.924797
-167.195374
-114.930016
-63.466167
-54.380569
-64.226189
-50.415852
-50.122448
-157.039352
-90.462624
-47.110207
-66.925385
-65.330482
-112.901588
-114.628693
-53.089874
-114.444557
-64.343361
-69.886055
-82.241470
-111.440315
-37.724312
-37.656967
-67.321938
-70.159050
-77.058334
-48.202801
-84.108521
-56.758881
-64.256508
-65.950386
-92.674835
-69.836700
-60.302952
-125.925758
-74.217880
-103.535728
-94.491676
-51.754993
-127.276993
-112.706978
-162.542053
-54.650074
-73.229156
-76.720215
-59.584751
-54.590149
-55.314976
-66.601295
-65.523270
-78.194710
-121.562309
-54.306873
-155.224792
-125.386856
-144.198151
-114.206413
-90.015640
-69.443390
-98.837166
-59.861488
-102.692284
-79.275009
-90.264839
-152.561905
-59.124306
-70.376328
-148.696106
-148.857986
-58.276634
-133.435562
-57.644814
-105.060013
-74.118530
-109.588791
-65.295174
-158.528625
-62.258907
-59.138084
-79.397285
-139.876694
-63.317215
-52.986790
-47.127724
-91.655174
-123.192520
-67.798653
-119.153435
-97.583183
39.506287
59.830097
-66.065872
-71.717918
-95.919754
-65.279541
-69.911461
-108.451035
-64.174080
-146.034821
-37.851383
-67.561005
-99.961449
-51.330624
-152.059998
-142.255997
-130.500443
-154.293350
-95.267632
-63.487068
-57.109314
-79.493752
-74.729233
-101.758812
-67.780128
-66.017143
-149.054520
-132.336517
-67.100677
-77.215714
-67.642662
-68.542389
-60.660961
-100.063393
-47.371513
-152.734726
-28.046698
-52.434925
-124.853668
-166.277115
-162.484589
-81.213730
-145.774155
-63.870296
-135.571182
-67.536804
-63.762093
-46.126183
-138.121552
-68.030083
-91.438766
-63.262703
-112.256584
-155.408066
-115.419975
-93.448830
-63.127209
-67.305252
-135.136948
-91.230911
-62.605000
-31.264643
-128.885239
-63.494308
-56.342419
-134.544067
-62.716576
-71.726006
-45.767231
-64.690865
-27.225946
-62.477875
-71.351105
-68.848251
-61.339233
-94.446953
-48.625637
-57.628448
-58.194328
-149.166504
-60.756264
-83.095161
-58.426540
-65.807137
-46.559174
-152.136047
-48.073322
-82.775505
-57.365669
-63.590717
-112.938698
-57.795124
-125.288956
-106.714272
-59.350357
-63.570663
-124.648361
-50.954044
-133.160507
-91.321693
-65.849739
-52.610832
-88.721519
-148.056839
-55.283775
-87.858849
-67.946678
-108.928818
-116.160423
-129.958160
-60.608849
-55.389923
-142.622971
-139.775131
-59.001644
-69.926247
-38.335396
-55.533142
-121.817047
-138.825134
-64.004898
-58.867867
-55.122627
-60.616375
-43.785088
-55.232220
-47.039822
-100.818405
-42.291199
-74.432808
-87.541862
-134.335220
-64.776756
-92.125153
-85.923737
-127.034111
-50.345013
-71.052170
-69.052773
-103.538078
-51.325382
-60.038494
-86.366539
-61.432610
-105.650757
-117.352066
-79.053139
-106.195648
-66.733734
-82.982353
-132.824326
-63.918476
-32.832962
-118.685921
-89.682831
-103.074677
-76.773552
-59.121773
-98.765198
-78.455589
-90.215088
-99.204292
-112.800629
-170.021622
-78.813644
-45.903053
-62.409397
-69.699631
-77.274216
-75.403366
-65.920845
-64.903854
-65.299545
-81.811226
-24.504946
-52.062412
-53.399723
-100.113876
-65.779762
-76.457520
-84.663055
-47.597797
-68.419678
-79.081917
-78.708626
-144.132126
-118.631363
-96.013084
-45.833771
-70.318886
-46.185707
-46.189163
-83.898750
-61.453026
-74.139114
-122.386093
-70.305130
-44.577038
-62.177387
-70.452087
-58.669510
-176.673965
-73.238670
-116.810623
-108.989761
-62.312832
-134.939453
-62.733002
-60.139156
-80.277145
-30.180080
-129.001007
-83.178719
-65.699738
-56.503441
-63.825390
-66.324852
-105.093178
-33.205231
-115.446968
-63.785290
-45.129120
-100.289024
-83.219452
-58.599892
-73.217094
-72.048386
-127.966896
-154.428101
-127.353294
-122.114365
-72.676514
-71.841286
-159.204773
-66.394554
-55.296177
-60.352825
-51.770725
-48.162987
-146.394882
-59.051628
-65.885651
-69.401344
-90.774063
-113.498901
-115.372925
-77.723633
-76.976723
-74.768013
-151.959686
-51.993938
-91.800964
-91.271988
-110.729378
-155.643372
-106.978020
-66.850845
-76.362946
-79.803223
-51.090237
-63.621609
-32.383595
-59.216499
-79.683250
-54.014523
-69.929848
-108.659355
-65.673607
-50.697472
-160.326767
-73.963600
-123.304878
-91.967003
-61.907986
-93.441185
-75.699341
-137.308487
-91.370995
-71.781883
-115.702812
-66.393471
-57.524418
-118.389740
-123.465141
-88.486763
-101.510010
-148.895233
-86.910172
-102.776207
-65.655296
-52.924412
-96.120110
-84.628166
-70.684479
-136.916824
-140.791412
-72.104340
-72.461105
-67.082291
-63.017624
-62.824478
-60.072018
-150.324890
-52.781746
-95.368416
-71.717278
-60.581173
-55.497620
-172.392838
-83.439392
-50.730705
-72.385658
-68.864487
-56.475334
-67.247482
-61.226715
-66.576797
-117.743851
-57.604172
-88.384079
-59.796616
-69.738457
-136.075363
-62.720798
-130.444427
-66.610954
-55.300613
-105.904114
-58.232933
-69.827507
-102.264107
-82.685257
-63.641193
64.028847
57.095577
54.504147
52.304554
68.537270
39.474129
63.969376
85.662209
66.773598
62.593033
43.764565
50.946106
60.254547
-73.540550
-64.764183
-128.768921
-59.841621
-61.803894
-140.276443
-57.334053
-60.812115
-145.787033
-54.781494
-72.612541
-57.844090
-77.971611
-61.521130
-65.053268
-73.359161
-89.074127
-114.529861
-144.563110
-62.675877
-65.021820
-142.970383
-63.249050
-44.000198
-50.503551
-52.060211
-64.496231
-128.132187
-62.830647
-47.552814
-108.050781
-99.208488
-100.565613
-93.123306
-93.638062
-99.181564
-89.268379
-67.009987
-61.933651
-63.637947
-124.169952
-143.815201
-58.256237
-77.484383
-116.484337
-100.306694
-94.370972
-99.440498
-60.488808
-27.372198
-93.486320
-159.809723
86.885109
57.381237
85.690208
-70.716698
-121.811913
-42.787865
-61.755322
-75.358383
-48.934158
-58.737198
-50.277946
-67.660835
-52.618248
-61.891441
-150.815628
-88.715355
-49.934765
-49.141403
-120.469002
-77.987518
-81.980148
-82.758339
-74.234215
-72.533501
-83.129593
-99.073883
-30.090172
-57.726181
-59.200737
-74.626137
-77.921936
-56.538906
-63.357445
-63.263287
-148.989838
-63.758965
-60.536781
-113.040398
-151.234268
-76.466064
-138.461472
-75.839874
-78.435890
-150.983154
-76.416786
-125.991386
-153.309692
-69.083603
-126.161018
-113.717949
-74.679359
-50.543396
-47.360146
-76.100273
-82.330307
-95.046165
-124.480560
-137.241837
-64.005211
-154.274155
-62.642494
-52.102818
-62.699875
-63.632580
-135.589676
-163.758484
-62.158092
-106.620895
-90.566582
-81.447662
-73.108017
-136.786545
-47.527222
-146.494354
-146.789658
-56.617092
-131.932159
-52.400059
-104.105522
-60.491108
-49.240761
-119.445633
-59.779724
-81.305923
-58.209206
-62.874866
-149.055954
-132.715164
-76.066704
-114.072472
-145.728439
-111.750755
-52.744904
-150.549438
-92.034111
-61.714401
-129.878418
-101.808479
-55.581619
-70.484077
-82.487617
-106.664803
-119.516472
-79.477158
-11.717527
-42.705051
-67.401749
-47.118416
-136.788940
-111.831924
-52.515217
-73.685989
-84.028412
-90.240822
-74.925888
-124.896774
-56.698711
-57.748077
-56.592594
-158.287460
-59.497646
-57.551548
-63.634621
-44.356876
-66.256973
-113.380081
-58.304207
-154.216492
-62.766319
-83.064835
-73.655006
-50.817318
-51.180775
-117.139786
-98.406929
-129.144531
-46.699303
-61.768566
-146.097351
-61.942894
-54.300621
-136.894852
-67.441116
-65.445023
-67.114197
-81.151314
-92.990395
-36.036777
-60.025105
-113.293724
-35.037552
-56.317394
-75.193359
-113.628403
-120.962784
-60.753445
-58.945351
-73.254509
-64.551147
-103.210373
-61.482742
-141.714584
-51.430431
-66.169342
-41.391220
-63.809467
-57.978630
-109.512619
-150.694550
-71.794586
-58.998344
-157.166931
-47.460804
-147.472549
-54.848598
-89.201508
-68.137634
-60.729633
-106.607414
-145.158554
-85.450722
-62.704453
-147.491089
-131.276260
-104.740860
-77.554886
-64.493774
-86.379082
-55.062302
-56.543098
-113.897614
-74.438660
-100.729866
-73.083496
-144.366959
-57.898083
-95.108170
-67.412842
-62.371311
-82.900795
-72.913368
-157.722687
-66.890907
-142.222122
-52.215858
-121.791473
-56.795433
-61.329113
-90.803474
-103.683151
-160.889954
-164.979630
-100.748810
-50.693825
-58.372124
-56.459808
-145.042480
-81.874786
-74.592659
-60.405357
-74.223045
68.307190
54.018803
92.100578
66.340271
-72.017731
-63.191193
-58.332584
-95.177902
-111.795418
-96.446907
-103.798531
-56.624786
-56.783401
-101.315582
-158.527084
-64.247650
-53.161613
-146.681839
-123.534988
-59.617393
-50.272423
-55.839527
-62.139912
-56.086254
-82.246368
-73.519890
-154.404099
-61.960926
-31.331861
-65.828629
-87.961090
-83.163216
-129.979248
-126.608864
-70.339783
-73.950943
-100.610321
-67.768585
-62.649731
-105.722733
-114.705902
-112.247444
-128.142212
-110.054962
-142.254822
-74.387604
-84.884796
-116.914650
-58.283230
-74.777237
-107.105606
-50.204220
-53.652061
-69.680237
-62.836376
-121.096626
-69.850937
-67.693062
-144.396973
-75.831703
-67.189812
-113.369797
-106.969467
-70.722824
-133.204224
-102.995697
-95.603752
-162.759949
-106.761673
-63.049068
-79.936638
-103.985062
-97.929939
-65.669144
-80.405296
-95.368439
-61.267895
-49.467506
-63.830894
-61.328510
-59.335606
-78.580750
-95.154190
-66.773903
-66.278740
-56.038467
-65.954025
-63.136147
-154.931229
-161.528580
-63.187462
-62.952648
-55.138340
-112.621315
-145.770218
-134.021469
-68.978020
-61.665131
-50.152794
-76.064163
-90.997742
-58.162788
-69.826164
-45.532490
-109.748001
-66.304634
-69.719276
-61.603699
-156.272079
-97.183884
-142.547714
-140.522827
-60.368290
-116.572227
-165.528336
-18.547897
-81.927261
-91.603874
-62.656715
-114.544846
-143.470459
-71.733910
-69.435272
-48.091660
-74.255074
-134.930023
-72.032532
-60.077137
-132.026245
-57.796230
-78.309212
-75.261002
-76.333008
-55.344673
-68.967415
-59.411114
-47.883362
-119.147766
-65.393707
-100.572411
-93.790535
-112.851265
-93.247772
-67.261368
-96.047455
-61.058834
-91.498024
-60.497208
-101.052437
-125.860382
-70.428886
-81.735840
-80.200157
-146.045502
-126.829094
-58.594040
-103.635681
-124.552780
-74.789474
-113.564018
-102.457352
-61.028049
-60.597530
-101.759277
-115.410217
-94.710838
-86.328842
-71.374626
-79.777809
-155.353348
-46.840836
-149.568237
-58.132931
-65.073753
-64.934784
-61.063751
-80.231232
-99.209282
-115.056892
-39.895424
-153.400742
-73.452965
-101.045769
-107.824371
-79.322662
-93.937119
-123.028145
-80.458588
-85.773521
-78.635872
-59.095886
-88.896461
-57.930561
-59.258076
-124.279572
-69.486656
-85.938522
-103.401863
-107.411224
-51.451595
-108.995895
-109.724457
-100.409637
-106.969414
-99.224434
-100.392128
-70.996353
-85.762375
-104.020287
-88.098244
-53.846989
-97.282539
-58.671143
-74.373489
-59.666424
-100.466568
-54.414242
-68.829956
-161.033676
-165.070694
-61.294796
-154.460022
-161.830139
-61.684738
-60.604771
-68.412750
-81.423790
-31.295959
-87.986458
-72.841499
-130.030563
-66.194061
-116.249908
-103.561653
-64.973991
-103.209320
-77.867996
-85.512032
-111.577568
-27.618443
-67.815941
-82.868813
-130.069901
-91.215179
-62.636280
-165.822479
-147.826462
-82.814095
-73.606514
-72.167000
-65.000977
-137.924667
-80.075706
-99.912010
-47.612431
-57.696484
-99.810570
-82.911804
-55.930885
84.880730
43.143658
55.631851
61.580914
72.635704
-66.435036
-28.241846
-61.914528
-83.968826
-59.028385
-68.820107
-68.288857
-65.601044
-59.727268
-83.921463
-121.325256
-73.264694
-70.556114
-103.942352
-63.551731
-116.661156
-129.898956
-117.195045
-57.102654
-53.579712
-144.282410
-68.179932
-91.320786
-139.005768
-30.723286
-60.783245
-43.375153
-54.002541
-73.692795
-56.070396
-97.598999
-83.550926
-141.508591
-47.519222
-59.052071
-60.440575
-65.895828
-57.939495
-71.761009
-128.189926
-62.606930
-53.884289
-64.799942
-159.947250
-139.117096
-107.446312
-68.381065
-90.821991
-117.633217
-61.045837
-70.994110
-106.811485
-150.902100
-57.020908
-73.104141
-88.639496
-105.748634
-158.176437
-89.229904
-74.590988
-57.009357
-113.676224
-75.856110
-72.186943
-89.622238
-91.164780
-147.924591
-164.472916
-119.116417
-96.371872
-103.849159
-60.605507
-82.910355
-45.563709
-54.669926
-65.717842
-31.643677
-166.103058
-61.924259
-75.049271
83.583809
77.573120
80.125801
78.032562
58.764431
-59.247631
-80.524437
-63.927502
-36.026291
-149.834961
-62.090569
-67.880455
-62.328510
-143.433685
-143.150787
-132.553604
-84.242546
-56.840363
-68.502197
-126.270164
-63.915581
-72.133614
-119.798286
-49.972492
92.999451
52.211082
30.788309
59.596130
40.638924
67.875946
24.706535
74.144264
77.740799
87.325691
58.610882
55.178799
57.532394
37.142288
81.861214
54.479652
58.512470
49.410824
69.828293
84.239502
69.722534
58.691566
76.881020
79.718552
60.935879
-121.515450
-52.396423
-145.881134
-60.619961
-143.984558
-61.113811
-80.354919
-105.774597
-90.364494
-60.730637
-88.029068
-66.447304
-73.094795
-56.957478
-60.849232
-74.177299
-135.322052
-138.051285
74.648827
-121.429680
-136.694962
-55.883652
-54.938072
-102.094353
-127.164841
-50.289459
-152.763641
-69.370529
-92.605568
-91.632156
-92.860741
-104.547951
-56.985260
-120.096451
-84.352661
-60.513371
-163.831696
-93.657074
-99.610191
-93.461586
-97.178123
-83.654633
-126.108330
-107.589989
-73.267662
-106.101761
-81.556267
-78.775452
-33.588417
-52.070423
-55.552631
-100.526665
-70.850868
-56.052959
-77.749023
-44.599823
-95.841797
-60.963917
-76.016464
-60.688461
-126.251465
-61.050522
-149.185577
-62.426643
-66.925636
-80.254112
-100.556793
-68.035965
-97.488190
-40.144180
-132.085938
-101.674889
-54.292313
-63.527428
-66.648407
-55.017544
-118.216728
-124.823082
-82.070091
-65.535179
-52.980522
-66.814491
-64.020187
-90.860344
-62.060524
-66.856850
-70.220200
-80.411667
-57.905556
-62.864376
-65.622551
-63.256153
-147.897430
-57.915737
-86.862999
-65.332008
-47.751122
-106.197632
-58.020058
-66.170502
-69.846397
-84.302666
-21.033512
-150.663681
-162.332458
-71.265793
-78.440254
-63.623077
-87.546379
-51.410934
-118.457237
-86.568054
78.723549
74.695000
22.010771
-125.389755
-114.093048
-142.155426
-152.725342
-146.290573
-123.135002
-106.153358
-61.663082
-137.389511
-70.727585
-31.168135
-86.556938
-129.230392
-118.503311
-107.796310
-40.887623
-84.336967
-117.225327
-97.128563
-70.310844
-92.482986
-62.013668
-64.814217
-91.796661
-106.867470
-84.642868
-62.445854
-109.677422
-93.296318
-94.824844
-57.984169
-56.350670
-110.931076
-66.714401
-72.074020
-151.359604
-65.906174
-58.749874
-145.604950
-110.742226
-59.944080
-150.394760
-82.826073
-85.345566
-64.440346
-93.255646
-91.526726
-146.306168
-67.408661
-106.007339
-51.795193
-81.085808
-68.847305
-63.713612
-65.440735
-79.875435
-57.678219
-75.374252
-174.059952
-60.848293
-105.927818
-72.956276
-56.478039
-118.514755
-59.704327
-55.087891
-127.949257
-113.121544
-155.775055
-102.048401
-56.167492
168.245819
-58.790657
-91.331177
-73.021072
-55.200378
-71.797089
-88.477158
-86.428001
-74.359970
-81.247459
-53.727646
-48.147789
-42.603367
-60.136063
-76.662483
-55.373360
-58.178249
-68.988197
-74.026817
-117.470924
-59.904057
-57.907906
-80.497231
-85.001328
-67.348991
-108.603020
-119.651413
-49.219757
-76.929420
-62.678360
-103.465233
-130.499603
-74.893875
-55.687531
-117.053970
-116.871132
-109.590691
-100.198647
-78.127663
-73.229912
-88.513069
-74.449501
-73.038628
-99.673027
-82.246658
-78.793922
-150.172577
-104.305214
-94.506126
-78.280670
-145.155670
-162.950836
-68.965111
-134.723846
-70.809418
-66.467377
-105.169144
-140.622223
-63.510086
-91.342445
-58.077526
-69.890945
-130.804810
-106.663071
-43.060440
-121.576729
-98.777756
-66.410995
-65.558189
-63.780277
-51.477612
-71.639771
-97.184738
-69.687477
-61.577526
-126.771568
-67.367981
-70.047974
-68.305206
-85.003296
-65.584541
-151.781937
-64.604660
-93.633934
-73.416931
-153.087494
-90.303322
-49.114819
-113.220497
-60.624680
-52.017426
-74.274940
-58.437912
-110.287567
-101.015388
-91.623070
-88.055252
71.345161
82.275734
56.751453
73.389297
86.502701
81.332047
-86.599815
-100.867073
-63.828934
-156.266449
-58.740452
-67.368027
-69.680824
-86.522926
-162.945099
-53.530209
-61.476768
-79.496193
-65.289711
-143.368591
-68.983253
-48.631290
-85.881783
-63.691246
-131.220856
-81.689194
-40.605137
-66.893707
-76.643723
-105.351486
-53.579247
-62.558586
-74.476326
65.294136
69.650047
58.769321
65.871826
65.717880
54.785511
56.761444
-66.441345
-67.732094
-53.483406
-107.876778
-90.841560
-83.079742
-146.375534
-153.302216
-79.542145
-97.012077
-74.274681
-76.632919
-63.165779
-56.570065
-65.027740
-65.851173
-119.062431
-88.624306
-90.094612
-56.893070
-76.481339
-83.088608
-86.829056
-72.082855
-49.365093
-112.752953
-88.663780
-104.677223
-105.723083
-126.699768
-86.556526
-65.520958
-70.691330
-85.915245
-68.767761
-49.773464
-61.675976
-144.671219
-76.199722
-109.838799
-58.613216
-66.053871
-119.983017
-143.852234
-88.069336
-52.853371
-74.821312
-73.161697
-67.689209
-107.527290
-68.071655
-57.646412
-90.610298
-149.062012
-111.975349
-115.479668
-113.035309
-126.542770
-93.227661
-124.559288
-65.353653
-74.385262
-54.282593
-59.972111
-72.335175
-135.569168
-66.612007
-149.059235
-116.578880
59.637840
51.901184
69.297508
72.142914
57.956959
55.380432
61.661072
65.618431
70.550407
59.962624
86.029099
-146.162643
-54.712666
-106.691704
-159.861313
-62.562851
-63.523209
-60.655697
-72.590111
-71.260094
-116.759071
-60.479122
-87.070168
-119.168533
-101.238792
-96.442482
-135.057770
-62.644451
-137.815018
-50.943832
-64.055801
-65.964798
-99.624214
-97.601967
-56.669846
-76.432022
-72.140747
-80.625427
-56.556805
-154.063873
-145.928223
-104.943184
-141.554550
-60.265255
-60.037624
-59.353542
-62.517742
-120.980949
-63.876240
-61.663128
-68.639671
-136.268524
-60.950516
-84.040504
-60.528824
-67.817551
-60.041416
-41.203934
-106.189056
-105.151428
-114.886810
-55.423347
-67.899902
-136.831360
-101.411964
-95.503601
-78.260742
-103.878799
-83.370613
-92.461044
-59.098557
-88.607552
-45.627773
-48.867680
-60.417774
-76.807541
-85.251137
-103.433281
-146.686874
-91.897682
-163.213440
-57.678486
-66.270370
-49.536087
-99.297363
-91.005432
-60.693268
-118.843033
-119.028496
-52.648327
-103.497780
-55.135841
-111.091011
-68.429192
-144.337173
-69.860397
-89.228661
-69.863136
-58.249031
-76.008392
-61.946396
-122.346741
-101.697075
-103.811867
-89.037987
-84.060822
-102.564835
-102.738754
-67.460426
-94.494095
-55.733215
-101.731216
-64.961960
-61.764217
-38.653179
-47.396988
-57.728729
-74.851021
-63.575527
-64.253731
-82.273895
-144.532333
-76.068993
-56.595745
-81.793831
-63.908260
-102.666550
-61.368221
-122.597466
-58.197861
-154.397934
-85.522858
-68.321304
-152.526367
-49.746777
-61.570881
-78.160927
-66.293510
-63.578976
-122.974655
-95.223595
-65.834572
-87.008408
-158.425125
-89.809921
-60.636887
-59.974056
-57.892830
-77.030647
-72.914314
-114.829178
-137.621918
-77.251274
-75.722748
-73.812622
-91.504494
-61.527420
-96.458725
-67.332039
-62.638035
-45.452984
-92.683220
-64.881897
-29.878801
-61.833405
-63.551922
-74.680077
-85.686951
-37.089432
-25.416349
-64.881470
-91.989090
-92.364403
-118.091820
-155.815994
-113.801178
-137.965515
-116.899750
-67.931305
-43.109215
-20.815298
-64.563507
-61.674843
-107.041229
-99.749550
-124.759056
-90.923645
-137.901245
-158.099030
-92.122505
-77.449188
-140.049820
-50.208771
-159.257248
-146.808746
-68.236122
-27.531940
-121.406525
-141.460693
-73.108917
-125.682060
-122.159210
-67.287949
-55.183552
-55.743431
-114.501945
-137.183441
-65.306053
-147.879608
-74.089516
-36.037132
-119.246315
-129.082397
-86.639641
-68.314507
-75.105247
-66.456863
-54.734947
-166.175247
-138.224365
-137.885651
-59.192963
-132.084076
-150.771164
-88.123238
-52.089569
-107.717041
-97.115128
-161.683472
-163.927780
-96.818794
-59.767868
-124.945038
-61.395885
-50.179222
-120.929695
-59.735699
-112.399757
-72.059242
-79.353310
-78.659988
-73.260605
-149.241394
-56.836777
-79.584770
-77.142914
-132.750946
-69.331329
-69.560349
-149.159409
-70.218300
-157.995941
-73.461288
-74.591560
-151.131226
-70.433739
-59.480663
-93.533607
-141.599655
-63.943150
-69.907455
-107.076668
-146.954407
-96.106628
-54.031464
-88.560966
-128.845001
-30.004629
-124.189209
-122.263947
-56.184376
-62.692703
-101.900375
-58.738018
-67.851616
-112.863914
-57.254684
-58.037373
-141.695251
-139.304382
-103.882019
-67.982391
-136.793610
-45.163403
-126.621780
-111.049606
-164.813126
-58.213985
-49.797405
-63.245731
-67.338051
-81.917274
-135.309311
-55.601643
-55.991783
-112.977806
-63.996429
-48.141518
-62.158310
-98.343460
-66.900650
-62.029827
-94.315956
-86.143173
-134.631897
-68.759583
-75.383888
-170.261108
-58.014519
-74.428093
-85.601334
-105.249580
-63.667633
-122.127693
-60.171680
-62.540390
-101.069298
-76.353020
63.834301
-150.548050
-64.233650
-74.228134
-70.318741
-57.550453
-66.617485
-66.384140
-62.410324
-133.908508
-106.362572
-64.876511
-120.724724
-129.709702
-58.536350
-60.135590
-63.525715
-24.621725
-46.303490
-77.661476
171.745377
-53.452366
-96.107658
-60.663017
-61.805840
-52.239670
-54.799854
-71.809456
-59.844265
-60.730083
-74.069489
-134.964844
-114.027336
-95.571831
-91.165779
-105.552109
-94.555931
-154.493454
-76.155060
-49.760273
-51.467834
-35.673374
-72.864807
-83.755699
-82.162750
-70.245934
-48.200638
-76.356705
-85.577927
-50.420593
-63.584209
-62.558109
-37.252789
-119.434456
-77.427994
-99.458237
-153.086609
-52.706181
-72.353416
-85.546158
-62.558414
-73.757263
-58.353813
-101.115860
-150.212250
-59.957069
174.394775
-83.557617
-147.010712
-141.346390
-102.655312
-96.317238
-95.287575
-87.701630
-121.814667
-92.212257
-57.652607
-70.838821
-125.725990
-46.844833
-59.146339
-166.627869
-65.960854
-94.701675
-85.854218
-64.644257
-36.001038
-67.604507
-70.314011
-45.233646
-73.664307
-59.660328
-112.274658
-79.312347
-147.739090
-92.074661
-60.324951
-62.423813
-68.909561
-79.335312
-51.969017
-78.463356
-96.943886
88.663376
-116.590172
-125.880791
-57.437298
-59.555710
-125.344292
-70.853294
-56.105270
-61.937778
-59.381264
-134.685104
-67.712112
-41.974514
-64.610962
-80.794075
-65.806831
-95.701057
-128.255783
-82.660156
-96.103333
-155.671158
-30.402489
-148.255920
-154.450562
-52.244770
-45.519951
-149.023010
-60.507877
-65.648956
-53.279804
-141.086136
-56.264526
-88.028465
-61.449345
-53.788815
-149.832397
-70.341957
-57.114059
-56.691158
-132.400864
-64.675224
-60.312519
-102.859512
-90.815346
-67.478081
-122.781166
175.978821
-88.372574
-36.675060
-85.706627
-86.906654
-54.173431
-51.145012
-73.902885
-167.107895
-87.907608
-140.397461
-50.160164
-83.090355
-77.366089
-65.203140
-75.144707
-70.758026
-157.753326
-63.152321
-57.843994
-165.769699
-92.484451
-66.469337
-149.912292
-42.043209
-57.648609
-11.687608
-83.647835
-151.006088
-153.467484
-75.066071
-48.612705
-98.459831
-60.476143
-77.510521
-73.603516
-146.473236
-121.031860
-153.233475
-88.367386
-169.473694
92.647614
82.685745
63.191193
69.644051
44.397476
53.358761
69.458267
75.058868
67.771866
-76.538109
-81.086433
-59.274933
-92.496780
-85.963028
-163.656769
-47.652557
-134.671158
-58.645271
-64.530029
-56.663502
-76.770164
-109.677307
-59.927040
-88.902992
-92.853645
-18.017702
-148.330872
-128.328369
-69.511475
-58.177444
-71.701729
-112.227325
-137.237259
-109.189232
-89.137146
-91.154915
-158.509384
-67.980637
-97.585526
-103.394562
-98.762253
-116.327011
-73.577652
-94.941948
-102.736908
-76.727760
-59.859440
-95.444519
-61.467110
-113.670082
-117.420464
-105.176094
-87.160301
-116.217148
-69.339310
-56.184273
-47.254177
-143.132721
-91.056198
-132.219666
-60.235107
-64.775597
-143.664764
-110.668831
-134.123917
-74.851990
-124.733017
-57.304424
-148.866043
-74.335533
-74.048935
-70.102074
-92.613365
-54.805424
-57.069923
-48.994137
-63.900311
-70.818581
-88.270454
-84.023575
-32.628632
-86.854713
-120.680641
-151.750946
-100.633911
-74.895561
-59.173676
-85.931442
-70.856316
-82.532486
-74.383621
-48.535896
-42.428814
-57.288063
-58.195778
-76.005165
-68.265350
-44.549427
-65.170052
-45.715939
-148.282532
-171.584961
-54.205215
-47.945004
-72.419426
-144.523346
-56.344490
-83.025436
-64.548103
-66.753273
-103.194611
-141.398102
-35.877327
-28.198122
-69.574554
-89.540123
-148.175095
-30.257439
-59.420258
-111.945396
-58.531311
-85.965431
-68.417381
-80.519241
-32.765381
-49.292149
-65.636612
-39.438744
-20.527594
-56.949005
-69.792282
-53.204952
-143.452972
-72.485664
-60.798775
-92.572754
-109.438911
-67.305542
-70.879898
-120.109337
-134.568802
-160.009811
-121.054550
-98.625160
-47.516521
169.213409
-52.760632
-139.295258
-143.204285
-146.852768
-65.079552
-58.513306
-145.480835
-72.374199
-107.960289
-44.068584
-75.496124
-72.628441
-75.095184
-79.057785
-63.961372
-64.552925
-43.181522
-59.555939
-46.301937
-86.178314
-150.511673
-48.303493
-76.416222
-144.275436
-60.680340
-60.134853
-59.178177
-76.531029
-54.559708
-71.134125
-145.651642
-71.336250
-110.882858
-90.794144
-73.169380
-53.213596
-65.804565
-40.570210
-63.083637
-132.193298
-74.514847
-60.135166
-63.524368
-61.746738
-70.239281
-156.229675
-35.890217
-48.018787
-127.222099
-121.768021
-83.404678
-85.695580
-99.242065
-59.663197
-81.369873
-43.205345
-31.318546
-74.527534
-69.183144
-119.988388
-64.771774
-114.025658
-51.157856
-71.519211
-89.716667
-63.744144
-59.728374
-43.553852
-79.322845
-108.618126
-79.265732
-60.604259
-58.850117
-108.470345
-83.122581
-94.608940
-64.428162
-46.375824
-51.734985
-78.401085
-68.115044
-50.750641
-130.871658
-108.663811
-67.043549
-66.224541
-61.642284
-87.963608
-156.895905
-100.542175
-62.293205
-96.750305
-82.798782
-121.178246
-92.333740
-146.923523
-140.615250
-61.902847
-52.895348
-65.524948
-63.591202
-114.826347
-53.753395
-135.667938
-62.279827
-148.102112
-117.853134
-72.061829
-53.990341
-62.276966
-58.056057
-21.650105
-66.691032
-59.532452
-116.921181
-131.917740
-138.730469
-50.575195
-124.693810
-96.165901
-127.130402
-65.328178
-150.898056
-64.216492
-66.714554
-59.264973
-74.613777
-127.566422
-59.877033
-62.351204
-150.858521
-81.595627
-71.384499
-86.910828
-103.259499
-65.006943
-70.088120
-70.101761
-145.521408
-70.585129
-62.968781
-63.495731
-114.407074
-75.040337
-70.321548
-58.748611
-65.958214
-57.099594
-50.018280
-62.366405
-57.901134
-64.460396
-144.468246
-63.160286
-154.812836
-77.062935
-149.479187
-148.272308
-74.380272
-95.304817
-59.101883
-106.539673
-51.700481
-76.102242
-132.877945
-64.824570
-70.444489
-55.408546
-152.106003
-66.159561
-77.736679
-156.147430
-71.372742
-71.564491
-166.642975
-59.909649
-62.686939
-61.425350
-34.285175
-50.881767
-106.513512
-53.994492
-98.233139
-175.474960
-80.748291
-92.894279
-137.699570
-122.075089
-117.336868
-115.260117
-62.041267
-85.329178
-60.264641
-89.648308
-149.491577
-57.189285
-71.652725
-89.592926
-115.235474
-111.711220
-123.838974
-60.257210
-120.048546
-52.769501
-88.752037
-83.793182
-134.428818
-103.563095
-122.511414
-103.032898
-102.417862
-72.949806
-62.840633
-120.789787
-95.744812
-101.058327
-49.411198
-59.286251
-51.668594
-59.832947
-126.061516
-59.741764
-53.230133
-74.494324
-82.057793
-90.286263
-148.724808
-89.994560
-61.107857
-121.563675
-106.112389
-137.716278
-72.747864
-39.560604
-55.109261
-47.740479
-39.027206
-54.307758
-31.603580
-71.329536
-152.511276
-55.091930
-88.812538
-89.357399
-74.087341
-61.740780
-68.539413
-67.858612
-73.572632
-98.451561
-126.095421
-127.032539
-39.315414
-136.854446
-69.266815
-40.288803
-111.807480
-100.022812
-96.834206
-166.950882
-60.708855
-39.664715
-151.300598
-72.726837
-155.201920
-65.902031
-84.529472
-60.150562
-73.036461
-54.439518
-120.476456
-58.231636
-79.333878
-49.218483
-134.705307
-119.918922
-65.351234
-62.487766
-74.140732
-51.378639
-72.334290
-64.896820
-55.897861
-60.945107
-150.698746
-77.837059
-158.458252
-63.208191
-66.607834
-68.658157
-58.646336
-127.076813
-129.581482
-58.955383
-121.028542
-60.230038
-56.852989
-77.071617
-47.072052
-52.323029
-79.655724
-55.349712
-97.679413
-64.356483
-94.538452
-63.108109
-66.376541
-75.752747
-63.931953
-61.630379
-138.300812
-134.795425
-114.475250
-65.940071
-60.583790
-51.920433
-68.429291
-51.777290
-75.988358
-60.767307
-132.759933
-26.516680
-35.214409
-92.802124
-64.818642
-120.781563
-120.122581
-94.656883
-106.637390
-148.825348
-118.402008
-106.393478
-96.235535
-61.651222
-79.608398
-67.349106
-100.893738
-88.537521
-125.255966
-85.920662
-103.710449
-63.823784
-154.104919
-65.568863
-99.416145
-72.070229
-34.562977
-57.368450
-65.704491
-35.515747
-51.909016
-21.897684
-53.294109
-61.674591
-65.053513
-62.941311
-58.817051
-82.582619
-123.262939
-153.030457
-56.497536
-97.067642
-99.894493
-125.467957
-136.487259
-90.255043
-66.698112
-71.710655
-59.680393
-109.859329
-97.085388
-146.627823
-100.665611
-100.546074
-58.753231
-51.327644
-62.353504
-57.771889
-111.617386
-164.785980
-60.619579
-77.548721
-74.577003
-44.398788
-27.926296
-163.378113
-93.818878
-73.164604
-62.598106
-144.803024
-54.906036
-75.958862
-80.908989
-61.877659
-59.214996
-74.626945
-85.595848
-59.573475
-59.155869
-96.099426
-96.186096
-153.913086
-70.916718
-76.257889
-106.060410
-86.763107
-46.759350
-80.517830
-62.348953
-62.032471
-44.247776
-50.842701
-101.624130
-69.776321
-97.306625
-58.122562
-39.287460
-121.003731
-52.785423
-93.180962
-57.179276
-64.623260
-81.240875
-125.099281
-95.109726
-119.391289
-98.829613
-105.876877
-102.976479
-101.322845
-63.672161
-56.551159
-97.381622
-56.425529
-74.466240
-63.892433
-68.969910
-55.541763
-40.343891
-83.244453
-57.098293
-81.736000
-111.115402
-105.733330
-54.487251
-154.324707
-63.125725
-93.053246
-155.146011
-62.135777
-93.557602
-68.580994
-55.413921
-87.591461
-86.239639
-53.913433
-75.227997
-157.906158
-74.273125
-67.276611
-74.761597
-62.900398
-133.516373
-110.427376
-75.730209
-148.714203
-99.856987
-92.735634
-51.812035
-65.268623
-104.262596
-42.364731
-141.418625
-55.460220
-49.644489
-66.171486
-39.775383
-59.737972
63.206528
42.146450
56.167976
46.854340
52.192368
67.821960
56.044704
78.429222
31.889349
-73.568390
-164.012924
-60.475071
-66.876930
-93.971313
-67.119072
-57.696434
-77.590126
-64.671928
-141.655121
-116.837006
-137.744965
-64.377350
-150.606079
-89.004807
-106.879372
-38.075989
-69.232773
-148.852448
-73.255569
-65.298370
-158.020508
-60.713070
-83.494362
-94.319504
-70.620972
-147.073914
-137.305496
-42.591236
-139.506088
-77.048065
-80.241730
-65.923874
-68.859283
81.643982
-58.816772
-150.093445
-62.292202
-96.734856
-65.589867
-46.933723
-63.313419
-53.779987
-60.049946
-92.781898
-120.992126
-81.141861
-91.027740
-63.849747
-58.353226
-62.938709
-112.515610
-114.246292
-100.502823
-109.667053
-148.687057
-103.490845
-92.831329
-71.343170
-176.164810
-120.718178
-75.316177
-99.217918
-59.842636
-85.361168
-112.613297
-96.015366
-74.334694
-77.257843
-64.045822
-96.013245
-60.217049
-71.673737
-81.030220
-60.662689
-96.410851
-77.090370
-75.102104
-110.200005
-62.649067
-113.901085
-97.553123
-35.537979
-65.506401
-55.667877
-127.020012
-55.773922
-95.311600
-75.153954
-66.987076
-74.171364
-56.487377
-98.472855
-114.399475
-88.249756
-85.370163
-85.404167
-120.940323
-98.777969
-81.781845
-58.345207
-106.737343
-97.889023
-54.442108
-115.642418
-148.364670
-91.484993
-71.898033
-35.713028
-67.627075
-142.840240
-45.958416
-149.829590
92.035240
-62.465504
-73.131454
-64.281380
-56.195534
-96.772293
-75.829269
-164.281357
-149.805695
-162.896301
-42.712505
-84.817963
-61.983158
-128.052856
-142.216644
-63.980392
-64.320526
-62.140339
-84.279823
-69.697128
-78.553650
-82.098373
-76.981895
-146.478119
-66.471024
-86.569572
-94.927063
-63.771622
-63.394150
-80.148735
-65.409660
-76.329659
-63.666580
-84.179840
-95.348045
-108.594406
-97.792755
-157.975479
-98.241371
-90.242477
-80.226830
-72.245270
-92.429756
-72.203484
-158.802292
-90.545906
-93.226944
-43.212929
-85.000084
-59.376026
-91.331764
-70.512756
-65.607697
-96.165192
-74.136536
-42.884022
-67.941811
-109.677223
-55.409214
-93.490746
-125.136971
-57.893700
-62.200596
-117.250671
-100.801239
-98.327133
-129.794327
-60.954914
-56.680500
-112.049835
-80.671623
-82.366112
-65.911835
-52.161655
-116.284225
-153.713669
-132.080750
-89.570290
-115.570999
-72.926018
-164.834717
-119.984612
-72.216080
-30.477163
-130.938599
-67.474632
-80.249451
-127.843651
-61.896202
-128.353668
-67.310257
-96.459190
-93.870926
-70.875664
-119.653580
-55.137115
-156.708054
-52.496910
-97.659378
-45.599651
-128.162491
-71.442223
-108.645226
-55.946423
-63.205570
-120.340088
-77.828278
-102.721008
-100.312462
-95.684204
-79.706688
-102.273483
-51.698895
-101.125725
-65.342552
-100.011566
-57.464619
-144.897003
-58.068264
-59.650066
-72.256523
-152.188675
-96.171684
-64.296440
-144.860748
-49.078972
-68.572968
-72.901817
-71.444260
-61.960770
-146.446167
-54.238419
-146.028809
-58.143463
-108.367691
-71.077560
-90.313232
-30.654076
-151.002960
-80.436584
-116.972450
-106.895088
-150.023819
-70.756447
-62.825886
-59.830017
-57.841400
-151.554398
-64.904907
-102.214493
-79.165215
-68.171516
-81.847412
-61.884441
-46.222420
-115.315346
-57.026478
-90.249023
-56.555359
-49.673615
-138.707428
-76.927757
-58.459297
-93.798187
-77.422279
-68.416138
-115.196144
-62.545322
-106.679115
-70.899986
-145.457748
-152.623444
-92.906151
-57.628986
-115.138733
-63.744881
-114.236481
-132.648544
-56.437557
-111.919426
-25.332855
-43.734150
-52.668396
-73.017357
-146.026306
-160.682114
-142.222214
-68.817284
-67.838539
-50.032055
-68.654694
-62.899940
-64.671288
-66.784500
-159.921082
-68.586861
-59.906963
-65.041786
-72.476723
-64.570778
-76.618889
-67.147095
-58.181576
-39.339054
-57.478893
-137.480698
-82.314941
-170.451172
-68.297829
-60.101570
55.382061
46.622459
-49.449619
-61.071831
-52.154598
-58.684319
-73.449883
-75.725197
-92.549599
-60.269936
-85.692177
-99.882294
-97.917160
-151.739838
-70.221107
-137.706299
-65.079979
-62.943981
-47.716785
-19.052078
-58.242516
-135.394623
-128.629333
-128.132355
-30.044334
-84.041161
-79.635414
-62.022861
-119.460030
-124.949394
-56.457157
-66.004959
-67.462708
-83.129944
-69.371635
-55.933437
-111.146873
-70.232391
-62.832253
-75.507988
-59.669910
-54.245686
-151.745300
-92.484451
-59.530670
-61.568722
-77.312645
-59.640163
-114.898132
-70.359100
-65.239136
-63.063747
-105.847435
-117.184044
-62.885090
-10.002327
-73.004219
-83.687958
-59.454765
-131.597595
-58.780388
-106.185234
-93.883820
-56.780590
-32.803677
-131.707184
-123.966232
-40.616398
-137.524353
-50.987160
-40.028862
-33.086582
-100.993340
-108.140831
-132.581787
-52.341225
-67.259804
-56.214504
-127.045258
-67.395828
-83.453384
-69.650337
-50.787933
-75.607864
-151.117813
-56.239250
-67.398979
-71.938644
-103.837753
-79.437798
-81.444481
-55.573212
-70.533501
-87.375389
-66.446465
-123.713036
-55.231762
-120.195343
-81.777412
-57.417580
-68.155014
-119.953514
-88.509460
-69.348030
-115.747002
-64.209427
-64.188416
-83.439034
-80.534584
-123.311272
-48.170212
-68.521980
-79.349800
-95.891968
-99.196548
-99.378883
-88.366371
-99.001160
-59.227058
-72.484337
-118.288956
-109.647675
-116.865746
-130.154114
-67.345482
-66.428040
-65.729568
-71.341331
-127.756371
-58.664635
-62.362698
-73.324715
-66.052475
-51.389805
-65.460037
-132.498688
-112.616524
-58.644848
-61.402714
-152.362946
-71.871674
-64.445480
-157.216690
-153.670883
-54.795040
-55.486629
-61.406681
-56.916965
-64.020561
-127.156891
-58.621960
-133.591125
-75.576279
-66.317680
-48.647877
-162.989853
-85.376732
-51.671669
-66.510887
-67.622101
-63.798798
-77.037971
-64.649048
-92.385559
-60.632664
-74.679359
-99.142708
-88.710220
44.469185
-66.110527
-155.952286
-51.113701
-85.641273
-110.104103
-148.722229
-55.599819
-159.390793
-79.482643
-67.916130
-67.747185
-71.968620
-91.602753
-62.916660
-124.184608
-99.842346
-106.248672
-67.055641
-113.509743
-138.487885
-58.690083
-55.945889
-55.590065
-63.004723
-61.521828
-157.819366
-158.309677
-59.869698
-71.531799
-133.968872
-76.224571
-59.084721
-61.904800
-151.447037
-47.270161
-47.156570
-68.558914
-64.006493
-52.459461
-97.095184
-158.122025
-68.245399
-72.265198
-30.416576
-89.622360
-133.120728
-64.225258
-150.911621
-69.872765
-138.461197
-71.652672
-138.690231
-80.075348
-87.996529
-91.124138
-68.902542
-62.100246
-147.632126
-63.899757
-39.964214
-163.645325
-49.937160
-152.173370
-62.454121
-115.419388
-95.259468
-63.412014
-107.324234
-152.330826
-109.383568
-74.816566
-89.300179
-115.722221
-125.703941
-75.974342
-116.782089
-112.046692
-82.876640
-51.928135
-99.454369
-98.795837
-108.878731
-96.139183
-119.157982
-43.835560
-71.407372
-112.639687
-80.107788
-68.719482
-31.196802
-64.586487
-62.352055
-151.702713
-65.948242
-117.479820
-34.866314
-68.578659
-81.773544
-155.916824
-112.637627
75.026047
44.419907
53.606522
68.154701
49.496819
75.879105
49.444729
38.963676
51.306084
39.284225
-42.241459
-88.556679
-53.360611
-51.886509
-63.058002
-95.047012
-58.332935
-68.176414
-42.912601
-101.945992
-69.397446
-81.328171
-80.916237
-63.914585
-77.064903
-54.394127
-73.669258
-154.097031
-60.691357
-162.429718
-89.758911
-81.357483
-53.053833
-64.679718
-67.965080
-65.111046
-82.181114
-143.243042
-79.047325
-57.015190
-68.617126
141.411896
-57.446793
-73.455025
-120.018196
-82.520889
-70.646576
-157.074600
-59.617008
-58.486908
-72.432396
-103.803032
-66.050568
-100.399025
-103.147392
-95.616325
-62.637272
-75.288589
-96.188011
-105.355736
-101.558144
-132.591843
-67.844788
-97.782463
-75.904205
-55.378448
-66.179352
-79.454437
-50.789738
-96.063606
-127.125061
-66.597969
-151.030823
-53.919807
-66.225006
-87.419357
-164.279938
-49.723564
-75.380219
-52.952602
-72.286835
-51.573570
-55.282372
-108.341980
-106.312889
-93.613434
-95.125641
-77.653107
-77.817337
-105.370644
-65.931602
-112.188271
-91.913177
-151.815140
-67.287849
-71.223557
-83.939392
-53.603802
-139.480484
-83.030510
-62.258114
-57.807728
-80.060364
-66.740791
-75.012627
-78.018204
-48.702461
-59.879051
-60.307766
-66.951927
-126.877693
-28.981211
-162.221909
-125.047981
-50.118477
-57.124668
-73.928986
-153.499329
-103.378128
-53.581467
-49.954601
-75.227455
-96.035019
-135.731155
-64.802528
-135.678802
-86.246727
-77.647079
-86.205887
-155.141312
-77.943604
-69.157478
-103.526138
-54.393425
-63.884483
-129.411850
-151.740112
-73.689224
-98.402664
-71.583763
-71.808723
-154.362473
-71.550385
-61.047394
-66.576653
-67.279724
-107.290169
-142.128998
-73.206085
-47.079391
-107.324242
-143.763596
-53.671268
-95.996437
-86.880745
-130.724045
-114.166512
-103.229332
-91.042305
-101.473808
-117.292427
-118.550438
-67.719147
-62.111332
-67.729080
-144.937042
-159.323425
-61.859108
-108.493416
-62.488140
-57.169437
-110.361855
-66.779602
-150.927200
-90.666122
-146.783768
-65.498901
-78.123589
-61.095097
-68.392937
-73.464340
-88.555656
-141.701080
-118.377716
-151.989807
-95.376289
-105.718102
-130.854202
-160.334518
-104.009140
-132.080521
-105.833488
-30.210745
-62.286915
-60.330799
-125.726822
-98.270050
-66.549591
-71.359268
-150.533112
-75.331978
-61.581760
-129.241135
-59.774410
-40.764584
-62.838428
-69.371384
-87.637177
-72.632591
-47.570126
-76.008110
-61.637207
56.614323
-54.247356
-57.797924
-95.924644
-73.394798
-65.341225
-122.222321
-70.455742
-135.376526
-65.213356
-146.183746
-70.086754
-133.205978
-60.639278
-80.204010
-40.785587
-80.503639
-62.931938
-93.151695
-68.538673
-157.054474
-67.112946
-65.784660
-61.711693
-140.376053
-83.548050
-57.906750
-78.715637
-51.796795
-59.480816
-152.481415
-106.091385
57.695820
53.609398
64.861938
72.948540
52.251366
49.447575
65.152283
82.086395
-93.799294
-54.425877
-60.017765
-115.178703
-91.555435
-55.772926
-65.043159
-134.190826
-110.612473
-105.957146
-63.642689
-147.331161
-163.927734
-52.185734
-148.565918
-119.819038
-122.533012
-59.760448
-140.650238
-78.429565
-67.212914
-60.028820
-87.705566
-118.351151
-52.000435
-57.526943
-67.557312
-71.805595
-75.009903
-68.467331
-57.675282
-59.988579
-55.313332
-48.699821
-77.686256
-68.765511
-96.782570
-125.532913
-53.859772
-110.307854
-54.850010
75.257751
61.204353
58.161270
40.082497
102.673622
62.759369
81.357834
62.269409
64.150566
82.088303
43.827316
57.131027
36.205956
83.878967
35.400063
53.691261
-57.256809
-84.329613
-65.409035
-67.224358
-150.409683
-76.938019
-79.455437
-64.594994
-62.381413
-61.209133
-78.839394
-129.894669
-71.645172
-52.879139
-53.813522
-110.754204
-60.316353
-53.104233
-79.908394
-80.133957
-61.543907
-121.969986
-53.679646
-63.332161
-64.087540
-96.108459
-66.065186
80.040443
78.171692
48.197479
81.449959
67.836121
32.186657
58.966339
43.108246
64.489532
43.127407
36.349033
24.444654
35.948448
61.776482
117.482567
64.024498
54.933460
55.047043
52.324436
55.753597
59.075428
31.945429
68.850677
66.202042
60.991730
61.934074
42.003265
58.655674
51.804489
74.738640
52.497864
52.005558
89.129532
53.364117
79.780655
74.723000
61.779770
58.325878
36.321911
-155.483658
-66.845543
50.075985
31.242022
66.304100
64.477409
35.156734
78.152252
-58.347965
-49.794830
-75.323830
-38.502708
-71.466820
-60.240818
-66.072083
-57.354939
-159.182816
-88.157906
-55.373974
-22.681698
-59.766323
-85.079254
-81.406013
-95.556107
-25.973763
-91.194038
-64.577194
-61.797623
-48.560493
-88.294037
-79.952553
-68.752670
-73.684418
-71.976006
-87.639771
-60.234997
-87.578125
-62.643597
-157.285431
-82.895088
-71.328033
-66.657135
-75.644310
-63.278503
-76.853264
-33.527386
-101.669655
-49.426613
-172.718689
-90.831833
-133.186996
-57.832787
-120.892868
-85.060913
-63.550262
-164.758026
-55.672173
-56.906742
-54.157349
-155.479706
-61.260742
-46.077274
-108.536072
-59.225094
-83.635429
-57.695023
-71.461090
-77.416359
-66.240364
-81.496788
-39.005550
-155.967697
-100.973228
-60.280460
-125.822731
-52.076649
-142.772949
-149.381973
-56.124020
-66.804268
-55.789486
-89.498573
-77.244820
-109.250961
-66.112411
-92.197861
-85.296753
-162.525650
-69.189194
-121.747429
-53.493847
-78.118645
-46.798054
-74.520638
-106.162506
-92.350502
-76.974724
-68.669884
-91.784210
-60.480255
-74.033333
-61.674664
-99.968430
-83.514198
-151.532883
-61.453564
-58.429115
-49.713997
-64.011780
-61.372723
-52.776733
-47.138237
-122.264366
-63.540810
-89.675072
-131.309464
-69.221893
-56.991249
-40.066204
-29.217554
-96.195297
-83.127106
-72.343636
-160.080612
-55.834148
-130.368149
-57.858536
-142.571838
-75.336304
-62.280624
-153.726486
-73.932732
-64.206604
-57.606174
-131.468048
-148.140701
-62.287838
-82.105904
-80.799904
-65.281296
-153.219711
-73.658432
-68.580467
-68.496117
-81.863914
-124.393227
-60.445381
-76.370049
-63.807316
-125.972672
-114.460915
-64.393661
-51.198967
-64.526993
-69.261650
-68.373047
-75.420555
-49.385311
-101.245628
-90.971214
-159.020035
-92.417953
-35.397171
-108.767044
-64.810127
-115.589294
-61.654934
-130.923904
-55.666622
-74.868141
-122.350266
-115.920639
-141.857483
-34.257462
-73.425690
-62.711769
-141.314209
-61.715832
-62.711330
-67.671700
-117.708206
-60.931873
-74.170319
-52.106327
-67.144890
-101.082672
-62.498543
-59.051865
-113.321465
-67.484467
-62.270634
-155.275726
-122.019958
-62.706207
-111.633842
-152.671799
-90.141953
-52.445061
-83.670479
-65.128693
-175.692062
-114.348915
-111.532242
-72.496239
-119.536011
-150.429825
-49.105579
-56.138065
-168.790604
-138.562408
-101.181061
-159.996078
-50.428349
-116.673370
-91.221962
-102.226685
-90.568596
-159.969040
-73.242493
-57.274277
-142.503647
-111.218491
-72.550156
-62.446136
-61.715771
-69.204597
-105.671822
-68.084785
-68.206924
-69.380630
-132.444366
-126.791908
-108.253426
-51.135765
-67.713997
-67.740295
-81.761086
-88.180061
-58.694660
-116.220634
-113.307686
-50.087395
-94.728500
-124.744110
-114.499146
-75.391541
-46.564789
-115.106880
-69.743996
-57.897549
-43.854362
-124.225113
-122.064957
-71.252983
-54.304302
-61.529442
-58.371880
-61.349823
-83.511055
-69.803734
-119.544983
-77.540939
-160.308212
-99.083183
-68.392662
-74.402489
-84.788017
-88.359375
-60.820385
-68.355217
-173.051025
-51.119457
-120.369019
-85.527496
-72.108482
-89.817329
-79.610146
-67.924751
-143.269104
-57.250702
-73.601273
-59.786472
-62.395012
-52.626869
-62.383152
-87.653221
-64.831879
-63.812042
-140.736664
-102.346062
-69.543800
-92.821678
-70.107430
-117.764984
-119.664856
-88.891045
-138.890259
-56.106949
-108.649246
-74.938705
-91.550385
-107.828880
-117.934738
-86.007881
-80.271660
-62.085651
-129.525391
-59.037056
-69.423691
-82.800934
-106.804962
-65.383743
-49.738010
-118.855980
-62.247566
-123.337242
-82.887154
-124.728073
-100.937454
-121.084999
-83.796951
-100.640923
-132.295319
-71.429230
-123.533897
-107.779274
-161.914474
-147.269409
-137.685837
-114.081306
-59.904709
-55.563885
57.040928
-144.082672
-119.639580
-65.466919
-124.733948
-71.848137
-84.502304
-100.934464
-113.041893
-47.508137
-77.721298
-47.587646
-59.749889
-126.024841
-61.298908
-130.864258
-139.043854
-69.408440
-101.414162
-127.423370
-72.062126
-61.545082
-111.116760
-115.992027
-125.567337
-48.687859
-45.291622
-43.914230
-65.928009
-53.636150
-67.537720
-88.633949
-75.392876
-65.767525
-63.426971
-60.321037
-68.530258
-75.980217
-55.905193
-80.761284
-113.648788
-123.814415
-176.484177
-98.072945
-162.958862
-100.742485
-125.124565
-44.206234
-126.964027
-41.251366
-66.829124
-84.916801
-64.414810
-154.689804
-84.338608
-42.503841
-62.924828
-80.799385
-110.100510
-60.496197
-65.179642
-92.359352
-143.555206
-71.215553
-58.545414
-54.897968
-132.359024
-140.570435
-70.362541
-58.931458
-61.590805
-62.557671
-102.578697
-93.636757
-105.646935
-92.698250
-64.360924
-104.220322
-154.924683
-119.113182
-120.390877
-99.128433
-57.940014
-38.396370
-122.083778
-126.205467
-76.609726
-75.057159
-97.054146
-94.157539
-60.714779
-115.342819
-63.600697
-67.695061
-148.899460
-57.257591
-77.826836
-59.772751
-65.116486
-63.001595
-98.616882
-51.928921
-66.266129
-151.605637
-126.255722
-76.900925
-88.624886
-81.324577
-61.058144
-59.102169
-79.670044
-122.294968
-62.817684
-111.241478
-116.495399
-101.958855
-64.412125
-138.931976
-104.070488
-95.175522
-164.783600
-50.984055
-58.184044
-34.056255
-68.748093
-143.417923
-74.440041
-149.653122
-66.731079
-133.046799
-148.229263
-66.209862
-64.539841
-40.112518
-54.061436
-70.643539
-108.554863
-112.802521
-145.519470
-81.375908
-63.149513
-102.921310
-114.521736
-79.570351
-101.246155
-115.593544
-53.124157
-54.890896
-54.865341
-103.855133
-82.279320
-94.799515
-93.928101
-73.110466
-72.125046
-84.479980
-88.514877
-151.072357
-108.756798
-103.633469
-64.058823
-75.884781
-117.992905
-81.161537
-147.138000
-153.286407
-143.524826
-48.981136
-83.857468
-69.210388
-55.428749
-59.055965
-109.494431
-71.375877
-85.953888
-56.676910
-141.061539
-35.448818
-119.106430
-57.574932
-63.417995
-61.223709
-129.867203
-59.480412
-82.102982
-100.692421
-98.524712
-70.843658
-109.717567
-138.604782
-91.283958
-55.240776
-71.695412
-94.711731
-58.479645
-67.553886
-138.788284
-77.293617
-145.650040
-66.237000
-88.810783
-162.253769
-65.000778
-69.803261
-85.472237
-96.438889
-114.421028
-84.486610
-74.548782
-142.769699
-90.547371
-59.616032
-56.645973
-63.234306
-94.445663
-50.097351
-61.946758
-96.582710
-56.740917
-96.106346
-49.852501
-168.817261
-128.583176
-148.682571
-49.808277
-63.219990
-65.465530
-106.404327
-105.286171
-58.276894
-76.889839
-78.320778
-67.978630
-57.878418
-168.863251
-94.847214
-122.982208
-105.611702
-105.292992
-113.441658
-76.242706
-71.891029
-114.025642
-160.433807
-154.268875
-90.366333
171.400223
-89.142799
-140.475769
-47.345142
-62.503590
-131.392166
-62.871021
-46.100864
-66.724457
-102.149895
-58.956108
-94.621788
-58.756134
-54.947758
-58.861591
-95.821434
-61.567493
-87.619980
-102.154854
-129.841003
-107.829819
-72.277946
-94.761017
-92.834206
-83.396332
-38.577805
-130.625229
-89.141930
-74.151947
-82.026443
-144.466232
-60.707809
-154.382767
-64.146660
-118.427315
-73.118233
-60.867062
-99.647308
-55.137657
-70.691559
-50.515598
-70.693031
-77.346870
-55.866425
-60.072876
-77.240791
-56.002197
-155.555344
-72.380470
-50.819687
-89.609985
-127.509377
-175.335861
-90.135368
-78.949455
-59.796055
-59.977234
-78.809891
-109.751511
-67.352577
-58.473804
-114.921494
-82.013153
-112.905342
-162.723969
-112.609596
-101.654434
-118.499596
-103.848396
-135.722595
-56.379086
-141.359909
-98.026237
-104.375603
-119.120430
-59.685310
-97.832115
-98.736588
-79.605179
-61.281601
-91.684258
-100.553299
-98.140862
-120.865379
-146.550110
-56.393814
-84.328499
-69.404739
-98.753799
-56.624729
-13.427602
-74.832397
-89.941330
-43.136204
-69.550430
-77.750565
-66.591736
-87.611580
-138.186493
-74.535759
-101.706474
-76.932426
-147.226685
-74.761795
-95.695534
-143.474228
-80.974373
-58.330070
-103.388496
-146.449554
-62.655731
-159.644989
-112.441597
-52.398624
-61.630733
-83.914482
-53.297478
-106.060310
-59.046906
-56.038910
-71.033119
-98.779930
-108.327065
-52.576027
-76.836571
-127.029503
-73.761475
-63.799175
-74.551964
-52.950550
-53.811916
-60.674637
-150.933029
-61.920231
-69.219551
-21.796442
-147.047867
-56.771709
-76.632843
-74.313004
-129.405640
-106.579399
-60.510071
-149.457642
-84.628494
-40.255234
-151.689499
-67.866371
-145.754776
-38.114780
-62.013641
-31.276873
-90.626328
-58.798233
-75.102936
-158.439560
-50.739487
-71.382088
-55.189461
-44.602306
-57.597881
-66.511040
-60.577465
-53.014565
-57.504295
-103.037796
-55.667393
-131.292099
-109.017090
-93.142899
-53.048470
-105.156555
-122.419647
-34.295536
-97.762489
-70.561401
-126.858612
-129.727859
-108.393112
-56.469444
-110.124931
-134.630798
-95.741905
-125.582909
-89.532379
-122.703468
-75.062698
-152.513351
-165.307053
-62.233456
-81.980431
-96.922287
-165.927963
-62.006210
-73.993637
42.802986
20.049767
-129.893936
-89.285706
-76.737282
-59.021484
-43.056206
-148.155533
-41.426949
-64.119804
-60.898960
-138.745483
-66.636688
-97.037910
-67.092789
-87.335907
-76.491493
-61.333183
-141.396027
-104.095802
-91.235420
-140.247894
-124.152222
-73.624641
-127.503380
-127.509979
-104.260773
-102.589630
-118.535454
-118.514946
-78.813133
-151.278519
-132.806458
-102.900124
-81.332420
-68.247452
-91.641609
-35.681927
-58.818054
-69.380798
-46.573502
-67.176285
-140.621872
-82.964149
-70.775063
-77.577171
-154.816711
-61.242306
-158.901169
-73.525726
-78.163292
-60.078381
-71.145622
-57.642689
-70.681557
-62.275352
-60.514740
-78.533241
-56.052860
-81.753296
-139.496582
-76.919670
-63.284431
-79.909218
-55.008823
-15.864978
-134.483612
-77.013618
-132.941330
-65.385033
-57.805035
-87.200584
-136.152176
-69.362083
-74.481880
-64.609390
-64.798141
-109.136459
-56.128597
-104.029083
-61.325054
-82.765839
-68.695274
-69.301903
-103.640083
-67.013916
-65.458229
-77.310509
-143.209686
-130.318390
-104.185410
-83.946007
-59.325272
-84.432579
-96.915359
-76.348694
-84.416008
-49.838745
-67.956871
-118.693954
-35.846077
-60.118038
-134.113770
-58.090420
-61.313431
-90.325890
-61.496029
-122.631180
-62.835693
-62.727840
-57.431656
-145.376694
-88.008453
-42.401405
-61.277020
-96.929718
-85.664566
-114.447990
-64.123970
-131.184464
-109.809738
-122.875862
-76.964424
-99.052597
-63.982498
-79.217224
-151.438477
-92.688339
-69.835175
-125.717247
-85.831810
-160.615753
-58.458420
-44.370247
-89.762222
-75.716522
-88.398613
-121.029633
-113.140526
-106.830070
-133.059982
-59.398777
-153.470932
-52.186043
-66.329987
-68.503120
-92.012390
-138.215546
-49.189774
-27.825733
-60.040405
162.780960
-76.948692
-61.804192
-71.671562
-39.892220
-69.426025
-58.120296
-77.845779
-53.749134
-57.454468
-43.446125
30.943546
-72.273987
-59.877083
-72.294380
-71.746002
-51.903568
-114.829338
-147.414261
-80.236961
-58.747246
-60.346542
-73.422485
-73.338417
-74.664261
-60.835987
-60.245121
-97.496780
-86.686287
-114.178856
-49.826172
-79.869957
-94.710022
-96.097092
-68.396820
-77.863937
-127.155876
-69.498657
-57.474236
-73.230003
-119.018974
-91.716255
-115.217018
-83.687752
-50.227715
-156.194427
-70.943558
-60.333176
-76.177673
-98.113800
-63.985783
-80.813438
-67.633080
-60.937618
-42.838749
-125.354958
-63.884861
-59.283401
-68.558807
-158.215622
-61.171295
-55.347439
-67.030106
-49.061321
-39.135609
-63.646854
-65.652428
-102.576874
-154.264267
-32.852234
-135.203964
-109.919762
-59.952652
-64.636848
-57.689320
-52.983040
-111.493530
-98.430954
-50.281727
-59.518223
-123.610069
-65.015968
-101.956863
-120.112793
-177.002258
-61.140408
-78.235832
-49.401001
-70.609360
-73.437927
-165.292892
-121.497887
-76.916756
-54.104900
-73.315475
-45.414944
-139.419632
-132.235886
-69.995834
-42.008945
-86.780327
-69.784691
-52.558521
-52.887451
-33.187557
-50.526989
-95.943459
-98.673264
-86.190758
-73.294144
-169.280212
-70.747543
-83.818077
-68.438339
-29.365337
-74.108025
-80.933144
-89.850372
-61.360584
-94.418282
-122.918648
-118.253548
-61.473186
-44.850548
-52.233273
-72.145317
-62.942875
-58.307949
-62.213306
-61.175488
-110.183350
-100.431931
-79.159256
-131.432114
-91.308670
-55.554298
-59.940357
-119.181305
-138.065979
-27.395550
87.536385
60.773529
95.756470
-89.373611
-90.240677
-43.373569
139.732712
-114.505180
-62.593189
-63.609344
66.703873
61.726955
76.032906
57.082119
-58.494503
-133.369629
-81.308670
-58.250309
-27.239679
-66.298515
-112.173691
-123.863770
-65.202049
-64.631844
-38.447556
-75.729279
-127.085800
-53.519238
-112.326843
-70.722214
-96.457878
-101.403023
-116.705589
-105.703163
-76.390228
-60.046101
-144.621597
-153.341461
-61.216202
-157.868118
-99.346825
-72.293106
-86.739853
-104.079773
-64.546562
-37.433044
-40.278187
47.068508
39.865036
53.679237
74.275475
-58.538754
-62.237049
-56.177959
-150.555801
-141.919922
-90.580574
-110.176743
-130.920486
-64.246506
-91.658043
-90.261909
-111.333221
-60.305241
-159.257034
-63.329681
-60.993328
-64.028320
-71.538780
-68.080811
-77.564072
-91.198883
-45.154282
-66.169632
-121.328575
-109.456863
-127.676544
-60.615589
-101.912102
-107.499565
-63.567440
-58.920002
-74.621353
-79.342453
-174.718903
-102.951721
-132.750549
-100.774887
-59.914581
-64.446121
-128.505173
-157.867096
-69.208839
-96.679352
-59.279911
-66.929062
-77.675026
-60.886482
-114.176147
62.185940
-108.220108
-60.437943
-154.192200
-166.725250
-52.077190
-73.698326
-157.190018
-73.037132
-71.740242
-150.322388
-80.345329
-94.124611
-117.611702
-56.278358
-136.865891
-154.490891
-120.110397
-57.930328
-112.407654
-112.152557
-85.745728
-149.942963
-88.684471
-101.771118
-63.239456
-45.763870
-151.981949
-146.604889
-66.521133
-56.057182
-106.156944
-174.151855
-70.517380
-117.534981
-84.319527
-122.189537
-111.919052
-87.399162
-131.944778
-64.385078
-54.585880
74.221214
78.700035
47.524406
-61.628437
-75.160271
169.672379
-42.058903
-70.773735
-55.216770
-82.443619
-59.018288
-143.563461
-137.210541
-116.668106
-66.314751
-150.041458
-84.973648
-65.940620
-57.807304
-138.383789
-63.403584
-58.340031
20.025425
42.433750
73.448967
-123.432083
-54.478191
-118.538048
-67.230316
-54.778637
-32.248848
-54.076035
-102.483353
-57.221004
-109.207672
-86.227425
-70.015335
-121.565063
-97.369255
-57.078758
-123.739883
-153.774368
-76.761681
-108.982925
-125.254929
-63.428028
-154.468369
-79.878456
-66.116806
-83.047592
-129.866760
-106.327858
-102.611053
-134.963974
-58.956310
-125.797813
-54.153324
-66.415237
-139.211212
-100.482162
-110.602737
-62.072796
-58.400074
-97.795715
-146.371704
-95.825851
-97.550194
-102.464493
-108.957504
-67.185532
-67.324547
-131.285263
-130.198914
-60.971081
-116.889381
-18.565998
-56.874866
-54.404686
-87.002975
-62.113552
-76.646759
-99.712799
-119.715958
-120.324295
-25.925039
-117.360291
-43.254341
-106.639778
-160.700439
-69.715752
-116.344780
-73.947060
-138.804169
-80.656105
-170.510910
-74.427208
-55.998455
-134.041687
-66.135994
-95.824944
-111.601143
-52.658081
-120.535706
-140.920761
-99.488548
-153.328949
-93.816658
-113.519272
-87.782913
-84.734596
-121.336693
-73.007874
-51.422157
-98.449417
-100.918396
-73.915031
-93.889183
-66.011559
-85.005714
-57.043419
-63.528568
-109.707558
-60.702251
-55.459789
-122.479149
-68.570465
-144.638702
-145.461472
-155.912796
-115.908875
-68.578522
-65.092995
-141.239426
-141.860962
-48.754471
-95.078117
-68.119476
-119.371101
-115.395081
-76.264374
-62.418228
-84.771378
-66.368561
-59.642963
-73.340065
-162.055908
-62.968849
-159.939774
-55.347603
-67.663879
-50.944092
-86.667618
-70.860535
-55.728081
-72.293037
-152.539810
-65.863251
-62.688614
-58.894756
-59.674881
-67.808517
-49.174973
-58.506783
-71.384979
-65.868248
-150.353973
-57.549080
-75.332809
-70.382278
-64.905319
-82.862366
-56.663567
-108.328133
-91.915649
-57.304626
-86.959457
-64.916458
-116.816910
-95.483528
-55.552017
-83.937561
-55.267670
-105.567245
-139.663330
-94.753273
-64.557312
-52.754749
-153.619766
-74.578583
-61.260727
-57.332851
-118.290276
-54.517284
-123.716415
-87.782104
-153.647003
-95.246170
-56.903568
-68.557167
-88.697876
-51.889233
-101.667252
-57.586655
-70.442650
-46.250641
-51.727928
-71.907219
-59.793045
-57.257778
-51.891857
-125.909561
-85.240097
-51.591900
-56.069756
-61.573112
-87.479393
-132.734207
-68.333649
-37.057056
-30.149389
-149.445511
-63.284710
-63.991829
-50.189194
-64.467957
-53.024918
-35.491028
-109.204262
-49.485363
-68.895088
-119.404884
-111.638428
-143.593124
-117.127167
-89.912857
-73.935333
-119.155891
-83.614517
-65.483513
-122.205414
-67.770592
-65.285667
-75.052444
-53.801590
-142.174744
-50.386414
-124.898499
-86.919525
-55.418552
-51.754539
-61.556080
-69.700661
-157.545944
-89.115074
-99.027618
-162.482452
-82.512352
-23.672890
-36.005348
-93.621979
-85.551262
-57.820381
-44.791306
-67.098549
-82.991264
-133.599686
-107.404953
-49.382088
-140.817322
-68.908150
-84.579361
-86.281380
-84.473808
-52.482899
-62.904606
-155.588730
-67.829010
-101.739532
-83.131790
-104.430435
-154.439957
-131.133469
-105.450111
-122.124428
-97.355820
-120.304626
-47.811455
-144.155365
-55.186432
-86.072868
-125.209106
-43.009319
-62.751541
-69.216270
-141.410873
-97.793549
-64.746994
60.753845
54.421024
71.778809
-125.932999
-82.233276
-122.621124
-39.977104
-75.755760
-69.255608
-67.243828
-63.802933
-77.943550
-49.618526
-62.961342
-58.431576
-58.319588
-152.393967
-66.983574
-54.753735
-93.746620
-68.684929
-66.210495
-56.931091
-64.035812
-65.250122
-65.564774
-44.291382
-131.796646
-68.120270
-117.201584
-67.319855
-58.010994
-60.348282
-35.375580
-67.340744
-55.452534
-90.881325
-59.376595
-63.720806
-63.545597
-50.557491
-86.527763
-59.722919
-84.421677
-97.435966
-53.837502
-60.804840
-49.925243
-61.012402
-68.417526
-22.026939
-65.351585
-142.174652
-62.710312
-54.476200
-81.099136
-95.776550
-52.618095
-113.160645
-158.635620
-67.878548
-86.128265
-57.316082
-56.725727
-119.862381
-168.416641
-121.907654
-68.274773
-71.544594
-61.954742
-64.159180
-79.141975
-66.150818
-148.761734
49.517982
83.252281
64.397026
-118.786583
-68.239494
-137.390152
-121.608231
-93.143204
-109.137138
-56.964130
-166.027542
-135.885681
-65.809486
-53.241631
-118.953926
-69.762306
-66.526787
-72.847061
-60.282932
-50.158798
-70.816940
-59.317390
-69.703758
-42.245670
-135.694519
-48.050655
-157.244629
-127.287018
-69.600052
-88.797050
-63.018581
-81.680565
-62.492191
-55.940472
-84.473152
-54.437038
66.642670
36.562084
75.616852
31.623661
-54.371483
-87.080879
-73.064507
-59.250626
-49.507362
-64.282005
-53.618904
-120.139755
-146.461517
-71.508896
-26.671146
-62.752003
-79.864342
-56.458588
-72.323326
-95.494698
-164.288498
-146.216324
-149.069046
-55.534019
-151.078140
-37.470005
-56.923489
-30.262009
-64.279388
-84.299927
74.073074
47.382145
56.356384
78.282684
64.185783
-27.704554
-62.944553
-68.823807
-67.511955
-95.555382
-52.400993
-144.149078
-145.737320
-49.518417
-75.626343
-64.020103
-83.615265
-142.648636
-49.074455
-70.561516
-28.726042
-83.920807
-141.539078
-68.509506
-131.090271
-83.646194
-65.741051
-75.678955
-108.093636
-56.760925
-62.320721
-57.182590
-85.224350
-65.545074
-80.778564
-60.089294
-115.205727
-58.909695
-55.850536
-88.192627
-72.317093
-62.849846
-66.136040
-90.487434
-49.747112
-45.160892
-73.537827
-70.591064
-110.547272
-59.173134
-80.754379
-95.595200
-148.811447
-56.977615
-100.991066
-98.147926
-97.071960
-102.564812
-133.719162
-76.995781
-81.080566
-110.732262
-66.462822
-51.012890
-57.164276
-76.808861
-136.946136
-60.947590
-89.767860
-51.342739
-69.796661
-91.291245
-59.474403
-63.828865
-52.362335
-152.979858
-152.229385
-105.275673
-72.280418
-70.316177
-46.023457
-90.955315
-72.320518
-62.342590
-39.404125
-163.333084
-159.115906
-62.364227
-59.679840
-157.904343
-65.004456
-76.741158
-135.797653
-60.268761
-72.072578
-57.905193
-83.138817
-50.669144
-101.880501
-138.764404
-61.353222
-153.142197
-60.528217
-29.267830
-76.748192
-60.403664
-76.391441
-159.093887
-37.316269
-74.183647
-122.835320
-61.718037
-76.619347
-104.662025
-105.436615
-63.270096
-161.531555
-56.065102
-69.702583
43.456577
59.091637
27.573767
-78.050964
-59.082996
-39.134106
-163.272552
-93.181335
-73.302917
-56.213940
-69.792427
-68.336983
-53.089809
-114.904594
-72.908737
-90.794174
-73.467575
-79.545036
-163.509033
-134.179825
-150.689667
-47.324596
-44.089077
-47.259624
-76.692390
-60.029026
-54.994194
-150.999619
-109.258545
-70.207283
-160.490723
-62.738003
-66.491066
-136.407196
-82.884132
-76.941322
-33.624722
-121.885796
-93.909874
-58.114601
-60.366772
-76.906586
-80.401581
-71.294670
-124.207390
-63.093590
-79.103447
-50.767975
-60.732250
-96.448196
-64.544098
-57.049229
-113.664261
-36.899117
-58.618340
-58.523579
-148.100113
-48.100204
-157.025009
-58.526035
-59.027340
-147.285706
-75.050003
-33.979095
-71.212524
-65.683167
-146.394150
57.067543
87.618141
42.734295
78.763924
48.108105
56.211975
48.262081
40.962658
-164.615234
-55.147514
-125.135368
-86.960793
-73.628731
-89.141579
-63.586449
-110.605324
-104.956573
-119.606056
-101.251541
-66.450226
-87.059883
-37.712345
-56.105145
-85.196098
-128.952927
-56.023247
-102.505196
-91.585243
-66.103134
-88.779900
-147.539352
-105.817574
-71.967148
-28.348402
-87.417366
-118.553032
-83.800041
-83.425278
-61.038071
-27.193233
-66.745148
-47.592274
-61.427902
-134.495773
-151.025681
-68.873627
-115.158104
-79.148041
-109.762474
-92.922943
-55.238083
-158.010010
-49.160267
-87.136116
-73.365822
-75.225090
-68.647125
-62.716610
-110.149437
-99.132118
-66.769066
-160.514450
-129.108215
-58.011360
-62.225506
-68.392181
-68.971519
-58.995399
-92.406563
-58.665077
-58.993664
-99.667366
-153.051041
-130.138123
-75.922478
-59.270760
-110.671516
-61.763477
-60.231350
-81.772369
-84.118393
-121.114876
-74.342407
-158.984940
-42.503517
-135.441071
-63.139385
-50.991112
-124.957375
-98.274391
-54.511261
-50.488304
-108.472343
-44.474457
-134.212204
-105.992142
-54.524754
-67.483177
-63.467564
-65.656464
-59.415199
-112.093018
-89.637314
-71.701012
-62.167503
-98.164032
-56.726395
-78.377548
-104.447838
-65.628105
-159.126144
-155.874969
-122.241936
-64.130333
-121.046257
-91.463928
-61.860493
-125.885353
-63.944576
-154.029907
-65.589531
-65.853149
-90.492172
-72.681664
-64.257500
-36.210014
-94.817711
-108.400345
74.872887
72.828041
74.310272
-78.500244
-71.255127
-81.977737
-85.422188
-47.685589
-71.265358
-45.522751
-77.324829
-114.957924
-48.347618
-59.623978
-62.562267
-124.246315
-62.476585
-55.213963
-68.536598
-54.430893
-78.776352
-84.589577
-62.556538
-60.745102
-110.124275
-55.026737
-69.162148
-52.244816
-63.559265
-127.968452
-54.355370
-77.711464
-56.716087
-107.862160
155.490891
-43.503704
-126.010345
-47.260620
-69.198067
-109.143311
67.047035
51.795273
39.539310
47.129501
58.742889
28.075735
51.293221
64.446960
48.370781
68.816071
60.669876
66.843681
54.930099
72.843758
63.607349
41.163025
67.180000
59.929031
72.874321
67.542641
-124.498810
-112.242920
-109.347939
-65.569550
-108.760635
-59.214848
-61.877575
-61.124889
-140.877914
-59.078796
-95.266251
-48.994091
-58.443485
-86.673454
-65.614670
-98.063492
-76.997398
-133.122345
-66.391685
-111.550987
-179.733856
-140.897202
-64.077087
-112.655670
-57.558964
-60.760593
-76.186996
-58.228310
-68.867485
-64.344246
-53.272476
-83.684158
-61.035366
-160.821762
-76.325829
-64.393364
-85.615311
-142.738297
-92.814217
-87.798088
-117.956429
-81.599770
-80.367165
-59.114746
-79.660332
-57.083778
-55.305954
-95.606850
-63.094517
-160.213821
-70.358139
-158.291321
-107.951385
-150.414948
-82.642570
-51.087143
-127.305237
-59.939606
-59.350147
-64.366089
-35.265083
-59.021969
-58.601032
-87.016869
-126.552795
-67.717186
-61.460949
-53.026310
-61.645027
-68.931099
-68.860710
-115.125824
-52.457680
-133.959244
-58.030384
-64.748917
-75.665833
-114.002037
-120.612007
-65.133934
-109.336723
-79.613609
-139.596390
-62.861000
-63.623989
-155.567871
-65.511864
-70.705093
-57.005390
-85.644302
-87.653168
-162.023804
-99.387268
-84.117577
-99.649185
-74.680725
-111.551109
-70.212227
-64.232178
-65.157127
-46.172646
-71.118385
-59.320984
-75.680527
-154.163055
-60.838070
-48.505299
-58.900230
-66.460693
-80.499535
-116.513062
-73.839531
-93.197411
-79.144104
-38.532799
-102.779343
-114.508827
-54.215397
-105.555771
-112.236137
-57.255169
-108.586243
-160.070374
-41.409473
-50.047440
-68.573196
-67.943428
-75.025345
-69.503647
-94.264420
-72.967438
-104.883255
-163.209244
-54.712242
-130.995651
-95.562210
-70.194626
-83.239746
-63.828934
-29.292849
-71.156479
-49.686954
-70.909050
-56.403294
-63.693626
-136.743622
-86.369919
-75.347931
-176.651733
-42.054008
-55.808857
-100.588112
-79.234276
-32.135048
-71.471275
-51.482822
-26.347551
-73.639244
-57.087318
-74.763870
-48.369019
-49.665112
-159.945145
-64.497810
-131.228851
-58.947693
-152.883224
-87.533691
-141.199127
-61.326954
-108.222008
-79.765900
-53.514038
71.328224
72.043114
62.784695
62.096806
68.655533
-44.649002
-118.888863
-38.573288
-59.263508
-83.752434
-69.747017
-77.434639
-93.145554
-24.360813
-71.569611
-61.765781
-42.152393
-63.577110
-62.120499
-84.198631
-119.794952
-93.211006
-61.615692
-56.679848
-146.801941
-86.219788
-146.112488
-150.025421
-95.545120
-127.428062
-101.736809
-164.897858
-45.306778
-59.842350
-68.115929
-68.988770
-61.986580
-116.130363
-65.846886
-164.417801
-71.806114
-70.070084
-60.425484
-101.105423
-101.019363
-93.772018
-88.825562
-62.169941
-64.890190
-123.582321
-117.661942
-62.692337
-67.078407
-69.266846
-65.190590
-63.904476
-68.921738
-83.269028
-70.502342
-63.880692
-82.889214
-71.946678
-166.580063
-84.178246
-92.893784
-99.004204
-82.016869
-104.447571
-57.104084
-77.470276
-55.876163
-110.683716
-78.039787
-125.451591
-44.245628
-71.648514
-157.171509
-92.630569
-67.165825
-58.877838
-69.884239
-58.548367
-148.417145
-47.514153
-93.535614
-78.568954
-148.572266
-64.018509
-139.857376
-51.852715
-62.226967
-94.064766
-67.525139
-107.825737
-61.192619
-43.324692
-57.341763
-77.676392
-61.536007
-90.155769
-125.728340
-159.020401
-89.687683
-40.912403
-123.528694
-117.826111
177.496399
-114.567184
-74.234207
178.587769
-122.027390
95.177856
70.268272
50.419994
37.238354
64.540405
53.153282
61.672321
38.860458
64.247246
46.182240
47.334541
67.369324
67.149307
37.405884
52.132763
67.103340
59.300018
41.018227
48.938477
71.005524
75.657219
76.615364
56.504593
115.612297
-85.925438
-146.985855
-52.049019
-122.056946
-33.246288
-132.654800
-54.940704
-57.688770
-60.122616
-149.883942
-86.300095
-171.128647
-80.250671
-169.859848
-114.349670
-70.420532
-63.561615
-72.211952
-100.236191
-81.562920
-122.421875
-73.331230
-84.861938
-67.440544
-91.398308
-61.424290
-87.099335
-100.600807
-48.164558
-62.067032
-112.787048
-95.829590
-139.301926
-167.914841
-101.492973
-62.278427
-100.312370
-57.343765
-93.040085
-58.620941
-63.729820
67.969925
59.756523
-63.869541
-160.458572
-44.801991
-64.012909
-55.894367
-84.563690
-106.532021
-135.324402
-121.108971
-155.779251
-89.932999
-100.761528
-159.253662
-95.467728
-57.077221
-69.195839
-111.838524
-72.243309
-87.783585
-114.521492
-98.155960
-98.321976
-46.832890
-81.414207
-47.593075
-46.207409
-68.199860
-56.062405
-72.642845
-80.006485
-54.574402
-68.925972
-78.473785
-64.734367
-159.445908
-141.046555
-123.846893
-73.795616
-86.997803
-66.663597
-104.482903
-60.393555
-81.238556
-53.194813
-68.257393
-60.698002
-150.059052
-76.083809
-62.223900
-80.844658
-83.339836
-65.803375
-42.232559
-128.542053
-159.842010
-160.027222
-92.057335
-62.266037
-51.831085
-57.985340
-54.801727
-59.301311
-82.125702
-103.063171
-67.531982
-85.555809
-65.906090
-96.488800
-78.578598
-43.027073
-85.793564
-55.352730
-43.472500
-78.568390
-93.132919
-74.697021
-127.722778
-59.948219
-100.869263
-63.315010
-66.788704
-116.618454
-62.110020
-102.001160
-124.398819
-64.874268
-69.906395
-71.701347
-67.831421
-86.435287
-36.299194
-37.649303
-97.344574
-166.366837
-55.172523
-55.075066
-75.530075
-126.510147
-75.268684
-53.748611
-68.240753
-116.204803
-60.080582
-60.900661
-76.619850
-97.004700
-149.725800
-70.788063
-81.841309
-89.601936
-118.312393
-81.834267
-41.505600
-102.969048
-112.266701
-101.547440
-101.308388
-87.988808
-151.598953
-88.946304
-93.989998
-138.417755
-97.619827
-81.394318
-60.446106
-66.936134
-152.879883
-89.745361
-84.425461
-62.748856
-85.548904
-65.920059
-69.811630
-65.813309
-53.144966
-67.296318
-136.655960
-40.805298
-57.644123
-80.064598
-79.766479
-78.046356
-59.613152
-65.756454
-73.797997
-75.944832
-58.250847
-68.994934
-91.757416
-168.508209
-82.426735
-69.406593
-176.311707
-52.049835
-59.458118
-52.676556
-137.213211
-174.182358
-64.360291
-87.660721
-62.938755
-99.626633
-83.224594
-69.384285
-56.422890
-122.639854
-57.746635
-155.353455
-79.844826
-61.453285
-85.963760
-52.603779
-39.304337
-148.839386
-69.765976
-47.933392
-63.088242
-100.384201
-164.998993
-96.856224
-114.150169
-86.826599
-56.604095
-75.658630
-114.465088
-65.333321
-77.169609
-102.505852
-145.858536
-83.365456
-81.237839
-61.351898
-106.033913
-121.136185
-112.076912
-63.990692
-63.661190
-167.105988
-91.924728
-67.682907
-71.341545
-27.983368
-99.537766
-66.824104
-65.274307
-74.655930
-75.501472
-83.401733
-49.406544
-58.051167
-143.229874
-140.237183
-66.897385
-80.757729
-122.748558
-70.174599
-71.561852
-66.022736
-75.284721
-64.718361
-78.781265
-138.834335
-77.359596
-61.445934
-59.241238
-103.448311
-82.932205
-69.195267
-162.774307
-62.009850
-55.896420
-17.244192
-75.837311
-79.033730
-84.272278
-159.208771
-107.684860
-140.160416
-46.190338
-58.585884
-145.140182
-147.270370
-84.776955
-116.296188
-65.018585
-66.143150
-107.991913
-95.186218
-108.638908
-95.231903
-87.255928
-150.520660
-51.003124
-77.197884
-37.391258
-83.323494
-103.213364
-136.234604
-51.195866
-66.548309
-118.610245
-149.433304
-162.879990
-98.411781
-78.046280
-57.604656
-44.959454
-64.547180
-63.921932
-69.989693
-66.828003
-63.949890
-107.351715
-70.409340
-63.201622
-65.303360
-63.818081
-118.808296
-76.827194
-57.072201
-85.464691
-100.616211
-63.979115
-61.089005
-29.667173
-53.804478
-52.184055
-76.436798
-60.004936
-56.096714
-112.033630
-93.205971
-51.878803
-63.419395
-111.422401
-32.978271
-80.681465
-89.517380
-111.337029
-80.087334
-57.753674
-56.548367
-36.701473
-108.438934
-111.937317
-66.846680
-101.409706
-49.810677
-85.972183
-73.555855
-79.150131
-101.858910
-126.745972
-85.851105
-104.370682
-91.472252
-83.572975
-35.565483
-74.566414
-73.273003
-68.631699
-53.251698
-60.258343
-142.524597
-58.703766
-57.450584
-105.533981
-90.124443
-63.358566
-156.668518
-163.020935
-69.941696
-71.735100
-54.588619
-114.849709
-81.663170
-52.144241
-144.328781
-107.547989
-57.105286
-148.386337
-92.745575
-96.617844
-107.035004
-97.674599
-85.614471
-154.287415
-66.856773
-60.030243
-159.315430
-71.546936
-77.466919
-58.391518
-28.540728
-98.496498
-66.854507
-59.828384
-64.273529
-112.613998
-150.299530
-141.587204
-106.704521
-159.050568
-97.482857
-66.602234
-98.672142
-81.025551
-55.090202
-28.427460
-101.665627
-68.594559
-52.469276
-56.557667
-51.332870
-63.370644
-62.753754
-32.669865
-59.252544
-72.518425
-107.148506
-94.808418
-61.625172
-116.031357
-70.128311
-74.904327
-53.357475
-76.359558
-77.405579
-64.831993
-159.318436
-64.718063
-66.263626
-62.980488
-68.204529
-50.513031
-54.031761
-71.535301
-71.378265
-63.441315
-74.102249
-84.153282
-90.946274
-63.345806
-83.763542
-91.552582
-71.981560
-71.445389
-81.490669
-68.661049
-152.079361
-54.564003
-56.957180
-162.352249
-79.043114
-75.561058
-62.940136
-87.325294
-30.326824
-125.680885
-88.431389
-49.847408
-27.627193
-96.478096
-87.771721
-99.382195
-137.568268
-72.308968
-50.330082
-171.025879
-151.737427
-83.922615
-115.796600
-114.869087
-120.787285
-55.089504
-63.215359
-68.694077
-60.952999
-55.301582
-118.154564
-71.141159
-61.088261
-71.378288
-58.094532
-83.100014
-91.184746
-99.583015
-143.164001
-122.265724
-49.347275
-99.765671
-117.913727
-58.704647
-60.702339
-63.189941
-128.662811
-167.369843
-100.009605
-65.831100
-54.777927
-54.667854
-23.862688
-61.851696
-62.429832
-131.956467
-139.129059
-87.434715
-73.542442
-66.570862
-123.102791
-95.379250
-61.346256
-57.386379
-76.437943
-117.481445
-136.634750
-120.335617
-64.005272
-93.298233
-73.679352
-80.094971
-56.368328
-53.079311
-72.230461
-120.548653
-167.616211
-77.505829
-45.891712
-61.897636
-144.711868
-61.380852
-69.456924
-159.225250
-72.742134
-63.992031
-115.980347
-79.983994
-59.087997
-41.334866
-112.656639
-58.757526
-76.048500
-153.633453
-79.991158
-82.465889
-125.044449
-87.466553
-73.487251
-80.327362
-138.676498
-78.177513
-72.558868
-61.551105
-51.686790
-107.521027
-110.737839
-86.563118
-100.007065
-55.209457
-61.927807
-129.241455
-149.401550
-55.531563
-82.832741
-99.839554
-138.840988
-104.876938
-76.685555
-88.792229
-74.061569
-65.701172
-107.176147
-117.523888
-85.392311
-70.689560
-135.044342
-67.289917
-68.804741
-122.692772
-64.337570
-72.127357
-146.020782
-93.024307
-55.145721
-66.727875
-69.511292
-157.755402
-101.538177
-63.795315
-159.132477
-124.930191
-91.730736
-86.009949
-83.644310
-77.778702
-81.931694
-98.853241
-141.169128
-74.545494
-91.295906
-88.476791
-62.345860
-142.699799
-120.018753
-73.241646
-82.581528
-106.668030
-84.844315
-93.207420
-159.233231
-66.925179
-57.335064
-60.968819
-89.935341
-75.581299
-63.061127
-57.255318
-61.875679
-78.382515
-83.269211
-66.687767
-70.374214
-69.143951
-46.106728
-142.111450
-59.633595
-61.833359
-61.154369
-42.906742
-61.432896
-101.828651
-68.063995
-126.951286
-112.082764
-122.753044
-73.895882
-105.709564
-103.844276
-134.635620
-66.999649
-77.614929
-77.424469
-44.633907
-82.624016
-49.790691
-59.694626
-52.032059
-58.946587
-59.418011
-63.014610
-152.762024
-76.031891
-68.713531
-48.439369
-72.813583
-88.844940
-65.269432
-45.057003
-27.272177
-114.860336
-60.894951
-78.770737
-87.808014
-71.332771
-83.684990
-103.289268
-58.350960
-86.486191
-108.760780
-62.719788
-73.250488
-58.858101
-27.525499
-65.884628
-69.934372
-74.546715
-161.757370
-83.414734
-64.449409
-49.371082
-50.940830
-52.032761
-85.580421
-94.792168
-71.427673
-81.903091
-67.947136
-76.647781
-62.753201
-81.966179
-154.742874
-72.965607
-40.907310
-101.207130
-61.846798
-58.894039
-93.729080
-112.009666
-65.786957
-83.995453
-52.410107
-54.586338
-56.788963
-99.618980
-78.709816
-98.709267
-55.064301
-117.668442
-54.712868
-64.439957
-68.901985
-170.197922
-68.324524
-70.091454
-63.938354
-32.638660
-34.318539
-55.368313
-109.963379
-60.856598
-73.733101
-79.773018
-133.870483
-51.021389
81.056747
44.005295
56.807255
48.422432
52.299938
77.183479
58.500183
80.645889
-69.939056
-70.281685
-111.534401
-107.265411
-65.236931
-51.976482
-151.508255
-105.336830
-60.726738
-59.105148
-122.623489
-159.146362
-63.558559
-140.961868
-52.877930
-82.582153
-156.835480
-110.808174
-92.037354
-145.997910
-98.567436
-56.662647
-81.420959
-28.008787
-55.046463
-50.334351
-66.053947
-65.705818
-111.023315
-60.663784
-87.684486
-55.583324
-121.310982
-68.362617
-72.414124
-142.862122
-43.355961
-49.922043
-65.051292
-66.952667
-160.296570
-168.690079
-133.866287
-167.359146
-31.433666
-49.771530
-51.630730
-69.735458
-157.556290
-89.734421
-45.195549
-82.719437
-109.278137
131.934631
-129.521942
-61.605297
-170.059662
-59.418095
-95.369888
-104.330208
-55.712814
-66.558876
-152.430054
-75.666222
-57.661484
-107.850998
-64.283768
-54.185440
-71.226128
-56.836681
-54.204823
-68.681633
-65.323128
-61.692062
-174.282028
-108.158730
-96.986397
-52.223194
-67.284149
-113.325851
-26.139931
-72.472252
-58.556526
-97.746979
-150.844772
-128.689972
-70.109810
-53.640800
-156.463364
-78.661140
-71.514481
-106.432442
-76.411728
-66.038010
-69.026329
-68.106506
-111.939186
-125.492073
-120.659904
-110.669868
-62.611301
-112.492317
-97.772820
-84.421898
-57.875317
-98.189293
-101.671616
61.337883
38.698250
49.946037
62.731392
62.102821
60.038761
62.622299
66.386093
-30.583147
-154.101501
-112.222641
-106.246368
-95.160095
-79.834274
-83.520432
-92.089478
-57.225067
-70.805565
-118.271545
-47.226574
-69.119339
-69.873062
-80.887451
-71.505196
-64.156532
-161.536255
-122.148094
-87.709663
-98.117691
-51.645527
-67.041405
-112.305565
-85.136963
-137.935410
-82.091301
-69.344978
-75.449883
-64.375137
-56.809113
-69.408722
-62.669666
-85.899452
-169.234924
-53.518654
-146.092361
-69.547371
-147.575348
-84.748421
-45.858154
-141.257828
-47.410648
-106.242661
-137.828751
-98.623322
-60.341507
-108.906548
-122.607628
-90.167221
-68.310669
-31.362854
-52.483109
-84.694031
-94.490311
-58.691525
-97.204155
-54.846451
-75.244499
-69.849472
-74.153831
-127.306755
-57.665611
-55.095245
-72.510422
-81.424347
-98.319260
-109.973831
-52.577526
-154.026871
-129.294052
-92.268623
-155.965973
-57.656593
-49.843689
-26.598938
-156.934998
-61.100273
-139.824066
-61.354740
-60.078667
-55.139286
-61.184715
-55.842083
-29.992432
-66.832733
-85.688873
14.293711
-109.892998
-127.297318
-52.797836
-177.150223
-56.124561
-80.473045
-93.911812
-129.682388
-85.781006
-63.503300
-111.222916
-62.408062
-101.575226
-72.328842
-77.668053
-91.679245
-104.877327
-152.709518
-94.610695
-110.266953
-62.882080
-64.387291
-58.825573
-91.528534
-101.958244
-67.055267
-79.163681
-71.130867
-55.559765
-156.858948
170.454849
-116.582008
-67.777061
-76.558975
-117.289078
-84.285904
-70.393951
-147.304276
-109.059456
-58.784626
-143.755173
-64.269508
-60.328026
-149.260712
-148.561066
-51.746174
-72.933151
-57.437965
-65.029480
-61.132839
-73.143768
-81.068375
-83.227806
-60.847160
-64.846016
-57.824535
-139.243591
-80.198547
-91.020615
-68.263161
-76.947403
-57.125355
-147.812393
-67.073387
-65.020340
-93.514603
-74.639847
-153.412445
-62.712559
-159.559540
-92.884048
-167.681656
-107.818222
-102.147156
-71.756073
-90.017693
-156.135971
-121.769318
-47.013241
-112.568779
-96.564987
-62.469692
-61.663628
-62.319408
-80.237686
89.090744
72.738457
76.105896
61.497360
43.710213
53.076538
52.203094
62.805668
85.975418
-35.767174
-79.372147
-150.967300
-115.916336
-52.960350
-78.828041
-78.014351
-65.463768
-153.375381
-62.289654
-66.310059
-88.471436
-75.711113
-50.750587
-63.695118
-149.413879
-122.732536
-71.479866
-77.438576
-102.605011
-120.149635
-73.169861
-91.061462
-48.663174
-78.764763
-63.860737
179.218384
-62.737503
-72.840439
-68.990540
-57.078510
-74.531830
-61.836124
-84.856300
-123.172951
-55.851852
-86.815796
-65.577942
-62.661110
-50.074467
-37.988186
-56.423840
-60.284832
-58.488922
-93.760109
-159.996796
-65.411217
-61.941711
-162.413223
-66.283188
-46.712517
-135.176712
-55.290565
-81.472527
-57.696785
-168.441208
-40.781017
-36.954319
-115.740242
-62.532879
-143.574860
-118.252563
-100.848694
-135.922607
-64.048309
-76.403046
-121.846222
-66.299271
-85.767998
-107.992081
-98.821976
-125.306519
-93.745529
-150.348877
-158.842926
-108.773964
-118.760239
-97.583145
-97.874283
-48.102718
-62.335739
-62.556580
-57.994854
-113.899261
49.248371
-71.000114
-62.114952
-95.944588
-64.962929
-50.984432
-78.865509
-38.659946
-86.014435
-52.537563
-69.485092
-78.573730
-63.179779
-63.250603
-50.482212
-106.885330
-85.567711
-50.222237
-73.661987
-55.573872
-93.607193
-75.535957
-165.289719
-53.264004
-57.225262
-94.744507
-92.779465
-98.479279
-75.720993
-55.991009
-49.740910
-132.730103
-34.130993
-55.610722
-151.582901
-60.709736
-63.582527
-117.078453
-150.693192
-43.024006
-51.514744
-76.798470
-55.689198
-61.229691
-77.562790
-58.661980
-58.374592
-100.771919
-104.791939
-152.710190
-58.294930
-114.085777
-62.391392
-53.937225
-117.131607
-61.566666
-61.698681
-95.941437
-80.119461
-58.563152
-57.472897
-64.232689
-59.888988
-62.386753
-109.952637
-85.236549
-65.106155
-144.339233
-85.673630
-106.540680
-90.202110
-100.990509
-112.359337
-59.031506
-65.695869
-54.903229
-164.978241
-80.476334
-100.622070
-62.370251
-84.977264
-59.495083
-62.454872
-98.171051
-36.342220
-75.605255
-61.051453
-50.886143
-121.479118
-78.040283
-102.293968
-55.410370
-63.921860
-125.936691
-125.665970
-120.673111
-50.979145
-114.076942
-142.437775
-65.571617
-61.371910
-54.059277
-52.980061
-56.844048
-60.153568
-134.719955
-66.303391
-78.689407
-59.490147
-87.412010
-145.823898
-56.481850
-81.694542
-135.099289
-91.690742
-83.878281
-76.990570
-57.384659
-95.339661
-111.789856
-77.482353
-73.585358
-88.610168
-75.941193
-78.089874
-152.262650
-138.398804
-52.870846
-65.689392
-64.230576
-46.736702
-66.299362
-74.805870
-149.478058
-158.045349
-69.870972
-68.554321
-93.316811
-156.116898
-118.893448
-63.130226
-121.128479
-81.829140
-59.606438
-56.857193
-52.842300
59.067104
62.434750
55.818085
44.809425
73.232819
40.260979
51.870575
-159.035797
-144.349823
-58.856159
-121.196663
-65.241615
-156.922058
-138.625412
-141.655212
-105.892464
-101.231133
-165.537094
-60.690762
-107.468552
-124.730789
-148.902649
-70.668076
-171.508560
-89.649109
-76.243935
-56.872372
-149.931244
-139.296204
-67.678886
60.895668
-129.754044
-151.810410
-54.615349
-59.729607
-59.925911
-75.331833
-97.994225
-47.884083
-154.235489
-54.374458
-78.541916
-82.288994
-60.191273
-100.879433
-83.683357
-89.228462
-136.758881
-143.329849
-85.158150
-130.777618
-65.803986
-63.098785
-69.979065
-66.745331
-142.194229
-51.217800
-72.672508
-54.863773
-83.094940
-55.194721
-64.921638
-57.704468
-60.311687
-59.469868
-62.963909
-103.634109
-61.113033
-72.455849
-49.053776
-110.583458
-132.105789
-111.200974
-69.105225
-89.666992
-54.142883
-114.166832
-69.501389
-42.400036
-77.700577
-131.955872
-114.222420
-67.047882
-142.818436
-91.531647
-67.390892
-91.796036
173.007080
-70.489212
-24.513071
-53.141319
-79.607666
-66.402000
-44.440292
-98.338676
-140.576050
-55.307991
-112.676384
-62.320869
-155.683884
-146.305542
-86.022545
-55.247326
-94.871117
-119.883049
-70.557602
-86.356407
-61.716335
-49.344933
-71.738815
-126.302238
-72.651779
-53.833145
-79.899803
-93.833748
-69.793739
-157.091690
79.093193
81.224380
74.074623
-62.151638
-72.005379
-55.588146
-77.381355
-126.955353
-68.023293
-119.601212
-44.977772
-58.793266
-56.110001
-155.109909
-161.976318
-63.881798
-64.695343
-157.773788
-41.396664
-68.588181
-49.797771
-96.597862
-115.518517
-73.646645
-69.921455
-145.096634
-31.573435
-130.609161
-130.249741
-98.057114
-116.626595
-74.702431
-123.710457
-74.321419
-131.084518
-76.843300
-160.820602
174.902939
-85.104355
-58.530846
-57.635181
-121.342812
-59.745144
-68.556732
-34.442444
-67.238014
-80.303093
-83.233459
-59.544628
-105.856453
-92.857246
-84.650787
-57.292488
-160.746216
-123.168999
-84.481956
-59.578194
-74.502846
-97.630066
-134.209061
-109.197922
-57.479015
-57.908108
-123.764664
-67.331116
-66.490784
-71.269424
-90.023529
-63.759518
-65.328384
-64.535629
-103.128860
-55.002659
-70.201340
-107.725029
-55.341042
-96.647324
-86.654160
-105.604088
-114.495941
-68.488190
-66.096306
-92.245766
-98.941551
-66.418808
-79.888443
73.382507
72.673470
84.057854
-94.351936
-143.594696
-78.873352
-46.418324
-64.206886
-43.114513
-136.774734
-65.405624
-122.365807
-63.195705
-66.873940
-80.584335
-102.413010
-53.703709
-73.016563
-141.283112
-103.716133
-146.768204
-68.260811
-61.956280
-86.839630
-29.639074
-62.935375
-156.494781
-140.065994
-53.696594
-62.216217
-123.779770
-76.695290
-66.115448
-78.460983
-76.814995
-150.107635
-77.495987
-57.895733
-94.320862
