# Supplementary material for: Comment on 'Valid molecular dynamics simulations of human hemoglobin require a surprisingly large box size'
Source: eLife. 2019 Jun 20;8:e44718. doi: 10.7554/eLife.44718 (PMC6586461; doi:10.7554/eLife.44718)
Supplement: Figure 3—source data 1. — The zip archive contains a README file describing which source files correspond to the different panels. [file elife-44718-fig3-data1.zip › figure3/panel_B/box1/phi7.dat]

-156.607101
-138.951324
-146.491943
-118.455093
-150.574478
-70.746513
-139.272720
-58.745163
-50.034946
-125.853165
-101.141548
-70.254440
-51.249012
-60.565403
-59.649139
-65.066841
-54.642639
-80.160896
-57.674934
-69.303314
-57.234688
-155.124878
-93.777122
-63.804699
-66.743065
-56.978775
-65.426498
-59.835472
-71.268799
-37.999668
-63.347057
-128.431778
-63.129494
-108.798248
-96.841057
-113.237854
-89.160599
-109.358452
-103.039207
-98.487328
-60.635105
-116.830765
-49.514477
-63.628742
-92.721367
-85.598083
-78.078041
-63.507614
-101.048958
-39.678249
-158.574203
-33.710209
-61.705894
-70.409111
-85.320190
-92.898872
-112.686775
-69.944366
-112.370392
-74.002899
-31.138527
-57.105270
-50.905781
-77.457367
-50.961937
-68.615913
-87.561447
-61.283432
-40.277733
-131.624466
-62.014301
-63.502697
-112.668961
-109.674599
-63.735374
-69.013565
-50.394436
-151.792450
-53.798260
-70.993683
-154.316284
-63.336414
-69.446983
-67.221214
-64.811768
-57.723320
-110.826790
-76.643822
-88.187187
-68.842812
-75.751175
-54.369186
-143.235565
-162.258423
-69.366592
-67.201759
-105.881668
-56.960701
-162.244247
-137.422165
-105.393867
-67.974648
-57.362125
-66.273224
-84.439705
-91.675232
-58.534405
-57.615219
-141.384857
-114.279526
-143.517776
-120.150810
-84.102600
-59.331711
-115.691948
-74.329277
-106.402443
-104.171272
-128.463303
-118.619263
-118.082817
-124.103195
-94.142746
-86.109634
-56.402687
-89.760071
-96.301376
-100.824471
-99.604820
-108.902779
-66.940285
-61.965603
-95.800941
-103.440941
-119.828682
-71.799072
-82.379532
-119.033249
-60.503315
-60.956280
-102.829880
-66.673752
-124.178764
-116.528496
-113.817146
-105.621040
-133.520340
-120.423004
-43.786751
-162.104645
-47.536537
-112.537651
-29.922497
-68.808235
-81.124420
-103.757896
-58.302376
-102.905251
-77.450027
-128.046997
-83.359268
-82.602158
-55.690964
-82.775391
-85.068443
-77.058228
-51.165764
-71.930206
-74.042839
-56.482540
-144.823669
-59.590065
-136.568939
-131.632385
-76.579941
-111.007759
-66.645988
-77.895798
-105.243523
-159.358780
-134.112335
-142.958511
-89.577370
-72.023514
-111.921539
-94.272850
-91.372307
-83.295921
-135.567291
-91.565567
-75.138702
-105.109612
-111.433304
-79.756828
-101.930283
-39.265179
-107.652618
-111.660789
-82.092773
-119.272499
-65.193649
-54.853062
-50.779682
-102.639175
-72.293976
-113.493729
-108.342941
-125.974243
-63.345745
-80.480034
-51.026543
-151.756851
-49.341988
-71.161934
-96.346184
-126.396820
-88.209702
-50.398132
-137.922592
-108.170563
-139.792923
-64.617088
-53.277695
-95.757912
-107.334084
-93.670418
-65.093185
-52.324993
-113.166008
-49.890419
-74.235260
-64.400200
-46.927399
-52.815113
-57.976124
-79.506950
-52.466751
-64.342224
-97.611031
-142.969681
-64.121780
-149.714844
-65.297577
-135.273697
-130.788834
-149.097610
-70.545250
-58.717617
-57.768356
-80.372581
-93.259811
-61.884090
-53.306679
-71.940643
-156.995712
-64.783081
-61.582199
-75.029411
-66.895332
-57.663418
-77.204163
-64.780350
-48.632599
-65.787430
-156.860703
-43.595890
-129.216415
-28.501326
-72.788734
-84.025246
-63.100803
-129.111664
-144.693588
-34.203487
-70.876060
-68.622452
-18.481552
-76.059799
-156.722809
-64.402527
-53.538464
-96.946426
-127.326576
-98.364639
-68.439865
-112.321060
-101.916779
-106.036453
-61.974880
-106.042763
-98.317825
-82.474464
-132.546112
-161.582138
-90.546021
-153.385986
-67.447487
-31.635611
-138.373169
-104.508698
-66.346268
-60.982307
-75.923248
-157.279495
-50.503876
-61.229309
-72.522697
-134.300980
-63.841339
-148.755630
-56.705647
173.167740
-91.601906
-56.975636
-52.549461
-84.805374
-82.070335
-71.457077
-129.613434
-136.450974
-61.084229
-168.610962
-148.492783
-76.548332
-67.183586
-110.593941
-62.557953
-35.242340
-46.484493
-110.500130
-139.664062
-143.097580
-51.538914
-67.410904
-133.655426
-64.148132
-56.995255
-121.752571
-66.854370
-74.934654
-109.777550
-115.008919
-57.160587
-61.741062
-64.218224
-173.965012
-29.312668
-61.457371
-59.569805
-70.160461
-82.488319
-141.257187
-55.146122
-93.973526
-71.666878
-121.565338
-71.835732
-68.213760
-158.906616
-77.354836
-65.515045
-88.563400
-61.537418
-68.906525
-116.369270
-60.294682
-59.367714
-61.210499
70.709801
59.874104
47.653137
49.739380
66.525276
72.831932
-79.207375
-126.577797
-120.614029
-59.470482
-63.009754
-96.206726
-92.677734
-149.460892
-102.118843
-66.374519
-99.475334
-168.403397
-125.049721
-122.026215
-93.702477
-96.455391
-120.856422
-70.434761
-70.747932
-70.711571
-64.734436
-138.873199
-69.651451
-79.788750
-98.236290
-70.610931
-141.287064
-122.222954
-95.992729
-122.909470
-112.910927
-60.770874
-144.499466
-72.052040
-59.597080
-124.207336
-77.960510
-51.799599
58.623871
84.635345
74.114059
-34.835133
-54.489094
-63.866444
-53.042534
-35.719215
-62.744164
-66.046913
-41.240635
-69.379601
-84.452728
-41.689987
-85.871185
-34.245251
-62.476845
-65.732704
-60.708466
-155.488052
-57.832214
-65.491585
-48.999359
-110.408730
-79.947922
-67.882149
-32.090443
-50.074261
-64.732712
-79.508072
-74.917274
-64.397362
-53.994213
-56.987865
-66.121407
-62.316757
-80.145744
-124.699577
-86.501854
-85.317390
-129.380127
-140.461578
-111.405670
-59.538906
-24.928076
-120.030869
-38.489227
-80.795494
-78.907936
-68.785599
-69.682732
-35.700729
-50.994522
-106.660767
42.946152
63.410496
38.287075
57.597343
38.652977
43.376888
35.212967
62.431725
71.610771
42.507877
-111.863464
-78.553009
-130.078445
-64.550560
-147.461914
-129.285263
-65.529366
-73.906311
-137.364120
-170.405624
-85.425140
-54.988628
-89.455940
-96.741150
-46.328808
-56.220524
-117.254288
-84.457634
-75.365845
-151.506210
-33.634193
-52.569683
-89.442780
-60.786278
-129.362137
-75.184708
-105.187828
-113.058495
-91.857635
-59.131607
-50.193985
-76.792099
-41.228523
-27.950169
-110.669296
-138.304214
-160.644836
-76.872528
-115.190071
-82.362541
-62.964149
-154.874893
-70.025169
-11.088055
-67.265419
-56.140778
-62.868294
-144.564026
-101.315247
-70.660965
-66.061676
-87.312698
-51.351376
-63.457752
-64.738800
-56.344456
-96.847099
-95.349792
-71.667786
-141.608521
-98.647972
-64.810638
-55.623642
-65.810074
-63.543282
-53.340725
-35.266411
-115.837799
-111.720825
-47.660458
-89.642311
-61.904427
-58.259563
-165.690994
-140.560425
-119.068672
-103.410805
-79.697479
-64.865112
-75.981926
-129.311859
-97.748825
-97.912941
-93.839027
-108.586967
-148.096695
-67.432106
-86.177689
-140.685303
-158.869202
-75.243202
-46.916241
-54.526173
-71.560585
-77.639328
-62.000629
-53.614750
-51.529621
-98.348206
-111.777863
-146.279510
-62.355198
-123.445702
-53.135101
-53.041759
-81.670357
-155.177826
-156.806870
-64.246948
-86.386490
-44.173660
-47.631100
-132.381165
-151.237396
-63.738091
-77.769104
57.235447
54.476822
63.979649
56.965843
66.003082
51.408279
68.056572
62.245506
49.006371
32.768970
60.137611
61.297119
48.593021
55.279354
60.657631
47.209259
-94.640755
-138.835770
-108.672012
-62.246227
-56.014240
-96.470200
-90.334602
-75.342232
-38.304359
-44.838394
-55.996231
-65.094940
-78.515419
-84.235191
-39.714035
-121.263374
-115.090569
-113.055069
-78.022324
-65.407928
-159.345169
-54.492161
-66.307816
-77.004669
-85.873131
-133.969803
-153.138184
-62.798790
-57.362782
-89.923981
-113.423721
-69.564758
-67.915260
-59.008869
-65.851540
-58.259590
-93.216904
-82.348724
-58.459080
-51.616043
-64.456245
-24.151001
-156.836807
-66.439598
-69.695213
-30.228189
-61.494854
-147.812256
-50.760231
-43.450859
-116.489906
-27.184849
-113.194038
-115.679878
-96.650246
-135.178665
-58.395512
-62.816551
-138.578613
-68.128616
-60.804859
-46.401627
-121.507774
-93.109215
-62.332016
-75.801666
-59.894123
-35.975147
-50.258751
-67.879837
-56.323166
-60.887020
-136.567490
-74.817482
-63.466892
-105.894409
-151.834946
-72.784012
-44.405113
-86.347008
-141.728165
-108.876816
-67.459610
-91.311386
-79.969482
-51.105556
-99.667526
-53.105583
-56.034588
-48.377491
-52.459824
-124.879143
-85.987061
-81.489708
-49.647205
-178.258972
-145.701065
-74.422546
-72.336113
-59.800995
-130.641922
-136.194641
-53.879387
-45.743362
-59.416100
-140.589767
-142.974075
-32.570496
-65.054443
-109.743752
-107.265862
-83.983002
-109.055328
-61.378700
-107.249527
-156.472961
-54.445152
-75.185394
-29.751175
-50.849136
-111.698860
-59.569729
-57.775200
-98.984581
-133.149734
-25.795223
-61.276451
-50.582207
-148.480820
-58.899197
-65.756828
-58.185680
-107.779099
-30.355892
-133.417999
-123.344437
-40.668270
-93.164551
-77.273842
-141.101410
-73.004601
-75.869972
-63.994278
-66.814270
-131.089111
-70.654549
-143.292313
65.956482
79.711609
61.100521
91.871437
62.152725
52.747856
65.776245
38.110233
51.523087
50.009125
88.276871
51.778881
43.009590
49.785080
90.472244
-54.679413
-65.412086
-65.954506
-48.156227
-48.170776
-62.547363
-96.314003
-55.494141
-72.627098
-159.376572
-31.248955
-68.486496
-129.186157
-91.117058
-50.368404
-56.507446
-51.325821
-135.324265
-63.880333
-76.481773
-163.451157
-69.232246
-121.250740
-102.715340
-106.514885
-66.984497
-162.289993
-139.152618
-81.145500
-77.775642
-64.553986
-71.650810
-56.687382
-96.888626
-84.378792
-121.077446
-88.333099
-135.314926
-54.787933
-72.203728
-77.879570
-61.939022
-83.628532
-54.375454
-88.118034
-31.674198
-48.816444
-58.345924
-128.354797
-51.142509
-61.939915
-76.702728
-74.302834
-68.712669
-83.817223
-91.890488
-151.396988
-117.839844
-74.254723
-101.261658
-68.608353
-66.646385
-64.931213
-164.125900
-103.826424
-129.573212
-67.543777
-66.931831
-39.992485
-36.854752
-58.392506
-69.605103
-146.898941
-80.119423
-48.818565
-157.819870
-27.842491
-81.072372
-50.485470
-98.201675
-151.763931
-60.294632
-82.277344
-52.194252
-132.635681
-30.637533
-74.608337
-61.417740
-74.319000
-77.340706
-46.226467
-74.718048
-84.353806
-118.489075
-64.284813
-83.862358
-38.037907
-138.466309
-56.806927
-66.489853
-172.308777
-56.005882
-56.998432
-57.698833
-66.113388
-83.507607
-56.418438
-63.075558
-67.214020
-164.560883
-164.999084
-30.692406
-55.649712
-64.995857
-68.090355
-75.822578
-116.039223
-68.145287
-92.767036
-55.268284
-75.520988
-121.280708
-148.978806
-66.746849
-60.272469
-71.186089
-60.780933
-56.161053
-69.220451
-71.186562
-64.629913
-102.799301
-62.354004
-100.663589
-82.747208
-63.171745
-108.046951
-71.940659
-111.118469
-65.113663
-113.194931
-60.570572
-95.740631
-57.020199
-63.269241
-51.352325
-50.936615
-66.838272
-118.786133
-151.158493
53.763908
68.476151
40.864174
95.584435
64.908989
70.185287
-68.608894
-57.205338
-112.710434
-97.775002
-60.221722
-69.533318
-127.092667
-120.278862
-55.305885
-45.591919
-73.430702
167.908463
-54.941532
-163.140488
-163.505157
-63.835976
-61.489307
-65.302490
-72.971497
-69.309029
-63.124825
-115.821503
-69.024498
-97.290916
-53.394703
85.713585
85.155174
-90.664032
-92.343071
-95.931541
-73.369026
-159.467682
-72.328888
-64.521378
-18.743765
-82.193184
-63.998924
-55.349483
-43.259193
-56.772640
-57.274189
-55.684734
-75.209778
-110.355270
-106.591736
-70.473816
-53.661930
-54.498913
-67.402618
-65.183250
-62.464775
-94.830391
-146.024796
-124.531090
-54.350792
-120.571564
-78.971497
-103.137711
-152.341858
-152.987213
-47.916412
-65.358299
-96.247169
-112.394501
-78.621429
-67.540962
-59.837318
-53.038036
-75.296844
-57.397888
57.233257
54.629017
75.716362
-114.593903
-49.294617
-78.844765
-50.820160
-64.455322
-72.579010
-83.796051
-54.398487
-62.062935
-166.319809
-136.099930
-81.374214
-60.932968
-55.656906
-67.111092
-77.524162
-51.207397
-63.185474
-152.432541
-89.391876
-102.373367
-161.538757
-79.446678
-95.729622
-138.004532
-119.015892
-52.531208
-63.829540
-67.435616
-86.347328
-66.913940
-69.731491
-62.998436
-62.889935
-62.891449
-85.950935
-82.213028
-81.447189
-62.162922
-108.721092
-98.261353
-62.970387
-141.717239
-118.648674
-45.796135
-114.084244
-56.585075
-68.385170
-174.426056
-92.054169
-50.058289
-65.874763
-62.508270
-162.972626
-126.414757
-61.802555
-108.234695
-57.837090
-61.074463
-151.131882
-53.885525
-58.631844
-92.335304
-75.918121
-148.667450
-54.885189
-64.680138
-93.044266
-71.966301
-62.896851
-88.483810
-55.529945
-75.094742
-138.703232
-89.930847
-31.949051
-80.397423
-61.508430
-47.350460
-57.102390
-62.737530
-84.909019
-146.658173
-105.271782
-70.526192
-59.659508
-59.828014
-83.793930
-51.590069
-97.993935
-147.124649
-57.390354
-105.205963
-69.561874
-69.363037
-36.340668
-150.285172
-108.162407
-70.486145
-98.572395
-131.027863
-60.979038
-95.869324
-87.187256
-102.292641
-64.533142
-66.122597
-60.968739
-62.026810
-113.266144
-100.248344
-137.182678
-151.225311
-128.962875
-69.723549
-53.522213
-114.485367
-74.344933
-61.506779
-62.182121
-83.508591
-115.573341
-163.825851
-149.858871
-48.277416
-88.276909
-90.434502
-111.277428
-127.378716
-39.705441
-164.476700
-54.011700
-115.792877
169.227020
-93.427139
-94.037376
-75.177803
-78.325424
-81.491020
-91.554840
-105.038086
-57.372280
-66.712654
-163.502350
-100.124878
-80.446060
-27.363401
-140.006241
-114.176537
-43.469341
-63.797527
-60.306229
-64.069305
-130.931915
-72.246902
-141.900360
-73.058052
-56.615940
-139.664215
-106.867210
-138.082642
-163.096664
-65.909325
-48.668640
-68.962410
-63.253532
-26.352205
-134.992569
-65.962112
-145.677078
-153.663254
-82.397354
-136.688446
-56.283546
-155.814560
-90.173302
-142.580490
-157.833694
-44.882572
-86.191345
-61.360451
-70.582794
-157.934357
-88.573013
-70.258919
-49.915363
-131.955826
83.268059
60.815296
46.685066
52.123268
72.469666
68.323555
39.513901
79.325089
50.631767
52.608967
-47.028217
-83.838440
-130.802597
-72.021057
-70.765694
-71.550613
-62.133873
-163.933304
-69.122757
-88.623985
-62.551498
-161.458755
-92.853889
-39.595898
-111.322983
-70.046295
-96.400047
-79.930748
-84.730881
-49.895752
-101.776672
-122.713303
-51.275154
-84.206352
-66.056808
-112.221214
-54.178318
-160.596512
-115.055458
-92.120338
-82.431297
-70.133774
-153.757538
-59.363853
67.882721
78.123566
56.459839
58.077766
62.813278
-164.415543
-82.049706
-143.637177
-89.496162
-116.073906
-151.465698
-138.624481
-79.865837
-53.200638
-153.213776
-91.593674
-87.816719
-136.509476
-62.653870
-98.693710
-104.807968
-88.169075
-63.335045
-79.542686
-51.876804
80.952095
-65.574364
-92.713493
-52.905338
-54.703869
-67.960556
-135.827423
-95.605522
-82.442802
-68.832458
-117.124786
-55.387020
-171.807739
-61.148754
-148.894440
-111.090691
-144.013641
-61.061436
-81.492226
-88.566711
-108.278572
-68.385666
-99.261330
-80.071381
-67.944191
-60.302139
-102.162933
-145.709106
-74.845566
-73.287140
-102.038277
-67.769150
-69.663963
-159.347519
-91.505348
-124.064354
-86.883240
-113.833733
-59.281960
-70.938972
-79.315941
-121.747353
-171.713776
-90.257652
-86.978195
-60.632610
-65.093109
-81.090958
-121.752213
-90.138565
-53.899834
-84.593582
-141.996582
-59.160881
-140.590485
-51.324795
-118.796478
-46.235088
-70.805458
-64.769798
-111.820999
-165.697647
-112.601143
-82.212944
-95.863029
-149.080688
-86.891853
-48.674824
-103.804016
-59.946934
-135.900681
-68.792488
-145.269211
-79.011703
-137.234528
-153.082413
-68.038162
-95.963669
-122.199348
-150.093079
-114.427666
-117.903526
-92.754738
-52.520344
-84.842163
-77.291344
-65.901787
-74.328476
-53.700607
-54.201382
-55.847530
-146.589966
-112.674278
-31.765718
-72.543747
-39.053539
-23.161018
-59.446739
-57.240585
-69.768196
-59.099300
-98.480705
-95.407722
-49.291199
-60.898960
-85.483711
-153.700226
-69.068245
-38.601913
-64.530998
-61.329426
-92.458336
-69.074791
-137.347107
-81.952423
-55.660290
-59.611332
-59.531822
-66.886627
-75.888313
-146.748566
-74.977890
-88.107964
-82.233177
-77.001205
-159.409637
-72.354408
-86.285835
-73.959213
-63.159492
-52.298470
-118.127296
-61.700581
163.080475
-87.699524
-68.182877
-67.566948
-67.146667
-132.816284
-128.031967
-133.356171
-47.836346
-155.311401
-61.149559
-61.759495
-71.014732
-157.061188
-132.720322
-118.059311
-62.538662
-78.403030
-137.738617
-142.410782
-130.373032
-105.174500
-67.495461
-120.033318
-112.217392
-91.908394
-58.896111
-73.583656
-153.694077
-59.768368
-44.997658
-141.088470
-94.597305
-72.198494
-66.679596
-73.938766
-83.870621
-145.206497
-141.678482
-94.745056
-73.874962
-58.228745
-67.509026
-139.663040
-151.906067
-113.732178
-36.133202
-58.609352
-75.755219
-69.698952
-113.805824
-128.133087
-123.157074
-47.104740
-52.864902
-132.504868
-61.406601
-58.759296
-122.117905
-80.214157
-49.445099
-143.086807
-143.853928
-64.030334
-61.026260
-156.176086
-119.968033
-59.272179
-79.761032
-115.113678
-98.506691
-73.722137
-93.729942
-100.946587
-115.033249
-155.250549
-73.718857
-170.949860
-77.131783
-59.890656
-140.585449
-81.187408
-72.150871
-74.758736
-82.895546
-74.309288
-59.095074
-75.204056
-41.780472
-88.555984
-145.908279
-36.426136
-66.750931
-59.119423
-78.871063
-91.202957
-50.250336
-158.332184
-70.223183
-123.082245
-117.673836
-86.067520
-105.162506
-63.227673
-36.638294
-116.954651
-53.142799
-94.459320
-90.275139
-131.801483
44.666420
87.141678
64.768326
122.235794
48.288643
44.227291
35.742619
70.044983
52.527733
-63.492737
-136.465027
-56.030735
-152.390015
-67.197426
-62.711460
-68.714684
-63.581116
-60.505882
-88.605705
-63.794441
-59.392555
-98.187431
-40.455933
-77.231117
-113.496841
-95.478821
-28.211634
-95.146370
-55.626240
-59.228004
-75.789154
-86.580681
-147.727905
-62.189243
-140.726013
-132.767197
-88.043686
-155.152847
-63.155464
-85.948563
-128.429413
-144.145828
-73.573029
-125.740143
-68.176720
-84.716286
-37.282867
-51.569092
-57.930786
-51.076542
-117.364296
-60.043262
-76.722015
-99.708725
-56.333969
-64.609550
-105.163589
-114.112946
-92.401474
-64.020195
-65.060822
-75.039848
-103.791344
-121.940971
-56.110920
-148.622757
-61.025593
-66.551117
-68.078300
-55.386433
-44.760548
-64.932304
-146.380051
-59.275322
-71.192329
-69.576347
-74.396019
-157.740143
-161.494095
-78.562386
-133.740692
-104.543999
-67.326408
-111.181229
-87.896927
-55.033527
-86.769691
-113.911674
-72.911339
-66.335587
-62.150566
-132.921494
-63.768967
-73.461563
-147.910873
-87.386818
-59.529213
-80.869354
-64.106987
-133.900513
-44.495792
-143.695740
-70.061737
76.807716
-59.682526
-155.338593
-69.504326
-65.772652
-132.504547
-63.629951
-138.812103
-161.888519
-69.946693
-155.329575
-67.278900
-60.439888
-88.766312
-151.323654
-139.787689
-75.982513
-61.553116
-50.458492
-69.644463
-86.428032
-54.452763
-89.421875
-75.295280
-59.100067
-63.397301
-74.936882
-54.124523
-65.428658
-74.920181
-154.067062
-57.461189
-51.441566
-133.552048
-164.139648
-69.005249
-145.862076
-148.374130
-43.596710
-75.333679
-66.110313
-158.499390
-78.364807
-52.342106
-62.834118
-45.236557
-66.526917
-44.321877
-132.334885
-63.428215
-85.114182
-83.017998
-49.048470
-145.376083
-55.528610
-61.274033
-149.564362
-36.659058
-63.525051
-80.480476
-121.847046
-67.358910
-148.408569
-46.422653
-58.706997
-87.834579
-58.158894
-64.520081
-67.381821
-85.788826
-53.278439
-121.263771
-67.791756
-92.336548
-34.100159
-132.174973
-63.245880
-50.577461
-55.799427
-68.358910
-41.562256
-64.460190
-95.066612
-67.041145
-53.766899
-92.646049
-75.487473
-75.832436
-70.917519
-102.448280
-56.335239
-59.781479
-60.714832
-69.417831
-110.032715
-152.718246
-74.617462
-67.054436
-74.408424
-84.156502
-116.136665
-86.531494
-63.851105
-115.305580
-60.422691
-109.906067
-84.913055
-69.267281
-105.858757
-146.714401
-57.346264
-62.693703
-72.855110
-89.580566
-65.999443
-82.859886
-134.358887
-99.672081
-65.645401
-50.972393
-119.988770
-102.691528
-72.925026
-152.200150
-66.782372
-92.687141
-55.275669
-76.015167
-130.027710
-126.052032
-56.191700
-79.511650
-87.943733
-104.356873
-59.175774
-64.950714
-105.957664
-70.173828
-165.279190
-105.821396
-103.911926
-149.199509
-79.243271
-85.294304
-70.249718
-51.943295
-76.755264
-76.295815
-56.452946
-86.099258
-138.852875
-70.186852
-55.797916
-105.088066
-83.722389
-141.214218
-64.239197
-35.129204
-60.022907
-63.945751
-67.391083
-122.906487
-71.932434
-77.297668
-67.834450
-53.893944
-65.353203
-118.810204
-55.908604
-119.784584
-68.450813
-67.368202
-61.589779
-58.091602
-82.415154
-47.981281
-74.376137
-79.636383
-62.743698
-56.397446
-150.018646
-66.256981
-63.508099
-157.181732
-62.304436
-72.962906
-68.063095
-115.006012
-70.993149
-97.677261
-60.479012
-59.280750
-56.074188
-69.750198
-46.009617
-89.494713
-41.301407
-67.791397
-62.350533
-52.044640
-151.636856
-76.070625
-56.938351
-67.816620
-91.950218
-87.975800
-132.329483
-70.057518
62.393093
31.429588
55.478008
51.392723
53.235977
53.626881
54.132114
-136.166641
-64.566391
-71.270477
-60.050339
-70.715981
-135.079926
-123.575630
-65.439537
-64.405312
-93.005737
-61.017635
-102.349884
-44.463528
-167.253174
-79.304550
-68.806587
-58.193012
-155.470825
-87.161102
-123.656403
-137.657135
-93.502426
-61.986237
-60.971485
-101.951797
-58.277172
-97.842339
-100.759460
-60.458359
-111.842224
-99.067268
-114.809433
-117.496788
-139.650482
-69.350563
-97.302368
-67.338905
-65.170448
-74.259872
-65.645828
-98.712425
-109.370522
-102.968262
-66.981224
-53.677868
-77.157150
-60.611217
-69.910095
-109.369499
-142.165192
-119.339027
-107.534355
-94.045700
-76.587807
-55.870407
-60.032803
-54.336311
-67.766068
-36.336300
-69.256180
-39.879120
-44.565983
-133.665604
-86.536469
-116.600204
-31.935385
-61.702602
-70.832024
-110.339012
-122.086319
-57.681572
-111.927567
-75.725220
-85.412025
-152.377792
-62.275402
-78.469505
-59.445789
-65.418587
-60.063614
-111.184105
-18.096994
-50.382492
-78.579857
-134.878159
-84.873344
-82.495438
-79.054092
-53.362907
-142.659424
-61.653942
-38.341953
-81.785492
-38.706772
-136.513153
-60.513794
-75.130424
-71.840019
-82.287323
-55.605816
-65.317505
-56.714451
-161.023132
-53.455322
-70.125778
-91.735756
-71.775780
-63.692726
-65.234283
-129.884598
-86.130913
-66.561340
-152.847656
-133.298950
-56.298325
-61.125492
-87.263336
-60.473141
-55.411861
-49.063229
-164.313980
-66.288353
-88.246452
-88.696861
-56.436386
-72.154526
-55.053986
-57.586922
-143.639557
-89.246025
-62.096703
-85.492844
-101.995857
-59.498661
-109.936699
-84.866470
-94.068375
-158.952515
-94.129349
-150.579605
-49.180298
-43.837616
-66.694908
-62.883419
-90.537384
-156.038452
-71.796059
-38.295292
-55.460007
-74.449181
-127.648796
-122.327644
-73.555931
-57.920547
-45.237686
-77.388870
-66.060280
-76.180984
-47.728855
-60.424099
-72.233437
-56.638878
-118.094948
-56.516666
-57.476845
-58.623703
-104.171005
-79.989189
-69.200104
-61.811836
-103.603477
-100.355675
-60.738232
-89.493904
-54.080513
-91.189636
-63.380394
-143.645477
-58.952099
-81.296005
-36.089516
-38.759548
-75.611031
-150.019135
-71.637039
-78.560379
-64.886017
-65.560738
-71.845970
-132.709122
-160.413727
-54.835510
-131.596954
-117.200989
-54.391682
-64.251938
-50.181267
-47.456436
-153.445877
-63.460438
-41.124126
-56.053654
-133.605331
-78.297661
-98.296509
-125.048759
-107.749039
-88.948814
-84.600395
-58.341930
-66.091896
-72.650017
-56.848427
-72.790565
-75.604416
-62.608131
-57.494221
-54.749176
-57.898315
-81.898056
-54.241993
-51.167419
-161.658035
-55.014900
-157.190170
-93.154030
-65.382599
-56.560352
-60.794334
-37.398209
-89.199623
-98.253036
-66.289276
-54.179276
-90.030113
-86.866669
-80.388901
-59.619865
-29.274004
-129.840530
-65.317879
-103.004181
-110.543556
-137.222748
-81.743050
-111.349167
-110.593338
-104.376663
-67.594398
-113.617676
-65.221672
-78.053352
-46.541882
-58.169376
-44.090603
-42.958706
-36.198151
-64.503746
-123.340218
-80.330353
-55.294506
-76.359184
-141.274612
-55.906540
-53.242744
-39.863609
-95.467018
-167.563843
-61.288704
-85.250145
-54.616123
-55.264587
-115.561668
-54.685303
-63.344318
-138.913055
-106.315010
-121.516159
-78.413139
-118.032326
-63.844444
-67.458076
-150.796844
-152.273575
-87.639778
-82.814331
-63.644787
-54.669903
-102.335808
-64.119881
-62.036072
-63.362103
-98.403664
-82.574310
-135.761169
-45.313103
53.092575
73.940170
101.144463
57.015877
-72.293221
-51.450985
-59.290451
-155.502960
-86.686775
-68.884148
-128.096664
-82.433235
-68.598595
-56.260380
-90.891541
-96.816414
-82.761345
-99.307304
-89.901947
-94.988411
-148.156525
-146.609955
-157.482437
-59.312546
-67.460159
-118.096069
-87.187042
-110.906075
-140.990128
-80.830597
-105.791458
-70.490440
-61.931755
-81.460732
-64.033478
-82.896049
-78.836807
-60.652637
-66.305206
-55.551567
-118.046410
-75.818565
-91.090874
-85.797043
-111.819916
-79.885597
-105.201126
-87.420143
-102.288284
-86.829712
-133.572830
-136.036499
-98.323410
-73.479462
-66.062088
-169.603485
-60.745514
-47.267345
-118.637444
-80.043190
-112.859413
-83.194817
-154.367569
-67.656929
-56.238510
-56.821136
-112.674347
-55.655807
-73.446167
-79.372787
-70.061569
-56.575851
-29.823675
-74.427376
-55.071663
-67.890160
-65.134453
-74.280884
-104.254211
-94.842140
-57.587166
-80.238762
-128.497375
-45.414085
-73.333252
-127.859657
-87.311882
-106.793472
-61.315479
-60.981510
-59.475346
-150.330170
-71.511513
-117.763153
-43.520401
-78.336510
-35.571407
-138.900970
-65.963669
-90.293419
-92.159729
-90.294685
-69.758347
-85.294556
-68.023430
-77.327843
-141.826965
-59.697483
-113.538063
-125.027893
-62.754826
-107.397133
-111.633705
-109.695900
-119.084793
-97.955368
-114.677971
-116.005074
-47.197937
-57.646877
-166.298584
-115.629822
-115.870491
-160.515076
-67.564911
-68.891777
-131.689667
-65.374153
-71.027489
-117.112274
-134.612183
-109.778076
-77.604774
-69.736313
-44.504333
-163.513809
-105.399597
-82.252281
-98.903999
-90.369202
-63.663631
-138.082352
-70.218643
-105.916832
-61.109749
-112.599899
-58.783882
-106.650826
-111.952461
-86.886459
-74.053116
-56.447063
-66.897011
-80.462105
-66.779716
-77.025795
-77.593285
-64.299973
-61.137459
-109.450371
-71.824478
-65.231934
-100.962700
-65.331482
-95.493645
-79.849716
-142.225540
-91.637192
-136.622192
-60.926323
-44.256100
-89.947220
-56.853569
-55.727146
-61.170673
-141.869385
-81.584457
-117.863319
-143.068115
-156.754639
-88.355263
-160.899551
-77.984375
-55.276081
-53.346840
-74.899948
-62.264553
-86.944473
-76.053322
-87.605614
-57.908436
-50.520485
-64.155563
-80.267784
-56.808544
-55.383312
-67.703835
76.641655
42.078087
52.843910
62.179703
-63.090439
-71.021629
-55.449909
-119.113014
-131.570099
-119.565025
-173.621201
-108.283829
-68.754723
-59.240250
-171.076492
-62.400105
35.623131
75.708839
33.104073
62.320595
69.446198
-61.317986
-151.295258
-68.691360
-49.146667
-59.395924
-148.561340
-63.295769
-53.281769
-84.142838
-85.835274
-98.410187
-109.604637
-84.828003
-112.683868
-109.479195
-85.923668
-74.704147
-69.613213
-82.988815
-80.761414
-67.728828
-40.972549
-79.343063
-62.712593
-155.811447
-66.022079
-66.929123
-55.977421
-57.649906
-119.449959
-87.692802
-50.664917
-46.878548
-68.315315
-94.963554
-87.016930
-95.054100
-103.463005
-107.801865
-151.942078
-64.511497
-61.174831
-94.778290
-53.657951
-82.136505
92.036369
43.295689
57.316921
62.297081
41.867722
78.261818
37.490017
46.334480
60.551250
-68.825615
-67.943413
-65.930450
-61.323154
-17.119753
-54.128254
-45.968967
-67.377876
-75.042671
-116.751968
-62.310581
-105.899803
-41.568592
-94.080643
-126.293930
-62.029167
-57.711346
-63.645733
-60.097614
-68.048340
-61.766914
-63.724506
-56.276516
-95.524780
-118.464272
-75.125206
-158.661316
-86.355614
-150.304749
-124.472076
-53.245270
-119.030426
-36.010071
-23.722292
-52.631016
-76.601021
-158.968552
-158.450150
-132.471237
-140.822128
-53.311928
-93.871727
-90.988434
-132.820648
-54.560425
-60.873814
-92.302353
-126.744820
-132.999191
-79.170448
-116.713203
-31.567875
-71.470047
-147.196655
-150.453094
-68.938133
-143.067123
-163.787674
-68.391808
-70.179298
-157.350403
-54.600842
-58.946434
-62.120514
-65.045952
-70.504684
-64.568192
-147.808365
-119.103546
-102.412712
-151.340378
-82.341782
-55.240490
-78.724663
-79.607513
-63.129372
-50.113033
-71.507866
-45.795086
-151.608109
-46.103394
-72.342346
-76.463783
-62.573696
-90.386002
-69.597015
-81.851189
-91.354248
-132.041367
-70.735603
-60.532104
-62.389908
-68.785667
-168.363480
-71.335617
-47.646725
-156.193253
-60.636215
-59.372917
-64.080360
-103.965347
-97.429802
-57.043755
-82.074387
-56.978722
-55.444016
-71.792297
-125.738281
-69.589279
-65.411568
-60.054749
-69.177277
-66.752464
-120.662361
-61.709785
-38.684181
-67.526970
-94.118523
-59.218388
-41.892117
-107.447052
-109.559715
-102.521683
-63.235050
-162.877197
-135.873764
-90.780930
-58.027325
-153.727829
-60.662212
-93.781029
-104.307266
-63.605995
-88.636635
-53.021454
-112.148605
-101.224098
-150.196213
-62.806019
-62.791477
-70.218727
-92.636566
-60.706963
-121.019211
-60.758656
-74.310936
-54.340904
-107.701859
-97.395508
-28.013762
-61.119488
-129.704300
-82.964020
-52.848698
-63.226841
-48.924458
-59.690578
-98.214920
-68.664062
-32.863564
-126.484169
-64.252533
-151.850449
-118.234268
-59.289795
-76.462761
-108.994759
-46.036755
-139.376602
-101.233566
-58.509712
-59.908398
-53.168392
-60.747154
-93.460815
-62.366318
-60.555790
-148.605026
-55.372665
48.846039
59.056324
68.882950
58.716328
82.127892
89.730888
70.404678
80.799042
51.245926
69.974426
61.339455
-149.471512
-165.986603
-58.372383
-70.083260
-146.450211
-53.926083
-74.600403
-140.756149
-121.880898
-66.620377
-46.025150
-60.265842
-50.800014
-39.095860
-67.410515
-67.560219
-134.541367
-63.892838
-63.181034
-59.814079
-85.716209
-91.914871
-64.098061
-63.748432
-63.425816
-54.949127
-74.680916
-87.320480
-86.961731
-151.609497
-54.312729
-59.604073
-77.726837
-118.405602
-112.604797
-61.101009
-54.412514
-39.240471
-120.841446
-48.619133
-60.377708
-60.312355
-89.028847
-60.378731
-53.700462
-158.595093
-48.591320
-87.746796
-64.789909
-74.921089
-134.433716
-139.834366
-152.210571
-71.534706
-130.884277
-60.778381
-165.756287
-144.771042
-57.219875
-79.229073
-48.557449
-61.945019
-155.345657
-108.958054
-60.040829
-76.447021
-55.395767
-84.512932
-58.610779
-62.574413
-88.871857
-52.153866
-114.479973
-74.604454
-124.384201
-61.706310
-53.074253
-140.781158
-48.230968
-37.799717
-90.721596
-98.082802
-32.644733
-69.279892
-54.853016
-60.663872
-114.975761
-107.316254
-83.214241
-69.451363
-96.148621
-90.312561
-88.380486
-65.809525
-67.460442
-63.234810
-116.034050
-151.570312
-78.939552
-75.133018
-111.215363
-86.535149
-100.148354
-52.772404
-58.018047
-65.968155
-77.502747
-114.347710
-113.366013
-99.878944
-116.903275
-91.985306
-61.014648
-50.784142
-67.219994
-172.922226
-98.515320
-96.254395
-75.044075
-64.480263
-69.836479
-32.217579
-144.665161
-146.274689
-85.659729
-85.380737
-128.613525
-109.546028
-142.722321
-69.103195
-32.799446
-62.612831
-93.057091
-147.663300
-109.882103
-68.895035
-147.078003
-119.326851
-62.898975
-62.391331
-73.491890
-84.865631
-61.027702
-65.565018
-151.073853
-27.455622
-123.700836
-63.182396
-49.001163
-60.764957
-55.757210
-32.720482
-83.490288
-74.321159
-67.387276
-161.219681
-50.971706
-57.146309
-64.803841
-61.829876
-63.602459
-144.563400
-65.894508
-55.474174
-70.811958
-105.492020
-141.733841
-69.741135
-81.945808
-158.608643
-90.090118
-76.428139
-117.034409
-153.806351
-133.510025
-68.828339
-69.022606
-120.164307
-80.462563
-29.390955
-68.411156
-59.371273
-99.700050
-108.530067
-86.689735
-138.970337
-52.635040
-127.653183
-64.772842
-109.221077
-104.670319
-68.885269
-109.910255
-66.276039
-114.657051
-70.061417
-64.380966
-62.827934
-57.134415
-135.629410
-23.838230
-81.117874
-94.087791
-71.175629
-118.787376
-165.263031
-93.750107
-96.188629
-101.353455
-86.076439
-66.320885
-58.553482
62.354431
19.802458
44.514763
-71.119888
-37.791119
-68.746468
-66.298080
-70.380470
-68.083023
-174.128265
-90.294777
-73.501869
-58.383011
-122.101921
-70.159454
-133.607407
-49.248241
-71.246391
-59.762856
-63.305264
-60.872295
-64.689430
-74.578163
-62.991817
-81.730774
-67.238625
-65.900978
-78.803940
-53.461079
-43.120350
-66.341812
-69.466736
-52.444435
-73.716507
-133.201187
-60.719601
-144.939407
-65.770912
-57.854397
-48.131790
-72.765388
-69.348518
-68.462715
-125.419724
-64.265106
-150.071701
-133.135056
-101.299736
-157.045227
-87.090248
-145.587021
-61.736603
-149.841888
-152.635529
-58.283203
-138.580399
-74.409103
-142.441299
-60.338654
-53.336105
-94.647957
-69.437515
-102.602989
-72.067261
-103.247871
-67.664062
-146.685806
-147.073914
-124.090393
-135.951385
-88.889809
-78.416451
-120.615150
-95.017342
-45.794006
-63.916454
-56.208549
-101.009407
-67.233070
-154.331345
-65.346046
-148.847183
-59.322144
-74.359238
-64.472176
-75.386284
-110.190048
-119.563408
-70.077217
-90.986298
-97.231453
-83.492683
-62.343464
-82.729813
-148.416641
-106.291344
-65.154854
-77.010437
-70.573021
-60.416012
-126.491241
-96.173515
-72.865547
-76.958511
-77.832939
-46.220036
-101.033363
-66.829491
-63.872272
-54.024750
-164.356506
-125.256020
-146.934570
-103.479042
-123.112267
-98.996193
-68.060608
-78.164696
-61.794987
-136.059769
-96.282318
-58.185040
-59.929420
-95.074348
-71.983711
-99.835083
-61.927231
-86.694687
-97.388428
-79.871658
-137.144012
-92.616013
-67.999184
-138.033615
-65.638054
-107.527504
-59.035889
-95.508667
-83.225990
-79.235229
-96.476295
165.830322
-57.903473
-135.663971
-96.832191
-67.011192
-60.109631
-75.811478
-71.612167
-142.411942
-164.092575
-48.491524
-95.596085
-45.402840
32.649841
-98.517975
-54.702908
-85.757919
-107.559822
-76.223206
-65.153084
-86.154984
-106.021935
-144.390808
-68.546104
-65.159241
-48.121059
-57.171684
-86.408287
-152.570602
-75.380272
-167.105362
-56.116245
-157.816391
-140.332352
-131.319626
-87.471588
-71.804352
-64.749496
-68.709366
-62.678143
-100.742218
-99.377365
-151.548889
-88.466721
-149.051346
-96.112022
-61.997883
-75.703773
-136.759445
-59.952858
-97.314484
-69.527786
-71.343750
-132.440781
-59.871269
-76.036362
-89.286499
-109.730011
-90.382812
-69.828842
-103.903610
-71.165817
-70.659187
-65.328339
-48.660992
-73.231033
-160.595230
-76.953972
-60.732510
-66.381546
-113.872009
-62.527237
-94.077316
-108.452538
-101.488770
-143.208588
-54.076473
-90.620255
-138.550659
-97.222748
-102.001060
-162.752350
-110.524841
-65.197678
-112.764069
-147.285904
-55.289948
-96.044334
-124.572479
-60.082371
-65.107498
-60.074467
-72.802376
-144.970230
-78.363556
-83.863197
-135.830643
-53.685326
-62.786366
-149.446259
-66.722313
-60.208443
-129.321564
-84.944176
-57.411472
-24.837431
-141.622162
-46.591087
-69.126373
-101.485687
-89.759567
-128.289856
-75.771606
-76.796677
-123.736221
-64.271255
-148.256683
-160.320557
-153.933121
-144.239532
-55.788063
-62.821255
-111.783379
-39.825638
-52.362926
-122.554543
-75.641838
-54.111942
-50.616840
-68.038872
-56.636597
-145.204712
-61.065235
-37.925152
-71.961945
-58.594707
-73.452408
-151.000839
-127.105309
-76.917915
167.414261
-73.649353
-126.479919
-86.644463
-69.786087
-57.043831
-87.293716
-48.351799
-71.755112
-111.745247
-81.886215
-66.914742
-60.590763
-67.466339
-96.836838
-138.380554
-53.118191
-69.607925
-67.959114
-80.483711
-67.758026
-130.377060
-126.029472
-140.260788
-162.367081
-64.977951
-45.988651
-60.394661
-77.311539
-63.638878
-88.488640
-63.831818
48.694790
59.651093
78.463722
82.985588
56.656624
43.465866
73.543404
63.404335
70.525330
85.374191
72.584427
64.228653
41.840782
56.322319
57.229286
75.418098
74.559326
59.718307
-131.084595
-66.075233
-97.505875
69.597313
57.092873
73.297798
44.686283
60.117874
57.115845
83.943085
75.433472
-108.490196
-60.617237
-89.775780
-143.803284
-61.740822
-144.536148
-32.630428
-54.950626
-86.672089
-72.265556
-88.493958
-164.051041
-64.976639
-88.671623
-64.122795
-152.642334
-48.580757
-62.211094
-46.583218
-98.174355
-54.977413
-72.019859
-149.013840
-154.949310
-78.437866
-63.811150
-80.394768
-55.250244
-59.576275
-71.598282
-72.994263
-55.204296
-96.718910
-60.642021
-60.143570
-55.264442
-154.257706
-123.705894
-103.388367
-54.377167
-107.640137
-87.535919
-100.398003
-99.018684
-74.215813
-64.003571
-124.734261
-100.558998
-55.796463
-67.602722
-64.061180
-64.001587
-148.768311
-71.391235
-62.847122
-93.074799
-147.768448
-71.058311
-53.407677
-153.941132
-69.732574
-159.462967
-55.128006
-112.247528
-98.981842
-113.596161
-95.678909
-114.262138
-52.809666
-124.845253
-101.375397
-137.643387
-58.199493
-63.107906
-78.716667
-76.533783
-61.757980
-34.962505
-97.059242
-164.186234
-71.617126
-66.769669
-78.552856
-82.263885
-72.650940
-72.793831
-136.795670
-63.343075
-59.000706
-59.706738
-143.692886
-136.701218
-58.635380
-111.095154
-74.867371
-71.367699
-83.138077
-68.607201
-140.888626
48.482994
65.890358
-161.601761
-129.982666
-68.781609
-63.407730
-39.090981
-54.445530
-69.481895
-142.457077
-51.245552
-61.243477
-67.125084
-115.033134
-159.912262
-57.948162
-70.161140
-38.052647
-57.904510
-135.517822
-124.580894
-101.835960
-61.532665
-104.869019
-104.670242
-77.505661
-107.906105
-59.787567
-97.793884
-139.230759
-96.333015
-60.781181
-65.177925
-63.669510
-60.587215
-84.702057
-42.131920
-46.391300
-67.143997
-166.876404
-163.226151
-95.840523
-149.500946
-60.327221
-93.109695
-60.250195
-69.257507
-148.434067
-112.823425
-66.831444
-63.816544
-47.741169
-64.017059
-71.061211
-39.427341
-55.061253
-67.167404
-124.418365
-60.905163
-56.545189
-68.142456
-63.801571
-136.508942
-71.990669
-75.681023
-82.711693
-61.927929
-64.828842
-60.507195
-161.992508
-53.134396
-65.896881
-83.769768
-64.292542
-58.125099
-63.443348
-122.527863
-88.636742
-31.749353
-131.684448
-60.542904
-103.943291
-62.632626
-82.530800
-117.182556
-80.350128
-70.630219
-114.182602
-147.108261
-82.043961
-68.887924
-92.252731
-119.706589
-85.689384
-106.937874
-62.184532
-90.710968
-84.773361
-85.901756
-72.632675
-126.544495
-123.843414
-100.651245
-34.871548
-52.604473
-118.644638
-125.324310
178.863556
-67.298477
-135.921829
-73.013260
-109.064812
-52.141190
-143.070953
-91.809006
-73.121597
-59.256634
-60.912880
-48.054810
-48.628674
-54.165462
-128.360977
-100.399178
-133.228058
-64.188705
-60.618710
-57.035778
-95.230583
-38.267910
-93.061363
-75.213371
-69.732590
-61.135067
-62.451584
-36.377766
-72.738861
-126.051682
-59.007236
-47.699947
-66.501968
-70.115067
-62.649509
-67.928947
-62.981445
-70.338173
-60.372566
-132.457169
-66.599228
-76.625092
-67.716812
-57.009033
-62.792645
-54.817104
-56.057514
-58.481216
-63.254940
-79.598495
-63.617458
-76.646706
-42.294231
-63.255169
-51.610302
-55.033592
-77.191597
-61.035099
-66.326912
-40.919636
-59.814571
-147.252808
-63.880871
-62.505402
-160.334000
-100.411537
-70.433083
-96.621277
-99.233032
-82.791595
-113.024353
-52.894264
155.833679
-74.642105
-136.883484
-76.337090
-30.564791
-118.256248
-127.780891
-158.465881
-87.280113
-69.668526
-51.126236
-70.398933
-89.596115
-61.003792
-106.587990
-59.162514
-119.013229
-109.720207
-99.170708
-157.075439
-139.589722
-107.998375
-135.915039
-98.669197
-108.738602
-110.602783
-118.805809
-118.328796
-62.212200
-156.659210
-76.378616
-159.288803
-90.109238
-57.145912
-56.063694
-113.437492
-72.060486
-153.295334
-52.754765
-37.542885
-112.263756
-72.896721
-66.118660
-69.428299
-61.470512
-47.220711
-129.298309
-108.540207
-70.704201
-63.240498
-87.784500
-57.116486
-57.839710
-126.914894
-41.087872
-112.224754
-70.976227
-111.652573
-76.994881
-131.412186
-53.623940
-71.690041
-51.783119
-142.396973
-62.759369
-102.512352
-83.989662
-99.981262
-159.258591
-112.236061
-95.058403
-105.899811
-98.312805
-82.880989
-64.589363
-60.303970
-58.637383
-60.149212
-61.100876
-130.246078
-70.584435
-74.671753
-157.006027
-90.556122
-122.523315
-149.961105
-137.969421
-63.754036
-60.721035
-54.530895
-62.302044
-48.236515
-47.128662
-111.120338
-112.667732
-115.138115
-137.558167
-60.134136
-132.248627
-98.032860
-150.977585
-65.553398
-63.749622
-145.485931
-58.303310
-139.138657
-142.759140
-72.026947
-53.292187
-69.946159
-70.045738
-58.833893
-108.132874
-134.994171
-135.506378
-38.935135
-76.867851
-70.036430
-87.823563
-54.308861
-74.825546
-150.359421
-94.469818
-60.297604
-50.536129
-91.698929
-57.722588
-27.805952
-61.126186
-46.910278
-42.051292
-75.474411
-56.429932
-103.297539
-51.390167
-57.435120
-167.958420
-65.393570
-81.672523
-148.198761
-72.729065
-65.007629
-132.308990
-51.268391
-60.110291
-99.005905
-71.708092
-51.286552
-56.591789
-57.748856
-66.861237
-55.043804
-56.293163
-81.751640
-64.026299
-84.114601
38.838646
67.450005
-77.531136
-108.649445
-93.364799
-116.778084
-126.942039
-53.425045
-86.304207
-65.261581
-83.868950
-90.784424
-113.169380
-106.639664
-133.470490
-61.127773
-62.388248
-160.353302
-60.186150
-91.982567
-56.914680
-46.437733
-73.080040
-66.212738
-54.720749
-149.959671
-68.251411
-67.634331
-135.004745
-59.935837
-80.604851
-93.295219
-31.203236
-46.667862
-48.860580
-72.780556
-94.387695
-40.005833
-57.608387
-34.070202
-140.570374
-103.930405
-99.424561
-162.804550
-119.481583
-139.625046
-67.736115
-1.860358
-77.648331
-82.068222
-54.664574
-75.650162
-113.335716
-59.279408
-55.148746
-60.842133
-61.129700
-77.487808
-91.333199
-59.796799
-146.282013
-81.623909
-107.763603
-45.214104
-74.832611
-81.783737
-65.632431
-46.171150
-92.088890
-60.008347
-107.974709
-121.133263
-126.282242
-99.901573
-91.826447
-60.243324
-85.069412
-59.605576
-119.276131
-46.193928
-51.213177
-44.124954
-63.664799
-62.972504
-73.123695
-47.544022
-128.501450
-75.883186
-71.713623
-76.030678
-152.411148
-135.938568
-81.275269
-57.723953
-63.078773
-59.725479
-64.436867
-59.331295
-60.258568
-60.075813
-129.454529
-51.296185
-65.212097
-58.109367
-143.534042
-165.017288
-101.918228
-138.344086
-50.159515
-64.936035
-26.236032
87.861542
37.838280
-147.322617
-84.424744
-66.559479
-74.164413
-60.195248
-91.271446
-155.158707
-62.597191
-160.177872
-127.506569
-45.433144
-59.067390
-78.416985
-70.229515
-90.517639
-144.730606
-91.181946
-56.177364
-36.576439
-114.315071
-54.696674
-174.047989
-159.859497
-94.393837
178.231522
-109.960777
-62.114735
-96.493584
-109.960670
-87.049149
-145.965302
-49.791309
-67.117470
-135.805267
-55.783508
-55.069229
-52.399227
-66.630287
-68.481834
-139.141632
-58.250031
-48.094334
67.018204
-72.793465
-54.836220
-76.037544
-53.609219
-57.418209
-164.288559
-85.025436
-140.575775
-85.882271
-57.757622
-68.174522
-67.331062
-61.227798
-64.376129
-54.347218
-125.936363
-93.333618
-58.482883
-105.575378
-90.671700
-70.871330
-48.751019
-64.988510
-109.441872
-62.508472
-45.905048
-90.279861
-68.742416
-34.306854
-111.160271
-60.837269
-66.816254
-135.626709
-56.372055
-53.744865
-146.566132
-63.950306
-54.946236
-148.246384
-74.906036
-114.357422
-68.046684
-64.941017
-62.040066
-70.200607
-92.112495
-156.923935
-75.888084
-66.847069
-82.048691
-63.558689
-72.612587
-80.944656
-96.906021
-153.790573
-67.548157
-51.622913
-94.471489
-85.906731
-82.047379
-101.142815
-62.239815
-41.796360
-62.442509
-149.374252
-71.401962
-73.079811
-93.703743
-61.475864
-72.199944
-66.805168
-67.317490
-90.325836
-52.622173
-56.881496
-51.688412
-69.905861
-111.440407
-69.544891
-66.657707
-65.420700
-102.269928
-86.728012
-138.662262
-58.404282
78.713257
22.066471
-60.808563
-53.211754
-139.680618
-46.747135
-113.493179
-149.721817
-174.260071
-144.772507
-151.899231
-77.010872
-45.841022
-44.824829
-109.569412
-166.800354
-96.038399
-70.902321
-95.581070
-77.286545
-129.206345
-115.574448
-140.457565
-53.162956
-91.970299
-36.246731
-105.643829
-70.001587
-133.496552
-143.221756
-139.163376
-72.790863
-87.718292
-67.621063
-140.648468
-153.580704
-93.920776
-75.636032
-65.329010
-108.149544
150.703735
-110.474449
-58.309013
-70.352318
-58.702351
-68.832039
-62.989388
-31.257833
-70.108025
-128.310669
-66.931702
74.957535
64.363220
-94.754311
-79.917648
-60.338078
-77.695602
-82.020828
-110.630341
-66.976524
-92.868004
-103.688751
-80.597229
-117.893700
-70.482063
-135.956131
-127.176979
-121.547707
-74.764313
-70.353188
-97.162376
-84.404442
-69.071884
-129.539429
-54.899132
-50.475327
-91.267044
-131.452835
-46.823444
-150.340378
-130.815689
-49.666519
-81.320564
-90.782661
-53.924805
-63.091232
-81.490860
14.489125
34.852852
-73.333313
-57.545425
-151.576096
-66.584839
-62.022732
-97.970947
-47.425789
-152.799469
-121.874771
-74.952370
-82.139679
-73.947311
-53.311283
-56.140888
-71.638321
-142.197021
-126.176056
-65.778236
-110.689751
-88.811928
-105.649338
-105.466415
-90.516899
-109.118385
-63.762634
-61.541737
-71.917458
-53.445007
-103.006531
-96.249405
-138.093445
-98.745384
-173.087143
-161.363052
-73.501030
-83.098732
-36.994946
-143.828415
-56.521503
11.755672
-55.035831
-94.124260
-127.700676
-61.938271
-78.028580
-60.524803
-87.639931
-142.516632
-74.235641
-60.888306
-56.798038
-69.234032
-62.370861
-63.603333
-64.775085
-66.619926
-59.733765
-133.462753
-59.590042
-61.675896
-121.824287
-62.974129
-58.681423
-71.391869
-57.999081
-58.507854
-60.188457
-128.111557
-68.414810
-83.455444
-68.510597
-149.175613
-65.792976
-66.484970
-63.681210
-114.054054
-100.622200
-60.517208
-66.380997
-70.919418
-61.941963
-101.984680
-102.790970
-147.602600
-54.894722
-130.918640
-65.453522
-30.371361
-74.062119
-61.360485
-25.040434
62.795979
-66.862625
-64.221283
-34.557526
-76.890724
-82.122925
-96.957863
-111.586769
-52.270042
-69.808014
-137.160553
-81.712440
-39.601631
-37.277325
-74.960892
-63.920662
-143.897690
-61.317078
-30.893497
-155.729553
-64.814415
-157.998932
-65.856247
-76.797783
-105.911110
-66.235962
-70.163826
-59.665962
-159.017899
-82.238228
-67.259727
-64.419807
-120.029343
-135.034637
-77.614075
-65.371346
-153.897766
-106.922813
-53.264595
-74.759583
-86.845009
-120.513176
-58.646202
-71.237160
-130.096298
-39.717491
-62.823433
-45.633301
-119.348763
-54.584419
-64.991539
-96.392799
-100.732315
-127.035049
-145.191071
-57.313370
-113.085434
-70.496056
-86.189796
-89.550240
-109.778015
-97.877838
-80.654541
-99.728554
-98.225891
-107.862724
-162.712738
-57.372372
-62.204311
-60.348053
-58.783871
-105.269035
-107.575089
-53.089527
-84.433266
-63.445004
-62.544361
-50.783352
-40.474228
-67.162720
-67.794319
-127.038544
-95.597321
-100.139198
-97.225883
-72.329483
-71.637550
-127.483574
-121.510483
-55.899155
-56.996990
-151.605682
-86.867798
-80.719086
-152.487320
-108.174507
-144.113281
-58.818840
-87.586472
-156.118912
-84.297821
-137.291229
-62.475040
-147.858154
-58.247814
-69.342590
-64.264694
-130.660278
-58.768433
-157.566589
-70.518761
-79.118462
-90.051247
-126.420990
-104.349701
-76.105324
-46.579220
-92.942749
-160.273224
-69.510384
-158.342865
-45.637413
-142.615448
-58.002762
-73.614372
-148.442764
-82.025215
-81.912560
-78.507759
-62.175686
-60.589825
-112.358536
-96.201729
-93.097900
-131.139496
-93.549858
-103.601357
-99.727768
-105.135994
-61.026890
-78.431847
-82.359268
-70.065048
-62.335815
-91.366539
-75.386208
-52.745937
-142.339844
-64.105621
-74.646782
-60.252197
-91.516594
64.386536
-79.257812
-139.511490
-54.491741
-72.349800
-52.224140
-55.787098
-55.357956
-83.069870
-91.826569
-46.800400
-40.339844
-94.596588
-147.365128
-74.343613
-137.035233
-102.311150
-70.773422
-72.944214
-116.791130
-107.986794
-110.433411
-50.182930
-142.903610
-86.201302
-149.190750
64.357033
62.689636
44.814907
79.642014
49.457664
48.573360
95.428871
-49.613918
-107.963959
-131.865494
-70.682091
-107.643272
-75.321526
-82.262817
-70.747650
-117.839417
-66.444237
-149.079285
-95.048248
-144.798355
-73.854530
-103.700043
-93.567375
-78.797958
-38.676296
-123.751175
-71.893150
-72.046288
-54.962196
-90.100754
-52.384010
-68.618057
-150.025146
-66.249680
-71.274063
-58.589024
-127.272125
-68.934128
-95.329697
-53.569469
-65.631218
-88.072685
-77.295784
-56.011150
-94.693443
-147.954315
-147.834457
-63.116245
-81.217758
-65.495605
-66.597748
-67.947525
-63.840961
-134.868958
-64.883293
-96.361931
-92.833885
-50.646290
-169.571457
-104.929306
-68.326477
-89.719383
-162.577866
-70.911072
-162.557129
-142.360779
-142.731583
-157.945740
-92.454948
-73.421158
-65.925423
-83.920120
-72.872635
69.541367
48.788979
62.854362
46.026409
60.490189
58.982040
43.130356
55.713875
34.141483
51.591602
33.499691
47.018742
55.442482
63.761303
83.166588
52.084015
66.471207
-94.921837
-66.546051
-65.234177
-105.689636
-70.252220
-79.417809
-128.982071
-88.942078
-56.373234
-94.475822
-103.240700
-89.001114
-122.336273
-68.864647
-81.582161
-75.776642
-21.360716
-119.483719
-137.033691
-130.730469
-65.033127
-153.097168
-71.554314
-84.963066
-94.212143
-94.699585
-102.417305
-118.423111
-85.566010
-84.103882
-59.331676
-79.033974
-150.662628
-69.688446
-149.353729
-78.785095
-159.351730
-64.749519
-46.800213
-165.284042
-67.768967
-130.670807
-65.806160
-104.819397
-96.993683
-82.044304
-99.437393
-77.832077
-126.047989
-57.992611
-71.321678
-53.409698
-57.810986
-56.526531
-57.666866
-91.365562
-71.621239
-96.380547
-60.190670
-65.588921
-87.615097
-66.534454
-77.716644
-98.868469
-46.185249
-103.515709
-53.946243
-98.043892
-110.000671
-65.107025
-102.868484
-88.147675
-94.183121
-84.347878
-96.119942
-99.207741
-84.661072
-103.693520
-57.910362
-60.423752
-71.323738
-61.195595
-86.506638
-60.531395
-72.596313
-69.034676
-62.979233
-75.626434
-63.606899
-37.377346
-72.403923
-160.087402
-167.115662
-118.332451
-124.299629
-88.931282
-108.830032
-101.285561
-59.287514
-68.734413
-63.677959
-89.458839
-52.344357
-126.068634
-77.431389
-59.167671
45.552681
-160.662750
-59.279003
-116.734619
-73.853401
-83.526482
-119.067062
-53.999348
-153.622620
-74.318916
-152.854996
-57.937267
-71.257561
-71.092606
-82.676514
-112.214287
-125.113640
-60.850590
-71.286476
-72.950768
-54.881271
-83.178520
-92.244736
-69.590240
-32.119213
-145.741394
-130.443909
-65.046387
-72.380821
-57.089592
-50.417511
-97.284821
-118.279434
-112.493828
-64.977867
-59.247982
-67.565727
-152.774185
-153.405762
-111.156242
-134.275345
-56.067249
-107.534523
-60.536045
-147.069336
-61.173519
-82.344841
-40.662216
-85.556908
-61.249966
-62.785938
-170.858887
-65.181610
-132.177719
-70.548431
-116.615227
-80.351028
-74.933029
-107.721779
-136.455688
-100.690170
-122.068726
-66.808525
-101.789787
-75.194008
-71.765358
-103.431114
-77.368660
-67.077049
-96.232147
-82.484581
-67.027679
-76.481720
-65.233055
-36.502651
-151.366852
-47.926075
-88.267906
-66.226288
-140.067444
-127.302643
-92.522026
-89.249168
-67.659943
-63.937069
-39.135551
-72.693260
-77.446442
-75.417320
-44.587276
-57.388981
-102.232315
-55.946938
-131.387360
-77.582214
-61.679432
-78.925125
-58.434834
-64.540070
-166.949478
-73.674690
-46.847824
-129.371902
-59.887184
-79.664185
-76.016487
-65.383003
-82.409264
-71.549957
-82.544731
-142.679657
-70.842659
-56.562450
-111.912918
-140.479019
-136.635254
-65.600006
-90.696091
-72.426071
-80.956604
-151.151611
-48.441349
-156.311600
-62.216106
-97.160507
-98.740364
-56.599339
-94.326469
-112.005363
-87.032318
-36.494061
-56.059128
-140.109238
-69.656677
-114.311607
-50.633087
-155.785660
-78.725853
-74.775421
-60.336037
-69.505859
-70.678627
-69.666634
-65.989830
-47.537075
-81.657829
-96.319626
-138.152145
-87.514450
-78.085129
-59.678226
-79.984665
-61.223969
-81.231766
-47.430916
-58.094929
-58.031887
-55.162964
-62.923943
-82.545036
-62.193909
-82.137695
-79.321304
-85.700546
-125.330055
-155.230759
-65.270653
-63.282616
-94.079399
-62.946827
-75.319168
-89.948425
-108.098396
-123.549713
-151.136536
-84.286163
-67.725365
-72.161232
-151.505966
-89.080482
-65.130226
-159.397415
-49.169956
-65.855232
-93.718681
-71.028168
-62.357883
-28.033466
-149.640396
-151.727661
-114.472328
-48.616695
-64.203026
-78.752777
-56.422550
-31.395857
-160.537704
-67.250145
-62.111584
-53.130985
-38.644485
-112.011536
-104.725677
-113.592041
-98.916451
-126.678909
-90.614265
-74.589439
-68.200584
-64.441879
-68.961838
-107.001266
-140.276672
-90.184891
-104.513962
-80.256859
-61.392845
-55.613827
-110.250114
-90.044083
-74.833710
-152.911469
-120.978012
-98.944084
-34.084335
-115.261375
-66.144508
-55.971779
-84.143486
-56.817402
-138.558395
-129.136337
-113.908112
-70.724121
-71.607582
-144.058960
-66.680618
-37.456951
-141.385284
-92.943169
-115.739761
-53.549278
-71.972382
-58.368053
-39.390858
-39.517853
-45.796665
-75.068390
-91.678810
-167.142960
-110.504982
-72.113670
-67.876884
-76.163849
-47.202511
-66.364731
-143.017746
-103.762512
-132.384445
-56.689793
-54.142155
-152.842270
-49.129936
-86.997307
-49.759701
-149.929581
-71.231003
-63.061077
-91.781990
-114.456429
-112.663445
-76.359711
-76.186874
-146.995193
-76.133781
-63.646042
-124.359772
-106.009705
-78.837959
-116.662521
-104.799843
-99.318420
-108.979477
-93.731682
-115.872147
-63.271297
-56.446304
-123.285751
-25.382879
-157.289337
-54.390865
-110.152008
-162.139069
-63.020821
-79.115417
-80.746231
-142.862244
-78.487289
-160.254013
-76.566467
-58.372501
-89.799355
-72.065056
-109.816673
-160.346786
-67.915619
-136.344330
-60.682854
-113.243042
-115.280281
34.614975
26.264448
47.976711
80.660851
74.877853
47.700523
50.283596
79.760818
-59.207367
-63.252495
-70.628677
-50.142807
-106.066696
-66.370079
-81.856300
-92.973785
-129.185913
-146.569000
-86.334915
-54.486305
-118.372612
-56.270878
-62.470745
-151.299316
-64.394470
-134.023102
-70.682060
-70.674858
-149.438904
-95.752151
-64.992783
-148.731598
-119.369949
-56.682991
-56.337158
-115.775429
-51.353264
-97.275276
-57.498333
-163.855713
-59.202183
-61.014187
-30.216099
-108.356346
-95.593216
-155.186417
-60.308544
-158.655823
-69.326118
-152.306030
-69.927246
-119.673035
-128.023193
-70.063629
-60.015167
-64.146477
-163.590973
-165.071106
-144.210922
-70.416229
-101.309998
-88.416679
-67.648163
-84.807632
-123.529938
-87.414932
-111.026398
-142.435120
-81.600937
-31.346985
-44.104130
-63.620724
-73.836098
-151.337341
-57.470943
-40.498127
-93.827209
-145.582993
-65.949608
-71.033821
-56.145164
-116.435104
-90.119682
-112.385910
-53.613667
-71.136131
-110.321754
-53.181671
-80.633659
-113.093018
-120.792931
-105.282196
-75.104500
-127.343376
-46.282780
-90.011276
-128.200867
-93.283669
-111.772202
-71.242462
-150.985947
-63.601501
-94.255196
-62.075783
-52.417450
-86.985558
-53.871727
-147.746704
-76.125046
-44.462883
-70.138855
-84.969246
-124.237556
-118.824738
-99.629364
-53.672958
-105.386200
-46.731400
-60.166252
-38.063801
-110.801422
-57.802414
-109.669838
-81.380119
-105.018631
-66.155411
-160.668304
-55.165722
-59.038307
-30.925667
-146.134766
-60.813599
-154.383057
-112.627014
-71.988174
-76.417084
-128.107910
-103.372055
-70.646606
-58.380486
-79.075500
-86.984131
-37.592182
-71.742439
-35.386013
-90.881355
-72.305481
-48.323769
-39.086216
-177.231461
-30.103691
-74.309036
-120.170776
-72.658936
-51.670097
-41.817528
77.906799
44.941162
79.006088
59.618599
-3.218932
-141.086914
-27.195221
-60.232395
-120.061768
-49.679325
-78.718422
-126.296036
-66.542252
-110.952904
-88.522438
-69.093086
-60.453762
-145.093597
-74.459496
-64.526649
-55.109699
-83.973793
-55.366055
-34.643593
-50.819218
-146.399475
-38.897930
-93.809700
-45.876488
-64.432259
-78.897377
-77.183098
-39.477734
-65.048203
-72.493996
-156.858398
-146.885941
-69.137688
-61.206955
-76.030518
-137.634308
-63.198105
-68.040825
-166.304169
-132.486313
-68.654800
-82.379921
-119.563004
-54.371941
-111.564217
-51.698780
-148.820297
-75.130363
-146.816895
-38.790363
-56.881702
-67.223373
-146.429184
-49.323551
-112.505646
-42.530602
-58.073795
-148.330551
-60.194370
-41.755836
-53.558186
-67.492462
-48.491417
-82.673607
-60.806427
-84.447098
-51.945599
-148.388535
-89.850052
-55.261078
-29.308655
-41.780834
-142.583786
-54.231262
-88.869072
-89.431274
-62.974213
-66.365883
-90.627472
-121.578552
-53.630554
-55.064850
-33.429348
-79.187637
-59.306316
-141.197433
-50.011951
44.573410
52.096832
66.539017
-35.508507
-56.250328
-138.622650
-87.272087
-65.867638
-81.056358
-79.162315
-66.057800
-11.743429
-58.562435
-77.138069
-161.162949
-83.301453
-64.266510
-77.817902
-48.862465
-66.375618
-54.160774
-66.625114
-63.911552
-50.995724
-54.056561
-52.742371
-93.354744
-51.022690
-60.016609
-63.983253
-151.525970
-67.635750
-70.154999
-150.470642
-94.037537
-101.457008
-154.569305
-59.242149
-58.976837
-146.603973
-46.480148
-70.551399
-68.649971
-63.197250
-150.888016
-124.809814
-45.642376
-51.681168
-66.599503
-85.454498
-66.106087
-85.876457
-49.222454
77.801956
58.995262
54.834431
113.942970
74.869011
58.449928
78.917725
65.587608
37.536564
55.387592
86.675179
94.878265
-105.681633
-56.202965
-122.766853
-60.782600
-58.719994
-74.711456
-62.776608
-129.666153
-59.573154
-174.079468
-76.778107
-63.028217
-133.922440
-94.882957
-162.891922
-49.347229
-72.008629
-80.752907
-80.184196
-82.413925
-121.530807
79.088501
-78.138268
-60.753342
-153.471390
-170.044647
-59.160820
-153.736908
-27.495964
-149.078491
-72.035843
-68.943024
-58.866665
-111.132759
-51.565956
-106.089508
-100.629318
-77.231270
-57.516930
-143.972366
-150.432358
-135.472855
-101.562355
-133.823639
-84.506714
-59.822960
-51.339550
-69.308601
-50.398315
-78.369858
-30.017010
-60.826553
-69.256462
-97.421700
-71.889435
-130.321228
-103.152481
-156.611511
-73.969902
-92.247978
-65.016174
-88.190201
84.088348
61.535351
70.956360
-95.544319
-89.063965
-127.621010
-86.988152
-49.336163
-51.101627
-37.219799
-57.491947
58.794155
56.538010
55.402271
78.724792
50.294582
65.480675
78.723549
58.063652
-69.130501
-78.177963
-130.512726
-61.613575
-134.210266
-113.873535
-61.564919
-100.822655
-161.285812
-97.670502
-101.447701
-56.712845
-126.984619
-151.831161
-142.175125
-153.751923
-114.600433
-48.968201
-88.290497
-49.746223
-128.409134
68.282547
61.991299
46.408600
51.595001
-71.101944
-60.093819
-73.932777
-75.368317
-82.801003
-96.047165
-109.640282
-67.468307
-58.076057
-58.458614
-129.476898
-124.976517
-82.548866
-68.590378
-60.560410
-63.271481
-67.265312
-50.404465
-78.443970
-59.928638
-71.899254
-62.732414
-98.302094
-88.485069
-90.321327
-129.704514
-54.654282
-59.624695
-101.514221
-96.159195
-136.122406
-90.187729
-156.744888
-60.326576
-54.512341
-60.511349
-72.418533
-72.806824
-119.277786
-168.184113
-61.101990
-147.653900
-39.032143
-55.601219
-118.879929
-61.093086
-63.908142
-85.367767
-165.206238
-61.990601
-52.093708
-80.450554
-64.993576
-68.360741
-59.011822
-137.674744
-82.675827
-110.041916
-79.774376
-84.058052
-70.078499
-91.539833
-80.307846
-123.468506
-97.914734
-81.448441
-90.664749
-108.296173
-95.572311
-62.783237
-59.092499
-111.268829
-57.650009
-85.533806
-86.761528
-36.427185
-80.812782
-65.307045
-72.676491
-80.066856
-136.500381
-61.338852
9.226370
-63.967976
-70.374123
-119.186386
-51.181179
-60.936199
-42.860878
-69.607407
-115.877380
-155.441208
-78.764641
-68.036537
-74.646782
-58.798874
-140.887482
-74.156654
-166.874985
-67.192284
-62.979218
-69.593697
-61.972565
-93.846970
-66.986732
-22.634127
-52.656624
-67.366516
-51.518909
-50.340992
-65.453903
-43.325050
76.682533
89.972504
76.891533
49.806240
37.430153
61.976635
56.631985
92.356285
75.934875
35.847710
-58.890305
-68.408432
-67.271370
-42.722546
-69.086479
-52.401466
-68.336586
-63.657051
-73.754868
-70.078201
-178.582779
-62.813286
-130.916763
-60.528435
-125.454575
-57.871815
-66.317238
-75.037865
-117.575241
-85.285858
-87.008369
-64.795975
-69.538620
-102.522827
-80.879875
-64.876495
-66.539452
-75.779114
-115.862732
-97.648117
-89.561378
-109.392334
-97.697639
-55.121494
-54.078495
-157.846817
-49.058109
-91.790733
-58.203510
-152.920822
-69.994324
-48.484383
-64.254517
-119.675041
-63.677528
-92.961052
-92.414726
-71.325676
-89.972153
-60.501587
-75.875465
-82.830765
-131.404007
-118.545250
-61.823063
-89.535156
-70.856224
-60.822994
-154.451645
-58.914047
-58.782272
-126.633423
-122.005302
-168.753204
-132.198654
-100.055862
-52.387260
-92.122749
-129.265442
-104.376610
-68.759285
-65.268028
-76.118027
-23.609154
-100.831436
-70.186302
-158.244766
-70.992149
-60.412071
-82.612343
-84.515808
-130.844727
162.746597
-64.045311
-115.200493
-78.328667
-63.314865
-64.586533
-49.454956
-75.202393
-92.654160
-64.887520
-100.712784
-125.496658
-131.763382
-66.279015
-100.072563
-50.321362
-94.221962
-68.600937
-62.116318
-83.905128
-158.125885
-96.058685
-145.973755
-102.001373
-101.592834
-65.824425
-61.147820
-73.548180
-162.987106
-73.466492
-68.418999
-55.633083
-61.861206
-62.613667
-100.807892
-84.685181
-107.061546
-92.361603
-66.031769
-71.418602
-152.192596
-53.057693
-58.588791
-79.805664
-84.182281
-60.349419
-66.943443
-139.871506
-82.598015
-57.491749
-92.393234
-56.010986
-71.022156
-54.136814
-104.332619
-49.491940
-98.778160
-156.773514
-71.656868
-55.620602
-80.274513
-96.741295
-61.810696
-132.921127
-46.162922
-93.220444
-53.717514
-48.991997
-72.863136
-103.291908
-57.480751
-79.729576
-153.344223
-61.558239
-38.271290
-47.207832
-141.853378
-63.866215
-85.989792
-57.228989
-134.282455
-98.359344
-105.564957
-114.445114
-137.516312
-68.455246
-71.309647
-141.631699
-155.492828
-63.344257
-74.622971
-57.040745
-59.526344
-91.505402
-72.025322
-135.611465
-72.407074
-102.452423
-57.728558
-81.692528
-54.177593
-155.676285
-100.105461
-63.412067
-48.970051
-65.930038
-50.316776
-53.396561
-79.011993
-56.799515
-162.036469
-125.852592
-72.656334
-65.288940
-136.078125
-108.252739
-94.664230
-89.946648
-117.766167
-96.787979
-134.190186
-58.299076
-51.703381
-48.734562
-60.496910
-70.759666
-66.632263
-137.546982
-77.516304
-72.724586
-72.392662
-61.205364
-132.813599
-74.581825
-51.874985
-54.616280
-126.129082
-56.682465
-110.370743
-61.698879
-63.096207
-96.273079
-121.577553
-102.075378
-77.797630
-91.755203
-76.734032
-75.500107
-68.299553
-54.560940
-149.074600
-133.155594
-98.579834
-65.234917
-91.800827
-82.159264
-100.245377
-155.999985
-57.039646
-50.655514
-66.351593
-77.018036
-95.727547
-59.143444
-60.664154
-144.097534
-61.116692
-76.026543
-53.017853
-58.515537
-141.449341
-90.511520
-61.384750
-64.106461
-154.387466
-73.755264
-70.667473
-28.086597
-75.904854
-99.608131
-114.285637
-60.041046
-113.241173
-110.647270
-99.043137
-110.769142
-123.081848
-54.466232
-132.644135
-62.857891
-60.646339
-55.932285
-133.940842
-60.428040
-148.390091
-94.607719
-72.608047
-58.813370
-78.597870
-58.123772
-60.074810
-52.859932
-148.300690
-65.267593
-54.229244
-152.951752
-107.690247
-61.282448
-81.786758
-59.326878
-72.992668
-110.731812
-79.617622
-98.271896
-106.784477
-72.474556
-105.858391
-75.725418
-51.256020
-153.682388
-101.063560
-68.581818
-114.288887
-152.438660
-77.141403
-143.529312
-61.066723
-102.007278
-67.274109
-99.770752
-50.004490
-133.529129
-70.161346
-101.175835
-89.738350
-82.372627
-167.048004
-158.224075
-122.530228
-161.395294
-57.720547
-171.381073
-54.147911
-71.655396
-165.996887
-102.848106
-93.074928
-56.542728
-69.308807
-159.325882
-104.592949
-132.682770
-130.636200
-67.701714
-75.334221
-69.430969
-117.513832
-66.469032
-61.663818
-67.823898
-68.485794
-145.987396
-64.509483
-136.379730
-28.239697
-58.639957
-77.482422
-70.766769
-70.581161
-69.888107
-91.289078
-46.313946
-64.064865
-67.971184
-142.327682
-46.214310
-123.431702
-135.173050
-159.395645
-109.662468
-101.938667
-62.886646
-82.688988
-132.394211
-90.838135
-72.539925
-75.440376
-57.465569
-49.586678
-61.809391
-67.157166
-90.101082
-86.927185
-77.142426
-68.037582
-86.248726
-63.593441
-59.899288
-75.767593
-75.728264
-73.990273
-59.048164
-70.700951
-59.147408
-63.429554
-147.665314
-65.664658
-62.386467
-111.215363
-58.345016
-81.010033
-79.257446
-74.529655
-73.848122
-46.496918
-170.905838
-144.230255
-57.825443
-122.907448
-110.193810
-154.845551
-65.361107
-84.073410
-66.563919
-62.669052
-147.028854
-150.248322
-37.619141
-62.933853
-52.195236
-97.936783
-120.521744
-73.981911
-65.387421
-74.897354
-51.386974
-55.608372
-134.281754
-78.977592
-59.204201
-99.864578
-55.982101
-103.501572
-68.301598
-137.927826
-65.956657
-113.972282
-61.940918
-52.351040
-61.237396
-31.523241
-57.224976
-42.671585
-63.907978
-76.248543
-162.503387
-70.012871
-88.384018
-56.442169
-34.994072
-155.936401
-68.253143
-60.836220
-52.015533
-38.296665
-148.971283
-37.186069
-78.116623
-59.655224
-63.036652
-68.607979
-149.757019
-75.414314
-55.623577
-126.479034
-54.855492
-80.914299
-88.920059
-86.132607
-93.399384
-149.281952
-56.566257
-71.489647
-141.075882
-69.090240
-80.607048
-57.239853
-59.126682
-161.103424
-46.808342
-63.437263
-76.954720
-146.783539
-67.304916
-58.250225
-55.832222
-63.694050
-110.228836
-107.365486
-56.581520
-99.936783
-57.449749
-102.188416
-58.724442
-97.757675
-86.902786
-101.258354
-60.542915
-57.511398
-75.444565
-40.513519
-88.764320
-58.542423
-86.587578
-134.480133
-138.331375
-71.297127
-40.648659
-58.295826
-55.138161
-67.137276
-136.391663
-61.448627
-166.517868
-59.608841
-132.115494
-134.006577
-56.078598
-60.728165
-109.216896
-87.519150
-121.533157
-92.795235
-93.471298
-108.123909
-68.344559
-61.577950
-58.629276
-60.217186
-55.776676
-120.150230
-55.326340
-58.114017
-122.172943
-41.270863
-139.817871
-65.904167
-88.949203
-104.608124
-63.727909
-70.589470
-95.553833
-152.882095
-59.378349
-88.851471
-49.704147
-59.841690
-63.779037
-66.521484
-87.601807
-61.188122
-79.968338
-81.582359
-64.357437
-144.481552
-96.919533
-65.873268
-94.788940
-169.327209
-92.416336
-53.095722
-67.134521
-57.899715
-105.832382
-58.522636
-109.149506
-104.920921
-63.066616
-120.739464
-131.489746
-58.559620
-56.702873
-130.472992
-147.495743
-87.224518
-114.601883
-108.365944
-84.987396
-103.771500
-162.963547
-60.906242
-62.922157
-142.183090
-113.823174
-146.619034
-57.344666
-63.757591
-83.884964
-124.012497
-67.113785
-67.512306
-88.883118
-50.029778
-83.021881
-63.084553
-63.830818
-104.854141
-147.452240
-165.900497
-133.874420
-67.717957
-78.195099
-92.113762
-125.172577
-80.628304
-48.101448
-65.796661
-68.209312
-169.236908
-62.630569
-66.530319
-149.579605
-89.757729
-108.803711
-117.062439
-95.916222
-101.989456
-60.239880
-70.358284
-62.022457
-48.457191
-116.443092
-65.370056
-126.470894
-60.569118
-112.005280
-76.345795
-91.379288
-60.179153
-78.092232
-58.631966
-89.368790
-55.655201
-58.843922
-26.451471
-60.049358
-75.230118
-140.958252
-97.311913
-59.998714
-69.399033
-82.451775
-97.231163
-49.008961
-72.065201
-87.899368
-27.326035
-69.697830
-66.121407
-93.292328
-122.981483
-76.915512
-52.408623
-144.813446
-110.690117
-99.054955
-137.665466
-143.676361
-69.343735
-82.010689
-67.785149
-71.439537
-76.386169
-86.859177
-58.237633
-93.851639
-154.563553
-78.491753
-107.253494
-127.152130
-37.326904
-29.884306
-57.834194
-72.544067
-64.786674
-73.819687
-122.604309
-57.425125
-142.276154
-56.293941
-42.476284
-60.273724
-66.786934
-55.934364
-56.315079
-52.437790
-57.194515
-135.818359
-51.275993
-79.543297
-121.598495
-39.226452
-57.185680
-64.483711
-138.443069
-53.321766
-56.966511
-37.819313
-162.040131
-65.068092
-106.253342
-80.551559
-43.959488
-60.883209
-58.837704
-71.629120
-102.779419
-68.191322
-153.953156
-74.767097
-68.767532
-90.374107
-113.892960
-89.512505
-127.670311
-54.207603
-79.604050
-80.639023
-121.564217
-73.572647
-97.217186
-62.280708
-79.488960
-66.448326
-142.257767
-64.748146
-67.054199
-59.142094
-71.842415
-100.612411
-101.776016
-112.493279
-96.000389
-93.972656
-62.998425
-75.361320
-39.274193
-85.396553
-72.699852
-153.327072
-67.626045
74.389275
-136.806854
-115.007431
-79.479599
-142.478317
-69.874336
-64.620354
-77.500839
-60.151814
-143.638428
-76.178566
-86.469978
-112.838814
-103.579590
-63.171356
-83.138901
-63.397110
-91.496422
-52.009846
-154.476135
-74.431725
-67.365746
-147.969925
-67.852463
-91.044510
-85.977196
-69.146698
-62.281666
-63.026852
-65.646606
-65.613266
-146.352692
-38.892780
-81.815727
-152.319962
-88.287117
-80.127266
-118.260269
-115.050392
-63.903164
-107.777962
-122.221573
-72.976677
-42.805122
-71.550682
-105.452545
-135.810532
-137.968018
-42.359505
-66.192696
-44.459942
-50.308140
-52.796005
-83.521118
-104.601532
-71.602509
-57.603264
-127.550125
-69.284988
-152.280243
-79.397224
-143.796967
-128.354477
-69.118652
-105.293839
-123.244690
-124.838516
-53.558254
-145.098038
-121.683968
-94.851936
-144.661407
-98.321915
-65.209747
-86.315231
-97.264717
-125.163208
-119.489288
-60.394844
-73.549423
-84.610085
-87.422569
-151.475250
-126.721466
-60.691227
-167.544128
-75.584320
-91.325935
-78.070305
-94.365906
-70.554359
-76.279007
-61.531914
-121.568207
-113.264725
-71.326256
-80.504951
-85.230797
-56.201973
-96.056473
-88.827095
-72.327454
-76.486984
-166.020477
-148.093903
-57.404385
-60.530750
-154.201813
-53.294773
-59.949230
-74.332809
-123.856964
-29.688593
-35.841679
161.051758
-93.323776
-38.768612
-155.527069
-66.500534
-66.985718
-161.822449
-129.947845
-63.904064
-60.115601
-102.653442
-55.482357
-106.501160
-108.699364
-51.331760
-116.449516
-54.651386
-158.637680
-60.993797
-82.621170
-91.985191
-57.514076
-98.651360
-146.468140
-69.923798
-147.869141
-36.928703
-88.244652
-61.933086
-61.031952
-79.187004
-63.829151
-102.690041
-79.726349
-126.873108
-72.148262
-68.880539
-55.021248
-67.962944
-64.494827
-56.263542
-108.843582
-88.264259
-81.915207
-61.731560
-42.796280
-81.737610
-76.458054
-40.525543
-91.840935
-36.421604
-79.679077
-53.918404
-64.479408
-122.829445
-150.387009
-146.843018
-45.326302
-131.800247
-73.575012
-139.970703
-155.043930
-65.729874
-88.303200
-57.035099
-100.128716
-63.602581
-142.563934
-62.593464
-59.930748
-81.950447
-99.337006
-97.478508
-54.522026
-82.876358
-75.946098
-121.191071
-66.133339
-94.424011
-53.977871
-67.446037
-62.542358
-59.997135
-78.466644
-67.305016
-76.134216
-131.655167
-117.834007
-149.409042
-55.262264
-63.053818
-53.991707
-75.436195
-89.861450
-56.498692
-59.622459
-100.446533
-94.791809
-68.573532
-53.806728
-50.043461
-49.495316
-89.450363
-65.449562
-39.406555
-76.256424
-70.927261
-118.374878
-61.166279
-88.424950
-79.115456
-62.010780
-85.736397
-46.753426
-41.155170
-61.535690
-85.267616
-156.294128
-57.525085
-125.502312
-61.008259
-51.371922
-82.011604
-150.625519
-105.202614
-87.026375
-157.815155
-63.830517
-92.756081
-102.851059
-99.058205
-136.164520
-71.694603
-159.144501
-63.438110
-66.495682
-60.209003
-70.711823
-45.766949
-56.127529
-61.440758
-37.203907
-91.944832
-61.181732
-103.349991
-125.353729
-168.288773
-131.752869
-125.399628
-73.305649
-93.016563
-127.182716
-82.806366
-77.490501
-56.590870
-97.135437
-162.369614
-68.221764
-56.340641
-99.864105
-57.204475
-106.537529
-113.851013
-76.713913
-65.106285
-156.504410
-22.350185
-145.343307
-62.769505
-63.605438
-49.976608
-78.349960
-64.092361
-84.813759
-125.333595
-166.235886
-69.228333
-143.364685
-80.148537
-75.907654
-95.607414
-94.278961
-44.720440
-59.511307
-75.543831
-65.193787
-63.167793
-88.093407
-145.577667
-111.145546
-100.802254
-88.331100
-126.937363
-151.563904
-71.422058
-144.353806
-126.620201
-67.452896
-49.211533
-21.509403
-48.857990
-145.317764
-123.037010
-69.003532
-114.864197
-61.331367
-108.412743
-132.138504
-170.710602
-72.707169
-64.162529
-107.469254
-64.032799
-65.962708
-130.531143
-76.488136
-45.565845
-45.571537
-67.285965
-144.037537
-63.904556
-57.860512
-77.646629
-73.441643
-116.334305
-82.453331
-84.723793
-74.311653
-72.681442
-60.715012
-63.744308
-55.214031
-87.689400
-34.406517
-64.239746
-72.178604
-96.581535
-78.769272
-47.469498
-58.512951
-61.527367
-58.079437
-32.893982
-79.751808
-72.324615
-95.108894
-67.880386
-57.336773
-84.233482
-65.478142
-63.493046
-147.814468
-172.009964
-91.285103
-91.844727
-81.769623
-40.254478
-72.590424
-46.455753
-50.723610
-26.743879
-96.799217
-118.108871
-102.912148
-50.253536
-100.910812
-111.548096
-70.149574
-62.446838
-66.783043
-113.191078
-88.886238
-124.995094
-66.388191
-91.289124
-52.870789
-57.019344
-79.758278
-71.118301
-33.925236
-60.284859
-55.181339
-73.136734
-72.559128
-81.200363
-59.575924
-109.054688
-87.416100
-105.739792
-63.551327
-52.525333
-106.836189
-107.804955
-110.254852
-133.288300
-71.464699
-65.867661
-66.774551
-141.280304
-62.234810
-52.178074
-82.871666
-122.464577
-53.739876
-153.166550
-120.289543
-60.551426
-71.716217
-105.136017
-100.826500
-77.984497
-81.798935
-39.655140
-32.099434
-59.243916
-65.109123
-40.625576
-103.888596
-72.750977
-65.961937
-164.885681
-112.804642
-157.038025
-78.096870
-78.806694
-159.556412
-64.691750
-81.601067
-113.464478
-108.499283
-103.857239
-58.027454
-90.934723
-81.464432
-90.331261
-81.853340
-126.753700
-104.830666
-66.702179
-60.456604
-77.007133
-151.224564
-64.048836
-111.049286
-61.742176
-108.485840
-128.777649
-95.915138
-67.335861
-107.757828
-87.036148
-106.264969
-81.090683
-98.043648
-150.047073
-64.291031
-88.926521
-65.181053
-123.777626
-128.115662
-122.613419
-85.159470
-80.820816
-153.562973
-92.355972
-93.240570
-125.633018
-140.037125
-152.382141
-75.193825
-60.518082
-122.802315
-132.179596
-57.838825
-148.725784
-60.477600
-143.917526
-71.055969
-129.572830
-158.903488
-153.816208
-59.602886
-59.283443
-67.614418
-90.228149
-108.924248
-68.666870
-105.704720
-76.185493
-77.679085
-96.814064
-61.313656
-56.183517
-108.498344
-60.781467
-58.940849
-86.915436
-144.493988
-70.957329
-96.843895
-92.342262
-61.141365
-83.747940
-71.849541
-54.616135
-163.214630
-19.910271
-131.492462
-147.230194
-146.983170
-60.595428
-71.881264
-73.815971
-93.235237
-87.218651
-113.044121
-93.671196
-157.619492
-75.145081
-59.308914
-71.723534
-85.969383
-161.783279
-53.597397
-170.650726
-50.789642
-50.061771
-170.620728
-56.053329
-96.188377
-69.981537
-119.249458
-134.344849
-97.331169
-66.297493
-66.889954
-105.080452
-117.732307
-56.318142
-108.527634
-118.230896
-93.053352
-59.461788
-103.026543
-103.109261
-90.875160
-105.654671
-67.398087
-61.188725
-57.365608
-61.942150
-65.308067
-120.277435
-53.610062
-68.513939
-88.238174
-122.098671
-48.460007
-67.245216
-88.024803
-161.964752
-141.324478
-59.554028
-67.324043
-44.774918
-83.352783
-80.397934
-89.528458
-63.541752
-152.144073
-115.104347
-53.789692
-84.663803
-79.842438
-82.823769
-106.716347
-76.926178
-65.747795
-161.355911
-84.261360
-62.528316
-128.915131
-140.751068
-155.813690
-58.699032
-127.694939
-57.687954
-114.615318
-57.990715
-85.389565
-23.708204
-67.198021
-61.122005
-87.410301
-37.350212
-76.823280
-71.823265
-56.423267
-85.719299
-72.350281
-76.687134
-60.015968
-75.631966
-48.756889
-71.561539
-55.613400
-89.040581
-61.700188
-65.368065
-92.481377
-71.282745
-48.891235
-78.980125
-73.568237
-68.860596
-72.980881
-53.840302
-90.335472
-116.531761
-75.133537
-99.977013
-56.546589
-161.264648
176.608917
-68.989143
-49.976467
-98.723595
-62.805916
-121.007965
-69.280312
-69.783325
-125.507072
-84.448036
-113.017662
-62.030052
-73.713234
-128.060257
-105.154442
-57.901894
-77.900124
-110.627716
-94.557808
-126.150162
-90.576912
-40.162510
-72.370918
-130.539886
-57.336388
-44.680817
-88.738403
-50.370991
-28.937382
-83.483017
-151.018494
-67.266457
-53.462967
-59.797592
-104.739120
-73.537727
-62.393242
-93.587303
-118.764008
-82.344177
-51.761345
-46.318325
-153.460007
-60.605434
-55.252110
-68.867935
-61.702354
-59.711334
-66.068008
-126.631027
-59.932693
-85.922539
-118.008354
-95.990707
-104.060532
-87.960991
-77.384163
-75.547920
-105.423080
-89.036827
-86.700081
-136.204620
-158.243729
-104.359245
-83.841705
-120.153404
-47.223057
-41.233727
-75.622444
-55.081017
-54.821808
-64.996307
-143.277039
-87.221848
-114.920479
-63.573322
-87.752411
-56.314358
-66.594711
-63.924473
-45.318501
-86.298599
-54.820446
-82.578758
-76.491096
-76.578087
-61.060493
-58.747738
-52.674339
-74.676056
-77.524330
-61.215553
-77.585915
-61.345013
-73.772812
-65.224037
-38.943069
-55.837650
-63.116940
-50.009903
-111.107254
-104.946892
-97.079697
-37.253330
-53.639256
-101.991043
-84.082230
-65.198135
-84.891289
-107.870117
-45.594376
-66.921890
-77.036270
-102.955742
-59.681290
-123.454926
-91.654976
-59.517384
-82.974640
-95.083076
-60.399899
-161.444885
-108.707253
-99.640587
-92.095093
-85.962540
-59.845608
-62.290543
-62.000439
-61.659584
-54.505257
-61.846828
-63.432365
-59.554962
-114.134270
-76.831047
-150.318146
-64.016655
-49.388329
-61.130585
-63.111233
-100.693008
-69.558327
-130.976364
-115.475533
-123.770477
-67.534950
-170.154266
-41.614193
-60.491566
-50.226910
-62.322319
-75.096581
-65.555527
-163.587448
-79.266685
-118.174644
-153.474777
-97.745415
-128.201828
-48.643921
-65.828979
-126.456871
-41.799202
-69.059967
-110.814240
-75.128639
-141.301331
-102.285248
-158.712509
-65.073616
-90.579742
-100.076218
-105.372765
-107.991707
-69.698105
-140.157837
-123.878792
-51.697250
-31.154329
-115.826385
-114.035004
-94.482391
-121.306259
-91.050880
-78.677505
-144.264877
-73.388870
-89.388725
-142.155899
-112.351097
-80.005371
-75.004578
-134.914139
-110.832695
-75.243858
-97.937668
-114.460083
-69.960609
-87.125572
-121.531845
-56.418427
-60.781876
-65.630432
-64.673386
-64.857910
-150.487289
-128.542603
-53.328300
-75.451180
-134.166504
-75.741920
-52.731186
-163.273880
-153.467606
-93.916046
-63.751793
-97.059158
-70.370476
-153.666489
-80.458359
-40.920540
-84.379738
-72.597763
-60.108673
-38.951809
-77.662109
-95.664452
-122.830330
-56.046047
-87.180397
-68.857185
-64.632141
-61.555233
-26.493156
-77.472794
-124.930298
-119.287514
-42.555996
-64.248543
-106.936760
-61.285194
-48.089993
-63.478142
-55.567581
-154.135986
-108.201935
-42.267700
-72.352417
-82.513969
-96.204849
-62.477554
26.470953
62.352219
48.740761
-48.076283
-146.736420
-52.438370
-34.436352
-60.041622
-156.187607
-42.993671
-80.422722
-72.900368
-52.324898
-61.285728
-56.187630
-42.654221
-59.692730
-103.777802
-46.983692
-69.808624
-67.003143
-67.763275
-29.523655
-64.487976
-48.497532
-101.763008
-77.094933
-61.726746
-131.139648
-84.616150
-83.769562
-82.081627
-53.558468
-58.319668
-150.124115
-66.472641
-58.531864
-101.620331
-95.572685
-65.692741
-81.586281
-139.524582
-67.822235
-64.601074
-72.572418
-86.943214
-95.760300
-112.190994
-75.940987
-71.790886
-106.439659
-75.434967
-65.991928
-65.559570
-109.072678
-111.919235
-56.864197
-39.887714
-32.344070
-79.683716
-80.594940
-45.917923
-60.647377
-164.913284
-64.383301
-62.708244
-158.359833
-70.498657
-146.302231
-66.139931
-89.279327
-126.590118
-75.548271
-106.683159
-124.899155
-67.113869
-62.156113
-50.843388
-53.523815
-71.961105
-119.197296
-94.827408
-65.796715
-71.956024
-97.751022
-115.274300
-73.781044
-57.249271
-76.727577
-116.588333
-75.963860
-72.300392
-138.583771
-60.720036
-62.322994
-123.125710
-62.899017
-78.677200
-157.226089
-67.076820
-110.213608
-65.105415
-17.480412
-120.609962
-51.720341
-117.501282
-57.499985
-111.796043
-102.681961
-71.218864
-68.821823
-139.139053
-69.648270
-55.073589
-33.353138
-105.424156
-157.144989
-71.415359
-98.130676
-106.753479
-70.942810
-60.961540
-83.019173
-94.000763
-104.123215
-103.610573
-99.676056
-135.543182
-87.564468
-96.290054
-54.954639
-133.338531
-84.662666
-163.546722
-71.785637
-75.473770
-63.281822
-65.578972
-168.917252
-72.209229
-43.639973
-88.801590
-145.245300
-146.200745
-97.320099
-102.654388
-107.645058
-158.840729
-88.437149
-44.301048
-87.766563
-109.600044
-63.167969
-67.094383
-60.609184
-100.774208
-140.887848
-71.452835
-61.835449
-139.006042
-146.256317
-56.654724
-61.865883
-64.354553
-30.957874
-129.526733
-61.982018
-87.707695
178.531921
-79.949890
-124.442642
-66.945656
-72.023643
-63.350136
-59.057556
-59.360870
-68.656586
-96.783142
-117.603516
-156.767258
-89.030815
-60.840057
-116.417480
-129.091446
-79.137344
-71.631615
-49.678574
-110.651344
-56.897442
-67.600845
-101.184120
-62.935722
-62.094006
-54.847908
-53.051388
-89.080185
-154.210052
-87.209602
-133.787704
-86.546127
-139.926498
-62.412590
-55.911804
-65.534966
-56.538242
-63.069149
-65.290550
-45.796787
-129.046539
-60.334034
-69.865646
-92.071716
-69.439514
-56.799805
-127.265450
-138.609024
-78.666801
-50.755520
-60.218327
-75.233368
-68.709267
-121.240021
-68.433083
-108.781273
-62.930851
-71.522797
-68.388931
-159.149673
-68.083992
-176.902756
77.711494
-60.863731
-60.558167
-134.609299
-68.320999
-85.762085
-57.956310
-75.351738
-140.103104
-66.591690
-64.126831
-68.035194
-174.211304
-166.143738
-63.016823
-100.304878
-67.383980
-52.635799
-50.508682
-123.242409
-76.797440
-153.895950
-91.754852
-62.690548
-65.180962
-55.485653
-65.679146
-50.229832
-97.496590
-115.041634
-70.393623
-61.680302
-59.951752
-56.398663
-55.553055
-68.062080
-59.024567
-94.010551
-56.515015
-160.255356
-65.910271
-100.087891
-60.984398
-46.103210
-63.226128
-75.657074
-71.582825
-148.321655
-163.250305
-111.548294
-97.718178
-83.937218
-92.423820
-64.949677
-84.089470
-102.902557
-71.705154
-78.882805
-115.642921
-98.411728
-98.140923
-57.122746
-38.866848
-158.443359
-54.141872
-94.084305
-121.478600
-106.108482
-106.310753
-129.742035
-92.470963
-88.850883
-117.197487
-177.271286
-82.000229
-58.103268
-109.927307
-55.368412
-118.524376
-82.109291
-100.348122
-114.803314
-51.525730
-125.404045
-116.155228
-65.540077
-60.351917
-131.328842
-39.448437
-149.084335
-95.864891
-68.181076
-129.567215
-69.045105
-63.883957
-86.730019
-59.834530
-85.118011
-161.214478
-60.452431
-70.278984
-54.140648
-161.850418
-178.116623
-71.273216
-88.003273
-160.636444
-88.319908
-88.727531
-68.081596
-155.637512
-64.485619
-155.005478
-113.767410
-72.071426
-124.782494
-41.892189
-76.396812
-67.102066
-48.215008
-153.601288
-80.328941
-142.784653
-153.397842
-48.392754
-72.136230
-140.427856
-87.458252
-74.095009
-51.692341
-77.339851
-116.973297
-70.607056
-53.269020
-39.898052
-92.434372
-67.913689
-153.430588
-55.571529
-69.169571
-30.088121
-65.870567
-66.717514
-78.574509
-72.486107
-58.899837
-62.692261
-73.629440
-61.969273
-75.340073
-164.924164
-55.645489
-156.447235
-91.093323
-76.671089
-84.225296
-82.612091
-67.260445
-152.948807
-78.605606
-46.098854
-54.808453
-70.493729
-52.084534
73.509598
51.774906
56.527660
65.538681
49.848946
56.171185
56.187847
47.008408
16.162310
94.636475
-77.010780
-54.711128
-56.473434
-66.998093
-64.596924
-146.071564
-75.617950
-60.099625
-89.134583
-55.464676
-46.943993
-34.285515
-40.251698
-86.466354
-94.768593
-69.930435
-46.239712
-127.629128
-54.599899
-57.186230
-63.336388
-79.124962
-133.869644
-68.063835
-39.958744
-60.126427
-67.326920
-128.080704
-66.300110
-62.294231
-65.837082
-90.378319
-60.254387
-77.096992
-98.298866
-153.457535
-50.854614
-30.592556
-62.202633
-128.328400
-109.664062
-69.075272
-56.674969
-96.110893
-101.623322
-114.559120
-63.858353
-53.972706
-104.240051
-63.509651
-71.007339
-79.740257
-83.577225
-84.581345
-87.017845
-155.894104
-117.219116
-129.689758
-97.792282
-65.042580
-115.287628
-100.611122
-96.848030
-64.311394
-119.329613
-64.181610
-86.970589
-140.752289
-87.981178
-93.760551
-63.206814
-82.291527
-59.971394
-65.349922
-71.834679
-70.232765
-58.971073
-79.263901
-63.654499
-152.598679
-159.586060
-56.472919
-79.274078
-81.352478
-66.785843
-72.623207
-82.562904
-78.738953
-82.968735
-66.050774
-103.804901
-99.249832
-94.715569
-146.061234
-154.279709
-86.502518
-110.236778
-69.510345
-57.540325
-82.447556
-95.804443
-96.640289
-65.101959
-130.067368
-76.194763
-157.918716
-62.134109
-113.650391
-110.882095
-106.691513
-84.272842
-67.822441
-64.155830
-59.974091
-79.654343
-58.103336
-68.498192
-141.973587
-57.358196
-88.285141
-64.473099
-75.107063
-103.265343
-101.747894
-125.360313
-88.470108
-140.222214
-154.225113
-57.277489
-52.495712
-64.109016
-102.265930
-65.517197
-80.443359
-144.960709
-116.015289
-96.366043
-57.153427
-77.335907
-62.438286
-53.964893
-61.905674
-66.751968
-161.263718
-67.119698
-61.199516
-56.334877
-112.732803
-93.698036
-65.788811
-53.107697
-109.904694
-81.308388
-89.285233
-57.610054
-134.866150
-74.508820
-143.629822
-64.385666
-59.841656
-156.606873
-61.483070
-78.922882
-136.693741
-165.297638
-55.159302
-58.294495
-100.865662
-56.381607
-47.662350
-69.079285
-52.110176
-143.395615
-21.513046
-74.947258
-58.571999
-86.129135
-75.926796
-57.576332
-92.559059
57.893314
-151.463760
-63.975941
-86.041336
-47.002567
-62.808010
-62.658665
-147.910553
-62.904480
-48.163834
-135.429092
-71.601379
-141.528473
-106.470612
-63.001396
84.565224
68.278770
89.779884
-55.162712
-61.763893
-102.874596
-70.704567
-86.465775
-58.278202
-60.070896
-41.670769
-136.355881
-71.432755
-58.360683
-45.499374
-69.217438
-60.092758
142.088715
-83.581108
-95.513794
-67.547600
-43.198711
-131.665237
-81.196289
-65.396278
-67.133698
-79.600357
-154.615952
-75.789970
-79.611542
-62.128983
-69.227600
-111.067284
-134.041870
-50.064301
-109.508530
-107.505890
-74.672234
-79.275040
-60.881134
-109.919281
57.746254
83.244240
38.880505
53.064480
27.497036
-31.822735
-64.069954
-69.718254
-94.892784
-91.549355
-63.182632
-56.155212
-75.810768
-147.729340
-65.853569
-81.729439
-52.401581
-63.024189
-76.404785
-124.756966
-82.554337
-146.828903
-44.107830
-67.657745
-74.991814
-59.459560
-33.753254
-151.601486
-57.096024
-67.993088
-65.411346
-63.749622
-131.076904
-66.658524
-66.917976
-58.664684
-73.851501
-95.453598
-78.701584
-63.441376
-144.402542
-63.029514
-126.510666
-63.118992
-64.407471
-73.119682
-156.123047
-56.664482
-35.569885
-157.968201
-149.981003
-166.915649
-66.950539
-77.482841
-149.466263
-91.399063
-60.459518
-51.262020
-82.954491
-32.415260
-75.552002
-51.305450
-80.231255
-116.264801
-144.143494
-56.245678
-69.671234
-116.044975
-77.530411
-69.017014
-87.124397
-51.475868
-62.207039
-50.553593
-76.002014
-66.546478
-33.592415
-59.338985
-69.674316
-85.141495
-83.363960
-153.675140
-162.392731
-179.835663
-88.829117
-97.126648
-87.522278
-145.742813
-116.203110
-71.512184
-148.511658
-133.671600
-111.754555
-55.320301
-78.809715
-97.336601
-61.360607
-89.829872
-66.116699
-40.807003
-136.386368
-47.026112
-57.180206
-74.753029
-64.075043
-31.131222
-53.106018
53.377708
71.212044
67.248207
48.376308
74.126801
66.651840
-59.578289
-124.128532
-74.986458
-165.804886
-60.195492
-91.107468
-96.764137
-87.913445
-112.572250
-79.586586
-91.738823
-93.609383
-56.168072
-70.560585
-81.612000
-67.740623
-47.984146
-73.255928
-57.779667
-86.411217
-73.490707
-146.923599
-98.558388
-65.285400
-132.340851
-139.333359
-54.299709
-55.642029
-63.521896
-83.815750
-61.116707
-121.024582
-71.855850
-38.460869
-36.896572
-53.668594
-73.468010
-94.701546
-77.147995
-109.277710
-98.504303
-58.181965
-70.072762
-109.163177
-99.799751
-113.674606
-94.639374
-81.228966
-63.019699
-54.934338
-51.719326
-107.232544
-64.988205
-75.987900
-83.502991
-66.201660
-115.212784
-66.652290
-66.138229
-61.527435
-67.847626
-83.293571
-59.720604
-86.448608
-109.321724
-117.337112
-86.040176
-112.962456
-92.344414
-62.868076
-71.181648
-55.879700
-45.203598
-119.091827
-77.990585
-71.461266
-43.467911
-76.067024
-78.655556
-76.674294
-67.787193
-136.019424
-130.226791
-143.126617
-114.381065
-117.169212
-73.275673
-60.624798
-72.176392
-50.231415
-74.621788
-103.066330
-74.388840
-69.203445
-69.511047
-41.628834
-164.211777
-90.595695
-92.896088
-55.905190
-105.313087
-158.517868
-69.018288
-61.212711
-61.350086
-65.247185
-69.193367
-131.389709
-65.366638
-89.153992
-110.597672
-144.728424
-66.485641
-82.820930
-148.048630
-120.077385
-92.146141
-77.673393
-66.402031
-112.603767
-127.110184
-59.163029
-153.077667
-147.916000
-136.613373
-52.289799
-59.589714
-107.029007
-114.925880
-80.452393
-52.824577
-58.233253
-109.456001
-76.015961
-124.134338
-81.230949
-69.259834
-157.094513
-56.230679
-102.268593
-80.840248
-153.385712
-144.123306
-68.281136
-62.661724
-67.950569
-131.949875
-57.100250
-55.585697
-65.538231
-113.000710
-63.994217
-126.348396
-144.989105
-64.652870
-63.283878
-65.456306
-109.234268
-151.789948
-157.266083
-59.687443
-71.557266
-52.999805
-159.429810
-113.939857
-78.288063
-78.781441
-87.948135
-59.398708
-123.515182
-98.868637
-82.820343
-119.445717
-41.263836
-62.206661
-50.702869
-136.095825
-64.329536
-25.272560
-72.869247
-65.616005
-38.357292
-128.198318
-90.516373
-66.322510
-157.557877
-93.325287
55.082214
75.227837
-133.072998
-76.174324
-48.804214
-56.103939
-60.647255
-62.999714
-37.655735
-58.193932
-114.348808
-62.520893
-125.937149
-64.510048
-42.189354
-66.762283
-91.132805
-105.147186
-153.015274
-58.773529
-94.314018
-127.287033
-44.787285
-142.315536
-96.493919
-60.981621
-45.009178
-164.234558
-45.710808
-74.643608
-62.562645
-126.593506
-115.665794
-62.155830
-69.513962
-74.382980
-56.325497
-56.903355
78.566772
64.930695
37.939919
63.859917
-78.992363
-52.760017
-170.728729
-100.476707
-73.435532
-112.200714
-120.211189
-83.687889
-92.412491
-109.791199
-77.728676
-84.271645
-65.345261
-58.778118
-154.013687
-77.896309
-62.221218
-71.162094
-66.065712
-81.355782
-58.412582
-149.552658
-46.222637
-78.424721
-83.878387
-112.966484
-99.874733
-121.706230
-52.916656
-55.804390
-53.990646
-65.808083
-59.840111
-56.857079
-55.623230
-90.016190
-60.601902
-155.010071
-102.655983
-61.204063
-63.975361
-89.123665
-141.730652
-130.049637
-75.416496
-95.930389
-155.653091
-41.215763
-58.899868
-67.826485
-119.757019
-141.044189
-78.262268
-96.616829
-89.545738
-111.581490
-62.245152
-65.977654
-82.000519
-142.270996
-90.198097
-116.536148
-90.302925
-42.066227
-62.629826
-60.848362
-54.168488
-120.001350
-70.156494
-71.364250
-150.544464
-59.774860
-114.357300
-111.619980
-145.482834
-99.090469
-63.243069
-63.961288
-103.850578
-121.323166
-76.658516
-76.249489
-56.191265
-124.611099
-60.920258
-59.393745
-64.972488
-81.509743
-68.045341
-64.700142
-66.078819
-52.242146
-145.213669
-161.403122
-64.483276
-77.726349
-110.055626
-62.371220
-131.951874
-85.637611
-158.962952
-77.895020
-135.612518
-155.679993
-67.026581
-89.227692
-139.876007
-59.388798
-158.705490
-136.878357
-57.818806
-67.463112
-74.635658
-102.771408
-72.818237
-61.453072
-95.912758
-71.047104
-115.308327
-87.164909
-65.711838
-97.252327
-92.279991
-97.956245
-73.225609
-57.580425
-111.083366
-97.839203
-108.717949
-137.619049
-58.291065
-92.275955
-68.629791
-150.308502
-55.419819
-68.867836
-158.420990
-66.676689
-59.505116
-80.285492
-90.959908
-70.973587
-160.091644
-61.660511
-86.726677
-71.908775
-48.774845
-77.332443
-78.088326
-69.068146
-83.455406
-57.371422
-61.024582
-145.414017
-79.816971
-110.118256
-77.968048
-50.770142
-39.793934
-73.050537
-73.857704
-68.118584
-135.513535
-52.147976
-42.440002
-115.929146
-61.745392
-157.281601
-122.726784
-91.365707
-52.150391
-50.137276
-70.123276
-57.687698
-28.645460
-121.556526
-83.948174
-63.241394
-64.447708
-63.268475
-90.813255
-82.731888
-69.860573
-97.023209
-59.296597
-135.288361
-62.179512
-106.318352
-72.514496
-126.279793
-73.137863
-59.789444
-57.176609
-58.641899
-122.620140
-59.687290
-101.225334
-42.732849
-111.688332
-140.507080
-62.734428
-92.698555
-58.487625
-104.807495
-120.392967
-115.557297
-79.893784
-148.900635
-113.628136
-155.438232
-70.051765
-57.011757
-64.670387
-63.633816
-111.732162
-58.721249
-92.936775
-145.551910
-53.902515
-87.033684
-105.862144
-136.101532
-65.358315
-71.258591
-98.436615
-81.170898
-65.964584
-59.205578
-75.292435
-84.476822
-58.350780
-73.202003
-128.228592
-120.846832
-108.426476
-105.398827
-69.555389
-71.975861
-111.673889
-122.469604
-107.949684
-91.224403
-84.073898
-78.348267
-132.861786
-82.159576
-111.499664
-113.615097
-71.088821
-67.709724
-64.239326
-95.526649
-71.821419
-58.819141
-83.258446
-45.757317
-49.182865
-64.737671
-147.056229
-152.121582
-60.231297
-120.218315
-32.596329
-59.641693
-83.559967
-69.531776
-84.470291
-103.032486
-87.562531
-59.275173
-69.828537
-94.181473
-74.610451
-141.087646
-150.196671
-64.095062
-78.824623
-69.527206
-96.183418
-167.477615
-33.675838
-132.936340
-116.617279
-59.417404
-71.981506
-66.865868
-82.975517
-154.540237
-87.885788
-135.381042
-60.235825
-119.655754
172.506760
-101.347488
-154.180573
-67.455437
-98.112511
-59.626129
-52.730892
-87.102478
-78.230400
-35.405029
-58.070347
-74.103790
-138.463287
-57.438690
-142.135803
-121.100166
-80.930084
-68.582184
-106.563950
-137.814163
-125.951820
-57.120720
-165.223938
-92.421410
-94.600853
-76.127167
-95.634659
-29.916754
-55.215801
-107.534775
-95.077744
-148.674530
-96.568527
-67.483566
-58.347279
-54.567814
-127.419098
-50.945103
-110.741920
-88.272919
-62.126892
-141.584396
-50.172581
-80.718155
-116.706917
-50.183491
-59.020889
-81.458420
-81.541023
-156.731735
-137.679352
-54.671288
-92.464905
-148.921341
-75.473145
-59.133247
-81.580116
-120.462349
-117.212402
-127.955856
-71.650658
-107.023796
-76.413467
-81.845787
-87.636955
-166.533585
-88.929451
-142.391617
-83.318855
-84.912796
-64.048874
-62.032574
-102.174393
-91.657524
-92.078041
-125.766968
-70.755806
-55.730370
-58.829044
-166.639389
-125.114662
-77.622948
-91.280579
-152.616013
-70.043983
-121.594612
-57.141155
-58.840897
-34.805431
-66.655838
-53.717632
-99.731651
-120.304840
-50.692810
-115.853073
-76.227028
-57.260990
-60.703236
-31.765459
-64.816254
-39.127644
-93.175041
-112.579964
-58.152096
-76.623253
-81.217705
-54.072994
-59.613499
-63.517998
-120.065018
-126.527321
-84.134430
-52.939991
-81.565598
-61.372730
-53.963360
-103.463852
-57.217640
-51.386002
-75.947922
-161.580505
-50.604031
-73.859169
-55.627182
-137.557938
-126.907639
-78.635887
-141.141678
-158.817200
-160.007050
-73.290779
-126.646027
-74.003868
-67.704018
-145.366470
-54.775898
-70.687538
-114.874817
-138.945480
-103.712303
-124.346375
-89.006119
-97.184013
-60.345703
-103.653831
-155.611710
-76.539886
-94.390625
-107.898987
-142.613556
-59.593166
-134.327805
-86.876656
-59.886093
-65.653267
-140.184586
-73.159767
-159.651749
-43.145691
-64.514832
-58.728580
-53.109390
-39.599674
-60.641422
-160.110062
-120.484856
-67.823532
-61.227562
-60.634590
-140.845642
-60.696377
-105.981346
-52.553379
-141.633118
-51.736389
-139.738663
-57.336880
-64.797813
-110.382843
-99.975121
-55.622940
-85.949760
-87.776154
-130.709763
-74.753304
-142.833939
-173.950775
-149.771835
-142.449280
-159.653122
-85.346436
-61.473202
-51.065445
-59.576424
-82.126457
-64.911919
-99.127037
-57.287098
-97.293259
-67.898705
-70.105347
-56.746181
-128.537399
-49.514690
-68.179153
-60.728863
-142.466980
-103.838501
-124.259453
-80.554344
-68.298271
-58.483654
-159.660583
-62.580963
-59.102123
-179.708572
-57.897884
-85.714890
-122.438072
-82.128258
-42.432049
-157.621384
-90.678856
-66.494072
-32.488926
-73.114922
-75.567047
-113.452118
-65.021957
-50.018314
-151.364410
-152.767288
-54.600178
-77.791359
-58.061516
-59.798195
-109.398613
-160.350952
-89.020683
-59.867760
-104.242584
-96.384949
-61.823372
-59.105789
-98.798508
-88.395248
-160.403046
-47.684258
-131.928543
-57.657829
-87.221603
-83.100479
-120.090050
-147.273804
-57.900120
-44.722797
-95.693695
-107.186989
-156.850616
-74.801323
-57.064388
-62.284996
-67.610756
-61.607975
-92.592476
-78.953064
-84.878304
-64.574142
-52.128910
-64.967293
-67.429703
-92.371490
-63.969883
-63.665619
-31.520084
-88.673813
-50.131149
-81.233543
-69.084930
-82.229370
-68.168633
-122.821411
-149.444717
-96.543846
-106.500336
-104.810875
-148.731247
-82.275223
-52.377495
-117.461967
-111.792557
-83.791771
-95.450897
-92.926491
-120.382240
-94.165657
-66.588585
-97.201347
-85.523819
-145.387009
-149.902023
-81.930702
-57.223637
-101.277328
-68.585419
-153.761444
-44.061691
-90.356468
-63.278511
-57.946255
-95.117012
-65.329887
-60.133011
-47.446594
-66.510040
-83.144714
-110.200912
-124.791618
-100.097305
-108.565987
-56.587894
-160.880005
-52.692863
-58.172779
-165.882538
-75.792038
-97.222427
-68.957733
-63.166523
-120.273148
-59.259010
-165.349869
-103.653473
-99.118355
-73.227669
-73.368591
-70.362015
-62.796871
-41.909763
-82.638481
-78.355782
-89.904945
-59.577789
-89.665649
-61.743465
-110.814209
-141.955002
-89.718811
-70.088272
-48.374210
-64.415527
-83.378021
-76.095665
-54.495621
-98.100281
-61.079975
-161.737503
-54.422039
-57.910740
-138.536575
-85.102386
-149.757935
98.401131
-108.887070
-68.242363
-77.728928
-119.733131
-64.217766
-69.836311
-64.997047
-75.814949
-64.529930
-117.995995
-57.323097
-74.174484
-75.596992
-137.204651
-60.514626
-61.510807
-79.050552
-58.545654
-53.621410
-67.630676
-103.057487
-48.683289
-93.605164
-92.284920
-64.150444
-102.723045
-68.515526
-108.757927
-58.480362
-66.329483
-117.601601
-146.359756
-63.151680
-102.438477
52.044292
61.611870
-84.163605
-54.437721
-65.607422
-98.624832
-116.254211
-77.066147
-95.049980
-129.462540
-62.404724
-62.130272
-85.372917
-82.985069
-57.109699
-67.498955
-124.939560
-49.435619
-113.480965
-138.407242
-131.706421
-59.725151
-79.795555
-64.812614
-166.572968
-57.511940
-70.480827
-51.283615
-69.759621
-56.787125
-64.397057
-129.273163
-149.974640
-61.283638
-56.122837
-73.747452
-130.753113
-153.658936
-56.486946
-74.711067
-117.741661
-146.656372
-89.297424
-61.063484
-92.464447
-121.659081
-108.476051
-72.688927
-155.070999
-113.313293
-85.109848
-85.532181
-53.521938
-112.798401
-92.898712
-113.719269
-61.177700
-61.933159
-80.240295
-60.223980
-64.258453
-57.271889
-52.135666
-105.878410
-70.949875
-67.879562
-165.805969
-108.214073
-152.274689
-61.639046
-39.231213
-94.600113
-77.923790
-81.793350
-113.226555
-102.959900
-97.083244
-66.506378
-58.258751
-95.589317
-120.026527
-108.087791
-49.578484
-55.074615
-142.756989
-34.765331
-68.743500
-74.300652
-118.308243
-60.276142
-106.369110
-142.594299
-93.339996
-50.092155
-116.041878
-78.056618
-125.307274
-149.755783
-95.105446
-88.984184
-82.108437
-143.337830
-55.773170
-160.973358
-87.130516
-121.585693
-69.703239
-84.797630
-107.949234
-66.992569
-78.906525
-60.296585
-147.768997
-140.106400
-59.256470
-32.600773
-71.421997
-150.003647
-72.563965
-97.289841
71.623436
89.004936
84.788963
47.832691
-65.745659
-62.293823
-67.028374
-93.729729
-84.730186
-69.447472
-61.579929
-48.614895
-67.330208
-75.762718
-71.134651
-63.835438
-33.292633
-82.868523
-57.335213
-65.224228
-66.017494
-120.130890
-68.991745
-46.116211
-60.171013
-119.776596
-69.691353
-80.761909
-75.045128
-105.347588
-148.475876
-78.974731
-142.172302
-44.207951
-49.865360
-60.148529
-64.988396
-58.013535
-67.883003
-67.622620
-74.605484
-64.726212
-43.085827
-33.021446
-59.153431
-92.424301
-36.893597
-60.427174
-66.487213
-52.532455
-158.473251
-68.566254
-80.114777
-73.662575
-147.797012
-94.046638
-57.535686
-122.729652
-137.489899
-83.990776
55.315212
69.512932
41.147690
51.285179
62.239815
-60.741280
-99.430641
-95.909523
-69.681801
-89.661766
-69.641808
-130.195145
-76.701805
-72.291801
-68.329117
-61.249958
-63.571983
-139.082779
-119.459633
-66.577255
-86.968155
-66.732948
-49.569550
-59.108719
-153.512634
-67.441162
-84.773010
-119.625786
-68.572060
-99.997032
-60.343586
-100.879875
-111.279961
-88.242165
-62.217079
-62.158802
-116.321312
-73.578629
-96.038681
-56.095966
-81.370461
-51.072395
-71.802231
-64.508881
-64.956520
-154.609146
-94.531700
-96.603851
-91.647560
-132.155655
-97.937431
-98.175919
-171.472107
-97.469955
-60.609547
-67.491196
-81.694946
-69.898560
-138.442444
-62.245415
-130.398331
-64.961281
-34.924656
-158.938965
-140.983429
-82.901176
-68.887398
-57.211254
-30.272579
-65.486504
-22.479862
-64.381165
-62.862873
-118.450592
-59.747787
-142.276688
-91.986771
-67.043518
-107.994804
-60.846832
-56.462276
-60.008919
-59.100006
-59.989998
-149.688812
-81.280830
-134.270462
-92.407867
-118.129234
-58.020855
-101.704079
-96.833733
-41.653728
-136.229477
-93.391258
-92.706337
-148.287903
-54.788284
-67.648811
-61.931618
-65.790520
-61.447357
-76.650833
-66.473839
-76.539398
-65.944893
-82.168091
-79.060112
-86.318260
-116.617104
-119.124039
-83.557793
-54.131039
-57.604500
-83.798874
-82.338432
-73.304825
-52.128376
-64.803192
-121.785652
-57.659626
-61.014111
-67.782082
-82.043808
-127.665367
-114.710724
-65.126572
-126.111160
-60.324089
-57.137745
-165.725555
-133.793839
-70.480087
-65.810081
-67.992783
-64.265541
-101.111305
-51.241192
-69.113892
-79.312836
-135.795624
-70.529160
-61.769802
-87.060814
-80.703850
176.319992
-66.812057
-71.176216
-85.873756
-76.860481
-56.531467
-144.698013
-52.707241
-121.936256
-108.177223
-58.904613
-77.485161
-70.978615
-95.068581
-75.694000
-94.880371
-153.496323
-44.342384
-137.302032
-63.147671
-150.653107
-57.910084
-99.729912
-67.425842
-59.668312
-37.077198
-55.249088
-64.404747
-57.084915
-60.254818
-155.431335
-52.294777
-71.171265
-99.525162
-106.659416
-49.906517
-74.094879
-116.096024
-63.594875
-51.953548
-62.007881
-133.799500
-62.801399
-120.810043
-51.482273
-66.325569
-58.918491
-54.054188
-57.899025
-104.678261
-111.924400
-70.472908
-49.640472
-84.766319
-118.017128
-57.246662
-56.307152
-68.497284
-92.193878
-69.262459
-67.006439
-140.714828
-128.514740
-67.118980
-126.297173
-134.063568
-70.803780
-85.063225
-81.648285
-119.637695
-121.307869
-122.472809
-108.572052
-115.896011
-124.324913
-66.149292
-88.173653
-102.755318
-49.023975
-92.647537
-71.790016
-106.241585
-141.583557
-59.976105
-54.164295
-101.410416
-106.980042
-102.769180
-88.115150
-74.424316
-56.999249
-63.004406
-53.678986
-45.784653
-64.245522
-86.610558
-42.955605
-64.682899
-134.144852
-71.792671
-128.664734
-63.646526
-90.945633
-85.188263
-62.786949
-66.502327
-70.546593
-71.672195
-158.760147
-116.420677
-118.396347
-79.353813
-159.341263
-75.133583
-110.994133
-66.275688
-91.134140
-63.128807
-55.147877
-99.563690
-57.753193
-64.201973
-68.631470
-62.913525
-60.851463
-67.934837
-138.513565
-96.986671
-130.382889
47.456276
64.308418
54.866375
83.631516
49.784725
71.379906
34.537804
44.987614
51.166267
50.116417
47.080811
40.291393
53.467209
97.115753
29.092339
75.017929
47.558922
84.465897
52.961525
88.585022
50.367794
71.704880
58.824734
75.996529
-98.719521
-51.557545
-107.215851
-138.363968
-116.666290
-129.090958
-67.118790
-69.697456
-71.471329
-70.810028
-51.760658
-25.030571
-64.773140
-78.809593
-151.753387
-124.945724
-80.640625
-161.411835
-116.378250
-98.978020
-66.239090
-105.329147
-59.959003
-75.073891
-137.849075
-54.688816
-85.665657
-108.386665
-62.780869
-116.446007
-109.569633
-65.055313
-73.006805
-70.901794
-134.131317
-54.021282
-62.775314
-148.855850
-34.664337
-79.084412
-44.023453
-148.874573
-61.160473
-52.781532
-56.422672
-49.438595
-62.811501
-54.879425
-77.782219
-138.799469
-60.234028
-122.064201
-103.361893
-71.942444
-65.179092
-90.413536
-77.928246
-67.054871
-55.089378
-70.874039
-63.889587
-135.668228
-94.011238
-74.593063
-66.461540
-40.038101
-57.032234
-50.416702
-145.346161
-65.104416
-86.225990
-59.964378
-70.966820
-152.301819
-33.426025
-62.822384
-117.058533
-88.960388
-61.787766
-56.768696
-88.450546
-111.679344
-69.223686
-46.484787
-112.701172
-133.161316
-109.737709
-94.375549
-36.375820
-109.786896
-165.145523
-95.901253
-54.304722
104.671577
-88.293892
-61.659046
-77.704147
-53.663952
-149.696548
-79.358414
-95.046227
-68.703232
-68.871620
-150.799149
-105.374199
41.964329
76.880440
82.308464
75.678490
116.046165
63.216854
-66.288010
-73.287231
-77.389595
-76.238754
-112.885139
-60.147858
-67.606537
-68.156883
-53.815559
-56.054600
-164.643768
-71.373222
-62.466995
-94.255951
-87.137611
-86.253517
-59.732815
61.286087
55.803871
65.745125
56.634697
32.736740
83.165268
61.719807
60.254749
43.018848
56.056747
68.187790
52.036594
66.005966
70.628838
69.575516
-73.171280
-97.800903
-136.687057
-63.981098
-154.124146
-134.449142
-111.814857
-149.782211
-40.034527
-73.537308
-128.189636
-60.467865
-88.256065
-54.410091
-50.032116
-63.743637
-82.532425
-100.290047
-90.858490
-100.475807
-97.160835
-74.597023
-109.027008
-84.607185
-103.226822
-85.826279
-60.361061
-68.936722
-75.413994
-61.399681
-63.274513
-76.437393
-107.473961
-159.815430
-49.648930
-66.582130
-101.682930
-59.021866
-86.955307
-80.164680
-120.078323
-61.921612
-83.411911
-119.945625
-147.589264
-59.588234
-106.006500
-125.710991
-54.619724
-134.829971
-68.691803
-61.083534
-161.437546
-65.581871
-152.062225
-57.128399
-92.794983
-51.549904
-67.704002
-66.549324
-165.315613
-71.672470
-111.727135
-110.625664
-67.683350
-48.167145
-89.514206
-94.551872
-56.838333
-110.330994
-58.756706
-88.846001
-40.194061
-75.372993
-64.241425
-66.840088
-171.800430
-45.094810
-50.814445
-50.995895
-82.753181
-66.949043
-85.635544
-129.649170
-96.297661
-117.072342
-61.304344
-110.233917
-32.801701
-69.698563
-103.497498
-56.912594
-53.030300
-153.265640
-72.858009
-83.365051
-146.183304
-62.061493
-80.568207
-68.176682
-107.091652
-75.559959
-74.943481
-119.756310
-69.015518
-44.545868
-110.879784
-61.123482
-71.884438
-96.831726
-63.416813
-53.949013
-72.288071
-58.078781
-105.257294
-147.873581
-131.844177
-67.317299
-82.260147
-70.730850
-59.523266
-82.005234
-119.973427
-98.176460
-55.479324
-54.790646
-100.696190
-65.656792
-117.473862
-72.296753
-65.288353
-87.266243
-86.484116
-107.877556
-52.785931
-71.056381
-68.437645
-99.680054
-58.898876
-153.141815
-65.747643
-127.849686
-107.446724
-58.607700
-98.303764
-109.455704
-69.972946
-52.976734
-76.366875
-75.633141
-59.955383
-97.739471
-84.778732
-58.208958
-110.754944
-116.191582
-58.125431
-97.235733
-54.638947
-96.293221
-48.735924
-110.072250
-134.366272
-60.568707
-94.658630
-101.780174
-70.194313
-114.751175
-101.461708
-63.555916
-60.639896
-102.724312
-172.201736
-127.211990
-89.100357
-86.375320
-80.405403
-68.196510
-62.480717
-140.773117
-141.935593
-97.339722
-62.102890
-82.812332
-146.125198
-66.503944
-86.973412
-31.515768
-70.697021
-61.628601
-71.100082
-144.933151
-106.632126
-74.700439
-59.176804
-99.103386
-93.784721
-121.044785
-43.710102
-67.604912
-72.458588
-59.898590
-57.876186
-63.693165
-158.271774
-93.394936
-62.383747
-173.193222
-52.448071
-71.878448
-59.101936
-80.103462
-92.939056
-110.388458
-60.551857
-149.046509
-144.984940
-70.012360
-110.249702
-76.233185
-143.558563
-79.768845
-139.666870
-68.210106
-108.507027
-124.274017
-99.561195
-99.486237
-59.730560
-84.767738
-55.686714
-56.440189
-65.657074
-143.395844
-77.216385
-36.363708
-86.123573
-45.932152
-62.049252
-131.127243
-120.283569
-76.632881
-138.372742
-113.583664
-54.239758
-143.015610
-53.316517
-157.927811
-52.326714
-125.325455
-63.280277
-104.687454
-94.697502
-84.819931
-73.129395
-78.046249
-62.335938
-83.932541
-44.918552
-122.341385
-161.637680
-122.741692
-83.948540
-56.609314
-141.121735
-77.384895
-110.048836
-66.281952
-152.071106
-67.420792
-93.353760
-82.095840
-98.673729
-127.717888
174.845352
-59.641338
-146.754578
-55.359348
-56.182949
-42.316051
-148.085831
-60.784622
-61.118797
-65.934090
-83.324669
-171.524826
-89.431145
-142.889267
-83.845169
-67.573792
-71.456291
-145.890121
-105.862785
-45.785583
-63.721981
-59.370884
-88.934128
-74.929955
-137.521393
-68.253250
-81.149139
-151.552780
-95.833488
-59.309635
-70.321442
-56.352283
-65.724457
-153.937042
-85.952332
-26.108658
-81.475029
-133.047028
-154.196899
-117.019661
-71.565186
-78.562622
-145.546082
-111.790657
-55.478325
-65.391937
-87.795128
-93.503548
-76.884460
-67.821838
-58.815895
-60.465790
-75.568321
-87.395821
-67.803650
-67.215790
-144.892288
-153.810822
-68.980316
-159.671051
-54.561588
-108.484558
-73.273453
-82.746101
-67.525749
-106.463104
-119.757156
-121.919472
-158.771851
-55.136345
-47.372536
-88.060867
-164.223328
-59.151546
-49.744514
-138.270157
-52.002708
-70.509995
-98.246384
-64.251366
-74.857483
-53.853062
-91.085556
-145.117661
-66.469414
-58.289650
-24.264561
-128.794601
-133.569473
-63.944981
-72.166679
-118.778046
-128.156494
-157.059296
-146.890564
-72.739540
-65.739731
-150.170990
-65.725449
-49.712933
-120.510460
-55.811821
-73.171677
-140.261673
-129.723999
-144.144119
-86.666206
-139.827515
-104.479553
-107.176689
-79.060593
-80.115028
-74.591232
-74.731506
-57.733761
-115.433060
-71.674873
-66.378510
-84.723022
-62.724560
-98.902016
-61.222889
-62.311333
-67.584839
-68.615509
-136.746658
-55.465782
-107.954193
-64.441742
-94.974472
-56.367474
-66.502335
-95.129707
-67.814240
-123.397331
-159.339706
-140.819016
61.652023
79.079849
67.435944
-72.969505
-38.146580
-37.155125
-65.197311
-54.363903
-68.765747
-83.789162
-64.675476
-70.615303
-121.295357
45.897331
95.373108
113.661453
65.491417
49.215092
50.278728
73.065735
53.923145
-61.453354
-56.234734
-88.982994
-69.831589
-66.024414
-57.706490
175.102585
-72.513840
-86.419411
-40.921204
-116.763184
-123.787239
-53.556366
-70.164291
-155.742798
-94.654411
-50.032402
-71.493103
-125.061989
-60.528328
-60.443836
-59.895702
-55.705467
-132.720840
-123.685570
-79.173401
-68.750740
-75.725471
-71.060692
-151.688095
-52.902645
-75.789253
-85.425697
-135.248627
-107.518929
-92.303871
-125.323830
-78.035263
-65.229256
-137.915039
-59.364967
-78.156128
-66.500351
-66.135368
-90.740082
-103.986115
-150.365128
-58.229298
-59.029217
-60.322308
-85.555069
-57.060299
-81.396950
-64.312759
-61.917889
-58.929653
-67.665588
-62.712780
-145.076630
-106.323372
-60.323448
-145.503784
-160.115433
83.397179
58.208172
64.087364
91.588890
56.806347
-55.064102
-58.804783
-114.978104
-106.671341
-67.934311
-62.396915
-143.717010
-144.001144
-148.409241
-124.596703
-31.407681
-99.901527
-139.927261
-85.101776
-156.797684
-115.177338
-113.818657
-82.300446
-86.673721
-134.405899
-55.862022
-54.465019
-127.999237
-90.190773
-67.072403
-59.164715
-54.183765
-116.791283
-56.363991
26.077934
30.251535
56.162449
41.492794
54.511841
-89.721405
-87.590591
-31.076994
-46.896748
-56.354706
-109.003899
-62.968029
-57.528023
-98.926994
-79.477959
-93.837234
-73.104485
-61.947475
-62.630283
-58.393620
-128.192154
-161.692520
-61.404510
-52.953026
-96.936218
-52.961678
-53.761036
-140.441956
-104.313148
-63.279793
-109.825607
-139.388290
-130.564072
-122.855751
-107.591240
-65.103310
-60.149784
-58.123112
-72.003403
-55.165321
-159.909561
-148.008011
-90.268417
-110.758163
-107.537720
-91.527756
-47.744568
-84.906105
-59.540867
-91.250351
-68.593826
-144.015625
-100.862106
-96.707069
-116.605392
-109.351158
-146.177231
-140.354538
-60.646255
-85.167656
-60.722446
-112.329887
-92.652290
-102.890022
-72.453377
-55.220860
-49.464680
-103.685455
-132.373260
-106.651787
-116.735565
-73.611313
-86.097588
-66.882133
-141.381439
-56.163448
-172.046249
-64.078369
-86.333214
-56.570141
-123.450935
-142.908356
-70.237892
-81.743797
-122.297890
-44.097576
-100.436035
-126.615662
-111.178658
-31.404869
-62.907185
-58.719482
-92.588112
-84.107071
-64.404655
-71.244408
-50.229225
-129.083481
-63.237896
-142.750092
-59.400192
-82.208359
-66.471619
-77.296280
-17.075613
-85.375748
-86.022507
-69.786194
-103.840042
-76.266731
-142.738434
-76.446526
-52.972889
-52.965664
-37.851109
-55.643726
-80.960564
-59.079262
-145.076645
-41.914070
-60.992752
-152.772644
-74.835831
-65.394958
-100.290909
-73.824432
-48.154804
-70.331749
-144.901688
-77.591576
-141.411728
-74.421188
-27.848801
-64.340637
-111.508888
-97.423447
-74.377884
-125.186569
-127.463127
-72.277725
-49.504650
-154.709320
-53.337303
-40.304497
-54.166935
-71.940025
-69.272156
-64.855957
-66.822746
-65.623405
-59.611866
-90.746277
-61.740746
-92.907097
-135.367477
-63.103935
-83.721657
-89.344322
-65.557419
-83.662704
-117.605522
-77.699059
-78.881783
-137.878754
-75.498863
-63.216579
-141.828552
-108.215889
-110.714149
-104.902367
-64.966728
-99.569199
-103.440628
-116.827377
-69.740707
-61.132759
-53.416241
-66.452400
-74.353424
-145.094864
-81.743698
-53.813126
-124.907257
-114.415833
-69.679123
-65.212692
-52.592564
-64.271774
-64.968079
-70.045586
-68.542618
-51.445309
-62.475517
-57.258785
-145.357071
-63.496944
-52.515617
-64.609795
-68.330627
-138.602051
-49.818211
-155.788116
-57.753105
-91.169167
-74.148300
-67.309296
-70.083435
-121.179626
-70.234779
-122.247620
-145.140839
-68.310928
86.009888
67.327240
28.907408
76.278130
105.495186
64.824516
-58.550224
-134.146408
-60.146206
-90.484795
-63.165359
-55.706554
-56.868298
-68.076721
-98.811996
-150.144806
-85.479462
-98.868439
-52.026485
-49.819008
-80.923820
44.871883
91.804962
88.471878
63.079006
75.072861
82.808197
66.061539
88.179817
36.757378
-152.505890
-73.828629
-52.197395
-50.488167
-86.660385
-94.136841
-38.734142
-141.198151
-42.736435
-109.052628
-70.468552
-65.694481
-62.890480
-57.120552
-47.187851
-62.449249
-72.324165
-70.162392
-68.170708
-70.273247
-60.704498
-60.295956
-63.389820
-59.019512
-72.164490
-120.337791
-99.593613
-73.353973
-123.526352
-155.890488
-110.204880
-65.236763
-64.181313
-104.059731
-118.081535
-107.983856
-155.150787
-105.327385
-103.132088
-72.197350
-98.282585
-77.734421
-67.099266
-78.268860
-123.398537
-104.424126
-132.232315
-67.532745
-55.457451
-147.791443
-161.812744
-108.602844
-144.225372
-59.756248
-49.312363
-60.808086
-104.900818
-89.924049
-69.529625
-86.865204
-51.075848
-52.118900
-71.207474
-76.506470
-63.392281
-67.551193
-89.689224
-84.423073
-84.362213
-79.198044
-156.716721
-63.409847
-103.363785
-148.619675
-150.754013
-141.336517
-57.915821
-69.448425
-84.687904
-59.987942
-57.137001
-56.066616
-58.876041
-87.095131
-61.645786
-76.439522
-60.166737
-62.194271
-67.924530
-57.939999
-55.657990
-62.687569
-177.955490
-69.866928
-151.089539
-124.118301
-68.806122
-140.205643
-64.638634
-66.696045
-79.556221
-92.468071
-132.835037
-175.429062
-70.851097
-144.492355
-131.215057
-63.624214
-121.334045
-64.146385
-65.055489
-109.113091
-58.159897
-152.993805
-54.310661
-41.179180
-71.268982
-95.684837
-59.361702
-69.829514
-54.593552
-66.664177
-130.760788
-167.391068
-162.094116
-65.601433
-81.844986
-91.502159
-100.062668
-101.323685
-68.133232
-105.052238
-58.466183
-57.070324
-90.352928
-59.529514
-153.684235
-65.316551
-125.872444
-59.763218
-60.174347
-66.716553
-57.659607
-154.549347
-81.821335
-121.754425
-127.027962
-75.864174
-150.105072
-135.294205
-74.521309
-107.537552
-56.352211
-50.155506
-98.273193
-134.842545
-56.212399
-135.935181
-123.687630
-27.717407
-161.760132
-62.349770
-57.362301
-104.198311
-61.222206
-93.743973
-91.698387
-62.650406
-35.419022
-132.957993
-63.352448
-68.046249
-111.582657
-119.583656
-61.300930
75.101120
-85.698090
-60.792633
-49.468861
-66.035942
-116.589081
-60.203373
-51.032284
-57.914371
-78.187241
-78.228561
-56.986729
-106.815216
-97.794785
-163.519272
-142.398911
-107.667046
-70.419609
-76.576172
-157.211121
-154.565826
-73.998177
-145.215225
-58.611141
-56.933254
-55.936863
-165.388901
-61.301014
-141.621185
-89.538589
-166.097656
-64.335701
-142.008087
-43.291786
-60.827106
-110.798172
-60.445560
-65.024086
-58.950890
-93.261299
-66.978363
-59.595070
-106.510849
-53.459446
-67.749336
-82.427368
-58.512909
-67.790855
-66.099312
-47.085056
-140.853363
-99.594742
-78.030090
-53.694859
-62.585751
-66.081276
-66.039459
-57.368580
-45.665539
-55.832424
-59.585323
-103.372261
-122.395149
-164.739731
-105.850632
-60.420013
-97.473022
-103.640411
-80.355789
-62.405483
-63.090446
-148.909637
-67.305107
-72.240013
-79.206573
-90.870186
-166.312424
-85.264587
-119.489006
-64.701424
-49.588757
-93.559830
-64.850731
-145.494598
-34.562828
-61.844791
-59.930103
-104.218132
-61.238667
-64.918991
-112.775093
-66.008331
-169.434097
-59.984379
-61.607792
-95.780739
-154.587479
-70.387238
-133.254517
-87.998749
-61.972256
-59.576191
-54.168201
-64.750557
-156.794281
-96.518173
-131.727020
-117.319923
-145.321655
-83.763916
-98.763901
-91.674530
-62.980930
-55.350739
-120.774185
-93.949074
-62.789692
-101.635658
-46.748894
-59.287827
-62.722881
-74.834023
-119.345955
-122.304886
-121.268715
-57.457920
-71.383606
-74.006874
71.925911
42.120567
60.982574
43.889866
57.743755
79.293709
-147.010727
-88.056511
-170.933609
-61.371574
-116.386360
-121.664047
-62.881069
-86.967102
-136.888504
-101.154541
-114.103416
-102.995651
-105.147217
-118.362885
-79.077370
-98.991447
-126.961151
-112.639854
-86.943687
-71.933342
-83.631493
-76.558899
-105.580490
-121.668091
-73.546677
-76.976158
-61.915936
-61.930359
-97.984138
-64.342667
-124.089996
-107.373276
-101.294441
-141.627029
-72.074310
-79.773979
-73.085815
-95.849602
-107.508308
-70.920197
-63.218758
-117.908020
-64.166222
-119.443253
-100.606888
-117.667839
-61.643936
-70.047112
-116.800888
-75.121590
-93.808975
-82.882240
-60.475960
-78.862144
-41.246834
-61.837864
-63.825695
-66.404465
-62.735756
-88.865501
-108.973488
-156.871780
-54.274155
-65.746567
-109.648483
-70.896187
-116.305359
-33.211491
-50.218090
-47.032036
-65.953766
-57.987675
-77.753441
-60.665649
-71.304428
-73.024109
-55.860081
-129.110626
-66.093185
-93.172440
-156.727921
-50.491688
-60.843075
-157.211182
-70.891823
-91.818314
-132.858871
-72.959480
-89.962166
-130.226288
-87.347580
-133.797913
-82.786400
-57.908833
-126.040276
-66.311485
-59.660683
-101.059799
-120.326096
-55.241600
-51.802872
-67.734482
-91.312683
-58.467564
-80.231194
-56.190674
-81.933929
-145.643753
-55.707047
-158.520950
-94.061783
-34.650051
-103.905380
-70.041161
-149.771149
-139.246597
-81.032578
-162.253860
-122.757286
-153.879745
-72.646103
-83.161125
-55.883045
-73.966042
-151.152344
-61.535942
-100.110558
-97.944122
-54.797951
-112.637131
-61.637661
-67.407082
47.706787
48.311359
-134.400909
-117.894936
-73.320267
-160.755753
-63.642509
-144.646942
-71.151703
-71.495773
-105.888466
-113.334663
-54.320633
-84.021675
-84.718590
-73.839859
-63.368881
-92.465637
-75.493614
-50.098587
-68.992691
-62.677303
-89.276718
-59.204201
-136.890152
-62.876083
-59.140800
82.212837
78.423264
-124.631058
-92.232079
-137.747772
-124.338013
-118.674187
-67.946632
-160.443420
-134.735687
-146.424362
-65.656555
-64.992393
-89.538696
-74.833626
-89.370476
-63.428185
-102.737175
-129.242065
-61.211952
-98.880981
-139.912033
-58.497356
-85.185020
-58.429630
-126.508728
-53.498547
-126.476303
-138.216522
-54.804192
-61.151405
-68.255638
-141.618134
-84.678879
-121.751022
-75.824760
-145.691528
-65.060089
-141.847885
-97.804649
-71.150879
-59.191067
-64.029556
-80.992340
-72.361153
-77.700859
-142.542740
-62.134350
-85.715073
-45.640289
-101.823265
-59.310047
-70.690872
-59.696812
-48.387974
-90.663437
-60.046913
-84.055061
-138.569397
-147.612579
-70.861023
-61.450893
-88.629059
-140.147552
-141.154556
-50.154430
-52.013512
-144.329193
-62.083656
-58.410873
164.884369
-54.860168
-151.239258
-69.159470
-66.405197
-75.345245
-108.174683
-71.481560
-100.531349
-112.377014
-85.729439
-74.087479
-73.687515
-55.659962
-141.410812
-96.963539
-59.560463
-70.964539
-143.889755
-148.206543
-57.605335
-99.024582
-69.862579
-103.016838
-81.935936
-161.435699
-45.588177
-76.979721
-61.895374
-76.625679
-58.808689
-136.806854
-92.492500
-91.211456
-99.570389
-59.877846
-60.717522
-42.063595
-68.689552
-108.675766
-93.293144
-57.281868
-66.871262
-71.135826
-64.546127
-51.843060
-63.432457
-58.736851
-66.103882
-163.142319
-73.285454
-51.607964
-141.163773
-130.899872
-56.457642
-83.377998
-131.545929
-61.906216
-72.375511
-80.120041
-34.806957
-128.328018
-156.416656
-72.333199
-158.679535
-110.289780
-109.015625
-101.189476
-52.284256
-130.386536
-75.563828
-45.020367
-67.196281
-63.707424
-59.242531
-72.852470
-50.482800
-59.077766
-58.810562
-84.217636
-96.973763
-88.630409
-138.034988
-59.659775
-57.224113
-105.149284
-60.454315
-140.560913
-63.408493
-101.746048
-154.795715
-149.163269
-69.384102
-97.378014
-66.007027
-149.411774
-61.362362
-104.835808
-56.715332
-86.495384
-65.136192
-89.438614
-53.721214
51.021992
49.723305
46.699287
54.087879
71.672081
39.454479
71.333946
77.973114
79.018852
-108.387161
-83.991272
-104.824913
-56.252323
-130.562607
-109.820534
-42.386635
-52.745491
-98.067436
-82.607559
-59.435341
-78.899925
-67.680214
-97.141342
-94.616150
-49.004173
-143.040298
-79.402847
-60.785141
-60.255119
-31.963207
-166.723129
-63.495377
-76.213158
-64.213921
-37.666065
-60.008419
-141.307159
-61.392429
-81.057220
-56.444622
-60.402283
-52.234989
-52.215496
-103.265610
-142.463959
-61.349987
-55.567303
-59.356644
-56.677158
-121.614349
-55.787960
-116.027901
-50.959023
-129.666122
-69.920578
-127.371696
-145.705048
-72.172897
-84.785385
-70.254776
-61.729172
-108.997971
-120.829605
-68.889984
-57.585491
-85.122490
-57.206238
-118.956383
-72.771461
-154.258484
-67.371750
-117.583282
-134.367722
-93.814125
-74.714134
-139.921768
-66.649567
-64.300293
-76.953102
-86.019936
-165.575943
-60.767670
-83.195221
-96.806213
-80.774864
-43.795551
-61.558136
-55.617908
-57.661388
-79.088120
-89.190811
-147.536331
-171.723892
-54.039776
-84.506035
-114.747734
-81.045555
-67.100891
-67.150009
-74.314247
-63.731304
-107.482475
-51.258202
-54.890881
-57.556736
-94.448303
-122.900833
-102.779427
-121.384506
-50.430264
-58.336197
-72.302383
-172.955429
-82.853027
-56.080063
-91.855103
-32.101318
-93.882080
-128.067917
-73.010422
-60.544281
-67.873329
-55.778446
-73.184196
-69.077705
-94.967522
-58.036995
-78.801949
-154.681290
-117.369148
-178.531265
-112.933357
-81.314720
-108.545593
-64.023491
-93.612747
-149.801880
-61.112000
-77.486496
-80.187645
-68.359764
-77.724144
-65.668724
-162.439682
-55.493809
-167.726089
-71.244331
-82.988205
-92.289192
-113.360214
-58.653316
-75.775948
-81.741905
-68.718704
-50.670376
-152.789413
-54.404545
-101.126930
-113.909126
-91.465858
-107.040771
-106.665497
-157.139496
-81.217690
-78.804100
-105.052910
-160.709732
-62.788437
-30.711035
-77.270042
-96.509392
-51.007492
-66.488838
-49.046242
-82.318504
-157.699860
-73.601585
-175.473846
-54.431824
-98.676727
-59.128700
-147.818268
-57.869675
-55.824097
-54.504257
-92.805099
-47.184895
-55.925686
-146.273483
-100.459633
-65.679565
-96.009972
-96.788116
-86.859207
-57.757717
-54.720093
-60.327629
-53.728237
-56.514603
-55.674885
-71.693947
-75.157333
-72.810593
-49.270393
-35.332008
-81.901169
-82.204803
-73.228279
-154.086060
-70.726776
-63.245861
-94.139885
-89.817863
-51.435501
-62.346081
-50.527584
-75.294189
-105.446075
-123.989838
-107.352180
-55.309723
-110.408783
-67.100693
-87.807266
-53.739372
-94.900520
-61.132484
-110.452209
-62.933128
-69.592201
-151.547699
-66.080925
-121.785439
-96.207756
-65.925240
-57.145836
-80.930786
-62.397408
-86.325661
-127.608528
-74.564003
-66.410141
-64.243652
-56.112019
-107.820114
-153.538788
-59.179489
-110.196075
-161.385422
-69.054916
-79.487854
-67.042984
-78.126312
-104.598679
-79.519463
-72.426910
-86.066711
-96.322731
-44.739895
-110.674728
-60.034348
-55.327335
-38.396053
-154.359833
-60.323223
-96.428093
-77.463890
-54.610706
-101.606796
-61.630154
88.924210
-86.385094
-120.844566
-144.351425
-78.795540
-55.381504
-55.657639
-84.265877
-73.316971
-102.110390
-75.351974
-100.348656
-114.112968
-105.194199
-71.834106
-138.554779
-101.416336
-64.124802
-65.664253
-61.868130
-58.126640
-27.869820
-66.760056
-151.446777
-50.940334
-69.564781
-68.323708
-112.313759
-105.269409
-110.136993
-115.669342
-105.650520
-66.596008
-58.203678
-157.789703
-86.924812
-78.475922
-178.324036
-34.715328
-97.691986
-62.895519
-130.721405
-70.317841
-64.346863
-58.795898
-104.041344
-153.143585
-70.370834
-58.561485
-70.576813
-66.825867
-97.787102
-90.020531
-57.562763
-103.384254
-85.466354
-87.743248
-97.028511
-62.552864
-77.167679
-117.710693
-53.887451
-145.614014
-117.744423
-81.736794
-63.469734
-41.777176
-140.498169
-163.594604
-110.539139
-86.265564
-75.921616
-62.083958
-157.458694
-58.085232
-64.604965
-61.010181
-62.979046
-76.356606
-60.324677
-119.376167
-61.828514
-126.910751
-40.479301
-58.683193
-51.417725
-60.693249
-59.183197
-38.874653
-88.960869
-77.347290
-109.618851
-106.202934
-107.816360
-69.539200
-121.068703
-129.049683
-62.658470
-66.658638
-77.490784
-139.410004
-115.135834
-61.964539
-157.126251
-55.622581
-64.981804
-111.117828
-89.900620
-90.935562
-135.732513
-56.036613
-54.723194
-61.806400
-65.335320
-83.773300
-118.114685
-94.528008
-102.923912
166.212723
-90.479439
-96.622749
-88.053093
-100.610245
-41.886650
-142.268219
-72.382698
-84.244560
-50.216019
-83.385834
-84.992477
-116.609177
-116.775040
-98.302391
-73.572807
-59.343159
-79.872757
-63.194660
-67.274719
-59.488419
-42.397163
-81.625191
-73.583954
-64.177788
-53.123478
-63.947361
-75.132828
-28.423426
-91.243408
-155.636536
-138.311874
-59.088680
-149.527618
-157.142212
-58.399174
-108.501854
-103.644615
-121.615311
-109.679535
-66.705688
-85.620941
-109.986832
-61.444378
-79.387207
-80.292488
-171.567444
-61.984497
-141.833374
-63.429436
-95.550591
-134.954422
-53.669739
-38.783173
-24.082697
-67.474541
-117.377365
-105.253059
-62.364571
165.827057
-74.338203
-59.010147
-106.145714
-83.746803
-44.574772
-157.635666
-142.822525
-76.962959
-57.242016
-118.792595
-91.227287
-107.801094
-111.813934
-83.917259
-77.533691
-116.062286
-45.642387
-38.776802
-46.958912
-125.095551
-125.574821
-54.731899
-46.890156
-128.503067
-56.197987
-144.442978
-86.928085
-90.222343
-60.924534
-99.447914
-68.113663
-147.057739
-63.759731
-63.491264
-58.952301
-94.799728
-145.757233
-135.653366
-66.262199
-53.261150
-45.235008
-169.768448
-105.207062
-77.409798
-69.039589
-102.273857
-160.788925
-113.205772
-74.113411
-70.421570
-158.623901
-56.384655
-151.840134
-68.270470
-136.372025
-50.747696
-62.276188
-66.496399
-167.221756
-93.349495
-80.719246
-103.512398
-51.342361
-126.122467
-56.515118
-68.340469
-80.950325
-56.830219
-88.284317
-55.035812
-48.149456
-89.518227
-95.774956
-60.505733
-62.898411
-145.386719
-62.571701
-50.512451
-73.832909
-69.159660
-75.678055
-118.181923
-74.324478
-53.910454
-51.905643
-48.586521
-83.530876
-88.424934
-151.374451
-30.225569
-87.682320
-67.959770
-86.209435
-151.111160
-71.273567
-83.333260
-54.137104
-57.343349
-53.497208
-53.065422
-66.003654
-67.685760
-70.961533
-59.707844
-152.144196
-85.420662
-67.556099
-95.805542
-75.921272
-117.060051
-111.631828
-126.803345
-53.365192
-30.541124
-65.916351
-49.718056
-69.855026
-127.746605
-67.909027
-70.193893
-55.878967
-60.187431
-38.814320
-74.100296
-147.417068
-114.760788
-103.150116
-37.869217
-86.153343
-101.789978
-87.983986
-51.685017
-88.176590
-97.325882
-67.293930
-60.087437
-80.325783
-60.301758
-94.862427
-115.176613
-67.123016
-74.084259
-68.923843
-64.884964
-112.927429
-72.447075
-50.415340
-27.056391
-62.374146
-70.316399
-109.841385
-64.441658
-110.095421
-95.065681
-110.116402
-85.429550
-58.307915
-57.145279
-58.558376
-25.392946
-65.337646
-108.811485
-131.028656
-65.157646
-62.990356
-61.058910
-79.251350
-51.442146
-70.985619
-73.798073
-59.375103
-53.301853
-54.767490
-156.910507
-57.216316
-93.317551
-64.524200
-122.119949
-73.897308
-74.486420
-66.553986
-93.350677
-91.117325
-84.758827
-129.066193
-54.564560
-78.812042
-62.270020
-72.702721
-76.401352
-115.768883
-55.505783
-120.995659
-64.421837
-64.637222
-65.933182
-121.611740
-160.763107
-62.138283
-102.616760
-68.785530
-109.857986
-97.408325
-106.991913
-56.292019
163.723450
-140.123596
-71.362076
-68.621460
-123.548363
-55.119823
-80.616898
-122.847954
-96.309052
-120.866417
-55.196304
-69.005913
-83.661705
-93.107674
175.871124
-89.423172
-145.269241
-83.283211
-79.295708
-81.068375
-164.350220
-106.097473
-59.209370
-48.973476
-94.147202
-57.040730
-81.867569
-114.266968
-101.433067
-153.069046
-85.325493
-136.397781
-83.762009
-107.452965
-63.297409
-133.189865
-122.723274
-89.003777
-116.986748
-48.109035
-60.818489
-115.985924
-136.519348
-95.618904
-67.309280
-94.468796
-97.668655
-120.705421
-53.259338
-50.768261
-71.788101
-119.100815
-55.998917
-59.713036
-75.538879
-163.224792
-60.903316
-73.772842
-62.766506
-63.972866
-79.777153
-60.613029
-60.787682
-118.408264
-114.839119
-56.689568
-60.030174
-56.915764
-9.762733
-93.692978
-63.196117
-96.056862
-61.928432
68.070549
74.175865
69.139648
-56.471756
-73.424156
-50.957741
-64.369392
-99.784332
-52.949348
-82.956467
-133.575104
77.258461
33.873680
-81.152275
-64.928070
-149.163696
-29.541649
-65.918015
-145.031708
-76.089569
-45.433022
-78.302582
-57.323044
-53.480087
-59.667271
-55.209282
-58.585228
-81.837112
-97.104820
-66.676109
-84.840080
-80.489838
-38.487400
-74.820816
-118.167358
-127.941536
-68.916672
-76.954636
-63.472233
-152.144211
-75.732994
-59.240467
-54.355801
-87.539856
-142.629623
-81.437927
-144.716156
-149.173553
-154.953308
-146.853073
-155.559998
-70.748970
-64.034294
-60.132450
-100.921631
-47.281574
-75.093277
-66.173744
-80.535461
-63.569679
-118.113228
-75.912575
-111.777939
-35.528912
-133.231873
-81.298172
-44.373383
-79.649216
-61.887058
-87.140533
-130.260956
-52.147038
-54.998238
-78.599312
-55.563164
-50.292366
-58.969734
-150.791031
-60.257252
-70.261978
-153.762314
-57.938267
-160.343491
-59.794819
-69.833206
-64.786110
-147.981873
-75.361946
121.530586
-100.177238
-71.361549
178.968262
-63.749996
-72.734329
-52.618774
-45.024910
-61.821671
-151.211502
-63.314484
-70.544319
-71.694283
-137.118164
-65.781876
-173.004105
-73.681396
-55.050999
-82.270309
-118.407249
-158.637238
-123.542297
-52.798016
-96.458748
-92.855125
-87.942116
-70.494804
-122.176201
-70.105278
-140.008682
-67.043221
-52.349579
177.331985
-107.625992
-62.108135
-61.408043
-92.200134
-107.077209
-145.430603
-71.462883
-113.808281
-71.069672
-61.507668
-120.594566
-83.096313
2.742668
-171.404770
-31.292862
-55.155155
-65.655136
-58.115414
-147.847778
-120.152420
-123.780640
-143.105255
-136.470337
-149.653610
-92.950867
-93.457520
-84.833237
-56.300285
-95.770401
-60.782330
-59.422382
-69.323471
-85.559784
-165.121735
-88.862221
-146.390671
-117.445244
-90.430313
-156.333298
-99.321075
-154.739807
-54.671883
-64.474541
-35.745716
-62.391003
-45.608147
-154.840866
-169.709503
-71.078568
-75.245377
-68.482628
-61.505905
-122.799431
-132.717468
-100.647339
-65.106613
-65.096809
-43.224678
-71.123497
-74.889137
-70.847458
-83.500885
-64.813980
-83.413277
-52.233395
-68.083443
-56.449318
-92.151154
-120.685829
-69.119408
-71.980949
-66.927643
-157.122818
-81.672523
-61.621227
-87.036057
-59.716717
-74.819672
-44.413868
-141.766510
-94.785522
-72.510269
-103.430443
-102.093498
-60.742428
-120.865105
-43.013672
-41.406990
-59.697777
-82.739380
-161.412460
-45.547993
-57.207928
-57.109749
-126.817772
-94.746613
-56.225494
-70.461884
-81.938766
-167.122467
-66.653328
-70.209915
-87.783371
-59.645081
-92.781425
-66.302841
-68.799683
-152.308716
-79.958397
-153.951630
-100.115898
-123.797501
-68.702286
-46.198780
-122.130196
-60.807243
-108.794106
-167.498749
-108.833000
-118.197281
-71.070076
-55.773323
-93.200874
-56.344604
-56.744213
-59.244667
-62.453812
-155.457413
-52.305813
-127.627708
-146.924454
-118.656487
-108.647995
-71.490959
-93.829865
-83.780815
-113.983673
-71.904816
-64.307182
-166.710587
-59.358242
-64.340675
-76.477386
-64.160522
-35.125912
-76.840195
-104.304092
-101.967148
-112.306633
-130.085846
-113.723312
-114.351402
-65.276833
-70.116188
-69.163811
-69.125999
-95.627052
-84.695374
-55.372101
-67.280533
-67.952744
-97.009537
-148.800735
-78.545341
-69.866280
-64.936913
-68.177063
-57.379227
-128.462692
-65.000023
-146.344818
-82.907532
-138.068970
-144.165085
-140.252594
-158.886505
-48.027866
-98.298454
-76.750534
-134.434921
-77.769402
-60.230312
-160.946594
-70.485977
-97.057732
-108.683701
-161.995255
-65.677559
-63.980442
-59.003086
-50.292023
-110.955254
-45.493385
-116.841187
-52.611118
-68.791595
-76.588837
-62.725052
-64.365479
-87.316696
-47.716721
-147.600861
-111.275368
-111.478233
-156.257553
-88.395111
-102.082581
-148.728394
-75.008995
-57.435940
-145.041168
-63.624985
-66.132416
-90.441559
-80.714180
-70.958679
-118.922729
-69.759140
-70.660568
-118.663658
-125.111954
-130.331528
-145.647247
-67.881363
-92.748985
-117.241486
-142.607269
-69.956940
-111.429543
-106.380051
-71.950119
-88.273865
-110.415123
-58.424137
-38.860828
-65.818657
-163.316650
-85.599358
-56.632442
-68.584846
-61.612339
-150.390335
-123.889008
-87.868469
-70.747810
-102.168274
-78.098152
-83.328033
-47.880455
-148.287186
-57.731762
-56.364197
-54.212856
-146.603806
-62.100616
-63.200111
-84.381027
-74.513069
-149.583267
-22.778778
-137.068222
-66.268158
-58.549042
-72.909698
-66.989555
-101.215141
-80.775101
-109.471352
-50.831745
-76.394730
-137.651138
-77.974281
65.468567
-81.749420
-74.449181
-71.474937
-68.803299
-59.312931
-71.584610
-92.527908
-120.189743
-58.016121
-121.826004
-55.659851
-104.815239
-60.179119
-79.212074
-37.234894
-58.029556
-66.919205
-142.390396
-84.289261
-68.532875
-57.048645
-145.876831
-62.172394
-27.813301
-67.268654
-62.374207
-85.670227
-136.583588
-101.252129
-114.187523
-44.024593
-50.900742
-80.358505
-53.986084
-67.256012
-113.335915
-98.276375
-157.169495
-115.007019
-59.832836
-57.413544
-73.003265
-129.948608
-65.183990
-73.151772
-140.792603
-61.416100
-57.398312
-59.733257
-68.617325
-66.924278
-60.572643
-120.733078
-91.312477
-102.893791
-130.566879
-50.337757
-64.878624
-79.583275
-112.109482
-144.780228
-104.512001
-94.208267
-86.623955
-96.774223
-147.403397
-87.686340
-81.283386
-150.354965
-84.946350
-86.203651
-57.468742
-66.512634
-161.539047
73.508553
42.822121
59.955502
49.601181
73.408470
46.436481
43.921230
34.740879
66.160484
-95.832085
-60.322357
-82.710136
-57.833393
-61.215260
-65.290955
-65.436142
-147.934738
-88.403267
-51.760708
-140.290680
-91.219048
-81.973351
-50.574760
-78.525780
-47.502224
-59.366917
-119.543167
-118.542900
-47.691895
-67.595482
-62.975132
-74.444839
-34.011272
-66.473541
-55.357716
-150.151367
-67.162170
-63.484390
-123.017586
-64.401695
-59.705482
-138.198074
-57.015869
-70.976006
-68.264046
-109.470604
-78.476097
-60.596622
-68.997749
-55.605572
-85.492104
-100.714180
-81.241707
-69.760620
-59.892517
-83.220871
156.103745
-51.580051
-88.222832
-106.783920
-30.924980
-59.253773
-124.193802
-90.845596
-69.095505
-97.271355
-64.910362
-73.980209
-83.619629
-88.740524
-100.665466
-121.170448
-102.344353
20.416740
51.325863
-77.792656
-77.852654
-102.282089
-59.586384
-53.283875
-58.548958
-63.316193
-71.643356
-53.899204
-75.595253
-30.101492
-81.393425
-48.243824
-96.180313
-55.487637
-83.869812
-88.334282
-57.374214
-63.006721
-84.873398
-75.131531
-36.099247
-67.978531
-151.532410
-113.340179
-93.675667
-77.368729
-126.339684
-57.721359
-54.169487
-63.439140
-72.951309
-83.387886
-77.240578
-56.376095
-59.826286
-80.268364
-28.645952
-172.823776
-41.413898
-76.095940
-64.161942
-126.741089
-57.246899
-54.354523
-74.291130
-97.623329
-94.614037
-86.653358
-73.806854
-63.334270
-67.156250
-53.947952
-151.916656
-153.719498
-58.613483
-65.946640
-111.905243
-63.246170
-87.509499
-91.836044
-67.318085
-151.938522
-77.396576
-67.744965
-153.761597
-44.597004
-139.099457
-52.953304
-129.558853
-88.792862
-107.212738
-107.163589
-91.483833
-92.938034
-117.441994
-101.806602
-56.319347
-96.426498
-71.819458
-64.690498
-107.391487
-65.040962
-44.428772
-65.902977
-62.367649
-149.081787
-70.392570
-66.790138
-64.700127
-55.835232
-70.971527
-163.155869
-106.415939
-62.636089
-78.779488
-66.760574
-53.436272
-148.603851
-31.239248
-62.589420
-68.062515
-91.749123
-135.422134
-151.477585
-102.273422
-66.244148
-104.258553
-73.865952
-103.398125
-101.536697
-109.373856
-168.065872
-101.564522
-149.128342
-156.852524
-59.164688
-86.597832
-65.480598
-57.831593
-74.421654
56.573574
79.895805
80.119171
57.689125
50.227455
73.529991
-118.707764
-67.242371
-57.573765
-141.266708
-59.642773
-47.321568
-144.523026
-63.475281
-61.997581
-36.855919
-66.979408
-82.435493
-98.528107
-87.063828
-84.897842
-121.342209
-109.972633
-67.108795
-82.056778
-62.935040
-60.246849
-69.029900
-34.926647
-95.925323
-66.150330
-71.278358
-63.191296
-149.275665
-116.098030
-69.395683
-75.419426
-74.432831
-112.527107
-105.633789
-53.361320
-66.365410
-91.126793
-65.227623
-93.085983
-118.512230
-50.692997
-73.676117
-82.165871
-83.617348
-110.766525
-66.028603
-57.275772
-89.961876
-141.893387
-151.829285
-64.410187
-26.225300
-62.160107
-57.915794
-30.763174
-78.986900
-64.141235
-67.978714
-33.498596
-67.653854
-82.103439
-58.815350
-20.704962
-80.759468
-56.445518
-130.273743
-59.313374
-39.560520
-62.077538
-137.122528
-112.551788
-33.750465
-88.183983
-48.133049
-66.589218
-97.003670
-162.701736
-64.272369
-141.858047
-51.185814
-29.176142
-58.580406
-152.310226
-34.068268
-67.659645
-65.259857
-91.206299
-132.015305
-161.359619
-94.576378
-87.442650
-100.965118
-82.065460
-146.560745
-57.063255
-74.567513
-63.776791
-60.681335
-69.101372
-86.543922
-52.843105
-73.532120
-70.004776
-150.994705
-118.352531
-60.328674
-114.152695
-98.644096
-148.598602
-49.864925
-94.886246
-57.962097
-60.266239
-59.319061
-56.865391
-83.057854
-149.236786
-89.908569
-50.817081
-63.516132
-104.811394
-68.823280
-64.223969
-84.057823
-83.581985
-144.633286
-83.625542
-55.595291
-91.551582
-123.064377
-89.761002
-90.357979
-87.502411
-79.772324
-64.894524
-157.713043
-86.902596
-80.149681
-67.981361
-57.428944
-62.958496
-110.778084
-151.359100
-83.648819
-60.877514
-68.708382
-60.797245
-61.289471
-34.036552
-68.972832
-146.283295
-58.703873
-80.798576
-96.208939
-63.411472
-103.353416
-81.682961
-81.317909
-78.845695
-80.105560
-87.670235
-56.743496
-64.787300
-81.154167
-144.479996
-105.392624
-46.379993
-79.619598
-87.281235
-60.196354
-118.051178
-65.493111
-58.560032
-94.500511
-66.576866
-127.780022
-121.854286
-81.580513
-92.892479
-90.637856
-124.117996
-62.924397
-60.354839
-88.778900
-63.174603
-58.756855
-84.787224
-62.048168
-146.326172
-70.893631
-49.255161
-60.401325
-70.925766
-90.697617
-64.326744
-125.227821
-120.748192
-104.639992
-46.327686
-131.970428
-48.519016
-71.458298
-92.487839
-56.156876
-45.363201
-96.564201
-148.863708
-77.586769
-161.954926
-145.547485
-60.945324
-64.260025
-169.181091
-101.485306
-91.987465
-99.215881
-52.150143
-78.434593
-77.008209
-59.291679
-67.749382
-97.421341
-113.650360
-83.950134
-47.392715
-56.896561
-73.492111
-55.222092
-57.540756
-81.246361
-143.609253
-54.990494
-66.539383
-80.171059
-90.286903
-92.984787
-74.128006
-44.751602
-76.734207
-112.454704
-61.119999
-84.067352
-160.230484
-155.007507
-146.905289
-62.282082
-74.317635
-166.710083
-62.625443
-144.983032
-53.104057
-85.417587
-67.248032
-128.432999
-169.628372
-65.308540
-60.840042
-122.929398
-51.319481
-61.362854
-75.923630
-98.242958
-169.093979
-169.350021
-157.748230
-83.261986
-63.175442
-63.940903
-136.072021
-74.062912
-84.924515
-115.144112
176.763474
-61.754101
-56.749069
-123.202835
-88.127052
-63.124516
-106.802147
-102.519829
-125.001823
-83.547386
-111.596268
-103.246895
-87.316864
-137.290939
-81.686943
-95.997650
-64.841087
-61.790695
-115.511536
75.107582
71.236412
-160.131454
-96.830063
-81.759583
-69.269432
-108.409737
-53.013100
-119.847382
-53.931931
-102.662407
-94.062279
-76.687813
-74.491112
-98.902214
-61.596680
-36.373871
-80.800056
-149.599991
-21.384396
-55.774292
-146.913788
-77.959854
-29.880249
-89.174728
-42.225071
-64.734589
-73.912987
-38.294743
-159.767029
-133.210480
-110.344307
-71.959045
-59.761883
-52.915031
-88.640823
-159.148529
-42.079590
-82.450600
-47.970303
-127.522125
-61.025143
-83.517555
-115.691704
-61.477615
-63.566742
-83.761734
-90.127769
-78.098495
-143.917511
-176.144394
-86.445862
-104.731552
-57.227299
-159.998886
-70.603691
-123.546776
-78.912437
-109.570671
-61.041985
-129.858139
-61.887337
-82.108620
-61.372765
-60.327587
-70.885765
-66.637672
-98.095848
-69.730469
-53.739910
-174.479156
-62.883671
-63.510567
-131.076523
-168.289825
178.348602
-82.610252
-107.437355
-57.831360
-150.557831
-56.771580
-44.774452
-30.148565
-54.285622
-59.427185
-63.269650
-79.235359
-56.591789
-136.312149
-40.058826
-56.268623
-63.316261
-160.871552
-87.386642
-82.114548
-76.281380
-78.482704
-100.112251
-84.498436
-100.347397
-66.878036
-65.090164
-134.028793
-75.523743
-153.542282
-30.553251
-32.163254
-148.979462
-65.565010
-70.146294
-49.874058
-46.836189
-77.346489
-85.024956
-116.736031
-97.527092
-95.856285
-99.506302
-82.086777
-91.700401
-66.449898
-63.001019
-59.132099
-43.828342
-69.254768
-33.579407
-72.992584
-58.269691
-83.006172
-73.650162
-110.171318
-96.822212
-175.084091
-144.770142
-59.996666
-144.237885
-159.040802
-97.862129
-106.427139
-100.465408
-106.640938
-58.551548
-112.721825
-142.863693
-122.052589
-68.350761
-53.659470
-58.982567
-49.522251
-58.267605
-88.553764
-79.772957
-88.214958
-119.379845
-150.621689
-62.467758
-148.380142
-82.280037
-123.260590
-136.426682
-98.249748
-103.365051
-110.306084
-118.573402
-112.767448
-90.107979
-60.519558
-164.853516
-118.817253
-83.974800
-58.850464
-144.875046
-49.174805
-61.381874
-86.432587
-62.932213
-81.260315
-108.484673
-73.423325
-66.321381
-149.508545
-73.227913
-102.793518
-60.009323
-59.779778
-67.785294
-134.497177
-53.684544
-56.862225
-136.502380
-121.932968
-30.263430
-85.240601
-79.010666
-107.703133
179.833298
-111.161934
-62.459316
-61.806343
-94.151344
-84.997543
-114.440704
-54.652187
-95.795937
-81.284256
-95.096321
-80.387398
-60.594479
-117.137352
-95.346107
-100.211243
-92.536903
-120.534447
-119.302444
-82.391144
-128.235886
-107.733238
-94.476639
-62.440868
-65.667549
-101.847107
-104.059189
-168.549408
-52.346416
-65.619835
-67.212524
-60.666775
-83.802307
-95.184464
-131.773026
-51.322777
-60.657459
-86.067757
-57.564434
-79.431290
-106.917610
-101.764778
-85.438194
-59.694210
-98.591675
-132.245529
-61.650349
-66.000229
-107.269318
-148.327911
-59.986057
-52.196682
-59.135235
-60.439861
-57.674961
-137.999878
-42.499329
-61.301765
-81.136055
-63.563786
-164.817215
-72.748833
-75.326859
-81.457764
-75.084419
-64.551956
-88.053650
-99.441544
-76.854370
-57.087475
-67.175316
-62.677254
-62.569359
-68.280930
-54.604591
-75.165573
-62.501064
-48.234512
-46.444221
-79.891541
-145.509628
-53.201077
-65.893524
-64.128349
-42.158764
-83.633705
-142.975800
-78.742798
-73.724998
-75.076088
-60.498768
-52.292889
-106.881279
-83.058502
-63.134815
-67.353447
-53.009724
-143.204193
-74.196152
-60.728672
-103.532265
-72.556137
-137.945419
-132.692047
-39.077023
-81.160072
-84.329262
-122.754311
-61.158974
-102.494476
-153.865692
-79.726051
-38.363087
-101.319221
-105.032219
-90.601768
-118.933937
-141.205490
-52.719818
-88.031242
-112.996147
-30.446983
-80.813530
-111.834305
-65.399292
-88.030266
-59.807354
-53.257313
-158.888657
-91.920105
-103.247658
-65.455734
-73.496017
-97.143906
-129.966522
-107.378860
-77.693344
-80.129036
51.124405
89.164291
60.119610
32.085674
47.283936
64.850441
116.157005
74.277298
62.010765
68.958405
-51.479267
-108.057137
-71.653961
-77.045181
-137.449966
-60.727592
-62.673794
-81.067787
-104.292831
-156.860229
-70.586662
-68.995033
-89.534821
-121.979424
-151.639343
-144.661057
-58.726395
-49.587776
-123.581734
-58.368786
-77.417267
-72.841629
-61.420856
-77.491837
-111.490005
-69.695099
-63.569920
-108.723145
-75.074219
-103.734718
-97.539520
-155.533966
-78.103317
-65.579117
-152.040100
64.186714
61.426723
52.324154
47.152386
53.335468
52.380943
50.324192
87.858368
47.802612
45.327049
73.429977
58.979485
68.673470
72.548798
-50.273949
-56.920483
-75.678383
-59.564507
-54.663841
-51.717487
-79.142189
89.624054
46.517822
58.080311
65.324905
81.961693
89.148018
78.395554
76.683929
48.278008
58.256805
79.638603
65.501335
53.185154
74.545975
-104.162498
-63.816593
-158.511993
-62.899391
-56.729294
-56.916019
-160.506973
-60.482113
-56.490673
-73.356766
-71.547981
-62.099941
-169.171921
-85.029694
-96.806229
-115.060242
-103.559296
-63.906773
-68.040611
-145.205307
-75.168228
-113.977509
-116.299347
-84.917068
-48.857315
-121.838959
-141.371231
-94.295029
-93.692101
-75.146606
-82.669685
-56.009773
-141.688080
-51.319008
-110.254684
-147.027512
-98.417976
-149.747879
-96.235260
-116.572647
-68.707489
-111.589615
-59.323345
-141.981537
-100.257362
-156.369003
-120.711372
-56.379597
-162.136627
-159.419586
-155.449158
-178.024628
-69.367805
-61.087582
-86.597015
-154.186493
-106.062347
-100.979759
-90.743515
-98.395073
-71.696983
-115.298775
-74.849350
-103.189476
-119.700508
-61.601978
-123.100891
-107.517036
-83.992134
-79.865700
-114.695671
-91.198044
-161.797226
-98.230621
-60.090729
-176.555466
-125.594688
-94.018059
-68.339745
-136.914078
-131.471680
-145.719788
-57.255615
-96.394661
-148.321121
-55.192551
-68.995644
-76.608459
-61.378693
-74.907784
-67.964043
-68.908646
-92.619820
-131.100342
-59.149597
-63.014408
-87.427055
-67.562546
79.399620
70.591377
-64.211708
-144.265488
-142.905594
-62.296288
-130.275131
-74.720818
-108.311279
-98.008575
-120.135277
-117.543312
-120.949051
-105.723831
-72.525940
-105.986084
-134.768311
-68.328850
-91.096733
-81.035187
-84.499451
-136.070602
-62.921597
-71.703300
-63.308868
-54.047710
-69.068497
-144.777954
-146.628159
-133.857986
-64.104767
-126.928078
-66.630241
-106.024887
-63.139671
-98.929161
-54.802612
-111.086754
-55.899899
-159.569534
-105.873940
-63.896484
-74.334480
-94.297562
-66.506126
-78.709496
-76.766441
-131.728348
-59.156715
-94.656784
-98.240326
-95.557358
-46.580677
-52.929668
-92.138550
-165.880280
-166.344177
-65.627365
-71.672997
-150.269836
-38.563847
-59.832748
-73.274216
-60.726910
-155.987274
-95.077682
-164.047241
-45.334492
-86.126060
-93.961197
-82.757072
-122.176918
-94.199570
-63.418377
-99.087738
-111.062172
-88.456413
-141.682816
-145.137405
-66.767326
-145.275467
-53.585720
-32.431515
-90.934502
-53.597485
-55.680222
-67.439262
-56.156300
-154.431396
-71.033386
-69.796860
-69.488739
64.623787
93.937622
72.145943
89.033958
-53.371243
-61.171375
-41.089706
-62.288494
-65.184631
-80.416389
-82.609116
-59.849216
-118.102219
-103.381454
-168.824661
-142.480637
-148.313232
-74.555298
-55.603596
-33.389511
-96.237556
-100.528961
-83.376068
-111.500404
-112.319275
-143.182632
-73.346703
-70.332069
-57.554817
-97.382362
-162.653488
-92.103096
-117.839607
-158.239868
-130.886459
-72.063393
-104.186272
-120.790726
-68.696342
-162.722290
-91.187706
-158.256241
-63.872368
-141.584244
-101.878624
-127.314445
-142.089828
-66.916000
57.375698
71.608086
47.339211
46.993378
79.965408
-158.468536
-84.360725
-121.982475
-47.709332
-123.361008
-72.356079
-68.780106
-65.002853
-159.602188
-63.412533
-61.777977
-78.682823
-58.659122
-141.473007
-147.142136
-67.399849
-81.843140
-62.508667
-132.303238
-58.929920
-26.804817
-81.032860
-92.651665
-98.777809
-126.725563
-149.798813
-121.916794
-91.120125
-114.763947
-83.182632
-107.321899
-100.137383
-131.058640
-91.753586
-66.079735
-106.756355
-54.112526
-37.674370
-67.143593
-72.449844
-68.495964
-119.472969
-117.547607
-80.477448
-75.505547
-65.088356
-62.578552
-65.547188
-109.307449
-72.258148
-67.276291
-51.855602
-51.304398
-81.350388
-72.053902
-109.285347
-151.075653
-55.238701
-64.315804
-63.112926
-70.033386
-75.433189
-38.865742
-154.569077
-83.439049
-70.652351
-103.589264
-57.249607
-80.939743
-105.044746
-60.304993
-146.152496
-125.731071
-62.565002
-97.516747
-158.575836
-91.709602
-119.574226
-91.862389
-106.464821
-42.570614
-57.180843
-67.573090
-104.886581
-120.604019
-107.073265
-105.884453
-48.694885
-67.683807
-70.231720
-71.683525
-101.103821
-92.795990
-69.152618
-82.412521
-139.470734
-54.336384
-61.955154
-60.695747
-102.332619
-137.349564
-127.304993
-138.790863
-69.619980
-59.631516
-62.540939
-122.799995
-143.286301
-87.333588
-55.030079
-64.734467
-64.808571
-68.613136
-59.947044
-121.862450
-104.782280
-50.427551
-126.479713
-64.367821
-150.872925
-103.649300
-64.024361
-72.645973
-79.494568
-62.162273
-82.415169
-84.912064
-50.921360
-124.465111
-59.589607
-114.331116
-120.995239
-74.540863
-61.332027
-63.706638
-134.308060
-59.503593
-57.600342
-129.947327
-56.109074
-143.098465
-62.395100
-58.003693
-56.735008
-60.717426
-96.689003
-134.432526
-140.492447
-86.521133
-68.065933
-63.919453
-86.638191
-81.071930
-162.902222
-90.306458
-82.191818
-71.456955
-86.004944
-118.575645
-80.448875
-39.945213
-88.562363
-154.462173
-63.214710
-50.258244
-65.996964
-60.328785
-55.416252
-77.846481
-146.897995
-146.447525
-117.416290
-54.369602
-43.032276
-72.995331
-74.859253
-52.392712
-61.100361
-53.919376
-97.093491
-177.319260
-98.805206
-102.972565
-72.079430
-82.402168
-29.213226
-137.286133
-64.577438
-102.715736
-66.075203
-47.585972
-58.268635
-116.242874
-61.598572
-104.158501
-144.064270
-143.312912
-53.934273
-68.442207
-74.224426
-76.128990
-87.902901
-65.389496
-70.158646
-63.423985
-86.483856
-71.441101
-130.691971
-158.375397
-75.262833
-129.005798
-107.717010
67.843292
65.349510
85.978172
69.328362
113.157585
-112.179291
-62.167709
-157.190002
-89.694992
-97.491318
-96.813171
-124.662613
-87.183441
-70.708923
-59.730595
-168.581451
-49.376038
-66.878807
-56.159752
-91.370979
-104.779526
-118.734718
-96.739166
-113.318077
-125.288506
-54.372253
-159.997284
-57.396221
-163.608765
-57.689953
-65.202103
-67.427109
-70.596008
-67.227425
-66.484482
-105.789230
-53.733799
-126.048973
-110.054573
-127.939789
-169.132538
-85.632523
-60.898148
-140.906250
44.037617
91.125137
76.585854
45.316299
63.076786
38.911407
83.564522
38.680660
51.793003
38.539425
45.711494
81.861160
-55.600082
-79.114738
-83.619934
-49.632343
-84.709564
-71.531090
-55.355778
-54.344090
-60.026356
-88.846924
-48.344059
-65.197937
-137.210358
-58.649582
-35.228409
-65.064430
-44.364201
-108.394379
-66.366196
-98.679573
-90.082214
-70.291168
-65.319916
-162.469971
-39.257103
-176.438705
-56.034351
-111.871033
-70.403206
-66.621414
-123.206337
-60.780991
-57.224510
-103.835815
-54.037247
-67.178230
-57.307072
-68.654846
-83.313110
-58.210529
-74.835823
-81.756180
-105.405479
-59.137543
-52.187603
-111.031334
-52.330898
-52.469696
-135.584717
-65.352539
-58.375389
-97.722267
-129.270218
-68.410309
-62.363571
-70.267494
-78.578812
-142.369766
-62.423206
-49.716663
-35.932320
-93.205559
-95.252151
-85.199776
-83.325363
-56.718708
-114.927803
-159.005981
-142.097610
-69.026978
-88.770248
-51.813927
-156.060196
-84.761116
-113.158035
-73.059509
-126.467789
-109.560097
-171.966125
-74.584923
-95.941322
-53.780254
-56.986786
-60.069290
-45.052261
-51.419128
-119.518608
-57.047085
95.401123
35.477463
55.414009
64.980865
50.971279
78.793289
70.219849
56.297749
59.412201
50.937862
52.479118
40.285172
65.864265
74.129982
54.581669
44.823242
62.532795
42.650101
-53.922932
-64.821999
-154.585510
-62.302197
-153.324661
-80.525177
-71.435783
-57.759220
-66.670959
-32.966816
-57.064842
-76.173393
-65.438126
-107.271988
-67.614822
-73.030205
-41.439274
-129.369263
-54.533993
-142.790131
-120.504066
-68.385811
-107.758064
-104.500198
-142.547775
-67.712318
-128.176163
-98.761818
-77.590263
-60.674057
-121.959824
-107.832275
-104.847855
-55.784561
-80.360504
-72.790833
-134.423172
-83.974602
-55.808899
-36.325809
-60.803871
-115.755646
-55.428593
-74.129555
-105.781212
-52.415878
-75.155952
-154.818039
-53.434364
-75.856415
-75.246086
-60.349773
-59.064789
-59.447430
-47.755527
-100.337234
-108.713112
-72.080589
-47.469830
-57.995865
-55.819939
-149.325073
-138.249100
-75.440582
-154.842300
-85.102638
-62.944492
-69.299828
-134.459641
-151.502228
-153.982529
-77.094154
-123.356773
-130.715622
-78.338181
-106.506783
-111.078064
-62.985828
-82.830170
-89.614464
-88.606071
-100.947647
-70.142838
-82.704666
-47.774349
-59.886288
-57.704865
-64.329269
-83.571465
-63.762375
-58.233467
-87.807838
-164.738174
-106.642975
-65.795738
-56.420937
-89.508873
-59.136566
-156.996857
-68.633354
-88.166908
-138.720566
-79.269226
-59.594715
-28.631844
-102.062134
-71.249031
-58.995968
-83.839706
-49.831841
-51.820969
-146.897614
-105.817940
-58.814251
-57.533398
-110.547821
-73.344673
-44.476345
-58.597775
-54.057339
-54.278301
-80.049522
-96.683037
-78.087997
-61.154369
-156.927277
-50.474060
-123.406471
-142.901627
-55.598175
-137.987503
-63.110352
-87.357941
-58.676525
-88.506874
-59.838955
-85.132553
-49.795685
-76.236183
-92.987679
-95.862160
-94.245689
-58.427723
-91.038361
-155.972626
-172.570892
-142.006546
-70.296661
-53.581234
-114.638557
-70.880486
-120.362816
-57.876091
-59.831470
-96.428810
-137.864029
65.041832
76.000359
-116.161659
-71.226189
-44.695347
-55.059425
-62.934315
-91.299561
-7.428563
-62.626781
-64.570740
-71.619919
-75.267212
-95.033279
-76.297966
-48.816143
-51.130096
-72.277550
-174.145493
-127.454803
-46.513165
-63.528481
-30.029486
-66.608612
-68.674583
-56.556046
-55.957401
-61.846115
-53.943565
-62.556850
-109.024345
-54.875393
-61.567894
-43.396805
-141.610580
-95.817192
-98.822922
-69.344643
-93.577934
-64.701050
-69.903763
-87.390961
-50.346600
-51.627411
-127.529381
-146.734940
-62.790363
-49.880894
-149.321304
-134.192368
-158.843506
-77.703812
-124.924110
-98.369789
-102.519318
-113.306450
-139.521286
-110.985130
-53.656563
-59.518547
-108.581482
-98.660477
-57.278671
-76.497681
-86.995766
-139.104309
-69.570999
-63.785576
-108.602295
-160.293411
-140.836426
-112.499245
-104.929619
-134.305374
-153.412537
-97.741547
-70.105171
-113.960533
-162.604752
-68.599632
-72.111786
-64.578598
-72.303787
-132.208328
-53.767654
-64.812035
-88.944763
-77.462776
-147.526321
-55.702724
-139.737854
-154.042740
-99.310074
-89.927849
-88.882111
-69.366814
-117.991959
-62.821564
-53.287422
-64.920334
-64.474686
-73.049339
-56.778374
-146.534042
-81.343559
-90.267456
-54.058640
-74.315971
-80.740036
-119.625824
-89.204567
-52.709507
-95.652466
-97.797707
-73.705345
-61.091442
-63.623989
-92.908173
-125.662254
-142.676086
-63.137970
-142.911469
-103.167717
-157.734009
-66.408386
-69.072472
-67.732635
-120.159744
-90.039070
78.792625
-50.970093
-66.044724
-53.768509
-66.038239
-146.882111
-27.363216
-60.401749
-89.708107
-62.204060
-67.862366
-141.342896
-66.086411
-52.512840
-46.159561
-102.860008
-73.322517
-130.625092
-44.218315
-113.562599
-63.585697
-48.008938
-59.133911
-55.706940
-118.651131
-53.219349
-68.301262
-74.124405
-90.232140
-53.629097
-112.766335
-67.041191
-56.379208
-67.110962
-56.978657
-78.196083
-145.326126
-54.604591
-156.055054
-67.108437
-81.828003
-90.268097
-80.445404
-70.494034
-63.047630
-117.911285
-67.295044
-64.721214
-126.352646
-97.798790
-82.530327
-58.036079
-31.103374
-61.629913
-71.501205
-137.067581
-154.345505
-64.060478
-64.328331
-71.685303
-75.821793
-91.171165
-58.007435
-147.996964
-56.794487
-96.278450
-62.640278
-60.213223
-59.128090
-111.506744
-124.426941
-143.112503
-73.654991
-57.250706
-115.835861
-61.336788
-51.950817
-122.295258
-29.848089
-104.860481
-58.395485
-65.922562
-153.783264
-63.846161
61.214298
46.186657
57.840286
77.511299
94.920593
69.372574
71.629745
36.755074
55.608250
53.681431
52.340836
55.130299
-54.160816
-56.273308
-45.577984
-69.362267
-92.261925
-55.443939
-157.638657
153.814880
-158.296417
-81.940468
-144.453308
-152.074112
-94.323456
-68.114616
-59.004688
-155.417145
-77.844330
-88.099785
-146.138519
-100.299431
-75.996628
-148.653152
-112.590179
-102.274345
-64.192108
-108.373299
-98.729790
-110.917343
-98.916962
-58.374168
-67.423058
-129.471100
-69.303413
-71.331635
-131.524414
-53.019585
-38.588612
-73.531097
-60.278301
-91.195656
-147.971848
-52.280125
-62.779366
-55.157665
-157.987106
-61.388527
-35.636383
-63.073666
-146.715225
-65.456963
-122.593117
-53.420929
-38.392323
-62.472725
-36.373650
-127.230011
-67.260269
-60.994801
-67.602112
-55.155548
-140.542953
-148.904633
-68.532394
-62.099270
-63.413025
-62.517437
-50.629307
-125.080757
-73.243370
-155.566254
-144.625061
-58.834530
-76.675247
-74.422447
-141.022171
-64.429077
-92.124802
-96.264404
-140.495544
-61.268597
-92.162811
-113.015182
-76.432861
-107.615990
-75.405342
-70.663231
-119.281105
-59.981476
-86.323044
-100.525383
-68.663307
-47.650089
-69.852669
-77.934776
-120.358032
-64.210724
-68.106285
-158.319931
-55.732040
-95.699043
-122.805305
-66.229866
-67.991928
-61.458538
-166.733398
-154.938416
-59.949604
-71.073814
-168.189316
-69.595924
-57.653774
-53.488129
-124.171928
-76.004356
-92.809090
-55.525169
-69.290565
-56.605835
-91.566940
-86.975586
-145.898407
-59.796303
-66.645592
-75.580780
-62.532570
-100.078926
-53.599430
-119.980186
-66.978157
-156.147705
-120.318779
-120.390274
-69.197708
-97.430634
-107.161713
-114.438629
-162.487350
-100.434662
-53.610073
-48.179050
-131.454285
-72.316536
-30.053534
-75.900101
-97.435616
-103.242958
-65.341576
-48.942825
-40.618168
-37.284336
-77.368103
-115.015991
-60.840248
-96.591805
-123.000046
-83.071281
-50.062523
-27.551832
-87.350182
-97.910698
-64.639793
-64.897713
-54.426792
-137.483047
-118.588745
-88.575317
-102.847015
-96.654953
-117.654030
-129.502533
-66.464516
-60.655972
-72.633240
-67.628380
-121.888985
-103.528481
-124.166153
-62.563751
-72.237923
-73.590111
-143.310440
-55.125782
-62.834450
-123.128578
-144.640442
-134.845520
-64.636047
-81.804672
-128.352798
-59.645763
-76.802406
-77.152557
-68.776535
-79.176224
-60.683113
-110.799210
-161.032883
-83.678360
-134.305679
-59.520374
-57.122482
-87.046501
-61.497108
-82.725586
-105.130692
-145.091568
-79.670326
-68.172104
-61.525227
-57.288979
-68.216431
-55.140148
-64.479881
-112.765953
-82.026596
-127.409042
-102.168861
-101.211594
-83.006065
-156.385941
-60.518066
-99.687309
-94.083221
-77.888687
-98.321869
-113.307159
-105.666603
-100.885857
-149.688721
-68.196426
-100.804329
-107.366753
-133.301208
-61.702847
-65.679710
-81.874977
-68.881828
-66.449059
-101.306473
-94.317604
-109.206924
-57.516548
-112.189415
-97.787766
-168.288498
-52.544964
-62.897720
-168.726120
-49.709995
-109.801826
-93.366112
-75.085197
-64.487511
-91.832268
-148.897232
-55.850735
-71.680634
-93.563347
-62.111687
-138.235947
-99.194229
-72.631149
-124.004509
-168.712540
-140.151779
-63.738270
-142.028732
-49.107803
-65.683716
-61.461872
-152.239670
-78.610229
-68.111534
-90.405716
-81.412010
-58.889416
-71.483086
-62.657913
-59.011650
-62.213547
-62.621410
-114.814316
-92.662712
-65.895691
-117.914902
-105.752586
-81.999802
-123.371147
-138.116150
-89.295311
-138.905472
-111.578873
-79.152328
-95.601204
-162.593994
-92.036415
-147.336609
-96.089211
-75.292747
-62.747128
-137.603760
-68.105751
-142.921051
-79.440918
-95.039513
-57.431061
-62.740829
-93.101173
-82.707497
-159.888687
-55.989548
-159.528122
-57.358990
-72.677376
-86.419258
-73.460899
-121.195717
-59.399452
-108.582985
-53.946606
-172.152161
-95.619003
-109.468513
-68.287697
-62.372520
-61.882172
-54.978985
-51.868145
-83.056122
-67.343422
-43.655319
-56.231384
-43.107162
-62.274361
-60.183239
-63.058735
-60.672390
-77.358566
-29.326057
-143.188766
-57.656654
-52.573505
-154.025024
-60.831299
-129.894592
175.024826
-150.109329
-57.715961
-59.297321
-62.236679
-58.141243
-63.215336
-71.861145
-81.608948
-131.515259
-53.544971
-107.107124
-129.307465
-114.927116
-130.955353
-46.505356
-126.793655
-44.771690
-56.863701
-68.683220
-89.603729
-89.032906
-53.313915
-72.321831
62.712074
45.790913
71.942230
45.964787
104.765320
97.522217
-61.680607
-73.006378
-82.094002
-72.033470
-63.870926
-50.202785
-70.547432
-63.895229
-96.012924
-103.440842
-59.760223
-53.134766
-158.487762
-58.876007
-96.085655
-61.024117
-102.393700
-57.828182
-76.679604
-117.140701
176.972229
-130.769470
-94.134758
-79.307961
-96.724297
-85.936211
-98.117897
-85.126480
-59.096596
-42.251713
-76.076538
-67.250603
-161.489395
-121.094551
-69.778397
-104.071983
-73.784378
-73.038300
-84.730423
-54.656345
-64.507301
-142.104507
-86.155212
-52.357403
-125.514252
-62.409271
-97.768990
-57.271702
-43.308422
-57.298794
-61.365353
-151.235703
-136.630554
-80.075699
-85.861343
-60.595493
-55.212704
-63.990726
-146.375229
-80.672249
-75.087997
-58.204361
-52.064240
-104.447136
-84.216988
-59.870388
-65.500496
-72.542007
-93.590042
-65.638138
-62.118061
-42.896103
-55.776489
-109.779289
-154.667923
-56.423164
-158.041840
-71.982445
-109.879631
-72.970169
-110.409912
-85.728737
-69.965439
-68.614410
-94.937508
-150.509628
-88.161499
-61.001228
-71.867470
-143.648712
-125.264992
-64.838303
-77.311485
-65.734833
-107.175888
-79.344208
-144.721313
-61.849014
-67.429428
-67.564171
-62.936363
-69.538879
-62.747265
-65.833183
-91.329773
-71.047913
-80.262177
-62.397995
-55.861923
-65.093246
-60.714840
-88.728569
-43.352470
-74.210716
-143.400375
-57.521145
-93.536247
-62.136230
-165.061264
-147.662979
-65.238205
-85.929909
-66.000130
-57.145271
65.538628
59.135838
-69.249550
-45.485882
-61.642193
-52.229626
-52.523758
-57.259918
-117.223618
-58.307888
-63.203590
-98.986862
-72.946022
-65.569679
-62.772316
-71.288559
-156.359024
-121.714371
-94.360428
-110.104019
-57.279655
-56.758991
-20.058680
-73.697380
-30.193373
-59.043411
-149.483566
-81.369774
-56.723648
-49.429127
28.379263
35.741627
68.855621
45.664612
49.910324
62.851349
48.611725
60.644310
74.099815
67.939140
54.071247
62.328075
52.440708
73.101418
-99.616440
-82.727585
-165.858536
-40.141926
-69.309731
-65.368851
-95.731682
-69.404007
-49.713593
-87.787300
-56.796894
-18.117762
-64.985893
-72.391129
44.451401
95.409676
56.844692
47.923000
59.539829
88.589577
93.078438
-89.208839
-85.499855
-74.112762
-110.812302
-80.235588
-79.988739
-132.015137
-61.221989
-53.117260
-68.490227
-85.119255
-81.310539
-57.175774
-61.377743
-75.766373
-60.269039
-92.099548
-55.465168
-74.559235
-69.582031
-86.692482
-59.221352
-84.766579
-54.840359
-72.148476
-154.046204
-74.338242
-58.706841
-61.132252
-113.252197
-98.471107
-55.648109
-60.541756
-56.950417
-79.425087
-71.599098
-55.876724
-102.140060
-59.581043
-80.345993
-75.318428
-53.257141
-106.872490
-156.446274
-67.802818
-152.203049
-73.787140
-150.082382
-66.482002
-149.521240
-72.405220
-91.864418
-122.853210
-47.468018
-74.485832
-72.888802
-72.990479
-80.607590
-64.885376
-144.037872
-130.564117
-67.991913
-88.011070
-161.097809
-59.691124
-93.037209
-99.455254
-114.844856
-100.142479
-109.541870
-129.832184
-59.330544
-68.924675
-145.433487
-67.019356
-64.936630
-100.968552
-127.783859
29.238966
69.391098
75.655373
81.219307
82.359879
73.855339
-72.449821
-150.661804
-70.094948
-64.299080
-171.903519
-83.218559
-62.273220
-61.616371
-53.199009
-112.804642
-61.782269
-99.505943
-52.650307
-93.245735
-78.524757
-123.010223
-76.895737
-73.501915
-54.137104
-86.580856
-88.970268
-52.528286
-63.175777
-123.545067
-94.092430
-119.145813
-96.808273
-104.313164
-106.758713
-158.977783
-67.502747
-88.953804
-89.730080
-101.819008
-58.347347
-160.349335
-69.558182
-84.727112
-53.982578
-40.712723
-122.195045
-76.413811
-30.721479
-145.950150
-168.462158
-140.734344
-162.133026
-161.729843
-116.094383
-95.253090
-63.554359
-62.392506
-89.788979
-112.310516
-82.253654
-125.795509
-59.653843
-66.386665
-158.816833
-73.530701
-76.885147
-138.417786
-73.387909
-43.056450
-151.230545
-122.966103
-157.448303
-126.729935
-107.610893
-64.304749
-119.268265
-32.953129
-60.760780
-100.809532
-104.724365
-60.689247
-143.093521
-67.260971
-62.617798
-150.204071
-63.291748
-72.581703
-58.227993
-73.153305
-66.590858
-81.854256
-54.837223
-61.344452
-65.718803
-83.038376
-49.193726
-58.852009
-69.333542
-53.542496
-38.540062
-62.996117
-57.537838
-110.562363
-65.408554
-43.670387
-56.557030
-56.023945
-62.340019
-61.506035
-152.626846
-74.529747
-91.847488
-132.487198
-177.479965
-58.980457
-52.153248
-112.902321
-156.241776
-141.985840
-81.487595
-84.424263
-72.747185
-104.183441
-77.184456
-52.558685
-123.080879
-66.305527
-94.196602
-51.018932
-149.100098
-70.061348
-65.334137
-151.905045
-78.216049
-69.725792
-76.818275
-63.411335
-79.157425
-66.979179
-81.339851
-68.307755
-82.758507
-60.970173
-34.996937
-57.859158
-52.120567
-74.976448
-77.518082
-146.583435
-66.398186
-127.025162
-134.062286
-105.243538
-112.611847
-109.072090
-61.016632
-55.600368
-54.494503
-67.241333
-155.093063
-91.475220
-74.281349
-56.081226
-58.451962
-63.746246
-70.227661
-125.405792
-46.102764
-56.055138
-68.439186
-150.507324
-84.893303
-100.340935
-99.489296
-63.317516
-59.580215
-145.140533
-56.163754
-72.755516
-105.713249
-73.772438
-109.712349
-124.128220
-127.626747
-79.021446
-67.506912
-101.024284
-63.121239
-99.803749
-101.900169
-92.957733
-56.483940
-63.237228
-57.671429
-140.135834
-56.069923
-57.779175
-73.110115
-76.490860
-97.588654
-78.541260
-34.839077
-97.078156
-68.227989
-60.303299
-67.105598
-171.321259
-44.264259
-72.605873
-90.353523
-45.361591
-165.728943
-73.587685
-128.329468
-138.513901
-153.548233
-59.012653
-127.905609
-84.774292
-68.856285
-69.805168
-57.492676
-95.506897
-99.163071
-72.676666
-34.928253
-41.269192
-39.868320
-141.839249
-119.246162
-90.263344
-95.388954
-109.141441
-100.556374
-117.522141
-160.525162
-75.382828
-67.398857
-47.519981
-54.081326
-86.859863
-116.192711
-122.738770
-122.687401
-98.926628
-99.427834
-155.397003
-84.984093
-101.540512
-108.602959
-136.207352
-130.099884
-58.344975
-62.177326
-132.639542
-36.648067
-123.887619
-62.537113
-105.785141
-51.075611
-46.486355
-104.194199
-102.615334
-163.298004
-117.879372
-75.950043
-54.066673
-74.413483
-154.608200
-107.601120
-92.455940
-72.455200
-69.952332
-57.863037
-64.856972
-65.475800
-76.541580
-140.092377
-66.489059
-108.319626
-155.518036
-103.785622
-90.192917
-110.537086
-109.310715
-90.300797
-80.460281
-124.686218
-124.645660
-65.593559
-71.922585
-75.749130
-46.497993
-58.564465
-164.167923
-56.577656
-103.924301
-45.993637
38.987164
44.019188
55.738724
74.916191
-55.377369
-90.505432
-89.299309
-110.355270
-74.246178
-52.749367
-80.094032
-59.866440
-157.888763
-64.038383
-100.072441
-56.092968
-146.308716
-24.853403
-74.268341
-70.549278
-66.794891
-120.685150
-163.822845
-57.281940
-66.081100
-62.213562
-95.106926
-47.292263
-61.757774
-148.656403
-63.565166
-56.629852
-103.106033
-120.728844
-76.305405
-78.921906
-90.392265
-92.001259
-125.254242
-60.893646
177.297806
-87.342056
-73.035934
-118.232002
-74.744484
-62.065712
-52.586784
-87.812866
-59.080524
-58.708130
-42.594593
-64.550255
-77.364426
-54.012878
-57.875084
-151.850800
-87.335739
-95.647697
-106.065643
-61.178391
-137.039062
-97.633484
-120.316757
-84.033531
-45.674564
-83.899750
-45.508846
-72.081558
-57.618382
-83.470215
-49.011829
-142.159393
-61.670361
-112.749001
-76.396935
-56.527107
-43.795353
-158.729767
-66.738487
-59.995941
-52.882362
-73.638161
-72.581184
-55.956276
-97.942474
-47.455048
43.602947
54.830112
-48.793877
-101.388634
-121.777184
-55.689041
-65.958626
-125.439926
-65.567177
-61.001564
-59.864120
-104.415825
-62.467522
-64.149529
-54.441502
-79.240051
-48.289902
-39.614719
-91.891830
-119.768272
-59.610043
-111.233040
-112.819489
-120.298080
-116.696518
-94.662018
-111.728737
-42.643585
-124.195152
-117.350334
-80.906219
-144.205673
-50.642033
-90.510582
-98.396362
-62.889927
-127.553131
-94.059570
-116.387512
-90.943344
-151.767944
-123.183304
-68.076164
-48.068840
-61.833092
-156.334610
-94.747139
-117.442871
-119.766716
-34.938885
-157.944244
-61.657700
-83.558044
-91.177605
-149.347641
-38.675438
-86.201096
-122.007034
-56.542053
-163.427872
-63.911690
-140.175003
-102.581932
-94.669106
-67.478439
-61.131905
-78.164680
-61.799015
-68.663506
-62.703209
-138.283096
-83.330849
-63.294159
-44.068478
55.165325
25.555252
42.809875
57.513119
50.479420
35.405376
85.754631
51.970680
50.774803
58.206745
84.624352
46.148758
46.665634
50.533737
84.078033
-148.300354
-92.185600
-84.039238
-56.226986
-83.344040
-92.180672
-77.157631
-77.795418
-78.156631
-98.175125
-59.895462
-76.018463
-94.525375
-111.946815
-112.886948
-94.995911
-139.790649
-88.874550
-108.640137
-70.346397
-107.559883
-134.447571
-67.600426
-73.000336
-100.946434
-70.104668
-129.841660
-48.496407
-65.092453
-72.338158
-157.361450
-134.623322
-55.860489
-49.081516
-83.566483
-130.982605
-136.938644
-25.721212
-70.438889
-77.973412
-57.541405
-31.211565
-89.370674
-138.951797
-109.317879
-74.757362
-93.765488
-70.676529
-114.653778
-76.556931
-61.138428
-130.726578
-98.875496
-65.016869
-59.527786
-72.453064
-41.920986
-64.509415
-82.475250
-58.480171
-68.830963
-56.058907
-85.932091
-90.764709
-103.330421
-60.535862
-164.359009
-67.290909
-57.619427
-49.087326
-122.283600
-61.184177
-45.819077
-118.036751
81.387009
-92.413811
-63.967052
-116.935234
-105.367653
-81.000839
-71.851570
-68.297050
-68.800682
-80.918663
-59.786316
-159.364975
-47.789032
-49.254353
-59.627323
-67.281639
-43.680790
-77.627853
-89.290413
-145.943176
-69.948166
-79.990128
-67.660873
-165.938766
-122.118164
-146.277985
-59.785107
-41.986099
-84.387260
-56.237900
-82.939171
-31.641464
-58.231514
-42.596348
-149.949142
-101.597092
-117.310799
-71.999786
-86.862831
-57.369175
-77.605957
-93.470688
-55.250488
-128.189636
-89.160652
-65.870369
-96.267204
-109.744019
-59.140892
-124.503014
-87.763809
-132.138382
-133.906769
-66.218033
86.117928
74.181374
67.366631
57.230827
50.570923
29.158615
74.595894
61.972782
93.803566
103.142982
80.075058
75.252357
-66.597763
-55.016891
-111.653587
-152.347458
-102.535339
-109.802895
-147.744537
-50.499779
-82.568100
-147.908585
-115.111496
-57.960155
-140.751083
-53.729485
-72.845810
-65.685410
-97.155678
-124.070396
-41.460007
-62.460541
-55.821850
171.980499
-77.390762
-100.229988
-75.219833
-53.046707
-91.451340
-63.047226
-154.200989
-61.646729
-63.071766
-163.426712
-34.105766
-55.014786
-69.400009
-74.877548
-91.620361
-63.876984
-122.949959
-144.376999
-69.825760
-51.721336
-65.454559
-104.444939
109.798058
-161.479279
-63.932854
-56.435081
-61.459324
-77.099960
-44.361691
-70.024437
-58.673302
-35.625961
-55.250980
-63.335793
-83.174858
-50.208870
-56.974224
-55.599888
-54.954147
-113.402016
-61.675545
-61.553288
-44.549175
-38.138950
-145.891479
-106.085457
-61.670006
-98.859261
-58.273594
-100.732597
-76.153740
-64.492950
-73.156349
-146.888458
-57.006855
-66.128014
-62.508671
-170.850662
-68.538086
-93.555229
-83.693390
-134.672089
-64.047073
-50.035885
-86.334915
-56.185440
-46.712589
-80.643738
-58.699940
-148.574203
-48.486504
-70.644714
-63.236450
-139.799133
-41.122101
-62.859581
-78.122559
-139.472534
-35.719158
-51.654495
-61.390694
162.788574
-63.010792
-60.372272
-109.487923
-58.668133
79.141838
81.442711
51.932747
68.873619
61.660629
91.929581
42.725342
38.250057
48.998169
39.835606
85.400948
47.601101
51.738319
62.979103
49.307182
97.045471
25.014076
46.638359
39.663296
57.564934
44.779034
86.982773
63.237434
56.327503
69.848106
70.624931
-96.247162
-68.890106
-78.610992
-89.537239
-87.640511
-140.178635
-108.819473
-125.693108
-59.572491
-163.860123
-65.700279
-55.194942
-49.941246
-80.750641
-69.822052
-108.125000
-53.617317
-25.800678
-54.524345
-140.575775
-140.473938
-77.072937
-100.491692
-80.545769
-118.473953
-73.659401
-96.844574
-56.394516
-67.758255
-65.983902
-57.756294
-106.170563
-61.203735
-81.331993
-34.407448
-57.541348
-85.170349
-72.808022
-65.494278
-57.406322
-106.075623
-164.693893
-83.286888
-57.662025
-124.901474
-162.571747
-107.721130
-153.008087
-87.844917
-81.185890
-83.359116
-80.635239
-101.117218
47.006245
47.685223
-51.544243
-116.683640
-115.848625
46.995815
62.477451
46.949886
72.574829
81.449753
42.703671
40.814434
65.605957
55.297867
53.215481
43.890030
53.101124
50.695202
65.048088
51.974499
49.377380
56.609058
52.923233
61.572746
-71.908089
-89.515648
-59.466976
-95.120407
-79.402779
-53.952530
-64.921593
-56.073181
-59.063457
-129.266647
-115.148102
-111.469254
-97.574341
-71.839867
-74.723671
-55.515339
-101.178627
-144.740402
-68.442970
-89.845581
-58.109592
-162.618118
-99.842789
-51.732269
-45.709763
-129.560654
-48.995853
-84.900673
-67.405296
-140.191727
-162.006439
-87.413918
-71.192123
-122.910683
-150.029663
-85.919312
-100.401169
-62.192448
-119.091446
-100.499084
-81.882561
-55.876331
-71.940552
-98.347969
-90.547447
-124.748245
-70.933083
-85.140602
-138.493317
-62.369984
-75.230278
-55.350674
-121.548622
-84.630424
-65.855896
-82.078621
-76.166359
-74.576363
-137.167389
-120.203918
-63.338539
-142.558960
-109.935547
-44.142200
-80.663872
-124.047691
-93.306900
-121.162743
-66.902725
-71.466148
-97.551697
-137.131577
-53.397972
-85.323395
65.394363
41.736721
40.845398
46.074982
38.734406
79.166351
70.751389
-90.610199
-121.396347
-65.369308
-97.383278
-64.360756
-47.182999
-88.995956
-64.416054
-166.514877
-29.600641
-44.754044
-66.717957
-72.267738
-51.903355
-143.550720
-75.140129
-65.198433
-145.487549
-147.614288
-59.610706
-71.014862
-57.916988
-91.973312
-72.027985
-87.461220
-46.492184
-58.313530
-69.355049
-67.921013
-170.582733
-111.065224
-48.617390
-141.769760
-72.523285
-59.523338
-161.002609
-60.809948
-73.998253
-87.432228
-88.522957
-64.945038
-73.629944
-66.893875
-97.099533
-130.343445
-80.022804
-103.733681
-103.746292
-63.600307
-91.238968
-33.697865
-59.881336
-73.167030
-57.292526
-52.954159
-68.393631
-99.882568
-92.349167
-39.605152
-62.654263
-54.277794
-63.947136
-177.486099
-135.693466
-71.585426
-64.818748
-69.997856
-67.231552
-68.230011
-56.410122
-72.013123
-124.337662
-74.187370
-54.814316
-94.972939
-100.342712
-69.432449
-47.960224
-58.200661
-71.410187
-57.255791
-49.236790
-81.424721
-62.240498
-56.525253
-136.569351
-96.008331
-28.588068
60.840069
82.601547
-125.489967
-139.008118
-47.748386
-61.849014
-61.883343
-58.179646
-140.405594
-159.447418
-40.707951
-59.285198
-49.334743
-52.779751
-92.572906
-91.935448
-134.820038
-73.987877
-32.606274
-46.529171
-56.364964
-156.883606
-91.167175
-78.619728
-68.199478
-86.891304
-52.417274
-66.845421
-105.086990
-62.608131
-140.292374
-61.997227
-52.914631
-35.025608
-149.997910
-75.425987
-83.716057
-62.787376
-93.828056
-162.291290
-101.680977
-51.953003
-82.069565
-53.341518
-78.918533
-108.894524
-159.144089
-118.037277
-61.226284
-73.431854
-140.315598
-101.918533
-160.821838
-70.515495
-83.119598
-86.759583
-107.384026
-72.571663
-144.700317
-69.081406
-118.906578
-36.592232
-110.690529
-48.288929
-119.384705
-63.792118
-115.686600
-119.512024
-63.388634
-158.828537
-70.915092
-63.957882
-58.135460
-70.599327
-56.519135
-32.015728
-102.735443
-89.274612
-84.330894
-65.067696
-130.210739
-52.153038
-120.306259
-92.488396
-165.052444
-67.204620
-77.899300
-116.643181
-59.742733
-66.255302
-99.157440
-62.569721
-71.389336
-86.561752
-55.878708
-90.706284
-51.810036
-81.103844
-61.596069
-62.918819
-118.049210
-58.863182
-67.202133
-50.358418
-49.762070
-53.810364
-42.612778
-39.893799
-78.719040
-59.577400
-84.716537
-64.299538
-63.756016
-65.386581
-134.684189
78.598427
86.916245
81.845779
89.619385
-70.753098
-143.298325
-69.906609
-126.543594
-118.139671
-53.405846
-65.808846
-53.700996
68.596504
48.611149
54.507790
62.782509
62.012199
69.671051
72.268204
74.212959
60.919094
60.761631
52.907307
74.767517
51.380852
84.938248
80.589294
43.754791
60.265850
-47.142319
-93.157669
-94.333839
-121.111351
-64.483734
-75.473183
-114.911858
-61.766647
-59.267780
-105.588066
-67.108879
-63.589535
-81.089920
-62.920212
-102.636330
-132.296982
-57.851906
-135.424942
-157.674805
-62.506500
-74.228157
-148.850800
-38.976234
-90.729286
-145.289749
-63.279446
-153.001617
-102.803009
-137.523697
-154.943771
-67.976471
-62.066139
-59.451008
-115.449043
-84.645210
-112.978058
-125.020020
-110.934326
-66.354805
-100.513885
-133.429245
-138.744461
-172.721756
-151.591980
-51.769577
-70.077110
-110.233025
-153.311218
-94.296028
-68.152145
-75.156868
-56.399315
-98.164230
-76.807274
-75.838539
-145.525284
-131.837921
-92.795746
-156.090820
-70.705833
-57.818218
-45.082226
-62.801025
-91.962074
-60.951527
-88.321411
-63.479733
-155.937912
-159.828583
-82.479652
-87.317604
-73.220917
-57.751820
-55.816429
-62.333069
-120.383827
-63.367207
-66.461975
-59.310635
-79.897469
-59.921329
-67.739342
-94.180611
-72.280006
-79.596741
-60.744122
-32.002541
-51.609936
-84.306602
-55.979473
-53.908989
-52.646137
62.919640
95.876335
-124.260612
-43.547707
-84.601250
-76.155045
-71.908371
-48.897655
-51.639168
-155.483154
-83.794380
-67.398232
-118.281464
-110.443962
-57.171158
-74.126053
-150.203445
-64.500137
-61.942505
-157.325882
-65.816925
-95.157997
-91.333336
-84.451981
-116.606415
-81.063156
-59.825165
-152.490768
-50.964382
-60.927593
-83.202782
-71.355980
-47.882717
-116.747040
-140.749374
-91.475754
-132.210678
-60.130249
-66.457909
-76.821442
-101.869026
-163.810486
-70.783012
-117.711746
-40.377232
-79.347878
-63.745102
-89.761345
-62.688374
-60.405289
-87.145157
-64.314026
88.329651
53.918697
51.755711
53.908993
79.714523
-81.895767
-119.093620
-55.340630
-61.011864
-76.768234
-64.907013
-160.083786
-59.086372
-114.372383
-125.873100
-115.689201
-107.976883
-93.975380
-99.583313
-142.976700
-90.130157
-68.114548
-38.998703
-70.229385
-65.019112
-121.393219
-43.015247
-63.639832
-105.450783
-124.660767
-100.017570
-56.787704
-63.563690
-65.666656
-63.998779
-76.369881
-52.631840
-143.784409
-64.207268
-78.079605
-80.272713
-59.056477
-129.233536
-98.542984
-101.906242
-54.552170
-91.081879
-78.314537
-127.945900
-49.245831
-68.017639
-50.431465
-112.155296
-46.471825
-94.182205
-135.065979
-163.741623
-78.606529
-56.230968
-54.436481
-61.848492
-74.755219
-62.811012
-76.598000
-87.212418
-134.955536
-28.454973
-72.006035
-62.787441
-53.334213
-92.522491
-53.466789
-43.670677
-114.559769
-54.069805
-139.804947
-102.247643
-99.350304
-54.245464
-101.129478
-132.508224
-151.144516
-72.042938
-75.765312
-60.380291
-117.382095
-57.857506
-73.847641
-45.660271
-158.600479
-79.853935
-148.549332
-72.301941
-89.504868
-51.568829
-56.071175
-115.442879
-80.865837
-65.794922
-108.369865
-76.343246
-48.334011
-56.299759
-67.909142
-63.886261
-161.299881
-77.730675
-116.625748
-94.811218
-60.336971
-112.541542
-102.676498
-110.559738
-95.447311
-38.070152
-76.905022
-67.224976
-107.632629
-76.763596
-109.859024
-99.113640
-67.843811
-52.387688
-120.411804
-70.106308
-70.834976
-74.781837
-87.534752
-72.283112
-65.412918
-80.903008
-76.049843
-56.142841
-119.282211
-69.734665
-66.608955
64.921600
90.318275
59.961914
43.825253
90.691765
89.246147
-62.510330
-61.164108
-48.359623
-53.157436
-71.001244
-131.434799
-70.544823
-166.418365
-59.641289
-76.647751
-68.175423
-90.029495
-62.691559
-66.135292
-57.711735
-60.386246
-61.362961
-57.733864
-49.504063
-89.193428
-90.117043
-36.291729
-125.299400
-51.998684
-71.238449
-37.409809
-55.398872
55.475391
47.908234
40.816742
37.969372
62.184799
63.050484
59.574463
41.567181
-91.673958
-73.242012
-62.896286
-33.700901
-95.322548
-61.034309
-137.612030
-64.961655
-34.600441
-160.967896
-79.081871
-99.580421
-84.283142
-61.894493
-62.219975
-58.288940
-61.702267
63.269993
-153.018906
-57.661922
-65.423042
-83.956413
-111.589478
-104.695496
-101.119202
-84.239044
-101.921387
-62.196484
-73.000221
-115.161682
-46.217106
-94.664856
-142.992508
-62.736465
-170.791580
-85.395531
-61.862606
-58.144817
-118.722244
-57.903717
-114.392700
-75.107201
-63.412907
-76.624382
-67.218224
-98.421982
-148.732620
-77.808456
-72.942253
-91.346909
-60.180058
-151.436935
-73.104286
-156.897995
-63.839520
-65.058502
-136.625793
-53.539280
-129.612289
-61.355095
-56.964615
-80.891884
-77.584465
-67.047890
-53.002460
-99.398178
-151.890823
-56.622673
-106.774574
-123.972885
-78.900620
-70.133667
-95.636177
-52.376060
-52.211464
-72.401794
-104.817795
-141.450500
-156.126480
-146.100342
-97.521996
-66.225021
-48.231819
-102.593765
-60.242634
-112.880196
-73.200584
-60.629086
-126.850769
-92.102539
-70.134796
-157.481308
56.813919
49.392452
59.071476
53.914780
46.979618
67.228081
72.699150
66.935471
78.059532
48.678143
-72.977379
-76.611519
-74.583916
-117.465836
-57.353718
-105.350731
-95.838737
-57.885132
-60.536674
-141.587372
-69.654739
-88.297905
-72.185768
-55.697124
-64.173981
-83.978104
-73.393639
-122.482277
-61.583099
-105.819145
-51.039375
-70.500710
-81.679504
-63.349995
-118.565643
-114.302513
-60.908852
-157.158936
-125.841148
-73.196022
-97.982368
-117.429878
-75.538391
-56.268906
-125.091438
-63.689804
-63.454788
-50.143688
-112.729668
-59.394173
-110.734718
-66.506706
-75.608543
-64.497749
-38.719952
-98.492455
-113.713440
-60.644070
-53.304508
-49.947670
-63.368401
-98.499550
-154.562851
-124.723984
-60.251198
-50.517284
-118.400955
-84.431763
-130.969879
-149.541306
-103.721725
-56.388836
-103.925270
-142.683243
-109.819740
-57.534622
-153.554916
-50.998436
-142.245514
-100.273613
-99.750359
-91.711243
-87.574409
-90.205444
-122.232239
-70.329498
-143.602539
-82.274979
-150.628250
-57.742790
-80.895294
-71.947922
-70.475243
-150.898590
-68.918327
-120.031563
-144.683182
-51.058147
-153.595840
-80.248352
-142.467422
-166.058151
-91.006416
-39.859375
-63.375668
-124.847023
-45.674316
-79.087166
-100.800705
-52.198509
-144.524658
-61.539032
-133.678940
-131.361008
-89.696411
-65.720360
-61.601505
-67.398933
-152.990112
-137.820267
-43.115902
-118.642838
-65.972412
-67.215324
-59.136158
-59.085396
-65.097191
-80.120735
-60.417557
-114.139870
-63.452911
-59.239704
-77.665482
-58.895489
-58.755264
-145.380402
-32.113239
-69.616364
-41.865986
-36.391937
-104.022522
-160.420761
-93.838631
-125.547424
-62.565720
-34.243549
-86.502716
-78.735123
-93.876228
-98.682655
-120.174820
-58.161583
-58.440105
-66.977837
-63.407913
-75.174690
-60.420193
-69.771721
-152.988846
-65.806625
-59.873230
-87.751526
-93.471931
-65.240227
-56.685715
-66.136505
-73.077492
-139.612808
-131.171829
-60.043144
-90.672440
-159.709549
-111.489380
-67.328400
-88.583229
-108.183670
-91.498886
-59.114937
-107.520866
-95.546265
-71.241516
-137.603943
-129.753784
-104.337074
-117.897690
-96.126961
-62.216785
-127.197990
-77.335876
-125.617241
-107.068756
-69.191261
-82.854286
-99.820221
-83.378128
-80.261307
-67.987152
-36.882252
-58.555531
-93.631905
-63.701645
-67.635704
-68.473274
-71.260750
-69.163216
-82.523087
-137.248001
-87.748131
-69.483192
-69.398781
-61.591671
-55.043816
-65.431610
-54.416939
-60.940994
-62.099476
-53.892712
-39.283016
-74.866470
-71.803833
-77.570511
-55.725269
-78.572868
-57.822056
-62.890499
-89.597885
-57.828053
-71.056297
-98.408783
-42.026775
-48.316925
-64.160408
-164.042709
-67.177467
-35.804844
-38.992573
-75.355751
-141.232025
-109.931053
-89.244972
-31.432423
-65.001099
-70.609619
-123.093651
-62.112160
-141.134216
-64.635139
-80.843964
-56.049782
-51.204327
-50.838776
-64.753235
-162.189468
-57.539135
-68.433739
-83.846916
-53.001442
-64.470551
-65.766876
-59.810387
-100.326721
-122.476456
-144.212845
-65.329155
-63.668671
-65.209015
-48.641598
-65.185928
-87.263283
-96.638847
-127.919762
-67.200539
-121.704620
-64.956131
-117.704971
-54.598820
-65.370049
-117.572067
-144.131638
-59.629486
-62.874157
-104.849358
-60.104889
-67.155525
-52.373890
-126.205536
-121.191124
46.561565
60.207993
76.815285
46.445305
85.651802
100.923958
-60.353394
-119.598351
-83.597015
-104.685738
-85.316460
-114.876808
-102.910675
-91.356094
-94.189148
-61.029648
-115.124146
-54.049786
-117.002380
-65.486427
-71.097580
-84.396278
-59.492352
-42.924267
-86.344200
-67.416260
44.209679
48.441738
-60.526695
-56.776436
-98.628761
-64.024811
-109.419800
-94.767426
-79.387146
-167.341599
-80.386116
-52.802711
-119.373093
-153.657028
-65.083206
-56.106018
-95.327980
-66.262741
-75.127731
-63.079552
-89.092590
-75.725105
-59.575932
-134.461823
-65.710159
-60.683517
-76.729935
-54.785942
-72.619133
-68.231049
-85.260391
-104.187233
-106.551186
-64.482735
-106.722588
-65.762329
-134.434265
-100.638176
-124.180618
-132.551147
-52.411350
-116.848068
-50.912888
-86.310493
-57.884682
-72.561516
-101.707420
-134.179306
-63.116886
-134.529938
-73.967094
-67.181450
-53.052292
-60.614681
-81.616066
-96.921463
-62.229660
-69.641182
-51.761444
-38.538963
-66.212814
-77.431534
-64.397575
-82.102516
-151.651062
-67.116913
-92.356361
-63.686169
-63.394398
-56.714230
-160.865311
-151.339905
-64.394211
-58.480930
-66.084328
-125.020004
-96.208389
-72.090500
-145.848984
-65.565086
-118.313843
-60.445244
-118.805817
-110.822830
-66.245544
-58.223793
-75.096420
-66.498352
-114.117607
-56.154957
-105.851746
-53.600624
-66.106743
-54.223221
-59.418907
-66.398560
-71.969452
-119.042435
-94.787582
-80.593964
-157.043442
-167.205978
-150.648392
-58.315155
-58.132618
-78.177841
-87.238464
-48.563751
-77.070663
57.633541
36.156147
-72.586365
-156.920349
-121.852997
-54.817387
-55.613392
-103.572517
-69.564476
-154.272415
-49.807030
-65.958534
-70.943375
-67.260345
-102.528831
-155.274002
-51.221275
-64.883095
-76.651932
-89.273132
-155.395691
-177.203613
-110.611282
-69.072304
-68.726387
-54.835136
-109.237587
-77.200104
-111.986420
-107.541161
-69.012978
-63.017475
-57.971622
-103.369789
-154.234085
-112.335648
-133.478165
-65.061905
-115.803978
-63.166092
-77.429733
-85.132469
-104.584763
-47.270786
-53.087158
-57.514481
-58.780994
-146.026230
-134.643539
-56.201859
-123.286598
-57.517982
-53.692757
-67.483368
-97.759659
-59.658966
-162.869888
-152.357971
-72.875717
-81.772469
-156.658966
-57.081341
-42.611099
-73.357529
-52.661991
-149.742554
-94.559097
-43.998135
-64.014786
-90.860191
-57.550297
-71.783592
-60.784931
52.566727
56.941158
54.448269
70.870522
67.564255
-153.180405
-106.864014
-80.055328
-117.005043
-166.952011
-59.567253
-81.034515
-60.327847
-100.940323
-124.149254
-99.372047
-60.289474
-69.155380
-157.234039
-79.590042
-88.822006
-88.005745
-156.255676
-57.114208
-115.919548
-50.178699
-62.472942
-74.773247
-71.672028
-68.894814
-151.481705
-143.068039
-52.002220
-33.576687
-67.270805
-97.028641
-162.074158
-92.518112
-41.502632
-88.917366
-57.447052
-68.867874
-59.532307
-44.390125
-123.225624
-85.813812
-62.722443
-64.839172
-58.984112
-117.100121
-129.670639
-52.443027
-78.122490
-63.179207
-86.774681
-57.267151
-131.893219
-84.251068
-75.600471
-127.758698
-82.840805
-70.544365
-66.782249
-88.673904
-88.440041
-59.794525
-79.820747
-44.312256
-58.128780
-142.398544
-62.094776
-95.877121
-44.707909
-125.804443
-103.246849
-55.406517
-62.564381
-137.690628
-63.358677
-62.827736
-124.270424
-154.207062
-171.969437
-139.633377
-82.773926
-121.659668
-108.267197
-61.675732
-60.658852
-64.471260
-68.104584
-79.565941
-142.951523
-72.387177
-74.661858
-81.366386
-57.371284
-49.038437
-142.518036
-55.137169
-140.131271
-88.832352
-125.047646
-82.679527
-85.824455
-74.133911
-111.141655
-128.991776
-49.380951
-69.481750
-62.293911
-142.803818
-55.302357
-144.136063
-39.012711
-55.535103
-115.208076
-91.834145
-73.296432
-64.423485
-110.876686
-121.247406
-66.370064
-77.392845
-62.068043
-63.958393
-83.195480
-91.057594
-64.299538
-89.157288
-127.158707
-55.831841
-115.888718
-136.059937
-143.982620
-74.669838
-142.481171
-48.280441
-57.192852
-146.841431
-98.725365
-66.685997
-51.375393
-26.580130
-86.530151
-60.714520
-44.981785
-79.546394
-170.718658
-66.668602
-50.902966
-75.275345
-117.319954
-73.149284
-128.599457
-132.182053
-83.797394
-154.461258
-76.352425
-53.433273
-50.268734
-99.491150
-85.996368
-47.186558
-93.425522
-156.845963
-51.584641
-107.302101
-54.021061
-105.124619
-73.235390
-77.503761
-67.744202
-74.271164
-111.025719
-120.186081
-76.308495
-116.344223
-164.597000
-85.857071
-36.558674
-49.869431
-60.386627
-57.867779
-73.257416
-60.349308
-58.668747
-45.187473
-66.476112
-63.997845
-88.702713
-47.668873
-105.373260
-53.247383
177.302872
-91.453804
-78.528442
-77.992493
-41.975227
-73.953346
-113.916801
-68.040619
-155.820923
-72.733070
-116.929688
-50.746647
-68.778923
-63.115158
-151.830276
-135.477951
-110.022141
-105.929672
-57.026928
-63.213474
-143.260239
-54.862949
-170.149536
-155.841095
-156.780762
-63.812466
-151.748947
-68.176086
-153.023315
-125.619057
-56.989246
-113.383575
-105.143456
-157.630234
-175.059891
-85.859528
-80.492439
-56.945900
-142.756973
-54.090664
-60.932716
-61.175911
-75.534691
-65.957291
-121.216209
-77.990059
-56.463539
-153.279968
-60.229015
-62.212555
-140.726059
-39.989239
-97.588104
-80.214668
-73.637924
-48.603115
-57.709541
-62.967823
-64.828979
-67.983849
-77.175346
-159.412415
-88.460724
-88.386444
-93.574432
-67.081299
-158.144333
-105.134857
-69.098251
-47.631657
-96.502647
-91.038414
-158.350983
-57.835907
-89.634094
-65.356834
-94.071983
-147.926529
-14.546426
-158.194946
-50.758583
-57.973541
-117.218201
-78.712769
-116.542526
-155.364960
-135.333282
-78.714622
-98.644775
-29.317749
-39.733879
-113.785248
-92.335434
-74.141182
-96.611084
-82.673859
-116.182755
-95.677887
-103.447174
-88.256393
-163.371857
-59.147442
-121.449638
-57.329136
-88.720024
-67.485001
-70.551208
-78.711624
-102.663139
-54.071991
-64.310692
-63.621010
-64.807503
-111.221375
-92.330673
-146.268127
-56.115620
-77.394806
-80.249313
-70.283630
-68.972862
-85.268135
-96.406120
-61.943924
-67.647072
-140.616699
-56.847267
-56.835293
-100.868309
-128.522263
-160.210663
-91.363182
-140.101135
-62.371147
-74.333015
-111.991051
-66.346870
-140.714157
-89.015129
-100.732117
-50.690231
-88.154961
-68.823853
-57.154728
-52.394978
-96.012665
-70.967361
-159.165787
-58.272331
-35.079708
-133.724228
-59.207531
-59.959549
-73.425209
-63.654968
-53.561562
-152.888107
-64.931755
-85.834938
-66.130051
-119.600113
-97.420502
-67.273178
-46.985973
-74.445381
-74.586357
-69.825645
-70.309990
-37.047253
-73.705215
-69.151962
70.224136
69.968193
83.280426
-100.901283
-47.648594
-93.030228
-167.943771
-118.799004
-66.526146
-51.004524
-74.313477
-94.762154
-67.165489
-56.426197
-55.205444
-77.027275
-65.362579
-57.136993
-69.593529
-65.963043
-62.161739
-122.508835
-62.534264
-69.074333
-153.363144
-111.928047
-76.564774
-92.576958
-107.257217
-96.675026
-71.469688
-63.820518
-62.998035
-61.069675
-55.821365
-82.573334
-58.010704
-58.100536
40.332649
-60.589813
-58.899559
-76.863350
-107.044769
-84.885635
-143.570007
-78.401337
-58.694038
-73.274780
-67.891144
-77.717339
-145.414001
-106.855339
-55.280460
-55.572395
-84.361107
-66.387413
-57.483025
-89.833549
-58.887299
-66.821243
-94.223686
-61.163780
-128.647186
-58.580021
-91.808640
-52.651264
-51.737030
-136.042404
-116.318474
-65.736214
-50.828163
-53.969959
-50.556129
-126.969345
-156.604279
-131.048904
-125.701225
-111.214119
-91.226570
-150.235367
-57.768726
-87.695595
-65.460480
-51.404819
-140.865402
-53.673687
-102.810524
-61.769077
-68.146706
-51.682152
-71.423981
-62.528240
-56.286667
-81.913986
175.432922
-79.037437
-79.110489
-109.138069
-82.314369
-106.280876
-115.649834
-109.455223
-82.439148
-72.489258
-130.696533
-161.392929
-80.296753
-93.676384
-117.871338
-101.393158
-104.051643
-125.010406
-114.696724
-102.219986
-106.918610
-124.756653
-112.423897
-104.555817
-81.122711
-40.037704
52.253750
75.874649
49.676769
70.408218
68.516022
39.494930
54.118446
43.538662
68.975899
65.661552
51.462704
-54.052132
-80.195930
-176.143417
-77.440186
-80.341568
-73.647629
-120.209686
-98.099678
-151.149094
-31.748993
-90.830093
-70.951096
-154.868332
-103.324600
-113.819122
-52.079147
-91.695747
-108.870071
-47.836899
-55.125637
-60.974064
-71.665863
-53.478558
56.499474
55.073021
20.589096
-72.800095
-61.562813
-64.830231
-53.830822
-96.871208
-118.215462
-65.829781
-39.591473
-128.975327
-97.690247
-141.875320
-91.044472
-44.889591
-50.859234
-64.583305
-61.603119
-59.253445
-94.816681
-82.155998
-57.280651
-59.224907
-82.483780
-94.078323
-92.986824
-82.143112
-86.064041
-77.836037
-64.494232
-93.475761
-87.655624
-111.388512
-95.100815
-122.979980
-65.893227
-95.829201
-156.369125
-65.022003
-121.780434
-140.314072
-66.210617
-57.180813
-74.252182
-62.868855
-65.476677
-68.322159
-57.042450
-65.938660
-96.582458
-60.390991
-149.234634
-58.120323
-65.207420
-136.175095
-154.695511
-79.960831
-61.085590
-96.105293
-69.110100
-88.216225
-91.196266
-63.084148
-98.836601
-88.749336
-56.454414
-101.722359
-74.674721
-57.638706
-48.590672
-50.714378
-62.520237
-57.174744
-161.191971
-40.299843
-66.506058
-115.480423
-69.449600
-129.839600
-98.843925
-83.853165
-64.071487
-87.890038
-153.811462
-98.318665
-74.175346
-57.230183
-84.330978
-68.082298
-59.762104
-66.987350
-86.344635
-67.380493
-122.257866
-55.114697
-99.439438
-86.531441
-94.594376
-93.494698
-62.442844
-78.547974
-157.210602
-95.699341
-94.025932
-136.385239
-62.706596
-157.737793
-96.691399
-54.744461
-99.864395
-95.640419
63.220909
85.391655
59.152687
80.582687
49.210571
35.560040
51.965679
41.236774
51.780453
47.506618
76.740219
61.517899
37.525223
52.897381
79.229858
55.311726
-108.452042
-88.672874
-44.925625
-110.683426
-155.839996
-60.693172
-144.427582
-92.247093
-141.656403
-49.756363
-131.846161
-66.781700
-36.352863
-90.467979
-60.087418
-54.567837
-70.149277
-150.269638
-84.771606
-61.379955
-161.251556
-77.588837
-121.028244
-58.801628
-166.339508
-50.957047
-134.198013
-39.831703
-143.886917
-68.380966
-52.846001
-106.530128
-57.872040
-137.461868
-71.615608
-59.225494
-55.678448
-68.378670
-94.531097
-65.425316
-56.992241
-161.492889
-67.158211
-101.276245
-84.962784
-117.341087
-101.524734
-115.285324
-156.402908
-133.247665
-132.910553
-144.817322
-89.939964
-61.152996
-100.110725
-55.917973
-69.990448
-150.333191
-64.970589
-100.152901
-40.290051
-155.119003
-153.191010
-65.135956
-99.838753
-69.032898
-74.089211
-54.841682
-40.514591
-93.391327
-46.577332
-33.232937
-112.693489
-60.898003
-73.318214
-161.109161
-93.365479
-76.719284
-147.800705
-56.883465
-61.944828
-63.054123
-141.753357
-59.450947
-61.800926
-96.983749
-84.134918
-143.874451
-124.762047
-98.567780
-61.021713
-97.310806
-117.880287
-79.202072
-67.570984
-73.498940
-67.608788
-139.544144
-79.165749
-128.088776
-53.453331
-79.674377
-44.179375
-139.145966
-119.746635
-117.658417
-63.160339
-91.909653
-84.191994
-145.986542
-100.723106
-69.502914
-54.373821
-89.026527
-114.411217
-136.226089
-73.692329
-78.623993
-59.926437
-143.039719
-50.790466
-115.350182
-62.990616
-55.102310
-51.068825
-78.224106
-66.424805
-149.943436
-100.178665
-67.743858
-96.505875
-107.079323
-102.897110
-95.345642
-106.798309
-93.386826
-70.084564
-58.760338
-71.687096
-71.860916
-66.152039
-60.042557
-140.340652
-124.228775
-74.601624
-73.906479
-70.220558
-154.506943
-100.975021
-110.849945
-157.252441
-112.789459
-95.534599
-90.042038
-63.584187
-73.196510
-152.688599
-74.359436
-104.879112
-155.514542
-63.488079
-68.241463
-51.778095
-57.294594
-58.339790
-126.694527
-115.873482
-54.762283
-142.506088
-140.996460
-67.925217
-122.645508
-71.329330
-68.841698
-67.219452
-86.345596
-93.398636
-63.131435
-96.889954
-63.556320
-89.131470
-56.816795
-152.580673
-64.097214
-111.920761
-80.014709
-83.832596
-120.671021
-65.053474
-161.341217
-149.566803
-59.589520
-61.744850
-155.513733
-50.256504
-89.578865
-71.209579
-51.912056
-70.426140
-71.747482
-82.126411
-76.528603
-84.802650
-63.127213
-93.628723
-99.279266
-57.604240
-91.449303
-129.027618
-74.294945
-84.896500
-41.673199
-58.821140
-108.965424
-149.715469
-156.993851
-102.009201
-81.259514
-95.340538
-160.846649
46.109310
68.502205
51.959183
28.931311
50.267307
87.105782
-55.708355
-31.293623
-58.000549
-76.854988
-45.988392
-65.316780
-65.553810
-73.047813
-149.074722
-56.376766
-65.692719
-153.059113
-62.390850
-68.987511
-39.570614
-98.296593
-92.737152
-73.631943
-93.313667
-63.407806
-120.737000
-113.303558
-89.035812
-54.301247
-89.027840
-136.619492
-55.820332
-159.443024
-166.276031
-153.845184
-89.302254
-104.620926
-109.714897
-80.620422
-61.921146
-64.147377
-153.257706
-124.514206
-124.366234
-166.662430
-145.608337
-28.750341
-31.978363
-83.022705
-149.176270
-58.934692
-94.544197
-96.216187
-57.749649
-57.020351
-86.638565
-65.597260
-46.790688
-69.746422
-58.129715
-78.823196
-70.248970
-154.364822
-56.905380
-73.885857
-76.917984
-78.448883
-83.107353
-77.635284
-49.339947
-57.279343
-66.130356
-72.262032
-66.448807
-57.846153
-167.877441
-151.460022
-68.053215
-58.567490
-51.272842
-109.298958
-108.012848
-20.959732
-118.815697
-67.564705
-55.253059
-60.736649
-62.874046
-54.721241
-64.654579
-118.555702
-62.402805
-140.496140
-63.952637
-160.861893
-60.188114
-60.597679
-43.299229
-87.672638
-140.221069
-68.503784
-58.196781
-52.856346
-74.932541
-127.672508
-152.752289
-155.449631
-102.932884
-62.283489
-76.976944
-80.194298
-96.900688
-111.687958
-66.458191
-108.758408
-56.677933
-63.468155
-57.786430
-91.042854
-79.683578
-57.385162
-82.367393
-127.735252
-64.800652
-71.010033
-74.510719
-60.476635
-118.858917
-107.377655
-65.923256
-93.387833
-122.924423
-61.032421
-108.192146
-70.584412
-43.507347
-148.012161
-146.041672
-56.834789
-90.297264
-45.406414
-129.398605
-71.443680
-64.244057
-120.439178
-161.080627
-80.158806
-128.634842
-53.262028
-67.631943
-146.879150
-52.840530
-53.309052
-60.541386
-81.455711
-65.985199
-49.950161
-79.110657
-131.782913
-72.491318
-140.863419
-112.764061
-53.194458
-72.831726
-41.634937
-151.308609
-93.743019
-96.966507
-97.352188
-129.055008
-68.622108
-129.442017
-72.183044
-60.611465
-80.442436
-39.167664
-149.157730
-131.328629
-62.627914
-50.425892
-152.528381
-52.423004
-60.289597
-57.472588
-150.931549
-76.883614
-59.109589
-90.241112
-40.457642
-120.350113
-56.081127
-58.399181
-64.851540
61.915955
61.997952
99.254021
73.512810
87.129250
81.285553
91.243614
55.675354
72.613953
92.740105
-51.133129
-144.365555
-60.841633
-61.223495
-103.182373
-90.130180
-59.431046
-93.032318
-66.983658
-121.989441
-99.685783
-87.795067
-88.572662
-63.978561
-62.187469
-86.712395
-53.294205
-72.666283
-89.574417
-75.742691
-80.845726
-51.688343
-68.760307
-107.727974
-57.612404
-45.939236
-67.817192
-107.287376
-41.955048
-152.409927
-55.546230
-54.516258
-144.873734
-63.650654
-92.785454
-67.189873
-80.279228
-151.202515
-113.797546
-82.498039
-90.206299
-53.279625
-113.905525
-59.798618
-64.983208
-156.528854
-69.449371
-52.846516
-28.307142
-25.532537
-54.032070
-59.839504
-34.574451
-67.591263
-40.304474
-94.708076
-54.770908
-114.815102
-61.107471
-63.929691
-53.970669
-29.019228
-66.063736
-49.689690
172.486771
-73.391884
-101.618279
-85.938782
-150.362244
-99.608978
-79.183418
-57.982628
-58.691559
-76.537956
-113.910103
-56.701317
-57.311184
-132.423584
-56.071396
-71.271439
-141.518906
-67.062889
-40.575241
-69.492241
-50.616451
-169.201050
-67.943649
-64.743507
-50.875118
-158.765137
-52.558868
-65.922127
-64.142403
-107.306686
-73.893341
-86.848320
-51.497738
69.577347
69.141441
-66.590996
-152.818588
-109.168373
-86.429718
-92.361710
-147.886093
-142.398026
-108.851807
-59.447765
-59.133739
94.213531
96.875565
64.064537
90.384186
-80.167076
-126.600639
-36.562809
-56.082485
-80.506477
-128.954193
-60.913769
-51.949474
-60.899685
-94.729065
-60.812122
-68.875114
-146.284225
-74.599701
-151.003922
-126.340927
-107.992912
-61.238995
-52.516613
-90.473663
-102.859573
-67.665375
-66.680550
-70.421791
-61.576740
-63.396255
-68.424843
-86.710434
-60.952332
-83.763901
-77.457573
-97.942978
-141.703918
-59.087357
-157.442429
-56.399422
-68.486412
-73.352554
-93.499565
-68.772293
-28.791698
-95.402451
-82.626869
-99.188316
-90.809883
-60.502060
-70.135338
-156.753372
-26.132215
-76.305687
-71.171005
-101.009583
-162.395477
-66.221260
-89.441933
-75.112961
-149.286804
-106.096825
-92.396461
-66.939575
-101.772820
-55.162388
-56.561954
-92.857590
-75.072609
-55.370129
-162.490738
-63.638721
-65.460007
-142.043777
-68.939011
-65.034164
-104.255852
-112.051895
-130.659943
-150.978256
-58.293156
-63.248253
-65.479408
-74.581902
-84.129112
-43.746571
-52.886604
-125.160202
-41.841198
-84.200577
-135.239166
-130.293167
-96.383583
-94.066887
-103.327774
-102.986244
-55.896839
-160.905319
-88.200615
-72.513557
-90.504967
-135.264954
-146.559891
-58.008854
-67.237144
-61.344193
-129.177414
-112.167206
-106.483307
-150.672363
-65.626450
-62.120941
-104.993774
-54.854252
-75.156921
-43.184784
-60.861427
-59.504292
-102.654053
-73.939674
-167.391891
-63.342091
-62.372158
-58.376926
-79.060661
-59.910748
-151.165298
-106.933289
-96.431519
-75.517685
-158.560623
-59.800030
-67.374062
-56.128845
-60.568188
-110.467941
-161.794708
-104.322189
-53.218620
-74.404434
-77.771973
-142.208466
-56.136990
-123.840034
-102.001900
-119.883133
-61.811653
-66.615997
-106.973640
-84.063606
-149.540634
-61.361706
-146.131378
-56.093342
-69.191139
-58.407402
-127.145287
-108.227692
-45.340973
-46.136745
-53.563145
-70.563873
-48.095276
-106.479790
-68.477058
-115.903320
-90.251862
-68.471764
-59.347382
-52.930527
-65.128746
-95.014145
-108.157898
-67.371330
-82.983719
-105.909882
-117.013428
-89.349525
-67.553162
-98.912399
-76.096153
-110.745163
-66.324753
-131.599243
-89.367271
-146.366013
-52.671307
-36.305576
-47.554638
-65.900742
-54.618343
-58.075134
-66.673943
-74.209351
-76.369705
-82.330132
-64.976990
-62.158707
-153.081879
-51.133701
-57.281086
-59.800461
-78.174507
-74.022461
-155.936646
-108.624390
-157.180313
-66.309624
-79.863770
-83.866295
-100.379280
-69.051491
-93.138397
-111.102188
-60.028904
-60.480694
-69.787651
-153.318985
-59.885223
-46.436470
-92.124115
-68.637222
-109.609009
-85.023842
-125.178185
-99.268791
-61.628956
-93.185699
-134.834641
-73.258270
-16.192574
-51.680206
-68.260132
-57.740250
-92.591080
-75.543503
-120.789078
-50.263069
-50.563168
-64.474030
-119.935478
-127.224304
-54.117550
-52.062344
-104.293053
-75.727150
-147.849884
-141.506378
-137.390289
-103.284195
-142.606369
-62.235806
-155.285400
-59.212280
-70.867958
-56.474651
-60.878307
-68.290840
-115.798676
-69.129845
-120.756920
-35.965443
-150.253738
-50.299892
-101.147804
-156.123779
-62.179886
-107.587273
-46.774673
-67.089546
-77.489624
-87.275253
-74.341568
-67.641754
-51.906746
-50.650913
-64.365494
-91.476219
-53.764050
-58.083473
-69.873917
-71.987709
-53.692661
-80.635307
-60.262222
-109.818245
-41.863888
-66.750694
-49.401104
-64.551445
-61.751095
-61.991081
-58.443508
-33.408852
-43.594151
-149.745407
-83.730515
-75.758026
-116.496559
-65.491524
-60.868858
-95.938988
-60.076195
-160.446625
-117.070625
-47.881702
-119.242546
-66.547729
-111.158867
-154.168762
68.099571
74.130074
66.203133
-56.604675
-51.862766
-57.556347
-154.676788
-147.604507
-63.729397
-93.026505
-83.488655
-45.492298
-85.054474
-74.934593
-74.950127
-158.343933
-62.418991
-53.119980
-65.936996
-61.891071
-73.009041
-124.465858
-129.100296
-82.550041
-57.271767
-72.192177
-74.115326
-73.102669
-61.601910
-86.362198
-92.993568
-66.817207
-56.828571
-70.276329
-28.619221
-162.651367
-66.640511
-52.258560
-140.773376
-67.264175
-71.574669
-136.466248
-59.292015
-82.872948
-63.692303
-92.400009
-79.153610
-61.760616
-50.347076
-149.882233
68.943718
-61.262653
-154.935333
-56.280109
-60.372272
-119.915070
-111.028229
-106.452621
-108.530579
-82.069893
-97.832527
-95.346085
-65.333710
-54.699638
-85.777771
-104.911232
-69.544647
-64.416016
-54.477573
-88.046295
-48.104099
-59.302235
-48.373619
-58.969803
-89.196205
-102.627220
-116.048927
-93.514572
-158.760788
-178.408234
-95.700058
-63.108856
-82.066536
-117.299599
-53.486996
-70.039169
-95.741982
-55.487598
-119.474472
-71.095657
-34.420841
-111.511040
-80.425957
-95.396301
-58.899368
-64.724686
-95.669205
-63.398994
-64.556702
-126.691933
-92.299217
-63.522793
-40.168579
-111.478790
-80.333336
-57.730762
-102.609390
-126.771996
-151.379959
-65.077087
-146.026611
-53.089016
-48.078957
-120.124962
-68.275703
-51.384289
-59.633839
-164.312378
-90.223694
-82.078117
-64.358368
-69.539894
-63.166939
-63.574345
-109.465965
-91.659607
-116.226807
-83.021751
-95.902977
-112.938004
-63.834099
-124.277596
-53.350838
-51.282604
-121.570663
-41.783146
-50.764065
-161.544800
-60.076046
-56.616348
-60.824730
-84.760902
-81.528679
-70.416054
-70.980598
-126.877480
-118.477646
-157.109619
-55.765106
-131.298157
-83.955513
-53.958939
-59.555775
-59.441296
-133.633163
-101.653343
166.028854
54.526115
49.153893
83.178192
-152.773315
-65.754372
-67.443520
-100.958916
-67.569229
-80.952522
-153.202713
-124.983414
-109.603523
-61.778362
-58.276730
-131.516357
-24.566256
-30.107130
-31.387220
-90.189156
-123.781693
-93.130814
-35.208378
-95.886467
-90.343643
-117.991699
-111.573387
-118.747971
84.616608
61.086723
-102.482834
-145.650513
-66.466576
-67.449074
-64.530678
-89.785599
-65.313660
-142.886948
-139.898788
-80.786613
-126.217110
-79.389465
-107.984772
58.551826
48.460541
54.499355
-133.755341
-66.984192
-135.128967
-65.241486
-65.048294
-142.107895
-25.021965
-67.169815
-35.351952
-58.173256
-13.057806
-141.046967
-64.112877
-54.072170
-103.248108
-98.717728
-142.604599
-105.088409
-109.156204
-87.455460
-142.695648
-75.872276
-90.685020
-59.407597
-49.207878
-96.936783
-89.925690
-145.405426
-59.276291
-58.837234
-51.617310
-145.388199
-79.354141
-153.137283
-132.478394
-154.552063
-51.711662
-149.374313
-57.855400
-65.889107
-126.778847
-156.640625
-71.848259
-64.281563
-171.122833
-54.432678
-112.669128
-79.833946
-50.510429
-73.657410
-69.810753
-126.939850
-57.578655
-159.792801
-92.049751
-68.536171
-43.585045
-166.081421
-70.652374
-65.776573
-46.925922
-150.986633
-45.927399
-115.197456
-72.751526
-97.075951
-158.491440
-78.334091
-64.134544
-83.678207
-65.301254
-78.251343
-56.645294
-52.869949
-70.221367
-77.760368
-104.621597
-81.009865
-45.976604
-40.131973
-38.917732
-60.858990
-162.980728
-76.157227
-50.427193
-73.201111
-72.096252
-75.748970
-66.775826
-62.391193
-59.327103
-129.590775
-136.050903
-62.143272
-71.082169
-63.611912
-89.731674
-164.775238
-161.625626
-137.269760
-60.412506
-65.224892
-110.834351
-113.041824
-60.871681
-124.445290
-62.173592
-137.629532
-50.519794
-101.853012
-56.110390
-125.574158
-96.367989
-161.625214
-80.250244
-69.473602
-154.266235
-32.038780
-60.592587
-117.402039
-86.580902
-89.315117
-142.364059
-86.332016
-62.683144
-62.370922
-121.566078
-58.301556
-157.838455
-79.344696
-51.698509
-63.743084
-27.884127
-79.460129
-64.575600
-144.855316
-76.088615
-138.840530
-60.231567
-58.550686
-69.053040
-84.411926
-144.763092
-107.905525
-58.864895
-75.163361
-67.942245
-65.499077
-68.601486
-73.059494
-91.676712
-72.218864
-54.111042
-122.952469
-141.171143
-94.408798
-92.207954
-50.827896
-130.519302
-58.918144
-44.409100
-37.089630
-32.579834
-94.089905
-52.165443
-34.283791
-105.907593
-60.860561
-73.412231
-49.223492
-75.332840
-148.560837
-45.316635
-82.654144
-114.421982
-82.444664
-78.008720
-85.247208
-66.382118
-85.924454
-57.567719
-84.161789
-69.582214
-66.636223
-88.627007
-58.753380
-68.236732
-60.360497
-64.334412
-65.327576
-117.714218
-160.294128
-104.243896
-111.745384
-52.974220
-103.294861
-63.240952
-66.679039
-61.047256
-75.847160
-85.266914
-90.080452
-83.181511
-89.996529
-74.980736
-64.745758
-89.719269
-62.982250
-61.614143
-63.516022
-148.272324
-58.367516
-59.617104
-87.491997
-86.394768
-105.534813
-144.383789
-86.177322
-84.242500
-36.696331
-43.381184
-65.470558
-70.567024
-82.549713
-55.622913
-62.306156
-66.140312
-55.469364
-86.664650
-150.203125
-132.122391
-71.385620
-88.606812
-44.420048
-90.201866
-67.636658
-50.505859
-87.477783
-159.015259
-50.375248
-122.442322
-118.628319
-80.565277
-48.398712
-84.790710
-172.281647
-97.484558
-71.339119
-165.218613
-85.349800
-70.712555
-70.585381
-110.029907
-138.270370
-81.754883
-59.191128
-65.190918
-54.465450
-144.891724
-74.755707
-61.786842
-88.649437
-58.445599
-139.100708
-136.690063
-98.186363
-129.916870
-103.167953
-94.539444
-78.533447
-79.815384
-117.290955
-80.062363
-99.753517
-99.311272
-65.275955
-56.136650
-56.023479
-77.450920
-118.291000
-73.817894
-53.829708
-94.819244
-127.310867
-60.195137
-84.576439
-77.845558
-49.179142
-61.309395
-56.865616
-56.076515
-122.443077
-130.496689
-69.916466
-43.926434
-66.457222
-89.003639
-91.689148
-140.417480
-69.464478
-59.409801
-57.167133
-63.573730
-58.821041
-121.651535
-67.237953
-56.656544
-81.380074
-68.386047
-63.921894
-63.226093
-164.128815
-149.390213
-65.086334
-57.061081
-47.467960
-71.832245
-69.625702
-108.884224
-72.820572
-105.024689
-65.595863
-92.018463
-58.480808
-54.611870
-24.270941
-89.231422
-63.281902
-147.749939
-120.975800
-65.472916
-66.311218
-45.562386
-149.855576
-59.281094
-60.549179
-89.164368
-145.058182
-54.505558
-73.826164
-57.349285
-161.784683
-55.129074
-77.480530
-93.712708
-61.717793
-145.448349
-89.161018
-55.287525
-65.891304
-55.107437
-71.389603
-46.961689
-61.596527
-92.968956
-65.879234
-157.663971
-96.661476
-116.520592
-66.954460
-108.521835
-119.396484
-90.949265
-80.063576
-158.377075
-147.825851
-84.555473
-121.775520
-92.741989
-86.600639
-61.794891
-137.174698
-151.538223
-57.825302
-92.217934
-128.908676
-130.879639
-72.907173
-65.003479
-36.591213
-79.762146
-170.321014
-65.662933
-60.672745
-155.657196
-61.531094
58.589893
71.942307
50.959419
78.196350
40.388206
-142.604202
-82.847275
-125.862732
-69.460403
-137.052902
-54.196667
-158.615356
-74.715370
-87.658569
-91.673141
-164.220398
-128.462723
-121.798416
-57.987232
-49.729790
-61.997284
-62.546223
-94.066849
-63.426807
-47.303120
-74.516632
-52.628647
-54.493591
-46.709457
-116.685905
-72.877251
-86.417473
-75.510017
-98.980415
-85.114723
-57.263874
-66.210228
-153.818939
-50.452114
-69.062431
-60.467182
-74.634979
-66.170654
-135.804428
-68.830353
-76.850830
-40.565132
-78.727158
-58.985920
-69.129150
-79.705772
-60.470177
-84.801933
-150.727844
-107.228920
-70.084358
-81.314491
-88.982124
-89.923523
-115.777489
-106.773880
-151.963577
-90.841187
-120.318787
-61.704533
-37.486988
-103.609138
-120.753418
-87.702019
-122.925148
-127.599457
-58.491169
-81.974831
-121.294853
-78.373955
-60.691624
-67.148689
-38.078178
-149.144073
-59.941368
-52.857040
-64.717697
-56.380852
-70.376122
-124.476776
-108.509171
-73.712448
-64.521645
-74.495209
-82.550568
-59.440239
-49.378574
-53.573891
-132.297531
-65.859032
-72.220467
-154.946365
86.089035
94.831894
69.752815
43.120209
54.167767
61.725613
54.087933
49.986984
77.883881
74.574371
77.096375
57.308712
60.424564
30.447908
74.894073
46.810059
69.358124
82.664093
87.196732
37.757050
43.104565
66.505806
41.501083
43.832348
45.189381
84.447090
-89.147705
-70.929558
-108.249405
-106.423737
-77.875145
-63.240719
-86.571495
-127.556015
-75.301674
-62.951138
-74.861893
-55.469246
-58.991776
-52.445534
-64.554413
-150.302170
-72.352898
-59.092300
-97.534950
-66.157806
-77.023834
175.953537
-57.822334
-57.179356
-60.230717
-127.100166
-74.473877
-71.178009
-55.352032
-158.095078
-47.220409
-58.460903
-140.940094
-85.768448
-74.861382
-69.421898
-121.530067
-65.061928
-66.844574
-111.842224
-62.045757
-98.047600
-99.135124
-69.025177
-58.893383
-95.554886
-66.765930
-153.964279
-70.823540
-55.944324
-51.816441
-129.774307
-71.605309
-63.630039
-101.468094
-71.477608
-42.160995
-138.758560
-69.781227
-158.588989
-166.901093
-74.114700
-71.234962
-61.709915
-131.938995
-152.097610
-131.331940
-67.984375
-64.321228
-149.572189
-66.169281
-77.037766
-76.504753
-66.888382
-61.117718
-141.669525
-161.059814
-116.831474
-120.104065
-63.585976
-64.261620
-159.193329
-61.603638
-72.103806
-29.091833
-64.086403
-144.187943
-102.480629
-89.616005
-71.482910
-45.270191
-121.993294
-151.907272
-57.048092
-109.661751
-72.672577
-110.861923
-58.318768
-134.975296
-72.942650
-59.783985
-145.744812
-74.969299
-112.051392
-67.222816
-83.834366
-120.077721
-129.458221
-96.786705
-66.265060
-82.052490
-89.635231
-92.499092
-86.534416
-91.614708
-51.315918
-102.103874
-137.404663
-94.136749
-159.047806
-76.535500
-78.948997
-59.087299
-148.503754
-124.358078
-100.588303
-162.088928
-62.570812
-62.366604
-73.422157
-94.389259
-159.442642
-59.364731
-24.262358
-60.707573
-77.262314
-110.412651
-82.839233
-152.336563
-67.689018
-81.211273
-68.195351
-60.936623
-50.562767
-57.256287
-162.881683
-116.994659
-141.344833
-47.638962
-80.964462
-55.356812
-147.976364
-63.062710
-63.811218
-62.468502
-58.364853
-122.464981
-102.950340
-85.990601
-51.839321
-160.415619
-56.499607
-75.175865
-71.822876
-70.007431
-148.058960
-69.283546
-72.890030
-54.346478
-53.762173
-64.380402
-78.233093
-74.048019
-66.547348
-64.472969
-59.601055
-120.286018
-82.172318
-97.916519
-117.761650
-97.209549
-103.833725
-102.104027
-60.042645
-146.348724
-84.130867
-123.396362
-145.732651
-92.429359
-161.140854
-74.828857
-77.721909
-92.622536
-150.677155
-71.286713
-114.675606
-95.703850
-111.518074
-55.375061
-119.026833
-95.512444
-60.671646
-63.566341
-64.722168
-93.594261
-106.204903
-33.712166
-83.046265
-146.221207
-103.645393
-148.948578
-121.290100
-72.727585
-92.630249
-153.782745
-102.572594
-104.688873
-108.624374
-65.341560
-63.325985
-96.836098
-53.216496
-58.523647
-43.961624
-66.383682
-67.994965
-46.119171
-27.845350
-74.370293
-64.480629
-68.392136
-137.840942
-66.503090
-56.703983
-56.948338
-46.649384
-116.106628
-63.076283
-69.213661
-22.535851
-63.499580
-130.513809
-47.609932
-61.285275
-105.852859
-102.530884
-67.070236
-60.765144
-85.473587
-57.646507
-47.288372
-82.119652
-69.308777
-105.640457
-160.693161
-97.172272
-139.687149
-153.295395
-91.295120
-146.551010
-71.370209
-118.111626
-111.330940
-92.439056
-69.021645
-62.635597
-82.841972
-86.818939
-65.047539
-168.963089
-113.709778
-74.992050
-56.494980
-156.424744
-127.964745
-151.634979
-74.184425
-52.806103
175.759094
-68.919785
-115.838326
-84.614914
-67.000877
-108.640694
-102.211075
-134.940521
-25.609789
-147.552734
-89.887016
-117.574211
-31.526619
-44.675007
-55.896198
-55.898197
-64.777924
-59.957195
-59.576050
-42.412979
-131.451431
-82.702446
-71.379753
-78.743263
-75.481178
-105.008865
-151.459091
-69.349792
-55.535927
-59.378944
-52.625240
-68.656723
-76.856712
-69.291168
-110.530891
-89.808098
-67.741409
-49.308342
-98.204048
-51.758224
-42.599998
-67.658699
-141.927139
-123.302444
-75.915817
-36.315403
-45.780323
-92.040276
-55.182930
-80.731773
-54.415146
-45.339211
-144.958771
-60.450115
-49.639786
-56.006954
-69.477463
-78.193832
-60.621861
-53.340481
-62.002106
-144.003632
-69.249001
-80.675140
-94.291374
-32.402199
-52.593704
-62.628803
-90.046143
-111.262367
-76.582222
-115.623550
-109.807823
-101.412300
-119.624695
-85.830627
-86.448784
-82.668755
-60.528847
-60.011391
-167.133682
-58.262604
-88.657967
-64.946793
-69.483665
-76.033768
-59.127373
-112.311546
-77.486023
-74.714378
-32.065968
-98.662453
-88.947502
-50.004982
-96.737160
-56.609398
-149.483368
-53.405029
-80.924736
-55.685204
-59.799725
-70.878410
-72.627258
-123.324890
-68.188652
-69.404297
-78.778854
-58.914230
-69.675644
-56.265907
-75.873268
-75.419708
-42.686749
-59.090851
-72.710297
-76.456367
-56.254677
-77.081657
-32.946430
-64.914047
-60.306538
-97.552483
-146.425369
-72.127632
-115.338875
62.098042
43.411476
58.531605
68.880333
88.337654
55.138721
57.279484
81.532127
-160.955276
-96.171989
-62.242794
-88.007416
-154.798203
-53.249367
-125.306740
-121.494156
-122.179428
-159.685898
-107.859161
-52.607540
-71.021194
-90.523056
-46.707424
-141.489243
-53.732929
82.407959
-76.931015
-77.847923
-96.347015
-73.143440
-109.229240
-57.950806
-158.979904
-64.837601
-76.356529
-58.220222
-46.261688
-80.446220
-63.364685
-31.941372
-83.965408
-57.950737
-58.957344
-142.446243
-82.593773
-54.054211
-75.404312
-94.418175
53.884293
69.090332
-74.601128
-34.599316
-71.331787
-69.662750
-80.137711
-65.817307
-142.326538
-70.199593
-60.907452
-73.469513
-66.571098
-61.896770
-67.589714
-49.179581
-59.509441
-93.276711
-88.916145
-58.517506
-131.591217
-65.123314
-68.051842
-67.398880
-62.733692
-55.320137
-97.103363
-76.116920
-65.217255
-49.011482
-59.552998
-66.463203
-81.869095
-83.519012
-61.627995
-77.339600
-66.616005
-94.124260
-78.206711
-78.394867
-94.213409
-66.477448
-85.357391
-68.299805
-75.369789
-40.679947
-76.288048
-155.819626
-92.305618
-52.972195
-127.298531
-119.470055
-97.060913
-134.569885
-108.637108
-144.576965
-53.578598
-78.489258
91.291283
-124.763222
-60.152092
-116.006973
-52.537823
-128.998474
-65.912560
-42.407734
-115.115822
-136.223709
-66.001945
-23.975330
-106.860825
-72.445915
-61.519974
-72.062790
-62.759052
-79.306000
-59.599148
-150.759628
-56.542553
-136.221939
-86.244331
-85.889503
-99.879021
-53.456696
-108.377724
-63.412422
-96.810532
-140.042099
-69.861839
-70.499489
-65.146584
-117.124298
-86.973473
-77.529091
-51.566547
-100.186531
-97.786751
-57.690956
-69.936234
-56.960960
-78.530228
-62.234489
-82.746284
-60.576523
-71.704010
-82.659576
-136.877945
-57.320503
-45.423679
-57.388824
-62.564316
-61.626541
-59.910454
-51.842808
-55.811859
-78.500549
-148.924316
-112.224213
-69.340523
-57.478806
-66.579727
-72.949562
-30.893118
-92.262161
-57.054352
-153.445251
-93.604553
-57.652122
-88.832230
-148.021606
-61.220165
-82.719627
-86.419075
-52.767731
-154.627518
-50.331482
-126.030968
-118.984512
-62.219078
-56.312340
-149.410400
-97.676247
-59.221809
-137.016037
-26.088171
-111.363998
-54.899982
-101.389130
-127.156998
-51.487183
-119.950111
-150.871796
-108.979935
-127.732811
-86.107628
-92.950768
-71.026550
-73.476479
-153.297272
-59.255486
-67.884811
-74.831261
74.406082
53.977169
54.052475
45.448830
49.115273
74.505859
41.892262
40.768723
55.180298
76.016441
68.249153
85.177826
63.075134
-66.100243
-66.285957
-66.535858
-59.422874
-62.113983
-60.889233
-38.237198
-150.970490
-120.458847
-94.486313
-65.178406
-94.614349
-62.521671
-114.962311
-76.522911
-130.962921
-61.063095
-114.335396
-71.282265
-128.069794
-120.548355
-90.515800
-84.092346
-60.850590
-70.798462
-88.563057
-55.328362
-79.757072
-58.120247
-75.478775
-135.650909
-44.096870
-159.531357
-116.404472
-61.495571
-93.123230
-61.591965
-69.825882
-133.643295
-107.197853
-140.015015
-94.559952
-62.434525
-67.143410
-71.367477
-49.142757
-12.601522
-63.135357
-152.750854
-58.814484
-69.742508
-161.104736
-151.986420
-135.912506
-66.890877
-77.570045
-56.121670
-95.224968
-67.903603
-133.256622
-46.420692
-77.659561
-104.712059
-65.049812
-64.106239
-160.688538
-71.151337
-41.750282
-46.284779
-59.775455
-131.436478
-57.790215
-66.555557
-66.799850
-153.633987
-50.207512
-123.907578
-149.701920
-105.286774
-77.186157
-77.316299
-120.682907
-112.779144
-95.814278
-66.170822
-58.412949
-70.053978
-88.731499
-86.491646
-34.835823
-59.528259
-36.614643
-126.583969
-62.400612
-59.891891
-166.418991
-55.682594
-38.810730
-117.616356
-85.213310
-56.718998
-71.073166
-130.845886
-148.260300
-70.849075
-56.370354
-57.053570
-65.461243
-98.291595
-56.778416
-57.281361
-44.472221
-95.190155
-82.094673
-68.228676
-78.723022
-55.043694
-50.368160
-93.338264
-43.063854
-119.504562
-97.865952
-79.887146
-114.499809
-87.645103
-59.084064
-62.495632
-66.720070
-164.638458
-52.350933
-46.551342
-71.274460
-120.084435
-116.005142
-55.183201
-80.308197
-132.539383
-153.064865
-60.623787
-117.830917
-94.462181
-61.894844
-147.426697
-57.527054
-145.212433
-50.240414
-69.929703
-100.672760
-143.950058
-56.450607
-166.817810
-70.491486
-60.692253
-65.364578
-61.843185
-86.663773
-56.688469
-140.725464
-87.735161
-110.205887
-99.491020
-88.464622
-137.956436
-98.449814
-57.786442
-148.248413
-99.086205
-52.126408
-58.455940
-53.854404
-110.174042
-82.338715
-84.497238
-44.259243
-125.510483
-38.209404
-71.130104
-61.635227
-141.388992
-72.027199
-68.745888
-76.792595
-146.394775
-143.023865
-135.971130
-151.224335
-141.831009
-59.334187
-114.574997
-64.206223
-93.333344
-123.848946
-60.152737
-57.565903
-160.701248
-137.570709
-60.866722
-72.176506
-156.857651
-151.920654
-45.306587
-92.066833
-60.633965
-119.438446
-157.130264
-81.548096
-60.507084
-46.477852
-63.793808
-136.988876
-136.084457
-148.632858
-72.297791
-128.787643
-50.964695
-106.503548
-93.270409
-112.434937
-81.703186
-81.841949
-128.420807
-121.238350
-129.145325
-71.938721
-60.098236
-64.587959
-60.327576
-60.841846
-64.836548
-137.483307
-68.618271
-102.852806
-162.929291
-77.091301
-62.350170
-52.965279
-98.087509
-10.637966
-135.412262
-70.308273
-61.849812
-60.884262
-113.162796
-121.748962
-118.871895
-74.749870
-80.574905
-89.790466
-48.695847
-65.716461
-111.568375
-61.174320
-64.841614
-79.225510
-136.366333
-79.300644
-174.852493
-64.498726
-68.978912
-72.191040
-76.553215
-78.449036
-112.597168
-74.142120
-124.119354
-75.135803
-52.173115
-117.239906
-97.507172
-66.635803
-165.516525
-131.944901
-145.663086
-61.699245
-56.556698
-57.035000
-107.786118
-89.648849
-97.814285
-112.501610
-122.139404
-158.514557
-170.773407
-52.985348
-49.578377
-72.701469
-83.741867
-93.201180
-64.982124
-86.862267
-65.940353
-88.485619
-141.226074
-64.310860
-67.603394
-57.758175
-92.216759
-120.003410
-96.769394
-54.063751
-68.499344
-89.144745
-153.311508
-25.023216
-133.367554
-73.115341
-52.593929
-75.881172
-75.272789
-97.895401
-90.202957
-97.825676
-53.760605
-131.367264
-39.441185
-70.763733
-95.754845
-62.309299
-119.599327
-90.842804
-66.810120
-92.720016
-59.117359
-86.792389
-143.723923
-65.546715
-110.471107
-43.304039
-69.849449
-61.516647
-64.623459
-65.230011
-42.633289
-74.939468
-94.683289
-95.691887
-99.848969
-96.606911
-98.057541
-73.616058
-83.725327
-72.099030
-107.833481
-71.709152
-135.090759
-79.845612
-64.265709
-87.937607
-134.833374
-59.870258
-140.112427
-87.359093
-102.139282
-135.189072
-108.269081
-100.512917
-107.657234
-71.151787
-56.694332
-92.622200
-150.384521
-66.483498
-58.212681
-56.873768
-33.110851
-79.063599
-73.155464
-99.255180
-73.197624
-59.199959
-55.319702
-55.119480
-55.610519
-94.731575
-52.989170
-77.304298
-104.367950
-90.814827
-128.756104
-56.614361
-65.732285
-83.123169
-63.682701
-62.193909
-103.993378
-135.326248
-96.249832
-43.924038
47.672478
-95.171539
-64.245224
-65.686890
-64.982910
-109.061165
-152.309586
-108.184425
-95.718887
-73.670082
-65.648056
-97.966743
-61.818439
-56.990547
-141.368271
-35.283012
-62.184250
-57.352570
-34.722195
-156.337387
-66.711586
-62.201996
-70.612404
-140.559814
-66.302391
-55.752949
-68.998474
-69.356544
-106.617058
-56.575073
-152.172256
-115.155838
-110.185852
-170.330902
-60.771221
-56.098679
-98.556343
-76.798721
-101.895470
-62.241371
-123.417061
-49.958504
-65.815155
-56.015556
-98.415138
-56.815014
-77.716370
-46.210163
-60.655655
-70.219749
-67.826439
-53.135742
-65.293053
-60.458298
-71.238838
-96.366089
-90.734711
-98.804489
-112.271591
-57.369099
-159.151550
-104.508644
-48.945236
-62.180920
-59.696213
-165.065552
-54.816525
-124.571129
-151.799286
-52.066002
-75.691498
-71.366737
-77.223305
-74.318176
-58.556076
-61.637032
-54.179382
-146.487640
-136.991852
-64.785751
-117.404457
-140.449402
-64.375603
-119.535240
-52.453106
-132.563614
-147.951874
-52.177898
-60.471806
-62.758213
-66.633682
-65.514900
-57.739124
-70.544502
-152.984894
-44.076687
-57.518242
-1.822308
-110.899757
-86.258209
-90.308594
-58.273968
-99.671112
-145.768585
-83.837921
-61.955379
-64.866043
-47.778015
-81.923454
-71.428314
-71.031708
-87.631050
73.510605
58.308140
65.264244
53.564014
47.937511
42.661785
37.607853
65.305344
43.800480
51.671585
95.590378
57.596180
38.842739
83.584702
-50.433525
-65.960648
-63.001034
-54.781902
-87.940285
-55.144730
-52.385197
-63.391953
-129.821487
-51.113350
-110.747299
-62.213600
-105.555351
-105.938759
-60.803104
-141.219788
-131.103943
-70.107002
-154.890076
-55.578270
-65.322609
-57.063000
-64.219856
-159.418457
-99.071892
-70.478287
-87.861824
-66.783340
-102.882141
-86.023842
-72.928764
-93.553833
-99.883011
-164.969391
-87.137993
-163.216049
-44.135044
-59.491142
-54.596752
-54.674824
-87.085312
-117.984612
-74.132141
-80.506477
-116.505630
-97.558418
-81.913376
-65.503967
-37.304237
-123.503799
-101.308968
-51.716499
-78.158829
-63.148399
-115.998146
-74.096405
-98.528435
-97.761040
-102.828278
-153.346359
-45.227440
-118.397324
-168.740738
-80.915802
-91.060890
-146.570221
-82.046120
-120.375961
-29.647711
-54.048717
-106.294373
-102.811340
177.511459
-92.799042
-89.934784
-60.437553
-73.077133
-80.042068
-73.224762
-108.213943
-74.088516
-66.008949
-83.832825
-49.120312
-52.513336
-107.076637
-103.814308
-61.724335
-145.161758
-129.002411
-118.383469
-65.765747
-104.037811
-62.773956
-75.343132
-74.886658
-76.514000
-82.669357
-114.684250
-162.409073
-125.590668
-61.466713
-159.006332
-79.407494
-77.568924
-108.344795
-61.018913
-125.838295
-119.628624
-150.795898
-115.638962
-73.900589
-76.690208
-75.037354
-67.580849
-66.598999
-97.095985
-122.492302
-63.665596
-69.999901
-162.994354
-68.829590
-67.827850
-165.225189
-60.809158
-64.724823
-143.024536
-100.885368
-130.936264
-69.133972
-60.925518
-74.518654
-77.073944
-59.641037
-66.381760
-59.162605
-26.977467
-35.284355
-86.930992
-58.820698
-47.036671
-110.263504
-92.477951
-73.956711
-86.488098
-102.204933
-160.977142
-100.299019
-106.291771
-88.114807
-164.994812
-105.210320
-101.199402
-61.337608
-111.085602
-146.374176
-142.338943
-52.284885
-99.949516
-126.980080
-53.394104
-46.678551
-118.624428
-91.637329
-67.040741
-61.463505
-58.952732
-62.997276
-60.409878
-73.281204
-98.034462
-149.933456
-55.383762
-57.531765
-39.889111
-67.307961
-141.956024
-56.691685
-91.154388
-62.926865
-61.796783
-74.225258
-65.201530
-89.459106
-135.307373
-51.374344
-54.076279
-97.898956
-95.734283
-68.903297
-108.707237
-148.095398
-99.777191
-78.383827
-58.019272
-57.741112
-63.677475
-74.956543
-132.167770
-62.853588
-70.612320
-60.643784
-61.748020
-45.653175
-149.993271
-67.970474
-57.365341
-77.530708
-66.661682
-75.643654
-94.334793
-59.432541
-147.726883
-74.697464
-131.440979
-89.693459
-83.693436
-77.256989
-68.071953
-109.535301
-64.597862
-165.312225
-59.635609
-75.060524
-119.634827
-71.836746
-119.858040
-64.875481
-66.724831
-74.096710
-72.477859
-73.301369
-51.864708
-56.695957
-62.860870
-23.204239
-104.235031
-122.075447
-140.505829
-85.957817
-88.004509
-95.204269
-64.537697
-58.052139
-57.054565
-90.583038
-61.988907
-100.092911
-60.763920
-114.162483
-140.751144
-79.232536
-77.366455
-49.142529
-51.769199
-64.519142
-85.266869
-164.835220
-119.721405
-58.837082
-74.801453
-38.977161
-37.482620
-139.545059
-61.831951
-75.290901
-87.216423
-87.765350
-156.916122
-80.394897
-85.114937
-50.197769
-134.129669
-149.476196
-149.666733
-30.899948
-58.129215
-78.604294
-52.626453
-161.499329
-123.556015
-87.823761
-153.368256
-127.593803
-59.560120
-160.244110
-144.880753
-64.756485
-43.710209
-157.765137
-74.100052
-122.894753
-145.783051
-94.427834
-82.311241
-62.265892
-143.949783
-146.331146
-76.063667
-173.972717
-96.194878
-93.182678
-140.917206
-68.726120
-56.450016
-150.467499
-167.468445
-70.199287
-48.452003
-94.306572
-123.004326
-88.998756
-91.072388
-96.849525
-67.906509
-93.949333
-88.533287
-96.638451
-130.988617
-81.274673
-58.822227
-84.521782
-73.599174
-85.863235
-148.778030
-56.254997
-86.832191
-57.892162
-55.655243
-84.660385
-95.650513
-59.167671
-59.513428
-160.253265
-34.482872
-69.059288
-58.275505
52.098347
61.184994
57.145599
63.398674
61.373344
43.900558
49.262325
58.548611
44.347149
-108.415802
-57.870106
-110.108177
-98.398621
-101.572388
-75.403549
-98.386887
-69.208710
-78.702019
-93.447197
-62.831234
-75.095795
-64.547142
-66.211273
-131.348679
-87.825096
-87.760452
-126.799530
-111.255638
-86.735229
-134.132507
-107.913269
-92.163429
-143.051514
-113.317543
-106.279510
-64.784065
-53.333561
-134.121460
-155.459869
-61.179871
-61.483727
-35.417244
-66.975395
-70.161568
-53.362530
-77.199860
-72.248520
-65.142227
-76.953384
-78.953606
-86.035820
-58.474918
-62.221115
-62.461632
-77.961296
-115.641899
-53.929188
-54.736565
-85.078575
-80.386726
-139.978973
-164.264587
-126.918762
-83.462921
-125.014229
-155.076477
-93.994110
-113.846481
-172.692261
-151.394455
-109.829735
-114.835266
-67.069954
-95.805183
-84.446182
-131.072281
-77.270134
-63.979286
-119.598083
-102.403816
-98.024200
-101.474289
-54.215691
-71.680580
-62.437653
-41.129013
-46.452351
-147.944534
-101.778343
-99.013969
-93.491997
-53.604809
-68.880539
-65.533241
-59.720192
-132.935028
-53.821587
-140.135818
-84.678246
-53.218033
-66.465187
-56.025486
-54.635181
-89.970963
-58.459824
-60.644558
-134.369003
-63.583122
-59.501331
-91.011299
60.874958
88.764107
-91.729111
-111.234444
-72.550285
-133.439590
-58.652901
-83.008606
-59.855118
-79.168831
-91.934853
-172.747147
-93.267372
-137.794403
-94.423477
-58.063606
-83.574478
-77.904869
-105.945198
-162.163055
-59.341431
-62.030697
-62.333172
-65.739380
-101.976585
-124.075531
-97.699318
-144.001846
-56.678337
-106.481003
-103.726883
-95.797028
-57.566448
-74.891922
-64.875252
-69.997208
-65.959618
-67.313110
-144.174377
-83.401588
-72.796181
-128.359711
-69.350433
-158.733780
-74.627975
-49.315296
-52.075279
-132.223328
-66.646385
-55.907795
-111.464630
-46.937469
-60.587734
-100.271324
-141.672577
-62.029213
-66.207153
-63.475479
-55.342064
-140.623230
-58.160404
-104.666206
-124.673393
-75.042892
-71.772194
-96.583229
-64.933891
-66.752190
-64.186607
-126.804764
-64.896523
-79.788536
-80.613388
-60.834927
-139.720444
-127.343422
-64.673424
-62.061508
-56.221874
-70.981293
-60.353817
-75.152382
-81.859428
-69.431297
-141.216354
-58.496319
-154.701630
-43.360191
-64.361572
-53.463722
-110.241287
-52.549786
-46.590836
-79.075516
-168.089966
-69.581261
-59.440304
-80.261032
-79.657463
-56.174080
-152.514435
-77.154640
-124.185753
-161.352493
-114.998413
-127.315445
-136.187653
-88.278564
-52.296158
-82.574051
-48.937862
-74.109436
-67.593536
-60.342121
-142.233826
-86.753967
-55.228188
-70.266853
-62.522217
-127.038544
-123.702766
-96.395851
-52.425011
-82.033203
-151.833511
-70.208382
-64.562508
-107.062943
-78.557823
-116.069962
-86.669662
-91.290169
-111.356880
-89.687546
-99.484673
-108.034431
-152.819931
-65.388199
-57.792187
-65.100189
-69.544678
-72.067825
-66.955620
-82.647385
-57.569736
-56.287827
-45.400715
-63.796478
-60.638996
-137.680786
-66.824905
-58.919907
-100.238815
-79.559746
-136.664230
-80.346191
-38.133125
-32.767242
-152.292633
-125.125946
-61.773163
-54.960281
-104.242447
-69.494385
-91.435089
-144.386017
-60.248623
-131.140503
-91.520012
-63.373116
-106.402443
-74.289993
-152.183136
-82.566338
-96.602249
-112.260231
-116.410187
-116.769112
-127.410561
-49.406425
-118.820015
-64.151222
-115.114059
-87.090416
-122.400887
-55.339256
-70.667534
-53.325562
-70.531342
-116.715073
-76.727844
-94.722450
-124.663948
-64.298401
-57.373810
-63.401684
-118.190979
-49.806473
-152.701614
-70.007561
-108.737053
-122.865860
-73.856781
-143.969818
-53.867725
-66.845825
-151.731949
-137.315613
-65.224754
-82.541901
-119.950706
-52.923576
49.628418
-116.630920
-54.268295
-54.197174
-57.722389
-59.861904
-77.150833
-62.395161
-70.779480
-61.829533
-71.141655
-74.336899
-127.692467
-98.990128
-61.163372
-66.428925
-71.229889
-115.609497
-54.263611
-51.621109
-80.145348
-90.861282
-96.480888
-73.146805
-100.364212
-64.356003
-78.914642
-29.215775
-52.449741
-146.005707
-45.014572
-74.636322
-146.329727
-106.172020
-92.544952
-27.430767
-63.997086
-70.905411
-71.639336
-84.015198
-60.357674
-40.686600
-91.527733
-62.770924
-77.780754
-55.029125
-133.411591
-64.323517
-73.797256
-57.617363
-140.564728
-72.812828
-62.172764
-63.887051
-73.661400
-67.450645
-60.320148
-63.954002
-82.895782
-106.006081
-129.036972
-101.588249
-55.166214
-143.578018
-62.335098
-64.035263
-79.857483
-85.543816
-67.027100
-134.919220
-93.358398
-72.880356
-76.442688
-80.509125
-52.930939
-44.754181
-51.131126
-60.314919
-135.043259
-120.289459
-83.565338
-81.373894
-62.886150
-60.539734
70.695572
53.898205
41.935230
56.276379
92.750771
35.330059
-60.605972
-61.112991
-63.316608
-57.550056
-133.258560
-68.050140
-37.909538
-168.141190
-151.908722
-56.014172
-64.294167
-55.392365
-67.848885
-98.920822
-77.441780
-53.833920
-84.691467
-47.672428
-80.058830
-129.794800
-87.844353
-65.788521
-65.717743
-59.467564
-54.487427
-150.150009
-77.098488
-63.597000
-56.822865
-93.757919
-118.974869
-60.596725
-70.144913
-60.223946
-159.052017
-124.858421
-67.094215
-127.426628
-97.535477
-79.619484
-34.236633
-138.930008
-55.951580
-69.090729
-118.949142
-153.749496
-52.924839
-86.836678
-101.745361
-60.613594
-56.762955
-33.248661
-43.829624
-141.954956
-55.906944
-72.368263
-151.407425
-64.482597
-80.567146
-133.033676
-163.308746
-119.760803
-110.730003
-81.451584
-110.690758
-58.444717
-140.947250
-67.051056
-64.015678
-51.528015
-47.577740
-73.376167
-107.195908
-54.374435
-61.853622
-159.352478
-73.775154
-58.194614
-116.017845
-62.819386
-98.307770
-57.374516
-64.167801
-56.915127
-44.730164
-58.980694
-60.821903
-72.092491
-108.347176
-70.085281
-71.672447
-147.974960
-80.284515
-76.147873
-77.997986
-62.437496
-63.880787
-46.224579
169.471344
-44.642433
-63.854511
-122.850136
-54.369438
-62.054813
-65.854073
-62.296726
-32.667645
-50.409046
-36.799496
-75.583611
-107.537247
-63.852627
-22.990906
-63.564621
-73.653679
-91.746498
-56.789360
-59.013878
-87.161346
-47.358994
-96.672157
-82.033783
-89.208618
-108.521698
-92.093880
-104.046280
-34.092670
-80.972939
-66.326973
-66.596840
-56.230831
-78.073868
-51.222179
-75.747917
-61.709187
-59.569511
-125.314842
-67.804665
-63.295006
-58.681313
-61.712177
-147.458313
-120.832870
-157.972458
-121.617249
-101.983910
165.686310
-27.967657
-100.094368
-66.432358
-73.626457
-113.175957
-67.214333
-69.815048
-133.350525
-43.058750
-34.629604
-148.439102
-149.371368
-56.971146
-135.796997
-67.344658
-65.849449
-147.981110
-59.509483
-64.287209
-49.746601
-65.849442
-86.218201
-119.380852
-103.969337
-133.460190
-42.131901
-69.568451
-84.131042
-61.264008
-83.828590
-60.552002
-140.975235
-69.939049
-68.412437
-61.146553
80.397285
60.160931
51.641239
65.079224
63.358116
81.646912
44.337112
-92.039337
-160.418610
-98.617744
-91.675453
-144.241501
-85.796028
-103.714630
-60.456192
-42.682056
-72.424973
-81.720551
-45.108212
-153.403625
-76.826180
-57.763363
-43.161720
-85.392792
-129.146362
-95.462372
-92.486832
-57.264606
-62.260155
-101.354622
-87.404755
-144.370605
-75.825203
-122.647324
-104.137894
-152.741791
-57.994701
-63.067326
-69.559380
-101.395126
-56.784679
-99.705704
-100.594894
-68.692642
-68.521233
-148.523666
-64.676308
-128.288834
-67.724098
-48.488586
-58.927624
-122.608681
-64.106110
-73.752983
-59.284481
-50.862625
-116.240494
-135.999176
-79.099129
-66.801453
-64.457031
-56.086304
-99.285652
-59.057693
-111.179123
-59.786369
-67.577919
-116.909882
-164.531647
-156.722153
-82.022011
-79.747276
-58.740013
-56.335693
-44.488136
-62.727879
-73.465279
-67.581444
-69.767754
-51.382431
-62.059158
-91.069977
-67.005180
-90.829796
-62.434818
-65.130676
70.115334
80.846924
-125.342308
-64.327118
-105.179581
-96.873283
-70.779243
-114.760490
-150.310944
-57.377842
-51.232887
-62.130718
-70.081383
-67.074478
-154.411972
-63.585205
-82.627518
-81.040489
-101.895432
-55.087730
-64.774590
-97.898247
-68.683327
-60.327999
-63.203465
-66.748711
-68.713676
-61.693653
-54.488148
-68.162498
-65.026512
-39.360023
-74.971123
-59.633694
-105.756783
-80.157494
-33.812187
-88.794487
-163.090286
-62.481262
-149.506836
-130.285202
-130.731155
-142.788269
-121.849937
-65.141739
-61.007412
-66.615921
-87.527679
-50.281731
-141.822449
-104.808601
-88.342148
-99.866020
-61.020832
-50.896301
-101.796028
-108.257683
-61.260578
-53.794151
-68.366089
-74.111877
-103.612373
-77.860710
-71.771156
-45.804840
-104.746140
-120.393112
-64.105751
-114.800117
-56.760727
-65.119858
-119.145653
-56.627827
-70.922234
-59.514843
-102.726433
-76.907471
-68.474327
-75.584724
-66.819611
-167.237671
-69.484016
-76.989746
-74.296684
-60.090389
-123.781433
-70.671577
-41.725491
-52.426220
-121.895760
-73.003677
-127.122955
-51.820328
-54.660423
-74.246529
-78.486160
-48.441769
-54.407104
-64.893364
-54.234306
-79.390640
-94.297966
-136.317352
-70.004364
-54.573395
-140.408188
-61.892834
-72.049004
-71.121078
-67.984131
-62.553459
-75.823738
-160.788849
-62.586468
-124.527977
-66.639969
-66.516830
-147.569412
-65.711952
-45.744877
-64.895996
-63.086315
-80.324463
-89.350281
-49.745029
-63.208584
-60.978874
-58.765450
-57.735401
-72.385117
-144.944000
-83.012154
-55.244011
-104.665131
-57.294987
-122.493729
-106.625420
-66.581543
-142.950302
-55.278122
-74.106789
-77.040283
-48.021240
-75.107620
-78.821609
-63.981808
-71.441261
-65.316589
-41.834980
-64.989182
-146.534653
-151.000916
-156.002640
-57.802643
-95.353355
-120.501717
-56.939278
-111.116165
-109.310303
-45.773540
-113.703056
-72.950020
-64.440132
-51.746792
-139.574844
-114.480545
-64.616943
-73.713028
-83.487000
-145.957123
-66.648323
-85.320908
-91.453194
-102.836304
-63.641541
-92.117195
-68.150154
-66.880714
-85.779999
-115.983940
-37.919952
-85.968086
-61.306011
-146.538040
-72.607536
-65.002174
-104.970139
-57.811764
-88.034592
-73.230774
-62.738857
-50.590000
-64.260704
-48.248230
-35.799377
-64.003426
-62.153004
-88.613998
-69.505295
-62.288250
-119.706696
-52.600838
-67.492317
-63.224503
-60.219986
-84.921974
-122.134895
-73.665581
-135.684235
-92.143623
-135.073181
-136.536728
-86.944946
-151.211914
-100.732422
-39.750751
-130.688187
-67.873253
-74.396790
-62.774467
-127.166122
-150.071289
-90.460754
-57.491550
-164.690063
-145.026291
-86.822144
-70.041397
-98.047646
-164.205002
-57.146217
-58.228157
-94.993683
-97.896317
-48.083527
-55.247379
-106.619736
-99.520912
-94.799553
-54.229774
-67.970650
-73.327599
-54.856689
-66.011604
-72.226181
-167.419922
-69.977470
-111.517807
-40.059402
-53.597237
-127.432442
-141.219376
-59.472324
-87.978394
-73.809654
-91.294762
-79.159897
-53.701668
-141.681885
-154.818161
-85.148781
-122.010147
-63.307560
-108.012695
-101.363960
-114.364098
-111.716797
-129.012558
-49.566551
-129.552963
-139.935623
-63.103806
-59.890209
-85.929367
-76.773224
-61.470409
-67.776909
-39.108925
-105.636017
-144.200989
-89.906578
-129.569473
-121.983017
-62.339447
-67.800713
-111.087685
-58.820847
-49.120895
-97.853203
-102.083557
-63.635052
-77.597260
-88.680252
-78.057587
-98.202797
-69.425423
-81.461929
-161.520660
-80.558350
-113.381508
-66.973740
-77.800659
-74.233444
-68.188179
-151.170853
-61.671230
-136.289642
-55.231327
-48.999844
-148.727600
-91.867722
-63.337605
-61.415459
-62.179798
-54.635025
-129.464828
-69.322807
-51.678341
-66.414803
-147.696671
-152.974426
-77.865257
-121.233307
-75.433327
-138.265991
-111.533272
-97.823181
-102.081726
-123.348633
-70.337273
-133.964188
-72.531601
-50.524471
-61.566372
-59.046108
-62.708496
-32.728569
-79.867386
-75.468216
-124.605965
-113.284515
-62.721848
-68.967445
-61.217896
-150.075958
-52.782898
-88.848824
-82.537376
-93.982986
-32.153355
-82.626259
-55.019253
-57.968388
-88.992638
-62.657394
-45.409393
-92.417526
-131.027084
-73.802498
-59.729961
-77.190460
-60.033276
-67.017632
-112.348007
-123.064743
-56.510883
-154.515854
-163.158371
-111.033356
-90.182816
-99.027832
-102.786148
-142.773514
-92.893265
-82.710434
-106.482613
-67.681328
-138.509705
-87.215683
-58.922855
-81.725563
-60.625187
-142.539322
-53.693108
-99.932816
-77.460052
-70.980103
-40.136616
-53.051014
-62.006470
-112.937477
-75.589615
-78.894470
-95.676605
-77.051842
-61.543083
-107.295647
-82.071060
-176.492889
-59.351807
-103.379250
-169.174332
-57.976288
-76.655861
-35.825684
-94.698273
-117.844475
-100.607521
-53.954117
-96.648529
-50.600864
-138.312988
-159.186768
-53.643013
-59.331623
-52.540863
-106.007660
-121.989082
-165.051666
-55.065258
-57.994606
-32.716862
-91.471626
-90.244713
-59.617050
-162.760788
-76.604492
-67.963699
-64.351730
-100.726295
-106.880219
-113.893417
-70.310692
-53.482067
-164.533630
-93.671761
-65.198524
-160.457321
-85.357834
-86.668358
-66.530197
-103.319489
-107.117935
-148.983871
-57.029228
-72.180199
-67.690475
-60.095814
-69.899292
-77.043007
-106.496086
-66.878883
-33.096378
-65.963440
-150.705231
-68.183846
-57.390175
-134.822220
-57.769962
-101.984978
-81.639771
-73.183228
-95.079262
-62.298069
-108.352142
-143.238190
-152.537674
-79.279457
-75.827637
-56.625011
-110.667755
-116.322815
-82.830261
-112.507011
-158.780914
-144.607605
-66.065704
-51.221916
-154.852325
-46.247440
-60.291462
-123.418190
83.575104
64.289230
83.184067
62.635105
58.040546
80.333313
52.386444
41.940510
55.542629
56.836479
77.965256
43.414108
51.446323
69.779762
76.738647
25.485672
72.037804
56.418903
49.111507
60.770340
72.826065
65.775131
34.865124
79.940582
63.735497
48.292309
32.392677
60.091824
46.999580
74.264938
45.084183
52.330181
41.998211
56.401188
34.769466
77.713188
-65.138733
-28.646801
-125.868225
-112.767288
-89.778809
-52.578876
-83.405693
-88.516899
-73.292358
-59.247276
-152.556046
-101.768341
-113.817741
-115.397598
-145.917374
-62.249111
-66.498024
-61.728813
-89.449699
-47.528160
-77.851364
-72.417633
-71.529587
-78.720139
-121.622826
-42.028374
-122.890038
-144.938217
39.666321
76.117020
68.058929
-71.858200
-137.458420
-54.860962
-71.251884
-133.014816
-85.266617
-147.834808
-69.698494
-91.051567
-65.639771
-110.808220
-56.329140
-139.001724
-91.334763
-71.162437
-129.240860
-68.188995
-77.058228
-70.835602
-68.736923
-81.719292
-67.483154
-66.385422
-70.484978
-87.620155
-96.656960
-80.432747
-125.147552
-73.470177
-67.062248
-107.211128
-87.906296
-92.659729
-62.986805
-64.019623
-78.336845
-71.487556
-111.028587
-108.133377
-55.129185
-64.768791
-59.732227
-95.800346
-163.962021
-70.130661
-81.809555
-135.395462
-46.221249
-149.050827
-116.169518
-56.034275
-59.124691
-62.257862
-59.062508
-76.447357
-101.172508
-93.714897
-102.273552
-105.998421
-115.097328
51.013466
33.410313
88.363762
-144.902863
-86.288116
-94.149391
-146.529099
-82.487564
-41.813969
-70.934669
-73.589035
-87.190788
-152.236588
-133.263550
-152.271164
-69.762016
-43.315128
-130.460251
-63.402462
-101.141418
-54.277699
-155.141769
-143.921280
-100.570518
-63.612778
-104.734520
-47.132893
-58.905132
-129.827682
-56.748863
-88.104347
-103.913719
-134.200378
-159.610962
-63.737457
-161.050735
-110.258232
-138.556870
-84.683006
-153.239243
-55.698135
-94.654884
-141.659851
-153.057755
-140.478088
-95.244812
-73.852272
-60.191517
79.094917
77.455971
83.294441
26.513367
70.243248
62.402653
36.272011
43.934498
67.594788
41.041916
66.650620
50.203537
70.185036
53.529209
77.669090
73.558609
59.610645
63.091984
42.994637
81.869728
66.561272
-65.058426
-154.528885
-69.030357
-79.515694
-27.142096
-52.222439
-73.887756
-61.205772
-147.154587
-114.261887
-70.732185
-102.915390
-97.780449
-23.681395
-87.252495
-105.581276
-164.291092
-42.758038
-51.860008
-86.890953
-62.875473
-77.676559
-65.675873
-127.923233
-71.342171
-47.292446
-134.895599
-57.951012
-43.384029
-72.399803
-64.603325
-158.466629
-81.100723
-112.856369
-69.581329
-135.468384
-78.570831
-153.182495
-104.240753
-63.752689
-64.598122
-162.433548
-62.634415
-124.874634
-145.572189
-123.146858
-66.617607
-164.813522
-60.644344
-65.178047
-55.945808
-142.751465
-61.137295
-77.339500
-53.104023
-67.586456
-67.486801
-81.846222
-58.547516
-65.805016
-33.138172
-51.633480
-166.560837
-59.088470
-71.017029
-89.085449
-134.936249
-152.465561
-49.850845
-54.139549
-63.657368
-94.737244
-49.010796
-64.911728
-146.815430
-83.545753
-70.398552
-155.281937
-62.715176
-77.083588
-60.475544
-151.885986
-70.203400
-86.084953
-49.861603
-56.103069
-81.236542
-130.431122
-71.129150
-104.176689
-66.457283
-61.098103
-55.926601
-61.675034
-73.814468
-136.243668
-118.722725
-24.024174
-22.986734
-74.813835
-107.070770
-63.319305
-73.932625
-139.469666
-92.975990
-78.876602
-124.342453
-97.854637
-114.662437
-106.226234
-93.973969
-109.033989
-100.641151
-121.182358
-81.145432
-101.066368
-64.329865
-61.408062
-60.304256
-55.496712
-70.447609
-122.948891
-135.250717
-60.467731
-127.625465
-49.312820
-66.365303
-69.851471
-106.929054
-104.632896
-90.148170
-124.752144
-149.932129
-66.016045
-68.510925
-80.634125
-120.833687
-135.054245
-62.998924
-117.934586
-64.503990
-50.793636
-57.221485
-45.779274
-160.936157
-142.789490
-111.534592
-65.103790
-102.070946
-101.407639
-116.361702
-99.698044
-61.412167
-75.628891
-140.451904
-68.320892
-63.785656
-113.388344
-120.952660
-81.607597
-53.464939
-46.979721
-71.746384
-62.284485
-103.024811
-91.878448
-111.335976
-131.261124
-69.786270
-148.277344
-91.825195
-95.105186
-75.946365
-106.768089
-133.375595
-58.445099
-122.985306
-115.089081
-66.873085
-98.963066
-101.684433
-136.236938
-73.708710
-60.851421
-93.358131
-120.940514
-139.631866
-88.524391
-98.573105
-85.653564
-92.790810
-69.066917
-98.861977
-71.687248
-150.689316
-59.852734
-70.473412
-153.890137
-150.128693
-135.610809
-128.772690
-65.625084
-147.141556
-57.150620
-72.690834
-102.865547
-125.384888
-84.615250
-147.052322
-40.395607
-108.461494
-67.447250
-56.880814
-108.146469
-109.996017
-55.059975
-103.210205
-86.843437
-92.783035
-130.896805
-56.122375
-102.720100
-49.394325
-90.983772
-74.074867
-52.625084
-149.549637
-63.333191
-62.740299
-62.715763
-107.638756
-96.750420
-74.741478
-68.795563
-40.554840
-77.884865
-39.527962
-65.428764
-118.770851
-63.077225
-154.119949
-90.486893
-50.114010
-102.937035
-61.441074
-113.094910
-71.836456
-82.450394
-112.760750
-88.995667
-69.110825
-74.390030
-59.844433
-90.946510
-81.400116
-63.511864
-48.044605
-62.727989
-39.302017
-60.826111
-45.600220
-76.087997
-57.115826
-60.955017
-57.177292
-44.046944
-103.093513
-72.849251
-105.418358
-130.227036
-117.197037
-155.202530
-122.625153
-90.995758
-91.189232
-58.167419
-40.637333
-58.536816
-85.758163
-80.818962
-149.103775
-130.789322
-61.287262
-151.300751
-61.183262
-102.629120
-54.286156
-111.969292
-65.519409
-88.504219
-68.045418
-81.822464
-71.371346
-84.476868
-104.347183
-64.888481
-71.479309
-75.742966
-122.695107
-65.916634
-79.867134
-65.265205
-76.423279
-87.247528
-92.146278
-150.030792
-49.490036
-71.991257
-44.481979
93.757889
-136.919144
-50.757332
-59.908035
-122.051048
-90.335686
-63.392040
-133.280640
-30.586275
-68.434052
-63.593941
-60.104855
-62.553505
-29.757326
-89.278503
-91.442398
-89.435684
-91.302040
-58.821190
-97.841568
-69.843765
-75.582718
-117.934631
-80.682564
-53.431461
-99.826180
-121.013786
-53.517029
-123.240921
-136.200104
-59.288948
-148.005157
-113.303955
-108.827721
-60.038773
-98.892097
-145.862946
-57.066265
-128.647720
-67.975403
-54.548466
-42.543011
-89.403404
-53.541260
-121.888657
-123.463463
-109.759010
-61.335068
-166.404449
-63.798702
-94.424500
-107.186455
-81.412094
-104.599457
-65.422150
-87.361580
-92.722160
-112.917000
-100.414665
-59.087452
-51.848267
-94.184998
-112.633522
-64.025620
-61.967216
-112.752357
-66.256340
-153.888306
-116.025169
-137.573837
-81.615974
-79.195229
-65.395050
-71.572006
-73.847534
-103.463600
-68.977333
-89.484299
-58.791649
-39.947899
-55.056286
-88.068489
-50.184494
-48.202816
-135.197983
-58.907482
-93.094269
-66.421738
-57.037899
-83.302689
-135.942642
-107.080734
-158.307968
-142.001892
-76.785324
-137.965759
-104.924164
-109.831696
-87.312233
-126.299210
-91.880867
-75.277840
-62.259132
-106.323433
-91.094009
-76.510048
-106.365776
-156.862030
-105.975731
-115.281090
-99.140678
-77.005524
-64.138817
-44.419647
-54.446198
-60.656200
-40.296452
-61.354221
-145.950424
-159.164291
-53.198044
-91.034775
-112.439964
-98.264915
-100.227509
-47.224777
-87.344055
-65.988815
-56.562199
-72.532890
-51.410652
-72.469429
-66.109955
-108.795151
-79.012741
-96.610680
-95.134583
-62.538528
-131.369263
-71.340683
-59.505733
-53.722385
-121.770256
-90.631943
-117.227623
-113.894302
-85.830490
-100.648628
-90.995911
-149.266586
-116.777435
-138.552597
-35.172092
-67.442879
-65.918808
-82.498848
-85.459648
-72.601357
-135.070282
-59.430012
-64.735847
-39.194889
-145.605118
-69.146759
-79.631401
-53.697159
-120.855721
-78.720139
-68.983177
-66.518974
-91.357391
-47.022018
-35.839848
-118.941101
-145.951324
-110.406700
-80.040092
-164.894684
-121.438286
-89.116646
-129.761246
-97.708084
-82.888962
-75.158226
-126.112671
-163.702515
-61.815563
-67.623466
-56.475048
-64.909782
-85.775711
-110.898689
-118.584183
-58.297287
-110.457550
-67.197983
-92.388298
-74.685509
-123.096336
-65.267769
-61.156937
-150.921432
-30.474827
-94.123344
-62.995144
-83.799103
-83.541077
-123.105217
-111.978996
-137.007584
-98.313454
-94.865692
-65.975891
-77.072327
-84.626610
-91.415657
-38.790298
-65.502884
-60.627079
-148.265717
-74.207581
-61.693134
-112.449745
-126.123726
-90.804489
-98.001945
-104.794540
-140.945496
-57.794994
-99.949059
-116.260933
-169.728989
-135.180191
-101.767876
-133.197952
-156.892792
-96.192680
-65.085403
-157.950684
-58.595505
-120.269379
-80.625702
-80.297363
-75.992149
-92.195854
-34.480453
-143.084946
-120.066444
-89.967583
-56.231407
-71.077827
-115.197540
-53.627586
-82.799858
-98.953537
-108.009590
-156.326035
-171.748611
-83.090584
-131.103592
-78.232048
-67.127617
-65.902061
-38.230080
-53.037590
-43.716816
-47.647602
-61.747475
-74.330208
-69.787003
-31.663805
-93.768806
-94.365387
-62.714363
-51.488785
-142.244873
-145.493561
-55.292995
-74.458435
-149.483994
-144.589020
-133.383072
-59.070049
-108.151543
-66.464851
-55.697392
-91.745087
-80.030334
-57.269234
-106.775192
-68.083298
-113.047234
-156.245834
-132.781952
-89.378807
-47.258083
-68.366051
-52.492970
-88.058014
-70.009529
-62.839569
-62.184196
-54.671024
-70.137711
-143.296524
-51.460392
-60.619087
-55.694057
-110.681694
-67.864182
-116.298256
-52.378448
-69.754997
-99.180038
-80.151543
-102.840797
-87.206146
-63.574760
-148.918747
-124.148460
-58.307949
-77.554291
-77.703682
-78.379387
-36.606777
-55.511028
-75.192009
-83.690041
-64.512291
-55.991894
-90.789330
-60.716499
-73.962860
-43.222137
-73.641846
-157.709229
-124.000999
-71.701912
-70.650764
-77.421867
-124.205437
-51.309742
-72.063980
-61.900921
81.738846
60.881145
40.993561
39.132828
69.814857
71.050293
94.483543
86.702332
48.057957
78.729225
67.983192
27.515987
-108.351212
-51.045273
-111.836349
-55.467056
-71.834335
-59.893448
-152.612427
-63.403618
-56.719776
-55.321743
-169.696793
-74.176247
-102.806580
-62.423935
-102.304718
-96.165924
-95.987831
-104.533592
-100.783524
-67.848648
-60.913414
-58.746296
-40.389538
-78.549080
-68.156502
-43.783829
-42.134449
-56.922497
-71.526253
-51.438587
-144.363342
-62.127754
-89.216797
-64.449051
-63.356396
-115.668289
-67.192299
-66.863678
-158.764343
-65.218010
-129.383713
-156.524094
-61.875904
-122.017365
-91.676804
-29.952755
-82.466606
-97.622093
-83.340714
-70.528847
-123.462753
-97.656456
-119.223976
-115.338600
-164.869476
-83.692329
-58.337276
-57.496010
-70.045097
-57.990707
-105.874855
-69.019035
-54.105412
-53.184719
-143.636063
-62.241859
-77.391449
-65.118011
-67.502350
-96.705658
-41.800694
-111.368065
-71.807114
-57.406475
-113.223213
-60.931976
-65.578049
-158.285049
-83.404083
-92.507401
-44.197002
-152.037689
-65.634132
-68.404617
-60.220711
76.531937
-139.478882
-79.223755
-134.312973
-89.465660
-61.709206
-62.316254
-65.771942
-54.039417
-159.796234
-104.702515
-126.802261
-61.742645
-69.607231
-101.177071
-59.002140
-102.022804
-95.834595
-64.979195
-107.584076
-77.634834
-56.536476
-56.368195
-67.274666
-55.733261
-56.893761
-168.223068
-62.095303
-164.576920
-148.255798
-61.328266
-156.761826
-83.352730
-71.149788
-59.706150
-67.253273
-97.046928
-40.966743
-50.690754
-105.677856
-68.625717
-73.901512
-80.061882
-102.002106
-125.009834
-96.989807
-154.075241
-108.073837
-91.259834
-97.255348
-101.495262
-87.509254
-64.393341
-51.552986
-46.002083
-50.806030
-76.342888
-60.979221
-65.608490
-66.595245
-99.930603
-117.609337
-94.521942
-152.228973
-75.779045
-120.178185
-61.810833
-139.807938
-96.978035
-66.698868
-72.962921
-123.157043
-132.870529
-83.192604
-102.702171
-133.846146
-68.577560
-56.163532
-69.097557
-139.680389
-112.194893
-72.750053
-84.443268
-44.358486
-109.682396
-144.690170
-59.266438
-81.635048
-166.084381
-94.679283
-82.576157
-103.350906
-84.413208
-52.238693
-62.210747
-63.534470
-90.695122
-65.366554
-59.667683
-53.364498
-79.765732
-89.799774
-68.178970
-44.498730
-57.219139
-130.248169
-88.167824
-34.446198
-70.799255
-62.718811
-56.516937
-53.104771
-61.970692
-64.736786
-129.488174
-60.197418
-69.171944
-50.348316
-145.310349
-66.758385
-53.329788
-122.810730
-97.350266
-48.398861
-158.150665
-96.142410
-149.113907
-159.016876
-92.348534
-59.874126
-29.449530
-114.676590
-59.498375
-59.378895
-88.344849
-59.878666
-135.099228
-53.842014
-45.027359
-121.286026
-85.542839
-50.880283
-23.649498
-55.537971
-51.615120
-118.498642
-56.952126
-68.289238
-64.744087
-61.323513
-149.244843
-131.506943
-73.336998
-53.142506
-53.323761
-82.642685
-66.744904
-65.308853
-168.482498
-56.077377
-33.409054
-105.008369
-51.148399
-61.669563
-60.484745
-56.989765
-32.761581
-151.068024
-60.281689
-129.693527
-59.570675
-136.670105
-77.671326
-51.427032
-65.219414
-59.421459
-60.099453
-58.311707
-105.559761
-106.505669
-164.358459
-60.172680
-75.003227
-131.956406
-127.422333
-53.996220
-78.758690
-140.849670
-84.683151
-66.153564
-95.506363
-62.923981
-106.168686
-55.647373
-109.385353
-124.843697
-84.710976
-96.562370
-58.371422
-117.286743
-54.880764
-65.976997
-153.177734
-107.683334
-70.481964
-63.325329
-70.520065
-130.952225
-55.403980
-62.812054
-59.941792
-142.654404
-63.635300
-61.251740
-150.142242
-67.054466
-126.726555
-84.448364
-57.222374
-149.405579
-142.085770
-109.978714
-73.031578
-61.402447
-52.450855
-126.387863
-79.304512
-97.733551
-59.072746
-82.438683
-82.065987
-80.709961
-64.784058
-74.803627
-67.466248
-94.242393
-71.488632
-60.491432
-54.677864
-68.231834
-87.739944
-101.346001
-73.872017
-22.926012
-55.571915
-46.889847
-53.647213
-159.860794
-66.774643
-88.901627
-119.595665
-60.817940
-171.954590
-65.369324
-73.925858
-22.963512
-56.822845
-124.879372
-76.490616
-132.973236
-44.245308
-71.912888
-41.375835
-56.001945
-134.320404
-105.031837
-70.664139
-62.500484
-85.380577
-104.506607
-60.964516
-115.731758
-175.662964
-119.352028
-61.450184
170.268555
-109.991287
-68.513443
-82.998016
-88.800888
-161.393509
-149.009583
-113.940323
-44.684742
-147.824677
-86.462257
-80.698120
-73.805298
-87.919693
-33.984501
-121.349190
-79.217468
-153.784790
-92.321022
-143.402328
-64.159637
-53.109661
-68.251930
-153.631927
-114.895264
-67.786270
-87.233261
-95.467827
-36.558792
-77.542366
-81.694977
-57.088238
-134.232742
-47.130756
-138.474106
-76.874237
-74.451408
-165.517700
-69.847763
-133.775177
-145.136353
-60.357899
-66.018700
-65.815765
-67.512497
-76.263702
-141.178421
-45.393959
-72.310936
-121.549889
-64.139679
-79.741730
-60.486813
-66.140335
-68.246330
-61.573483
-79.442528
-86.649406
-164.993652
-115.351791
-123.254311
-65.594574
-76.032753
-97.026001
-69.368843
-128.419418
-52.526459
-77.228462
-45.613647
-47.138214
-48.551846
-119.045013
-67.394447
-56.834946
-71.793350
-53.544170
-133.859146
-159.388077
-77.482056
-62.143864
-145.766983
-88.789520
-74.183281
-99.071419
-74.308304
-146.258636
-92.134865
-115.860588
-44.990463
-149.827042
-99.452240
-54.621300
-91.485199
-85.374901
-132.825699
-115.926674
-115.704971
-102.638115
-104.153656
-96.022873
-112.656509
-83.592926
-69.206848
-113.850815
-110.621666
-151.803635
-147.498398
-25.502142
-71.008224
-143.782776
-117.892380
-82.674339
-54.249989
-63.760719
165.988663
-66.703880
-69.303001
-62.089504
-83.200439
-145.838272
-134.930328
-83.454720
-150.721176
-121.965805
-35.630753
-84.600304
-72.804100
-92.815407
-139.560089
-63.682072
-143.002106
-59.236412
-77.128647
-76.070801
-62.233704
-144.471619
-59.571671
-103.222191
-65.235092
-60.106441
-136.252731
-61.479446
-68.218307
-58.577381
-104.779724
-170.986603
-68.652725
-79.721405
-54.105206
-161.446594
-64.711189
-53.613224
-153.661057
-106.144951
-88.547096
-134.448914
-52.982922
-63.371189
-99.082138
-64.105698
-79.523262
-162.410843
-123.444489
-79.574409
-48.307674
-58.045887
-163.169449
-103.212334
-54.197609
-126.184418
-53.563515
-63.488995
-48.707092
-40.295910
-61.552597
-152.478424
-86.173599
-93.484520
-66.885361
-99.429398
176.007553
-51.981373
-57.254948
-79.177261
-141.324173
-68.371567
-59.524918
-85.109947
-65.910652
-30.713388
-94.188232
-105.177261
-101.701988
-66.230896
-44.841244
-33.893902
-142.349731
-120.182503
-81.289383
-86.936165
-131.637543
-87.433853
-63.238110
-85.433487
-54.903458
-127.420235
-70.217621
-132.865723
-56.956448
-134.464310
-62.114105
-69.494186
-93.044136
-116.651360
-71.077789
-142.267059
-62.564789
-112.022636
-125.451569
-149.142365
-85.953148
-129.571579
-51.917416
-63.878582
-104.172600
-79.016037
-153.388535
-84.215485
-148.421021
-78.532425
-136.341156
-72.790070
-58.514877
-59.113148
-146.429626
-66.970230
-64.733810
-53.301460
-66.174080
-73.882454
-55.676765
-95.578537
-49.576763
-103.825745
-65.958267
-144.206848
-68.389671
-123.765915
-174.415970
-72.215027
-123.760574
-115.023643
-81.122498
-58.816280
-45.177223
-56.607269
-85.864815
-80.066338
-91.140617
-54.658058
-164.004868
-64.146881
-52.656303
-33.930511
-100.509209
-54.156506
-62.142307
-73.499557
-69.077576
-64.772972
-73.973999
-60.749107
-109.423721
-130.332794
-111.003273
-92.991356
-151.105499
-111.828194
-110.962639
-146.153275
-66.283936
-108.197945
-97.176369
-76.153542
-155.767487
-57.347706
-60.430199
-65.720840
-75.206268
-53.740891
-113.992516
-141.753571
-63.427826
-89.568886
-88.523064
-71.888611
-92.484200
-66.915489
-144.572800
-83.286629
-23.659567
-37.783436
-101.557861
-52.331772
-93.176666
-91.807251
-55.399330
-68.714432
-156.143158
-70.501511
-98.387344
-176.137146
-130.886963
-43.254719
-45.711334
-60.595242
-71.682869
-90.145782
-64.425629
-83.565697
-45.102200
-69.642639
-65.815987
-69.014252
-65.169739
-85.276848
-59.501919
-68.442673
-75.375557
-88.523079
-95.139618
-131.306747
-116.241661
-34.644421
-57.710239
-55.138588
-161.847519
-54.555519
-58.073887
-100.226837
-113.298012
-68.139557
-54.357609
-26.044275
-133.322357
-165.252518
-76.152542
-103.205292
-87.892876
-60.597019
-65.777481
-166.971436
-154.697144
-79.549133
-62.053516
-75.694679
-65.377838
-65.509758
-69.425743
-61.307125
-93.677795
-120.449203
-66.841354
-67.507729
-147.619965
-104.504898
-110.953506
-154.948486
-76.745407
-142.783783
-112.469429
-137.044907
-97.194458
43.838615
79.779022
34.544735
35.146172
43.676884
47.692905
96.417892
67.928284
-95.208611
-130.612289
-57.394932
-91.477379
-79.742691
-59.133595
-27.781424
-73.474319
-108.112808
-91.679192
-80.864571
-136.206024
-80.513626
-65.330330
-154.285080
-43.204327
-67.070854
-84.244087
-62.331512
-66.725830
-52.414162
-146.736237
-66.096275
-61.353333
-150.281097
-69.182068
-60.128338
-72.214401
-72.766808
-61.968765
-96.898293
-73.551720
-102.248688
-106.034409
-134.034927
-35.045555
-148.022430
-91.061661
-110.251869
-93.929565
-103.867065
-96.802002
-130.532288
-86.233276
-90.343689
-58.822453
-59.200382
-53.633568
-37.772472
-60.495419
-73.379112
-79.219757
-44.834888
-110.122040
-95.767960
-79.160744
-128.307739
-57.154938
-150.897583
-69.195847
-134.369965
-89.774193
-48.156590
-50.131458
-67.683502
-107.701790
-55.672710
-56.842659
-55.184875
-91.837982
-122.823883
-143.958176
-74.382057
-50.276211
-108.608482
-59.542900
-68.514679
-85.421951
-85.359337
-153.607895
-63.893272
-152.321701
-110.956390
-53.287380
-99.997200
-64.298149
-56.365974
-74.626038
-67.641190
-46.810711
-118.015732
-54.451759
-163.449875
-126.695862
-134.111649
-102.423927
-57.053883
-72.709541
-51.727032
-70.734444
-48.991547
-73.885391
-150.886200
-58.515656
-69.884125
-27.220213
-29.239700
-60.345215
-62.461941
-96.309509
-59.332333
-72.932579
-152.908646
-54.369869
-66.937943
-79.797951
-135.012680
-103.818932
-149.044785
-145.180145
-41.210438
-97.685814
-65.457130
-141.110718
-64.801003
-59.054447
-68.035110
-62.272812
-86.924248
-107.284096
-53.219463
-65.011665
-120.438866
-76.593643
-119.721970
-71.867142
-31.921574
-103.711609
-97.575882
-74.433868
-38.064747
-61.233871
-161.890701
-111.474548
-58.982021
-59.850197
-68.748703
-88.112640
-123.303291
-83.253822
-124.895271
-60.032799
-73.741959
-136.627533
-63.804066
-62.895084
-63.156624
-163.628571
-125.221214
-60.485256
-63.133614
-85.493286
-100.415855
-98.154335
-144.097092
-110.726974
-159.786987
-73.005516
-63.529015
-98.808624
-150.746384
-70.180801
-153.777145
-48.206139
-47.137890
-49.971462
-63.883591
-117.715065
-130.731842
-71.591522
-62.214100
-67.801414
-66.338486
-83.450798
64.608406
70.198425
-123.866211
-76.345016
-92.866219
-75.784424
-61.977154
-151.274796
-72.665428
-51.254131
-53.744934
-92.210190
-134.844406
-60.295986
-122.645790
-161.861572
-57.975464
-73.453224
-58.570694
-67.208054
-132.403030
-125.903549
-131.949341
-151.153351
-61.748894
-138.560486
-57.690704
-62.515461
-138.631775
-57.200401
-126.914909
-96.061852
-72.360649
-66.390778
-68.054924
-117.143829
-107.314728
-65.323326
-60.644493
-70.238228
-148.923706
-73.594055
-63.972321
-103.799400
-45.322895
-141.167099
-127.432854
-33.021145
-134.327759
-152.559418
-161.457474
-88.034775
-105.790337
-104.477966
-101.288994
-97.547348
-58.502533
-60.192924
-66.911385
-58.635052
-55.704773
-60.484409
-46.158142
-63.442932
-60.064426
-163.271896
-76.011429
-95.338394
-35.335461
-64.368820
-66.038048
-130.449249
-82.848015
-154.514999
-89.110596
-81.571404
-81.470741
-71.309082
-92.318199
-54.434479
-152.372025
-55.733059
-98.584534
-76.476753
-70.554466
-79.386299
-46.768227
-102.364479
-121.691559
-126.629707
-54.941570
-57.748932
-162.103516
-81.080887
-54.592529
-78.286667
-74.329681
-100.440018
-112.326851
-123.063843
-161.116745
-58.280682
-89.711487
-137.191925
-69.166664
-100.266617
-109.033829
-139.198761
-86.126854
-115.463371
-58.494801
-116.473175
-53.340172
-168.455658
-68.399208
-107.930878
-93.488411
-115.507957
-76.453896
-82.991814
-91.429596
-48.421413
-109.037766
-73.031731
-66.957306
-58.796581
-79.588509
-62.854225
-152.179688
-48.912743
-65.228333
-65.650185
-124.631577
-70.751289
-91.321152
-57.438751
-53.283955
-124.935562
-35.147434
-137.140198
-65.258499
-120.174873
-30.017714
-30.396748
-152.113312
-60.925442
-50.880989
-56.391155
-102.710396
-81.455666
-60.820019
-128.625565
-156.331436
-53.316696
-64.112465
-60.410206
-56.242310
-65.400490
-63.555336
-137.802490
-145.731415
41.218815
94.702019
-41.550934
-59.229805
-139.589554
-128.914490
-137.332504
-167.347183
-105.170502
-104.589813
-101.352005
-57.128590
-67.036407
-76.459564
-56.336926
-25.771599
-143.166107
-72.193970
-56.787849
-61.546154
-81.331390
-128.527283
-105.910248
-70.444870
-44.827808
-150.913055
-124.177437
-109.486557
-148.847076
-40.421627
-156.660782
-92.917976
-61.357239
-105.394775
-62.062038
-58.243958
-100.292191
-129.190842
-98.627548
-70.472908
-61.120506
-72.209885
-60.637062
-51.256802
-62.694836
-150.696625
-129.326599
-65.671394
-61.962173
-152.911911
-62.327808
-75.019081
-81.006607
-98.078667
-146.013992
-99.353264
-80.537560
-132.783035
-96.024704
-48.749210
-153.308929
-78.798485
-114.534348
-48.253578
-101.235809
-67.682556
-118.578278
-117.261337
-58.299717
-97.677200
-72.919968
-151.104919
-60.150837
-62.638897
-45.595337
-139.064896
-158.999451
-78.738594
-135.624512
-52.223061
-62.046219
-58.412991
-45.634731
-65.842964
-59.784309
-68.292587
-61.699226
-105.013695
-76.325241
-41.209087
-99.857285
-87.901901
-86.292358
-90.437363
-157.669693
-145.955490
-68.889381
-82.374924
-163.456833
-88.610085
-68.356033
-57.965134
-133.658630
-64.319275
-136.996429
-69.426941
-49.439930
-43.578442
-49.829063
-64.002258
-106.196655
-62.474072
-165.453583
-85.545456
-80.638008
-90.197052
-62.199314
-55.908207
-110.681831
-60.700203
-84.298111
-59.063034
-72.049782
-56.481735
-59.161812
-82.430908
-75.108742
-120.074501
-108.658302
-104.595978
-99.136200
-113.552223
-68.024948
-80.780571
-98.069344
-146.184647
-67.551376
-65.271248
-88.071526
-144.060455
-54.648853
-61.236988
-57.772953
-72.836327
-52.185715
-118.457970
-59.459026
-106.865410
-51.790459
-69.949112
-52.776768
-94.222511
-99.958611
-72.098953
-63.795658
-58.063599
-128.662689
-157.571533
-78.905396
-75.147697
-63.182484
-131.611526
-72.540710
-60.776497
-104.170105
-87.658905
-118.610229
-80.774406
-75.500313
-79.336952
-82.155258
-109.320259
-74.415703
-57.049618
-105.545525
-143.322052
-123.994102
-75.979362
-91.868744
-97.508362
-89.640038
-127.907700
-55.950829
-66.966644
-58.962212
-61.046478
-70.508835
-59.673065
-52.758698
-75.870567
-49.224091
-63.138687
-71.344658
-32.851639
-64.609764
-123.553650
-79.716080
-61.690086
-56.356339
-144.872253
-109.312920
-141.196533
-55.697903
-80.609764
-140.902252
-114.470177
-87.213028
-64.007149
-97.340004
-76.565010
-101.262749
-47.813053
-20.229858
-64.985382
-62.691200
-55.864487
-65.950447
-107.149384
-54.989487
-151.114395
-59.502522
-38.191414
-112.260826
-61.167606
-52.316948
-99.694771
-58.925793
-119.618996
-65.395218
-158.989700
-123.111298
-55.435631
-55.901237
-57.726837
-102.909393
-121.147903
-67.275726
-39.462284
-69.102219
-94.761955
-103.588585
-174.707825
-109.677063
-134.733521
-115.780975
-111.718964
-60.777241
-110.778397
-82.319374
-86.582054
-58.640900
-67.507744
-59.578609
-61.217766
-92.255356
-162.953751
-108.523300
13.763366
85.215187
61.630390
48.475033
40.960892
64.797318
73.411530
-52.648418
-148.462372
-60.602203
-65.859154
-50.205345
-74.456345
-110.836723
-121.040482
-125.744240
-73.327728
-90.849724
-86.452209
-114.519234
-119.763260
-68.371460
-67.035095
-144.507202
-84.403412
-65.766716
-120.210175
-85.814468
-56.374092
-78.649391
-63.327087
-48.922970
-61.336891
-83.373199
-105.029984
-126.997688
-153.713028
-62.723679
-66.708557
-101.388336
-64.782890
-65.375862
-118.762009
-89.760452
-149.923981
-82.144768
-81.694077
62.554447
82.321144
53.103428
89.675842
59.984840
61.309101
28.759251
45.354397
-61.296150
-60.096207
-63.259281
-126.679268
-86.010422
-63.066589
-62.894966
-32.166092
-131.087021
-153.035660
-55.498016
-69.966431
-62.383228
-48.235966
-64.105225
-125.738541
-81.512444
-73.008240
-145.665878
-149.550720
-71.084167
-62.349064
-69.990791
-64.611343
-62.981186
-58.760483
-69.261902
-100.419479
-53.923851
-52.816544
-87.716507
-103.365280
-59.672359
-83.274773
-41.000050
-61.087917
-59.929142
-104.447807
-29.030239
-83.928207
-53.056149
-75.638443
-56.689281
-128.734009
-99.205856
-92.057449
-82.623474
-59.461445
-103.276360
-44.746124
-55.641148
-161.616379
-159.083710
-97.030884
-148.786011
-103.311562
-89.055275
-152.559814
-58.527916
-83.210037
-79.224304
-95.238815
-67.867867
60.128174
86.492279
-62.671162
-49.288857
-51.741096
-56.614513
-104.321915
-76.523521
-150.382904
-64.857849
-69.022217
-67.160370
-97.020821
-97.314926
-121.330299
-116.691124
-69.787750
-149.854538
-46.541317
-70.638985
-61.352432
-75.491180
-156.376129
-158.612106
-102.466347
-79.326920
-101.205803
-179.172668
-66.142181
-78.807304
-67.845642
-69.934387
-95.540237
-67.065102
-149.835556
-41.349644
-65.858887
-134.418945
-59.275730
-101.917015
-132.374939
-62.678505
-79.624863
-61.407154
-56.975655
-62.431137
-61.610462
-72.739655
-42.493759
-60.032578
-62.993057
-56.172779
-53.702900
-149.540024
-111.604195
-54.173496
-47.429287
-95.416733
-60.025940
-129.289734
-71.416939
-66.420212
-55.001904
-148.778809
-69.726608
-57.544628
-76.896492
-64.199760
-151.446259
-128.022171
-166.305176
-139.916824
-82.934708
-89.097343
-111.212456
-44.468922
-65.814224
-61.678368
-51.866344
-86.698769
-50.308678
-130.647003
-58.712051
-91.420914
-111.530113
-90.946762
-59.038460
-62.943386
-54.621342
-112.908943
-59.132954
-147.563614
-68.242493
-115.418823
-62.232971
-66.069603
-58.257973
-83.072662
-62.567657
-54.303978
-80.851654
-92.512741
-62.448288
-60.479450
-90.661804
-77.430962
-56.963600
-55.042950
-65.817741
152.314972
-75.108871
-67.504517
-74.358063
-72.634895
-95.821358
-66.494423
-60.212452
-146.549255
-95.941292
-51.449711
-57.561253
-68.181366
-60.802784
-150.043030
-138.230865
-71.304619
-58.609459
-59.890362
-107.685966
-123.497658
-64.075340
-55.468876
-89.548302
-63.613625
-152.221695
-78.355652
-125.163467
-61.113811
-68.984825
-148.213181
-70.038460
-133.983383
-63.465267
-103.396149
-61.131828
-68.589462
-52.786236
-81.515472
-110.303284
-86.760490
-59.626659
-74.582672
-82.127991
-53.842609
-62.295647
-119.985970
-56.420937
-86.731239
-107.257172
-92.218781
-129.054901
-61.303902
-119.511406
-165.894806
-53.521370
-61.267586
-151.495575
-70.451111
-104.423378
-101.190582
-106.277489
-110.157372
-72.616531
-57.530716
-64.453079
-65.126549
-74.114677
-66.529137
-75.732620
-100.091194
-57.489399
-75.438744
-63.598286
-59.064434
-118.039360
-67.723778
-58.675133
-54.295513
-153.821259
-60.818813
-148.950806
-151.509674
-74.652687
174.511230
-100.574448
-110.438393
-165.361725
-76.344810
-70.386505
-54.380177
-95.634636
-66.535278
-64.824348
-152.167419
-47.065361
-126.145065
-79.581085
-91.193932
-63.997074
-68.806061
-147.448837
-80.622757
-73.435661
-77.519424
-65.229691
-147.623032
-54.063217
-91.171333
-99.329544
-135.075623
56.980976
-54.299370
-73.640099
-96.814842
-113.287285
-87.892899
-111.485916
-112.150879
-120.880478
-113.748001
-131.005112
-121.329781
-58.458752
-66.875748
-70.011169
-61.769264
-69.424919
-103.154900
-87.461281
-97.705742
-85.531731
-117.478577
-58.678474
-78.584274
-127.663170
-103.424545
-73.468147
-64.562103
-73.234970
81.000435
-95.356331
-74.337959
-108.973869
-80.649033
-68.058830
-58.934761
-52.990658
-89.224564
-75.061401
-86.793434
-132.681168
-90.506401
-62.434059
-108.818848
-107.425964
-120.848755
-146.386276
-76.829910
-117.043839
-90.287292
-153.347931
-55.389675
-58.585072
-101.222839
-76.646004
-107.396950
-100.496063
-65.630516
-110.986694
-81.340057
-81.713394
-61.376213
-78.642723
-72.179825
-55.613586
-134.877487
-54.744740
-90.781342
-150.276535
-114.820007
-64.072762
-60.343277
-71.200264
-96.917099
-116.313118
-87.091003
-58.747124
-77.502800
-62.838066
-51.902100
-148.937759
-65.947647
-61.747692
-127.810539
-160.853424
-56.247601
-83.083931
-96.405228
-128.342194
-63.089165
-88.269882
-55.795361
-103.873993
-130.970581
-124.867378
-103.192505
-76.600510
-70.735001
-67.464691
-56.704189
-118.521492
-83.214806
-124.390442
-91.815903
-96.654579
-148.191772
-65.315155
-146.515778
-64.386566
-152.440613
-94.132217
-73.873558
-81.028793
-63.251427
-60.235832
-69.947762
-139.878693
-66.855698
-148.922943
-31.023191
-30.180849
-88.272919
-162.783829
-62.427605
-58.200142
-111.538223
-98.734871
-138.285034
-33.537819
81.954651
72.703094
-57.977779
-91.123077
-60.338696
-58.693001
-23.334211
-67.033318
-35.706825
-80.544991
-55.478088
-116.585571
-129.184326
-118.071121
-115.866928
-113.645493
-98.820160
-96.444534
-62.194912
-75.849564
-102.053459
-124.042786
-60.277660
-118.641228
-138.714478
-59.705883
-122.576508
-105.029327
-105.635193
-62.295364
-153.245056
-142.393936
-63.192661
-60.564621
-76.807137
-82.821487
-73.176582
-154.645981
-166.354614
-53.557613
-73.102310
-64.740051
-74.373611
-148.546478
-78.037445
-94.149460
-111.830330
-107.016991
-79.345627
-111.004982
-60.014069
-47.615429
-58.737164
-65.385208
-56.124725
-46.737160
-101.123657
-71.512398
-51.088406
-144.432434
-74.546188
-67.219551
-61.249458
-95.610909
-80.479744
-61.830040
-83.769531
-160.580444
-61.389252
-58.625149
-82.395164
-139.769470
-61.524654
-65.158226
-129.225143
-128.181213
-71.486282
-67.554482
-75.558632
-58.440865
-93.993858
-163.805038
-64.269844
-58.817856
-79.773109
-138.218460
-114.966446
-76.943237
-95.723427
-111.074844
-60.780361
-114.848557
-143.502991
-83.742050
-85.783318
-163.405518
-157.617752
-68.639610
-78.594658
-158.579422
-61.322227
-93.727966
-84.682213
-99.091385
-112.679260
-118.167526
-113.970795
-50.717102
-81.409752
-58.673489
-88.826485
-63.951344
-127.811844
-72.243752
-129.298096
-59.868286
-58.722958
-57.161530
-76.902870
-105.735336
-117.866119
-140.255600
-65.834015
-61.665779
-75.553467
-74.943275
-108.280411
-57.878788
-84.045128
-117.098740
-167.749451
-102.699432
-97.124817
-111.771133
-106.491089
-75.813446
-116.432617
-89.071510
-138.823349
-168.773407
-114.283020
-89.839142
-83.700012
-92.249046
-57.156788
-78.249886
-116.283447
-74.353882
-60.006119
-82.769081
-31.342402
-144.935242
-71.368538
-96.225113
-118.369164
-54.420101
-52.255833
-54.646507
-152.331680
-66.005295
-88.538994
-153.600571
-80.599030
-61.447788
-145.650543
-84.614655
-96.733208
-80.919609
-55.590160
-117.688362
-59.991249
-64.315559
-72.808105
-65.007736
-67.155075
-69.175064
-63.912323
-142.833969
-122.343788
-74.846230
-98.158844
-29.214087
-145.757751
-136.436172
-92.460869
-117.429169
-89.722260
-59.310902
-35.657539
-49.391422
-67.713257
-51.292126
-56.917824
-63.933273
-93.354057
-89.260033
-22.112766
-65.848335
-65.243446
-55.197815
-102.153038
-77.740906
-26.324163
-106.356964
-140.668167
-94.914223
-85.030861
-68.515816
-63.213123
-74.150856
-53.589779
-37.692665
-148.145981
-62.578968
-64.586266
-65.291061
-71.603905
-68.069771
-157.384598
-75.626312
-73.974174
-66.350716
-90.236519
-107.675896
-41.530315
-61.302742
-49.439857
-66.374374
-147.060104
-59.204609
-69.035858
-55.801640
-120.194519
-76.048607
-72.952858
-100.084061
-64.310783
-82.308472
-133.800049
-141.651123
-86.353119
-64.654564
-63.373531
-33.322014
-72.535263
-69.103058
-55.568741
-120.397156
-72.051338
-61.650047
-59.340965
-34.808693
-78.988037
-57.714439
-85.100212
-87.889397
-64.161446
-131.890793
-71.489075
-68.269142
5.381101
48.624004
58.573486
58.537117
57.503201
64.889839
76.582237
71.261589
64.252983
62.318642
81.527664
58.624119
52.012138
46.444828
-48.082783
-134.543060
-46.315529
-125.834206
-68.708206
-113.162804
-95.603600
-77.162010
-73.157883
-104.868103
-119.417900
-71.416855
-107.348221
-59.558952
-52.760353
-51.459908
-67.847794
-134.570633
-140.520096
-66.573112
-77.911789
-57.023991
-101.595108
-154.424576
-154.317856
-143.589722
-149.630966
-43.878712
-145.117676
-63.314491
-111.245361
-53.935184
-99.769859
-144.867889
-65.462372
-158.852264
-53.880726
-52.469528
-66.376923
-41.315060
-36.130802
-124.733208
-123.477081
-63.607395
-70.931320
-54.477352
-129.467728
-101.213829
-119.311401
-100.471184
-58.507561
-94.881775
-106.411934
-65.439064
-125.661240
-106.730324
-132.301697
-92.240608
-113.790474
-65.853577
-65.351852
-106.360054
-85.709328
-91.826614
-74.014687
-115.584389
-68.110962
-64.773628
-59.617718
-70.341492
-69.960625
-55.120930
-144.086990
-85.776100
-60.258194
-84.349716
-157.922119
-110.777336
-146.835449
-97.881683
-66.030594
-63.708538
-152.637024
-44.371471
-52.375313
-142.834320
-93.386215
-60.827736
-152.812592
-172.790848
-112.391029
-60.217033
-38.698868
-51.770042
-77.870544
-152.236191
-68.374619
-40.823158
-156.167480
-54.596306
-87.161560
-85.425591
-72.269943
-119.851128
-68.722679
-63.933899
-50.275501
-71.556633
-71.532471
-144.936432
-63.691906
-55.098915
-112.980957
-94.834099
-77.205017
-54.121281
-58.254078
-149.690857
-129.751816
-68.249237
-66.017181
-152.182022
-154.063583
83.900215
-121.685875
-125.850998
-102.287926
-92.967697
-89.715965
-75.476280
-63.461208
-63.767303
-128.598587
-105.812813
-65.990517
-68.872032
-73.959595
-62.897896
-62.766705
-68.554466
-88.226891
-54.725719
-64.423340
-100.742409
-47.852783
-152.101578
-72.216110
-52.989727
-63.015747
-91.776260
-48.719395
-86.359558
-68.394630
-95.711090
-61.896149
-70.711792
61.923359
70.457153
-93.690125
-63.020649
-67.956154
-64.318085
-82.723999
-43.616440
-78.252716
-127.871094
-65.934814
-53.699471
111.571671
84.390999
67.294807
53.988819
-74.289986
-102.777573
-48.634903
-67.725655
-94.942810
-24.978249
-124.169662
-47.200779
-43.594059
-98.822914
-92.214508
-60.499325
-76.426727
-60.778419
-63.568062
-148.647461
-75.756683
-67.227852
-37.651768
-25.475470
-63.899239
-59.835262
-58.233494
-119.803452
-85.196457
-160.507309
-98.008698
-60.954369
-79.482330
-105.113190
-128.769348
-140.849319
-68.391853
-62.586166
-140.023285
-115.335876
-82.878036
-99.974327
-133.813492
-51.579662
-43.758495
-56.280682
-69.216087
-87.134064
-62.993267
-79.289574
-130.718277
-64.272675
-64.251671
-136.707230
-57.415401
-58.810795
-47.319603
-155.830276
-68.132126
-151.131927
-53.276573
-165.797745
-109.389389
-82.037498
-75.577881
-60.548771
-89.048508
-153.675751
-108.379250
-154.750626
-67.395088
-82.420708
-124.163338
-73.414612
-77.439568
-67.438309
-55.327198
-119.384377
-157.466141
-134.542236
-25.564846
-177.635361
-39.260380
-74.930672
-73.453896
-90.224960
-89.037201
-65.557907
-91.964546
-64.157707
-65.780800
-35.839249
-89.314758
-73.876900
-68.141762
-66.023773
-78.813095
-55.511070
-102.445816
-92.505516
-89.363365
-66.757530
-142.319275
-49.396992
-134.122955
-51.952900
-66.273735
-116.677750
-173.362015
-75.131096
-56.085213
-71.956551
-110.709671
-56.328266
-131.923523
-69.184502
-58.485897
47.260090
71.683456
79.154732
20.147181
87.607620
37.821457
68.777855
56.085274
64.509094
46.695404
77.512138
48.604229
53.998112
54.412842
81.028564
-81.445969
-107.920975
-65.110565
-65.642746
-58.423637
-55.016537
-78.799828
-72.206383
-93.005806
-67.205475
-56.066887
-16.230141
-100.232498
-85.044060
-41.743469
-64.619347
-65.056358
-54.271122
-37.758785
-39.149940
-167.706604
-82.023247
-98.231705
-64.743202
-56.550297
-73.714989
-57.865768
-58.429848
-72.630730
-65.526085
-87.726715
-113.428581
-133.112442
-146.075195
-53.596104
-88.270279
-82.212227
-55.740360
-137.064636
-97.190002
-87.127792
-40.243862
-60.488644
-58.290661
-158.922485
-62.806461
-76.221504
-102.085434
-96.979546
-111.085083
-110.310417
-89.365005
-55.383991
-76.090164
-124.435165
-52.995750
-159.406021
-79.554596
-42.663471
-76.097992
-65.876656
-39.419498
-152.276733
-68.308533
-69.661331
-109.899338
-125.514702
-148.520386
-108.333000
28.915197
-58.468037
-94.109947
-55.959698
-50.646626
-94.080215
-52.965565
-66.101082
-118.631744
-55.269016
-62.751446
-128.950302
-110.043579
-85.703537
-131.157867
-58.337715
-124.679497
-84.769531
-39.481331
-48.511860
-84.122879
-147.879791
-61.766899
-68.082756
-61.653831
-86.066422
-133.509857
-62.314518
-119.297661
-55.130394
-97.675140
-79.091347
-94.082520
-159.328384
-69.382477
-56.222321
-91.047325
-53.352131
-108.607040
-155.271118
-71.549789
-63.820942
-85.930519
-131.640823
-84.580330
-105.936333
-65.623375
-90.839264
-64.759575
-94.915977
-61.051670
-98.889717
-61.308430
-61.567070
-113.139893
-73.779694
-57.991779
-64.659470
-51.621235
-99.927025
-70.802231
-57.354816
-60.520863
70.299866
-87.190163
-43.930325
-37.261158
-60.572308
-40.175575
-68.578056
-45.658649
-144.096878
-62.152977
-123.469231
-162.155960
-157.404282
-131.001099
-66.711082
-137.040833
-107.315094
-93.614082
-56.769745
174.966736
67.323158
-56.100563
-61.833782
-133.475693
-70.710869
-70.600151
-119.616356
-87.165909
-71.156967
-88.791718
-119.362358
-147.656509
-74.489998
-69.059303
-62.267471
-63.203651
-83.134842
-64.855286
-83.456528
-75.260925
-89.163956
-156.896881
-80.388702
-57.024509
-127.107162
-65.616692
-69.861755
-73.263084
-59.059433
-57.993591
-103.867043
-114.396675
-121.798676
-104.194084
-75.911446
-71.981453
-72.544777
-157.669800
-59.799149
-109.147308
-63.752308
-73.583237
-157.012558
-48.598614
-66.783455
-69.854500
-58.075962
-59.250740
-57.632347
-61.477081
-115.619400
-69.978157
-61.278938
-58.433090
-70.764557
-148.894104
-77.087708
-116.238678
-77.499374
-67.620804
-142.936951
-62.612217
-92.481255
-69.752274
-63.362862
-110.788803
-87.832977
-60.613773
-54.386639
-130.938416
-54.378128
-149.909637
-58.891335
-155.083313
-144.072403
-78.385101
-108.709770
-64.384705
-73.324783
-44.680935
-147.082840
-93.602531
-85.280678
-150.355377
-129.839111
-59.004524
-57.966625
-89.411781
-71.284767
-62.232693
-44.989147
-55.287777
-65.213943
-91.031181
-161.767670
59.420300
42.922676
50.634125
-58.221691
-87.467751
-109.403015
-150.112137
-138.260635
-81.988274
-72.704666
-63.325817
-72.133896
-67.521797
-164.879684
-80.663940
-55.616211
-137.130554
-160.433319
-70.847427
-139.549637
-129.004440
-119.880226
-67.855316
-107.567818
-78.906990
-145.136810
-122.076431
-64.294968
-65.626312
70.152893
82.316010
93.464828
66.491325
-95.575180
-66.838417
-50.815067
-49.418812
-68.449394
-71.961189
-82.733208
-58.175068
-65.254585
-85.467155
-63.452385
-82.518982
-110.354752
-92.084404
-48.589417
-76.948395
-65.671318
-89.569260
-141.810318
-58.513611
-120.787437
-86.191795
-149.982971
-99.986122
-86.679375
-56.047150
-102.248230
-104.507202
-82.752815
-96.120506
-134.084076
-80.539795
-55.432209
-60.652908
-71.753265
-77.817345
-75.415894
-114.602303
-106.268852
-113.204765
-72.869293
-102.410339
-73.844353
-54.564003
-129.415817
-11.855609
-102.795174
-48.518051
-165.885941
-58.548325
-100.083435
-54.180550
-121.514877
-63.629238
-86.058014
-67.383194
-17.027666
-132.655869
-99.394974
-129.477005
-67.222939
-57.913620
-79.236847
-75.360153
-75.754707
-160.801682
-79.420723
-123.079239
-57.710464
-54.811798
-114.312683
-97.398918
-66.775826
-50.358223
-63.966740
-121.446976
-47.977406
-135.150482
-79.678574
99.245644
53.964863
49.320316
52.976849
63.216778
59.304855
35.360214
67.108253
45.471077
64.127258
55.504719
39.771976
67.472672
67.119171
70.159912
-72.043365
-63.241024
-73.881981
-57.527660
-64.238480
-32.914551
-40.858753
-73.886795
-147.784958
-93.230293
-58.494762
-60.474766
-122.125717
-78.572769
-59.181263
-86.900986
-62.555233
-135.842346
-81.457008
-91.856651
-60.725521
-47.242298
-65.180199
-61.422726
86.034058
44.246887
108.168190
-109.734222
-113.886780
-143.723724
-61.871826
-61.858124
-54.545551
-68.625992
-56.193073
-68.820053
-47.268719
-70.476891
-59.496731
-73.911362
-58.475296
-52.177692
-158.982773
-148.559723
-89.282486
-153.793640
-72.630806
-124.264984
-76.205986
-62.412106
-81.733208
-75.861855
-66.747765
-61.434494
-135.026489
-51.875969
-66.512405
-40.943745
-107.666222
-61.642673
-43.284527
-149.347183
-48.060535
-94.427025
59.593262
50.913174
41.269741
55.740803
86.392715
79.037842
75.274803
55.891998
70.455048
77.990761
74.156479
47.556740
44.138737
55.902153
54.269142
43.817951
58.358494
54.482910
-68.451859
-121.005280
-51.352638
-22.941086
-78.342064
-62.521717
-84.786514
-63.610920
-90.890823
-58.096924
-94.616409
-78.029106
-110.997337
-50.292599
-134.522644
-57.812489
-73.759911
-76.493759
51.623695
45.653057
45.167778
56.745724
20.717533
42.642403
73.505280
37.820168
60.984787
105.587326
57.427395
56.996231
81.179031
71.150757
-49.077770
-48.985867
-106.887955
-71.193420
-63.700226
-54.991329
-123.777962
-81.220947
-125.392899
-75.305275
-80.161674
-151.706467
-60.120811
-50.661106
-60.203224
-54.772846
-108.760872
-72.391151
-115.175972
-72.237373
-150.145584
-86.586700
-132.034393
-98.643784
-90.112419
-94.080833
-60.477867
-70.255898
-74.011513
-69.062843
-56.249554
-59.250652
-61.125847
-75.209198
-45.847286
-67.110382
-63.220917
-149.090302
-59.527649
-61.448387
-58.706482
-116.938461
-82.142998
-50.775242
-72.701645
-67.130997
-125.262863
-86.240265
-147.727692
-114.416603
-57.405544
-59.332001
-159.844894
-98.599663
-55.207664
-77.197563
-87.041214
-64.534073
-156.869858
-72.810577
-55.509308
-80.645798
-83.786514
-133.805054
-129.037079
-102.918442
-145.798355
-73.189903
-98.245911
-62.220356
-62.717533
-92.396942
-134.444534
-143.075363
-58.239052
-137.296371
-58.963184
-56.602169
-62.164692
-66.127167
-43.263119
-156.326660
-41.836842
-76.652954
-147.493942
-132.518616
-63.335835
-107.424255
-133.987961
-112.511719
-105.108406
-85.222939
-119.763451
-70.990044
-57.551678
-156.180267
-73.358055
-109.984650
-65.668518
-63.311218
-91.278358
-63.102638
-118.947899
-74.376831
-47.076431
-53.759827
-67.266182
