# Supplementary material for: Comment on 'Valid molecular dynamics simulations of human hemoglobin require a surprisingly large box size'
Source: eLife. 2019 Jun 20;8:e44718. doi: 10.7554/eLife.44718 (PMC6586461; doi:10.7554/eLife.44718)
Supplement: Figure 3—source data 1. — The zip archive contains a README file describing which source files correspond to the different panels. [file elife-44718-fig3-data1.zip › figure3/panel_B/box1/phi3.dat]

-156.607101
-134.846725
-144.855759
-150.353836
-128.642807
-74.653030
-136.643280
-111.310234
-66.917938
-142.442856
-129.523468
-102.923080
-72.620377
-55.882332
-110.608200
-65.511024
-117.914017
-143.735443
-112.855934
-148.168549
-94.459938
-67.936928
-29.287201
-78.850502
-81.260658
-99.066849
-130.952011
-76.009811
-143.623230
-94.715630
-54.656654
-63.618237
-60.867863
-119.242722
-122.479164
-52.227177
-68.422470
-42.946941
-79.575485
-117.806465
-55.447838
-117.006447
-81.617844
-79.268265
-139.759003
-121.640961
-57.957916
-58.118923
-50.448349
-62.168602
-166.583740
-138.832138
-126.022446
-67.794716
-56.813103
-144.860077
-45.410862
-74.104973
-108.548691
-66.745789
-77.054169
-59.986515
-164.574905
-67.017242
-110.906799
-55.113754
-62.381878
-57.561165
-28.963924
-148.458496
-85.916100
-96.391487
-110.525391
-68.290512
-39.390598
-82.416527
-59.299187
-86.326401
-92.006805
-104.244736
-79.022850
-149.090057
-63.542736
-73.208023
-178.898010
-122.688904
-101.474701
-65.236572
-140.737534
-83.815094
-139.497208
-54.628124
-60.828316
-117.884827
-67.932556
-61.247456
-61.087891
61.076477
70.426880
52.746338
50.831799
43.015797
-72.211792
-62.289230
-126.177055
-70.793953
-77.332779
-73.831108
-100.665100
-45.350536
-68.950783
-114.556740
-77.530861
-67.834801
-94.518684
-63.131020
-149.678360
-77.283752
-84.883408
-125.773285
-121.848793
-107.980766
-105.856194
-64.748474
-108.851166
-71.863319
-141.572144
-81.614075
-32.288494
-75.163681
-67.698662
-153.648865
-113.924110
-55.513050
-59.145199
-160.782349
-70.869286
-61.114487
-96.842026
-116.685905
-76.712135
-128.437103
-54.424976
-93.184860
-89.978630
-102.915520
-129.943909
-60.852036
-111.253876
-72.024948
-65.645271
-66.104538
-66.178085
-55.947178
-89.517715
-65.209900
-100.273773
-63.336803
-58.136936
-64.065926
-63.095821
-156.717896
-59.579792
-77.240906
-54.258228
-151.131744
-72.543297
-161.232056
-141.775574
-46.140736
-63.789402
-75.363144
-95.572830
-53.382526
-54.161438
-58.331116
-72.753769
-72.919891
-146.071838
68.025650
43.583294
92.032684
67.115677
-75.852585
-50.927067
-62.812241
-136.298355
-92.978096
-70.240051
-136.208786
-57.435604
-80.075668
-28.366823
-52.966824
-143.520508
-138.515366
-62.306034
-92.530136
-49.450989
-92.725838
-89.895187
-99.933273
-61.663525
-149.101791
-139.015488
-49.598801
-47.642944
-101.272659
-69.470154
-114.584877
-63.834637
-43.724812
-62.051868
-85.287689
-137.403412
-40.088371
-76.730812
-82.982239
-139.109070
-59.299419
-87.519066
-154.973938
-37.342396
-142.114471
-112.430389
-84.339577
-48.708748
-78.129532
-107.422050
-130.346161
-90.347221
-23.032366
-11.121974
-60.039928
-55.562675
164.525955
-69.715446
-56.529190
-52.443363
-123.895813
-146.269226
-120.884972
-67.222496
-145.074860
-53.031353
-100.077965
-108.209724
-43.980072
-81.715210
-91.649765
-58.789211
-107.714241
-78.052536
-104.581894
-177.151321
-162.881271
-105.008438
-98.670219
-104.656723
-98.091515
-60.465687
-69.598984
-64.618011
-61.326107
-54.975445
-66.369637
-68.015099
-52.201946
-63.042492
-145.771805
-37.658508
-61.641121
-101.063873
-72.215088
-69.474655
-74.218834
-54.530350
-139.204132
-60.107944
-68.222115
-41.306057
-90.504028
-91.021927
-69.604599
-74.617630
-79.190804
-68.131630
-66.572411
-86.889175
-99.823090
-53.848576
-73.498283
-135.979309
-94.271240
95.909248
45.734158
55.131638
-65.295631
-124.681023
-72.230453
-68.336075
-134.036057
-73.031593
-44.397968
-51.618114
-51.527859
-67.176750
-66.564659
-57.364960
-105.814659
-59.283875
-117.415329
-69.015732
-84.982124
-122.848625
-63.852184
-153.871643
-44.576794
-116.433807
-63.457359
-66.312508
-59.300346
-82.957703
-133.795685
-57.077515
-68.818153
-59.972092
-47.863178
-164.759338
-84.461220
-102.420273
-64.107430
-160.385941
-122.136070
-130.968521
-143.203781
-71.227242
-142.374130
-66.008461
-114.168816
-156.578506
-113.772903
-72.175232
-105.641953
-71.316368
-112.998085
-89.755875
-105.202637
-107.960670
-86.015770
-130.938370
-60.353050
-68.827972
-58.939735
-57.753189
-63.814934
-65.836166
-117.475945
-58.133415
-120.130455
-52.990292
-151.040253
-74.085182
-70.488091
-59.693188
-117.578201
-93.525185
-75.830688
-74.036362
-143.974991
-63.577858
-63.014080
-161.558746
-53.270294
-51.067055
-121.015945
-114.089355
-53.330288
-94.292221
-104.296417
-49.747055
-68.206078
-63.606712
-53.132618
-35.707779
-143.349625
-83.696938
-131.833481
-158.636017
-73.165253
-79.252625
-78.687675
-55.224194
-62.523140
-110.961433
-56.831539
-83.771660
-92.899681
-64.381775
-60.277893
-72.961205
-167.522614
-154.314484
-54.442856
-149.620773
-60.376122
-114.248947
-64.820045
-136.159027
-81.586388
-64.746559
-66.483612
-65.572014
-99.533188
-105.409149
-60.550240
-40.502880
-146.395828
-63.133476
-68.354195
-124.613365
-100.708298
-72.851631
-68.246490
-82.807076
-58.280136
-161.531387
-50.197987
-61.771355
-36.015259
-105.724220
-51.004047
-65.411530
-152.925522
-48.869930
-95.321770
-53.667820
-142.406113
-127.406548
-128.207596
-58.006493
-70.277664
-58.364983
-58.811012
-71.521210
-83.039803
-55.242119
-83.613373
-72.159538
-132.385300
-122.244232
-67.836243
-50.650257
-60.908142
-71.960495
-105.690598
-93.942345
-122.972443
-107.197556
-91.470795
-68.097542
-54.998222
-123.801613
-127.137177
-58.844578
-47.855686
-62.758785
-80.452850
-99.525192
-88.830276
-54.572357
-62.244263
-91.150856
-76.411621
-74.996597
-60.958179
-64.905739
-82.345299
-50.888317
-74.877968
-106.096672
-115.263847
69.092911
41.482620
74.982346
-77.558502
-76.102600
-50.412666
-103.846657
-65.625328
-99.290825
-130.080582
-51.526459
-72.747520
-96.668266
-122.321198
-128.866516
-84.446655
-59.284695
-65.646591
-58.135746
-111.732109
-85.693977
-48.896629
-77.585274
-61.581181
-161.156891
-64.166275
-132.645065
-121.216873
-62.694153
-52.668133
-42.602249
-87.870064
-84.742523
-56.301434
-101.565292
-65.064629
-82.764694
-64.797157
-62.789326
-49.594482
-60.749893
-55.126148
-66.431717
-55.966824
-69.625374
-68.214996
-72.833511
-78.682404
-53.330849
-87.170464
-30.394358
-60.951450
-90.531731
-138.247467
-72.691307
-103.899864
-76.504066
-120.650902
-131.148041
-99.125008
-68.420959
-53.839169
-65.722321
-99.005516
-46.575981
-69.228844
-53.729836
-64.904465
-97.209061
-100.190712
-117.643143
-139.406311
-65.888130
-55.282280
-50.954037
-134.078979
-49.744526
-64.375908
-78.061790
-101.471214
-54.166943
-104.941666
-144.783951
-69.309097
-153.283142
-73.738678
-76.037521
-59.224792
-134.195541
-125.684692
-75.945442
-170.277237
-85.501663
-105.500237
-101.479103
-61.012943
-72.032249
-95.046822
-123.555084
-92.576820
-69.645332
-130.225281
-81.598991
-73.009590
-96.805145
-60.864521
-97.791885
-65.453384
-51.903549
-111.645767
-73.038147
-117.424934
-106.110222
-101.029442
-114.426727
-170.991287
-91.036263
-105.983727
-76.964111
-113.848862
-51.717907
-87.172829
-57.770031
-93.038170
-56.981583
-133.570892
-51.236622
-151.225372
-55.625950
-96.942924
-137.264145
-102.567436
-97.339592
-80.982246
-101.442940
-58.607502
-61.760971
-168.250137
-107.366074
-66.120750
-47.506268
-47.261814
-146.493851
-152.754013
-80.419983
-39.712486
-56.652546
-73.015282
-116.386894
-95.473892
-149.282471
-37.969498
-59.405628
-129.221832
-79.325577
-63.004749
-59.505383
-63.016495
-104.399857
-137.149246
-53.753036
-59.593159
-46.461967
-151.343491
-76.156784
-125.906456
-60.207760
-81.821014
-62.830116
-62.591400
-112.306351
-145.869370
-137.211502
-54.503521
-61.770794
-152.401031
-62.366379
-112.807846
-80.302917
-60.382290
-73.750534
-99.708267
-122.947716
-103.020889
-81.384766
-85.268211
-70.996223
-153.521088
-138.477921
-93.199608
-62.045231
-26.040695
-159.620865
-79.704277
-59.088955
57.531330
-76.109200
-141.129257
-56.562614
-133.926773
-61.398888
-73.396919
-57.933388
-136.490616
-85.416847
-145.281708
145.998535
-68.113937
-68.993317
-79.188599
-71.164558
-58.275295
-69.609184
-56.290916
-92.816971
-93.594452
-69.031723
-63.452850
-64.917274
-87.996834
-56.877422
-69.817429
-167.581863
-106.184975
-71.545723
-98.049995
-52.509899
-52.903049
-68.352524
-61.986427
-94.125397
-64.542282
-62.899433
-55.629627
-86.476784
-96.976837
-66.927124
-147.046860
-62.257381
-77.609795
-97.443283
-63.209286
-144.799561
-111.725655
-148.203796
-57.865120
-131.886490
-75.038063
-126.049370
-36.142548
-73.012672
-67.270859
-56.521675
-87.065041
-40.037926
-66.832771
-52.674206
-59.673412
-60.385254
-90.788979
-98.494957
-48.494633
-67.118599
-120.465134
-120.494492
-94.446365
-79.836578
-52.914711
-61.007957
-71.077934
-56.263905
-110.355682
-83.026131
-57.632061
-51.299908
-125.011856
-61.169853
-65.435158
-154.152969
-39.499454
-113.704819
-63.245453
-57.383347
-67.557358
-141.742477
-58.317585
-112.285896
-72.754639
-88.875496
-147.977478
-106.174904
-121.910370
-119.870522
-88.587929
-127.358444
-91.338425
-164.073685
-97.915398
-123.706055
-62.923367
-58.888577
-114.387817
-148.355530
-43.933643
-58.841133
-76.184662
-137.249039
-57.788479
-106.932587
-56.167683
-39.943043
-64.621284
-66.229622
-52.030201
53.650166
61.986374
51.852440
45.380417
54.371983
61.037231
36.530842
61.118614
47.937260
63.896633
65.713127
70.094208
64.442268
-67.721230
-132.399460
-65.783676
69.335007
77.950668
51.838562
47.971706
78.191803
-68.332535
-122.493805
-90.232719
-164.166992
-62.335384
-75.652229
-57.145260
-56.121799
-56.274956
-158.779266
-46.482182
-64.923752
-53.611603
-62.244598
-64.106537
-67.482841
-75.350433
-47.021839
-57.877941
-68.761513
-65.853821
-53.694710
-93.582504
-101.592422
-118.527954
-65.999756
-130.533020
-103.699150
-65.535210
-159.798981
-60.024162
-62.109215
-85.501122
-142.920334
-145.780518
-148.908493
-142.802994
-104.895645
-78.800011
-62.284000
-89.875259
-65.532669
-65.262512
-36.151375
-69.920570
-71.657616
-101.233734
-69.308182
75.004410
-117.231888
-53.264435
-110.055580
-70.939095
-52.674084
-69.027496
-81.263611
-55.939747
-70.496262
-168.331253
-150.884521
-57.037754
-63.744240
-82.050781
-116.046631
-39.983288
-144.095764
-65.254776
-161.153717
-68.448914
-61.640862
-60.234451
-62.111210
-67.912834
-50.742794
-127.905243
-126.730904
-146.006699
-55.885590
57.009956
49.602268
53.909397
78.578255
53.095284
47.056274
96.131966
85.641037
54.802742
35.411850
75.114754
48.461323
52.288994
-52.069248
-55.607674
-123.507324
-158.420181
-52.468658
-68.960480
-53.631706
-71.763893
-60.286499
-104.499802
-61.619251
-69.116104
-98.899040
-66.704788
-175.026672
-138.834152
-71.985313
-122.437721
-77.561264
-54.277699
-51.199707
-62.932388
-65.391022
-125.589699
-80.511284
-105.613930
-83.454529
-72.407509
-61.751812
-120.341507
-113.095497
-59.948463
-75.947922
-142.735550
-66.059586
-59.169254
-65.911392
-117.103065
-99.993164
-100.262146
-79.224007
-117.750854
-61.467697
-102.933968
-119.369637
-110.801888
-96.135590
-57.369850
-88.433655
-68.413956
-62.389965
-138.471298
-51.655098
-53.680153
-58.657505
-85.064926
-58.093105
-161.472839
-83.312584
-69.910011
-94.864044
-74.637688
-71.201408
-81.907242
-61.759686
-73.602798
-49.951286
-95.859787
-151.477066
-114.576759
-68.537254
-110.608063
-61.286396
-52.020023
-117.660011
-89.278473
-80.615906
-60.372940
-73.530022
-96.322205
-54.746624
-152.427490
-56.612850
-52.432915
-55.853474
-64.628189
-150.143341
-63.381542
-57.153000
-58.201130
-60.683563
-66.402031
-153.988083
-85.708969
-58.745846
-93.381348
-64.635811
-71.825142
-100.560982
-48.944164
-123.528442
-164.316574
-138.642105
-156.205551
-95.300369
-63.547653
-64.682144
-96.540390
-153.026398
-44.234863
-150.166840
-53.294838
-78.541008
-60.432991
-83.083679
-159.298233
-76.336250
-158.075562
-51.197399
79.063454
49.753700
42.053345
56.505611
83.430611
77.210388
102.239685
57.446281
76.607742
75.987679
80.376732
68.726196
62.293171
81.952003
67.128799
67.700836
51.799294
45.100590
75.967026
80.751221
58.148197
84.856705
47.466217
78.660652
54.940907
-90.180267
-91.430603
-62.830456
-66.665001
-63.990494
-150.930786
-73.794487
-90.872917
-54.785358
-88.114525
-53.332294
-65.436729
-92.056664
-118.220009
-33.123894
-138.191238
-78.006592
-145.267960
-75.032181
-64.239021
-56.457386
-60.832447
-66.866631
-55.096832
-72.758293
-97.510841
-162.028473
-72.306099
-108.641174
-74.302704
-94.095779
-131.690262
88.287529
68.387253
74.108093
71.211571
-61.397617
-52.143616
-59.181644
-62.982918
-52.576115
-79.589813
-54.416367
-98.477882
-84.805969
-78.058907
-58.116936
-79.331078
-72.723816
-56.808613
-41.940250
-141.903091
-63.051815
-55.349155
-65.223694
-59.308933
-158.539917
-64.649666
-62.239616
-92.579681
-60.288246
-121.725983
-66.449585
-42.374954
-130.510025
-84.015747
-59.848572
-115.612587
-109.727417
-101.397118
-69.442734
-126.258621
-63.020374
-60.857555
-67.058937
-46.547813
-149.408661
-58.899021
-72.691093
-114.520081
-59.553455
-55.249393
-65.711014
-85.147873
-76.688171
-105.390785
-77.278481
-59.952698
-95.807762
-54.407696
-69.234871
-42.755180
-52.420193
-95.569962
-65.228447
-142.964279
-64.551331
-88.325073
-159.847122
-158.251740
-82.990257
-41.271690
-94.424889
-59.035152
-81.058861
-135.495865
-88.584351
-79.442581
-86.434280
-34.677853
-128.971283
-65.788734
-129.331711
-86.695557
-107.709686
-61.999474
-52.716732
-131.468491
-68.460281
-65.919014
-100.588577
-53.078056
-47.964302
-143.960251
-112.358704
-134.846100
-70.456528
-64.152489
-72.952812
-67.591362
-52.177631
-132.355331
-61.360256
-47.648045
-58.903275
-49.033031
-71.675621
-153.051895
-79.754463
-71.968658
-107.556076
-157.839523
-97.577744
-61.092186
-85.621292
-27.609852
-51.860947
-63.657688
-50.826805
-149.946365
-158.386124
-124.294586
-134.976807
-67.159447
-108.234123
-48.811218
-62.083382
-59.458031
-88.803642
-53.463650
-127.893990
-128.171341
-69.757919
-27.804260
-64.813026
-144.913773
-99.534073
-92.055206
-66.254562
-150.533783
-128.455521
-62.970516
-87.612175
-119.483704
-138.710785
-136.310455
-36.191002
-91.281281
-67.236191
-62.441654
-143.947723
-111.635040
-66.345078
-63.724403
-123.109016
-56.722946
45.525875
49.935574
52.996666
77.810577
18.364649
83.306648
86.016418
-65.807457
-127.561890
-77.797272
-66.584351
-91.405960
-150.998810
-140.608475
-77.850952
-143.310120
-164.137573
-85.720268
-64.471642
-121.871277
-93.990433
-102.748947
-71.907516
-56.850925
-60.484299
-63.610947
-32.734428
-65.210693
-64.641129
-107.886314
-126.733276
-70.231483
75.079605
68.124466
-113.129059
-101.028702
-77.771667
-113.628838
-118.543381
-110.728699
-104.643585
-114.664101
-94.119484
-88.926361
-67.591728
-87.657677
-43.046310
-144.955734
-52.755733
-43.793633
-55.972881
-140.535126
-58.025719
-75.883842
-55.152458
-60.635124
-61.106667
-59.915714
-72.561241
-62.840679
-144.834885
-75.582977
-73.230133
-60.481213
-103.345039
-62.892891
-167.236938
-110.129074
-96.950539
-95.497360
-62.474064
-81.112083
-103.799843
-67.531212
-70.481956
-157.372543
-120.271660
-90.951752
-72.968689
-90.497238
-53.908360
-73.083954
-16.160006
-39.494404
-124.091675
-58.538727
-48.048157
-65.544304
-65.092644
-94.979561
-53.028549
-79.274612
-50.963348
-71.325302
-51.161739
-64.568512
-153.048340
-78.980309
-75.047203
-115.270363
-101.492439
-84.370010
-150.126144
-62.833939
-60.335171
-58.867622
-88.863594
-62.501560
-128.909210
-123.106529
-53.356480
-139.956436
-63.859192
-42.406441
-59.504562
-58.350788
-151.675522
-71.028709
-92.284882
-38.697010
-133.791306
-135.474442
-69.172752
-61.646984
-141.012909
-100.303711
-134.883469
-57.404766
-65.620140
-62.288822
-46.452595
-48.777607
-39.870960
-54.505207
-137.163956
-95.723465
-65.683601
-71.329216
-63.300522
-70.434708
-167.461304
-67.538147
-99.226967
-148.510956
-80.520348
-54.717411
-66.721260
-102.744873
-125.430122
-60.205055
-150.048538
-104.822578
-133.243622
-142.478241
-114.484962
-62.478634
-58.176617
-91.771820
-61.535984
-105.241531
-128.872589
-59.322948
-55.729961
-162.671265
-56.959019
-91.115608
-61.163105
-56.217255
-44.583744
-58.994362
-71.085953
-138.216141
-132.539001
-128.347229
-46.844498
-58.641338
-94.836403
-82.529129
-119.386414
-70.865097
-75.652794
-93.017906
-99.962997
-111.170990
-132.753601
-33.031372
-139.921844
-109.668655
-75.170555
-59.117176
-60.932796
-161.847305
-132.185928
-92.461273
-68.013733
-100.724403
-69.090775
-57.697601
-97.296722
-75.008461
-82.951553
-66.220573
-77.742897
-134.550629
-48.440628
-59.632507
-91.709885
-40.654350
-58.204063
-104.819702
-35.797249
-84.854515
-64.951248
-79.256187
-63.200726
-71.470238
-64.030586
-62.627792
-86.657860
-147.170547
-61.802498
-68.531227
-91.278313
-153.002533
-55.627625
-52.405766
-74.303772
-52.817997
-84.328178
-80.868324
-90.452713
-61.538361
-146.635544
-107.865166
-121.319046
-93.131157
-56.209354
-66.087502
-113.445747
-152.307037
-71.892639
-120.509819
-94.421585
-67.265869
-65.473579
-117.527412
-36.589870
-117.243576
-72.458130
-106.273323
-66.381737
-148.555664
-49.350887
-60.628807
-76.202911
-84.324265
-63.349087
-100.930634
-104.879768
-53.910862
-58.187424
-52.982567
-73.925804
-65.529488
-80.868607
-109.723473
-56.344196
-62.676525
-63.454716
-64.745285
-141.727875
-137.363159
-69.257584
-115.330742
-78.432785
-162.834747
-32.765594
-25.894871
-148.757599
-120.876160
-95.193054
-66.610031
-62.095745
-61.939301
-115.432114
-90.366959
-100.848267
-118.571381
-116.629219
-116.616417
-67.993111
-56.023369
-68.566719
-160.046814
-69.535194
-55.569416
-70.679344
-76.484642
-58.654404
-47.503017
-86.574600
-101.711876
-77.572227
-68.376923
-99.858864
-68.226250
-154.852203
-118.878319
-92.520882
-100.978714
-62.368851
-70.772736
-64.341492
-61.379963
-67.536263
-154.583710
-31.429510
-40.420578
-45.297932
-97.697838
-84.860001
-113.606628
-67.343941
-88.660049
-71.864151
-62.861404
-123.936180
-62.342434
-144.598373
-86.318451
-146.163467
-110.470016
-65.683411
-85.925911
-137.257248
-56.814072
-145.551956
-64.037048
-94.827896
-79.718620
-83.411613
-53.304020
-66.570801
-141.714157
-65.543747
-160.134796
-135.225464
-78.859848
-153.643570
-57.385670
-56.365845
-79.576927
-154.012207
-64.268333
-62.819241
-60.257195
-85.708908
-51.096172
-50.983410
-66.617821
-66.112427
-87.464951
-51.471188
-64.465698
-56.645535
-77.827080
-65.028175
-107.719376
-42.591492
-98.785324
-32.390488
-64.708893
-57.091709
-104.097572
-116.360680
-116.650078
-70.025742
-117.981529
-62.602730
-70.828560
-141.918411
-81.739220
-144.149948
-63.716305
-29.159534
-41.830402
-65.598999
-150.859467
-99.314903
-63.874424
-89.817764
-85.260765
-74.245399
-55.818798
-105.901268
-69.207458
-66.640991
-46.017281
-72.058861
-161.834793
-60.935818
-61.213211
-50.131897
-82.659607
-115.941338
-56.375053
-86.219849
-70.082397
-120.812515
-138.087448
-69.057243
-63.420094
-44.694660
-65.415115
-80.514664
-42.737995
-78.857841
-78.504814
-63.701115
-58.055233
-72.518776
-134.236298
-145.561020
-61.704594
-72.555840
-30.490158
-167.814774
-77.646103
-90.109482
-143.316208
-57.368526
-90.949791
-100.428795
-46.935993
-67.861549
-109.222420
-96.958229
-59.998699
-64.172722
-61.749168
-68.378746
-56.329674
-142.765091
-66.201660
-58.981998
-64.676125
-155.219055
-77.677132
-54.740829
-91.162605
-59.297150
-65.316559
-76.681854
-78.375908
-60.310364
-160.638000
-61.916756
-157.660141
-138.394073
-92.227234
-85.762375
-30.076511
-40.396038
-87.682655
-106.642387
-103.010818
-56.236481
-158.496887
-155.295609
-64.718414
-62.422794
-62.112110
-66.981834
-138.388062
-110.954445
-144.287567
-113.977966
-67.394905
-76.206230
-142.272049
-54.550381
-105.636444
-52.090717
-99.833473
-70.770859
-54.255695
-73.442398
-53.288837
-91.938286
-56.891430
-78.433128
-65.604202
-43.637253
-58.734093
-67.631889
-65.989517
-140.411453
-152.510132
-146.393021
-61.738377
-81.752808
-102.892586
-73.074562
-109.438759
-62.371025
-134.004608
-101.024155
-148.629486
-145.163391
-62.807896
-65.118805
-74.232758
-108.405533
-168.119583
-95.501167
-62.823925
-128.673004
-71.252243
-94.303749
-162.438675
-64.444168
-63.172520
-74.289124
-82.570534
-115.630974
-84.226494
-93.330177
-59.675816
-93.407669
-61.136951
-156.588211
-65.803749
-44.050308
-107.522141
-77.229736
-107.314919
-95.530960
-73.568199
-70.503487
-54.426426
-65.762581
-82.775841
-155.521683
-71.760979
-74.244614
-61.230724
-54.852299
-92.399513
-55.789795
-159.772995
-106.303177
-147.463242
-96.353760
-121.828781
-70.350479
-61.368961
-69.780197
-59.723022
-45.607204
-118.452713
-62.439754
-125.117340
-151.850113
-67.939217
-65.048126
-54.600998
-74.695534
-82.363235
-163.901443
-112.329475
-95.986885
-110.335114
-79.732224
-89.253242
-119.751160
-154.264359
-109.016945
-111.044060
-155.670685
-66.197647
-64.269699
-143.321030
-113.328094
-76.421082
-76.259666
-137.309387
-69.459908
-58.158100
-107.551460
-60.406178
-63.028133
-62.794754
-67.965256
-141.753098
-49.621704
-96.324867
-118.105278
-153.878723
-127.558090
-66.268486
-133.866638
-94.040291
-62.285954
-150.655548
-62.354790
-60.254417
-64.590714
-156.797974
-69.108910
-160.621445
-49.099854
-60.691833
-82.849464
-136.862930
-60.375343
-59.722290
-97.349716
-110.462532
-80.550262
-99.589615
-72.923500
-32.664860
-135.305573
-67.976486
-80.106728
-159.820984
-132.952957
-90.687698
-112.300552
-64.424820
-71.957245
-98.308510
-63.429955
-76.532112
-69.800690
-97.858932
-51.240395
-67.609406
-121.737869
-47.091152
-73.302406
-102.117035
-64.108879
-169.299133
-158.305771
-73.084007
174.931198
-67.729362
-153.377151
-137.410263
-121.250565
-60.562607
-110.872902
-78.895004
-148.334854
-71.333138
-71.692268
-64.758965
-53.344635
-105.159866
-65.585678
-60.241009
-82.951302
-153.980057
-48.235107
-77.656334
-118.714203
-141.913559
-93.340919
-56.966064
-85.593430
-148.318008
-62.732662
-72.355240
-103.526161
-58.337559
-143.978073
-99.091438
59.996433
50.901535
-63.996098
-129.088028
-100.558113
-108.344658
-112.473579
-53.761612
-100.342209
-53.979000
-68.065445
-107.577690
-64.302017
-131.583801
-149.215546
-86.704918
-87.248787
-86.100639
-89.341103
-73.936165
-88.165787
-107.732552
-66.092934
-56.368515
-68.936195
-138.938065
-90.092590
-107.761749
-171.951813
-80.253853
-123.828384
-107.140953
-57.194775
-37.872456
-51.778339
-91.395943
-135.872482
-66.767586
-139.120438
-65.720718
-42.476902
-131.047775
-70.181602
-144.480469
-35.824108
-125.100563
-62.552414
-83.611755
-78.139503
-135.395630
-148.762283
-85.912033
-89.785507
-53.989208
-50.853451
-68.973907
-160.447754
-106.906715
-37.845154
-63.269096
-65.389420
-64.226250
-50.189552
-101.656403
-96.408287
-76.042839
-56.910675
-82.834091
-147.081924
-158.732300
-75.800087
-108.185394
-147.761826
-58.541138
-119.168503
-108.598167
-76.285103
-141.339935
-99.849754
-75.919273
-73.458046
-76.541809
-153.438599
-151.923370
-154.037476
-176.608734
-66.710167
-54.906822
-85.408600
-36.667519
-80.914062
-64.985001
-85.094269
-73.097603
-157.378784
-93.207100
-54.557747
-60.473660
-43.910847
-114.366455
-35.933998
-68.414360
-40.921680
-134.648682
-62.203007
-82.069702
-89.925896
-52.524620
-64.090973
-74.143776
-61.183678
-119.492134
-134.162216
-72.659012
-78.854736
-155.169327
-75.303352
-58.324841
-85.344940
-159.283630
-104.907669
-96.031960
-60.760944
-164.891876
-156.754440
-96.979759
-139.015106
-56.217194
-68.109383
-113.760056
-101.185684
-84.329430
-162.550537
-158.156906
-65.121429
-88.988647
-111.878929
-80.941048
-58.313133
-131.238785
-69.234093
-55.188480
-69.189331
-34.012901
-62.298603
-59.502911
-67.583977
-67.131470
-80.951027
-70.223106
-54.843742
-102.553772
-68.160660
-54.812004
-50.388477
-126.410316
-47.490154
-153.521164
-112.275589
-40.235470
-81.202995
-115.404236
-82.570404
-50.792652
-66.440231
-143.731781
-84.412827
-71.776894
-57.375866
-81.771095
-93.930122
-105.433449
-90.353996
80.946541
-46.217442
-141.307343
-60.386177
-164.917343
-104.607841
-81.461479
-60.227123
-75.523979
-74.708458
-137.714233
-79.224838
-104.924393
-98.972137
-140.560272
-94.430252
-86.758293
-44.827400
-167.518265
-130.046829
-83.690231
-38.693192
-106.482475
-61.835789
-82.398148
-68.485847
-59.053490
-52.737007
-145.302429
-67.149841
-32.541199
-63.476974
-58.056446
-83.394791
-53.833736
-62.289997
-51.030361
-111.314720
-86.332146
-69.405853
-127.664970
-64.516266
-96.229652
-148.798325
-93.308189
-72.549927
-78.451828
-58.654015
-58.203182
-66.227379
80.501663
43.774601
60.686691
51.974461
31.301918
34.487209
58.541233
75.943954
82.917366
-34.330181
-62.229351
-126.736351
-50.692364
-60.404873
-64.269058
-84.714752
-83.529510
-89.854454
-150.197922
-56.119736
-68.388145
-73.864143
-133.360016
-84.695045
-98.185616
-155.650391
-131.484665
-77.391937
-140.116959
-150.518814
-87.162910
-91.378410
-76.120987
-85.678131
-66.460678
-59.089310
-57.333172
-31.156366
-51.915604
-152.209961
-149.141388
-142.112976
-68.177872
-97.730652
-113.440872
-124.269943
-70.551376
-71.095695
-104.204651
-141.779861
-82.460800
-105.866684
-79.823677
-90.944374
-65.738838
-114.707901
-84.984184
-159.448975
-143.463287
-78.797081
-117.794189
-117.131317
-73.242393
-157.050125
-107.623917
-105.903320
-70.233742
-101.497055
-91.858368
-45.374428
-66.381866
-101.156616
-74.608307
-106.966644
-61.566208
-71.388443
-94.740128
-158.331985
-82.069626
-131.715607
-136.534332
-70.209396
-78.990990
-60.829895
-82.747925
-68.179382
-125.352600
-106.105576
-76.366020
-140.479462
-135.854050
-66.539726
-96.483681
-96.086678
-83.563461
-155.973236
-62.591549
-151.773071
-60.611156
-74.827225
-76.817451
-61.622551
-61.546101
-47.721073
-57.349979
-65.035728
-56.550514
-59.650028
-131.639206
-53.527401
-67.958366
-80.630272
-69.140572
-131.035187
-55.084156
-100.631248
-71.635399
-121.936203
-95.597687
-67.783257
-58.878555
-78.114143
-84.451004
-136.098175
-74.138252
-148.388138
-43.578541
-87.558189
-144.165817
-59.444950
-69.943336
-94.051888
-73.377449
-105.251190
-59.206612
-138.391357
-59.175068
-82.727760
-64.923950
-87.840637
-59.587318
-54.754349
-56.516247
-60.451427
-73.562500
-63.073147
-73.806839
-139.742294
-96.370811
-79.383957
-49.897175
-108.086594
-71.230087
-67.470596
-72.056488
-68.058540
-88.381744
-77.370087
-73.891563
-66.368736
-63.265793
-107.834167
-58.283833
-63.444675
-71.469498
-76.893974
-85.914291
-127.155457
-160.273026
-94.517059
-94.929344
-93.338661
-176.033844
-65.796173
-114.028824
-122.876137
-119.626442
-88.674667
-149.780365
-121.908737
-44.648846
-52.705643
-66.412300
-82.937363
-75.751961
-92.610062
-144.192307
-61.869522
-61.987091
-120.717606
-122.128883
-50.221748
-46.812836
-58.453583
-85.085884
-68.489296
-140.529709
-88.513283
-126.520317
-54.995937
-72.066589
-59.477654
-83.225586
-58.737030
-89.725807
-58.616333
-121.954605
-137.904877
-65.423836
-76.469200
-64.941650
-129.727478
-91.101006
-61.538292
-90.822914
-60.344296
-66.393105
-71.933319
-63.766453
-126.551788
-95.728912
-65.570465
-110.746857
-151.413818
-106.868370
-66.593903
-95.292625
174.060257
-74.633980
-63.701279
-136.265305
-60.442116
-62.875637
-142.340683
-51.836517
-144.780090
-25.803438
-64.416306
-91.707245
-41.597084
-105.143456
-65.049973
-83.711845
-73.315163
-66.425278
-89.479057
-156.328522
-66.455246
-112.307594
-102.198364
-107.241989
-70.550247
-74.143066
-68.362938
-89.784805
-63.920616
169.616974
-158.411270
-53.793224
-134.740967
-72.291008
-102.658554
-66.970253
-103.543930
-76.792526
-148.937943
-135.951004
-144.673737
-78.968971
-55.268391
-70.864777
-57.456532
-109.180031
-124.367287
-94.716660
147.670670
-74.117973
-83.392502
-71.610756
-79.037239
-158.015274
-91.706360
-103.341286
-128.928818
-129.709213
-145.052887
-71.905769
-56.575123
-67.600807
-144.672775
-51.867817
-153.234665
-113.265892
-55.196194
-95.239624
-86.216667
-57.069324
-128.477036
-60.598007
-55.019711
-82.070335
-108.498871
-65.330971
-64.040497
-77.720901
-140.563995
-156.818710
-95.053696
-132.924377
-73.514603
-52.759209
-160.406677
-61.671818
-93.034798
-153.894623
-103.240685
-59.457169
-80.659897
-147.794144
-97.311157
-90.303101
-91.967407
-107.915329
-145.763275
-62.558998
-141.458755
-129.422180
-70.704597
-51.471348
-84.448662
-96.147408
-58.643085
-61.724171
-29.563147
-69.521637
-130.971680
-76.946358
-39.337234
-92.511009
-160.838043
-28.561529
-52.943005
-54.995014
-126.024307
-123.905632
-76.503700
-123.689339
-46.245575
-117.382973
-44.737206
-61.881451
-161.127380
-58.265713
-68.412521
-38.667370
-61.109146
-78.798912
-66.759918
-60.699074
-62.607231
-54.729652
-64.281570
-55.261669
-66.987328
-58.473854
-57.907146
-108.024078
-67.314285
-117.818451
-122.881584
-138.357666
-60.683605
-39.355610
-50.156586
-74.843559
-144.439209
-102.040901
-58.736687
-165.469849
-88.907906
-118.124771
-84.609520
-72.650742
-132.532654
-92.814140
-132.669266
-84.592354
-63.157528
-46.968018
-61.003872
-59.370399
-107.936470
-45.506145
-53.572952
-70.184097
-50.105747
-63.886566
-62.398174
-61.396156
-150.321991
-60.378227
-60.193253
-59.459854
-57.892467
-45.682430
-104.842247
-52.400730
-52.120461
-119.429649
-61.330601
-78.106888
-60.613621
-82.105186
-55.473808
-59.009052
-68.759041
-138.265915
-97.219666
-42.872295
-112.093712
-73.515770
-68.171875
-127.210655
-65.703201
-62.461658
66.507599
60.328033
60.343651
-45.181847
-60.939354
-61.554493
-111.177139
-143.711014
-62.470913
-50.987534
-47.380264
-55.680336
-59.195839
-168.318619
-61.741169
-46.369389
-52.916969
-62.005157
-53.921528
-53.383839
-43.668442
-131.629333
-70.578362
-58.052856
-144.056442
-134.439178
-113.734787
-62.278816
-67.193901
-61.321068
-58.831947
-76.181885
-53.858456
-113.573494
-140.583160
-75.994659
-30.742809
-58.442558
-147.354568
-67.851768
-147.028107
-73.654945
-96.875008
-141.227020
-54.852398
-42.655487
-59.992992
-94.701111
-55.618587
-60.779118
-98.123650
-107.309616
-148.118362
-93.048546
-51.713085
-61.029171
-103.918457
-137.970352
-113.588913
-81.511787
-144.810333
-120.624710
-119.906479
-105.926445
-148.670776
-137.792755
-78.323799
-64.378128
-67.585510
-53.487152
-63.953060
-78.948883
-131.098312
-67.508026
-64.701912
-53.381882
-152.664597
-115.020096
-57.239910
-61.487270
-138.665771
-60.974380
-61.902691
-87.959961
-64.419159
-98.505478
-67.902130
-103.728630
-101.572014
-138.540085
-128.522522
-42.664352
-109.737457
-87.765274
-70.403404
-71.024567
-106.666100
-70.291924
-100.107826
-58.315632
-121.475922
-101.264969
-113.164597
-142.004578
-163.306458
-67.016159
-66.890953
-32.228844
-107.101112
-120.031418
-125.854149
-126.301804
-35.260906
-55.926678
-129.286179
-97.672775
-101.983940
-68.562439
-155.903915
-125.174095
-47.279320
-59.448578
-113.473251
-58.525375
-60.270100
-26.637018
-64.276245
-60.076061
-73.105614
-58.271900
-153.651260
-77.262115
-74.738495
-54.876709
-46.820354
-49.085636
-83.312927
-64.388130
-65.035400
-63.908928
-146.850021
-159.703186
-76.389450
-56.674107
-152.166245
-81.865891
-119.153412
-98.537033
-91.839630
-154.066544
-154.510269
-100.244148
-85.684944
-63.495853
-115.670013
-100.590599
179.562531
-62.842075
-136.274368
-63.041050
-59.145329
-139.471527
-85.574699
-93.896591
-71.682869
-109.191315
-107.032654
-118.627472
-103.097694
-161.532608
-98.290077
-155.962311
-89.685364
-76.634148
-104.986481
-123.172920
-148.929947
-74.041214
-99.180824
-85.635529
-83.911842
-135.033157
-73.212738
74.932091
72.493729
82.019135
62.975945
39.014362
43.517593
63.138012
-86.287460
-118.484337
-88.029144
-62.669598
-86.685379
-171.516129
-41.190174
-154.867630
-73.166893
-57.703438
-146.289001
-115.587914
-59.593567
-92.927185
-151.502304
-74.147125
-32.406307
-74.451927
-65.095085
-63.845871
-57.276447
-72.960320
-117.415688
-118.914833
-142.801788
-68.316673
-56.827168
-56.924812
-62.477955
-109.824562
-92.545219
-105.364143
-147.581070
-115.070564
-63.425575
-142.374542
-56.654903
-75.762260
-108.284027
-68.952286
-43.297062
-75.325226
-100.513947
-85.821701
-63.672791
-56.651714
-83.404953
-44.641685
-76.859489
-100.191711
-115.457291
-59.221951
-31.120567
-116.003609
-114.913147
-69.550133
-68.759560
-150.660233
-91.298470
-43.719444
-70.476952
-115.508110
-88.015175
-60.274464
-136.248734
-87.457260
-76.460953
-63.235069
-110.207993
-79.831558
-141.597412
-160.863815
-89.907639
-62.948181
-94.469284
-146.638229
-76.192268
-49.680683
-64.287270
-117.239723
-75.296333
-45.793877
-48.327148
-89.117035
-76.012901
-71.839745
-64.796066
-105.265350
-137.582123
-71.881302
-61.718487
-113.570900
-109.200851
-56.499802
-67.969048
-57.555378
-67.826454
-50.279598
-76.432793
-132.309586
-112.091255
-88.567223
-69.987213
-141.598236
-61.538456
-101.709480
-149.308441
78.341446
59.744541
46.334290
37.041962
72.142853
-120.577393
-97.918091
-56.605766
-47.365803
-107.157455
-160.657150
-66.948044
-72.101463
-115.057114
-92.159752
-63.434628
-91.780540
-53.003971
-83.409042
-66.933647
-68.194832
-149.828079
-40.788322
-49.943958
-67.620285
-67.029518
-87.820450
-47.423553
-74.905815
-145.242981
-78.783096
-71.026871
-92.041939
-84.225197
-126.760559
-67.120621
-101.617714
-82.312340
-58.345562
-37.239269
-51.379253
-49.166214
-59.471889
-105.726295
-69.418457
-68.745728
-110.674065
-92.088966
-72.467819
-94.202888
-64.885048
-68.285522
-117.014305
-81.902443
-85.839981
-59.154114
-126.770943
-45.357506
-129.204514
-84.214989
-119.455452
-32.729229
-51.563820
-157.321808
-60.804302
-143.927979
-118.251205
-58.400772
-78.625954
175.365692
-64.425407
-58.745621
-139.691956
-76.658058
-103.835556
-67.726379
-152.916794
-104.109428
-86.248207
-86.897514
-97.988045
-70.765755
-64.387619
-118.049530
-89.319489
-160.747467
-100.571289
-105.846970
-133.334198
-70.126411
-89.752701
-46.400360
-145.325516
-79.616318
-66.192345
-130.945587
-61.912411
-142.575745
-66.986267
-115.209999
-64.685532
-60.002483
-62.278835
-57.876881
-89.910843
-62.006428
-58.283195
-55.723797
-145.940628
-153.512756
-128.287643
-66.112267
-94.948761
-35.865452
-59.231663
-57.471203
-49.470222
-163.011978
-102.610924
-92.057930
-87.254829
-98.843964
-130.267151
-90.409546
-92.115829
-71.320641
-100.075134
-71.919525
-76.937340
-68.879562
-55.088036
-57.454338
-156.046402
-122.753960
-79.916779
-64.608002
-57.028076
-114.896339
-101.965416
-76.589066
-64.965630
-76.810829
-101.785866
-96.022011
-95.238243
-162.004639
-105.687347
-60.023670
-99.916870
-127.812042
41.374233
58.520176
56.624866
43.849953
66.624329
59.224785
53.544949
22.254084
46.711548
-98.109337
-80.335052
-147.762222
-84.818542
-158.089096
-61.578716
-64.883522
-91.709671
-86.949203
-58.404999
49.806080
81.609131
54.285934
64.863525
83.355125
74.250702
27.206898
78.718216
46.600822
44.956207
35.888039
47.099712
83.476913
-128.462799
-74.487846
-64.743431
-65.509590
-90.366600
-52.007183
-54.550098
-69.188148
-60.679874
-133.942047
-87.009285
-62.706951
-111.634682
-138.907791
-83.633667
-82.638374
-126.760452
-61.705040
-70.333237
-44.345837
-125.666992
-37.292099
-58.194248
-133.445618
-58.692688
-64.192192
-50.416801
-39.464241
-117.461952
-64.912529
-121.546791
-55.714554
-63.421642
-63.454475
-112.544106
-125.272545
-53.266396
-39.377888
-52.019249
-113.531784
-73.272995
-123.856934
-133.865555
-65.470535
-71.812508
-65.882729
-143.652710
-61.610210
-49.204479
-142.918335
-107.950447
-63.894646
-147.771988
-29.400154
-61.541054
-87.099480
-54.234379
-87.998795
-65.305946
-63.225048
-58.962303
-51.797691
-62.961857
-88.942795
-105.322884
-143.078842
-109.559036
-70.184769
-98.956978
-64.603363
-69.838745
-64.772453
-76.059639
-117.635628
-124.521675
-119.826851
-75.802422
-85.389000
-75.156296
-66.256546
-55.612251
-58.596375
-33.983349
-57.706406
-166.584732
-73.425446
-103.685204
-105.261208
-112.371048
-36.709148
-118.034409
-104.629486
-96.618912
-126.780342
-64.137970
-47.940830
-159.086212
-42.630421
-64.305222
-65.764694
-47.928989
-46.197205
-66.525764
-58.816414
-50.640209
-151.925995
-133.291687
-132.916046
51.450325
52.100845
48.515324
44.122215
38.465736
55.535702
-61.424644
-62.806938
-61.757904
-71.509041
-139.186691
-61.917725
-99.002464
-89.086861
-117.386551
-60.367901
-103.532005
-87.459549
-84.379158
-60.773205
-62.129581
-111.739815
-109.955536
-70.560760
-94.002464
-66.824173
-86.615990
-134.199921
-67.532944
-123.287338
-93.043770
-76.141045
-155.446243
-52.814251
-146.590408
-80.227592
-39.858864
-65.465034
-111.743126
-119.842262
-105.888641
-99.979408
-113.800026
-105.631081
-76.496780
-77.131729
-81.341370
-103.423119
-59.610069
-104.579185
-151.345886
-57.803833
-65.477058
-57.103439
-66.694138
-79.708992
-138.050461
-171.300659
-83.294243
-85.817154
-73.732780
-80.809509
-92.434219
-105.565201
-98.658646
-53.629749
-55.951229
-61.142059
-107.042854
-56.888149
-61.495701
-121.656013
-59.827408
-108.557457
-101.015518
-91.447701
-61.481403
-104.177742
-60.008072
-64.351242
-47.087643
-77.078911
-154.161774
-134.292557
-119.490791
-67.846657
-68.019859
-102.387482
-65.454506
-66.562439
-136.432083
-78.199203
-116.778549
-58.931873
-104.456131
-62.708488
-80.806915
-122.975159
-86.227875
-117.189537
-93.620514
-88.627151
-86.210014
-152.403870
-59.382912
-63.776928
-61.752434
-60.515171
-77.321358
-130.985992
-92.317986
-103.742958
-102.516464
-73.884895
-156.136658
-68.237679
-140.839233
-48.076099
-125.704437
-160.976715
-65.480080
-107.941933
-62.718975
-97.625092
-71.557304
-116.678902
-93.422676
-119.338669
-82.954323
-66.014061
-60.691029
-78.154198
-57.874893
-64.321060
-134.083633
-38.032089
-165.766953
-66.776215
-61.662495
-62.659348
-128.225861
-68.953972
-64.597931
-75.483528
-63.910423
-63.808102
-48.296314
-56.758209
-68.004532
-95.845688
-84.246910
-100.425301
-130.969193
-102.473701
-62.888622
-72.655891
-56.239643
-127.723465
-142.122849
-81.864243
-133.949768
-34.643330
-151.240494
-56.920147
-60.336960
-71.193443
-116.086998
-139.023865
-72.442627
-56.439110
-54.108566
-58.562462
-101.254776
-107.144402
-61.827770
-110.448303
-157.485840
-93.693916
-82.704849
-75.833557
-93.203087
-72.581619
-112.261566
-67.971855
-100.422478
-85.948936
-80.496399
-125.431694
-50.710751
-53.238605
-130.988968
-60.705948
-86.266060
-55.291355
-71.608154
-54.718380
-156.172104
-69.504585
-150.517899
-97.820778
-133.405930
-56.903023
-121.794945
-21.595871
-123.687012
-163.803436
-52.233280
-154.290237
-62.186245
-85.422752
-64.572220
-54.752110
-87.278473
-52.566711
-56.966404
-69.581963
-92.315308
-60.887047
-60.297035
-145.702194
-84.585289
-56.903984
-49.524040
-68.421669
-88.969154
-82.049690
-142.587158
-65.767166
-87.498383
-106.170944
-53.817825
-64.862686
-67.740822
-79.677246
-79.482971
-80.359833
-75.885193
-47.778145
-152.976135
-80.981888
-120.973541
-65.326668
-35.251831
-157.625931
-51.726326
-62.224251
-77.220642
-65.730156
-52.320908
-112.432533
-74.337173
-42.395618
-66.527496
-36.798870
-99.639153
-123.504021
-58.770538
-62.331791
-47.841148
-28.638500
-75.084221
-66.411751
-59.128071
-84.036179
-81.127274
-158.402206
-88.835602
-73.063461
-118.161995
-84.160194
-154.557037
-59.112328
-92.459885
-120.486801
-76.294716
-104.231102
-130.572754
-88.234543
-71.375160
-56.709785
-143.619064
-60.130367
-68.545166
-75.919334
-133.934311
-62.117420
-87.790764
-77.664612
-73.645187
-100.920952
-55.743546
-89.508232
-93.964195
-62.815804
-73.001228
-62.722820
-56.279648
-56.674767
-62.211731
-142.268356
-63.951344
-129.215622
-82.315285
-83.944252
-99.527557
-136.810211
-167.767548
-129.469910
-58.897224
-69.392029
-99.979408
-87.392036
-58.097729
-114.430962
-53.982021
-107.320702
-85.771721
-116.860565
-63.962593
-108.604301
-67.164391
-64.368507
-60.257710
-43.375591
-63.809898
-61.770836
-58.600719
-79.826401
-111.236130
-83.920509
-103.279861
-97.856689
-45.971729
-151.338593
-78.523331
-122.904968
-63.327339
-54.129063
-46.709400
-65.339485
-60.136261
-100.255028
-121.496819
-100.008911
-73.262733
-110.869385
-53.278976
-83.206520
-90.616714
-60.846004
-83.446892
-63.019653
-81.912514
-32.275314
-57.147064
-145.781784
-156.535385
-41.615746
-119.273376
-60.516209
-63.090195
-96.541832
-126.761253
-159.374130
-69.531319
-59.128727
-46.999157
-107.796692
-150.272919
35.235245
83.670166
54.342598
57.131718
-129.244217
-65.708290
-107.688416
-61.569843
-77.057716
-80.282982
-76.347145
-70.815269
-138.605698
-20.804243
-59.991783
-109.943924
-139.796967
-84.083618
-159.606339
-56.493542
-60.122997
-82.945030
-154.271866
-87.533333
-143.515793
-75.026482
161.716415
-59.729736
-74.661774
-72.973610
-136.016052
-69.828232
-65.555962
-64.555756
-63.898914
-155.211319
-85.393280
-148.733643
-62.975288
-56.957428
-159.676819
-71.649719
-65.051903
-75.678810
-108.657654
-56.595890
-76.843452
-72.722534
-62.597992
-178.463150
-73.372643
-170.708862
-70.222595
-163.611618
-67.672623
-72.524567
-54.965107
-158.261475
-65.039009
173.801773
-47.583336
-51.172539
-59.641830
-93.975410
-78.850952
-71.712708
-89.219017
-56.522942
-79.823685
-73.602440
-92.259094
-64.266045
-65.618584
-85.187630
-45.599796
-52.224308
-68.820107
-58.039562
-99.822357
-80.523407
-65.332191
-166.262039
-54.856724
-61.332138
-52.859447
-51.391609
-94.370163
-153.819107
-151.876160
-36.016628
-77.745171
-71.913742
-149.705948
-68.421936
-153.349792
-47.843063
-79.018410
-63.520687
-74.542519
-77.445580
-64.629326
-74.539940
-53.530495
-82.273643
-84.331467
-55.690601
-46.503319
-78.710899
-95.111183
-46.763111
-57.746677
-72.187859
-102.358658
-156.917343
-53.980415
-59.050922
-65.119652
-156.398254
-52.822414
-67.823235
-56.789837
-118.543922
-65.486847
-59.496239
-59.510288
-94.149376
-73.729774
-83.928825
-75.056305
-50.885147
-121.774422
-62.732906
-160.091827
-83.421730
-123.487122
-125.547829
-63.563259
-65.305702
-59.663071
-74.699821
-59.567749
-72.182449
-66.442612
-122.406029
-77.106056
-54.271641
-62.287457
-99.934792
-57.013672
-72.663383
-99.276573
-104.440308
-78.026329
-80.175972
-156.474487
-70.409294
-104.587662
-115.503723
-114.132172
-79.733818
-85.471214
-117.520500
-65.470627
-118.450897
-70.726280
-150.898010
-133.116592
-103.910835
-68.539520
-116.935280
-30.674566
-108.911873
-57.064156
-56.140648
-85.583427
-123.842728
-70.137505
-72.722939
-43.584953
-123.752052
-66.766205
-55.011711
-62.260845
-147.048538
-63.054993
-72.345329
-59.610371
-77.483315
-74.721344
-79.860901
-64.147484
-85.972565
-160.384766
-64.005234
-104.084396
-72.832802
-147.791840
-84.497406
-101.483917
-95.860992
-68.752296
-93.256134
-47.814568
-50.467430
-147.027634
-64.634666
-145.670792
-41.743862
-64.821304
-75.279747
-153.508820
-145.986313
-67.215019
-61.378208
-61.923180
-61.266850
-103.600929
-74.069870
-92.955971
-47.808910
-59.126587
-103.918266
-97.462219
-53.699436
-65.370026
-92.322449
-78.171112
-63.274452
-70.782364
-54.993305
-124.598106
101.944969
-38.565239
-137.103119
-92.579254
-86.723274
-101.480499
-146.455933
-110.906448
-118.925827
-58.550755
-100.134171
-68.651604
-65.815483
-97.721725
-35.760296
-74.903496
-120.830673
-87.993401
-54.179382
-47.711216
-131.653366
-50.568626
-82.822083
-75.690643
-96.052711
-141.953415
-57.088577
-75.219131
-97.481285
-63.449284
-54.316872
-62.228512
-80.773277
-88.915482
-68.518387
-110.679688
-57.782360
-95.149872
-147.122849
-96.719612
-56.715298
-98.653343
-134.412872
-73.339600
-110.735344
-81.355934
-63.583492
-71.459549
-66.588684
-157.941528
-35.974937
-67.094475
-26.249634
-94.811867
-66.551071
-70.414810
-86.663696
-75.829918
-62.520687
-79.302246
-100.052544
-120.521820
-53.105534
-54.331654
-62.651192
-59.090813
-81.133118
-69.699776
-62.212528
-158.166428
-59.866108
-80.187027
-169.711792
-68.034637
-71.580002
-60.618416
-61.854687
-124.555244
-46.582573
-59.152905
-37.845631
-59.869152
-158.089691
-61.132278
-78.280655
-86.791557
-72.394630
-119.397987
-46.853603
-144.617462
-72.127106
-61.834381
-59.481869
-51.929665
-53.163235
-88.145065
-48.506020
-81.976517
-93.767632
-57.227890
-53.448761
-81.726524
-58.628639
-158.407974
-67.197418
-112.194221
-58.134785
-132.005371
-58.530205
-122.816711
-75.046860
-108.455795
-178.460342
-53.793297
-75.780518
-79.483551
-62.168114
-123.788063
-124.908455
-62.375462
-93.167137
-46.556934
-117.184364
-74.464020
-76.123093
-76.945633
-52.030830
-58.208309
-59.703247
-130.842285
-92.794502
-69.333557
-64.910393
-75.355095
-72.165031
-71.417557
-65.946480
-98.954445
-89.884827
-57.521526
-72.620369
-46.326443
-55.282249
-118.845261
-60.507030
-131.148331
-73.174248
-90.314209
-126.596733
-54.331135
-118.369263
-52.021854
-45.986553
-128.395248
-115.467445
-143.499542
-96.420441
-62.692867
-74.364799
-45.649410
-138.328918
-95.450455
-67.511841
-66.887451
-60.127640
-104.561485
-125.647377
-68.921646
-58.336525
-92.321602
-130.123962
-63.630997
-60.272469
48.896412
-58.998638
-65.992165
-92.467346
-123.337921
-92.560043
-62.545181
-51.335522
-79.401154
-63.018600
-99.671875
-117.616699
-145.574203
-65.248085
-76.182968
-69.666130
-62.887283
-65.894455
-165.195862
-66.141312
-58.763462
-141.558624
-83.643303
-108.038216
-124.350647
-95.559311
-131.585754
-92.788651
-122.442802
-74.236786
-130.829208
-57.810108
-97.479156
-112.165375
-82.694916
-50.376850
-90.117714
-32.040829
-87.523529
-171.824387
-80.025116
-48.517159
-138.085983
-91.664810
82.390259
55.868439
57.783726
51.657463
74.674217
61.412754
62.935123
54.734745
67.054924
49.646576
44.314541
45.547649
73.001328
-72.279869
-55.644176
-60.371117
-70.686989
-81.875046
-57.453224
-159.265533
-144.841202
-100.691833
-90.464256
50.525589
60.428524
46.933014
112.167549
-153.354660
-104.848114
-54.436272
-59.843288
-42.289715
-59.123596
-53.623337
-63.051468
-81.074348
-89.754471
-129.527115
73.517212
-144.712875
-85.453957
-91.595093
-148.427933
-51.446594
-151.039032
-100.586365
-149.947784
-151.718140
-67.836632
-81.094673
-82.512703
-116.272079
-85.933273
-66.291794
-87.202171
-169.137253
-60.557446
-107.707298
-138.679306
-124.286079
-134.800232
-42.701820
-43.885567
-41.187683
-61.797150
-76.076881
-60.131767
-81.379929
-79.280441
-51.939697
-126.717552
-56.177139
-125.073792
-46.657307
-67.129570
-90.282326
-82.889778
-76.701698
-73.834160
-76.407539
-66.125046
-115.205696
-101.461906
-58.687073
-89.274185
-59.783428
-56.467358
-78.750183
-119.006996
-121.123070
-99.736229
-72.090782
-75.400352
-43.231438
-54.235447
-46.860493
-113.066826
-40.695873
-137.590759
-89.414032
-46.917446
-61.561264
-90.519119
-54.977062
-113.931618
-59.141308
-105.961121
-152.847504
-73.033745
-137.410934
-108.770401
-129.988708
-60.171581
-67.215614
-72.700790
-72.965675
-106.336746
-95.377327
-103.478600
-161.447861
-159.384399
-100.943909
-112.479416
-94.065895
-88.796829
-119.084915
-107.207314
-84.484657
-60.416809
-84.973900
-113.375931
-160.184586
-105.369278
-70.363434
-73.030602
-137.750946
-71.220703
-60.690380
-45.792332
-146.271759
-55.743275
-114.145859
-63.952862
161.228821
-50.610027
-163.001740
-157.062973
-63.517860
-113.836708
-70.402679
-83.955147
-84.829094
-58.287266
-146.121521
-154.944244
-128.865433
-64.910339
-62.320358
-57.556526
-66.925537
-62.396351
-113.118683
-46.976395
-61.327549
-57.307243
-29.638716
-131.395096
-165.090576
-156.196732
-86.437645
-105.755974
-140.564011
-66.968895
-52.524887
-56.371193
-76.250694
-151.370682
-124.375092
-82.036919
-70.016357
-166.547043
-56.511246
-61.603439
-100.398178
-49.572330
-69.381493
-111.855202
-86.093010
-113.184959
-130.284393
-106.671364
-53.031113
-88.428574
-135.889435
-134.496704
-47.532799
-56.605103
-158.201111
-73.691612
-34.749252
-61.607498
-47.090961
-87.165024
-139.490952
-49.683056
-101.206734
-61.530048
-77.094208
-106.747116
-75.621399
-84.262627
-120.726593
-119.245209
-105.754692
-106.106247
-69.276642
-169.743271
-153.172348
-94.791931
-80.078789
-113.372437
-84.714577
-69.082924
-61.562225
-61.814178
-113.773735
-70.637314
-109.135811
-73.257652
-62.197742
-101.491318
-61.901272
-138.933594
-61.716328
-53.785496
-135.396301
-71.541252
-61.201260
-117.077820
-62.144588
-95.014351
-73.243477
-66.175034
75.081230
72.018509
79.124817
66.576241
-93.142715
-76.900505
-60.091877
-141.859695
-67.573654
-55.367886
-56.558968
-143.030869
-32.297245
-142.412094
-67.048126
-41.777046
-87.134750
-145.906601
-86.743202
-58.549614
-72.942467
-68.009720
-61.112160
-59.505943
-62.856457
-73.752861
-50.138359
-46.386478
-96.707420
-72.043114
-78.524261
-100.648575
-76.062881
-86.294846
-77.516891
-64.516594
-116.845772
-138.347809
-115.968666
-65.472198
-97.515274
-115.128403
-143.982834
-54.596596
-78.435486
-86.013924
-133.962585
-90.713547
-142.711456
-62.626125
-78.049515
-100.015808
-62.256447
-161.116455
57.886696
49.832603
56.684017
60.765102
55.694241
57.350254
45.655525
47.392143
60.747719
51.784969
57.659061
-67.704918
-157.710480
-56.258022
-93.362846
-67.865273
-60.709042
-66.606705
-82.785126
-76.956856
-73.496307
-130.983521
-104.876900
-72.295952
-55.303303
-42.464100
-144.972931
-113.335472
-55.935673
-46.957115
-52.726589
-79.582718
-53.749809
-71.309517
-87.483971
-135.755280
-108.984627
-59.994930
-67.371414
-64.940315
-57.661034
-87.192657
-59.494511
-48.281105
-72.271614
-87.976410
-65.171638
-151.502762
-77.880081
-52.502460
-135.644257
-135.071884
-135.463043
-77.289574
-88.956116
-132.147263
-100.770439
-58.286217
-68.627495
-38.854557
-62.627502
-54.123173
-100.333084
-63.612610
-110.695946
-47.390972
-89.581429
-82.449158
-45.025871
-58.916218
-155.375000
-91.801041
-78.033333
-88.618965
-56.520542
-49.049515
-62.547794
-67.847397
-91.468643
-51.241295
-66.350578
-63.842758
-119.191223
-48.694401
-45.255161
-138.282120
-91.289383
-80.193398
-70.327446
-119.599052
-70.179825
-55.081333
-72.561607
-131.203857
-121.272362
-83.614113
-69.275505
-68.592285
-37.381207
-47.925282
-140.431747
-70.129288
-82.681175
-139.043564
-155.669434
-87.229668
-87.843399
-50.455368
-134.568512
-135.961533
-95.910522
-116.262871
-80.135857
-74.365746
-68.388405
-106.701004
-108.912949
-114.138359
-60.922195
-110.320328
-71.812164
-159.101624
-143.979111
-55.908680
-62.142696
-41.059097
-61.387600
-59.254681
-117.378746
-27.155478
-59.705742
-56.075359
-69.064110
-69.601944
-83.599037
-80.786499
-77.586563
-84.532867
-174.815323
3.658268
71.777031
83.032814
76.612160
54.621540
61.105007
61.162457
73.229797
56.408211
62.294048
75.410378
-69.241699
-137.169067
-61.289799
-57.520912
-72.801086
-71.563591
-42.978882
-64.978073
-82.440063
-59.697941
-46.670425
-68.876747
-72.827110
-121.046326
-131.320358
-28.670414
-149.517258
-67.380302
-58.498516
-122.932358
-40.321655
-72.359428
-68.061134
-66.322617
-72.363121
-68.430008
-62.599602
-96.771545
-67.850014
-62.777931
-131.627106
-106.293846
-58.951237
-74.755150
-168.318542
-59.580734
-65.957214
-94.629044
-65.579575
-147.623184
-65.557701
-47.944313
-55.419792
-150.623032
-154.218018
-64.328102
-76.378349
-39.332767
-154.923141
-53.918842
-80.970100
-77.410652
-62.155373
-90.963425
-72.245529
-80.869728
-158.797623
-64.435478
-57.261734
-63.407429
-60.541851
-47.948582
-65.260254
-62.264362
-68.278519
-21.093178
-79.000671
-72.001373
-66.958778
-74.072563
-89.645378
-55.933876
-83.078453
-129.340652
-60.917267
-154.730240
-50.679386
-85.750130
-124.516853
-48.086590
-154.053741
-61.234158
-67.894157
-75.438820
-56.664928
-122.587379
-65.751045
-110.397270
-103.498940
-48.279678
-65.823387
-67.174026
-62.617962
-126.173447
-56.280563
-66.746498
-144.405746
-157.158569
-61.715771
-54.523853
-120.577667
-113.546822
-87.620903
-121.557037
-68.458008
-74.985764
-120.562912
-62.095009
-155.603455
-62.627232
-65.019241
-70.619263
-63.339550
-55.651222
-85.048576
-58.736599
-39.936115
-75.516701
-98.304138
-41.699097
-63.374249
-89.582558
-49.700909
-59.306782
-54.552181
-160.323059
-62.415100
-63.798882
-61.182617
-90.462624
-98.088753
-104.921722
-56.929371
-69.818016
-61.146500
-72.250595
-146.482162
-78.340881
-145.628983
-131.612930
-66.803284
-66.157646
-87.056358
-58.549473
-148.149231
-50.534740
-163.306335
-101.387772
-50.471375
-64.168800
-110.800293
-107.407532
-66.292915
-77.230347
-48.935497
-153.672455
-77.493561
-80.157066
-62.975224
-131.195663
-132.419815
-82.004410
-67.243195
-96.528503
-50.349602
-157.349731
-69.848831
-53.216805
-72.535431
-79.042854
-49.761116
-163.880569
-131.802155
-124.393585
-63.739685
-163.527206
-74.939178
-66.132401
-77.554230
-60.421967
-141.723175
-114.563293
-38.842712
-60.668236
-72.867195
-60.389687
-71.638695
-129.855255
-98.257057
-143.138763
-55.510170
-65.222694
-60.233986
-74.004524
-92.498695
-53.545532
-89.869934
-70.164742
-67.469551
-81.228615
-139.711075
-86.180359
-65.929665
-56.913612
-63.000240
-76.110428
-144.003708
-59.404884
-66.768036
-71.227242
-78.712173
-58.672722
-92.630424
-120.861526
-133.826553
-97.847839
-78.504890
-61.132935
-111.106117
-85.085365
-88.540962
-116.160896
-92.443214
-122.925896
-65.528496
-152.231064
-52.578220
-98.089073
-68.579536
-76.072441
-63.531609
-82.463905
-80.274857
-69.007858
-161.654312
-62.360538
-55.507229
-65.300743
-164.922928
-48.048363
-144.880035
-33.446308
-117.310936
-49.951157
-63.348629
-161.347519
-119.277496
-61.690975
-67.978951
-159.166641
-68.790886
-144.151276
-63.956944
-61.322201
-59.014847
-109.531189
-64.338982
-59.482033
-149.215851
-91.821465
-55.351833
-78.220825
-70.359062
-104.995071
-139.137192
-97.462074
-63.076576
-70.778084
-49.674030
37.786751
45.312252
47.502804
85.486725
33.564636
71.489426
46.759800
64.031441
49.209770
56.410809
72.887436
75.936142
63.635529
76.720024
-63.575676
-58.607098
-66.406548
-67.044571
-67.325317
-52.689754
-66.367027
-65.376274
-132.578506
-113.796783
-161.196060
-94.510643
-105.899780
-56.977013
-72.778297
-65.541382
-64.678513
-49.705276
-93.139000
-164.390747
-43.884373
-89.948959
-74.960274
-60.853241
-79.581978
-156.697372
-57.362534
-68.362045
-43.142841
-69.513054
-68.787964
-53.593651
-56.707130
-92.107445
-141.691589
-95.047745
-84.941528
-90.855576
-103.558449
-116.183479
-99.155991
-56.629707
-111.520287
-75.980438
-65.281754
-92.997177
-125.463028
-60.702190
-65.247910
-64.436455
-59.014164
-53.670399
-50.206848
-150.262970
-143.915131
-57.244015
-64.974655
-70.521782
-40.278168
-56.326115
-71.598312
-116.311012
-83.206917
-93.963295
-73.416756
-74.459442
-91.960144
-126.949608
-115.496239
-61.765514
-110.902641
-160.328156
-49.217529
-71.569916
-120.070290
-123.877785
-65.633026
-133.098694
-83.921539
-48.613770
-149.273865
-101.221092
-65.729912
-57.164200
-146.874069
-92.649643
-58.461567
-81.785431
-156.550568
-124.095787
-94.573715
-159.976730
-57.057430
-48.368664
-122.476830
-96.456253
-120.005653
-65.793221
-71.009247
-168.326508
-113.619850
42.863495
-88.880554
-49.241768
-154.320587
-61.085670
-105.409569
-26.826218
-125.053200
-90.793175
-64.889046
-80.124588
-36.176022
-73.028557
-51.187378
-99.848808
-98.853745
-125.808937
-158.988174
-96.513771
-103.883736
-65.276039
-64.473366
-66.903336
-160.332077
-88.173210
-34.158092
-148.487518
-61.028927
-69.061378
-118.233696
-85.546829
-85.017456
-57.611599
-116.831200
-90.787941
-58.650593
-129.535172
-91.872505
-44.066456
-57.635975
70.869873
49.585030
50.462963
-31.087717
-93.040047
-65.961678
-64.546783
-58.840664
-70.377647
-72.570282
-88.197319
-74.566017
-58.550762
-80.593231
-59.023136
-96.120148
-65.334991
-74.032837
-89.135025
-40.371487
-40.062122
-67.985466
-89.154442
-41.826729
-65.157967
-33.072598
-125.872459
-89.443146
-80.858620
-89.130386
-50.217243
-116.115532
-81.949211
-67.377457
-68.015114
-49.730965
-73.444366
-54.814030
-42.640106
-30.768856
-84.953621
-108.855568
-121.861931
-125.654846
-145.113205
-68.245071
-173.510147
-131.930695
-61.388493
-93.723495
-102.728172
-60.693535
-106.842842
-94.562355
-100.113968
-103.948235
-126.440140
-82.414780
-102.818184
-110.942726
-102.741386
-56.885071
-80.138496
-89.886765
-164.825562
-66.450066
-56.751972
-81.568298
-58.373100
61.865036
-128.025009
-152.936951
-105.135307
-66.268646
-80.869614
-40.163502
-142.985504
-76.190987
-69.074448
-147.788910
-74.499069
-145.648605
-20.499802
-55.080776
-120.263916
-79.470856
-116.419624
-64.297760
-115.916374
-102.647797
-95.246162
-110.926392
-161.877045
-110.277069
-99.863335
-88.598595
-103.321594
-74.993652
-142.373871
-99.626228
-152.217041
-148.972443
-62.835590
-59.042454
-91.011406
-97.687752
-93.750542
-65.527138
-80.749054
-61.133919
-148.585403
-97.441544
-64.532074
-54.631966
-128.023651
-77.150246
-70.834137
-66.179390
-73.994987
-155.842621
-57.944454
-62.279293
-51.084267
-67.663330
-57.474098
-61.719540
-52.585037
-58.688549
-49.080040
-73.730293
-88.460464
-76.149811
-35.605984
55.613083
57.713367
51.526665
61.669632
68.014648
71.453583
56.079399
82.334442
-134.588470
-66.526779
-125.658234
-120.785362
-102.128128
-74.829735
-56.369102
-146.040314
-59.747192
-34.476746
-87.061417
-61.293499
-77.070435
-55.646748
-139.259354
-56.354847
-93.020035
-151.954620
-48.551552
-62.306473
-99.372108
-49.004822
-77.353539
-59.949448
-79.777344
-56.838360
-124.990135
-77.835037
-43.669495
-59.006588
-43.667656
-76.189827
-152.223114
-72.135651
-125.564606
-120.405434
-140.722610
-59.479366
-89.871735
-145.416031
-82.425232
-60.230450
-55.026043
-45.468449
-87.037277
-57.779060
-140.212387
-55.040508
-58.644615
-61.368584
-56.655792
-57.176285
-53.729706
-65.341599
-73.471901
-83.378807
-62.929569
-68.857727
-46.527275
-61.949883
-159.288422
-106.971054
-67.134201
-143.950409
-54.632404
-151.037445
-59.156765
-143.475204
-53.726696
-104.727638
-93.932426
-106.706856
-67.121246
-69.393486
-78.377243
-63.023190
-124.951172
-117.325539
-61.478455
-57.517826
-167.316040
-87.604889
-84.065590
-73.268158
-144.801376
-80.023621
-67.374649
-86.299332
-157.171387
-63.669830
-114.854324
-128.178314
-91.137535
-113.653831
-104.301590
-100.492165
-121.831932
-46.896935
-87.165527
-60.853142
-126.492241
-151.147339
-78.734047
-59.915604
-63.877689
-84.901596
-71.039848
-65.800690
-139.300140
-145.982071
-143.998138
-119.909241
-113.844101
-59.229458
-56.893017
-171.536819
-89.846458
-53.608494
-55.129246
-53.790924
-72.929413
-58.578945
-163.559967
-54.366863
-127.218002
-118.888100
-71.543427
-152.582260
-50.350677
-119.102127
-61.506760
-56.899826
-68.787964
-76.844406
-145.643753
-63.739540
-179.155121
-56.344036
-74.742538
-100.649200
-95.866867
-53.059521
-65.783127
-118.760262
-97.841431
-151.557617
-91.250412
-97.870308
-155.739090
-92.714523
-171.528442
-73.843491
-120.234543
-60.583431
-91.066139
-72.091423
-66.208183
-77.320358
-77.536163
-143.228683
-47.358253
-64.245743
-106.597656
-103.267288
-71.549278
-58.850723
-97.348099
-83.947380
-55.444901
-75.510391
-110.211151
-125.233345
-65.721405
-151.242477
-102.053658
-68.362358
-102.056160
-77.238579
-72.250580
-138.186340
-153.768829
106.556602
-67.876793
-52.289589
-72.079758
-79.719810
-165.920273
-54.282635
-150.174896
-72.909821
-69.370865
-69.858742
-162.126419
-56.136902
-86.548355
-62.768642
-58.970928
-66.379303
-145.173996
-60.717701
-68.766029
-38.541267
-73.678307
-66.179909
-95.055344
-59.105846
-122.241226
-145.988205
-68.966858
-88.436943
-110.225365
-77.890488
-113.441246
-97.739792
-59.016151
-105.391685
-87.745934
-70.942978
-80.868546
-101.663414
-124.711327
-60.895271
-76.572601
-82.035088
-136.278931
-145.096588
-142.849869
-65.551529
-143.643417
-44.010334
-60.609844
-29.564041
-87.810448
-52.748699
-56.299564
-58.465931
-68.708939
-80.363907
-153.406189
-45.333534
-59.539440
-74.724052
-110.850418
-133.088364
-82.777969
-76.263596
-101.586655
-65.896996
-73.141953
-68.468193
-68.281387
-128.797226
-69.608894
-51.183315
-161.482498
-142.857742
-66.639694
-82.794830
-57.399002
-43.508385
-95.577713
-75.586647
-140.719604
-76.777390
-168.176407
-95.966530
-64.117569
-50.646652
-164.739807
-66.402809
-82.242989
-68.586510
-126.546432
-70.826454
-77.734497
-104.384193
-130.594055
-114.563873
-48.687531
-72.711731
-103.899269
-40.752422
-107.388336
-76.834801
-108.933189
-70.090431
-81.699959
-40.783703
-92.539520
-61.330750
-65.859077
-62.397396
-69.085670
-66.213898
-53.840942
-154.506851
-111.808044
-64.363907
-60.186646
-59.946354
-54.326012
-80.080833
-81.622749
-51.425644
-105.150246
-104.702011
-97.292061
-91.384262
-116.741722
-113.811966
-63.033291
-96.724548
-91.743156
-94.693565
-81.035805
-95.347969
-105.765846
-51.368965
-117.290527
-68.612724
-56.804096
-67.416176
-72.207680
-88.516953
-109.197777
-60.240627
-81.877037
-54.697456
-52.691429
-64.303291
-153.013382
-100.747025
-116.713242
-92.235573
-82.155052
-77.292610
-71.055656
-145.572983
-98.592155
-117.632790
-171.607910
-60.356766
-113.576370
-64.092987
-58.497829
-72.213730
-57.827690
-61.201962
-137.045776
-50.327755
-77.362587
-63.869873
-68.229897
-157.021072
-57.404030
-96.662041
-66.375046
-170.941299
-61.873150
-58.769390
-163.892487
-46.853474
-63.443665
-98.585648
-107.760269
-108.932762
-66.872177
-113.925735
-100.139389
-60.961239
-100.659737
-92.398544
-61.493870
-94.699127
-124.547630
-91.403717
-122.741158
-109.960251
-96.034813
-72.287224
-52.246132
-67.565788
-34.013958
-115.445572
-67.278915
-84.668396
-80.078331
-67.016731
-56.250790
-52.861855
-83.925865
-129.482025
-72.374893
-59.857235
-79.477867
-33.993950
-51.887802
-165.273697
-75.901459
-45.149818
-69.385963
-75.985443
-69.515411
-46.090160
-67.213875
-88.525795
-67.553574
-60.923168
-86.523849
-62.958645
-64.295311
-59.845665
-55.016655
-62.766941
-62.267361
-70.575615
-83.832176
-86.814651
-86.254189
-103.081245
-67.388397
-77.377548
-59.713970
-66.551422
-127.768639
-67.264336
47.706390
72.002800
-67.413864
-48.301620
-43.081688
-113.592422
-149.448135
-128.774521
-91.098557
-58.618858
-83.953438
-76.471382
-88.747131
-48.014885
-72.684402
-78.374069
-140.805603
-108.442146
-107.380707
-94.913109
-81.727554
-67.059708
-93.551132
-66.124947
-129.743088
-88.213425
-54.224052
-57.048962
-58.419426
-138.141312
-60.657772
-76.212585
-149.897293
-144.890427
75.522575
-88.252563
-56.351177
-61.492081
-58.349148
-75.522804
-92.541191
-147.977432
-49.981289
-73.921471
-100.787933
-62.659100
-102.042107
-118.320480
-130.179764
-125.967003
-78.454025
-124.091934
-159.344482
-54.508614
76.998848
79.721863
72.566528
59.220940
77.460991
85.617889
45.477779
78.327652
50.886639
57.539288
66.174423
70.176514
54.588734
54.041069
39.539242
50.082558
35.285778
49.996059
83.520058
58.313610
-156.041580
-69.676399
-145.611099
-67.350212
-151.050537
-70.193893
-50.947002
-43.093472
-88.732857
-90.214523
-98.657555
-84.970512
-138.581223
-65.667351
-119.478882
-54.435215
-86.602356
-76.326851
-159.177994
-83.500107
-67.258240
-162.774490
-49.805325
-109.539352
-47.084202
-67.615273
-35.026138
-134.597290
-39.451172
-69.755890
-66.351044
-70.921524
-66.742584
-101.921951
-80.561424
-94.250046
-59.854050
-90.888931
-74.199593
-77.879181
-77.520119
-55.774647
-53.207954
-72.973557
-111.902252
-104.350677
-101.189934
168.132019
-106.680473
-112.954987
-65.767105
-70.517494
-67.757622
-119.352852
-155.543198
-134.001999
-57.149460
-60.981270
-59.744972
-49.986828
-98.460007
-139.649521
-90.935852
-71.944977
-93.102043
-52.707275
-79.735901
-61.556133
-117.575706
-47.653778
-79.956467
-97.649620
-61.140228
-51.888702
-53.469292
-66.036247
-58.995098
-141.950851
-150.579727
-116.745346
-111.834999
-68.348999
-60.818913
-62.499348
-106.986313
-68.793098
-58.309471
-76.247566
-61.980747
60.142113
56.809254
70.962051
71.917084
-77.738419
-53.164455
-98.145760
-56.222363
-58.335590
-160.354767
-67.968712
-64.303055
-61.054039
-162.790649
-75.275330
-31.233084
-62.372719
-55.188038
-63.649403
-33.588654
-131.793839
-62.491745
-71.427895
-86.776993
-64.826759
-100.656044
-72.939026
-115.054588
-105.738243
-94.570549
-113.439651
-131.996979
-62.790813
-78.140762
-91.872398
-91.583778
-64.139961
-54.506531
-58.914074
-65.508499
-144.963867
-55.250351
-56.705688
-49.847878
-62.871876
-59.183601
-51.626591
-72.041176
-91.183006
-100.425705
-111.904007
-130.811005
-148.032806
-127.044052
-86.726402
-73.433815
-73.466484
-52.292854
-75.954979
-55.717979
-142.265732
-85.779434
-151.487152
-116.331573
-68.796974
-32.936234
-87.542755
-107.271820
-49.803501
-114.075363
-135.113571
-58.379139
-54.692867
-50.625072
-65.477486
-64.056526
-18.803816
-56.145912
-44.330906
-54.223274
-55.923481
-75.399590
-94.633743
-61.463741
-58.342587
-55.401062
-80.778419
-89.449318
-24.898314
-102.081230
-63.420979
-28.931652
-65.314545
-132.708099
-153.230118
-68.821213
-78.329857
-62.124489
-55.727753
-132.348068
-108.607353
-26.570793
-58.154865
-68.812462
-77.475296
-125.084404
-60.662785
-64.007614
-66.842125
-30.688604
-158.981674
-152.309616
-84.509621
-76.132095
-101.084045
-58.094498
-63.574463
-71.886276
-63.361710
-87.612495
-115.755974
-109.928764
-66.398354
-98.056770
-102.786316
-70.628426
-86.869247
-65.318909
-63.406269
-98.732651
-66.207108
-149.323715
-68.232574
-57.298904
-60.481712
-86.135208
-120.974831
-60.558266
-138.430038
-68.572189
-61.806599
-148.444427
-61.138878
-145.491959
-88.084679
-65.701973
-66.927658
-67.242287
-85.385132
-63.616596
-71.497520
-166.974350
60.931499
52.110046
-146.536133
-131.359833
-63.944008
-139.922836
-95.987854
-75.850677
-107.049835
-153.158752
-70.578773
-115.069504
-56.897991
-101.984261
-57.791080
-57.158783
-64.666130
-164.305267
-48.575188
-68.114807
-74.014641
-66.180580
-49.528076
-50.575695
-64.529266
-90.518921
-83.127426
-149.690247
-68.711319
-43.223606
-68.206459
-59.245754
-92.048950
-101.558647
-139.696426
-93.065567
-120.912346
-59.412807
-84.589302
-65.741745
-132.287567
-56.267536
-44.412708
-88.147827
-79.605362
-72.449959
-128.989487
-68.518394
-59.130611
-60.003510
-61.007507
-57.619160
-54.221840
-63.301003
-27.784876
-61.129234
-62.551464
-59.230885
-55.085739
-60.080982
-53.097027
-54.978317
-45.751244
-91.605202
-93.550301
-90.571304
-84.562721
-59.091248
-95.079208
-62.208321
-146.253723
-64.824287
-141.987610
-149.712982
-52.452984
-60.100636
-150.821518
-58.739563
-59.594681
-69.770035
-69.971725
-139.243820
-52.356995
-93.826302
-101.060684
-58.609051
-142.036713
-71.546593
-90.723564
-63.877388
-52.334534
-94.826561
-109.119919
-66.536720
-72.848183
-130.823242
-68.197472
-47.065804
-142.016724
-63.330441
-67.339081
-74.961121
-109.324165
-67.152657
-101.612305
-140.520752
-108.676704
-64.447708
-63.435650
-119.229485
-164.991974
-118.420296
-99.518700
-111.224274
-50.617584
-124.124664
-70.859100
-68.455513
-63.867626
-133.317398
-59.211246
-102.025810
-90.987366
-114.424538
-95.305351
-134.883057
-112.593063
-70.642227
-110.690994
-58.437359
-71.305214
-57.905632
-123.140953
-57.217667
-74.121063
-62.876873
-174.222519
-156.665451
-80.739952
-58.336254
-96.325058
-38.476688
-66.207672
-122.868469
-146.545349
-90.716019
-122.560181
-152.279144
-84.238121
-57.561470
-63.408630
-121.109818
-59.469940
-85.107414
-127.456909
-147.101440
-92.895554
-55.261963
160.545044
51.891094
63.335835
64.823029
-87.221146
-17.567596
-64.431877
-96.356041
-151.108856
-120.363525
-119.234306
-53.956772
-68.773102
-65.457359
-102.126282
170.913925
-80.939552
-91.447159
-116.720154
-57.212887
-91.246880
-93.291283
-76.558853
-75.515800
-135.241821
-142.084412
-105.483154
-131.392212
-98.563980
-58.728260
-111.685410
-55.901569
-96.929115
-90.258553
-83.258003
-117.063385
-97.731026
-18.922438
-70.871162
-109.022575
-111.690948
-59.125755
-86.237167
-73.936501
-133.381271
-152.576797
-107.741554
-60.622692
-31.887337
-33.742207
-146.661423
-73.382011
-63.408112
-135.141266
-74.238235
-80.859161
-72.680466
-59.792728
-160.511841
-121.836731
-160.061615
-44.268303
-135.301666
-87.804062
-39.201019
-66.867012
-61.763416
-82.301224
-103.796005
-85.626411
-123.168808
-149.988403
-53.510212
-106.722000
-92.250992
-125.227219
-62.695614
-147.762604
-49.432449
-61.003887
-67.668419
-63.466202
-69.023773
-61.465046
-124.372261
-54.718254
-104.499077
-126.550720
-157.638489
-66.712563
-86.037025
-63.436459
-122.128937
-118.012138
-139.469711
-69.299812
-58.516190
-67.565346
-66.635231
-133.594116
-144.337906
-68.136009
-62.461872
-63.371250
-63.296051
-99.958107
-85.328323
-108.976593
-68.276176
-111.183594
-114.220100
-110.721786
-63.462769
-110.030884
-80.927986
-59.924442
-55.994083
-53.006165
-59.478970
-74.794800
-160.795059
-73.245102
-53.005268
-152.699249
-56.727795
-62.888916
-145.217575
-122.214684
-126.208763
-50.033592
-148.610016
-71.150703
-106.653114
-68.010605
-55.870438
-146.018082
-111.403633
-76.403351
-62.182190
-128.742950
-98.972137
-61.130291
-74.775749
-91.102142
-60.641510
-126.641205
-73.090103
-71.086205
-70.876724
-78.628593
-110.578110
-58.315613
-61.341572
-139.119003
-87.031830
-99.404724
-49.304398
-114.042206
-67.453667
-153.702164
-137.997925
-29.005157
-151.017868
-59.453377
-93.444855
-79.682304
-92.232697
-109.328362
-105.470688
-38.658924
-65.164085
-75.819771
-56.953342
49.529716
72.404617
58.213486
-70.172302
-48.701027
-93.534782
-47.936401
-147.352737
-112.983849
-136.142792
-34.510014
-54.418621
-76.886879
-49.005848
-60.694984
-59.217190
-62.724903
-55.804516
-52.472118
-62.873760
-107.942368
-67.150208
-108.764854
-95.431885
-52.481609
-58.997410
-73.990509
-65.529106
-144.940964
-100.649452
-66.592995
-59.987812
-117.603485
-91.722893
-60.370544
-101.375114
-63.253838
-6.774102
-155.185822
-114.304848
-149.211777
-44.150002
-49.175255
92.165298
-36.605888
-132.133347
-69.066719
-97.338661
-52.912880
-58.374481
-83.108612
-73.438385
-53.774361
-133.641083
-60.769482
-63.467583
-66.645523
-67.972000
-92.806137
-74.378098
-71.190079
-77.573036
-62.374104
-77.531616
-31.391371
-60.956539
-115.880409
-73.976768
-158.053131
-82.412277
-44.868168
-72.113419
-108.365944
-131.035065
-62.839207
-57.702438
-91.339859
-72.861542
-55.908089
-80.244041
-107.457886
-64.746040
-79.173851
-70.278122
-64.364143
-90.529076
-125.935593
-140.439056
-36.773388
-91.838478
-63.854321
-94.742661
-176.654541
-63.534607
-63.965469
-66.575218
-53.287376
-57.472446
-56.782822
-73.947807
-54.864834
-108.054832
8.973144
-46.957691
-146.195633
-58.202499
-65.472900
-86.508415
-110.339867
-72.100296
-63.426170
-67.967026
-57.128136
-51.746567
-63.508667
-54.865662
-60.061100
-58.169350
-89.308868
-100.361893
-73.689117
-60.267250
-81.628143
-60.208427
-94.776970
-67.304764
80.757889
77.220886
51.471581
-39.560974
-69.464859
-67.218903
-69.776428
-164.389893
-64.154022
-58.547356
-110.828239
-50.486462
-62.902584
-83.051582
-55.523228
-57.600128
-97.585587
-49.670929
-121.200745
-76.192490
-79.589088
-64.791283
-94.239883
-136.739029
-73.126579
-46.327454
-136.097717
-94.656898
-65.541962
-52.039913
-57.499424
-51.934284
-134.245789
-35.253727
-64.520889
-55.626659
-76.105621
-87.938438
-123.738541
-97.597061
-147.271088
-57.918266
-47.676247
-140.410950
-60.789570
-160.524109
-111.359688
-63.332531
-59.038696
-53.733704
-100.829430
-104.258141
-65.938576
-111.760849
-60.670628
-165.008133
-77.230659
-102.843307
-54.519424
-180.000000
-82.591820
-142.253708
-49.124207
-47.612274
-67.649704
-40.980316
-89.698349
-146.680756
-43.469322
-129.817902
-53.610008
-38.765709
-155.682022
-69.395592
-50.823902
-62.589767
178.945557
-57.616974
-95.895226
-62.585007
-78.033028
-163.239334
-101.515717
-127.893700
-69.815292
-127.827515
-157.630981
-56.247646
-107.326660
-80.276428
-112.951996
-113.545197
-78.693787
-119.645004
-76.052010
-131.941437
-77.416702
-167.457626
-60.696255
-69.317261
-58.911873
-81.497704
-45.629047
-136.377701
-39.550667
-61.373646
-64.154579
-62.671082
-98.329163
-45.966064
60.699532
-60.627338
-55.537285
-62.896164
-132.546585
-48.559647
-133.819778
-113.048790
-116.324615
-79.841782
-77.795731
-72.491974
-89.846703
-64.344749
-132.716553
-156.612579
-75.818817
-33.633541
-69.705437
-58.912304
-56.856403
-45.079094
-54.934532
-58.648579
-58.680695
81.579620
41.438457
-120.384430
-76.213287
-106.516663
-83.489403
-63.885605
-93.114639
-41.174103
-58.078384
-61.560333
-130.291748
-143.377823
-76.604355
-155.223907
-73.840706
-60.765553
-55.435726
-104.058708
-91.082764
-50.692066
-56.208794
-92.106331
-103.688408
-55.177536
-99.608971
-59.762157
-109.639915
-109.079201
-116.075836
-118.613129
-81.738182
-40.645973
-135.814117
-102.962021
-98.853142
-113.133301
-55.752151
-131.833511
-73.170776
-110.969803
-99.251060
-92.692772
-96.714676
-85.740189
-74.069153
-88.918510
-61.302761
-69.343727
-71.597672
-80.658478
-50.307758
-65.835190
-56.463413
-138.828384
-75.626503
-54.752354
-116.061424
-54.416843
-136.640884
-62.654461
-68.091125
-59.193039
-64.127373
-72.084747
-69.779221
-28.814255
-70.719147
-72.376350
-81.303856
73.509117
76.573715
61.344986
75.713974
69.537781
53.995697
48.755810
56.514496
-97.562225
-45.647224
-60.005039
-86.725327
-74.784393
-158.317078
-109.480827
-86.679169
-87.130684
-105.733925
-96.309921
-148.764633
-108.213478
-110.389687
-63.081112
-159.277039
-106.546890
-74.224617
-138.942505
-114.954239
-163.245758
-83.497292
-99.556305
-78.149712
-96.483055
-158.002808
-67.689415
-59.245281
-168.186371
-151.444412
-123.203300
-71.598854
-148.832962
-79.058044
-77.912514
-74.881760
-59.811028
-112.534813
-101.704620
-112.002533
-115.797722
-121.306038
-86.852341
-112.401947
-73.807777
-140.660889
-73.745308
-62.506577
-58.655674
-61.013256
-71.704330
-83.804146
-56.218800
-96.272179
-37.757965
-54.546528
-134.322433
-74.551697
-150.584656
-129.559875
-77.468765
-40.622456
-89.114288
-114.349442
-61.481400
-70.620384
-72.158936
-68.913368
-34.731197
-64.258255
-67.646873
-83.185249
-69.175865
-102.939880
-133.133133
-75.015007
-117.161545
-74.077652
-166.442154
-67.746712
-68.167580
-75.895897
-159.520340
-64.714188
-48.524578
-62.090523
-65.995323
-109.787170
-52.612255
-60.836937
-59.653469
-48.581875
-61.476345
-70.729378
-72.832527
-54.326099
-57.298756
-85.276108
-78.197327
-92.847328
-91.718277
-125.496521
-89.561188
-156.048035
-128.701141
-98.795334
-61.063389
-144.652710
-122.110664
-58.092209
-40.531948
-81.764412
-52.347973
-106.710228
-57.767906
-70.062729
-103.378624
-60.124828
-64.878708
-118.474815
-73.489502
-62.216175
-60.688824
47.425591
82.037117
-116.101105
-102.429756
-68.039047
-57.688335
-79.491158
-129.803619
-37.248756
-81.689507
-89.761841
-160.466660
-54.681808
-76.663353
-73.307724
-45.352665
-60.008549
-134.547470
-82.273911
-110.203285
-92.098282
-92.794113
-109.000534
-77.436119
-64.360931
-88.359581
-55.569443
-136.568939
176.940002
-67.570755
-60.573078
-53.941925
-56.797337
-50.631149
-66.734138
-74.520660
-86.326187
-57.778618
-91.623222
-87.739899
-123.878044
-59.732616
-146.920197
-139.429413
-73.084053
-97.152679
-60.248032
-69.959396
-149.710632
-64.785622
-90.890480
-77.394012
-66.707611
-58.377754
-66.743187
-127.903931
-49.540611
-92.075851
-149.246384
-125.494705
-133.091370
-59.373211
-62.826954
-75.775452
-126.229118
-160.229065
-87.031281
-104.455986
-107.130180
-65.586998
-135.654510
-55.725769
-64.526993
-73.042137
-91.899780
-161.207260
-68.605965
-59.840412
-55.283360
-55.151772
-65.710274
-51.975258
-82.491272
-62.729561
-74.084404
-93.943336
-48.756668
-159.876678
-71.660622
-83.464981
-78.414345
-138.917740
-166.384018
-74.746666
-67.156860
-140.356506
-67.213264
-63.236755
-83.510826
-62.746685
-59.991699
-70.505180
-114.315407
-52.842617
-70.764389
-97.899025
-51.737598
-54.873192
-153.299789
-89.041412
-92.122620
-93.280876
-56.058903
-96.848907
-103.353432
-88.530342
-79.803993
-73.853943
-78.399536
-61.344589
-69.522957
-127.365387
-54.053219
-66.722069
-92.468842
-110.049515
-60.785995
-50.467789
-101.091042
-88.347145
-88.247063
-69.067482
-67.435181
-86.471657
-61.555336
-61.170589
-73.796013
93.647583
54.345219
-66.846832
-56.628582
-106.421654
-71.167030
-66.145119
-105.886101
-86.004944
-64.954826
-130.902390
-95.484894
-66.669998
-56.810448
-61.746094
-79.884865
-65.772072
-53.602085
-73.752357
-55.188660
-155.244232
-48.829262
-83.359596
-84.066322
-72.417992
-52.785294
-61.505268
-100.047829
-59.682320
-75.879280
-65.087959
78.468567
75.117661
87.303757
51.672134
67.854362
58.735573
37.477718
67.343788
54.987183
57.836330
30.926250
72.412216
83.942375
26.062338
-64.893036
-91.964973
-65.213181
-118.753075
-71.039780
-69.939423
-66.384514
-75.738708
-67.934822
-64.285561
-146.269333
-104.030991
-68.987671
-70.335915
-63.647633
-136.749710
-63.651363
-85.041382
-124.289558
-105.422699
-72.480652
-149.836441
-60.537567
-53.026802
-69.294113
-138.538757
-53.998360
-167.156052
-97.158669
-62.034931
-125.165802
-67.849831
-72.708786
-102.797737
-98.881882
-87.702614
-150.631531
-95.580299
-160.090469
-133.451874
-83.795006
-106.893890
-61.756313
-93.522301
-69.173332
-52.551582
-122.989342
-69.354546
-51.817318
-80.597298
-50.766251
-54.585007
-71.558556
-72.721725
-98.617302
-152.298874
72.136261
-85.694473
-64.704338
-120.371315
-148.070847
-110.702209
-45.462826
-71.092270
-59.157059
-120.755142
-74.520721
-94.729614
-46.790169
-58.801067
-73.385178
-111.636345
-61.048351
-99.815857
-154.186020
-69.157135
-82.489082
-62.513878
-157.942932
-89.732437
-160.179947
-69.073830
-74.472954
-93.266197
-165.066223
-165.731949
-49.540703
-31.483080
-51.076031
-58.329041
-57.746494
-130.296555
-172.213425
-106.639786
-76.067299
-88.907410
-67.407135
-54.940910
-62.306602
-76.330437
-74.073090
-55.458984
-152.625275
-56.641159
-81.507774
-86.653122
-56.372723
-160.158340
-154.813248
-70.499794
-74.798470
-38.218258
-44.289856
-63.351639
-64.030846
-47.891068
-59.868977
-136.999084
-62.254234
-123.280998
-95.665550
-111.424019
-65.555847
-68.297455
-151.710358
-148.108795
-52.830372
-34.085899
-142.290878
-64.873940
-80.638565
-106.056396
-88.568810
-115.055580
-71.861656
-165.939819
-128.313644
-84.074081
-110.330276
-89.848282
-97.585091
-104.279312
-125.352104
-109.677574
-56.350246
-68.819366
-58.460762
-74.927505
-100.853539
-92.759956
-124.717033
-113.140030
-90.978111
-39.255699
-149.533173
-54.256340
-53.692211
-109.759056
-142.617508
-33.878185
-58.686329
-91.954132
-57.582760
-63.216431
-154.898315
-60.364948
-71.599525
-63.579037
-62.335991
-60.928440
-151.352570
-65.239182
-59.092636
-46.316284
-84.883469
-146.891800
-88.805008
-146.570709
-114.665565
-69.573593
-62.161930
-63.059772
-79.992561
-61.775002
-148.961807
-96.176003
-131.186890
-91.066917
-87.125504
-106.450935
-84.949905
-90.652756
-61.314182
-94.336349
-155.799286
-75.003113
-71.559845
-148.085083
-132.146591
-68.093185
-70.610336
-115.522095
-87.175529
-64.539070
-66.259003
-74.658989
-113.571533
-86.964546
-84.819946
-39.840336
-143.166809
-129.584351
-110.733879
-66.319115
-67.387833
-41.129581
-63.513187
-83.393387
-43.933559
-75.333473
-86.993156
-48.164776
-70.326080
-139.734558
-58.186050
-67.646255
-49.880058
-66.546417
-47.339153
-89.995445
-62.429264
-140.234619
-80.773346
-61.407448
-68.477928
-143.051224
-50.479008
-141.593964
-157.178543
-145.382309
-78.904373
-62.319126
-58.522800
-122.311783
-82.341179
-37.572170
-137.054138
-92.020340
-73.672943
-44.639771
-119.104233
-32.374519
-81.626381
-100.393257
-19.291664
-123.794426
-83.657410
-65.862175
-61.992802
-152.554886
-61.164532
-61.068382
-72.477287
-60.131931
-110.091248
-60.647064
-175.177261
-127.868500
-51.291409
-89.625305
-55.637829
-46.801323
-105.487114
-89.559067
-67.589485
-100.312088
-51.889084
-44.040424
-63.816463
-62.980667
-40.531158
-100.850266
-61.413464
-161.030334
-37.519917
-58.525963
-112.541397
-97.656708
-118.138794
-107.004074
-104.174606
-67.717865
-63.345711
-97.288994
-86.766647
-64.738274
-108.692986
-67.581573
28.333065
70.862854
-77.593781
-59.832134
-56.979797
-63.874950
-43.074596
-80.160561
-54.740604
-52.917854
-147.124252
-164.803711
-155.961624
-55.613049
-110.072601
-68.664078
-56.888943
-59.139244
-70.275093
-59.301502
-74.833015
-75.104309
-103.622963
-63.612732
-89.871246
-48.950836
-124.144730
-148.923462
-165.731857
-88.220207
-93.078835
-129.321625
-159.580719
-83.386162
-113.390343
-18.866194
-73.479431
-86.210236
-85.984245
-62.558842
-139.642639
-65.247047
-62.285599
-66.046181
-59.355469
-135.293930
-92.821709
-157.051880
-57.986008
-88.024132
-104.087204
-136.562469
-41.680969
-54.271465
-58.241169
-118.104141
-84.902916
-59.981495
-68.348236
-57.170059
-79.582947
-43.790089
-61.083275
-59.502563
-73.826729
-87.400940
-74.286186
-101.237724
-65.141533
-56.125549
-78.202606
-119.625893
-108.322273
-116.962868
-144.958542
-104.054344
-155.542831
-78.783386
-79.962219
-53.527267
-67.442924
-110.183853
-132.509979
-90.911842
-69.735573
-95.408218
-107.457832
-72.822975
-55.149570
-93.794678
-45.726856
-103.471024
-46.612537
-79.738205
-61.826420
-48.938667
-55.316765
-135.407913
-72.775307
-57.810375
-132.114838
-118.279060
-50.846825
-51.305664
-125.185204
-76.210419
-53.900368
-81.119278
-60.994175
-54.742435
-134.524612
-62.611889
-140.041748
-58.804394
-61.926727
-78.865891
-84.903809
-52.890751
-30.937910
-92.584221
-134.778564
-84.636391
-74.464111
-75.570961
-68.396912
-163.198044
-145.687881
-66.737740
-78.432838
-41.199177
-62.576187
-59.464790
-51.159172
-115.687767
-152.845947
-53.939590
-141.102936
-82.649147
-67.998955
-60.723335
-115.238358
-143.463150
-84.795685
-68.168533
-51.395454
-132.240967
-69.549431
-54.264641
-131.289307
-101.683533
-53.617680
-78.192993
-151.713684
-110.586655
-115.711632
-50.462502
-61.661400
-40.810673
-68.415184
-45.791790
-72.923973
-106.973297
-57.943470
-53.617352
-81.973358
-57.874165
-134.306671
-67.573624
-134.769226
-87.598259
-89.620659
-88.452530
-45.778915
-56.471577
-58.071003
-61.322063
-36.356213
-48.836334
-108.128128
-100.039955
-88.337029
-69.865631
-96.093536
-50.435040
63.972340
47.177734
77.523750
85.931442
-43.564728
-77.198494
-69.172310
-53.295177
-76.362320
-59.056202
-54.421661
-68.519920
-73.415581
-72.062416
-128.538803
-56.989944
-65.766197
-60.949116
-93.323158
-146.835327
-65.507851
-67.912354
-62.423328
-95.505737
-155.912201
-41.076710
-95.868095
-87.818275
-71.403999
-77.515755
-115.475800
-153.956467
-86.630821
-67.553978
-120.286797
-109.870895
-68.267555
-66.451088
-76.673141
-57.273010
-62.592800
-68.564613
-57.638290
-56.082600
-112.175911
-65.625038
-42.736313
-149.353241
-54.978184
-92.362556
-122.976631
-129.754593
-109.655266
-104.425667
-68.896629
-78.800446
-59.614449
-111.550301
-78.714577
-60.010830
-131.295822
-78.290085
-87.683296
-80.664330
-102.699036
-119.543793
-84.316895
-58.194870
-118.514297
-110.320000
-115.233467
-97.928665
-107.472557
-77.189621
-83.506393
-87.062439
-60.740246
-78.354065
-135.290497
-68.885872
-55.296654
-58.473122
-152.235733
-81.102821
-75.119553
-81.007286
-67.800049
-75.719666
-70.852966
-81.626892
-29.108503
-65.030350
42.467892
59.996685
54.012901
59.730377
47.594574
69.596344
-68.010246
-89.981956
-147.523834
-128.516129
-61.480389
-59.360542
-70.505852
-151.094147
-40.565903
-141.923767
-72.628670
-149.624466
-88.163857
-42.037170
-55.887203
-90.245224
-112.586975
-102.641479
-155.703995
-52.272667
-70.448860
-65.250122
-118.103935
-72.376366
-136.150589
-119.227432
-63.771137
-60.663013
-72.545120
-149.189758
-124.548248
-70.204369
-94.371078
-72.235138
-88.338890
-61.101723
-87.492203
-42.839359
-119.880676
-76.734749
-60.022327
-99.389694
-56.820339
-65.560448
-112.528580
-100.806580
-120.032097
-152.648880
-64.902847
-115.297142
-90.832787
-26.744829
-103.496254
-36.357018
-80.009750
-59.432812
-98.410507
-78.077721
-79.553322
-57.778587
-64.504791
-42.808262
-72.073174
-97.109230
-135.591049
-61.738201
-133.947128
-63.046139
-55.014111
-106.568954
-61.709023
-58.537170
-62.809124
-93.057182
-62.929581
-65.433922
-66.620155
-92.467117
-127.730812
-62.905678
-74.392151
-85.386009
-90.970238
-68.951843
-162.685364
-112.121712
-72.162926
-81.707123
-120.508926
-62.062046
-68.740936
-66.791901
-88.448669
-122.603271
-145.479340
-62.670437
-71.343109
-70.587936
-119.860672
-88.459694
-41.241829
-53.990707
-61.294277
-119.040352
-73.978294
-149.108597
-61.269497
-75.901390
-99.055763
-76.592972
-139.007263
-91.970200
-77.145485
-120.637718
-76.257591
-70.298027
-123.229309
-57.484276
-102.799393
-41.152103
-56.024059
-64.336273
-79.659615
-88.579880
-127.194916
-58.674026
-95.583763
-70.823280
-111.880081
-59.067924
-75.221550
-77.438347
-86.537628
-48.970886
-70.985718
-73.255020
-159.595627
171.932800
-60.096249
-70.674789
-32.006069
-56.729801
-100.758759
-73.780708
-50.326527
-55.452137
-46.979095
-71.627945
-143.323639
-113.337288
-59.738777
-46.149227
-80.117447
-139.551193
-67.584007
-52.798668
-77.143417
-86.203514
-71.175629
-45.672066
-151.970093
-68.413933
-89.634773
-47.117329
-42.287807
-146.248337
-82.336342
-65.255135
-84.106499
-60.036102
-82.550980
-63.292278
-99.691582
-59.680515
-95.521301
-76.513023
-152.742844
-97.970131
-67.927139
-127.298637
-171.782928
-117.925247
-160.087830
-109.207550
-128.910995
-142.133408
-99.754723
-100.336296
-52.471256
-137.300476
-65.788620
-126.229256
-76.152855
-79.731491
-72.713234
-76.598572
-157.736755
-36.624710
-113.554482
-69.056580
-65.308220
-99.940971
-125.625137
-84.674416
-57.721031
-66.474304
-78.695404
-61.090084
-74.700302
-47.648781
-36.527138
-61.835098
-60.854290
-158.806549
-58.258171
-71.472923
-122.884171
-89.521423
-124.301865
-53.838886
-86.122498
-63.584576
-101.906677
-80.661423
-156.913284
-92.196945
-92.578178
-66.073044
-71.955002
-50.406624
-75.894257
-58.089909
-90.586189
-68.528793
-95.727463
-39.900627
-60.498615
-103.652267
-79.167107
-146.567154
-50.895973
-64.398117
-85.608574
-41.668377
-74.636444
-50.658730
-122.369621
-123.717339
-89.441406
-61.169510
-74.281380
-79.600212
-72.805702
-61.870594
-89.235962
-60.808052
-149.325119
-124.483910
-49.176712
-79.326645
-153.873657
-109.855621
-166.771286
-112.661751
-105.491394
-60.808010
-147.972992
-59.910065
-135.329575
-143.324005
-65.986588
-69.208511
-155.361557
-41.256912
-43.112038
-82.567261
-60.736752
-124.603928
-82.212097
-51.777454
-27.214449
-111.949219
-63.772018
-56.991604
-64.798157
-49.801956
-95.012650
-53.789303
-77.376297
-80.851288
-111.768791
-97.527390
-55.531467
-89.208710
-169.210342
-85.367767
-147.999176
-98.997932
-37.641514
-61.417828
-65.516510
-63.730175
-165.097809
-155.191559
-45.118477
-111.065048
-44.679173
-92.106445
-131.668198
-65.591393
-91.763840
-95.895805
-100.462875
-143.424530
-64.602272
-136.937607
-153.451584
-74.665306
-122.789543
-118.546120
-89.626373
-57.219830
-54.449383
-176.639877
-100.239799
-104.790779
-53.959915
-149.158951
-135.124054
-60.825809
-51.901951
-105.255081
-92.709541
-61.125778
-140.230591
-66.172127
-60.142666
-58.535736
-121.767349
-81.065735
-105.565125
-61.402550
-82.758835
-60.836067
-62.425076
-115.446800
-67.686287
-119.908310
-69.223694
-116.966370
-104.164406
-84.943230
-110.064735
-97.431091
-87.099739
-113.740700
-82.349991
-53.378891
-80.498268
-114.048347
-63.242138
-63.559502
-24.379650
-55.845528
-70.698227
-59.482285
-50.622944
-65.176979
-75.125038
-145.240280
-109.980713
-159.754227
-70.194466
-155.320969
-70.270905
-66.130493
-105.559982
-146.923050
-59.345161
-132.768082
-70.879082
-60.060768
-147.662842
-43.301514
-50.914398
-29.088045
-67.853928
-70.177017
-71.505836
-66.925301
-61.591938
-157.961197
-145.833206
-167.637253
-70.193726
-79.556244
-78.041695
-59.787518
-92.175415
-53.463554
-71.305382
-56.290020
-57.350922
-65.958549
-54.093700
-49.141285
-75.767883
-66.703079
-69.079361
-122.136230
-70.569473
-68.480156
-69.776703
-118.810028
-127.161324
-54.691059
-152.500641
-97.577454
-72.416451
-79.108078
-121.977295
-115.863686
-81.106674
-99.323357
-64.514984
-96.512009
-96.586761
-108.922905
-65.069389
153.568359
-86.289665
-60.961266
-105.844383
-95.634125
-106.466476
-81.665955
-102.843697
-103.415672
-84.767250
-92.228668
-52.362736
-57.287224
-67.363220
-101.193222
-133.472519
-62.234474
-59.910961
-36.871059
-63.465057
-162.395020
-144.609329
-74.456474
-54.631245
-88.182358
-49.913857
-75.626579
-58.163750
-82.946266
-35.512081
-104.048080
-76.782547
-90.392609
-95.599503
-79.959343
-90.553177
58.509937
81.258629
-56.725899
-53.291779
-92.637199
-71.147919
-64.184631
-56.009048
-68.075279
-164.057343
-67.306786
-68.521255
-72.679077
-76.084991
-156.869629
-139.028854
-124.965561
-60.025726
-69.430367
-48.278210
-62.064812
-63.574085
-70.211708
-111.768188
-73.168419
-59.212360
-59.503876
-55.835293
-36.473404
-105.852562
-146.931839
-135.237625
-76.906792
-52.927082
-85.637688
-79.606575
-52.647442
-120.940323
-103.553368
-84.297180
-71.720886
-158.444443
-86.387993
-152.616989
-75.110825
-157.316193
-58.226765
-69.212311
-78.718811
-96.783661
-142.775970
-57.574039
-68.358513
-57.867790
-99.125816
-115.384659
-99.869507
-95.131866
-55.199932
-117.265762
-57.830471
-61.573860
-51.288647
-58.633682
-91.900345
-65.443817
-61.470783
-65.209412
-76.055229
-166.397842
-153.326355
-145.380295
-68.143837
-50.798363
-96.220390
-57.953686
-63.590832
-51.985783
-52.329437
-61.154835
-104.566116
-109.784081
-73.046188
-91.183113
-63.701031
-136.341476
-111.153328
-102.510872
-67.148819
-75.740158
-61.904488
-101.651825
-160.088974
-119.641685
-171.782288
-75.599083
-115.059204
-71.251366
-154.335266
-132.037674
-65.847572
-74.763443
-72.546661
-79.433884
-68.200066
-70.226547
-51.711784
-157.826248
-79.256035
68.156799
-83.524933
-65.464706
-123.962669
-56.774136
-139.406006
-81.958000
-151.026184
-51.891083
-65.793846
-62.676994
-56.967121
-114.390533
-74.942375
-96.003708
-97.038010
-56.308754
-57.448143
-68.676071
-69.465805
-54.272720
-115.311920
-92.724915
-115.884506
-127.853706
-47.794273
-148.100098
-114.157425
-79.402130
-82.673859
-47.589466
-106.466713
-75.445312
-141.626831
-87.825096
-159.963348
-71.105751
-76.509262
-173.329803
-62.934536
-115.142723
-51.945442
-56.341488
-69.880928
-84.355606
-117.222900
-52.263618
-68.754089
-81.831352
-76.286232
-74.109055
-158.537003
-105.249542
-117.223801
-71.239822
-54.450886
-62.837204
-80.652634
-75.387871
-95.868744
-83.820854
-88.236588
-154.478592
-59.535339
-100.047249
-68.928444
-47.104256
-117.170059
-64.353706
-144.703430
-121.833809
-74.668060
-84.630760
-64.340477
-56.867165
-52.394535
-83.803780
-112.339615
-81.045723
-62.966282
-63.275524
-61.260906
-155.420990
-64.398186
-89.915749
-54.685204
-145.029938
-148.913391
-61.190521
-74.544586
-69.922577
-117.160561
-153.633987
-90.810036
-63.070755
-65.880348
-67.248352
-72.562897
-72.549919
-66.433548
-110.291565
-121.511887
-164.695908
-103.344414
-48.219055
-57.189575
-95.483345
-89.280617
-50.698864
-68.291862
-56.471855
-98.729980
-62.978699
-77.489532
-57.455936
-133.602737
-63.327366
-138.410095
-39.563408
-67.617798
-67.061325
-63.958408
-59.119007
-163.303986
-128.540573
-68.532875
-79.782974
-32.021290
-125.397469
-118.396759
-154.373901
-49.226665
-84.624390
-75.840004
-92.511337
-77.765388
-151.466904
-67.487770
-68.074112
-103.986359
-80.025986
-68.725418
-52.827877
-51.789078
-59.886829
-72.885437
-59.353493
-147.623230
-90.789452
-66.135048
-131.231171
-70.332817
-67.480232
-85.708359
-125.008659
-126.262299
-62.995090
-52.155384
-132.407471
-62.073650
-89.402763
-72.407822
-84.359650
-94.358582
-79.838699
-73.295471
-114.942871
-55.101967
-52.692039
-140.267029
-55.070038
-132.949326
-75.154312
-142.326691
-58.735615
-65.690453
-64.335602
-81.080521
-168.015701
-87.973625
-65.474159
-55.276859
-67.508743
-123.464020
-121.507553
-151.264404
-53.245903
-85.176414
-87.962593
-88.429436
-124.306992
-66.521515
-89.093018
-65.678108
-57.415352
-64.815346
-124.043785
-51.410339
-78.318398
-62.566490
-74.079399
-60.569717
-68.743958
-71.533257
-59.107052
-70.370148
-72.596489
-55.364414
-166.166763
-59.773891
-137.908066
-146.108856
-65.619812
-59.452709
-59.210373
-75.699867
-50.348587
-52.490978
-61.673519
-135.478958
-77.304924
-72.649162
-152.527374
-158.687119
-57.340916
-59.404858
-79.281502
-71.134972
172.130127
-44.779175
-86.173531
-69.399544
-112.211243
-56.822361
-92.012772
-132.507172
-123.316353
-113.076073
-117.833763
-116.436401
-105.618187
-145.088654
-38.138126
-124.464127
-118.133904
-95.306015
-64.621223
-97.962875
-95.558014
-67.561638
-124.779091
-98.630844
-146.765915
-109.613533
-67.608269
-90.728188
-133.686218
-97.810059
-57.514122
-142.916855
-102.359314
-116.783470
-94.939476
-94.671112
-99.541573
-66.581856
-51.947918
-78.955879
-58.444855
-88.549110
-140.971100
-70.024063
-68.905373
-62.383030
-124.579666
-146.900223
-130.027084
-50.555000
-59.420254
-73.957680
-71.900833
-72.633499
-78.824097
-132.719254
-121.177780
-148.020950
-83.563957
-61.478310
-105.101387
-53.422016
-55.390865
-125.385406
-137.913071
-149.940369
-116.308678
-143.422791
-74.883728
-51.951134
-79.374283
-105.013321
-131.663040
-57.226971
-58.673542
-66.669022
-78.896294
-140.026062
-81.836594
-55.477875
-104.114624
-55.843929
-57.643726
-71.804733
-56.364906
-31.482420
-136.508148
-72.388649
-158.465439
-98.727798
-92.153862
-101.685944
-91.810112
-62.130875
-97.477722
-57.539703
-27.206196
-60.901325
-103.772728
-74.301010
-98.215782
-117.021477
-110.953613
-61.858669
-143.600571
-144.816055
-89.474350
-105.030136
-165.684036
-59.879520
-77.926598
-115.681023
-91.567902
-60.054737
-149.945023
-111.542587
-96.958824
-93.392792
-147.377945
-117.656830
-103.568848
-109.203331
-91.049957
-79.142815
-111.427246
-100.388702
-55.559452
-63.391815
-57.217854
-83.075050
-106.917320
-103.821114
-112.915154
-75.259926
-148.637344
-53.986813
-74.812004
-134.126038
-78.860031
-101.061790
-100.652946
-71.957863
-51.084164
-114.042137
-45.476456
-75.170311
-87.547287
-62.297340
-84.819748
-136.011276
-60.155071
-68.962036
-63.721153
-58.520100
-58.836365
-63.872437
-84.053360
-152.709259
-85.062752
-109.843842
-124.158554
-147.249008
-54.951553
-66.067398
-111.048775
-108.618416
88.736221
60.103996
44.826752
92.772881
48.237118
64.031380
-75.595970
-146.309525
-77.698807
-156.212677
-65.385605
-81.896805
-49.261227
-65.084633
-72.004997
-71.187721
-148.622330
-133.263077
-69.538101
-70.569962
-63.996582
-81.736023
-89.038803
-78.224754
-147.592896
-70.026024
-65.160751
-89.783669
-142.176712
-60.401791
-49.016068
-92.404518
-41.148407
-116.136429
-90.069458
-110.683624
-123.341095
-65.921379
-54.425247
-70.732658
-115.095634
-108.104729
-59.894409
-100.767189
-92.295486
-96.056007
-162.191833
-120.792870
-84.543724
-98.035698
-66.653542
-79.070969
-52.715206
-111.330261
-67.644562
-120.625259
-87.192947
-144.324448
-57.745491
-108.860855
-48.164883
-126.550735
-55.320324
-60.319721
-75.835884
-88.821793
-90.448952
-61.547016
-174.201187
-120.567451
-114.505005
-141.645142
-79.883682
-78.147934
-87.396690
-116.882767
-165.737381
-79.725922
-88.730377
-60.839481
-33.399757
-56.994339
-88.765999
-68.606644
-82.037315
-49.080139
-130.093079
-132.966522
-49.020271
-24.243467
-72.084389
-70.103386
-157.001007
-56.929558
-100.447014
-54.400333
-85.781219
-91.038391
-100.408142
-104.515533
-58.215107
-157.725906
-63.516273
-86.946754
-82.625328
-73.987724
-107.943138
-75.945740
-144.477478
-58.708008
-122.642624
-144.851578
-121.976601
-111.444038
-67.701225
-87.775169
-122.014343
-61.661079
-81.571678
-35.712372
-63.498489
-85.415817
-59.981140
-76.390045
-61.225292
-147.345993
-69.700096
-128.805313
-110.547012
-61.095795
-59.843006
-62.031063
-163.051163
-84.307114
-118.339508
-61.651123
-115.910255
-63.601257
-108.811882
-70.009010
-77.506187
-128.951614
-59.376122
-83.943481
-145.572586
-71.922295
-66.510422
-66.187698
-55.425480
-79.827507
-151.905396
-43.912178
-78.228699
-109.038757
-63.413685
-80.378922
-110.417564
-74.069778
-65.295662
-76.093292
-57.848892
-62.382587
-50.999840
-123.877129
-130.578583
-70.132553
-57.435535
-43.442673
-55.770397
-69.985992
-63.144318
-58.821198
-124.879333
-67.423958
-138.290375
-96.820198
-65.716118
-63.680939
-57.005409
-68.413292
-132.479858
-96.291489
-58.393204
-66.650742
-97.312462
-69.266533
-144.021332
-59.051155
-80.490952
-126.896713
-59.739452
-57.558655
-82.762535
-104.131767
-62.980583
-47.597054
-138.378540
-69.365089
-150.110001
-61.573536
-57.790386
-64.623070
-45.765720
-111.258369
-69.744125
-133.645966
-49.647457
-144.476044
-71.442558
-77.251160
-173.099869
-58.251759
-60.717003
-55.279446
-65.089500
-74.354889
-128.258331
-88.971184
-151.048553
-50.961468
-15.692884
-62.045467
-79.035637
-63.046017
-66.605774
-55.952866
-65.195206
-82.355270
-69.230263
-68.662178
-88.832115
-85.322510
-79.881226
-76.849152
-101.977242
-61.790821
-114.537544
-101.072998
-110.224861
-131.360275
-85.449936
-170.140488
-58.701969
-151.936356
-85.771690
-131.836929
-69.771500
-131.212982
-50.006195
-142.549805
-137.067474
-68.935562
-116.098282
-135.681396
-61.894516
-99.422043
-159.626511
-67.742226
-93.527023
-62.827381
-145.744919
-131.905350
-91.668228
-148.252548
-95.432449
-55.255836
-87.404922
-71.763306
-68.809387
-40.991390
-46.756317
-61.907116
-78.294907
-75.926430
-62.303410
-57.874599
-53.453148
-85.948692
-62.537865
-77.902016
-36.433414
-65.818565
-134.200974
-139.446945
-71.092888
-44.045120
-113.417679
-112.442223
-144.095001
-89.965141
-135.092300
-95.313362
-136.361526
-42.741211
-59.256203
-78.769379
-54.305149
-137.401978
-61.613972
-86.290504
-57.212391
-92.524811
-49.044758
-61.430622
-57.235821
-120.617226
-89.798347
-98.019371
-59.186825
-96.107697
-76.172226
-118.792091
-103.861580
-75.303810
-57.594849
-69.776245
-72.986015
-59.905312
-82.802513
-63.976528
-68.131287
-69.229820
-53.456333
-61.742859
-67.737030
-67.593460
-94.867416
-59.943970
-55.643223
-107.889732
-62.560677
-158.677963
-80.574623
-62.523109
-55.268276
-64.331352
-157.645294
-80.865845
-57.972027
-168.851898
-56.061489
-65.711891
-56.023880
-63.417683
-147.041916
-57.208321
-91.446762
-112.250648
-86.073357
-70.577072
-102.657974
-118.339279
-127.144386
-128.827606
-61.845413
-66.492226
-54.692841
-67.787834
-148.738449
-67.449524
-76.201828
-107.049721
-158.058243
-61.969990
-87.834190
-62.081963
-66.580124
-63.872463
-65.668053
-81.967888
-64.937057
-76.252228
-84.223495
-55.624477
-50.174747
-72.692856
-62.424919
-69.618927
-149.135132
-70.107765
-54.673828
-103.233246
-62.663227
-64.156097
-67.078735
-145.292343
-69.767204
-70.717972
-76.529457
-69.242561
-90.707199
-73.611336
-60.990623
-145.503922
-65.657379
-117.251801
-103.310249
-115.739571
-107.347000
-122.738571
-91.812309
-88.289795
-94.302673
-110.817055
-152.692673
-61.623234
-57.656376
-55.671013
-60.188900
-130.835129
-58.977299
-145.018616
-136.018341
-89.389008
-83.301628
-89.592232
-74.642738
-72.823364
-141.311600
-36.610603
-69.862892
-62.324345
-156.940704
-98.662811
-70.404205
-133.654602
-74.369080
-58.954330
-165.461182
-45.639534
-49.429073
-86.218925
-166.864822
-73.838600
-73.080315
-107.209457
-148.677277
-71.097099
-57.107094
-55.710091
-24.486643
-76.683495
-118.132530
-126.271858
-99.236702
-132.553497
-148.712479
-78.780014
-149.972260
-67.472893
-157.950851
-75.755295
-136.132919
-62.123444
-55.881264
-54.307449
-91.417412
-49.070457
-76.521103
-63.424763
-99.449547
-91.718018
-77.775063
-113.330429
-120.587364
-91.040421
-73.466827
-94.544342
-67.584091
-85.538452
-87.817261
-55.964794
-149.396454
-76.905609
-123.441582
-86.681198
-59.382664
-66.802086
-101.200539
-146.609726
-65.784767
-75.264328
-137.059036
-71.261009
-64.270309
-53.215137
-114.582794
-168.489960
-61.602219
-63.283173
-63.142868
-60.545879
-78.105835
-71.475655
-62.624813
-99.994843
-67.683563
-136.344971
-135.991302
-128.441940
-74.922501
-63.050976
-58.801525
-70.487701
-117.640587
-85.247795
-105.879158
-101.779701
-86.771332
-114.162033
-60.726662
-51.716606
-62.671024
-83.165749
-42.494400
-124.897545
-77.193680
-43.713223
-50.269394
-63.707905
-66.647728
-64.442863
-82.279572
-128.380402
-100.951302
-94.112160
-67.750504
-104.118515
-86.179657
-72.634346
-150.529434
-77.386223
168.481628
-35.766205
-80.032059
-58.679874
-113.754555
-54.895103
-56.158478
-69.287537
-80.752464
-120.950455
-65.059608
-57.991959
-93.558304
-139.649185
-70.831337
-54.413876
-60.205688
-53.803928
-107.993988
-57.260136
-153.391098
-109.877007
-41.428043
-53.861359
-64.237396
-61.369541
-38.761070
-58.894505
-127.666145
-69.150688
-115.571274
-90.513794
-63.732697
-59.185265
-92.362785
-136.035553
-115.829582
-57.296425
-72.291718
-124.657936
-50.575424
-126.078316
-86.183350
-66.757278
-153.149475
-70.498474
-41.105824
-75.428162
-58.318638
-46.083488
-87.658585
-41.543427
-109.513947
-96.039391
-113.461349
-82.324509
-55.387478
-49.648930
-60.114922
-113.105629
-117.582466
-84.072357
-89.358261
-93.894844
-71.477211
-94.192337
-97.784302
-80.954689
-48.067142
-59.402821
-46.128513
-69.379776
-68.982880
-64.301872
-79.395996
-36.687496
-80.644791
-112.827805
-110.665192
-62.632027
-90.553642
-63.537300
-60.933891
-106.078323
-101.488846
-98.333893
-149.735275
-76.930107
-76.818573
-71.262772
-69.675972
-85.041801
-57.676483
-109.557762
-64.786743
-161.940308
-62.994362
-133.120209
-153.746017
-61.737415
-94.919304
-177.532394
-76.563042
-156.149857
-144.335327
-83.636238
-157.484512
-128.456406
-104.323929
-55.592239
-157.381927
-44.736977
-87.309593
-116.758881
-58.470486
-66.098335
-66.934883
-145.637817
-99.130150
-87.086868
-71.944946
-77.856331
-121.512611
-61.557560
-68.559738
-109.154846
-87.455780
-91.470871
-90.120506
-58.645805
-118.533516
-96.376945
-109.137367
-60.948643
-67.853485
-111.799446
-117.559540
-73.566605
-108.072701
-112.595932
-70.871147
-67.915161
-81.473351
-40.108833
-116.631676
-88.417351
-70.378227
-122.844879
-54.714504
-57.760025
-81.681770
-147.260132
-114.724113
-53.678082
-155.705826
-47.181252
-68.234818
-85.955345
-65.894844
-146.612167
-53.869747
-61.322529
-59.644726
-52.191948
-97.597031
-55.758690
-95.416130
-109.009766
-56.610317
-77.297272
-57.616882
-93.250015
-51.899757
-99.947273
-57.026196
-104.213135
-53.675720
-97.248566
-61.764706
-53.138023
-124.038589
-148.193848
-67.742294
-122.629044
-54.611870
-95.288979
-108.103485
-61.188751
-125.676758
-127.655289
-71.644089
-71.432358
-62.238346
-131.193146
-99.836716
-94.294556
-135.966660
-73.176384
-57.058720
-49.739494
-157.134918
-67.770500
-37.197777
-135.277069
-48.538677
-50.975330
-63.008179
-62.695343
-102.652267
-136.386475
-84.660172
-143.138977
-80.954277
-55.909775
-63.562271
-103.460854
-54.330612
-157.940674
-70.816978
-66.440414
-70.277153
-49.847492
-53.416512
-70.687263
-62.539558
-109.462448
-129.658142
-74.715096
-95.683640
-68.080040
-68.213379
-114.478432
-68.592773
-50.975460
-153.210922
-62.560730
-60.987221
-63.319263
-66.021072
-63.911156
-152.371216
-58.855423
-91.016327
-58.083733
-70.802910
-75.571365
-60.740738
-58.685261
45.319107
82.975800
58.823162
-116.432533
-83.536102
-80.907227
-103.073326
-56.931278
-58.820103
-103.055237
-72.580574
-116.550781
-82.674400
-153.139511
-67.694168
-62.232037
-162.684891
-161.563431
-66.761337
-88.652573
-122.352257
-70.927696
-69.245926
-95.997971
-92.113724
-51.518070
-104.638054
-98.483719
-100.320000
-89.541054
-49.462593
-70.155235
-145.871017
-61.984577
-128.838852
-81.288651
-59.860233
-81.966171
-50.054924
-102.637283
-59.085026
-159.319260
-48.246201
-122.950089
-50.993172
-80.582474
-77.110039
-82.305824
-101.209999
-68.561623
-94.910774
-60.758354
-136.812225
-73.883080
-99.318405
-117.413612
-111.505592
-90.050331
-178.220825
-58.060028
-71.799133
-116.459244
-66.632172
-66.460854
-127.722916
-64.199623
-65.181351
-90.090118
-127.907555
-65.254616
-105.775070
-142.883270
-156.122452
-109.111870
-162.004196
-73.966988
-105.812759
-67.666588
-64.404175
-73.293694
-114.386894
-89.299622
53.223206
-61.437119
-53.369892
-31.591177
-119.277359
-163.481293
-94.583572
-60.605698
-91.464859
-57.427372
-60.625671
-58.482452
-72.047821
-45.923347
-42.851189
-72.821754
-72.869301
-72.118805
-167.740311
-54.745449
-65.411957
-79.986214
-54.403355
-84.017357
-53.037643
-57.708035
-79.270706
-75.525795
-47.354786
-45.047325
-95.168701
-66.422867
-59.656364
-71.339645
-134.799973
-57.565166
-91.394905
-62.422276
-166.167572
-85.114662
-148.399841
-86.578217
-141.906509
-67.058128
-67.191727
-125.199150
-109.449387
-125.679924
-86.801895
-93.643204
-63.287743
-151.249359
-130.030304
-95.425995
-148.204529
-70.406097
-66.457970
-65.369347
-88.011490
-104.368355
-49.174103
-76.009048
-62.037117
-63.625538
-47.087261
-58.371449
-119.025223
-55.428509
-53.742214
-56.961567
-78.503487
-106.094261
-101.380974
-65.772758
-71.447182
-69.934067
-71.378754
-51.871159
-100.495445
-110.785851
-86.750298
-94.792664
-71.466339
-138.119812
-70.819397
-39.384361
-47.552952
-84.971725
-65.418671
-51.960117
-74.714218
-62.882263
-57.993526
-73.447929
-47.110687
-69.012550
-87.685493
-52.611168
-71.034447
-53.758572
-70.506981
-63.380245
-63.736618
-60.856831
-101.797966
51.136765
51.054089
67.223511
53.533016
76.869064
-63.003082
-162.566376
-62.975063
-111.940552
-82.472382
-69.779755
-60.950474
-95.759682
-73.879539
-61.893921
-113.293434
-92.341080
-88.901680
-125.224342
-46.218132
-51.095524
-66.433159
-75.474075
-116.798470
-152.798828
-84.143188
-70.353226
-58.144672
-63.742260
-50.190228
-139.046036
-143.398422
-49.483234
-58.857452
-112.283386
-46.539890
-67.427597
90.912109
82.334389
70.526535
59.171810
60.689705
40.594681
53.216587
87.772499
48.137608
59.851654
73.649673
55.444248
59.647301
54.480705
-61.591984
-46.774422
-56.103275
-93.121155
-82.508705
-68.071259
-66.882660
-64.651169
-68.847740
-101.680176
-100.693428
-52.956936
-62.440590
-133.444809
-50.624638
-68.422234
-99.669815
-67.690926
-60.616428
-149.425018
-64.488823
-73.245903
-56.723396
-53.166355
-147.815353
-73.195732
-62.987141
-40.893944
-56.943638
-65.932892
-97.790993
-82.256279
-69.251900
-117.928497
-113.843330
-72.761650
-59.911568
-84.322662
-132.228485
-137.615433
-65.067551
-64.992798
-104.155678
-65.948105
-64.929535
-71.471611
-59.560940
-65.381180
-117.635574
-139.538483
-77.459724
-109.918327
-95.795074
-30.682991
-149.893158
-84.158585
-119.271423
-62.472820
-66.728172
-64.896523
-46.160313
-28.611225
-56.449226
-60.229786
-120.670746
-76.432213
-62.390537
-101.545662
-60.719013
-62.713203
-61.638474
-162.163788
-64.815422
-81.742905
-54.979877
-85.132500
-100.523430
-101.760292
-62.413036
-92.256508
-107.749893
-105.508636
-67.201195
-66.464584
-53.356289
-78.309853
-59.625179
-113.944527
-115.712578
-151.807861
-80.488052
-136.457047
-107.135170
-57.671349
-39.624493
-148.549576
-118.974663
-130.676163
-86.045517
-72.614601
-90.716125
-59.050133
-65.765305
-65.396393
-58.903358
-93.465538
-122.314720
-88.660820
-72.359612
-118.697205
-66.967270
-155.574707
-111.016563
-100.542603
-106.870285
-169.876434
-55.930119
81.583763
84.935638
48.577744
69.133636
48.533321
78.801453
83.488007
52.420158
61.979279
42.672867
71.820404
1.883048
70.507530
54.590187
56.964775
48.476326
46.461071
54.833729
47.648670
39.349426
56.938160
-108.690308
-61.224720
-75.909554
-62.664238
-114.623848
-52.321911
-148.464249
-43.881649
-60.255905
-67.427208
-58.543045
-140.378891
-92.268341
-65.293198
-82.987862
-110.996407
-67.585510
-64.974861
-90.554314
-90.266930
-69.431358
-42.478397
-155.104919
-129.721436
-43.235859
-96.313766
-154.841202
-145.349045
-65.660446
-155.258026
-67.157494
-65.063530
-125.815521
69.447105
94.307915
57.399048
50.788151
57.733982
42.412544
33.828445
76.822586
80.093704
41.881992
83.526382
52.695694
-72.306129
-95.181747
-154.583740
-110.151436
-56.976246
-121.684593
-47.993916
-42.345161
-93.582497
-53.976021
-60.490707
-132.932053
-74.424400
-63.410873
-138.794189
-124.513687
-85.769768
-54.651649
-113.894348
-67.012169
-87.081490
-138.662338
-61.933926
-110.316071
-71.866005
-80.191269
-69.403221
-107.637932
-60.674809
-91.673065
-53.974731
-62.709705
-64.487068
-61.244446
-73.328400
-147.916245
68.527214
79.006683
53.308952
91.819054
71.402008
42.883377
65.229782
72.193413
76.424019
79.777824
-98.729057
-73.412964
-92.864449
-137.900330
-71.871468
-99.045258
-149.705490
-134.796722
-57.972157
-154.111084
-79.426804
-140.441803
-60.193333
-89.456703
-53.673801
-79.324226
-69.677574
-95.985519
-149.919373
-46.151573
-139.644394
-116.541519
-82.274513
-94.116745
-68.602211
-157.429672
-105.967606
-79.718422
-48.822895
-53.258942
-87.206528
-113.995193
-94.058594
-128.020645
-50.669426
-61.633507
-56.290188
-151.243500
-152.053055
-152.631271
-34.991096
-156.240753
-66.035980
-57.011116
-54.177532
-100.656532
-76.455742
-140.174011
-136.061295
-117.449409
-144.069260
-66.928955
-64.582619
-58.994102
-83.790718
-54.076763
-54.858459
-53.947586
-52.344952
-157.056778
-159.304428
-115.955078
-86.509354
-112.214462
-115.174904
-152.792236
-109.204903
-82.947968
-129.759460
-59.151161
-73.521065
-78.352936
-61.713787
-102.656075
160.333466
-54.311279
-100.513336
-89.513252
-108.503395
-68.524132
-56.665115
-82.093849
-57.088383
-75.526871
-64.067451
-144.714127
-51.902149
-58.685207
-165.815689
-77.330864
-94.324707
-135.076294
-73.821823
-90.518997
-66.187737
-84.128532
-133.003693
-55.609657
-71.622467
-135.588348
-61.153015
-79.896721
-43.404694
-72.029640
-86.595810
-77.822243
-54.078541
-50.692017
-69.807121
-46.424774
-60.606873
-41.031147
-79.568672
-88.378616
-99.298401
-33.433430
-159.022476
-63.973835
-51.338291
-124.860909
-59.237968
-81.284721
-78.940926
-110.726631
-65.485924
-74.264038
-62.700893
-91.705544
-159.389938
-68.554337
-89.077888
-76.706833
-112.319138
-67.173271
-92.945129
-70.932236
-161.459488
-63.020569
-56.655830
-85.469505
-96.509720
-62.779770
-59.944946
-53.399422
-139.909790
-157.714447
-63.321609
-66.145332
-103.056061
-117.519669
-110.642937
-91.992752
-65.169205
-59.683186
-162.895081
-70.435913
-64.273674
-74.950066
-126.481575
-59.397202
-77.302780
-61.677589
-113.279449
-76.923569
-129.621323
-119.444717
-63.051132
-75.431305
-83.021034
-125.204269
-156.216934
-72.661743
-54.848892
-68.166885
-44.620026
-73.222633
-97.936913
-107.688820
-157.036972
-108.490181
-156.989609
-146.944885
-127.242783
-155.423660
-67.097466
-123.913956
-119.388283
-64.942650
-151.005859
-128.697952
-73.988922
-44.682667
-105.877731
-47.098766
-135.901627
-62.952751
-100.776688
-64.032310
-63.903370
-62.206860
-120.611519
-48.061283
-145.757080
-68.664261
-151.219330
-106.285172
-62.301792
-65.081207
-70.920715
-66.432632
-141.535889
-153.833252
-44.450314
-92.944923
-155.290085
-149.556595
-117.463593
-69.501244
-76.701630
-62.171425
-115.731606
-31.088507
-97.259186
-53.280525
-98.129753
-133.918442
-91.503983
-62.234032
-65.750732
-85.449829
-107.290054
-72.641953
-81.646332
-62.673634
-72.647705
-55.788799
-108.083321
-105.505875
-55.414322
-68.639313
-53.418083
-121.452911
-135.029800
-147.912750
-46.510288
-116.184120
-57.784618
-87.838516
-105.650253
-44.740402
-62.566135
-145.503021
-92.097504
-75.107376
-106.836311
-67.583847
-51.538773
-59.358002
-65.401855
-61.555424
-114.455360
-65.251396
-161.500977
-60.757412
-60.074173
-55.075615
-169.337585
-57.238846
-89.062088
-52.239471
-49.518803
-68.161789
-61.595188
-90.412025
-60.031868
-72.492035
-82.441383
-121.953964
-81.311737
-61.033161
-125.861473
-65.020653
-67.949554
-88.711845
-77.148331
175.026611
-138.131012
-106.257462
-91.508987
-146.237518
-62.693806
-62.541431
-53.954803
-115.388077
-71.295891
-117.975853
-128.664474
-78.401657
-126.299477
-97.016273
-65.309380
-98.873695
-59.881447
-90.582191
-99.511551
-84.169662
-85.868439
-124.391373
-96.633636
-78.714111
-101.181061
-67.857422
-103.356606
-96.256371
-118.215912
-119.371323
-90.134224
-139.479126
-65.243782
-166.857803
-93.976013
-75.102310
-59.861160
-67.323303
-60.507305
-75.942314
-65.583565
-61.169785
-80.244667
-88.946548
-33.317951
-71.263840
-120.077332
-55.597313
-111.621712
-84.713898
-95.598381
-55.986984
-74.150276
-70.180817
-66.871605
-174.998199
-124.471352
-49.595680
-90.693321
-119.842079
-87.009483
-61.525806
-54.252693
-119.084671
-62.208019
-86.415504
-68.797211
-92.640213
-76.263664
78.688873
70.341911
49.113132
74.742561
57.668686
56.957203
-54.441185
-25.219105
-71.718918
-146.437851
-29.968279
-47.755058
-124.184280
-106.623375
-66.603508
-156.849243
-43.866283
-118.007782
-63.143284
-98.460167
-174.146484
-78.777229
-73.708664
-82.164490
-118.914680
-88.516441
-139.917404
-97.732643
-56.176281
-104.839203
56.454048
65.739120
21.631147
-27.756458
-147.858704
-64.111816
-150.504166
-57.985634
-153.273193
-93.538513
-64.494041
-63.459270
-87.318100
-156.979050
-152.286331
-71.515953
-165.719101
-102.997604
-142.178253
-76.993645
-29.683702
-73.654655
-54.126686
-148.612762
-64.836304
-42.702057
-89.573792
-46.622299
-60.011898
-55.862560
-66.510094
-126.452118
-30.298622
-81.761238
-51.531452
-55.137505
-149.366379
-121.001305
-100.529823
-58.390396
-63.717110
-100.467484
-100.232048
-87.695648
-93.550102
-55.929104
-81.271271
-56.577122
-128.976822
-142.096100
-67.672272
-63.320755
-70.109047
-57.300556
-102.055267
-61.168583
-52.971954
-65.611336
-100.996864
-90.231934
-67.066040
-40.024750
-130.121185
-40.880219
-46.363495
-76.456635
-73.017410
-168.620224
-56.133396
-146.163818
-145.173096
-84.892570
-44.301208
-72.344460
-153.176086
-55.701885
-75.841949
-63.853661
-67.396095
-74.815857
-143.814484
-74.817543
-124.272461
-54.236992
-73.549904
-67.132973
-63.635353
-77.171486
-84.787804
-70.697334
-66.965790
-95.534538
-75.517357
-56.033375
-64.559853
-106.468704
-156.111298
-64.016014
-61.736347
-54.127518
-65.271400
-119.545242
-62.781708
-55.189125
-110.398102
-85.661606
-62.098404
-62.370293
-98.159050
-135.831772
-60.725502
-123.907700
-57.952335
-75.590584
-100.768860
-104.211693
-63.519272
-76.014793
-107.018143
-55.610527
-87.147820
-58.986172
-48.282093
-59.699020
-66.505997
-98.941895
-118.719925
-110.238838
-37.956478
-60.703522
-53.435787
-108.192810
-166.573273
-142.465408
-93.381432
-105.710060
-59.578438
-67.105721
-140.742844
-98.268608
-86.031815
-89.490021
-59.412949
-146.335052
-61.590366
-143.438599
-72.358818
-29.178579
-63.261959
-74.509857
-134.546860
-56.042431
-96.001297
-109.110237
-116.603874
-62.948071
-62.631874
-75.072952
-74.699257
-147.783463
-65.609100
-47.771133
-94.388268
-59.591026
-106.798035
-91.434311
-78.128754
-88.028175
-86.629822
-99.340668
-112.351044
-143.086868
-88.060913
-110.287132
-116.229721
-60.918167
-45.693184
-50.856361
-88.020554
-47.084507
-74.527115
-57.372330
-59.165001
-66.606926
-61.624519
-48.211105
-34.981148
-43.424633
-114.231102
-71.886810
-68.947411
-161.194824
-111.691330
-101.496971
-90.084465
-94.727905
-118.599907
-88.388229
-63.171612
-164.563553
-70.407562
-132.849792
-115.270348
-99.060791
-108.725960
-65.988739
-76.667526
-52.594978
-55.628056
-62.218582
-89.012970
-61.677505
-56.532261
-88.751167
-43.322037
-54.869102
-59.262398
-96.560005
-57.590076
-55.190079
-106.635536
-95.383957
-76.587746
-94.763847
-58.568348
-68.827736
-84.006523
-145.671494
-158.875763
-23.828384
-66.689766
-85.771759
-64.378166
-65.101547
-135.283630
-70.576706
-64.425034
-107.513008
-100.530060
-106.117729
-39.080303
-88.097702
-81.731049
-119.058807
-70.766945
-60.116875
-51.305202
-66.833084
-58.206692
-73.030556
-116.780235
-69.585045
-123.413742
-55.912666
-57.405941
-41.135258
-92.923233
-93.261070
-80.625420
-87.015640
-62.857449
-103.438690
-74.109314
-54.809357
-92.121841
-55.196781
-152.543381
-76.097466
-51.479244
-63.575089
-80.233299
-67.411469
-140.584015
-74.795555
-72.624588
-60.586109
-161.482895
-80.629181
-36.326771
-50.217556
-62.931427
-105.557983
-88.731010
-142.019745
-21.091042
-65.976852
-55.939899
-46.539585
-117.381233
-100.345230
-104.834312
-82.242584
-105.400520
-54.829597
-92.511261
-104.185623
-98.342857
-82.620667
-43.675045
-60.820221
-63.730175
-137.670166
-66.610344
-69.804558
-61.074440
-74.916740
-158.285583
-168.243027
-123.862305
-83.537865
-65.459740
-85.337120
-121.352318
-170.702774
-86.462746
-116.908203
-64.697800
-105.531487
-99.300201
-80.429718
-52.034225
-61.726883
-118.163849
-151.856003
-75.695221
-36.619724
-143.752167
-71.046204
-50.369915
-54.284924
29.181927
85.488060
44.804268
50.272888
55.008228
47.771240
67.192657
62.678974
-64.943741
-59.609947
-53.404060
-86.002953
-72.833855
-67.864624
-49.767632
-62.704357
-159.707870
-76.502968
-70.854103
-104.394516
-152.097519
-150.307190
-69.234741
-83.553864
-49.310017
-73.669678
-74.962700
-112.913467
-121.767578
-61.020824
-150.364090
-71.619568
-116.303268
-166.906448
-149.090195
-112.617935
-62.757221
-139.976837
-106.569534
-116.560463
-81.094002
-84.682159
-106.187416
-80.309837
-123.232086
-33.943668
-62.082886
-94.228546
-65.830711
-58.999985
-39.419941
-132.848953
-95.668610
-135.486053
-103.343239
-68.440216
-71.012474
-127.782082
-163.597382
-53.167400
-57.869019
-83.519730
-37.279099
-131.399139
-70.945648
-41.976509
-65.335022
-119.251213
-64.657768
-38.551270
-56.447933
-84.045525
-28.813496
-76.107513
-60.034557
-85.843124
-133.351791
-53.569588
-162.238892
-64.056076
-76.449432
-67.971619
-120.594711
-150.313171
-64.252853
-139.632111
-136.223373
-36.801117
-61.038754
-72.215187
-60.818310
-51.092880
-77.720474
-65.809937
-32.833519
-56.862816
-66.995560
-71.396011
-58.193756
-89.358414
-142.151184
-135.784698
-97.231834
-118.061661
-63.414616
-149.267410
-87.311325
-135.877365
-41.258549
-73.850456
-79.709969
-69.347755
-104.603348
-40.315144
-66.501625
-41.269272
-62.640148
-17.085997
-148.052094
-74.925278
-120.292168
-85.840088
-69.168137
-66.124588
-129.095245
-114.124657
-112.417442
-87.949387
-120.639359
-101.967819
-97.419456
-76.174644
-35.818913
-37.556168
-140.565613
-89.982361
-62.049015
-66.851135
-72.288849
-52.320908
-109.331894
-80.183304
-46.634628
-68.040527
-153.751160
-67.351074
-141.177383
-44.517910
-40.365574
-72.217979
-56.795086
-79.862000
-147.816681
-93.113037
-76.483963
-149.918655
-83.084953
-164.389786
-55.387302
-58.300484
-126.197243
-147.703262
-70.792160
-46.378178
-60.474007
-114.601372
-164.114258
-78.806351
-53.921410
-56.738049
-70.655624
-95.403496
-93.384567
-74.766235
-50.135509
-57.106468
-82.809296
-152.716034
-85.019745
-70.814728
-127.236198
-125.577682
-76.429008
-60.104160
-111.596092
-141.293335
-151.601791
-148.395859
-62.823952
-55.689415
-79.751846
-129.307709
-66.037376
-97.472298
-164.324173
-132.534164
-157.230881
-55.890984
-122.805840
-82.020981
-67.080162
-72.396439
-80.561623
-68.085945
-65.163414
-118.139099
-93.123596
-61.194679
-56.940079
-66.476059
-53.015305
-67.548325
-62.573956
-73.002831
-143.871750
-72.055923
-81.622177
-36.309353
-129.046478
-85.805695
-58.592018
-96.184059
-99.117699
-58.014954
-52.604309
-94.837448
-91.441788
-82.259270
-152.352386
-71.740463
-93.494339
-105.772064
-62.321526
-152.549149
-114.467499
-79.915085
177.609512
-108.612976
-158.239761
-118.503761
-65.421783
-66.321663
-59.140289
-113.565491
70.302223
53.771057
59.128616
43.051109
54.334991
16.548374
62.608612
-124.086006
-156.917603
-77.031967
81.370789
-101.010750
-63.066902
-63.021126
-146.949524
-89.449966
-51.711044
-90.416077
-119.384216
-103.533531
-117.413651
-108.004547
-130.487228
-106.085678
-120.778351
-73.934814
-69.674171
-69.376068
-54.742359
-141.898697
-41.663395
-132.637726
-104.442520
-95.791069
-72.573189
-71.741714
-80.794426
-79.519630
-117.227394
-86.377914
-125.393486
-52.594654
-71.410637
-32.092876
-87.151817
-83.258934
-105.914726
-51.664127
-108.703049
-74.044632
-72.691422
-137.455200
-56.685028
-150.522980
-78.097382
-72.297997
-91.753174
-63.705818
-124.650169
-140.679688
-94.596443
-90.875046
-57.012642
-109.246918
-83.822289
-131.937485
-98.875610
-174.659348
-65.772049
-164.086700
-55.875015
-51.646961
-51.769100
-65.192406
-62.439228
-107.162476
-100.343002
-129.362061
-64.077339
-76.768013
-120.515892
-110.684006
-58.329395
-68.897751
-65.789291
-86.730095
-59.123779
-61.763950
-57.774033
-14.045214
-146.140594
-63.627991
-34.721638
-63.518242
-152.553284
-57.738380
-48.916908
-68.793396
-63.469631
-63.651997
-92.277451
-67.655754
-73.946495
-128.644608
-57.752110
-147.334839
-61.968609
-121.303932
-67.118965
-59.353977
-58.850006
-56.505600
-62.135895
-68.098335
-89.295624
-63.966042
-96.113525
-139.215485
-71.697395
-52.785072
-59.555252
-60.584389
-55.051361
-117.564476
-89.267761
-123.246223
-63.864220
-38.141537
-151.115417
-51.592525
-57.739227
-154.789871
-82.776352
-53.899616
-51.114441
-152.462296
-107.437897
-90.688339
-66.677368
-55.985443
-77.047211
-163.400436
-68.216766
-160.276047
-91.371872
-79.311295
-155.426758
-69.910248
-36.818432
-56.044060
-96.266586
-51.350109
-57.451839
-98.971558
-82.074287
-69.639404
-141.483032
-66.623352
-77.581543
-48.022484
-77.097481
-130.046631
-91.523071
-121.085236
-81.444405
-57.883884
-146.803467
-128.146179
-47.955853
-59.629856
-47.973072
-86.633072
-128.769241
-82.539146
-90.720238
-56.542130
-69.163788
-140.906494
-164.215607
-77.143997
-96.384323
-117.859146
-64.154709
-69.107780
-65.475357
-159.945267
-77.131821
-139.191574
-74.064812
-66.810432
-98.831429
-63.748257
-125.266853
-118.054871
-118.936157
-66.025055
-73.999123
-67.670700
-71.921585
-50.039440
-83.323059
-66.552666
-113.172729
-124.561577
-51.894573
-120.097672
-64.878952
-81.817398
-78.883194
-62.946487
-59.541161
-120.365685
-73.969017
-83.645638
-107.798531
-53.951622
-105.777489
-100.273865
-73.839027
-114.380119
-57.536057
-104.271927
-64.670876
-76.133698
-154.660721
-61.854847
-132.252060
-76.833969
-99.739914
-66.660233
-126.304726
-90.652405
-107.833496
-139.784164
-91.843163
-145.646683
-64.958687
-58.630074
-66.271561
-49.841568
-57.031185
-162.002426
-101.561249
-66.621399
-150.959808
-77.963478
-67.196678
-60.782314
-72.925491
-107.470619
-60.564003
-149.505157
-86.731285
-65.059280
-63.272377
-81.449165
-61.281532
-138.067978
-58.741596
-86.681381
-55.522545
-129.591553
-82.765335
-34.677856
-96.108047
-73.914452
-32.939289
-125.974556
-105.208366
-91.664528
-64.811531
-60.296524
-66.589485
-150.159134
-58.225536
-46.004349
-78.430450
-71.583084
-120.404396
-127.342384
-71.023666
-141.982666
-72.197441
-148.754959
-166.765350
-63.045498
-69.992020
-112.203667
-64.566666
-154.697845
-73.704140
-61.662991
-165.704468
-52.770752
-77.797791
-61.937710
-62.349953
-71.272995
-94.880440
-67.548355
-103.423889
-88.919205
-65.715866
-95.738525
-83.892769
-57.920753
-148.996445
-128.751465
-77.189445
-45.691433
-41.571014
-62.812614
-70.213387
-58.245399
-46.534340
-95.461571
-161.594101
-25.943216
-45.343258
-93.643066
-61.696339
-62.649864
-75.103500
-38.143219
-161.898041
-145.703033
-76.765030
-52.001385
-65.598457
-67.803062
-94.079582
-52.876640
-66.333855
-65.400795
-73.103882
-139.400406
-87.810768
73.499733
77.051575
107.402122
74.612915
74.893127
53.797375
-142.576584
-57.211933
-66.429131
-59.607468
-63.327515
-113.503426
-50.545677
-59.806881
-129.207184
-130.483017
-59.274982
-90.389954
-61.362396
-126.901619
-83.876030
-102.001083
-114.678818
-62.220505
-62.927574
-148.156845
-93.007645
-112.527992
-114.439728
-97.003967
-86.110504
-105.448181
-140.434875
-46.722393
-94.702019
-39.388634
-74.771950
-153.875595
-159.316162
-55.586159
-104.296394
-130.345322
-59.825424
-62.126385
-68.011330
-61.523022
-75.272697
-130.408600
-42.382896
-67.212921
-69.289375
-57.920460
-76.733047
-86.214127
-78.172379
-87.371956
-120.032425
-151.328262
-133.131287
-61.069046
-148.267700
-81.970032
-90.671753
-116.761955
-65.991951
-128.830338
-72.883430
-72.648911
-146.424957
-117.082932
-67.764839
-113.518875
-118.879356
-102.379433
-64.943779
-102.948509
-54.830521
-120.388550
-156.737366
-95.510735
-58.306316
-62.028618
-62.421730
-148.945724
-74.580818
-96.337822
-58.478813
-126.421616
169.963196
-71.481590
-143.077484
-149.979248
-61.538429
-85.419991
-58.151318
-62.821705
-88.112770
-60.552322
-59.354694
-128.103012
-72.624954
-83.661537
-84.278412
-148.946640
-77.081207
-67.706223
-79.225990
-68.457703
-62.505505
-134.296753
-77.467575
-45.746674
-108.656364
-79.181862
-74.557152
-55.338348
-65.857010
-75.599060
-48.102547
-118.646606
-61.369171
-72.986137
-89.669296
-146.856506
-124.518738
-153.238937
-62.814617
-64.417618
-94.316566
-62.517735
-107.072289
-74.506531
-71.405907
-40.781830
-53.028885
-61.995937
-56.003326
-82.059593
-60.506210
-115.664085
-111.737617
-86.561424
-80.180382
-76.795280
-61.141979
-49.261467
-72.625732
-61.062748
-64.326294
-55.020485
-82.471619
-60.569992
-55.412277
-67.082939
-59.387856
-86.061287
-58.090088
-151.952560
-133.212036
-63.701946
-61.747803
-129.217438
-72.429451
-72.823296
-132.887451
-55.810905
-63.648903
-64.519920
-56.462887
-64.159981
-106.027115
-75.797928
-92.566406
-83.192413
-128.321686
-54.412369
-130.506561
-42.303501
-68.092636
-161.215012
-103.866692
-84.681068
-90.602264
-68.080429
-59.611546
-65.203636
-68.354088
-74.285439
-67.418663
-64.904465
-94.457741
-59.845814
-130.340775
-74.601387
-58.264435
-139.438614
-57.052883
-81.304626
-81.923981
-81.142952
-48.868053
-71.304825
-160.283798
-72.471634
-108.493263
-76.864594
-128.216278
-58.963802
-59.233139
-94.848679
-25.395296
-52.228840
-96.344582
-77.521683
-64.390747
-91.866043
-56.555168
-62.679058
-57.618317
-86.330780
-75.081635
-49.387959
-50.433796
-149.903076
-136.992279
-81.350319
-43.361595
-95.145744
-44.748379
-65.882324
-67.242691
-111.544411
-64.351501
-70.756470
-91.849358
-56.074799
-163.565506
-99.558434
-103.047623
-66.591217
-40.014069
-97.166870
-70.039352
-130.728806
-62.369350
-77.312027
-82.025284
-89.919266
-128.574203
-67.643265
-73.241859
-85.011330
-74.008652
-90.275330
-64.813583
-59.927845
-81.735168
-76.952820
-63.072731
-64.031212
-62.882401
-69.420990
-95.863586
-129.820038
-87.327660
-48.258793
-174.813019
-58.347713
-68.807579
-99.579826
-137.628891
-73.384979
-116.782364
-95.793335
-150.457581
-53.765045
-162.197906
-67.398270
-146.252457
-75.676590
-140.643906
-100.666138
-55.701283
-39.966583
-96.398392
-96.651253
-65.932632
-64.998970
-64.983116
-63.700504
-40.834316
-62.830524
-62.098640
-59.227749
-86.999260
-90.267136
-60.353691
-96.726295
-73.143250
-16.160912
-71.266251
-120.597122
-61.912109
-114.189041
-78.013351
-44.309055
-81.458275
-62.441826
-149.640228
-63.501488
-59.976994
-59.003639
-72.555084
-78.193703
-74.847015
-57.089394
-62.021626
-164.556946
-57.146339
-58.664948
-120.839088
-90.220848
-100.612877
-92.751244
-132.922165
-54.236279
-59.934769
-114.406784
-61.361904
-58.097790
-83.753189
-129.715912
-64.765877
-149.208206
31.098530
43.067120
53.018185
90.435616
35.540787
66.719368
65.136436
39.635998
-117.678200
-75.124130
-56.237370
-159.528503
-158.087158
-92.156410
-64.580887
-152.766464
-137.628143
-50.783947
-153.477829
-82.372162
-61.807903
-34.601250
-127.659851
-58.559956
-142.593170
-126.228203
-56.664120
-67.874832
-60.854263
-69.658852
-56.471142
-72.384247
-123.629066
-61.066811
-166.391602
-126.443405
-59.551834
-111.878151
-127.894859
-40.134129
-63.232010
-57.797264
-92.886612
-133.589279
-145.494431
-91.815651
-63.030731
-62.595581
-61.640015
-131.523758
-61.146328
-61.380592
-58.683140
-81.070267
-54.137070
-60.402462
-34.139008
-71.599037
-106.860382
-67.127121
-98.879318
-111.462799
-44.128769
-55.337570
-149.572342
-166.388443
-79.918945
-36.960361
48.689079
90.336922
62.884880
63.258045
49.239952
49.474697
58.488068
48.334137
30.237949
40.284000
52.441223
54.697803
58.171299
38.409988
-77.644463
-123.502953
-127.772736
-62.666817
-137.350204
-74.555641
-69.680923
-90.928169
-48.579491
-80.655952
-61.331749
-64.950546
-105.864304
-137.019806
-111.148796
-110.635872
-97.458900
-78.804428
-53.346920
-50.669395
-68.799988
-57.132957
-67.247169
-75.050385
-62.130047
-53.748444
-43.868176
-40.494110
-64.696327
-46.715607
-131.021088
-114.894646
-60.404224
-56.976116
-29.890968
-150.324432
-66.234459
-64.264259
-61.717503
-57.295254
-67.443672
-135.774704
-96.036194
-69.208023
-81.824242
-129.988022
-123.910553
-67.421494
-154.347580
-76.701462
-65.791275
-106.963226
-84.092819
-73.769714
-148.154785
-85.185509
-87.019020
-77.396255
-109.494537
-68.943756
-87.284737
-107.731171
-90.418327
-66.592018
-87.372086
-167.448364
-90.073830
-90.801674
-115.990746
-122.547928
-114.062012
-133.064682
-86.337013
-63.327694
-85.489899
-71.925453
-72.176804
-77.702629
-52.685165
-59.208443
-117.588966
-93.857422
161.030319
-69.587563
-75.983192
-68.291946
-85.774780
-152.103912
-79.957161
-59.011711
-175.630081
-54.326801
-67.091507
-81.107986
-107.009422
-119.415527
-149.453690
-91.289192
-127.457603
-100.219437
-61.056595
-56.698307
-58.511948
-77.628166
-59.953190
-102.677216
-134.415421
-53.981476
-68.856346
-38.883034
-62.022743
-99.669937
-145.421341
-68.306168
-50.555004
-64.847084
-37.653637
-60.535252
-53.787937
-62.849319
-101.221497
-60.902596
-62.559563
-120.206161
-75.677437
-80.356613
-68.565208
-128.133255
-61.107239
58.149128
68.226013
48.970566
65.293892
77.534500
-74.204056
-73.420166
-117.797287
-64.041763
-60.538635
-45.704346
-43.331905
-72.375893
-88.869278
-136.180679
-160.538483
-152.310440
-68.179825
-153.320358
-161.672302
-107.978188
-160.900208
-142.146286
-135.680069
-91.097107
-109.880898
-57.428848
-69.774956
-72.152435
-120.770439
-83.777222
-36.707619
-62.963501
-115.119072
-59.608185
-81.013664
-117.069489
-57.628952
-48.944736
-54.782707
-54.041126
-133.618576
-164.362869
-97.231766
-152.512329
-145.030136
-68.988243
-71.662201
-82.360420
-147.779358
-131.521866
-80.333672
-56.199211
-54.078293
-150.836044
-95.212463
-124.043930
-74.478020
-61.117855
-71.262024
-132.283142
-55.171234
-43.956696
-89.735207
-64.900154
-59.864952
-116.234650
-122.492470
-78.621216
-74.300072
-92.091621
-110.242577
-112.028900
-61.135601
-68.543091
-109.516632
-29.481861
-80.450699
-41.742107
-54.269924
-62.423248
-72.702782
-169.371719
-112.882118
-65.802193
-82.214661
-124.907463
-73.740303
-56.935745
-80.640465
-66.789772
-124.665436
-159.663544
-155.206070
51.245148
-71.914406
-143.021713
-111.823402
-43.560310
-80.582550
-61.131897
-125.804535
-45.745205
-61.312965
-85.742821
-83.537842
-67.373978
-75.624550
-64.142784
-72.516762
-84.150383
-50.468376
-77.679375
-150.911194
-121.140938
-57.250511
-60.676105
-59.347195
-102.109154
-119.598656
-97.561996
-111.636864
-95.648399
-119.813110
-134.260345
-124.570763
-64.508003
-39.593647
-131.760147
-65.313187
-135.782425
-93.717842
-64.070938
-69.392563
-69.449730
-103.363312
-68.649025
-124.769218
-145.639404
-143.052673
-59.431686
-126.961624
-59.629192
-70.125900
-43.722050
-57.639759
-73.744972
-159.264084
-58.722622
-110.850945
-67.047752
-63.850311
-55.780960
-79.973854
-76.815025
-79.427368
-93.149994
-101.516953
-102.407738
-83.451950
-81.415031
-109.128304
-110.378975
-36.827793
-140.925369
-58.296146
-60.304489
-54.401546
72.529068
59.758461
60.704369
24.811272
74.565079
57.939796
66.346878
49.134537
74.867493
50.170101
82.602287
69.063683
56.890369
45.720524
65.588181
80.087486
71.725052
-63.790882
-151.330353
-61.654339
-70.008057
-94.544167
-69.287567
-126.499847
-42.889526
-116.408356
-116.994728
-128.181335
-70.878845
-47.764668
-62.218552
-61.676441
72.326630
-63.727123
-68.494713
-130.728485
-79.309715
-136.238251
-128.029205
-60.278351
-70.845535
-50.204960
-124.977608
-92.883865
-74.458931
-61.534557
-119.971962
-76.513527
-72.070694
-100.062187
-152.295456
-113.153175
-62.606926
-40.089539
-64.660255
-56.138180
-55.337181
98.088852
48.529663
70.647987
-44.998600
-137.524048
-59.551277
-44.469589
-72.154549
-66.153854
-59.378521
-100.288612
-73.152443
-82.297462
-57.870552
-105.914139
-43.570450
-30.595282
-72.723885
-65.764648
-66.339859
-76.369987
-124.018990
-72.708290
-75.243202
-111.148445
-88.852951
-53.652687
-89.248344
-31.273129
-144.925797
-72.698784
-60.943317
-61.222862
-110.957169
-51.660782
-114.411453
-102.661530
-70.795723
-127.683647
-76.373680
-92.403336
-124.905289
-89.897446
-62.547447
-62.663609
-43.020195
-71.504883
-74.340630
-138.129929
-54.780380
-71.452835
-48.770409
-129.057465
-48.827545
-78.306877
-48.581703
-73.149734
-77.508926
-62.273918
-55.949764
-66.246956
-82.398903
-76.817436
-67.693260
-105.462952
-65.980324
-61.663422
-65.020790
-114.789230
-65.323669
-71.302032
-151.679306
-145.284958
-143.386490
-71.541580
-84.596977
-106.849930
-110.388962
-59.419479
-68.870071
-76.257240
-58.637661
-92.546928
-49.372433
-55.570019
-108.781754
-100.089767
-64.074463
-80.804512
-40.395191
-40.623081
-136.060364
-110.960609
-43.805012
-158.395477
-82.184761
-92.004623
-56.863564
-92.258423
-67.564667
-146.145142
-132.630341
-75.222366
-75.790520
-75.512611
-127.536057
-49.545773
-81.417404
-61.072140
-55.222626
-117.237488
-131.738464
-52.710289
-141.147156
-57.987293
-132.835403
-59.151688
-63.788116
-62.760994
-31.167187
-127.968422
-47.530815
-74.276657
-179.468796
-83.975540
-67.231079
-71.047447
-149.797684
-64.590759
-72.824471
-95.780861
-157.086731
-156.551544
-135.354645
85.687576
54.078995
44.445576
59.143539
52.867645
-61.561844
-138.832184
-59.048382
-50.972176
-148.064484
-28.226122
-59.809368
-91.549522
-55.938766
-61.973621
-67.024818
-160.189148
-62.638977
-129.723969
-63.117664
-124.821465
-73.203293
-43.037556
-143.757858
-82.600914
-165.954056
-92.333153
-84.047615
-65.791924
-110.466476
-59.775661
-60.925476
-132.783554
-61.289497
-66.036987
-125.906242
-162.043839
-92.699036
-102.488747
-86.931145
-132.198700
-66.477356
-60.293709
-124.335838
-137.000351
-56.145744
-133.447189
-64.202507
-59.011013
-78.829254
-68.242332
-152.865173
-117.319107
-124.445274
-127.423500
-74.302101
-99.643631
-49.849571
-65.979767
-152.584549
-61.008175
-79.701645
-54.379707
-60.356289
-72.319305
-73.101181
-62.069790
-128.494202
-79.874947
-129.406281
-69.917702
-69.148270
-61.965359
-72.452896
-134.579666
-42.225010
-123.552757
-51.719555
-58.099144
-79.568977
-71.904915
-54.651981
-51.635109
-56.294334
-63.665119
-105.793709
-100.751579
-110.591347
-149.628952
-45.625454
-158.910965
-22.364803
-159.299652
-57.578526
-77.943855
-116.197845
-125.724571
-72.363182
-124.170334
-99.517830
-103.454170
-83.178215
-85.747818
-107.023392
-58.270138
-70.386429
-107.626221
-102.236923
-93.975166
-140.194962
-75.751152
-70.375580
-89.499580
-66.482193
-60.636024
-85.218018
-137.208801
-118.586037
-38.742828
-51.133408
-80.209602
-77.097870
-135.028473
-50.643528
-161.089279
-114.959320
-101.929939
-60.930843
-62.767113
-130.903076
-63.936775
-64.558456
-88.209351
-70.617714
-81.818123
-128.934616
-52.913990
-85.841225
-91.080246
-63.026661
-66.360512
-62.435837
-78.929726
-74.666031
-60.809948
-63.513638
-81.651482
-112.550743
-163.923706
-63.718174
-68.120140
-123.294525
-105.973953
-49.231873
-43.403355
-45.767853
-83.937241
-49.479107
-79.305801
-81.917831
-62.099556
-67.979401
-52.005077
-31.385305
-45.829788
-71.242432
-37.722801
-52.186951
-43.231579
-151.464798
-64.510574
-62.554722
-58.031319
-56.327877
-49.382698
-60.508320
-54.254913
-163.876831
-94.470276
-139.130020
-114.881523
-48.603634
-77.373329
-55.594196
-144.072296
-61.163746
-76.851402
-94.677437
-57.391502
-142.082962
-90.330818
-59.315983
-153.943665
-71.755806
-60.980938
-100.977325
-118.386063
-105.359985
-93.048897
-58.272526
-102.828041
-111.463860
-108.234657
-140.743607
-53.487694
-71.626099
-88.916779
-41.683117
-57.192547
-72.647598
-75.134254
-73.443321
-53.689640
-95.553360
-49.851624
-72.863869
-79.177780
-141.664505
-56.059296
-31.990549
-138.047150
-94.265999
-75.021172
-127.469177
-63.753159
-123.065674
-84.897766
-89.423141
-69.715393
-105.084045
-67.796143
-105.102760
-76.523438
-79.654633
-71.040512
-54.240337
-111.565002
-152.367752
-125.796616
-85.252678
-79.458557
-160.724838
-56.028702
-59.155426
-87.449974
-71.457191
-66.394623
-101.794098
-60.614334
-61.655807
-79.955612
-57.706108
-69.037865
-129.519897
-157.154602
-88.122368
-64.137878
-74.725349
-75.207649
-58.083195
-99.179504
-61.038582
-96.531845
-73.125641
-65.730179
-42.881535
-61.810852
-41.738342
-110.406891
-63.469154
-80.427742
-35.892632
-57.500069
-78.187080
-99.085258
-61.654488
-49.835213
-77.794907
-142.048187
-51.638050
-54.590950
-149.124023
-61.558414
-63.120686
-46.727913
-44.622978
-67.521454
-73.829185
-43.950375
-64.495148
-43.482807
-63.324539
-64.856689
-58.580250
-133.945908
-149.461212
-122.644836
-68.100014
-62.991531
-152.913315
-77.113922
-68.966461
-72.380157
-107.637817
-51.978172
-33.559956
-104.354156
-108.918159
-56.999153
-60.276237
-38.309044
-102.347595
-162.024780
-68.772293
-63.982067
-107.190987
-82.160744
-87.734352
-110.089264
-61.317581
-61.441975
154.036865
-149.610962
-62.929779
-64.911621
-159.730377
-110.824333
-75.813087
-61.241138
-99.246986
-61.820004
-64.132095
-72.331146
-51.707634
-69.284065
-80.997047
-49.472363
-42.815559
-67.608337
-118.333839
-86.768639
-76.220139
-50.124786
-56.845135
-108.749840
-66.561386
-75.462646
-70.319664
-59.969009
-85.153305
-125.524788
-164.222000
-67.769928
-99.035446
-72.428116
-54.228382
-154.244125
-156.595459
-150.246399
-81.352478
-86.620277
-64.348083
-78.527634
-52.682770
-66.500427
-92.412987
-88.504417
-63.367596
-63.925575
-69.661995
-91.180305
-82.569252
-57.275406
-85.675743
-71.671837
-63.608784
-61.947292
-65.120544
-48.704876
-60.758240
-63.504288
-142.471710
-70.951279
-61.580940
-96.237022
-66.881500
-80.603630
-92.900650
-56.872662
-59.038116
-67.361511
-53.353764
-72.883606
-51.976990
-67.170464
-125.922424
-66.465042
-152.911880
-70.703026
-60.837494
-104.643509
-65.798569
-101.908760
-85.940498
-112.269157
-141.845154
-62.450089
-56.451702
-86.566971
-60.881134
-126.354149
-69.575775
-74.959610
-58.634392
-70.149391
-119.184280
-36.764938
-147.297455
-70.767227
-173.675751
-138.968307
-54.059147
-77.113342
-142.669373
-82.087341
-62.536518
-152.338638
-78.279617
-60.385944
-132.420502
-93.368088
-113.962708
-66.011780
-57.648930
-72.248383
-115.755966
-69.638344
-108.609161
-67.309166
-116.242462
-75.653633
-78.315048
-42.152168
-29.526360
-158.063843
-57.143299
-67.921898
-65.384537
-82.669395
-65.745010
-70.045479
-59.705051
-129.637436
-50.759747
-53.210407
-128.713531
-62.444195
-74.263840
-159.584991
-113.772980
-125.228752
-89.461205
-69.511559
-84.388786
-62.128613
-81.382217
-59.321980
-70.869492
-122.684128
-82.788734
-95.298210
-98.067574
-33.079018
-104.361885
-42.367599
-66.924950
-65.003853
-93.996391
-99.508904
-69.296341
-74.569603
-67.876701
-151.016647
-61.961945
-78.720764
-123.455879
-59.263512
-115.940666
-94.000755
-152.941422
-140.135330
-75.396469
-91.948357
-59.697449
-63.884922
-163.658310
-94.402809
-40.309834
-111.974724
-101.885773
-52.853252
-64.750793
-113.858444
-91.889511
-105.203163
-83.072601
-70.162071
-125.709656
-58.262077
-147.316025
-155.380920
-55.563900
-72.358826
-82.633560
-108.076134
-32.088482
-84.381676
-83.585846
-122.562927
-135.693176
-104.374924
-98.434929
-89.463593
-59.747269
-73.966766
-86.455383
-79.262764
-96.580727
-114.730560
-127.340553
-113.537201
-107.788887
-150.264999
-125.390434
-113.815826
-65.395782
-70.058922
-156.650314
-82.900131
-133.744476
-89.715561
-150.707687
-65.693100
-76.077194
-77.127197
-51.202618
-42.807377
-54.768524
-40.183647
-79.510254
-58.572777
-61.517754
-82.096359
-160.520447
-58.738735
-61.038651
-61.109058
-92.390114
-112.548454
-73.540550
-64.491493
-66.693687
-63.259281
-60.960194
-46.340450
-51.173027
-68.056419
-95.536331
-67.873940
-60.601894
-132.654831
-55.929016
-61.661934
-62.869087
-87.524879
-83.732231
-60.288723
-115.615318
-60.412243
-60.038410
-60.485107
-97.969254
-75.984642
-107.734550
-62.571728
-55.122379
-57.024288
-140.856659
-60.094624
-62.578407
-75.699944
-155.694962
-65.123337
63.187798
62.878220
73.371674
51.265804
39.673439
-62.718353
-144.940933
-59.518291
-95.594452
-68.140709
-57.765686
-99.461456
-122.485008
-67.221230
-64.610947
-126.731651
-106.007027
-72.046349
-59.637737
-102.188095
-159.448456
-53.138554
-86.169846
-56.424816
71.062263
77.601845
51.296360
64.730896
60.708698
47.340878
68.867981
-76.459412
-134.778168
-164.500336
-101.981422
-69.055573
-97.490860
-54.433662
-134.253036
-98.431953
-84.601143
-69.390427
-120.699844
-161.959534
-73.357132
-96.140045
-72.525703
-107.641518
-103.532310
-86.860817
-57.591347
-71.019562
-66.956429
-66.209991
-56.902493
-86.672684
-103.848122
-91.110680
-96.560959
-62.378250
-54.295044
-72.854912
-106.124443
-73.817665
-121.571106
-65.611755
-153.519272
-73.270699
-111.394058
-84.297569
-60.442650
-164.537476
-97.084709
-109.973289
-76.798897
-120.694901
-74.237282
-64.350922
-84.313263
-102.077080
-98.529968
-89.997917
-58.157131
-89.586777
-97.154686
-159.612656
-65.880203
-138.530197
-91.942436
-53.172108
-59.360855
-58.867157
-96.334129
-59.363712
-128.134888
-132.226227
-111.513268
-76.458122
-78.886406
-104.695877
-121.029564
-98.553650
-62.197918
-67.893112
-36.964520
-149.273743
-125.816055
-121.391769
-55.523727
-74.689606
-58.811417
-70.408371
-69.453133
-49.882725
-82.863640
-144.930954
-66.057297
-32.606548
-68.535378
-103.867226
-81.228455
-75.669174
-135.301132
-81.898994
-59.640968
-58.912571
-50.972042
-162.781464
-63.395710
-118.461685
-58.411175
-91.675781
-80.920555
-61.269176
-70.377571
-77.595741
-62.062878
-75.734940
-64.579819
-138.093079
-67.352806
-89.162971
-147.736496
-53.378513
-65.343033
-81.326096
-91.032555
-81.740486
-85.187675
-77.220154
-52.936665
-90.239464
-77.349495
-70.560875
-123.778236
-138.208954
-71.190071
-78.542366
-59.045307
-72.163750
-67.502182
-47.066898
-63.343513
-83.902908
-57.861454
-157.444046
-59.873280
-46.426861
-29.636366
-75.679024
-102.395264
-71.162346
-77.734520
-63.135654
-89.869743
-26.336922
-57.553669
-90.284805
-63.646828
-71.061760
-156.905685
-56.944435
-81.850647
-59.756592
-56.043217
-120.099991
-58.284134
-64.053635
-59.990749
-55.270710
-86.057976
-71.124352
-105.100876
-120.321373
-149.426788
-56.453922
-59.212429
-102.253174
-109.692665
-110.272614
-96.713509
-63.816956
-157.414917
-131.913208
-94.865776
-101.393959
-89.379700
-106.414886
-85.123138
-110.605316
-125.062630
-171.616028
-71.396767
-71.165184
-93.049446
-74.045753
-58.653938
-104.851959
-122.079010
-41.353500
-56.336723
-108.551529
-105.749008
-82.911331
-142.648834
-99.017311
-104.962761
-66.662018
-41.987408
-85.779320
-10.177456
-51.573536
-67.844780
-68.112350
-57.816559
-67.137383
-110.990318
-130.796326
-108.134590
-76.955788
-59.847885
-111.049431
-105.780205
-69.575584
-59.537682
-91.285240
-74.833885
-68.001938
-70.627487
-66.890320
-47.062096
-65.267525
-99.259911
-137.181610
-70.145775
-74.920174
-86.107872
-39.290123
-62.695389
-61.482136
-139.367859
-83.384102
-62.553982
-57.458897
-102.766258
-62.738537
-104.526093
-63.346161
-59.594162
-93.930931
-162.850647
-97.577179
-60.046677
-58.407997
-63.226349
-129.981903
-144.306763
-69.017326
-58.845142
-125.655228
-93.341087
-112.007629
-65.080917
-58.108433
-156.952667
-83.881805
-88.692505
-56.182766
-106.193375
-64.623772
-39.689255
-137.958115
-64.424950
-63.756615
-67.667435
-94.990021
-60.201557
-63.556015
-60.297604
-92.652313
-91.145912
-57.846516
-68.985603
-130.873108
-86.369423
-66.571091
-68.475685
-62.317249
-92.704590
-55.135101
-46.230602
-68.215439
-138.098419
-96.275406
-141.891113
-77.505219
-143.076447
-67.247444
-86.502220
-39.138931
-143.428436
-126.927078
-58.453377
-138.817490
-147.846146
-97.810333
-108.430992
-84.470421
-50.671535
-99.681168
-57.398113
-70.643654
-48.362759
-139.010666
-63.250648
-58.203194
-87.017601
-132.798386
-157.807312
-78.114807
-84.051987
-40.238972
-53.990433
-110.954758
-49.114086
-72.918167
-60.319386
-88.592522
-64.112282
-56.633369
-110.121132
-89.877556
-56.598331
-136.486603
-144.456299
-117.350815
-114.657860
-107.635017
-72.263039
-169.510452
-59.135174
-78.705597
-58.683884
-101.144989
-151.785339
-137.472107
-58.584053
-108.047615
-58.715412
-151.825851
-51.764797
-142.554108
-61.540150
-95.979713
-62.791496
-84.145325
-50.016651
-60.231186
-66.829849
-71.052757
-123.904350
-100.319336
-83.074219
-115.445419
-97.609589
-126.815025
-29.322653
-46.739006
-155.310684
-156.686844
-41.514935
-83.448540
-82.183258
-63.926796
-90.359657
-39.677685
-52.915085
-75.443420
-134.232040
-87.439339
-39.380276
-71.110611
-154.824158
-176.922775
-42.756550
-57.973972
-55.493183
-56.811329
-134.225174
-139.048523
-112.632011
-62.142574
-98.386124
-132.744354
-98.834038
-101.913612
-51.283054
-82.664688
-62.153538
-73.179268
-151.452667
-86.519951
-113.066498
-87.415749
-135.245178
-56.673302
-75.126984
-77.180595
-112.297150
-71.443039
-140.943085
-60.891987
-94.653725
-57.406406
-68.336060
-76.691078
-59.329807
-144.610992
-72.024742
-63.149181
-63.748035
-47.130856
-84.962662
-147.821320
-101.762810
-98.994881
-75.361145
-71.142258
-74.556725
-122.994621
-94.014366
-89.735695
-64.848152
-83.067894
-137.791672
-68.877510
-68.733734
-71.254501
-36.549492
-55.434212
-153.520294
-92.391212
-60.687080
-97.030235
-98.862556
-73.220665
75.704681
89.773766
46.537239
41.599247
85.366295
47.981911
77.130180
50.879902
37.220184
68.731934
92.340828
-57.049408
-69.037758
-85.080284
-52.534462
-68.383888
-85.586685
-133.995712
-60.038780
-57.152233
-80.048889
-73.855873
-69.883873
-51.951504
-68.270546
-78.833519
-63.106834
-54.533329
-54.277618
-34.681602
-139.045532
-72.933426
-61.550983
-58.592442
-138.476868
-88.353104
-82.640594
-129.027176
-98.215782
-54.105259
-115.531006
-99.339241
-78.148743
-105.441521
-57.819904
-50.223660
-150.154541
-77.794922
-91.982712
-61.133003
-153.435059
-57.971596
-52.334507
-89.774933
-111.227859
-82.207809
-101.071083
-72.285423
-101.463997
-116.020180
-91.620651
-57.494740
-92.306419
-45.645580
-62.598263
-90.447937
-139.997894
-161.537872
-61.424332
-156.501312
-77.099449
-65.095741
-53.608643
-93.066299
-43.615643
-33.356247
-89.685226
-121.829201
-71.092705
-49.134594
-65.440178
-107.458023
-87.622986
-60.042858
-35.050827
-115.423035
-73.544342
-45.522583
-57.395100
-128.449509
-120.886681
-58.134094
-92.468056
-123.504608
-148.383316
-52.589462
-68.492668
-163.421631
-56.474453
-69.409088
-63.227844
-64.074318
-133.103302
-69.153564
-56.591434
49.493713
-71.320206
-57.918377
-159.563644
-63.360603
-79.168556
-55.825603
-153.464035
-73.526093
-55.588730
-59.348015
-65.663704
-63.872440
-156.784164
-169.772400
-63.180515
-78.577850
-57.585842
-102.074234
-133.562973
-78.769676
-90.162064
-72.140450
-112.584656
-103.547615
-114.112099
-68.874878
-111.413200
-75.938499
-76.121147
-65.489365
-46.114346
-110.991470
-44.092365
-71.665619
-44.292526
-66.145882
-155.129852
-68.071815
-85.976028
-60.007484
-59.494026
-111.791878
-98.123009
-104.388794
-61.835331
-63.999390
-67.223900
-89.195007
-81.079338
-143.616241
-89.718872
-57.259941
-142.254333
-79.107704
-116.421181
-117.312851
-22.172197
-60.031178
-96.245789
-127.253822
-81.891907
68.953690
43.052567
68.739143
-68.450439
-53.673248
-64.844963
-38.102684
-159.208954
-102.243797
-60.896435
-60.956886
69.886620
84.536072
44.857113
73.222931
-75.682434
-100.207382
-76.346458
-108.615654
-69.513123
-96.300743
-57.254807
-75.672066
-56.677830
-62.324162
-73.378632
-63.852654
-133.115768
-154.885010
-60.231049
-59.918610
-58.415688
-68.001160
-64.095032
-88.052704
-63.514267
-75.139824
-50.693676
-62.336033
-63.747410
-87.159058
-43.707451
-107.360306
-50.450344
-49.028111
-129.718445
-153.964828
-103.632790
-119.932365
-125.576874
-118.899841
-67.435204
-57.077969
-66.652222
-67.640076
-60.918583
-84.954872
-85.967300
-88.331764
-133.082428
-34.309738
-62.304314
-163.282394
-69.237061
-147.362701
-52.751007
-89.543106
-64.314262
-39.597763
-56.491222
-53.582756
-117.977127
-36.064323
-60.523232
-61.274963
-54.964977
-78.326195
-57.083885
-103.141380
-96.178253
-116.795311
-105.698753
-86.638924
-67.066338
-90.145630
-63.059814
-119.090355
-58.927570
-151.351395
-71.658463
-117.556923
-66.837006
-126.160469
-41.710373
47.138866
52.699863
59.771816
38.598316
103.151558
-56.509201
-104.133728
-55.728321
-62.330719
-73.371231
-57.310066
-168.699936
-54.532349
-37.127373
-159.333649
-47.843048
-96.519279
-114.762146
-89.758057
-56.474133
37.483852
79.728775
69.737343
57.970509
44.171604
38.314705
26.602423
62.070774
51.930851
36.265373
46.208767
80.035698
-90.780807
-111.213089
-132.386353
-42.803478
-73.738747
-156.845276
-58.531910
-64.700233
-138.790771
-87.558418
-145.865738
-52.852116
-58.546944
-80.351532
-74.582451
-121.779587
-92.079803
-159.581543
-66.428612
-60.802860
-77.055496
-39.074150
-59.163746
-35.836872
-46.162880
-58.439285
-73.525787
-110.633400
-59.342106
-131.216110
-92.616051
-67.370560
-140.964157
-87.955849
-73.071480
-60.208817
-105.384338
-76.680740
-131.921753
-48.577305
46.163887
43.275768
46.418823
73.552567
53.231625
77.595009
-97.854622
-138.707275
-55.460308
-156.378113
-73.872467
-97.203697
-65.182648
-77.937195
-110.125214
-125.344620
-26.791225
-45.951065
-68.135002
-64.755173
-51.756687
-52.260326
-95.993301
-85.980835
-113.123306
-61.755440
-117.154922
-95.486534
-73.003693
-80.343407
-169.737732
-104.178558
-54.548576
-58.126472
-57.990654
-133.209290
-130.892670
-58.041359
-147.790894
-77.593147
-99.262718
-93.005920
-57.711132
-51.719734
-126.221886
-46.361980
-30.986740
-64.585121
-65.115372
-91.471146
-144.944366
-54.089512
-79.351280
-58.076576
-50.831959
-62.317631
-69.153679
-136.533890
-45.320061
-112.309219
-60.656269
-69.457336
-118.846252
-73.947975
-109.735451
-67.782005
-57.667168
-89.622787
-104.133690
-78.321365
-46.280766
-124.303947
-62.705807
-39.380733
-150.096497
-60.545021
-105.656235
-46.024353
-132.244095
-133.878891
-83.495430
-118.474075
-66.721092
-59.868683
-146.988998
-103.675201
-154.219849
-62.206844
-64.726952
-133.364517
-139.915100
-78.136024
-65.817284
-147.670624
-59.809006
-50.446732
-54.341881
-139.243454
-53.147381
-61.020763
-57.996479
-141.850204
-64.412910
-132.887772
-65.443741
-68.121132
-97.717781
-66.143074
-108.363922
-87.352089
-118.222794
-84.394875
-71.216942
-72.386337
-70.261642
-148.280182
-60.780144
-93.307205
-65.744293
-62.749123
-171.410751
-137.055389
-74.842979
-55.862144
-166.850174
-83.990814
-58.408279
-149.521164
-121.034904
-91.786942
-101.458374
-117.435265
-106.346573
-98.208176
-101.480820
-103.585144
-141.545959
-69.458473
-131.359406
-56.644173
-58.555210
-77.321320
-74.148232
-127.195480
-52.258961
-69.882919
-68.879730
-92.113388
-125.239609
-53.169765
-58.364742
-72.099640
-77.033775
-59.664288
-56.509907
-162.745682
-92.747101
-106.563286
-67.788895
-59.903275
-107.712761
-63.950123
-46.711788
-68.790833
-88.939087
-47.872242
-53.048973
-147.087662
-118.271797
-154.513611
-53.175068
-57.076260
-151.208298
-53.964108
-59.949837
-66.602127
-163.027496
-125.551338
-94.456429
-67.588165
-60.868401
-111.817848
-168.837540
-91.815887
-54.242447
-141.683258
-89.169655
-60.297657
-108.959381
-72.819664
-58.142933
-71.594193
-68.976555
-79.402168
-78.100899
-99.257423
-67.735641
-69.539536
-58.839741
-69.018890
-28.830370
-67.544769
-52.784397
-82.560471
-91.013504
-61.255714
-79.055107
-46.215191
-105.231445
-55.265766
-50.708450
-61.718159
-147.855927
-67.660110
-72.484291
-71.698586
-61.716740
-91.447968
-110.411453
-108.691345
-102.575424
-84.067947
-130.997223
-109.421127
-49.644249
-114.308357
-150.830627
-66.057327
-59.626530
-73.533279
-105.084038
-95.555679
-75.003571
-53.605801
-58.355610
-63.517643
-57.460350
-56.858185
-66.510719
-56.925621
-65.586426
-91.624268
-113.562393
-95.972237
-57.830387
-120.525101
-76.242638
-76.968918
-99.787170
-74.575829
-103.374672
-81.779793
-62.964668
-60.779144
-63.254528
-57.455994
-81.236664
-108.641426
-71.399704
-29.983589
-76.605919
-50.284069
-68.115395
-39.834198
-63.870552
-157.716675
-44.891464
-65.316887
-65.197906
-134.923660
-57.475479
-63.205883
-66.178612
-84.800194
-82.638344
-82.750732
-49.515472
-154.200760
-101.805183
-63.728790
-78.160744
-134.634323
-48.391235
-61.137661
-56.581524
-58.146381
-107.021126
-162.043121
-96.611885
-49.602592
-83.177742
-78.229172
-62.104565
-57.676903
-49.518017
-76.919655
-98.289520
-139.188202
-61.857182
-131.642014
-65.986794
-63.501045
-102.349205
-71.526749
-44.938396
-102.437584
-86.229698
-64.609245
-98.091057
-91.691940
-138.612076
-99.759323
-63.517834
-55.561714
-112.927063
-139.656677
-34.438442
-59.512234
-80.913536
-62.713196
-66.151825
-70.122208
-59.703514
-54.054092
-52.409748
175.916428
-144.550537
-126.571182
-64.196640
-56.145397
-125.005486
-56.713821
-89.741882
-64.563553
-62.270748
-150.910706
-56.452316
-143.873199
-69.405350
-83.183640
-77.591560
-104.619843
-53.839687
-112.707268
-158.081512
-151.811127
-100.595543
-128.959229
-73.156715
-51.934612
-116.606323
-116.939621
-60.742371
-72.320908
-139.546692
-60.130074
-53.203850
-80.093605
-73.377342
-59.312344
-58.773365
-123.644753
-143.637009
-91.124054
-65.697876
-137.860092
-59.340782
-59.167820
-33.483379
-25.366398
-56.300934
-129.457779
-56.470707
-60.985287
-68.451370
-46.585411
-91.842697
-76.176994
-70.022339
-60.722885
-48.449379
-164.323364
-55.335674
-115.950813
-78.544502
-153.308685
-144.870621
-58.137161
-143.121307
-42.756237
-74.364731
-145.171021
-115.390381
-72.304626
-119.307442
-66.984360
-137.760818
-84.157318
-135.048187
-98.149284
-80.340363
-66.879982
-77.376465
-71.891777
-93.341171
-54.974072
-61.902397
-56.816463
-84.111992
-81.378082
-112.445732
-116.519440
-102.770927
-129.141922
-149.312103
-77.677101
-77.391701
-55.658863
-164.161652
89.405396
89.191933
51.939949
46.994446
41.149330
36.893185
76.546356
-68.907326
-52.459915
-69.065697
-64.886978
-60.316967
-88.505501
-86.097252
-83.060295
-92.186317
-54.873035
-50.855545
-66.294388
-67.436081
-88.380013
-155.885071
-49.388382
-49.044212
-144.439453
-71.069923
-92.274979
-109.787918
-98.421371
-99.734383
-72.367615
-78.443939
-54.437080
-98.723351
-55.698906
-149.385773
-72.036591
-90.308273
-130.687500
-62.037514
-52.377773
-69.832489
-93.816444
-62.373299
-60.272087
-67.137405
-72.269890
-75.250061
-108.273956
-65.673958
-95.916229
-107.204254
-135.452393
-74.186989
-54.021336
-58.336369
-61.788319
-52.595436
-66.745285
-86.881050
-72.690308
-74.383926
-64.035728
-148.362213
-74.757202
-52.911160
-60.479370
-70.199142
-132.217865
-63.440166
-98.904793
-87.939926
-92.666191
-157.380096
-68.462837
-114.229980
-53.032558
-63.591885
-102.298370
-70.297165
-61.650700
-88.242386
-40.020477
-62.089462
-148.198563
-65.268875
-66.649223
-59.010586
-40.370064
-94.334152
-95.186371
-121.611511
-113.493599
-138.042648
-94.848663
-107.062607
-62.386868
-63.028000
-16.143101
-71.078522
-91.920273
-95.075150
-73.420143
-66.760010
-64.539528
-112.662300
-86.384171
-99.219246
-175.976196
-152.441788
-70.173218
-70.399864
-92.684921
-171.406952
-92.197914
-113.287872
-87.218903
-72.446808
-70.191132
-82.364235
-96.477470
-67.843102
-108.249954
-134.559097
-65.691841
-83.076675
-146.350677
-110.734604
-50.794147
-126.625908
-36.635456
-151.099075
-67.675636
-74.204247
-59.660660
-145.869965
-75.438393
-97.572685
-85.354980
-84.814392
-55.723717
-60.381958
-129.550690
-68.339714
-109.467163
-102.200050
-50.299667
-112.210266
-59.298920
-100.564270
-51.376648
-69.026329
-104.132034
-135.020096
-27.380978
-51.601570
63.896648
76.867355
65.672745
53.645771
42.011253
46.427235
61.635117
-65.826591
-56.580456
-76.013344
-73.422684
-80.419838
-128.693634
-50.933910
-132.578140
-73.081902
-58.240044
-70.887428
-129.212967
-52.686146
-58.766876
-62.218868
-107.678474
-119.729004
-157.586548
-44.949753
-55.846851
-43.017475
-151.347595
-40.831676
-90.019577
-53.793495
-133.912140
-141.429581
-59.196770
-73.187210
-79.090065
-89.288383
-54.657116
-63.342052
-154.436127
-86.717941
-59.326023
-69.468063
-81.217323
-53.294338
-150.808472
-65.540840
-55.162235
-157.938171
-103.771713
-79.944992
-64.688751
-64.897621
-66.242996
-71.890411
-134.070114
-68.625870
-51.351704
-77.896263
-56.246361
-160.591324
-72.932373
-49.074032
-64.456902
-105.667274
-88.977776
-172.988220
-72.777313
-49.825768
-66.244873
-59.812317
-63.226681
-76.530823
-72.353577
-146.725861
-111.992226
-104.166077
-94.576248
-77.052307
-63.347698
-90.909889
-101.587799
-171.346817
-47.861710
-105.836975
-155.397430
-70.276917
-67.747932
-47.439266
-67.470795
-97.559204
-111.686356
-125.132034
-120.348625
-67.593338
-63.642006
-94.581779
-109.045532
-93.422615
-128.738525
-32.333534
-76.055801
-83.222763
-80.591331
-142.848419
-67.982292
-179.573410
-63.046066
-113.288269
-120.309212
-102.109856
-68.637283
-96.528214
-59.814270
-133.589142
-79.814308
-115.834839
-103.716949
-103.482750
-94.279083
-69.980827
-159.006912
-62.339722
-95.031555
-116.838005
-58.468815
-75.346237
-58.441124
-132.473175
-88.769691
-100.171257
-53.387386
-75.129372
-58.569027
-136.396637
-85.728394
-110.375046
-66.907440
-91.510254
-101.630898
168.365570
-103.130836
-77.363319
-62.875515
-56.693615
-52.718174
-65.596977
-68.815445
-53.088600
-137.613815
-60.460491
-126.682587
-56.059879
-66.276176
-54.173473
-160.610367
-79.129608
-158.385483
-45.228958
-75.362259
-46.556377
-158.382431
-64.311943
-145.532440
-169.657837
-137.437454
-109.057655
-173.113373
-75.351402
-84.451607
105.256996
65.669403
33.199463
41.824383
61.021332
52.650494
51.345875
51.631714
86.044960
74.383614
-50.813080
-148.300430
-97.947899
-96.707397
-75.092674
-55.186474
-60.151272
-74.568626
-64.401001
-38.328152
-58.917435
-114.807152
-92.556541
-46.702206
-102.450775
-119.724251
49.660400
36.727966
54.167721
50.862820
56.985683
44.705746
41.995461
61.487572
52.779804
71.969139
57.823341
78.148659
40.329353
-76.557602
-71.184654
-29.602676
-58.481934
-153.720413
-83.628052
-64.672539
-121.929306
-94.752220
-115.730927
-121.654381
-71.199959
-68.335449
-57.549034
-96.655975
-63.272411
-56.540386
-65.372009
-53.525726
-139.609146
-112.698944
-58.831585
-43.508251
-73.422493
-68.412720
-128.152512
-59.452225
-125.094063
-66.988907
-78.158813
-74.635017
-63.134201
-70.108063
-113.308990
-45.312248
-59.464962
-113.964668
-116.530510
-59.904568
-86.276283
-87.715500
-73.370422
-56.540260
-147.415543
-109.331200
-69.209717
-61.337349
-148.115601
-116.726151
-58.063606
171.004150
-66.104385
-68.702576
-54.640919
-98.859741
-58.335384
-48.798115
-99.484070
-69.354401
-93.730240
-99.144646
-95.365730
-57.927658
-76.880859
-113.365700
-83.743736
-62.570621
-56.751503
-94.086815
-145.978210
-91.057236
-74.239883
-152.579880
-112.601349
-46.921474
-65.648926
-152.737198
-80.003433
-59.711491
-101.055244
-64.479492
-108.344955
-73.296112
-31.393713
-65.775238
-158.282349
-32.877842
-69.140648
-59.584198
-155.447113
-46.632435
-77.210915
-76.268745
-62.523495
-63.926018
-55.663765
-146.188171
-68.067245
-86.433640
-94.817924
-115.670013
-103.354523
-71.659897
-127.657188
-94.611832
-86.856323
-110.827057
-63.415470
-114.167946
-142.052902
-55.945763
-64.447205
-62.165359
-142.171692
-96.682503
-70.995766
-61.711433
-141.967361
-85.903290
-128.351639
-64.673813
-40.726048
-58.945992
-118.479652
-70.685532
-65.268257
-93.143867
-124.150665
-55.272659
-115.228455
-122.282425
-149.332336
-156.029297
-65.170799
-92.100853
-115.324516
-168.144333
-65.637032
-109.274841
-106.699089
-73.775589
-63.620491
-74.099335
-54.454617
-58.396339
-80.893913
-97.022583
-105.647163
-69.591240
-127.568718
-59.243031
-118.478943
-154.588394
-55.328011
-60.945297
-52.127064
-84.018661
-97.378456
-93.900497
-51.476807
-68.032700
-68.053200
-82.412643
-55.624889
-30.060638
-56.568302
-26.896410
-79.120033
-55.460800
-64.075302
-136.601349
-54.225983
-55.163017
-75.349686
-90.073372
-61.928692
-68.250610
-99.520454
-108.982574
-143.294327
-124.074379
-83.489952
-90.345726
-160.257355
-70.205788
-57.861923
-67.902946
-98.254761
-139.045212
-155.686798
-90.718575
-60.532867
-79.228363
-138.492249
-127.088173
-76.141212
-92.753868
-66.793167
-44.053036
-121.910484
-92.650032
-131.879593
-145.902176
-84.853455
-126.815033
-92.287552
-74.889442
-36.499107
-151.795837
-58.014996
-69.627983
-130.366531
-74.421608
-93.998451
-54.512482
-74.139580
-64.137474
-38.438442
-142.119461
-114.625267
-112.864487
-75.837631
-97.445885
-49.542843
-156.300354
-50.787983
-151.535889
-59.216534
-129.138428
-59.888248
-110.536972
-86.182007
-64.507408
-62.257500
-38.627506
-56.782833
-70.227081
-68.575485
-64.237724
-63.040245
-68.652260
-148.387329
-61.066616
-74.946663
-99.901985
-130.353287
-55.436562
-73.973740
-156.146072
-99.924469
-104.428024
-168.740143
-68.553162
-87.355064
-63.808067
-140.003815
-50.455479
-55.672886
-67.227348
-112.863167
-58.596653
-32.138557
-83.372765
-64.269089
-96.712570
-93.537262
-137.358459
-53.987404
-137.937180
10.380970
-60.447178
-117.694122
-64.146828
-91.240219
-151.628525
-53.171112
-69.910767
-84.652817
-57.848904
-80.079964
-90.766556
-92.724411
-76.764061
-134.751999
-51.761330
-55.677662
-47.966545
-108.764786
-174.732132
-67.570717
-145.102020
-84.383987
-67.346771
-57.912323
-66.054260
-51.172859
-72.487984
-53.003769
-57.701099
-63.630550
-149.257370
-101.474182
-61.872276
-50.892323
-55.718842
-71.642120
-103.582642
-82.702148
-118.466248
-122.258987
-61.804638
-81.195488
-62.273113
-61.260006
-146.733185
-90.485367
-113.522430
-144.777832
-83.353676
-71.116211
-96.023994
-153.954926
-58.371593
-100.482948
-64.851059
-54.987629
-58.349197
-149.455902
-84.301765
-119.846397
-116.049126
-79.965622
-63.767456
-61.771347
-89.902222
-89.099304
-121.427483
-55.018761
-55.448307
-72.256210
-117.519180
-79.924988
-99.047256
-108.512299
-160.663086
-50.823593
-76.015221
-74.288139
-35.147530
-63.859436
-53.233849
-60.994541
-115.598763
-51.414890
-54.132278
-53.464741
-64.936882
-67.122955
-79.823753
-86.120804
-138.030411
-60.598202
-61.926598
-56.718945
-39.524269
-57.937317
-75.438339
-76.552078
-55.219971
-96.419464
-115.161354
-63.436962
-69.505997
-97.687721
-67.658470
-102.879852
-112.356316
-131.019501
-87.363731
-106.939056
-141.767273
-113.435226
-74.749550
-94.111664
-77.415733
-81.613922
-69.595001
-104.930016
-123.626717
-121.547173
-85.001968
-96.671204
-61.910141
-96.473961
-72.471268
-81.525772
-89.273582
-97.638954
-103.801743
-109.394760
-76.816528
-67.958809
-119.317589
-105.494469
-64.617828
-27.167665
-159.883560
-116.709579
-113.913589
-100.504494
-108.150734
-67.587769
-66.436089
-56.353951
-60.758327
-56.488720
-152.691650
-39.414986
-57.817951
-78.904205
-74.799637
-40.732357
-64.650154
-67.669510
-79.414146
-55.546349
-157.272827
-52.010719
-151.175903
-67.904716
-70.230583
-90.008095
-60.743587
-113.644081
-94.175346
-132.373398
-59.604031
-79.768585
-61.911667
-141.205612
-90.231590
-54.714680
-100.234993
-66.210770
-97.422707
-113.980499
-68.920830
-88.746040
-67.371437
-66.960289
-56.005413
-115.619499
-124.450462
-115.310570
-96.119904
-73.798904
-65.314507
-122.957184
-50.733517
-61.841057
-100.980927
-54.463444
-81.076881
-37.069363
-128.678375
-55.052601
-67.514694
-62.970222
-153.604904
-65.732101
-27.362532
-101.081787
-81.848412
-142.917160
-157.810181
-57.962902
-63.900936
-92.134758
-80.640053
-110.822708
-45.988728
-83.060249
-70.242722
-83.550529
-58.719685
-57.376324
-119.442680
-102.028763
-96.050987
-101.017273
-67.472168
-87.557190
-76.625786
-96.186943
-68.731689
-111.034218
-79.297989
-108.938301
-152.441544
-155.983414
-94.237579
-57.198776
-63.026749
-52.006271
-73.983223
-61.994522
-70.394478
-56.291111
-55.524578
-94.562614
-90.600471
-57.630672
-47.766186
-134.205246
-104.822144
-145.621841
-124.432205
-60.476089
-106.170830
-97.394073
-58.046074
-107.407684
-67.392494
-109.233322
-62.105888
-55.588890
-112.856422
-142.895721
-45.306103
-63.209599
-71.955147
-108.988930
-52.344673
-97.398140
-109.875237
-76.314621
-77.906357
-113.177612
-75.853241
-60.204166
-71.741707
-83.519348
-70.028114
-56.284500
-61.169506
-58.583805
-70.795921
-87.988083
-135.780685
-62.438881
-125.689911
-58.711605
-119.400063
-61.070396
-96.463303
-45.186813
-89.981789
-62.506351
-134.455826
-95.464157
-99.024963
-164.729675
-101.848648
-135.642853
-150.231018
-67.740913
-61.543697
-136.719315
-158.730377
-61.039696
-65.667526
-70.023727
-60.818611
-73.765137
-55.910053
-59.567047
-58.740799
-83.898308
-158.852463
-97.175346
-56.586460
-67.168442
-132.923920
-47.076862
-65.049149
-153.671051
-64.535706
-158.865173
-70.655403
-61.272858
-137.004242
-68.068916
-72.787872
-71.261192
86.302307
-96.288017
-89.718987
-51.837433
-68.854774
-128.334351
-66.987007
-47.569912
-153.668274
-61.406635
-135.422440
-107.620308
-48.109306
-46.490276
-95.872078
-62.469349
-102.371544
-73.108482
-136.182251
-59.634548
-76.341400
-135.136078
-150.071289
-88.241013
-56.215721
-68.990395
-70.521378
-57.315483
-53.621674
-47.385448
-82.839767
-154.202530
-72.389542
-90.029594
-155.615295
-68.274879
-62.025108
-35.367748
-169.410568
-70.174385
-157.990860
-143.283234
-64.762062
-139.207748
-66.544426
-37.057941
-58.316788
-66.651299
-59.238453
-151.683151
-80.334145
-157.098907
-66.688957
-58.647404
-58.174664
-58.559765
-63.834595
-53.787292
-75.526161
-106.604996
-77.438622
-53.811504
-58.082260
-60.833683
-61.043488
-62.688141
-52.031151
-125.497726
-66.561966
-59.899395
-113.696754
-162.444382
-81.004166
-101.372704
-54.512081
-154.599777
-70.832558
-154.416733
-98.716156
-59.525513
-89.958984
-61.887432
-112.433563
-64.016220
-105.637856
-69.278496
-39.112869
-126.604568
-83.275200
-132.926086
-139.828232
-92.340431
-57.818390
-139.541748
-62.475872
-118.760712
-87.430527
-83.810745
-80.259384
47.481480
60.819908
58.550133
56.540012
50.287891
81.102173
58.677299
47.013149
46.980614
51.594063
101.612968
52.627712
115.335251
53.418720
66.378380
74.922096
-58.598465
-43.592541
-40.939045
-54.295277
-57.552666
-147.702438
-50.646049
-97.473587
-100.285004
-117.423981
-58.955521
-93.698669
-64.318291
-116.021164
-79.020493
-68.673477
-64.801651
-109.732269
-82.132652
-130.549973
-58.270096
-98.457451
-61.592854
-57.951099
-55.276440
-133.909470
-54.689617
-61.311737
-111.003433
-88.152428
-94.953751
-117.261826
-103.029785
-71.725632
-114.024849
-98.955040
-104.267181
-117.929413
-58.205250
-60.853512
-106.635246
-58.252598
-56.585842
-109.572525
-111.436951
-62.606453
-133.523636
-95.012573
-58.897068
-113.350258
-91.850334
-58.884422
-61.466274
-130.015381
-61.546299
-56.072693
-78.161873
-101.283234
-160.017670
-84.414650
-84.189003
-97.166405
-125.221756
-60.083096
-92.845963
-149.293747
-107.781708
-60.591370
-161.475525
-82.385017
-137.786911
-53.052738
-81.435127
-114.760521
-65.072372
-47.249023
-94.720863
-60.194775
-162.523605
-68.393906
-144.873383
-73.100273
-77.430771
-140.291962
-154.888321
-103.893158
-85.687622
-79.492767
-137.861221
-71.850212
-73.707756
-107.219345
-24.174395
-62.864845
-85.688072
-73.368919
-137.457184
-65.418648
-108.355385
-58.479019
-80.987236
-121.046600
-106.465347
-148.259628
-124.887527
-79.260811
-153.071854
-144.092255
-144.300873
-76.408707
-64.159546
-52.355568
-60.636360
-122.715622
-50.669891
-142.732620
-132.375214
-59.039864
-84.114685
-124.437569
-71.787621
-71.225410
-80.780891
-103.411987
-126.338562
-152.898087
-40.102409
-77.566360
-68.589821
-79.358131
-65.554955
-64.046051
-63.143066
-75.284950
-75.272476
-109.103683
-59.762409
-70.997124
-70.834343
-67.744377
-108.883499
-106.688683
-61.811066
-99.539047
-55.958614
-86.753540
-77.731125
-82.843864
-43.331474
-62.838024
-59.008568
-85.174416
-70.126343
-24.951279
-75.790802
-50.069725
-136.738785
-144.810364
-49.616306
-57.901001
-126.222710
-75.176460
-122.877968
-72.103065
-64.218506
-70.409050
-27.016399
-82.811623
-58.551853
-63.020794
-58.536011
-117.119652
-58.626427
-86.616203
-117.867722
-69.456406
-76.739868
-58.865715
-75.679855
-59.106869
-68.241966
-68.918526
-170.696579
-62.704315
-84.963692
-59.757648
-56.968513
-64.389130
-45.488960
-90.576859
-64.533653
-46.184334
-151.036667
-145.333328
-64.626808
-62.602943
-94.097008
-82.580452
-96.811836
-71.901817
-136.295639
-54.342209
-63.092831
-73.166458
-153.199280
-57.033897
-85.216888
-59.452503
-85.765213
-59.215210
-108.529045
-69.991020
-131.897369
-34.218967
-93.273422
-40.137497
-61.522537
-68.143921
-66.920525
-45.417587
-78.765739
-168.996201
-97.871559
-74.086754
-57.814350
-111.260628
-53.068676
-127.136086
-29.003407
-57.435390
-53.874378
-76.210678
-67.580727
-70.012947
-87.574562
-57.774662
-43.677608
-72.825714
-84.889580
-66.654190
-123.704216
-54.791592
-124.393311
-137.612000
-66.834244
-114.518852
-140.241348
-69.588448
-151.850266
-55.728813
-30.543932
-59.524632
-57.576538
-74.117378
-83.576286
-81.583923
-147.968796
-67.700821
-77.606735
-143.619644
-144.761856
-34.975948
-36.921898
85.715981
81.489731
39.317665
41.712841
30.802130
73.833191
-87.233162
-60.616505
-74.331207
-64.461807
-58.870907
-77.478325
-75.834450
-94.807190
-74.745979
-93.119087
-123.346191
-132.871475
-54.236145
-65.761589
-48.936443
-126.936356
-69.181793
-79.763214
-68.641418
-68.059669
-59.060661
-69.501091
-126.406082
-73.995384
-91.650307
-75.027725
-100.840706
-149.301422
-64.145729
-98.668579
-78.872749
-148.770294
-77.199753
-48.166073
-60.721512
-89.817886
-76.126938
-59.993633
-60.467484
-59.123260
-86.282883
-76.349640
-87.658417
-78.093903
-74.689003
-60.406395
-147.293304
-90.841248
-66.599525
-91.524658
-84.013039
-158.982269
-42.741043
-58.588142
-20.146425
-60.457081
-149.742844
-78.392685
-67.359749
-82.886925
-50.519569
-60.580688
-50.077286
-63.907974
-105.604530
-159.989044
-84.556824
-101.429222
-95.986137
-97.117775
-109.038048
-108.304008
-110.441185
-80.873085
-99.031136
-97.069260
-65.556755
-56.945526
-103.093246
-102.681229
-59.029709
-89.429474
-70.310226
-157.133163
-112.841629
-59.439499
171.298370
-35.413025
-152.643463
-99.489052
-55.833038
-86.937943
-76.457245
-69.107460
-82.126678
-68.127068
-150.838379
-89.419960
-66.166107
-56.658936
-114.936096
-62.570705
-62.138805
-84.029274
-72.799126
-93.020554
-53.619686
-67.093422
-154.557144
-65.132545
-64.158501
-85.614059
-170.671112
-69.868370
-67.847557
-64.115585
-76.921181
-179.421204
-95.601547
-79.395355
-62.382614
-54.702389
-64.909454
-98.866302
-146.576172
-120.394592
-109.037170
-103.362228
-64.655914
-60.123558
-80.330513
-69.673325
-114.852715
-122.989639
-83.668541
-98.467339
-64.175659
-66.196701
-82.358475
-120.449585
-101.079391
-66.378723
-148.772964
-48.060188
-54.870647
-73.089920
-100.570702
-70.834824
-54.449020
-54.354965
-66.815887
-62.999626
-112.696159
-53.285995
-85.972069
-66.019295
-90.267082
-65.466331
-68.474060
-81.990273
-141.267654
-160.756943
-126.137360
-169.335953
-97.336212
-75.156898
-133.330643
-149.487579
-75.798683
-57.783390
-163.597687
-71.729759
-63.894676
-89.104164
-70.492493
-84.310310
-53.683182
-59.938560
-49.155941
-60.300068
-101.634209
-81.209053
-88.089371
-102.031967
-89.825783
-115.956253
-161.516815
-92.687141
-70.031227
-117.870071
-61.275070
-115.111031
-168.476318
-141.189758
-40.032551
-66.221588
-62.614712
-63.101982
-167.405960
-70.131958
-67.914108
-52.858017
-115.797371
-26.624353
-65.777794
-55.223660
-65.571236
-145.925568
-133.073914
-66.908104
-51.294357
-33.664368
-66.778320
-54.993626
-60.126698
-79.092987
-58.903767
-67.777107
-42.869770
-85.559715
-68.066856
-73.831734
-60.697800
-147.474243
-63.801338
-157.165680
-145.621918
-52.794861
-59.516994
-79.617012
-83.660828
-73.410149
-121.099724
-108.756142
-153.038132
-72.210098
-70.456566
-58.099907
-62.840866
-93.538803
-55.710457
-73.219482
-57.132885
-66.742775
-53.482330
-105.893059
-71.214249
-129.454330
-108.515694
-73.530045
-107.581406
-153.731293
-77.737732
-108.169968
-63.077770
-118.994606
-115.397705
-75.137878
-55.556019
-120.998901
-66.192734
-90.193466
-108.613106
-56.496819
-63.198711
-111.449265
-52.849869
-47.128597
-74.714249
-92.173485
-61.915417
-52.404713
-61.763451
-59.296955
-84.472572
-64.136841
-149.023407
-82.064934
-55.774483
-98.749283
-48.738136
-99.280800
-93.775757
-97.875778
-70.319351
-62.758205
-55.258736
-75.484734
-60.689091
-98.613335
-138.966064
-69.857521
-54.509682
-55.082836
-63.734245
-95.064133
-71.170151
-88.011391
-34.238831
-141.062531
-70.232307
-61.509499
-79.320961
-57.623428
-58.083015
-40.805843
-106.889915
-77.816742
-56.162312
-58.733932
-63.793438
-62.524731
-57.380035
-144.698975
-66.526176
-144.374161
-56.111053
-68.040070
-110.693031
-122.269585
-156.357819
-99.378372
-70.182243
-116.329620
-77.680450
-150.538773
-64.480804
-128.476578
-61.430622
-154.122269
-57.775295
-77.379616
-83.596931
-56.684765
-69.542297
-58.430523
-109.696381
-78.553749
-115.220734
-71.411537
-73.941353
-148.615677
-41.968384
-159.592880
-71.369995
-156.087280
-105.812004
-74.869171
-64.247810
-34.464046
-88.099564
-140.349426
-65.304855
-70.903259
-50.735615
-55.709476
-66.198235
-86.899933
-113.141609
-99.100616
-66.057976
-174.059006
-115.197937
-93.905838
-141.470474
-107.495598
-79.908943
-81.498802
-61.019867
-55.919571
-143.820480
-160.312851
-64.838760
-59.253860
-54.648407
-76.239960
-138.649231
-57.917953
-95.231956
-56.622540
-164.350616
-54.040871
-123.377090
-65.509781
-33.726524
-34.442005
-124.771652
-91.972496
-72.407173
-75.925026
-92.038147
-52.394894
-107.286247
-44.375374
-146.328339
-26.071049
-57.377056
-150.116089
-128.774872
-124.200783
-119.736679
-78.390717
-27.500446
-55.717068
-78.052116
-59.395214
-65.895432
-112.575394
-85.722717
-123.155212
-86.601265
-44.667210
-139.210754
-70.879219
-136.903381
-54.741795
-66.901413
-63.976364
-80.705048
-46.137074
-62.273788
-111.788857
-69.583817
-118.906868
-80.311180
-88.203331
-95.335152
-85.899788
-58.708961
-75.148109
-60.358932
-62.586838
-72.348213
-56.210514
-78.233879
-59.915138
-64.310074
-50.893364
-66.309959
-67.055908
-52.946754
-51.409153
-61.644802
-81.782288
-60.376343
-148.693054
-62.695602
-98.707703
-74.581314
-108.318054
-83.303200
-72.147324
-160.353287
-108.057320
-112.645393
-133.239594
-121.558472
-60.470394
-121.250137
-64.716423
-62.141865
-71.921700
-89.063751
-67.796837
-125.000694
-92.807968
-105.302582
-137.926102
-159.356689
-64.582413
-76.245445
-30.983742
-47.033459
-146.915512
-74.734818
-45.048416
-69.094986
-65.834137
-82.337204
-47.419411
-66.153763
-64.809174
-86.234200
-109.970299
-49.250629
-158.761230
-53.159203
-70.012054
-55.229267
-86.082176
-50.875336
-129.617157
-123.388054
-98.360336
-82.817581
-106.128304
-106.208923
-119.140373
-57.668056
-89.737358
-56.846340
-97.785774
-111.166649
-102.872581
-99.840294
-65.101227
-116.004196
-58.803158
-37.120697
-48.775154
-149.070450
-64.745094
-85.256920
-105.834633
-151.771866
-64.921089
-59.425430
-58.491982
-157.506943
-55.241314
-74.483398
-60.585106
-69.397491
-79.956627
-84.944321
-112.850220
-97.864983
-105.144569
-98.157692
-66.999245
-108.761566
-104.198288
-106.093872
-63.652496
-116.422958
-66.823387
-88.017624
-148.629028
-151.133881
-66.412315
-67.157753
-132.119598
-72.492691
-88.175407
-68.712440
-70.373207
-65.620605
-64.090965
-144.143600
-25.387045
-122.360916
-111.309029
-151.863037
-92.809380
-54.998840
-59.533714
-62.827587
-83.104088
-80.778534
-63.183842
-80.637520
-151.705841
-76.043655
-84.711998
-66.635498
-61.085426
-77.738472
-165.390182
-173.068130
-61.827415
-69.189850
-80.000763
-64.788750
-52.499580
-71.330650
-134.845993
-99.957756
-58.568439
-60.820374
-73.066811
-42.752827
-73.941185
-166.822601
-120.567009
-137.204010
-123.877876
-153.648270
-111.499290
-103.829231
-59.470398
176.637146
-66.904190
-77.366737
-67.409210
-147.136551
-66.937157
-103.436470
-68.878044
-74.508957
-122.268341
-102.098816
-78.747498
-148.969315
-105.128769
-113.214752
-143.023087
-77.047462
-74.190636
-149.941025
-166.287308
-157.824173
-58.553192
-64.168770
-93.964188
-78.299965
-107.564194
-141.284836
-137.530609
-67.783386
-99.202606
-90.070808
-102.588593
-91.277916
-47.055824
-84.586243
-148.761978
-56.583702
-61.030891
-61.292576
-52.559322
-89.387077
-136.966827
-57.236340
-76.528984
-113.029678
-60.367878
-67.621208
-126.679932
-77.628944
-108.513725
-90.809326
-131.128082
-78.209938
-110.038292
-147.433411
-125.701813
-104.554848
-60.327957
-68.166679
-116.957901
-67.405937
-38.720516
-65.180695
-106.687233
-56.241711
-153.048676
-144.516174
-35.022160
-68.451797
-93.883995
-75.201012
-60.210110
-158.327774
-58.399700
-67.798187
-34.228790
-43.765915
-79.536919
-79.677109
-52.147015
-154.708298
-114.083160
-137.797592
-70.656517
-116.069389
-140.485779
-75.972000
-61.842518
-82.661613
-163.033035
-77.047424
-62.607162
-61.038513
-113.530830
-74.278267
-54.505028
-145.920395
-67.023514
-63.375751
-80.841469
-72.799217
-151.006866
-103.926392
-82.307526
-91.521980
-64.614616
-61.021725
-103.092644
-131.394363
-76.690735
-56.285378
-47.661118
-129.318253
-62.329483
-117.865524
-119.545486
-55.122643
-59.537609
-63.869934
-74.810738
-68.637680
-41.112274
-95.105835
-139.749985
-58.368793
-124.880302
-65.325821
-73.447517
-63.110794
-60.189316
-79.145790
-145.398605
-51.124207
-96.233612
-70.522964
-76.064888
-56.967766
-108.160812
-38.602547
-130.406723
-160.365356
-74.721481
-116.639732
-70.224503
-67.423309
-68.458572
-105.049728
-70.779205
-45.653790
-55.429844
-57.498215
-64.861336
-61.166710
-66.714836
-90.412140
-61.836048
-52.608929
-71.169762
-74.542480
-52.721413
-69.296692
-67.494514
-72.027885
-39.118225
-139.311539
-61.108292
-69.386841
-102.000839
-153.298859
-69.633125
-90.023880
-60.045242
-143.708969
-49.077477
-61.259232
-114.675850
-93.810349
-92.794792
-105.481552
-139.612152
-102.763786
-36.406036
-75.147537
-50.473690
-101.797272
-147.530289
-58.479134
-141.647903
-55.609676
-50.178505
-72.283638
-69.655724
-72.181198
-46.596737
-104.250664
-153.097534
-86.782623
-67.813950
-62.569775
-78.412125
-62.078030
-50.595184
-77.738304
-71.581078
-154.189453
-74.283585
-23.483208
-59.967564
-102.301628
-62.992981
-69.719940
-61.059662
-50.243813
-53.790451
-57.304764
-148.200241
-111.379753
-87.784622
-89.520821
-32.560688
-155.535645
-106.424583
-106.839722
-56.391239
-64.905006
-58.867725
-124.787849
-102.180046
-57.408707
-65.232277
-86.373497
173.482239
-64.216011
-114.036285
-62.890194
-55.842415
-130.151535
-89.443756
-111.841599
-103.147934
-102.531517
-123.504265
76.134712
56.840626
-56.521332
-160.524643
-127.368828
-45.635712
-138.354843
-64.461906
-49.414360
-109.661377
-148.043228
-88.689346
-97.990082
-87.036285
-57.984722
-91.585976
-115.895889
-86.737404
-150.446991
-139.832809
-72.073349
-78.218498
-57.193230
-105.813095
-54.636246
-94.301018
-69.330933
-66.844185
-51.714119
-83.182892
-58.992321
-61.775089
-92.823280
-129.477798
-67.365486
-116.372444
-90.648254
-53.676933
-79.408325
-119.118233
-54.464336
-60.771591
-75.136787
-74.345787
-41.417191
-114.312187
-57.301617
-56.284328
-73.140526
-86.767845
-75.529816
-91.793671
-83.785927
-58.382317
-69.516350
-94.451843
-131.042068
-139.717957
-63.816891
-123.602798
-85.449287
-69.342522
-52.810875
-99.799049
-31.663874
-67.248192
-69.413460
-151.836639
-64.731346
-26.849636
-72.140915
-74.779533
50.073914
56.378262
57.320004
71.082939
49.029171
46.568314
62.366428
60.466774
58.888264
53.137859
62.370594
64.831429
57.825466
32.793350
-140.892731
-50.496353
-40.786274
-139.070755
-56.207645
-78.473572
-146.515305
-42.721581
-80.245583
-59.557240
-120.813934
-25.674738
-97.447197
-124.928223
-149.178268
-70.923393
-122.680069
-33.151169
-39.188622
-104.902046
-83.258202
-75.986206
-76.669937
-56.911266
-58.839352
-75.147202
-143.445633
-59.575237
-90.580933
-76.701492
-63.206661
-55.821350
-97.473526
-117.981461
-66.490822
-64.172714
-60.489853
-75.990562
-67.683342
-55.160248
-154.421631
-64.837608
-61.088245
-49.807411
-79.841682
-45.805546
-134.075760
-77.268753
-87.643272
-80.179077
-56.503651
-122.213745
-74.394547
-78.901344
-73.069336
-69.385979
-103.198624
-68.614922
-75.401955
-59.538544
-69.577065
-162.395660
-146.325333
-64.479218
-113.073463
-85.741409
-52.252796
-125.144073
-83.790901
-100.244934
-106.686256
-63.998642
-53.575138
-155.648621
-72.966499
-57.800884
-70.325592
-152.873825
-78.097099
-61.630268
-107.385017
-56.204575
-65.068001
-59.079643
-101.299263
-162.833115
-64.840141
-83.558914
-115.957443
-108.238701
-106.110687
-34.399536
-98.324402
-76.731339
-65.610718
-60.828438
-140.663483
-118.113525
-119.772194
-95.262665
-73.875046
-120.906715
-71.323029
-99.853081
-156.377151
-93.400513
-63.146549
-105.751755
-85.711304
-103.636421
-122.849220
-94.274895
-116.539642
-159.083984
-95.687981
-65.496063
-57.215263
-82.939430
-159.094803
-78.101242
-91.087585
-98.407478
-69.189255
-73.479652
-123.292473
-67.167114
-65.417824
-75.427193
-100.061363
-115.539772
-69.716476
-61.141842
-57.970428
-90.343079
-51.921608
-85.544121
-63.839630
-57.450420
-62.609978
-32.878372
-48.908619
-65.583191
-35.685200
-159.957275
-47.173748
-62.562138
-79.208290
-99.071159
-56.159889
-153.188171
-62.449787
-52.347630
-71.782143
-76.860008
-54.927235
-91.960869
-69.596886
-67.670860
-75.802475
-49.089134
-77.601326
-57.741776
-77.450859
-23.052950
-52.318752
-70.354530
-126.610336
-125.828758
-71.835037
-61.556442
-65.134705
-57.217236
-123.819054
-60.655327
-62.886711
-57.699993
-56.842178
-62.893063
-64.167671
-35.513214
-47.312828
-48.412388
-147.570038
-61.200294
-41.849411
-62.520817
-57.961296
-54.782330
-85.329834
-155.783539
-104.320694
-122.871490
-45.723236
-119.883080
-67.525970
-87.452698
-80.043152
-107.928215
-98.042557
-85.154388
-60.076511
-159.120056
-111.907127
-48.451733
-133.883286
-153.561310
-79.631096
-98.931534
-153.391586
-78.755943
-80.204391
-95.406082
-127.107521
-62.409557
-63.007275
-62.386703
-70.155411
-119.111664
-162.004745
-132.074417
-64.491470
-55.721558
-158.833221
-79.035484
-94.019279
-58.007965
-77.163742
-69.115814
-85.123169
-81.338104
179.562088
-152.772980
-51.438087
-68.105576
-77.887344
-52.897705
-88.742363
-85.980118
157.971207
-74.077225
-130.930069
-61.621601
-66.889442
-69.465599
-86.637856
-77.434998
-74.795044
-104.923424
-152.473068
-105.495293
-95.795570
-63.886589
-95.420738
-88.812462
-56.701805
-73.304665
-163.651352
-67.202171
-76.938171
-136.953857
-73.445015
-148.872269
-53.698063
-64.862816
-96.257927
-47.414024
-59.873386
-37.023388
-114.031776
-71.950134
-57.020691
-71.413254
-34.289207
-98.877197
-109.632111
-142.191315
-62.459568
-59.562885
-60.813507
-73.262413
-39.180958
-57.325939
-155.467896
-137.162735
-157.396240
-90.326889
-99.412247
-93.604424
-104.721443
-83.317024
-162.248138
-92.965218
-92.597336
-123.280342
-168.869141
-56.425056
-61.502529
-142.178955
-111.459419
-63.279652
-57.013008
-89.828728
-48.629833
-88.954559
-60.175671
-66.736923
-111.231911
-69.098244
-53.681126
-67.466904
-62.003059
-56.257030
-59.720520
-78.103546
-125.625885
-79.280106
-83.109474
-107.220428
-61.397770
-59.486580
-55.693142
-58.799873
-151.953537
-56.428181
-100.906288
-79.589905
-83.376129
-67.836739
-46.924831
-17.167152
-121.362267
-66.901436
-121.935150
-30.907475
-79.478073
-79.617935
-100.050583
-54.728363
-137.869766
-149.841599
-83.108864
-58.787338
-67.663124
-62.177406
-60.642624
-50.096439
-60.497208
-126.848122
-43.187473
-96.443680
-135.097931
-73.263519
-74.188042
-114.273628
-55.516193
-153.104385
-88.327530
-117.351906
-164.800735
-136.196289
-105.494438
-55.504307
-122.968369
-115.862106
-101.604874
-110.714539
-150.578796
-123.221153
-48.665977
-114.898117
-80.001060
-74.749336
-103.905220
-110.265366
174.894608
-79.687790
-45.428913
-88.509781
-60.594620
-60.935448
-161.630417
-69.361588
-75.915550
-72.609222
-70.401955
-65.556641
-86.991364
-69.514473
-76.171211
-64.518730
-150.497757
-61.071518
-43.190105
-86.574524
-65.265823
-49.570034
-66.811752
-84.747581
-81.128082
-129.181717
-111.495605
-62.616322
-63.679115
-72.788185
-106.576698
-99.472252
-87.407089
-73.331322
-103.118950
-72.490044
-81.214432
-60.464054
-83.873779
-82.996178
-81.916245
-63.553841
-81.089516
-71.411858
-77.307114
105.043236
170.223984
-71.345245
-126.744682
-101.132835
-95.076355
-136.946716
-105.536873
-61.597538
-99.358940
-62.707565
-70.337151
-41.741749
-114.325562
-48.629005
-59.730213
-111.803566
-68.188484
-59.849045
-80.685768
-120.786507
-55.659401
-111.582367
-78.053871
-69.756721
-64.292473
-60.172428
-61.257313
-66.183563
-71.331856
-104.729645
-58.043587
-118.316025
-148.277283
-135.810059
-57.480743
-79.952171
-43.316273
-118.208366
-55.040791
-91.876907
-70.895432
-91.363861
-107.777885
-98.805534
-104.313889
-100.853745
-56.470795
-96.867599
-106.953079
-119.278793
-73.271355
-93.424278
-78.612106
-84.091995
-145.445328
-65.793037
-67.592728
-56.874569
-73.700798
-72.206963
-120.852814
-57.503952
-60.953850
-71.796349
-62.750050
-41.108532
-91.565170
-66.451347
-57.894611
-64.962715
-59.759781
-149.461655
-63.185337
-74.242172
-66.867699
-60.241390
-75.623962
-98.650787
-150.950302
-62.130627
-58.760925
-59.511551
-102.578545
-60.856243
-64.146606
-33.222397
-65.572937
-48.726788
-83.019806
-78.040146
-124.231110
-59.516491
-141.099930
-86.605011
-70.291710
-74.359756
-46.770390
-32.559635
-62.340382
-85.579155
-58.754753
-75.084526
-53.243500
-145.129486
-150.976852
-103.304878
-84.903191
-159.890305
-67.541321
-153.623123
-58.117729
-85.744125
-137.310593
-88.496574
-114.826126
-48.331184
-82.998764
-145.549988
-57.754425
-90.861916
-69.472870
-66.658829
-88.019287
-82.694534
-83.952217
-67.117950
-74.282837
-111.498230
-128.946579
-78.624397
-67.988785
-66.531677
-141.459488
-61.542938
-53.041786
-76.170494
-74.821686
-137.272858
-78.218300
-146.393982
-94.352341
-97.005768
-176.433105
-60.737072
-128.940918
-158.345581
-85.316620
-58.894772
-86.091064
-49.646271
-56.699780
-133.168213
-155.720688
-88.677666
-71.211220
-66.209282
-67.108353
-115.324730
-141.696121
-65.150658
-167.266373
-87.715919
-69.632362
-137.052780
-72.913048
-60.067387
-61.856689
-72.196297
-75.185814
-106.780327
-102.272995
-70.024292
-114.884048
-99.386299
-67.416519
-158.605377
-134.742538
-57.278858
-103.934563
-58.891117
-117.117790
-157.086273
-67.714157
-64.660172
-118.734825
-62.886326
-49.655857
-66.772926
-38.700008
-64.664803
-68.591370
-49.227798
-56.330879
-69.539276
-63.796116
-52.002331
-72.624275
-155.622116
-56.408352
-127.287422
-135.964691
-64.614761
-76.388817
-127.208183
-89.358940
-67.381783
-77.550934
-107.767181
-64.396515
-96.473106
-69.499275
72.737411
56.589619
45.625675
36.257191
112.625549
33.088840
89.011864
-57.455276
-50.481525
-62.280380
-65.753174
-140.331131
-66.455032
-56.114555
-158.111694
-80.154823
-133.818283
-74.438530
-70.515755
-60.427608
-56.391357
-61.505630
-84.111221
-70.482193
-79.596825
-144.777496
-136.110870
-98.426643
-126.546448
-109.474319
-64.653954
-164.001740
-98.530190
-166.319489
-77.528862
-87.538429
-59.668789
-97.574097
-102.653397
-112.480293
-63.073017
-86.042030
-117.212021
-107.564751
-94.293846
-62.168228
-140.049835
-84.520912
-63.312332
-86.014679
-61.660793
-101.114693
-88.273888
-72.155083
-55.083637
-57.032635
-89.914818
-106.819313
-40.066078
-123.701157
-47.273239
-69.372795
-59.700783
-76.101921
-74.148628
-77.823524
-71.947754
-65.134590
-55.035736
-126.673035
-49.322479
-89.292969
-146.962860
-76.241486
53.206120
-68.599022
-90.106613
-88.631218
-46.097046
-76.982964
-144.129227
-88.847954
-69.495872
-100.059776
-56.418732
-48.004967
-34.982567
-55.605190
-63.076656
-81.912727
-127.570580
-76.461655
-100.938843
-96.312790
-68.339989
-102.578247
-90.075294
-57.841843
-64.973145
-62.073563
-66.732109
-64.538689
-41.191147
-64.466827
-72.024361
-45.874542
-105.675926
-88.584366
-60.571339
-142.821884
-123.717560
-52.791317
-67.673485
-73.099754
-115.786560
-167.578384
-93.483971
-90.385254
-53.543289
-99.926201
-97.412621
-61.257820
-90.867935
-105.741615
-150.831192
-63.294949
-69.530540
-96.010216
-76.746109
-156.961761
-83.537827
-100.020302
-148.448090
-62.824459
-100.568581
-70.368095
-70.205940
-163.239334
-132.444946
-69.161156
-66.214607
-137.597137
-104.171295
-166.997574
-53.162640
-153.736374
-66.089996
-148.339081
-61.966312
-58.586533
-77.052338
-65.387749
-81.548836
-67.744766
-41.843662
-156.896698
-64.433334
-123.063568
-53.785915
-61.257366
-36.032642
-80.728851
-82.035988
-66.873810
-82.253815
-71.788795
-74.367683
-57.237568
-41.340443
-83.893791
-53.531712
-83.330902
-54.074162
-124.700577
-49.899422
-58.569061
-73.078842
-68.221794
-144.751419
-49.509819
-54.033096
-170.362213
-151.823929
-82.222458
-72.525551
-104.064377
-65.426300
-97.363831
-160.769211
-65.763176
-70.232620
-84.015411
-64.144707
-69.160423
-62.422695
-72.058098
-59.221710
-51.455223
-65.211830
-68.943161
-98.436562
-64.783493
-73.321526
-154.392761
-127.344223
-78.648506
-92.709610
-107.904327
-93.567307
-99.510292
-88.640099
47.805210
42.513954
62.383442
-63.629410
-117.540749
-147.650711
-70.800125
-148.238052
-57.763050
-42.691151
-70.619919
-116.933258
-94.634636
-60.112232
-85.939804
-105.736488
-35.701603
-69.746094
-131.045639
50.054626
67.570648
61.494312
49.466122
50.670273
82.031830
60.627834
71.062531
84.616570
70.826302
36.840969
47.610909
84.846733
79.295616
27.398020
77.368935
68.186691
-132.780457
-60.445927
-78.777016
-158.607178
-120.183754
-68.780807
-104.672089
-122.625900
49.523232
54.112801
68.691864
81.921814
53.041538
-55.005432
-65.390778
-93.621674
-102.352417
-129.471222
-74.605927
-85.336922
-42.704479
-64.618469
-146.839996
-75.677261
-160.213455
-47.782970
-114.376831
-122.217018
-138.285812
-88.823296
-86.472069
-147.780258
-63.238968
-65.799873
-61.665245
-71.377800
-160.211273
-138.903336
-49.071712
-77.103271
-64.074493
-33.838055
-57.303440
-66.913269
-52.459934
-154.454163
-77.547157
-62.374001
-125.242714
-70.573318
-139.652832
-161.098526
-123.719673
-121.562965
-114.991997
-67.533905
-73.346062
-59.002632
-62.186104
-57.576893
-83.039581
-68.579651
-128.667664
-143.079803
-64.425659
-67.236816
-48.024475
-87.357658
-63.467903
-39.604355
-100.484726
-66.869446
-67.942947
-49.883575
-53.321022
-112.143051
-83.844048
-65.760612
-80.961967
-50.770878
-71.186249
-57.436081
-61.450199
-157.468887
-118.675392
-83.681358
-57.329449
-68.785080
-57.118786
-133.430603
-46.996452
-111.950691
-57.545063
-66.669922
-71.216423
-75.515808
-84.075974
-75.380783
-58.941162
-152.180344
-66.046402
-71.503105
-60.142498
-73.727287
-152.924728
-54.588963
-66.981522
-51.327839
-87.483864
-53.505539
-58.393120
-80.868355
-107.339493
-138.147675
-80.965111
-60.528370
-61.629982
-73.317421
-83.899788
-113.087791
-65.222267
-93.526596
-65.561089
-67.823067
-95.703354
-100.932983
-112.598969
-86.220581
-151.339966
-74.711395
-109.581871
-66.454361
-58.625881
-153.615997
-79.654457
-114.712723
-87.471573
-153.625275
-44.906052
-67.215256
-77.904114
-127.280663
-64.485207
-59.129551
-106.882042
-53.841690
-61.667862
-120.954391
-63.098457
-108.815559
-89.082161
-127.778519
-64.274254
-86.450317
-54.683449
-64.923775
-61.990574
-74.782196
-62.651554
-61.263515
-86.324982
-63.748837
-58.583794
-67.040741
-50.120876
-75.749680
-86.701225
-83.701828
-50.980289
-138.881378
-78.380417
-62.741829
-49.722057
-87.438934
-125.213074
-72.506691
-59.265297
-57.672989
-154.409286
-99.451859
-159.925507
-58.355427
-45.697289
-53.235065
-119.426086
-62.571865
-52.702354
-120.325386
-58.703983
-163.183334
-92.549225
-82.171783
47.800713
55.238667
67.323898
-120.431282
-67.446701
-143.767685
-105.272575
-94.399033
-161.567230
-70.116127
-63.149452
-60.968273
-68.329964
-41.563305
-150.157410
-73.721046
-154.088196
-55.835388
-59.808098
-74.634674
-100.116470
-60.752960
-81.403114
-62.050182
-116.877876
-119.744888
-90.415962
-103.395088
-65.869728
-98.050888
-68.699783
-38.927345
-123.492424
-54.667240
-49.575062
-126.884132
-127.452919
-63.378689
-102.027069
-72.513763
-94.879158
-76.440918
-78.194481
-62.763153
-95.929054
-103.109161
-60.351303
-150.369034
-111.283516
-81.925858
-65.794388
-65.820511
-119.968193
-93.189247
-56.265305
-144.770905
-153.097931
-146.870316
-59.482063
-79.313080
-72.291695
-78.438965
-144.665207
-111.351570
-64.441185
-58.112053
-74.439316
-105.486153
-60.894417
-125.527603
-172.824738
-54.209614
-42.852497
-146.985519
-58.940102
-57.260014
-58.525188
-63.014938
-65.324348
-50.165268
-117.453255
-72.105003
-113.589073
-136.387756
-61.847584
-91.066948
-87.505630
-122.189209
-79.701828
-96.072685
-114.586029
-151.556458
41.268909
47.891102
70.860420
78.481987
-126.602753
-100.878876
-103.073128
-101.621887
-121.239937
-98.949799
-145.605072
-120.557312
-119.755669
-73.878052
-86.936943
-81.067856
-89.974838
-63.218410
-54.098492
-72.120522
-96.989067
-105.917267
-118.760414
-50.643536
-63.563576
-87.085434
-72.959274
-118.804085
-93.240768
-56.937241
-38.125931
-76.347649
-151.609299
-58.792858
-64.166786
-111.745819
-64.071404
-59.984310
-66.855133
-83.554932
-79.523895
-64.745506
-98.790031
-107.981842
-104.610207
-67.129387
-107.670639
-100.814301
-98.419754
-97.933685
-80.956085
-76.319519
-66.327835
-69.034081
-67.918648
-120.023659
-57.667610
-64.512192
-115.933060
-95.718597
-103.409477
-111.287514
-98.924751
-91.518349
-96.105637
-97.829842
-104.034348
-97.932587
-63.739567
-117.263390
-102.949776
-45.646435
-82.081055
-119.312904
-83.403442
-59.889637
-108.506668
-146.082336
-90.675713
-60.951950
-118.855148
-114.046738
-62.404716
-58.466724
-63.195869
-117.869293
-85.581802
-169.673904
-75.350571
-78.791504
-51.111748
-170.396469
-62.928673
-111.198853
-41.328880
-80.929039
-56.451351
-68.529152
-77.269417
-141.152985
-59.312328
-61.112324
-63.995441
-126.597397
-117.975204
-102.368851
-80.639854
-149.218369
-59.586388
-125.753471
-98.345894
-134.191864
-92.432220
-63.934944
-64.088547
-120.982590
-77.170891
-60.038071
-71.802475
-52.816917
-117.748726
-74.394905
-75.996529
-48.420788
-63.666718
-158.380310
-62.604309
-69.517235
-53.074753
-71.842934
-106.043037
-62.019070
-112.833984
-72.552025
-89.319572
-63.499268
-118.966125
-54.586624
-56.496044
-61.437656
-63.128609
-143.679810
-44.199047
-64.799706
-143.853836
-108.526497
-175.379013
-63.731823
-153.947708
-157.618073
-61.707531
-56.265377
-158.572952
-144.063339
-63.326374
-86.702309
-61.058567
-102.747932
-46.817593
-63.569263
-50.478741
-66.091446
-145.191818
-101.310913
-136.944901
-89.571022
-76.098579
-85.174599
-79.590424
-92.264320
-151.520248
-52.227493
-76.799019
-105.011459
-107.499725
-113.906624
-74.969940
-152.496368
-80.360756
-71.523659
-82.061295
-67.547295
-140.485641
-64.196564
-65.843361
-168.653259
-141.427414
-48.354218
-71.572754
-114.501816
-99.029335
-45.731510
-91.034065
-108.792984
-104.653175
-147.512054
-142.410263
-144.256241
-176.883347
-175.878387
-66.533646
-123.255867
-86.670418
-76.454796
-52.271584
-109.749779
-106.349007
-58.612194
-54.697109
-95.361542
-144.876968
-96.758759
-71.944893
-110.111809
-84.798340
-65.086617
-148.209900
-143.436157
-72.650574
-37.120747
-46.151768
-65.346535
-86.248543
-50.169464
-69.492470
-84.441582
-57.970879
-95.839493
-68.875595
-86.481178
-80.658325
-118.112526
-63.726871
-149.038040
-59.129257
-73.237106
-151.672150
-55.770481
-44.315056
-84.308968
-60.825111
-149.183167
-111.259331
-57.531460
-60.983395
-60.958736
-49.735146
-72.342163
-71.030510
-70.871986
-70.013466
-69.228889
-52.602283
-141.103134
-58.945587
-88.574432
-107.878807
-101.206749
-110.253922
-44.729233
-71.425728
-43.394810
-135.877975
-56.950016
-88.564262
-63.401363
-71.275772
-125.014328
-85.118721
-66.992439
-59.442551
-141.973541
-118.635872
-65.174194
-84.553894
-116.821594
-103.736481
-91.560364
-101.131470
-57.043087
-118.501511
-83.294464
-134.505844
-158.187057
-143.169556
-166.325119
-116.987022
-88.785820
-124.919456
-64.316452
-47.405251
-125.640213
-54.119537
-67.623657
-140.747040
-167.672394
-97.023491
-147.203857
-81.330231
-55.405075
-63.072128
-148.341949
-59.768181
-59.281673
-79.580658
-63.256351
-68.185295
-60.350456
-55.582832
-61.048733
-70.536362
-59.635368
-59.358547
-113.824005
-100.902992
-135.277222
-74.499336
-87.603951
-128.845306
-136.814056
-71.122154
-67.373932
-58.972233
-47.917675
-86.213188
-61.028049
-158.733246
-99.663780
-96.414101
-166.063416
-111.430679
-71.822083
-107.077972
-122.182243
-111.974510
-89.223450
-135.898758
77.801079
78.726761
82.863274
56.494637
58.423634
52.341522
52.212910
70.712341
76.347618
68.641159
-50.837585
-34.535206
-137.311493
-56.269512
-62.282707
44.269344
53.499786
45.408489
46.004356
53.696980
51.821926
56.890026
56.862846
-92.008392
-119.412354
-103.964539
-73.112015
-85.052460
-60.706829
-127.711632
-74.686813
-66.308670
-45.479404
-65.268631
-95.405914
-65.213249
-50.674370
-66.853477
-107.713249
-61.937641
-110.684860
-65.025459
-59.315853
-93.706596
-111.889130
-121.672668
-104.170006
-81.942307
-64.605667
-93.396896
-61.069195
-63.488983
-83.034218
-58.207813
-143.134201
-66.763794
-64.699425
-75.149040
-146.456848
-84.901146
-66.314087
-139.881058
-89.195503
-95.436867
-115.433807
-147.435715
-79.642159
-65.498123
-152.403503
-55.351917
-137.602783
-61.535385
-57.795471
-94.301300
-85.493820
-141.425644
-73.650085
-125.189972
-165.679245
-63.421562
-58.589012
-147.451263
-69.120193
-55.561420
-56.935101
-62.231735
-87.178085
-118.411324
-92.452583
-90.820892
-105.511009
-75.999710
76.807930
79.295059
49.241829
47.853577
48.501514
66.229370
80.552887
89.053833
68.880692
84.098427
76.157593
79.259819
57.634972
74.183968
-139.779297
-144.388229
-132.585052
-58.035118
-98.649315
-116.947968
-87.280312
-64.748260
-64.823616
-162.390793
-124.061432
-65.651711
-66.019592
-60.017963
-42.631817
-31.276237
-80.572884
-156.403702
-54.348351
-110.039406
-73.346130
-53.701298
-80.512810
-85.507652
-74.136833
-58.192574
-74.995567
-92.756889
-126.768867
-102.561104
-112.595528
-69.718010
-86.994896
-61.469288
-57.552414
-109.160088
-83.446678
-32.736980
-65.426491
-117.769104
-73.476967
-63.463757
-86.848984
-42.894974
-145.785156
-82.400070
-88.684189
-46.500278
-153.774231
-82.058640
-89.041725
-70.528061
-145.074249
-111.940788
-72.673546
-136.756851
-132.343262
-143.627472
-58.382473
-54.801033
-74.023376
-59.035603
-98.586525
-106.701622
-94.307091
-75.474297
-130.633331
-91.109291
-157.843826
-69.745232
-82.692642
-145.708664
-122.090469
-81.905762
-105.620117
-60.702164
-115.206680
-95.076569
-162.700943
-106.152809
-119.482872
-79.521294
-92.381439
-59.767643
-71.764534
-64.367561
-124.648285
-63.826809
-143.469543
-50.676472
-84.111900
-77.586411
-102.426071
-64.720284
-61.952625
-103.709038
-66.655243
-90.936462
-102.517677
-95.264420
-104.464607
-117.687462
-82.192635
-57.725872
-90.756905
-105.924408
-120.019875
-82.042137
-110.552277
-130.257034
-134.726105
-77.789200
-57.325748
-118.968513
-99.749062
-56.004631
-62.476830
-133.154419
-91.377541
-78.701042
-77.523087
-153.412704
-87.244705
-134.062012
-118.301300
-52.266247
-65.392479
-65.397018
-64.856789
-69.412880
-78.751778
-102.117798
-137.827286
-74.058128
-54.837059
-68.916374
-97.132965
-104.299309
-59.429268
-81.284004
-63.866840
-135.364456
-107.579353
-46.778698
-70.081924
-63.901409
-68.124962
-70.209358
-154.881165
-78.091888
-123.326889
-92.119034
-66.660271
-51.884991
-135.148987
-66.567245
-54.692215
-100.923569
-64.433556
-61.303539
-151.293716
-58.944469
-47.207767
-86.834793
-91.828072
-103.326225
-60.419971
-133.926147
-60.107292
-60.571404
-65.067932
-89.310448
-117.768600
-82.788689
-84.594482
-31.587332
-107.729424
-123.518745
-55.722374
-126.351936
-100.634888
-110.064445
-89.287308
-90.266068
-75.510658
-60.068169
-63.370239
-78.309319
-106.106049
-70.468872
-119.479744
-129.599167
-127.196968
-92.122322
-59.785324
-61.509716
-150.094681
-72.289574
-58.039001
-62.822876
-133.122894
-68.904198
-133.821915
-97.175026
-83.489471
-99.972260
-56.214886
-71.879868
-83.075325
-67.279121
-76.452438
-113.834457
-163.007812
-105.791603
-62.956924
-65.285103
-72.916557
-40.352192
-70.485222
-147.934296
-112.401543
-100.194221
-159.465042
-90.752487
-41.424038
-144.008713
-103.736412
-106.179733
-112.239319
-60.740185
-65.927383
-69.175522
-98.951935
-129.692917
-147.951675
-106.250046
-76.770821
-117.223389
-62.619026
-78.125298
-72.736206
-112.401894
-66.284378
-81.124382
-61.798634
-69.894379
-49.628536
-57.191631
-66.300995
-129.002182
-58.822186
-78.142792
-75.822556
-111.560524
-89.828857
-75.357056
-107.589729
-91.231491
-61.303593
-52.802876
-68.927589
-144.915756
-62.663170
-56.096703
-67.108482
-77.475136
-102.796021
-105.952614
-62.460449
-175.379318
-43.221611
-59.723450
-72.587982
-87.546280
-65.911072
-65.365486
-40.024300
-71.479279
-98.227837
-60.880192
-120.531082
-96.754684
-141.437851
-102.651031
-106.228821
-159.803986
-48.215538
-59.122730
-154.717056
-137.694626
-60.230915
-97.644478
-122.210602
-93.624680
-72.429497
-114.587799
-105.305313
-100.688934
-86.185287
-93.349442
-58.339848
-64.929985
-59.919769
-62.680767
-55.754440
-42.063740
-52.698341
-58.490307
-46.050419
-44.699837
-135.677292
-82.174515
-50.936108
-77.480804
-78.797104
-53.463226
-94.546364
-153.963379
-55.089687
-84.181076
-94.331017
-61.295868
-139.641647
-56.825848
-122.285843
-82.759361
-69.581207
-66.257271
-64.586922
-122.610893
-109.286339
-54.908665
-115.585373
-119.736160
-84.875412
-135.703262
-46.938442
-55.861362
-56.095173
-56.010265
-53.261799
-64.806763
-140.091385
-151.849319
-39.152409
-61.775562
-142.908661
-145.742371
-132.519714
-111.309715
-54.801220
-50.476135
-50.807732
-58.116348
-48.329941
-154.273117
-41.902821
-56.076138
-70.372353
-127.568130
-70.396500
-99.178947
-114.525993
-75.494347
-121.668724
-119.831100
-107.732704
-101.251549
-113.822227
-80.826218
-142.093140
-132.240265
-86.202316
-27.276417
-148.751862
-46.879116
-55.960461
-85.378204
-61.242306
-114.575157
-63.821339
-68.125610
-83.611160
-93.886299
-87.166573
-153.920197
-134.349640
-53.538914
-69.391891
-67.699158
-70.844391
-61.412865
-55.822769
-59.499065
-58.959869
-62.503235
-72.900154
-125.850929
-139.575516
-68.080185
-65.271904
-79.600800
-135.287292
-105.847717
-85.091690
-59.856762
-73.711929
-155.622955
-76.234398
-52.784367
-61.650711
-66.652969
-67.600868
-55.067585
-53.477932
-68.364273
-104.240044
-68.712929
-60.645493
-66.807800
-55.241318
-66.988205
-62.264603
-130.945831
-60.040394
-68.868797
-150.584793
-128.651108
-67.445168
-117.814636
-92.969833
-118.431404
-135.576401
-59.099239
-72.851669
-62.151779
-75.769691
-152.789383
-54.532902
-72.257576
-70.627083
-59.481724
-59.194698
-155.306046
-94.644348
-48.981678
65.213013
43.316414
67.134712
71.042000
46.076466
-156.283401
-76.880821
-61.836185
-58.861877
-71.131828
-67.758858
-35.802162
-58.029709
-72.200218
-65.182213
-50.580490
-116.868164
-68.425972
-108.691521
-148.164185
-30.927402
-87.668297
-112.054695
-46.896545
-64.904198
-74.836960
-73.933846
-67.084160
-59.114853
-59.129711
-95.892937
-71.626549
-60.313026
-73.532784
-131.962463
-66.365677
-65.627586
-67.490089
-88.538162
-73.260338
-110.801147
-130.408768
-69.653793
-93.471504
-81.849266
-65.769463
-119.223373
-78.457756
-145.507797
-141.326553
-79.646812
-147.664200
-83.268974
-52.025616
-76.032349
-117.454384
-49.427395
-52.698418
-56.104568
-60.377407
-85.620026
-142.847794
-112.204933
-125.762383
-119.852768
-162.465027
-60.398800
-77.112610
-95.073837
-47.480839
-74.700981
-17.921995
-80.470795
-41.093632
-76.703087
-45.363373
-89.257317
-67.263962
-37.122990
-46.292835
-62.411655
-61.759804
-104.976463
-79.952316
-105.363510
-157.205963
-111.224457
-56.260231
-53.220779
-158.699875
-148.379715
-85.681679
-51.640873
-57.687595
-87.943260
-70.906151
-62.668022
-51.775658
-144.803345
-58.417034
-93.506897
-103.655663
-105.850800
-91.983841
-73.675362
-117.136116
-119.334869
-81.829781
-79.057098
-96.726364
-71.224770
-135.556946
-149.177048
-95.862411
-113.458382
-144.395432
-62.951447
-47.918293
-149.115555
-62.408665
-51.687244
-59.498383
-75.415108
-62.396091
-35.071079
66.224831
-62.173714
-61.463024
-128.473419
-66.562912
-92.270683
-116.336533
-129.181091
-104.608086
-104.292412
-79.043121
-65.175613
-68.069962
-33.263123
-66.810448
-53.357376
-76.482750
-135.835220
-85.609520
-94.647606
-95.609726
-90.536041
-90.356812
-137.303879
-155.004730
-75.507050
-115.689873
-141.925095
-94.954643
-85.856796
-130.724731
-125.023148
-91.714195
-148.027985
-69.334785
-72.211845
-142.920471
-67.798233
-96.792549
-69.225014
-79.994759
-62.636562
-63.810452
-54.765671
-57.550735
-82.398766
-57.350166
-75.922356
-79.593689
-60.606697
-95.088570
-66.010262
-71.649025
-62.639332
-96.566620
-85.127182
-75.649071
-151.926620
-74.983353
-103.264229
-91.600105
-131.820145
-133.850388
-135.088730
-85.260246
-76.135971
-157.804520
-131.816010
-90.836479
-96.919151
-120.407211
-52.212341
-112.323441
-114.430984
-80.772812
-84.688683
-79.485390
-119.786362
-100.517395
-80.641525
-82.694481
-57.478230
-69.589592
-63.415142
-73.069672
-57.960819
-73.486237
-111.557060
-93.257286
-115.928535
-98.889206
-64.436546
-61.010540
-59.981113
-68.877571
-104.179337
-49.530796
-106.606758
-95.745369
-112.729210
-63.467125
-53.265915
-105.645798
-77.369812
-84.475304
-93.561028
-95.031189
-81.547630
-85.896004
-119.006981
-103.098274
-97.855209
-66.094017
-77.234764
-139.350525
-122.334229
-129.629013
-134.901962
-106.449013
-160.715729
-138.334167
-77.385368
-60.576111
-148.279953
-70.799118
-50.176899
-64.962074
-89.106300
-116.428024
-64.710434
-57.215168
-51.548744
-123.925346
-107.564926
-94.538361
-154.245926
-71.476646
-78.418846
-88.409950
-76.237106
-62.973904
-96.421936
-51.017616
-74.508972
-45.146301
-59.780231
-75.278557
-76.520790
-37.131302
-54.100574
-93.325691
-66.002983
-111.778214
-46.277660
-61.788361
-35.368114
-59.163288
-64.624489
-85.223602
-65.301575
-59.848656
-52.645554
-154.879608
-136.265106
-57.076160
-88.511810
-162.048431
-157.966400
-172.747437
-77.330109
-127.475037
-54.393955
-78.719330
-63.243793
-57.161335
-70.527657
-78.281769
-87.176933
-84.438278
-37.005199
78.677849
-149.260468
-133.615097
-48.282654
-116.899307
-57.231804
-101.128052
-50.105064
-83.937851
71.808136
61.921249
-90.408577
-140.096100
-52.901218
-113.198265
-80.334732
-122.762413
-95.710251
-142.192429
-76.436264
-64.127464
-150.285934
-62.049084
-130.704437
-101.393623
-71.265228
-82.536316
-64.381210
-83.316475
-25.140507
-66.349709
-56.351513
-65.650528
-65.231247
-67.777206
-97.065697
-112.050293
-103.293259
-75.840050
-100.013878
-54.264320
-94.716972
-87.865250
-60.625923
-54.411137
-114.884605
-98.510063
-98.075294
-92.147720
-38.113976
-51.609814
-55.737465
-70.955078
-78.942696
-90.882492
-55.352272
-59.566437
-63.944595
-121.499580
-57.314034
-87.510422
-64.943474
-123.507507
-152.720352
-60.186871
-70.014290
-62.012581
-79.475029
-77.843941
-63.408291
-59.927216
-114.818764
-122.038483
-75.391365
-67.775826
-76.679062
-90.897423
-52.375507
-98.382675
-130.849701
-93.805771
-53.576382
-42.564163
-61.837215
-65.964737
-68.462395
-54.434708
-56.861629
-104.946251
-78.643196
-66.521446
-95.247406
-140.180344
-90.149254
-40.955425
-61.146664
-86.833817
-69.319733
-61.139507
-82.926544
-116.054497
-67.923622
-126.050423
-63.076153
-63.101971
-76.800217
-143.158951
-144.472488
-71.807602
-82.641350
-56.763218
-54.730618
-57.228176
-70.618866
-64.695717
-77.458778
-50.298981
-68.590485
-65.529526
-90.398514
-53.854317
-72.521072
-77.426620
-63.623878
-122.076309
-40.911350
-131.989532
-140.928604
-63.873146
-142.216064
-105.096573
-114.291092
-82.245422
-77.553619
-96.078316
-64.083534
-147.641708
-142.025009
-140.796082
-163.843307
-124.876099
-53.788776
-61.296177
-66.836197
-54.404430
-44.891453
-81.262093
-55.934963
-69.138969
-146.283875
-63.894688
-59.574287
-85.252350
-121.979767
-91.045746
-93.727859
-16.741009
-65.673126
-128.806915
-69.340775
-78.512146
-71.352722
-100.829247
-48.682583
-46.631676
-132.623886
-84.523140
-64.286354
-96.463875
-124.930161
-69.811363
-84.737556
-69.854889
-134.848038
-110.037636
-63.636166
-87.799599
-62.588081
-65.140388
-59.826649
-76.618385
-100.754494
-63.619801
-61.157673
-102.554695
-132.176193
-68.809372
-57.926025
-84.176880
-52.271381
-169.203461
-134.366486
-68.649948
-63.488327
-158.172852
-147.588776
-58.189793
-74.159416
-99.404594
-57.092651
-53.545437
-70.168800
-57.218925
-73.119095
-65.882629
-126.229950
-145.743546
-115.810783
-139.210190
-92.982498
-88.499222
-136.774399
-42.990105
-129.014923
-92.091942
-55.302364
-69.543793
-55.692818
-76.763557
-65.900665
-58.072712
-139.193069
-48.857735
-149.615372
-88.820755
-62.904480
-57.110142
-47.787067
-112.082062
-101.842644
-115.850410
-148.157547
-95.407204
-80.580986
-68.264000
-99.901146
-57.577290
-70.878876
-65.789223
-118.343811
-148.338150
-117.901268
-76.045197
-74.278320
-36.411846
-124.123146
-79.268463
-61.061764
-81.481827
-67.218079
-68.800461
-87.787910
-86.873802
-59.422184
-88.122093
-62.140923
-147.032730
-83.147324
-66.207748
-108.068069
-146.157242
-111.364029
-54.972893
-97.911575
92.574402
-48.370777
-55.323559
-159.448410
-53.594116
-59.965603
-63.967060
-140.063446
-57.622429
-133.250427
-162.668213
-101.801651
-61.394669
-42.893387
-64.924347
-69.192192
-64.609772
-133.613129
-97.690399
-42.088730
-113.839142
-93.234497
-67.105782
-94.868233
-57.949856
-123.891991
-87.622467
-110.892319
-82.034309
-48.242283
-131.984253
-107.749352
-60.159081
-55.675545
-62.677151
-57.769417
-81.105270
-64.157722
-36.055687
-62.318302
-55.420357
-62.928101
-62.373074
-75.586090
-85.036850
-69.439186
-133.930817
-145.217102
-88.152122
-53.075031
-66.417229
-60.738983
-109.986450
-65.194031
-98.913506
-133.713058
-139.346115
-131.307678
-66.601646
-60.785252
-88.529457
-73.551796
-144.700363
-67.187553
-79.982033
-71.394394
-96.288300
-48.115479
-76.553757
-127.253479
-98.224571
-93.154480
-108.031158
-65.369263
-61.988060
-57.918964
-69.110260
-62.966576
-58.056660
-136.112610
-101.163200
-63.379822
-110.296799
-70.223778
-68.590256
-74.324486
-104.109108
-76.140785
-61.072842
-68.388618
-62.730236
-66.651390
-73.656181
-75.668678
-61.413403
-53.561855
-91.918785
-130.981522
-73.836555
-150.501083
-67.692421
-123.479431
-63.564816
-78.035316
-65.096069
-49.624798
-59.752972
-66.135475
-61.572842
-124.594170
39.125454
87.539749
61.364021
78.284348
-41.262943
-68.601349
-125.671501
-107.668388
-34.459442
-101.169899
-159.359467
-66.404106
-149.195160
-61.971149
-90.287437
-68.491089
-54.602272
-34.809822
-65.237625
-112.873688
-69.872192
-117.803993
-98.754059
-63.928524
-41.886150
-91.232300
-69.775497
-95.594711
-93.233002
-62.559830
-54.746471
-63.232193
-70.799255
-81.977325
-53.041428
-145.809036
-152.438889
-141.052872
-93.696274
-89.313545
-53.664360
-82.481461
-58.083309
-58.875259
-94.738632
-147.261536
-70.554688
-70.926071
-62.302155
-66.899872
-82.969879
-59.131958
-90.912651
-131.036911
75.837952
74.882576
55.266563
54.275913
56.858692
-80.230980
-149.629791
-26.111010
-57.417198
-60.097984
56.737709
-57.343410
-75.275932
-63.050552
-117.156464
-55.785252
-37.993748
-68.396469
-98.418556
-58.741283
-75.911148
-64.862335
-53.079914
-150.035629
-159.132812
-65.355148
-156.129791
-50.980118
-68.784294
-109.261604
-74.503075
-67.183784
-95.139824
-54.804161
-99.806305
-116.608658
-50.033577
-45.247459
-147.361237
-72.834839
-56.307178
-70.504654
-59.268559
-71.240852
-95.560509
-67.398796
-137.271332
-60.814812
-61.471016
-85.015289
-80.843903
-126.463135
-65.966484
-52.946201
-90.367439
175.381577
-29.079109
-119.443199
-58.228569
-81.196129
-83.961830
-67.397408
-113.932945
-108.809654
-98.371025
-81.156372
-49.065346
-59.874069
-77.523247
-148.193146
-91.075661
154.433578
-68.036377
-164.581497
-106.972557
-69.967148
-50.711483
-148.146912
-66.785278
-97.839478
-86.781776
-66.976746
-175.390823
-63.429848
-88.997635
-103.664139
-66.634422
-65.109039
-43.774078
-81.832306
-65.984207
-90.415947
-85.648170
-81.202499
-138.022659
-73.339409
-77.081047
-97.864929
-57.740387
-150.348297
-61.619984
-96.329224
-74.938644
-79.024803
-59.481552
-58.915813
-60.813004
-135.771500
-48.140247
-83.997528
-63.353039
-63.369350
-48.496544
-51.682529
-60.688686
-57.009415
-83.647690
-87.505745
-132.082108
-122.306633
-58.215229
-51.496609
-69.320007
-75.084755
-71.365570
-127.321548
-63.680447
-91.925774
-116.949043
-104.516197
-79.330406
-140.540863
-66.600639
-133.978668
-64.824448
-66.698845
-42.268406
-82.381165
-138.995972
-59.892151
-92.751808
-95.727570
-55.478523
-73.001350
-74.126617
-54.359150
-71.271957
-85.366135
-70.937271
-139.144653
-72.208878
-87.983337
-155.456940
-67.020729
-75.050499
-106.402481
-54.401051
-78.684425
-99.271042
-91.301453
-105.168953
-123.428802
-135.063110
-83.990326
-133.570755
-108.209114
-114.708199
-79.538574
-84.657417
-60.628651
-153.156448
-55.925823
-67.182091
-63.578369
-69.439774
-131.437988
-161.195816
-63.038239
-88.181664
-140.233673
-79.425186
-57.136356
-59.218788
-56.537132
-67.482445
-50.720165
-37.532440
-130.680008
-61.166042
-64.848099
-54.081654
-69.813049
-55.878716
-90.661377
-54.302780
-154.170090
-121.409172
-68.577454
-74.437767
-55.142185
-112.363327
-61.543076
-99.479416
-110.224648
-101.441956
-121.785301
-145.712021
-77.530830
-58.428707
-76.313133
-86.019241
-66.664627
-31.154844
-56.801823
-65.620407
-75.032959
166.339203
-106.754990
-111.443916
-159.392960
-91.651329
-78.044373
-161.457077
-120.610741
-76.807159
-100.891449
-59.631508
-75.479240
-88.516830
-65.528404
-58.103016
-79.834785
-65.225433
-96.456985
-104.549271
-57.002972
-22.790920
-144.980896
-90.327759
-83.561760
-73.455139
-69.184799
-125.651947
-168.272720
-68.622948
-96.472168
-69.771034
-109.017227
-109.195549
-69.457504
-97.134010
-178.417480
176.193253
-84.155174
-59.628216
-156.995178
-65.647736
-77.618950
-72.396835
-124.959846
-89.827934
-54.405312
-52.619667
-69.297249
-106.962532
-141.881073
-165.068710
-59.211926
-93.344299
-121.112198
-167.206894
-57.539497
-89.085915
-80.933228
-115.833107
-62.415459
-54.046852
-143.226074
-43.253460
-139.312744
-68.617073
-61.592800
-54.882183
-58.976475
-143.085846
-68.593811
-51.691803
-76.393715
-144.461273
-67.374687
-65.727959
-114.712791
-74.812401
-77.083267
-63.390846
-123.533035
-60.671551
56.194180
51.964794
-81.378891
-113.958534
-42.383652
-139.474747
-140.645691
-82.777008
-38.321175
-35.976780
-162.510727
-86.805687
-58.091232
-141.562515
-100.020210
-54.196930
-38.405586
-88.479126
-60.685341
-59.502018
-52.778423
-66.307945
-95.348450
-58.071678
-149.890778
-129.689163
-66.807556
-60.201939
-58.928005
-154.625961
-60.675465
-80.164757
-71.961517
-76.020439
-135.994934
-103.108772
-58.813381
-52.957977
-52.615429
-81.572929
-90.738678
-144.884567
-67.988129
-147.914948
-90.187897
-88.111908
-55.536007
-138.706848
-77.960632
-64.274529
-51.331730
-53.777916
-78.735985
-56.136566
-66.685555
-111.184532
-58.558712
-63.120098
-61.763798
-111.867729
-63.660652
-155.369263
-86.401398
-56.997803
-72.618851
-53.166866
-59.616116
-157.227936
-63.146057
-56.978878
-119.743507
-57.455624
-74.726868
-147.143906
-66.224899
-146.334229
-67.043472
-80.036613
-81.793228
-126.779900
-58.548931
-96.785255
-84.374176
-137.596161
-135.499039
-59.821888
-102.571770
-103.782722
-60.856274
-44.397369
-70.332932
-68.465630
-61.353279
-74.206047
-83.368126
-58.557812
-66.673698
-68.112198
-56.375355
-153.635193
-71.711090
-70.237267
-66.710655
-72.303436
-116.511833
-139.972656
-82.151588
113.231491
177.058731
-66.385506
-61.570595
-65.375412
-50.262230
-69.389191
-66.013176
-164.332153
-34.270550
-57.439934
-150.889847
-152.615173
-77.966316
-56.606636
-77.205147
-89.923759
-124.389046
-63.807800
-137.254700
-164.153732
-113.103462
-44.343769
-131.155792
-69.908646
-59.288055
-93.586113
-67.363625
-60.434570
-110.750198
-59.640182
-121.545670
-120.741943
-58.541683
-150.259048
-142.929504
-128.808212
-59.623642
-57.502419
-57.428242
-66.429039
-70.276367
-142.688828
-31.556002
-138.593246
-52.924225
-64.203545
-63.776726
-15.254313
-109.050293
-81.483292
-82.043297
-55.547421
-69.982986
-65.733452
-142.501846
-60.735649
-72.767128
-60.735699
-55.475075
-59.490746
-66.556053
-48.232220
-161.558609
-56.604992
-74.375023
-144.966324
-54.158188
-88.668442
-82.659187
-77.907166
-109.187820
-90.108826
-59.797935
-62.665180
-65.700981
-59.726574
-91.634903
-81.645592
-72.173454
-66.069153
-123.015472
-71.321968
-34.849583
-76.776131
-89.059204
-60.395458
-74.564560
-78.650558
-139.308090
-121.752380
-55.737915
-48.652813
-78.086380
-89.610046
-80.290215
-60.000355
-70.384933
-83.602287
-46.399197
-59.746494
-97.826668
-68.396515
-101.151512
-56.092312
-172.558060
-141.552505
-89.378929
-74.555092
-58.008911
-132.987457
-169.580139
-73.571495
-54.885380
-128.428177
-36.123726
-86.123550
-64.613655
-122.575798
-64.424744
-57.221867
-142.005936
-78.613556
-125.309143
-59.977978
-70.156784
-83.719452
-111.277473
-61.694862
-49.505920
-79.640831
-147.177231
-58.922741
-50.337830
-52.016891
-67.352898
-65.488808
-94.646538
-82.515213
-97.226196
-68.194450
-72.415092
-61.254471
-59.233562
-102.648148
-142.038193
-55.576511
-59.315121
-54.129444
-151.276917
-69.371620
-82.711792
-68.442711
-84.272369
-57.351574
-62.603764
-103.318047
-84.350800
-87.393600
-45.254608
59.976009
-63.748230
-97.545036
-81.791641
-78.454437
-156.469788
-47.908031
-35.019123
-52.725845
-66.853798
-77.040749
-84.127739
-116.833168
-72.124748
-141.169296
-164.234970
-63.749596
-91.893761
-92.487747
-59.039795
-135.736771
-34.219791
-96.620461
-68.652748
-98.840065
-85.258392
-62.063076
-99.393234
-29.698977
-56.741211
-44.232643
41.047176
-82.027565
-86.423767
-63.325687
-65.037193
-92.957436
-117.440506
-93.240211
-77.438553
-135.279221
-121.317703
-64.292229
-85.188438
-139.644577
-41.735222
-53.710995
-60.014183
-84.988441
-60.778416
-109.290222
-158.242355
-25.566832
-51.413342
-74.805397
-61.246140
-59.361042
-97.012199
-64.472458
-63.973701
-156.775620
-74.409851
-82.593895
-101.391350
-74.447327
-64.254303
-84.734383
-63.844849
-95.577873
-58.197170
-110.773445
-115.533516
-156.517181
-69.792526
-60.218632
-63.884148
-83.763649
-97.768951
-100.537918
-107.194572
-109.636505
-60.014751
-155.468491
-50.175320
-64.713730
-90.654388
-148.318604
-57.329525
-70.494133
-59.642349
-112.274994
-160.647781
-86.021774
-154.291199
-68.237915
-166.496979
-66.275864
-102.323540
-102.946312
-105.781197
-126.734901
-72.671883
-104.049530
-60.454357
-56.104218
-92.336128
-92.171646
-53.675247
-96.655884
-118.295937
-130.073196
-71.636986
-97.144226
-110.012932
-89.529411
-144.271179
-68.066254
-56.657295
-48.189232
-59.038574
-57.161171
-56.314499
-87.735764
-147.436584
-57.284252
-65.832802
-58.964329
-81.188606
-62.181915
-169.026047
-54.576817
-60.931290
-120.825989
-75.987991
-68.918594
-68.649010
-142.875641
-122.962868
-58.058857
-88.231583
-63.432590
-152.152222
-58.237408
-118.868523
-87.361565
-149.206711
-127.634224
-58.613647
-114.472069
-71.160370
-31.538673
-155.356049
-60.745556
-122.313217
-67.489464
-75.617554
-67.961472
-70.613754
-94.870293
-58.018425
-66.047043
-66.305573
-57.165215
-69.212112
-65.138298
-23.399694
-67.828873
-97.395744
-62.145489
-61.791050
-73.552811
-141.098618
-117.269028
-77.689415
-47.407333
-56.175282
-62.774563
-63.449448
-98.054085
-147.439240
-38.201267
-157.641754
-56.238091
-64.746735
-129.517593
-86.318939
-65.533401
-77.587799
-55.810223
-134.087143
-95.599739
-92.362656
-77.597366
-97.821083
-111.090126
-93.536774
-70.605194
-64.104675
-81.903030
-29.691750
-41.542774
-93.747963
-76.788284
-111.362724
-144.402283
-152.804337
-72.459663
-94.986679
-144.727295
-161.596207
-72.418419
-107.658188
-62.659607
-75.623344
-61.747112
-67.529274
-89.824265
80.202881
-65.687698
-120.991661
-61.765041
-88.332222
-66.512772
-66.786942
-133.964249
-70.211884
-100.550652
-96.406776
-76.306801
-66.391396
-66.561180
-66.291405
-96.981117
-61.929329
-77.679489
-44.216946
-71.078621
-71.159058
-147.735733
-168.869568
-122.958427
-103.993599
-47.215275
-87.367302
-65.997543
-83.134560
-72.793243
-113.474922
-65.563515
10.019478
70.126717
52.044437
54.832001
-58.680965
-117.055977
-27.258005
-79.691002
-59.545551
-93.211136
-78.304909
-57.646908
-62.558689
-72.724663
-72.074379
-55.565956
-53.812366
-125.100098
-106.724854
-57.087154
-73.199409
-151.421936
-112.988434
-111.555542
-64.609138
-56.795593
-68.188210
-58.173695
-76.400238
-31.913879
-145.864700
-64.650726
-82.240784
-119.119286
-58.212929
-79.341995
-51.887886
-92.313232
-143.941254
-64.069710
-60.652966
-57.200687
-64.854553
-59.046612
-60.889618
-56.383049
-60.799839
-58.903473
-44.864662
-66.661674
-103.228188
-42.002880
-83.592735
-131.497711
-140.602158
-72.207161
-72.020836
-60.093258
-127.560127
-62.011181
-64.639946
-102.431015
-99.187294
-113.062523
-56.663639
-74.958458
-63.063736
-166.815186
-79.573174
-155.538071
-59.806110
-84.563148
-50.729595
-83.438889
-77.536804
-60.421818
-58.677967
-63.997025
-72.616066
-87.077667
-56.345524
-73.567978
-65.772423
-48.404465
-82.084373
-59.220955
-158.096970
-118.727150
-126.389816
-122.351860
-125.750549
-62.230690
-36.811951
-56.956738
53.995358
73.062881
54.561172
53.154034
-86.512238
-116.678474
-69.228577
-66.913872
-57.612480
-88.615013
-129.109207
-47.420006
-48.988010
-83.841560
-100.706604
-101.318695
-113.006645
-142.998093
-117.605934
-53.520084
-59.406372
-51.255428
-135.377396
-155.212372
-64.765976
-43.714798
-121.431580
-85.882843
-91.137955
-56.787163
-59.998611
-55.923538
-44.562492
-57.265049
-134.995132
-173.153427
-94.528748
-68.463974
-87.331123
-86.952103
-123.716904
-92.829987
-108.186600
-65.055901
-93.105614
-112.971695
-56.078232
-156.183502
-48.779083
-66.635925
-96.220901
-82.826599
-65.875969
-154.333069
-23.606117
-128.349518
-64.996208
-65.927498
-103.542244
-65.226105
-109.133575
-55.122055
-97.918945
-77.299057
-70.405464
-58.541821
-107.539848
-102.876549
-56.477554
-59.766556
-81.899673
-83.559944
-106.331764
-63.358429
-109.892395
-85.375519
-81.120827
-48.668789
-55.765785
-151.464081
-61.702381
-124.624405
-125.883331
-54.729259
-56.189404
-59.281338
-84.843269
-90.018921
-86.073448
-91.932739
-59.692604
-56.730438
-103.591133
-68.466919
-127.632362
-103.230240
-121.100777
-91.583076
-110.062592
-83.990005
-50.197788
-82.333023
-72.399574
-93.623154
-94.169273
-59.734058
-99.205025
-65.775841
-84.495125
151.260376
-78.038437
-54.366753
-62.541538
-146.820724
-99.429420
-93.634346
-59.140816
-35.876453
-104.026596
-51.264229
-75.114006
-60.458134
-150.242310
-103.068962
-74.838737
-74.212219
-79.603172
-144.452698
-80.213066
-87.088539
-98.179985
-72.094475
-117.499573
-62.331230
-50.243980
-54.441975
-63.073460
-59.213665
-74.100952
-90.416115
-64.749397
-80.723038
-83.298294
-59.773354
-61.653179
-54.003033
-128.704575
-60.132122
164.834991
-56.499836
-90.351814
-69.194244
-65.666328
-66.549316
-139.443268
-118.193398
-55.994373
-100.454178
-74.470955
-56.899200
-51.436989
-146.588058
-95.320175
-144.101669
-90.135162
-75.793701
-111.806053
-76.780540
-110.373459
-81.537659
-88.974213
-112.742485
-77.440414
-109.792107
-56.043694
-58.621941
-67.725174
-63.658070
-68.394066
-70.970512
-54.166271
-80.574898
-89.216934
-61.265167
-78.521889
-65.204437
-45.759491
-46.391674
-163.605515
-94.680099
-121.484581
-94.062569
-71.233971
-66.190414
-59.011627
-61.289783
-73.777908
-64.646973
-153.979004
-74.313286
-65.586845
-72.651131
-64.805153
-81.240295
-103.081619
-125.613869
-90.125916
-63.501125
-94.607780
-78.890518
-24.128771
-102.188148
-61.281944
-49.984013
-72.574440
-157.778122
-154.575912
-179.916061
-127.071671
-76.936615
-90.356812
-70.697891
-63.291084
-133.223984
-66.375389
-87.601891
-109.700233
-105.330742
-51.675915
-43.921764
-104.497635
-45.373894
-55.334328
-51.790386
-68.281631
-99.993431
-91.743568
-44.826675
-56.976494
-64.474846
-46.305710
-53.206154
-119.074059
-66.777298
-82.142220
-105.500404
-59.576130
-79.130356
-108.404518
-84.096954
-57.972694
-65.764442
-41.725624
-55.008701
-64.863724
-155.517029
-73.857231
-70.345634
-152.581116
-78.620346
-84.849602
-57.623299
-73.445381
-66.962051
-67.553185
-116.847977
-153.206894
-154.734741
-70.744049
-110.423584
-134.816635
-132.865143
-91.413979
-142.740112
-137.054398
-160.153824
-53.648422
-78.282921
-46.180977
-108.720665
-88.651619
-147.071716
-135.373932
-43.246387
-133.331329
-83.090210
-97.310204
-147.130341
-139.196564
-60.743561
-64.153221
-72.578941
-56.641277
-58.359482
-83.587059
-112.377029
-64.411049
-63.092651
-65.336449
-61.855404
-127.029053
-148.286255
-61.628582
-70.829140
-116.731247
-65.609764
-81.003395
-137.395370
-92.379898
-56.039009
-54.830276
-106.022270
-137.497040
-95.272018
-139.869507
-61.427055
-58.983353
-124.598473
-63.248314
-148.372910
-95.959396
-150.158890
-82.567245
-49.490055
-51.810143
-119.597847
-154.439835
-149.060593
-93.905052
-41.622349
-71.945045
-86.987404
-117.965027
-77.348511
-150.573227
-146.598862
-57.444054
-78.604019
-62.880051
-157.757034
-75.772408
-132.102936
-62.572239
-70.569916
-164.052338
-69.579987
-111.305771
-83.377899
54.291512
80.871552
65.764542
60.073643
43.804050
75.077667
56.308250
59.854340
47.859093
53.382637
42.728916
81.808800
-59.447872
-74.613068
-86.482635
-62.038174
-114.057709
-29.618587
-136.215698
-88.987671
-62.931408
-104.390099
-45.818310
-70.276962
-102.365021
-130.424316
-110.620453
-93.567497
-106.633186
-97.753227
-97.367188
-108.247879
-57.106445
-146.057190
-75.289780
-66.796776
-66.848930
-54.540367
-81.362984
-140.749176
-69.894547
-71.530388
-155.500977
-54.391335
-58.445679
-57.447269
-74.855713
-118.318596
-66.493813
-105.230812
-117.374886
-64.597694
-54.260193
-62.474533
-108.308449
-100.310097
-153.012848
-75.281647
-64.742653
-140.688507
-57.118202
-91.277344
-122.316742
-65.271362
-74.732193
-43.394524
-69.020317
-125.008820
-16.473810
-60.653183
-62.132370
-65.651764
-109.240898
-70.694443
-109.342247
-91.765877
-92.829666
-83.344467
-109.316986
-76.825325
-84.878342
-60.288109
-62.914413
-123.691414
-55.485561
-113.326126
-63.130764
-84.902397
-153.073349
-107.839073
-151.865509
-66.109879
-71.001228
-88.930511
-37.576363
-9.072053
-129.079575
-118.015610
-131.100815
-70.039307
-87.854721
-144.609787
-106.329781
-48.447113
-58.235432
-136.174530
-43.220177
-60.367912
-59.681957
-68.096954
-54.946537
-68.224152
-61.359097
-65.538986
-35.178223
-65.908501
-92.439018
-151.358124
-59.819790
-151.491287
-57.027836
-155.244217
-76.404671
-82.528801
-70.083138
-52.082104
-62.694916
-49.279602
-55.967632
-61.987358
92.709175
75.414612
46.549107
77.446777
84.588402
54.989902
49.430676
58.365719
-56.360462
-83.933777
-55.711426
-82.766251
-63.640911
-77.196815
-138.960205
-51.341320
-72.319351
-149.594131
-62.396378
-168.097046
-103.492310
-90.449913
-108.360252
-53.252308
-151.791702
-162.181778
-81.804718
-77.032021
-56.275093
-82.621452
-139.140884
-88.702354
-56.757610
-65.635292
-80.249596
-63.017269
-128.395905
-87.974518
-163.517487
-150.548859
-57.548096
-142.753571
-46.141411
-64.019653
-102.636375
-87.519981
-117.057739
-105.171432
-88.288872
-123.589561
-74.894608
-61.074196
-140.610138
-160.182190
-157.943542
-108.883026
-106.217476
177.327744
-128.269989
-63.433590
-57.765133
-60.588146
-54.803192
-55.949821
-98.040718
-99.676743
-94.281151
-120.686295
-92.817085
-61.238304
-96.239876
-35.571987
-62.610176
-78.651245
-84.456291
-115.107468
-70.274460
-64.668411
-64.586311
-118.160324
-61.678928
-63.403469
-103.685692
-67.417557
-109.947273
-69.301880
-83.732178
-61.460976
-76.770363
-41.709213
-162.440552
-76.892815
-77.149841
-164.646774
-92.156982
-101.783203
-63.773186
-83.949928
-65.868782
-84.245895
-103.588432
-112.424850
-157.276184
-87.679451
-103.150398
-95.033592
-99.826752
-175.881821
-151.008377
-103.983093
-56.401688
-74.947556
-87.396751
-97.954544
-47.692276
-106.182549
-71.875244
-95.547585
-62.865959
-61.664093
-159.680481
-86.816040
-80.616844
-58.372528
-116.816612
-79.524712
-102.207352
-54.757462
-102.507980
-93.870667
-74.203583
-81.877655
-131.370041
-62.867764
-122.926292
-106.848892
-74.741661
-68.743668
-61.906441
-66.480377
-147.171875
-143.729965
-69.755272
-56.906109
-76.119408
-52.258904
-149.112549
-68.192200
-51.827763
-34.177132
-148.504166
-55.151493
-57.634506
-59.888802
-78.261642
-80.089813
-54.661049
-51.055370
-138.588318
-63.388332
-131.376114
-139.414429
-143.424683
-57.821339
-53.616631
-82.891609
-125.998024
-71.778557
-50.689217
-104.559319
-59.021179
-72.404137
-55.968567
-54.632359
-138.795593
-107.983749
-97.454521
-137.511414
-169.536880
-60.882439
-113.533669
-68.321823
-67.108025
-57.551258
-58.738605
-43.862064
-111.668365
-52.761963
-61.238762
-54.938320
-99.586067
-48.027050
-58.085423
-63.041592
-60.837734
-60.918762
-69.090218
-54.116547
-32.359394
-62.903080
-64.280296
-61.027599
-63.428078
-105.434624
-63.480785
-65.765938
-128.527084
-133.956833
-121.589478
-59.677223
-161.140381
-131.713699
-85.212921
-102.439812
-58.746941
-102.311760
-117.447472
-104.552902
-83.481300
-147.938965
-72.790306
-115.183182
-47.897549
-74.049507
-66.853973
-148.789398
-48.617649
-74.701469
-49.160900
-80.497162
-132.143280
-61.726986
-67.966858
-75.246025
-136.287079
-78.489319
-78.477486
-42.116280
-59.423351
-66.586777
-66.765190
-154.046265
-91.366455
-70.065521
-55.521450
-56.968609
-136.376526
-102.014397
-47.529373
-156.812988
-127.969353
-83.297302
-44.966206
-129.585968
-137.765167
-59.858074
-113.004333
-112.226929
-81.873184
-103.957863
-61.488712
-91.397408
-81.154556
-89.162674
-140.704239
-60.783638
-61.800373
-59.555279
-126.262253
-56.648899
-155.171890
-54.449089
-62.361248
-56.245804
-137.512329
-158.740341
-64.812576
-62.282265
-126.877861
-61.796749
-97.874130
-71.161057
-99.179459
-37.382439
-122.528503
-63.831139
-84.680038
-129.234802
-75.492767
-69.868607
-45.509190
-103.874802
-104.494621
-140.823761
-118.087242
-71.710701
-155.628799
-84.917946
-61.897194
-131.866135
-57.327175
-57.662037
-63.088856
-61.648716
-66.155708
-79.437355
-100.526833
-157.830688
-103.000206
-95.461632
-82.819893
-79.387909
-65.922455
-94.966484
-105.423637
-83.306274
-55.870506
-53.337536
-88.247986
-55.972477
-56.843403
-74.026482
-112.051109
-141.021164
-164.488480
-70.430244
-141.429703
-103.074577
-90.254272
-94.320999
-95.898056
-92.612923
-157.032745
-87.411423
-93.033371
-87.965240
-73.434998
-59.301373
-65.875366
-130.258057
-140.610184
-59.252579
-64.045738
-52.098560
-85.663116
-55.707092
-67.233597
-56.972107
-62.540413
-98.636276
-161.494232
-59.059063
-65.421425
-82.793121
-62.036045
-53.159668
-88.173065
-57.060688
-31.765532
-86.821205
-69.107018
-41.641033
-97.519325
-59.347980
-73.943336
-124.447006
-114.327751
-111.571739
-110.018349
-111.807945
-59.674873
-63.086990
-126.377220
-104.967064
-99.928223
-101.332474
-68.016441
-65.872871
-62.192474
-58.822960
-35.036606
-103.846367
-52.820816
-63.088036
-59.539658
-149.260040
-119.326347
-59.779713
-74.383209
-142.014038
-142.585342
-62.808567
-37.498657
-71.114952
-61.155380
-152.578781
-94.501793
-65.812637
-147.376083
-63.801792
-79.271088
-155.972412
-97.720619
-105.243088
-68.212372
-102.781212
-61.078026
-61.877930
-92.641823
-78.387100
-53.181984
-108.675743
-89.594711
-103.737656
-97.415054
-103.881172
-50.050407
-163.552505
-93.570824
-126.984428
-68.395714
-96.448929
-64.420586
-68.514946
-61.021549
-56.582596
-60.453098
-70.996025
-133.299194
-49.393093
-63.212624
-101.482971
-145.781448
-93.228615
-64.507401
-51.967571
-63.482506
-73.542473
-118.923187
-92.739952
-54.062695
-100.305428
-76.957878
-52.540974
-110.423409
-157.181183
-54.783066
-62.514011
-133.851730
-94.195381
-59.469868
-147.096619
-60.520061
-147.519058
-108.704689
-56.558304
-70.101616
-66.503944
-37.768265
-80.508614
-155.688736
-62.514175
-114.248650
-92.820625
-84.821182
-67.642242
-115.309486
-88.197350
-59.286263
-158.717346
-49.745865
-56.673813
-53.959309
-58.083031
-70.483208
-61.474289
-62.544361
-115.313477
-53.539894
-73.392616
-125.896690
-160.971954
-77.302139
-84.479561
-74.979317
-70.401306
-116.583588
-91.530869
-68.943695
-128.673065
-48.239067
-80.569496
-98.340759
-80.539131
-156.266296
-63.381699
-81.297852
-67.096428
-64.533211
-123.203468
-88.826477
-61.843678
-107.342194
-63.048306
-48.196636
-89.906639
-65.673500
-62.122486
-52.487576
-69.010925
-79.992836
-91.718460
-51.522633
-65.842979
-57.903740
-135.749130
-55.534607
-119.278305
-109.928650
-90.922119
-122.122017
-52.391624
-64.246475
-65.126099
-75.013382
-83.298630
-53.655647
-87.118973
-101.459862
-76.704018
-114.098450
-149.647079
-68.810829
-50.106678
-71.992279
-78.873795
-52.284756
-51.695595
-67.344238
-63.567719
-109.812798
-117.383842
-99.684456
-106.608315
-56.698471
-60.967987
-79.013321
-88.586472
-40.915794
-63.101456
-65.768288
-88.482109
-81.423645
-67.659332
-57.552292
-71.013565
-61.036957
-103.864014
-110.200516
-142.903473
-81.743790
-86.640114
-50.139244
-40.516701
-152.217896
-71.367195
-48.848759
-47.110870
-40.553516
-53.560932
-92.325897
-103.532669
-68.018036
-71.632767
-97.193604
-67.156296
46.803883
29.647692
59.880936
42.393822
-75.746208
-88.212105
-63.749866
-70.156036
-69.321625
-92.827255
-113.607437
-97.411629
-167.347549
-56.053886
-59.826805
-61.222958
-65.016907
-64.022697
-62.876076
-65.215126
-62.737209
64.896217
21.365469
37.598377
53.763153
75.929703
52.696159
73.463707
67.600037
-108.753227
-58.394733
-76.625053
-68.400749
-43.782356
-46.425701
-102.221962
-110.177559
-92.398056
-75.174889
-52.887856
-60.025654
-146.870377
-74.235611
-141.507492
-94.190567
-73.371391
-62.856083
-67.703659
-100.249985
-118.357025
-62.430058
-95.465675
-64.528801
-57.511646
-79.677345
-66.433929
-89.611519
-70.739731
-91.810059
-53.439854
-64.866211
-61.276546
-89.068863
-67.947868
-42.026672
-69.057259
-144.860077
-59.738995
-66.868111
-66.006554
-107.237816
-54.832428
-62.633957
-57.438587
-69.361664
-57.030605
-125.767929
-160.816742
-139.552429
-119.672104
-61.204720
-71.142975
-53.497997
-64.759399
-144.488678
-118.481194
-72.348953
-54.994881
-73.418083
-120.815361
-63.653740
-57.378826
-72.055855
-90.173759
-149.148865
-52.938728
-96.882256
-84.574135
-45.207050
-55.987019
-54.608376
-56.428226
78.422890
-59.315369
-111.589500
-58.121067
-69.121078
-66.030624
-56.843895
-160.984131
-124.383568
-166.507889
-78.788597
-70.911346
-54.028618
-110.265884
-56.169647
-107.982658
-83.748535
-60.174236
-147.528290
-90.916801
-149.188202
-165.854431
-118.527283
-94.999977
-82.556961
-64.337090
-87.626015
-48.561848
-52.239506
-71.300041
-44.606998
-69.982582
-81.720695
-110.602570
-73.943222
-37.848080
-81.870987
-66.470192
-131.680008
-97.929726
-126.736244
-63.634144
-84.210747
-42.840477
-58.557114
-72.880898
-105.275429
-117.228020
-116.836906
-54.378040
-68.424820
-82.544556
-45.610760
-80.670288
-83.290947
-70.836555
-154.409927
-64.023529
-74.039772
-134.987595
-64.326416
-48.265835
-157.776123
-98.402382
-104.995453
-117.022141
-84.064941
-67.792458
-59.307518
-69.559189
-61.843330
-83.668068
-81.557869
-53.381199
-124.091087
-118.918953
-96.776070
-86.642990
-112.956772
-101.644112
-118.135994
-112.544937
-106.537094
-74.428566
-148.240021
-73.246490
-73.105911
-61.282955
-49.542160
-50.314903
-123.661446
-71.430023
-101.350357
-60.574142
-83.785698
-159.342545
-81.324478
-108.844963
-99.171867
-107.934715
-78.273788
-76.878937
-135.750946
-71.198662
-88.648491
-107.216881
-79.108711
-42.758896
-61.353359
-120.675636
-151.937958
-95.700027
-118.891006
-99.636017
-56.359802
-63.281364
-61.668934
-117.673294
-54.754883
-68.614410
-68.650871
-73.106567
-53.869713
-74.154762
-74.970718
-48.102287
-138.546997
-73.244240
-94.772850
-98.161728
-103.744141
-121.007339
-64.685875
-106.008286
-101.701080
-20.966978
-58.840942
-50.118401
-161.848526
-106.296768
-148.432938
-156.518387
-38.551144
-72.683083
-60.618656
-68.191147
-83.845100
-62.903141
-103.105942
-63.215298
-72.176903
-54.855881
-67.375237
-84.972961
-138.105347
-156.230103
-121.566353
-84.605225
-114.685402
-101.143089
-55.820541
-57.612411
-115.288300
-124.506210
-102.247765
-113.339035
-95.734207
-74.663551
-81.741814
-65.289917
-90.688820
-163.518524
-83.897018
-44.620186
-72.509308
-60.705681
-150.658142
-62.106163
-113.115273
-61.476139
-61.985092
-73.318352
-56.223583
-103.161407
-130.374115
-88.001930
-136.017639
-147.613419
-65.967392
-67.542358
-62.663895
-56.917034
-121.027611
-63.105160
-77.796722
-61.853405
-82.388931
-60.529701
-103.897614
-118.051819
-103.607597
-62.744907
-45.542919
-78.946800
-116.527885
-62.917458
-65.246544
-51.375771
-141.060516
-55.568241
-76.052277
-94.286263
-91.276634
-64.354652
-71.487000
-61.224411
-126.689713
-122.015434
-97.663094
-69.464493
-33.450233
-71.920204
-59.284142
-58.432121
-49.934231
-58.354919
-158.096085
-161.684906
-63.706455
-59.698029
-66.602654
-103.533264
-103.114769
-98.537590
-54.140396
-112.235756
-60.040035
-69.976517
-81.285538
-101.986549
-52.206184
-155.354965
-35.469223
-66.261871
-124.912514
-52.544975
-66.778076
-74.614136
-77.170425
-55.965748
-135.979080
-73.110176
-147.645233
-46.150959
-69.261444
-68.264931
-68.910500
-61.599594
-68.479469
-75.880203
-92.185623
-124.822701
-112.238869
-82.585495
-57.093494
-159.424072
-75.509392
-66.981453
-82.662735
-149.080795
-146.854706
-84.658272
-65.224442
-57.095394
-87.007004
-58.297096
-33.020916
-43.233772
-61.923244
-54.946972
-75.797005
-63.812550
-55.723068
-150.548248
-74.198143
-149.634125
-66.406754
-64.564636
-55.827484
-86.992607
-65.010666
-65.824745
-80.541702
-51.864567
-65.070885
-59.935139
-63.642345
-86.075203
-45.299644
-82.404572
-55.871017
-110.241486
-73.040672
-61.576939
-58.890736
-114.031670
-125.909691
-86.576942
-85.130424
-60.738766
-89.351906
-89.202408
-64.367287
-95.179352
-90.975716
-134.539825
-79.195335
-120.270309
-57.866028
-68.550514
-61.974762
-117.700638
-64.070625
-58.352077
-40.821953
-56.018211
-121.747078
-147.274323
-89.493362
-65.832466
-99.597061
-77.732597
-101.888641
-117.547615
-80.640411
-43.095455
-68.007179
-59.942104
-156.896378
-76.830589
-48.655895
-57.078018
-98.615410
-90.677040
-58.988979
-64.944275
-56.716648
-118.662567
-60.021622
-50.822750
-46.875145
-62.299629
-77.995270
-90.720024
-85.345184
-152.826019
-67.698395
-129.129883
37.838467
39.551201
58.268826
77.786392
-62.244076
-71.758347
-115.972252
-75.496605
-125.928902
-59.462154
-76.147438
-50.504692
-72.941475
-52.108444
-51.221008
-72.933060
-83.188988
-71.026016
-76.463730
-75.904564
-146.853943
-80.536324
-47.581829
-69.844406
-63.260540
-94.610283
-68.005302
-167.041290
-92.705307
-166.513397
-150.376221
-75.219475
-60.805298
-76.080940
-115.710365
-124.638458
-117.273521
-139.192139
-85.005386
-66.604836
-156.490723
-107.352623
-49.569096
-80.077049
-67.891335
-133.894730
-84.614151
-83.536171
-51.178131
-57.309265
-76.755898
-68.286476
-75.955132
-127.906731
-54.073792
-84.712021
-92.712952
-76.630348
-60.522781
-51.806118
-140.472534
-56.147121
-61.057789
-112.660202
-137.905197
-82.762665
-58.704426
-65.155640
-67.200569
-44.588745
-61.647610
-76.725258
-59.000088
-140.947754
-61.217136
-35.764603
-150.901459
-56.299122
-41.564583
-162.050064
-57.461048
-55.975082
-94.406120
-69.922859
-95.603706
-93.554832
-62.316185
-159.449799
-64.764542
-126.198601
-65.042580
-28.779947
-41.470215
-90.995583
-139.894913
-58.809338
-139.353439
-47.862480
-158.491150
-54.529285
-97.295067
-144.452866
-51.826199
-92.954727
-75.281349
-130.255188
-90.872414
-57.413651
-77.694176
-62.620483
-65.428246
-56.317940
-144.804459
-64.561401
-91.773399
-91.472763
-150.866501
-98.627800
-123.391502
-69.660301
-110.805809
-49.714764
-101.556046
-88.049973
-78.242172
-157.957779
-116.250603
-55.063896
-53.446033
-150.315430
-56.085857
-105.488831
-108.457825
-67.455399
-97.604057
-53.561066
-159.007751
-57.700302
-68.421242
-125.371559
-49.314655
-39.557575
-67.337090
-76.268883
-62.768261
-105.490578
-89.821915
-157.955338
-69.399673
-61.855392
-62.188820
-51.708637
-72.299263
-52.230145
-50.953144
-62.531033
-68.807472
-67.115189
-49.155582
-122.554352
-141.663559
-93.434639
-57.124878
-115.299286
-58.297874
-108.437927
-116.099457
-110.935371
-166.940643
-35.878139
-56.827778
-95.355812
-110.518578
-60.706936
-51.479305
-68.102127
-36.299812
-57.931305
-39.014774
-114.492477
-67.893089
-92.527061
-158.034790
-119.616158
-135.141434
-146.045197
-110.030388
-99.493309
-71.058250
-123.971092
-122.545715
-69.050186
-60.492672
-102.915306
-67.499771
-54.880276
-92.922096
-81.274384
-102.288139
-53.797688
-141.000839
-70.739937
-45.754814
-70.517746
-56.088299
-147.917145
-136.586014
-99.343719
-93.536888
-59.765259
-64.045143
-86.299545
-167.786026
-155.179123
-85.490311
-62.681149
-61.138077
-78.119995
-85.307320
-83.329727
-62.903114
-89.144341
-69.741287
-88.248543
-94.885124
-88.333725
-146.110382
-154.113968
-119.659431
-116.340477
-60.473118
-66.426491
-83.581337
-144.879349
-62.653069
-59.489517
-45.768852
-54.301132
-65.412361
-72.425407
-74.712540
-70.222153
-62.294559
-79.608871
-60.870518
-95.976662
-58.675720
-124.064041
-138.745605
-26.413134
-105.789299
-65.972694
-65.850967
-56.242378
-63.453587
-86.803413
-66.578491
-144.079300
-57.822384
-90.052658
-64.693802
-62.381714
-80.117172
-112.486237
-150.151703
-60.869686
-127.291512
-88.058655
-80.392960
-44.585735
-172.655457
-122.473236
-101.966637
-60.469875
-72.896629
-114.087128
-80.284279
-74.732841
-66.938309
-73.520142
-64.378792
-52.227116
-76.049698
-155.878159
-68.421028
-95.219666
-62.209579
-59.836376
-68.728416
-91.680878
-141.605637
-69.551804
-93.312111
-79.770355
-87.612350
-96.465271
-103.354637
-119.978577
-72.897003
-101.830864
-80.527008
-80.816650
-65.447098
-103.516342
-38.335011
-90.671112
-158.032516
-124.120842
-106.592598
-73.488716
-124.835213
-102.633125
-107.413078
-117.759766
-102.590179
-101.885880
-142.344666
-79.786423
-58.823627
-38.960548
-99.645706
-131.231995
-33.043034
-176.507263
-87.109734
-62.653259
-128.553085
-121.554955
-65.920601
-83.826378
-73.472046
-47.290817
-82.856499
-154.879456
-60.798489
-59.658543
-61.043789
-117.219315
-56.154163
-60.298397
-58.781651
-141.917664
-46.015083
-121.727928
-59.095913
-26.924156
-169.736771
-73.384903
-61.315521
173.914261
-98.924995
-120.009392
-112.805367
-69.435402
-58.817024
-176.968613
-145.960602
-116.008476
-97.286888
-60.277756
-119.322922
-144.872177
-74.506020
-122.074028
-60.089550
-111.361053
-73.688339
-91.481476
-64.991386
-52.257687
149.202087
-125.474731
-70.459854
-50.043682
-90.327499
-93.432381
-96.763138
-109.383614
-153.138702
-91.075592
-152.624207
-65.160843
-44.208122
-67.381538
-67.454277
-66.094193
-45.626598
-122.747154
-62.488155
-54.471539
-91.654587
-112.453651
-158.540588
-101.765770
-66.739304
-80.731842
-63.234379
-117.179787
-38.264580
-135.792023
-31.830452
-124.050507
-67.896774
-146.445023
-62.040443
-64.354752
-49.847118
-90.424026
-77.415016
-120.744286
-96.508614
-85.271996
-55.590851
-62.868561
-72.660019
-61.814041
-78.483429
-63.785809
-119.011177
-48.634895
-123.637306
-150.923843
-78.814972
-60.459679
-65.886818
-115.215912
-74.958473
-96.607483
-95.673645
-96.954567
-112.404808
-105.388359
-94.643707
-119.017273
-60.241062
-89.017189
-139.766617
-102.413361
-99.886841
-88.381264
-95.220917
-128.568146
-119.797073
-107.026924
-117.203171
-62.720394
-53.274681
-74.301727
-96.481567
-128.951767
-51.340855
-78.449448
-87.924278
-64.853828
-94.151382
-103.362083
-77.403786
-72.712219
-67.670891
69.881813
64.298935
44.347813
59.538128
64.488464
44.111595
52.259830
83.008476
-121.860802
-49.048496
-46.420795
-64.502312
-96.249733
-16.335949
-123.190964
-79.839912
-52.955826
-80.244263
-87.215462
-80.598869
-68.662872
-112.453934
-61.893463
-61.447952
-82.354141
-76.004059
-90.803650
-61.726540
-146.975739
-76.209236
-70.694397
-72.143051
-109.991745
-146.023209
-59.847740
-165.570435
-91.426323
-92.937149
-117.627708
-84.940567
-123.446785
-90.411240
-64.450867
-57.602848
-55.624271
-89.268158
-58.653248
-154.413452
-42.307434
-109.999756
-65.550102
-59.018124
-89.347549
-70.295807
-81.529961
-131.449661
-55.522552
-62.652393
-159.823318
-77.154060
-80.494514
-112.831245
-58.922173
-83.843636
81.251442
67.113029
56.992668
42.847126
52.240307
81.816353
53.669426
48.025200
39.773720
62.043003
67.231995
-58.909279
-151.076157
-60.574207
-86.094734
-64.601463
-74.010925
-55.120682
-66.746819
-74.151222
-69.450600
-61.488541
-71.622032
-157.728836
-89.313828
-89.105293
-98.316826
-147.679276
-78.781784
-58.783932
-112.032799
-70.375832
-60.009724
-107.006889
-112.027634
-58.455482
-99.394531
-85.681000
-114.523422
-110.570076
-104.814278
-66.698494
-100.736366
-149.320526
-79.934135
-149.585907
-117.178078
-93.416389
-52.526211
-58.962727
-69.079636
-37.350437
-83.747124
-114.626663
-84.953461
-56.117397
-104.779533
-105.125412
-115.576859
-103.786041
-65.259277
-68.086266
70.690369
49.268982
67.119728
-65.642250
-112.756897
-64.243279
-66.131531
-131.165192
-67.665642
-100.414627
-86.491821
-126.507912
-88.781586
-139.837646
-72.049011
-67.505280
-52.250591
-56.442554
-72.750824
174.266418
-114.323837
-59.360508
-104.368156
-95.413544
-81.356087
-83.736122
-127.206581
-65.237976
-89.841934
-58.337948
-95.332253
-85.001785
-73.514542
-63.022522
-57.162376
-65.530991
-76.564484
-67.270729
-161.172897
-131.835190
-57.486729
-85.843422
-111.333923
-69.310799
-73.240814
-111.252831
-92.943893
-47.448738
-73.949387
-63.904778
-70.381668
-104.837395
-43.631260
-70.568840
-144.177353
-84.615440
-151.610458
-58.907467
-70.975868
-140.200546
-59.570988
-59.977997
-66.918205
-36.527634
-25.398361
-35.487541
-153.017334
-58.479366
-30.476200
-128.458618
-93.108986
-140.895599
-131.998428
-65.843155
-79.572495
-93.557976
-123.472382
-102.774979
-59.393532
-78.737900
-87.280807
-62.329037
-70.569344
-86.600319
-152.204330
-151.386520
-81.017715
-104.037903
-42.836586
-98.344284
-106.256409
-135.406525
-59.528522
-92.979042
-102.406143
-155.574905
-41.335339
-111.401733
-82.588348
-40.985840
-121.776390
-58.412724
-68.542458
-104.378159
-91.888336
-67.817207
-63.855053
-118.362762
-88.194824
-127.650055
-59.005604
-65.378159
-72.760048
-138.641296
-159.774796
-65.051743
-49.636425
-112.592842
-106.428528
-62.518288
-123.955414
-58.476246
-66.003319
-133.118301
-72.453003
-111.528961
-61.006714
-71.043762
-55.901569
-57.742001
-127.088814
-162.432465
-106.226448
-53.720684
-121.010971
-52.125332
-85.430511
-92.367264
-60.153065
-142.293030
-66.579140
-122.379951
-35.247211
-69.060013
-44.548969
-161.480042
-66.997452
-95.805939
-118.068649
-104.482185
-132.281769
-64.851562
-149.485779
-58.022537
-75.585724
-106.780579
-63.570179
-77.771545
-59.926479
-48.115555
-77.832474
-91.110489
52.261871
80.357254
59.294125
83.327370
43.621845
67.445557
54.822010
61.080029
64.336098
53.707367
64.071259
46.661411
65.247597
45.498405
50.174500
73.611855
85.999802
47.836048
54.823895
58.866455
-65.846634
-72.260025
-61.431477
-155.466873
-114.047089
-68.833908
-68.401306
-65.404861
-99.269684
-81.022659
-52.568069
-142.337891
-81.588928
-145.491257
-98.246719
-110.825043
-111.398552
-95.191101
-76.809990
-122.038467
-102.489845
-52.057278
-94.568306
-145.983490
-42.079670
-33.732628
-67.383720
-131.196182
-67.807091
-90.411186
-143.429504
-145.650391
-83.624458
-81.491058
-68.927795
-132.008881
-48.948578
-69.514641
-146.633041
-150.026413
-68.815353
-99.936348
-174.691925
-137.477768
-138.825043
-54.210732
-90.229240
-65.453300
-65.864258
-69.190170
-53.012703
-178.676468
-60.853813
-68.421417
-144.725296
-160.760788
-55.389400
-86.799782
-65.787827
-150.222092
-144.588943
-70.099464
-73.549652
-115.289391
-77.081062
-63.650829
-90.168304
-147.491638
-87.200409
-57.593594
-114.754288
-115.777481
-69.906624
-79.513985
-47.818764
-82.547806
-30.617294
-158.041656
-77.636917
-71.269333
76.591385
96.624397
59.109875
79.462311
-78.843018
-84.355927
-66.199837
-68.274879
-65.873116
-37.618248
-143.623138
-64.709335
-118.551201
-54.344143
-55.569469
-61.561749
-71.330910
83.201042
-69.426041
-63.487553
-64.861328
-85.063728
-60.259804
-43.301132
-57.203506
-75.668449
-69.726761
-73.161636
-151.070953
-68.206413
-58.610245
-125.118652
-56.470608
-49.877617
-53.870872
-68.561546
-156.272095
-100.107567
-65.160912
-125.030815
-111.909752
-82.948212
-102.200851
-137.990128
-86.351219
-132.795486
-103.898743
-26.901447
-157.559540
-42.060234
-116.126129
-126.717529
-59.056149
-100.288551
-79.491066
-90.021805
-61.673927
-53.649998
-124.114174
-148.490067
-66.657814
-83.243500
-112.131760
-58.619740
-161.327042
-92.234901
-60.391109
-103.692009
-147.221252
-64.173691
-95.893379
-130.462067
-52.523014
-154.086349
-94.556587
-64.741135
-114.574593
-74.196556
-90.419960
-59.009499
-43.282627
-55.639595
-84.424828
-72.977684
-61.414707
-54.518578
-121.730507
-81.690201
-56.187923
-69.083115
-57.248890
-56.735413
-124.178963
-53.793259
-66.922302
-56.140385
-65.628510
-54.113361
-63.566574
-97.628876
-81.650482
-59.173199
-97.732620
-74.025269
-87.601082
-71.303017
-61.036835
-69.743683
-60.425465
-102.908478
-108.111656
-131.381302
-100.635124
-62.597149
-63.101074
-116.475700
-102.762947
-50.006340
-57.005398
-152.572647
-145.007935
-126.401878
-123.129929
-67.272118
-65.463097
-100.769386
-126.590553
-61.104664
-61.459473
77.417374
69.926338
-149.344238
-79.218964
-64.919823
-129.001297
-78.726326
-109.504158
-151.947250
-55.038651
-49.373528
-72.809814
-143.223022
-122.826439
-70.207565
-64.199440
-122.571426
-52.207771
-82.915924
-55.303658
-40.591320
-69.827385
-62.963520
-57.855804
-56.913441
-55.537254
-158.063614
-125.193001
-128.102142
-55.300316
-81.633568
-106.415062
-60.669426
-58.166443
-65.030647
-86.507317
-129.596542
-65.631500
-71.234535
-105.518829
-63.609631
-147.598389
-151.894989
-48.012272
-63.976337
-57.698643
-103.118423
-67.421883
-155.408401
-107.664215
-60.702251
-67.037575
-51.890656
-119.161560
-57.834282
-57.534286
-101.327232
-139.672272
-131.469513
-41.725735
-96.281311
-66.661972
-57.768063
-72.805855
-139.160477
-62.353386
-59.909935
-66.768341
-90.354088
-49.686043
-58.749588
-47.545273
-69.901367
-82.280869
-98.303246
-71.946548
-62.614326
-70.886536
-117.092834
-141.079803
-138.221130
-66.804138
-67.876282
-87.353134
-140.873871
-88.706291
-104.648445
-148.869476
-73.878693
-64.964653
-134.441879
-106.690636
-98.489120
-48.555363
-106.304718
-69.597168
-56.585041
-145.733200
-48.995289
-53.212013
-52.096756
-71.117485
-27.256447
-63.369186
-72.116394
-148.898499
-72.468208
-106.157578
-126.250381
-90.273811
-52.380413
-51.823502
-101.182549
-86.750351
-116.452629
-65.153816
-158.954483
-62.326027
-143.127487
-80.694733
-112.156563
-63.503044
-60.191078
-54.882713
-113.916855
-67.911072
-69.642067
-50.268776
-61.062222
-55.543579
-55.264423
-68.129387
-56.667942
-76.147873
-69.690887
-80.133118
-89.167725
-57.497662
-86.736580
-158.690674
-82.829430
-51.621902
-59.000565
-116.446907
-50.034142
-119.254936
-74.441727
-150.714386
-78.723564
-69.283134
-152.778076
-63.503189
-75.329201
-82.418617
-56.882484
-64.327232
-75.403976
-112.366943
-67.562088
-77.545547
-58.433968
-99.712410
-69.765923
-78.610123
-143.064026
-138.478470
-35.915726
-59.777901
-65.311371
-113.395966
-70.002731
-118.348633
-137.000229
-56.112434
-64.292320
-170.575546
-55.959572
-70.473915
-53.339211
-57.336929
-148.986206
-78.287910
-59.244225
-59.705482
-54.761993
-64.277107
-55.370090
-159.451416
-96.855904
-74.690231
-151.278885
-61.111046
-51.664082
-105.485268
-68.110001
-59.017189
-60.880363
-57.057308
-53.711082
-35.339512
-98.370903
-65.102341
-53.044968
-59.281544
-160.290329
-76.207634
-86.530716
-52.624306
-64.131081
-63.493080
-87.544769
-51.093506
-128.812714
-99.286217
-112.919128
-60.610249
-57.319408
-58.938328
-167.218018
-56.321236
-65.084129
-73.591431
-60.837654
-60.217438
-111.657372
-81.248795
-74.715561
-115.274765
-128.927124
-93.353905
-138.104263
-74.644112
-77.033554
-67.073303
-135.590988
-47.000278
-132.710648
-99.883240
-59.012058
-57.530586
-56.540592
-124.840714
-167.132065
-85.128479
-60.665817
-59.525455
-58.801472
-79.919716
-158.002594
-109.681946
-112.045242
-74.222694
-106.175804
-83.358612
-156.235291
-131.383636
-49.788300
-55.057915
-144.385284
-60.703056
-86.989754
-66.680977
-94.112541
-123.834450
-135.178711
-51.625267
-64.241631
-64.320526
-118.906128
-59.136978
-90.689774
-76.002693
-82.388420
-104.749481
-103.806099
-54.096264
-60.124771
-100.784233
-54.208225
-69.841423
-119.059196
-158.670380
-61.298172
-125.579826
-166.385254
-25.557625
-83.890190
-62.198704
-59.486622
-142.497818
-145.144241
-63.283318
-47.946938
-71.090378
-56.767021
-76.637230
-107.796310
-70.978172
-77.225029
-34.643387
-42.966293
-82.246490
-62.125015
-118.113113
-55.272934
-63.608646
-42.315662
-58.786682
-58.583466
-76.406197
-93.313927
-77.954330
-148.589554
-66.686874
-76.358345
-55.308235
-86.351929
-67.412064
-135.548416
42.693897
-35.477669
-108.910759
-62.853058
-75.064430
-145.717331
-154.822006
-60.158569
-63.065933
-103.240829
-65.912033
-71.509712
-120.562492
-29.811687
-81.679405
-86.549088
-70.732040
-80.217781
-87.294373
-60.365154
-85.660889
-155.460251
-65.911484
-60.429070
-42.327351
-153.863098
-120.432335
-65.699379
86.074455
-65.269516
-103.518867
-56.021290
-63.114941
-28.108690
-54.895988
-35.445019
-76.014603
-84.952469
-64.555573
-94.036072
-155.321671
-115.259842
-100.346634
-146.657166
-41.327675
-68.343254
-103.914642
-61.151356
-85.898643
-132.641098
-62.276062
-72.384148
-147.693405
-142.040863
-48.139702
-151.729126
-69.437042
-60.710842
-60.553818
-58.482883
-57.044228
-63.506767
-70.757706
-60.952469
-72.988106
-93.235092
-67.386955
-62.400593
-94.213142
-60.672634
-79.365059
-96.674255
-66.228241
-120.715988
-46.108055
-57.354176
-86.230461
-145.737656
-73.509583
-146.801132
-132.233734
-90.409386
-59.580700
-48.937031
-61.224926
-92.684601
-69.557472
-54.562618
-68.356987
-58.229961
-67.517807
-78.151451
-50.115791
-57.218884
-58.020294
-59.608315
-64.215492
-50.035488
-53.892349
-61.324673
-48.733467
-93.657219
-125.586273
-40.898735
-111.347252
-142.979294
-75.604393
-112.331978
-65.646904
-51.602116
-65.815376
-54.095432
-111.596176
-151.338440
-137.600021
-76.470497
-86.618645
-146.602600
-147.044113
-29.426844
-59.426769
-129.462402
74.873894
55.465637
87.736969
46.376022
59.418423
54.472614
61.221176
60.522549
49.180428
55.516361
50.393764
56.498051
64.524956
28.909195
45.000919
47.138645
43.270432
74.153801
54.790321
45.372116
65.240112
-60.227306
-78.664154
-63.744698
-121.530449
-60.068573
-71.158447
-56.065639
-81.747551
-73.383591
-154.375610
-92.255722
-70.017166
-99.508186
-109.268188
-69.135689
-111.848434
-63.888405
-116.535408
-93.032104
-89.548111
-102.922775
-55.345890
-94.930099
-66.787277
-63.599213
-55.736774
76.738869
-59.320484
-69.396263
-105.434837
-93.350883
-127.773354
-68.533623
-67.047806
-57.847897
-89.951691
-62.039684
-119.283661
-103.368637
-126.206551
-62.046215
-66.079094
-71.173378
-68.958763
-152.473831
-58.173065
-83.544472
-57.057026
-72.462769
-76.232376
-88.614777
-142.299683
-137.648651
-120.020775
-67.447166
-127.650398
-73.058144
-155.888916
-66.488304
-35.299603
-63.660591
-90.233215
-64.865387
-99.382408
-135.928848
-72.745361
-136.421234
-98.343521
-61.537426
-72.300499
-117.856140
-69.475708
-121.338661
-104.962250
-60.617367
-74.558029
-59.913624
-57.305851
-67.427887
-63.659649
-86.905685
-102.822403
-159.104202
-63.974876
-54.228954
-92.525208
-69.574356
-55.768440
-139.563644
-87.578529
-124.956680
-45.951962
-96.569023
-58.474312
-120.839287
-66.807632
-84.703278
-133.149017
-118.497986
-60.940582
-140.628021
-153.169464
-91.441109
-77.952347
-163.929611
-81.156006
-59.904171
-148.359116
-92.874290
-105.395416
-88.664368
-97.424683
-107.107117
-95.875931
-61.338428
-66.294800
-95.094177
-72.573586
-56.230488
-89.421745
-89.957649
-79.457359
-92.237831
-93.313080
-67.967316
-164.923096
-82.813072
-74.283630
-119.576660
-55.333286
-165.969086
-84.724823
-151.904633
-53.162064
-62.831959
-155.385651
-53.296669
-60.591396
-65.713020
-146.825653
-74.089157
-105.223755
-62.889149
-65.713844
-63.792747
-158.669495
-164.252487
-156.783783
-68.023384
-62.690586
-109.126312
-85.155457
-101.997505
-127.461121
-144.424362
-133.211700
-93.472092
-111.963737
-149.467773
-110.290588
-102.392128
-110.215057
-101.104118
-53.686417
-53.415501
-68.922455
-131.486008
-74.935211
-93.157707
-71.639297
-53.732944
-88.573639
-66.463333
-132.195938
-101.116333
-68.567993
-46.595573
-66.822731
-71.170334
-68.781761
-115.357109
-95.578186
-101.110611
-159.403763
-155.259064
-58.191788
-129.004913
-65.743713
-126.895226
-71.410461
-76.306114
-83.795410
-70.354820
-59.806576
-67.714485
-81.405632
-60.470177
-49.135361
-65.028709
-121.155006
-139.183990
-124.821236
-83.291008
-51.853416
-68.740372
-68.917992
-57.440277
-75.078316
-69.941696
-86.065269
-49.927666
-56.888966
-58.363125
-68.468102
-86.410568
-111.660271
-68.193039
-144.744492
-118.445503
-71.087341
-57.688560
-95.557808
-38.812130
-54.432709
-47.897152
-93.910614
-67.613068
-70.476295
-63.726715
-59.294739
-65.688972
-53.885475
-113.334534
-60.194851
-161.281601
-112.410156
-107.230598
-178.195923
-71.810089
-148.548264
-63.754635
-111.040092
-91.442352
-179.238953
-113.251358
-96.400871
-80.214607
-67.660919
-173.810577
-73.356499
-57.966301
-111.419029
-65.850380
-99.524033
-116.520561
-95.988739
-127.475418
-105.640198
-49.623646
-122.410751
-89.880455
-59.062664
-67.404984
-63.363144
-36.538719
-60.576126
-68.690819
-56.991459
-67.939857
-68.113815
-139.295013
-80.354782
-63.025238
-75.524155
-59.552635
-92.917404
-77.614151
-125.104713
-77.010239
-91.456177
-106.428101
-93.948441
-67.789162
-71.070709
-86.854103
-76.125374
-82.084404
-142.646942
-166.487686
-59.478901
-69.567635
-93.187935
-143.885468
-65.908295
-144.190201
-74.676575
-78.506439
-70.799576
-83.739700
-120.274956
-53.711578
-99.480568
-73.425606
-69.934181
-112.395042
-62.634647
-104.198090
-89.133904
-76.547562
-73.126831
-125.867470
-72.859016
-51.295864
-61.188942
-89.091652
-76.739296
-94.568092
-35.896881
-115.612038
-131.810547
-65.604446
-62.696003
-135.615997
-63.489616
-48.785225
-65.117172
-157.286209
-113.857376
-145.873291
-112.792206
-86.463394
-122.208031
-159.641739
-149.418686
-52.392296
-84.487900
-131.348297
-72.242249
-148.535385
-72.043999
-134.884003
-63.287266
-52.998425
-59.846817
-53.821999
-137.671097
-61.318996
-81.382080
-47.192829
-115.593216
-65.217430
-75.735527
-54.006706
-61.766563
-89.132172
-70.051483
66.482750
33.420677
80.600761
36.200909
64.230728
59.625778
80.448547
66.426964
102.214851
-65.265381
-63.550701
-68.682083
-65.143517
-157.036728
-51.516216
-119.208580
-140.901474
-75.221428
-147.978790
-55.989014
-79.952988
-78.456230
-73.402130
-54.626415
-93.009903
-61.521950
-68.302299
-22.406643
-27.926041
-77.575096
-162.798279
-87.331665
-112.450508
-74.979340
-142.274506
-58.967716
-106.072746
-59.255222
-59.923588
-57.531425
-48.962341
-64.064354
-111.631668
-90.816772
-67.092903
-83.564949
-93.995178
-69.591591
-140.619431
-35.737061
-118.210060
-87.034233
-61.648491
-101.614311
-67.713058
-103.064636
-146.863586
-62.791237
-59.110283
-155.471603
-61.545048
-65.175491
-38.451832
-82.672455
-56.293068
-73.391708
-69.940422
-74.088989
-66.369522
-151.835419
-154.894272
-58.334873
-65.448929
-88.722572
-102.653954
-153.604950
-72.473473
-116.956161
-68.166214
-75.153923
-92.172729
-54.597385
-59.556698
-65.496132
-128.554489
-73.508400
-63.726917
-37.793400
-164.671982
-82.128761
-77.230461
-58.966892
-123.660210
-68.098648
-102.264641
-69.426788
-73.723785
-58.899212
179.003967
-97.607361
-57.920826
-83.434868
-165.847977
-149.520050
-139.422592
-63.155872
-81.801842
-102.260178
-122.762505
-100.627129
-118.563881
-67.997414
-64.635498
-73.291084
-50.588673
-79.908180
-91.510635
-29.653732
-90.647934
-33.955143
-52.783623
-88.385429
-68.458153
-97.694450
-156.377258
-80.538528
-56.630024
-58.745777
-59.958759
-133.458466
91.765366
76.523178
90.074219
80.834015
84.140442
-45.216446
-58.123131
-64.362534
-74.502632
-71.256058
-125.492111
-62.401112
-88.824539
-69.331207
-75.172813
-83.510902
-73.267532
-137.538803
-70.469650
-63.394711
-58.086113
-64.055672
-98.793297
-41.664173
-80.762039
-96.547546
-36.123314
-124.321182
-51.526299
-153.002228
-157.912048
-146.296341
-130.297073
-163.097580
-62.440205
-74.792618
-88.932365
-99.098274
-61.262558
-80.978210
-91.871834
-129.852173
-51.141113
-69.847237
-66.926338
-48.519360
-127.437935
-139.522903
-39.283699
-52.882244
-49.197285
-115.040115
-107.424881
-56.690460
-62.156738
-139.925003
-93.948242
-64.378128
-60.466957
-43.473660
-141.455032
-134.816727
-73.098091
-53.333664
-149.585480
-81.731300
-56.970974
-54.065727
-74.939972
-58.744350
-157.785934
-35.133564
-71.259094
-131.287628
-63.321613
-74.522400
-117.568642
-35.566322
-170.969772
-79.388252
-129.434021
-54.396210
-100.084541
-61.478638
-61.899475
-62.753029
-73.437180
-65.208473
-107.472450
-53.555374
-80.216896
-35.670982
-126.329803
-64.822891
-38.244125
-64.473534
-51.239887
-86.126732
-85.440750
-84.267036
-140.649185
-61.921680
-95.971321
-67.612869
-70.953362
-67.521896
-102.797630
-107.003212
-69.389442
-163.432297
-102.528061
-141.301682
-62.812855
-75.930122
-85.524513
-152.118561
-57.824879
-66.615784
-80.759048
-52.113201
-60.581371
-125.394836
-95.115082
-81.750687
-152.166916
-67.490738
-50.624634
-68.531555
-74.681313
-72.620804
-75.510765
-142.726608
-47.989292
-63.910324
-49.541584
-143.082520
-77.889015
-94.189659
-123.086479
-152.226273
-58.567886
-121.664948
-53.809639
-143.846298
-105.700836
-43.560257
-56.677185
-59.117737
-116.220787
-68.611000
-64.318970
-104.157234
-99.096985
-67.008934
-93.570564
-137.809219
-164.891541
-132.879379
-72.843452
-81.192192
-123.148071
-73.890755
-126.704033
-52.019032
-60.678009
-63.662197
-73.572365
-54.440144
-54.433838
-145.139603
-105.953949
-143.743912
-39.552761
-54.042675
-64.453743
-74.104744
-124.068863
-144.376724
-117.669922
-118.640335
-95.113495
-58.306602
-98.082626
-84.468224
-140.628052
-140.028000
-58.753326
-103.836296
-165.204407
-100.319191
-67.758652
-80.870094
-54.856277
-77.774223
-60.072029
-71.724205
-58.893581
-61.105301
-66.532745
-94.835602
-57.824310
-61.878574
-69.335197
-36.451347
-66.931023
-148.380203
-118.852074
-69.459717
-126.275810
-60.637035
-81.562660
-129.019028
-123.148003
-120.229889
-60.113976
-60.397091
-91.597229
-150.466431
-93.704056
-61.973621
-79.646523
-77.328560
-109.244347
-65.803749
-109.346565
-91.541985
-171.401810
-58.225624
-83.618973
-63.291042
-80.818176
-81.916725
-84.790314
-100.047226
-63.750107
-66.589394
-62.264561
-70.573845
-106.043488
-63.442120
-84.743484
-105.565781
-100.450806
-70.327377
-139.235825
-93.850594
-58.730671
-59.423359
-92.716019
-51.258080
-75.515869
-80.681732
-81.027611
-50.834156
141.446793
-59.359196
-117.148338
-90.057243
-158.808578
-77.175323
-117.766891
-72.962921
-115.217537
-80.313141
-135.703903
-91.870300
-72.494362
-61.202274
-126.616661
-63.187660
-99.140411
-108.837662
-127.006775
-134.761551
-108.389320
-80.184883
-102.866173
-165.413574
-67.570526
-67.931511
-45.805351
-120.936195
-54.473217
-107.734581
-140.002335
-89.727142
-62.090290
-69.391685
-65.290558
-58.598801
-98.315994
-83.234863
-61.628902
-59.691437
-67.760269
-169.770081
-87.549576
-105.390457
-103.607643
-43.986320
-58.140854
-150.025757
-107.341629
-89.368950
-61.027000
-63.475616
-55.953827
-156.901260
-153.137115
-63.623844
-155.278000
-64.197952
-88.685043
-69.136467
-66.067635
-63.000069
-73.225571
-92.713387
-114.366318
-77.220901
-69.764282
-74.958191
-31.874916
-118.932930
-54.144054
-56.383339
-77.755455
-57.584312
-85.619781
-61.170555
-93.513107
-42.634335
-32.654881
-57.383354
-58.286346
-69.680832
-162.714737
-63.043980
-87.940369
-65.299461
-68.847771
-68.455666
-89.055641
-53.534588
-55.441437
-74.812103
-143.030731
3.341874
-54.973522
-65.348053
78.624535
80.453438
73.830872
71.381622
93.160583
77.482925
38.330826
46.679626
57.955387
35.465538
43.585827
54.232208
58.233356
59.831963
40.616539
46.533321
39.434841
22.167128
28.580273
-93.978378
-83.414711
-76.594017
-86.929756
-126.477829
-117.759216
-64.128822
-65.295975
-99.238319
-79.732666
-133.959625
-40.793987
-112.618752
-149.192612
-136.227219
-74.579079
-74.210007
-63.374584
-65.970734
-84.822411
-125.643669
-85.939819
-111.894882
-57.892563
-51.591766
-71.289673
-109.800171
-154.474960
-120.052864
-57.295719
-49.861664
-72.033150
-48.197742
-52.121212
-55.155422
-67.449524
-72.307968
-150.920380
-57.539921
-69.887436
-129.284607
-92.388779
-87.802383
-58.971291
-58.708923
-60.498772
-80.646584
-79.705223
-99.347473
-63.859821
-88.105011
-78.379730
-101.616661
-92.063324
-110.668922
-106.057014
-138.508057
-80.349113
-105.053947
-59.211536
-63.172176
-60.866463
-101.180397
-104.614632
-85.263924
-67.738007
-101.875763
-144.651123
-66.079330
-66.504021
-57.427757
-88.580009
-104.714867
-84.206154
-65.286713
-113.030540
-97.628967
-51.898319
-42.370911
-43.220188
-85.842560
-142.970062
-58.743584
-97.393684
-55.360561
-78.296196
173.705414
-86.281822
-69.246513
-94.188972
-162.495880
-96.593216
-80.282166
-122.575607
72.751968
46.952755
109.165695
73.904091
-100.329933
-102.666359
-66.744392
-68.977066
-68.751236
-80.541397
-64.952049
-63.052879
-50.860481
-55.627022
-57.912186
-88.414886
-60.523888
-57.955772
-58.555115
-95.594810
-63.442230
-121.148560
-90.482903
-118.043556
-55.243114
-83.544830
-67.402206
-121.607452
-48.020645
-66.948143
-54.349110
-153.027573
-153.767212
-102.060074
-69.652229
-80.126328
-93.559723
-97.255562
-63.444927
-150.761246
-63.541759
-64.042763
-72.246155
-143.991837
-85.995895
68.903564
65.543732
64.995247
50.971443
76.952858
-105.821136
-59.343597
-88.919044
-151.349472
-63.041920
-152.733551
-68.404884
-65.705818
-57.365780
-87.903946
-74.078629
-71.538307
-68.822899
-58.645996
-163.771530
-64.201134
-48.934490
-122.090279
-162.959702
-68.662758
-63.611195
-64.578087
-72.153160
-160.279175
-67.758377
-102.278358
-86.683716
-110.969429
-71.132469
-106.303566
-67.881569
-48.103466
-158.021072
-152.778351
-65.905449
-142.369125
-137.426773
-88.671486
-63.311218
-133.038010
-147.553543
-70.455833
-122.474449
-46.881145
-72.509491
-67.227600
-61.694057
-58.207581
-67.537277
-79.041435
-69.693176
-137.898865
-61.865692
-63.183918
-98.753807
-86.134056
-44.400845
-119.230659
-81.742195
-174.190247
-85.830650
-155.688614
-61.989265
-74.645515
-67.472290
-30.509638
-68.797485
-89.488953
-79.222549
-44.926170
-88.895622
-43.705456
-46.870975
-110.194023
-91.631096
-153.114990
-113.201157
-118.968239
-146.462830
-41.373154
-65.766273
-118.380966
-74.628227
-135.499954
-61.557922
-52.355957
-103.761856
-73.155205
-137.260712
54.490353
56.173550
48.962475
-82.152893
-161.793655
-79.791489
-67.585480
-73.015511
-148.319687
-48.373508
-72.845070
-59.370567
-105.029381
-69.555969
-94.888161
-89.717354
-59.684654
-58.159237
-158.240662
-97.194260
-116.706329
-104.283066
-83.166939
-79.851746
-125.992149
-121.465729
-103.511688
-131.493668
-97.706833
-57.983700
-116.644295
-122.063728
-36.081341
-77.731972
-67.023643
-66.367363
-58.768364
-169.108398
-81.488823
-97.604179
-20.667700
-107.501541
-89.715279
-136.974060
-100.358658
-73.733131
-150.289642
-57.525368
-151.298080
-100.472183
-64.113449
-52.574852
-64.590363
-133.497604
-50.475616
168.829803
-75.126091
-68.113670
-69.056839
-82.031212
-148.066055
-57.890167
-98.970627
-103.457268
-53.074619
-71.399696
-94.501526
-98.629196
-68.051422
-61.726627
-72.684532
-71.175797
-158.649902
-62.001968
-68.453667
-45.673775
-114.642998
-66.154953
-81.847816
-67.804390
-116.253036
-160.272980
-55.073658
-164.852692
-61.779446
-65.954483
-58.896931
-45.601238
-68.535522
-52.450336
-155.152115
-58.401855
-66.257042
-74.158722
-60.578011
-56.018250
-53.808659
-74.575127
-58.902782
-146.442673
-83.292229
-128.426666
-62.042751
-56.713840
-89.405647
-69.618561
-72.083664
-140.617920
-142.495605
-57.399193
-74.111610
-78.033562
-82.908020
-95.133308
-77.715378
-79.575813
-85.833954
-82.883087
-43.709362
-106.193504
-77.066536
-59.175636
-61.181805
-69.258850
-65.401665
-135.782593
-83.649078
-166.842560
-62.187878
-101.411903
-73.078011
-154.997635
-57.221836
-46.989788
-103.960869
-70.494339
-66.583130
-93.999756
-63.970818
-77.991089
-87.994408
-141.571350
-47.476582
-67.309174
-58.298817
-46.650330
-156.735382
-112.173111
-91.923805
-108.674194
-69.878334
-54.941093
-60.693050
-67.166420
-116.626183
-57.292786
-66.639656
-117.362015
-61.517555
-59.264893
-74.253143
-65.382774
-145.089981
-45.882271
-85.746048
-43.815834
-93.432869
-59.151039
-61.488529
-63.401379
-84.831490
-50.521996
-85.780975
-65.348442
-66.832741
-58.548344
73.706718
-50.821373
-68.115196
-64.376411
-53.739147
-118.356247
-122.443497
-106.528183
-52.597218
-66.405670
-162.277908
-147.571152
-119.866837
-66.061531
-62.652275
-60.559841
-160.304642
-124.045341
-124.508881
-49.923164
-53.075066
-34.566727
-72.777550
-66.139565
-117.468399
-84.410706
-79.902603
-106.678482
-127.629875
-53.743736
-78.007858
-95.926613
-65.862518
-46.301804
-72.614990
-90.561157
-67.212914
-90.614380
-117.511093
-65.577492
-76.329735
-82.330048
-53.001629
-73.171768
-131.586105
-60.316414
-52.002995
71.955482
91.933716
60.567547
73.196503
64.687912
-47.642788
-92.879982
-112.721886
-92.761650
-60.608192
-138.026581
-61.917580
-161.689392
-65.730881
-79.257027
-50.834881
-42.993317
-52.905197
-97.927589
-45.173054
-66.043579
-70.696007
-49.370598
-70.006783
-69.626808
-36.558926
-144.812195
-104.204948
-131.943939
-65.134972
-142.981567
-57.094250
-59.144901
-119.917107
-90.970161
-60.546959
-113.520454
-135.977936
-104.473122
-93.133629
-116.921532
-113.248489
-145.661819
-131.047256
-75.071327
-55.539474
-149.735626
-74.836540
-67.475372
-55.828724
-58.518959
-159.049255
-133.025406
-95.143372
-94.792595
-1.662717
-73.715439
-64.231407
-50.742355
-48.730282
-163.663361
-62.019283
-55.302334
-68.285294
-123.520523
-67.575989
-68.573334
-64.264153
-62.528656
-63.442474
-81.318626
-122.957977
-63.566608
-89.086189
-146.685303
-118.362061
-63.494965
-65.458221
-82.351265
-93.041954
-88.876114
-63.241783
-114.344772
-59.928146
-59.389221
-44.874184
-53.060509
-65.666542
-64.089607
-94.663399
-51.555271
-129.695389
-150.356598
-68.657143
-146.354996
-162.420456
-44.988251
-127.240791
-90.310509
-53.363621
-56.052307
-67.018257
-90.573898
-41.476120
-86.978462
-80.277771
-90.009827
-93.120392
-74.691376
-76.714180
-65.687332
-63.888058
-167.011230
-50.447075
-61.752583
-102.340454
-99.733620
-112.700470
-151.379654
-80.497032
-121.394966
-90.511566
-49.090168
-79.220490
-156.433029
-84.533455
-100.805794
-74.505775
-71.490692
-64.402618
-105.931587
-107.466110
-97.027405
-111.409218
-96.030907
-54.881657
-32.359638
-44.687595
-47.196815
-69.495285
-50.080193
-80.637054
-151.415970
-60.098045
-116.284363
-90.935776
-59.514332
-65.276466
-75.806145
-56.426277
-116.839302
-101.878456
-54.925896
-61.172142
-48.188854
-119.759766
-43.053982
-48.348812
-56.599827
-101.992493
-48.082649
-55.725666
-60.489872
-57.171223
-121.818275
-77.288559
-96.295258
-55.519814
-85.904381
-61.178848
-137.147598
-86.220947
-57.401398
-57.883591
-90.109245
-64.844299
-72.108498
-132.825729
-66.793236
-168.919250
-156.148834
-44.697872
-135.961273
-66.655693
-80.640816
-96.184364
-74.378532
-50.645992
-138.143295
-153.349686
-66.761627
-134.383957
-70.510132
-80.534683
-50.295139
-59.126518
-58.837017
-142.512833
-53.175587
-120.350029
-37.483459
-45.092278
-95.310242
-61.479084
-145.966965
-88.227577
-60.542152
-164.702469
-105.343819
-148.539673
-56.531754
-59.334579
-84.868980
-65.775581
-69.658310
-125.666557
-29.221470
-65.523132
-100.738701
-52.818005
-130.824615
-135.311569
-71.551842
-58.167713
-99.898056
-138.438873
-63.687672
-123.714325
-136.370682
-68.960403
-63.653561
-54.245461
-58.848785
-68.356331
-58.920330
-71.581284
-59.688515
-74.915848
-80.161201
-62.201790
-56.642464
-148.159637
-68.114990
-68.993729
-42.192425
-134.280685
-89.909477
-55.679985
-58.273438
-61.801857
-156.386917
-63.055088
-72.663277
-102.585709
-87.796013
-84.701431
-61.735413
-69.851067
-83.790077
-30.944904
-82.565407
174.221664
-70.561714
-61.560787
-64.285088
-60.461704
-63.222740
-143.978516
-143.225998
-144.120697
-93.310402
-63.164562
-60.443443
-119.120583
-75.027725
-48.153748
-105.318039
-93.543442
-84.211235
-115.330048
168.897369
-60.965870
-96.023293
-142.183411
-72.188530
-67.728767
-66.117348
-160.381836
-134.782745
-120.567070
-73.274513
-109.563377
-88.253838
-114.194977
-88.918037
-55.532791
-74.919388
-69.602463
-62.741459
-63.706367
87.338737
74.103249
87.787567
64.777908
68.801460
63.253025
79.047348
111.341278
60.922565
49.997177
74.030128
56.874332
-144.706085
-85.783432
-83.886269
-141.113403
-57.619923
-65.313782
-144.850311
-63.657345
-59.565422
-133.228241
-171.569748
-55.505104
-65.511749
-70.019157
-43.602776
-49.873451
-77.710182
-45.067936
-72.606720
-63.987892
-70.974030
-61.241657
-79.766769
-35.580181
-59.253529
-73.329872
-123.474991
-33.775982
-146.345703
-178.611099
-97.023842
-60.353325
-54.371883
-62.927158
-65.478882
-90.282570
-118.309799
-17.738771
-110.374878
-142.089600
-123.894745
-47.895283
-49.942631
-37.828873
-53.603924
-63.393345
-64.405495
-161.685150
-115.318916
-94.442703
-152.101990
-106.303711
-91.100372
-108.941063
-104.579124
-120.063179
-132.716080
-64.231995
-149.887039
-50.457832
-47.648563
-49.492096
-71.791061
-127.016174
-110.544090
-109.718742
-64.490913
-84.367439
-80.632744
-50.873188
-106.110146
-134.910583
-54.205509
-103.675041
-66.587944
-158.167908
-54.162506
-140.868790
-51.948498
48.963436
-55.828899
-88.148987
-56.464417
-156.825119
-174.054382
-90.822594
-61.840229
-64.717293
-70.035835
-134.947021
-81.853096
-59.734638
-127.548637
-53.181755
-51.166248
-80.818802
-63.709671
-91.589043
-103.404297
-124.729385
-61.331230
-58.615040
-139.356247
-62.433712
-111.208969
-84.876671
-96.779442
-101.489502
-165.522369
-117.829735
-69.881958
-37.972431
-160.260742
-59.429768
-83.320358
-32.062626
-51.928680
-152.742004
-59.431515
-60.747501
-64.237671
-99.191429
-40.582512
-64.712929
-49.519241
-133.071167
-78.953300
-68.787895
-64.921585
-48.114250
-63.184273
-60.818966
77.722878
70.542976
-115.588402
-74.278992
-68.182129
-69.265350
-58.890072
-42.697548
-158.737198
-123.373306
70.456696
41.332951
39.336815
-84.101730
-116.840065
-30.425217
-61.980713
-86.520943
-146.734909
-136.511810
-64.852722
-63.874908
-76.433243
-82.733665
-62.091156
-59.749699
-83.833450
-57.867401
-60.459034
-63.616421
-59.256950
-76.557953
-123.180855
-90.448280
-62.287285
-144.522141
-108.189919
-99.827003
-94.720772
-88.368980
-69.001694
-61.913040
-66.444321
-48.352203
-79.450569
-83.731270
-91.388908
-67.748032
-85.245567
-66.299850
-94.233452
-116.052544
-81.480782
-125.928711
-53.334972
-86.293320
-104.955894
-84.475266
-67.533989
-56.934082
-105.494385
-59.779964
-58.442509
-66.884903
-141.194183
-77.524399
-103.402184
-160.880539
-93.425301
-100.984467
-83.965942
-59.056271
-42.742844
-64.711014
-109.485107
-128.982986
-171.482956
-101.022049
-124.796730
-115.874931
-64.370872
-120.209656
-84.348061
67.510384
-84.623367
-93.122543
-108.074471
-103.590523
-48.367508
-65.555107
-90.650467
-64.278099
-80.578194
-99.948273
-89.702888
-68.664505
-164.521225
-58.302818
-67.639183
-80.444450
-58.310894
-62.245777
-69.050644
-59.431213
-24.000448
-89.657883
-65.250450
-69.801773
-54.209499
-57.045029
-145.456757
-68.570030
-131.347305
-73.255470
-48.731510
-60.798214
-92.077248
-123.986809
-154.535721
-56.711639
-56.599430
-116.655647
-68.689789
-133.698822
-43.888641
-83.009315
-63.518665
-57.261639
-65.635567
-63.186295
-112.491547
-87.879913
-147.175964
-82.827797
-103.813484
-72.577400
-69.174591
-52.061363
-73.972534
-47.513340
-50.333416
-61.333523
-67.289734
-28.285637
-76.514664
-145.600403
-83.438881
-53.738354
-69.777962
-65.291473
-59.879391
-151.135895
-67.552956
-69.699577
-120.564796
-48.510571
-146.806198
-63.911690
-72.773590
-83.364159
-55.859524
-88.203812
-148.868301
-59.828812
-61.446400
-80.798531
-156.828979
-38.885609
-104.616669
-56.584229
-69.429077
-71.196213
-140.474823
-58.397423
-101.314827
-73.447182
-91.879944
-76.044418
-136.788376
-99.391647
-91.266502
-117.153778
-70.453056
-21.791393
-98.512032
-94.835312
-154.879333
-119.256081
-145.751724
-67.946213
-96.007019
-63.554729
-72.449463
-131.516266
-133.847382
-56.924629
-86.046402
-81.660179
-113.029266
-67.582787
-66.709183
-113.389984
-111.427681
-60.621456
-76.984032
-162.395081
-74.034142
-90.334236
-130.513962
-88.432640
-56.026161
-69.992966
-58.776806
-154.868317
-153.260025
-59.094398
-90.148804
-139.231613
-57.788445
-63.797359
-36.411823
-62.817970
-80.957405
-75.066818
-62.494759
-42.409180
-56.995152
-149.575745
-53.218777
-78.863457
-102.709381
-135.802353
-78.862511
-58.114380
-66.046989
-73.675713
-98.429489
-90.750961
-60.436108
-161.076553
-60.546387
-60.005573
-116.588089
-130.965317
-145.949905
-61.032875
-43.801025
-58.948902
-58.538258
-74.851318
-160.960526
-108.534218
-63.591366
-43.150833
-64.250931
-154.398651
-73.040428
-62.715225
-135.615433
-108.367767
-55.477047
-65.390724
-159.031372
-98.236237
-112.605911
-138.596313
-54.450222
-75.607941
-80.716507
-100.556244
-107.915977
-109.719917
-89.597557
-79.759064
-112.012871
-91.957832
-82.746368
-69.815414
-48.954777
-62.235588
-68.567993
-48.043022
-57.746071
-77.670296
-64.288910
-128.226532
90.246216
65.395065
69.842453
45.035095
45.159100
49.612137
-154.772156
-70.393768
-147.521484
-96.975433
-134.310852
-66.962891
-105.220695
-61.420013
-58.000507
-57.250671
-57.454693
-44.682411
-69.599037
-52.321175
-90.589272
-68.764618
-56.921314
-58.559074
-74.747879
-108.933556
-61.928364
-87.676529
-60.131165
-78.831818
-76.488686
-62.804207
-152.590866
-106.055077
-70.306160
-114.496414
-35.552971
-101.100555
-161.500107
-163.750427
-30.232252
-152.814224
-88.180374
-121.181923
-108.403549
-76.131805
-65.847626
-39.468719
-125.353035
-62.261814
-77.094086
-69.039452
-55.649918
-50.065815
-60.727043
-62.464291
-64.514870
-58.904991
-74.254944
-67.219604
-86.631851
-62.052662
-64.371185
-70.793022
-34.647911
-122.396248
-61.758984
-73.564682
-96.193886
-67.654602
-45.313076
-63.028328
-97.216705
-92.545059
-81.333817
-59.577087
-48.828903
-81.661057
-75.914703
-136.490341
-62.140839
-84.066063
-120.748970
-62.438362
-145.152542
-85.216553
-43.055061
-68.351982
-140.240524
-59.788288
-84.690506
-130.738754
-145.536270
-157.881607
-68.329498
-161.791763
-127.742874
-100.837059
-144.751236
-92.341400
-36.674442
-113.637733
-55.156609
-87.721741
-145.779800
-71.251930
-90.651749
-100.974327
-145.866531
-69.155380
-45.614571
-80.022499
-80.585205
-59.379456
-56.780865
-56.304771
-63.946659
-98.385948
-83.064995
-93.418579
-50.766861
-67.497475
-61.876545
-70.429283
-67.309898
-81.188744
-71.217323
-170.688446
-164.038193
-54.602551
-70.894012
-64.003662
-135.784210
-49.834282
-69.908958
-80.742996
-69.878059
-61.707737
-57.855312
-88.118752
-167.296921
-176.522263
-43.769344
-67.831398
-141.754913
-69.743553
-54.444653
-137.961365
-50.165707
-111.600243
-113.296478
-53.738998
-55.388817
-98.034081
-55.978756
-76.257469
-118.646774
-64.990807
-112.766701
-129.948914
-56.069107
-121.638588
-103.058510
-58.697426
-67.711815
-92.819687
-102.355423
-69.600105
-129.543320
-69.348206
-88.975899
-80.991730
-90.933784
-141.385559
-74.292305
-104.007927
-63.009502
-106.534607
-138.544128
-79.169106
-122.213387
-89.345032
-95.165543
-123.144409
-84.025436
-106.349716
-75.452728
-95.008698
-46.020756
-72.216095
-161.016449
-65.480446
-129.306015
-57.125473
-107.114052
-97.209442
-104.358078
-56.753021
-106.143364
-68.099251
-86.811600
-88.436951
-62.583813
-106.197304
-107.546516
-166.285675
-57.750286
-58.462265
-148.302032
-148.159393
-108.139915
-131.633987
-34.837372
-95.102943
-155.319672
-63.368874
-78.587906
-65.606949
-58.448833
-109.455719
-57.144428
-135.087372
-53.653721
-100.429016
-59.537582
-71.274223
-101.872208
-56.744312
-102.589264
-79.438034
-55.258469
-77.889008
-106.705406
-91.585762
-77.888268
-143.759598
-105.624687
-55.758396
-66.342461
-64.182053
-163.133865
-52.878956
-114.955658
-116.356483
54.574039
69.383598
-80.560303
-79.367508
-162.584702
88.709930
44.029530
-56.310635
-55.498817
-54.237103
-68.461197
-122.038834
-73.163223
-83.899002
-121.106583
-95.238304
-113.062149
-151.845200
-67.663132
-77.262573
-58.353184
-134.052094
-60.524918
-72.712814
-70.533562
-64.374641
-75.265877
-69.723610
-35.421700
-79.515732
-144.134476
-84.169968
-88.573311
-123.116287
-65.162979
-71.753937
-53.067665
-147.824768
-128.170670
-138.083633
-85.826981
-133.422989
-80.414482
-58.439880
-104.525391
-86.105225
-167.262909
-49.883106
-85.383865
-48.584137
-62.114624
-73.455421
-126.364174
-57.796436
-99.496429
-106.317665
-99.904106
-114.898216
-92.554512
-114.153473
-104.840843
-81.335655
-69.145927
-87.094780
-100.533607
-55.522144
-68.423195
-63.009926
-139.685715
-128.205673
-56.033100
-68.115074
-100.955254
-79.022263
-60.348892
-157.542679
-94.851982
-62.439529
-138.659943
-77.968758
-68.803535
-76.569244
-63.645870
-143.294174
-73.388329
-87.771065
-133.636917
-60.459000
-69.814354
-66.122772
-60.755760
-118.781433
-75.444077
-51.274773
-60.906242
-69.378769
-81.293007
-133.170654
-112.663742
-108.268417
-121.746254
-122.878647
-83.277397
-111.468964
-57.332298
-59.232914
-114.550117
-167.596024
-34.490223
-131.458145
-75.334549
-53.834286
-110.406761
-102.147690
-61.551414
-108.892860
-61.783592
-84.636543
-59.909527
-52.743130
-44.591278
-124.477867
-63.284935
-26.248552
-81.947945
-108.916855
-61.392361
-162.184128
-73.791908
-68.008911
-64.046227
-82.002090
-45.095463
-78.995766
-72.896965
-145.375870
-76.575394
-53.599430
-75.440659
-71.612907
-127.558586
-79.417007
-94.466667
-118.792091
-102.227043
-63.371086
-56.196987
-152.670486
-71.676743
-91.442299
-53.736168
-104.565834
-65.325531
-102.063316
-161.725433
-59.835430
-157.432419
-97.864265
-102.219109
-118.909569
-95.664825
-68.424995
-110.796066
-117.076088
-84.733047
-86.414955
-77.398048
-76.158363
-135.511139
-152.429504
-68.411354
-82.431061
-68.537048
-153.839874
-62.791592
-129.814178
-75.072266
-64.281578
-37.506172
-57.788090
-51.070374
-68.322487
-90.474403
-60.876518
-38.367821
-66.803467
-80.202820
-96.979118
-92.389313
-34.566139
-29.760429
-84.538910
-160.368729
-70.968536
-160.914841
44.876236
-68.533157
-79.919121
-174.190689
-113.539024
-66.858269
-110.456955
-64.898689
-88.258041
-67.181908
-129.538284
-59.599976
-110.896095
-68.640648
-61.271027
-56.026402
-71.867363
-86.941269
-81.723816
-92.933495
-55.341198
-60.870880
-65.359680
-113.904434
160.032135
-80.344055
-50.464848
-118.186707
-66.123459
-52.614395
-59.925999
-56.039696
-56.645573
-89.072441
-77.741356
-55.389576
-60.540184
-154.064011
-54.141525
-80.451744
-105.652031
-117.536186
-105.198021
-68.576561
-64.294868
-81.681274
-83.345451
-44.370930
-148.137146
-61.998779
-82.583031
-73.218742
-79.887184
-55.958637
-62.238373
-86.949158
-39.729916
-75.566559
-62.704399
-63.994415
-58.969563
-99.664314
-106.715256
-112.250763
-81.302528
-16.423470
-78.910606
-82.967697
-71.879669
-58.061562
-141.660049
-71.286491
-56.387829
-155.194183
-48.980339
-64.204208
-131.260681
-68.727303
-158.193405
-161.740250
-137.658707
-64.882187
-70.632339
-75.055428
-74.491798
-52.847073
-145.000168
-56.079052
-75.714264
-112.900742
-103.258720
-20.099812
-72.650208
-52.517868
-56.403679
-109.165283
-161.511078
-76.557182
-55.315300
-162.303146
-63.969719
-49.933491
-109.369354
-59.407009
-88.391533
-3.510507
-48.787907
-63.689133
-149.723480
-123.043449
-58.734535
-109.913170
-53.025703
-157.722122
