# Supplementary material for: Comment on 'Valid molecular dynamics simulations of human hemoglobin require a surprisingly large box size'
Source: eLife. 2019 Jun 20;8:e44718. doi: 10.7554/eLife.44718 (PMC6586461; doi:10.7554/eLife.44718)
Supplement: Figure 3—source data 1. — The zip archive contains a README file describing which source files correspond to the different panels. [file elife-44718-fig3-data1.zip › figure3/panel_B/box1/psi2.dat]

163.822464
164.787659
160.581253
157.370712
149.315536
145.667511
150.516449
163.040604
135.114548
153.075592
151.014984
135.509232
131.607758
145.386810
167.148117
147.405853
147.757278
141.891830
136.916565
162.902023
142.312256
137.296555
128.494614
155.633408
167.057693
141.733826
147.717422
132.912933
150.547012
140.923218
122.181206
155.690491
150.404343
143.055923
129.012863
148.374359
131.321060
134.840378
137.008942
150.947342
121.497200
163.855255
148.983841
132.046295
124.336029
151.216064
164.241318
138.747391
145.212692
139.174454
155.236191
169.104156
136.432495
136.724564
107.497955
149.738617
139.587906
157.365433
175.588379
108.049164
-5.603466
-9.070884
14.101769
149.666840
131.022675
148.375534
147.494400
161.615326
140.341278
148.915909
-165.129547
152.418213
113.732841
172.172852
137.322800
163.698151
139.578583
12.259192
-17.734579
136.418320
19.851351
-3.026985
52.179783
162.286850
149.996689
130.423843
166.564316
136.480286
136.131882
136.183090
148.846283
155.380905
144.941910
141.690811
145.299530
65.001404
-38.516106
13.754836
2.714835
-37.826797
-3.695280
16.834690
-12.285975
-11.206196
-31.296288
6.461016
0.950181
-0.561974
159.927399
137.697418
147.040833
130.567825
139.648682
152.131195
143.288071
143.383957
141.197449
159.932510
157.401245
136.688492
146.904282
133.204987
141.546768
130.196487
170.883011
151.697586
139.132370
144.966324
146.997879
112.694870
167.245361
163.379150
110.379005
147.587646
149.228271
125.928642
167.955811
140.729538
131.761520
150.325012
162.818253
150.765610
151.954880
112.703186
144.403427
149.528549
124.894157
155.693085
87.385002
111.443878
154.917786
132.332138
126.649063
134.666428
134.903030
125.042030
-22.098963
-45.591721
145.932999
-6.597219
-31.294184
-3.835787
133.609573
151.397141
141.357834
138.219345
156.093796
141.111557
112.479645
150.923157
116.185188
133.735947
152.235016
156.355789
140.504120
57.139618
15.380489
-41.958374
7.350497
160.234528
125.402481
149.251282
145.828354
155.019196
148.983612
143.356995
170.155334
38.664738
69.787109
-162.138321
-155.408569
-144.110153
34.435101
24.472006
138.950714
133.689346
-40.852150
126.300323
118.264008
-44.016682
-25.162901
138.768677
133.728302
155.461990
150.957275
146.974274
13.628156
-49.678490
9.282941
-52.831596
145.156189
109.074394
114.688980
146.506348
173.627808
148.430908
154.465424
27.924387
-39.060905
15.062735
-41.587265
13.537868
-31.349106
-40.053810
-44.779869
-11.793428
34.566704
-68.125557
7.142293
-9.547257
12.576484
11.447661
-2.211251
-19.100187
-6.364363
13.240312
-4.048592
169.740311
148.628647
153.870575
59.741894
-40.747292
-41.352055
8.097982
2.287644
-13.659385
6.908731
-15.235195
0.622125
151.337784
119.098495
161.489731
142.794846
153.071793
141.033829
144.503021
164.226715
154.373260
153.588318
153.305786
12.336811
-170.116180
-176.362167
-177.998444
178.935211
-172.826752
152.733994
-147.511780
24.187960
105.903526
17.424185
115.645630
138.936874
143.605179
115.956993
-2.436224
-10.702705
8.866785
146.367233
136.893738
148.082321
133.305450
150.325302
131.617599
147.238953
141.162827
31.378977
8.333853
-43.648319
-21.260675
6.221827
153.625702
132.707092
149.080124
160.509689
140.466141
160.410675
157.505386
158.398148
141.214172
-8.434496
-17.775219
0.473540
-41.163197
-27.646658
0.813732
-4.074628
-10.922865
15.558895
-44.868931
120.648315
126.146645
139.276978
148.889694
134.321350
154.200623
136.990143
135.550308
139.461609
140.126175
144.492050
154.455505
130.541580
157.253738
144.026871
79.833679
146.017471
138.165451
167.326187
159.689178
139.618683
149.465210
167.935623
147.544754
158.506210
144.797363
134.542160
147.049255
141.729385
135.319016
137.412476
150.576935
162.120132
173.596191
162.808090
149.914291
142.742615
136.342255
142.813965
152.209534
152.692017
149.204330
145.563950
135.144501
156.243195
149.527252
172.340179
166.794708
-172.315506
139.741364
147.089081
165.874557
154.299286
148.847458
151.463470
9.804416
9.568360
-27.887705
148.635254
2.627784
153.059921
110.150970
141.739227
-25.315994
-5.060899
-32.134544
-40.356941
-13.786443
-7.307100
-18.159163
-40.016258
-13.334280
-14.475033
-11.051663
-178.621994
155.128433
149.392380
141.433578
138.022675
135.390167
161.622910
147.135925
137.553040
143.605865
146.126724
136.540451
149.827759
133.638306
9.147397
150.573059
151.087555
-22.666531
-41.438366
131.444122
169.391403
158.129272
168.071091
142.865311
149.675690
146.147903
147.061066
114.633957
153.491867
147.294937
166.545258
138.218658
134.210266
16.331797
161.861542
148.337769
119.503113
138.514053
177.571243
142.416656
140.675110
157.698715
163.818939
161.640167
152.493835
154.809906
152.019409
135.367630
-173.364456
165.146439
146.769058
171.247284
130.063690
139.455780
149.397873
153.135864
128.678177
158.149200
159.400970
163.057785
147.057709
137.312546
148.182526
142.522278
-169.892181
147.943344
153.132309
163.804260
136.618591
144.153366
117.967400
125.027618
143.359665
159.110519
135.892624
149.583313
135.698364
158.639374
154.832642
144.676773
146.993759
149.889740
161.801605
118.006248
61.694958
10.848251
33.347881
141.016144
149.197403
118.049759
130.007507
155.100830
157.963226
176.469070
150.863403
112.518013
118.123154
131.284698
146.639618
150.918671
135.426926
158.105469
145.783463
6.649006
10.643034
-0.253338
128.843094
157.728088
116.266426
160.060349
155.998520
138.505630
122.497673
132.167435
119.707802
153.235748
152.474396
130.404892
-73.483528
-14.794194
14.840665
22.190504
113.137184
124.514107
138.828918
129.875702
148.631592
140.793304
137.332336
127.111359
144.064148
147.262039
144.083694
162.363571
155.867142
142.217789
132.383026
159.465256
144.187668
152.373398
156.515152
148.653625
163.824570
145.134216
168.524414
178.681213
142.172562
142.582138
167.915283
150.663757
120.861198
143.393799
143.382034
145.566116
176.192032
148.562820
23.715542
17.886782
-7.248520
96.252670
-37.192108
141.322815
132.786514
16.678890
-29.068167
-46.863018
-34.503803
21.353569
155.388351
141.594131
173.301636
160.918198
144.871094
152.448166
131.448074
119.507622
45.481251
22.058369
6.474962
142.703308
-48.157848
157.170319
150.741165
149.203781
6.106150
-33.877632
1.581895
-12.517107
-40.126751
-29.070410
7.668462
27.884090
23.380648
-6.135648
21.603449
-12.694371
12.115720
18.565292
-7.306321
122.800972
146.512878
162.794907
127.681145
168.744598
133.774078
129.842804
144.090057
144.648178
174.078766
154.924438
139.348114
144.802536
137.717514
161.520493
139.904770
-7.969570
-44.698357
-25.711374
-17.986032
-20.518351
148.774109
175.824615
92.528175
149.251953
136.617096
172.664505
143.011185
160.186615
144.399948
151.472000
-177.168823
109.406288
129.073303
158.548538
85.629562
149.522491
146.273773
127.320045
128.570633
177.424728
139.764862
160.311874
162.527969
111.096092
101.680031
128.351990
37.160664
-114.763115
163.068939
158.019501
160.696243
143.884689
155.745941
134.875854
176.794281
142.452469
150.086487
73.751083
1.990463
-14.768146
-44.816853
-0.300666
8.009743
7.154533
-48.996243
25.918163
4.648019
8.517374
6.988085
-35.153816
154.093109
-31.174139
1.152330
11.829132
-23.746136
23.224451
-51.506138
14.614080
-21.205690
62.829430
-19.978052
-32.106564
40.986191
144.132614
-129.189468
-167.271011
-150.646484
15.931589
155.792419
148.305695
153.905716
160.201721
167.200821
114.642616
140.720749
1.545097
26.095539
141.331024
123.680946
124.956886
143.218872
122.591095
172.469223
168.438034
159.124725
134.950867
157.556793
152.376160
81.777870
142.169174
148.145065
146.023880
133.289764
149.782059
138.575241
165.232895
149.990585
140.614182
139.644730
129.907684
141.581451
145.678467
147.205093
156.862976
143.012711
41.011692
154.503738
140.657516
122.215874
152.042648
163.469543
125.878853
127.814568
135.032242
149.233292
132.765869
147.387222
155.565643
161.594849
140.301605
144.653397
133.640045
129.911743
144.042343
158.285751
153.117615
154.077454
174.279160
-44.961998
3.003548
132.913101
151.757019
134.761246
161.228745
164.550842
171.499313
135.181778
134.467239
-0.519265
12.597421
-50.512093
45.525238
21.746014
-26.935059
-33.476883
148.529877
163.960815
128.129745
140.408096
148.629669
169.238342
143.712387
159.918304
143.513931
135.857880
130.525070
143.750046
146.531647
164.124146
133.150284
157.899902
148.465652
146.375549
-42.609844
146.553040
128.694229
148.535400
136.824356
135.676178
160.447479
117.037460
147.253784
160.235840
149.575638
142.650604
134.058640
129.302856
172.542587
164.399414
166.334610
34.091564
-35.005600
-4.832375
-15.742404
148.503510
157.134216
155.569946
127.732903
162.383835
164.376968
161.840942
-12.780274
144.514206
160.796204
134.984558
150.693176
118.275810
142.333725
136.043869
167.559174
152.017105
127.770248
134.152618
144.188126
146.320389
124.104652
130.349686
158.672516
133.929764
151.312698
130.323349
141.663010
153.819397
142.897522
143.863663
146.120682
147.597977
136.908478
100.948181
-157.520813
171.997482
-163.722397
-137.169601
-157.438889
78.035980
-162.221497
-164.469589
9.004553
46.008144
-151.744492
-143.655945
154.003174
-169.903564
-159.199112
159.158386
146.956238
158.989639
154.954483
155.719635
155.501297
147.613464
122.378952
100.954231
161.611420
-22.713604
146.588104
133.587189
152.472687
156.319290
159.876740
125.679626
152.164932
170.452026
152.122375
122.303383
147.027832
144.273315
160.064819
147.803940
173.312210
139.965424
123.003479
140.222900
142.844635
154.926849
118.202362
-3.253113
-5.432710
73.565529
0.573349
-41.573711
133.550156
141.679520
166.733795
136.298004
44.691269
1.466070
20.245979
6.508490
132.417618
145.832840
137.700790
129.626434
145.240997
155.403336
131.820206
150.219666
138.356705
147.326675
140.722534
176.901855
144.013092
133.222717
167.500076
136.809250
126.946724
166.712372
158.267136
162.590027
138.568909
144.614639
-25.562098
-18.682207
53.142113
165.081863
112.542961
138.617737
147.103912
169.325348
143.995010
152.535355
151.937347
163.885880
134.530930
119.701843
163.961441
22.987522
24.987869
-2.078296
115.872147
139.889114
146.503128
145.465897
144.336716
142.345993
152.841690
143.691910
122.572655
145.324295
166.545059
162.506790
163.530121
9.975906
21.017199
-39.862057
23.995678
-11.709941
-43.321415
38.697208
-3.511343
-28.207588
0.786836
10.199986
149.652039
135.319427
153.969849
143.680817
122.020149
162.957184
138.811249
178.762192
137.773270
134.606430
146.846939
108.789680
129.999283
159.811157
156.077637
156.880966
149.502594
152.772903
122.016487
135.639404
158.074631
124.636620
126.728249
144.754288
152.038528
142.499008
151.327438
169.409988
153.256134
140.675522
137.948196
145.022034
135.604874
137.643173
157.091904
146.053665
154.994965
139.756485
139.383240
156.287994
152.919617
8.046837
36.237297
139.865952
163.067978
141.509155
139.544083
127.661392
164.799728
157.495224
138.278015
172.061752
140.863602
146.996368
136.673401
162.426315
141.654861
157.027893
136.251801
146.210007
161.283646
132.349503
125.475319
148.466782
152.889023
152.562714
126.080994
152.152832
141.560501
159.991074
134.141266
131.625015
149.425552
151.595871
129.101822
125.786560
147.319489
157.813980
145.493607
134.010788
141.998840
126.232773
161.026642
113.952919
143.839508
142.896530
91.035133
139.183121
144.081970
135.339355
141.273468
120.781700
109.641281
150.247192
150.585739
45.407787
-41.130367
-48.030437
106.892746
133.319061
144.519302
119.718651
133.092957
149.914841
110.495651
150.391174
149.390793
142.502411
120.216240
170.974472
139.383469
148.674591
146.863022
122.819099
149.263046
165.932236
-41.021172
28.634893
-33.501251
140.739059
143.776779
134.346222
157.953201
145.879913
138.945892
156.162598
158.718796
141.492188
143.748596
147.847641
140.738541
154.568893
151.567978
174.955887
139.912827
33.246021
133.552490
150.317459
131.863068
113.811562
102.474030
133.145294
139.502792
146.794632
156.912582
144.132050
168.440414
138.917786
126.691315
-53.721027
168.953079
159.954941
168.337341
152.568878
130.867477
131.289764
133.624222
144.499603
169.162720
149.075150
132.516663
160.888245
139.323227
132.868240
155.822723
115.903458
138.918274
128.750839
125.472183
18.234861
156.186722
-34.992496
175.231110
159.904739
129.673264
160.527176
148.368744
154.047806
143.898209
168.587189
116.051994
160.041275
130.896225
146.011398
124.313644
152.570953
152.717285
-0.113641
17.559790
-3.769150
-140.359222
155.164642
143.366592
151.231796
174.716263
127.788582
161.386734
148.872482
124.796837
151.521576
2.928439
131.097122
168.872040
144.305557
145.090775
115.408829
107.216187
122.283081
-178.950577
154.782227
132.801453
149.780518
147.315277
126.875771
135.914474
135.181152
145.436981
141.436920
153.638535
129.674652
155.283005
155.685547
131.374954
153.975677
145.196487
148.235672
-5.980714
-11.033192
-8.935778
-21.435644
165.761856
160.986847
138.319138
153.509338
145.301315
130.948441
-31.616800
-0.065611
51.592724
1.644491
11.572105
149.908005
149.916672
143.097717
144.603287
168.072418
146.696609
136.256912
116.076736
159.271500
119.888313
141.125397
-155.896820
92.429588
149.224579
164.096863
139.250916
141.636459
174.302185
-13.772965
-16.015827
1.729635
11.192904
165.410233
155.657730
137.914688
152.288620
145.214325
27.109821
-38.452942
162.178421
144.777710
154.440704
137.262314
139.380981
135.588913
147.072861
124.401756
144.446777
149.829712
115.296524
-175.701981
131.506821
117.240547
131.972961
140.768204
139.286407
163.497177
154.376877
139.527496
162.298981
127.401657
145.264343
147.616806
159.734756
120.969284
16.012957
150.271271
-1.852135
148.234009
142.792221
133.170242
162.763214
140.100342
153.448181
150.539490
155.720688
176.586182
114.117371
163.290390
153.573517
-170.011993
142.931671
160.112839
157.496689
136.339600
131.584518
134.346420
146.809418
176.623093
-179.441498
130.951630
138.375580
112.700638
153.705139
149.461258
147.371780
-3.720680
-28.584764
-24.111713
-4.863451
-20.719753
126.542877
4.669254
32.827011
-16.036905
-7.581754
95.138618
146.400970
159.541824
149.788528
142.097809
166.200043
152.658600
154.432556
162.796585
145.469986
147.297287
9.869801
3.340234
1.315815
34.074406
-21.586357
-18.634918
142.514648
168.573929
142.825516
163.944580
149.426025
159.038925
164.370163
-39.623096
-19.244513
16.971666
-5.260528
-13.374437
-0.289391
-5.372098
26.574749
-138.431580
69.925812
158.775162
164.229141
139.719009
151.755478
156.019196
156.397141
166.790939
133.508057
103.791245
176.669907
119.658325
153.761887
165.550507
161.406219
131.859528
-150.343445
146.599930
136.220856
78.088348
150.585266
129.524063
153.764740
145.839493
135.687469
-39.919552
-7.315741
1.559218
17.080486
-4.136875
18.194458
-3.182539
11.754801
160.261612
154.572754
146.221313
138.781631
137.290939
149.990646
130.520508
163.909744
138.611267
141.608276
6.514965
-1.901354
-31.026518
8.129969
7.009498
-38.333366
-4.193859
4.661150
154.585739
152.607895
155.546616
168.828400
139.193954
144.146194
149.747345
144.310547
149.159134
125.122459
173.273239
150.321625
114.833138
160.718033
149.266953
110.187492
149.090805
136.488571
147.027084
-49.466347
171.501923
172.007935
167.239502
126.683678
134.725983
52.052879
-153.398422
154.632797
160.049744
36.184784
16.726276
-104.462463
-169.016983
-172.645645
30.599024
162.291656
162.410904
142.585754
132.944168
118.664284
139.150085
163.195084
22.645811
-28.382683
-4.044720
-33.710011
8.970099
3.693107
147.298157
142.037476
125.723862
146.458420
112.968750
140.965637
157.263336
129.187973
1.614224
-18.931923
141.287384
137.893265
138.814041
137.994888
135.289185
128.914780
114.025558
99.366516
140.545990
150.848282
163.980545
131.663086
120.143715
138.345886
169.883820
167.495300
119.705902
150.323517
141.505508
163.818497
111.014099
-27.135231
174.852264
20.078007
142.715988
116.691727
150.078506
156.173065
121.897789
134.288452
125.212372
167.297775
128.171402
173.717209
12.788763
20.352404
50.710266
149.241211
119.000687
154.643021
170.715973
140.350433
144.307083
152.843506
165.308182
140.341049
155.328064
155.066498
147.011948
130.002426
161.415619
139.747955
157.472351
118.952904
131.234207
160.781128
172.056656
131.248383
152.160873
153.813095
135.033386
146.025864
113.278458
161.201035
4.463746
16.387981
5.683858
119.270821
-51.978760
-34.394917
-16.003963
-12.593427
-28.839705
141.276031
155.954071
153.623062
154.934006
149.433807
135.323746
133.528091
132.716827
8.448268
173.814896
142.204483
122.185974
112.920540
140.003372
32.236160
15.380758
-18.719219
-1.160958
23.018074
10.772799
134.128036
138.503464
142.072800
136.762558
149.606018
165.213409
133.733551
164.120468
171.723282
135.319366
149.841675
133.712677
147.629852
123.900581
139.183212
151.355484
-53.981758
-35.969273
-41.517082
8.252667
4.650505
-10.993631
-6.331963
-9.381586
1.804935
-13.683139
137.736816
164.963333
146.186554
144.416367
137.734116
165.350296
119.377480
156.554504
136.908783
131.570282
148.513855
132.832962
175.678986
153.519699
115.320732
126.192024
163.647842
125.363815
123.015305
134.780594
108.528641
142.249847
42.318779
8.970099
-31.097525
11.601282
-43.222820
-32.202515
-13.732470
-44.340839
8.038807
-41.297688
133.926849
145.163651
8.205352
-26.697412
-15.228332
-19.192505
-4.852562
-43.432140
-7.806804
-5.239814
-27.944834
-13.020479
177.048386
132.119232
-172.437943
147.390884
140.910568
171.320709
155.886444
141.546967
109.953293
138.809372
162.186218
136.980606
138.564529
152.060837
150.940720
164.994446
5.660431
-18.707895
-38.944199
121.076271
139.270050
140.298523
128.895065
130.471222
144.599869
131.710709
133.372665
144.992859
137.201508
136.131714
142.444412
126.857536
164.900955
123.034187
152.972595
153.404312
149.904083
145.494354
143.705917
162.389069
134.145126
159.562256
157.969711
140.408157
93.926834
6.674676
7.886850
5.074469
-41.246307
-4.486418
-9.635107
58.088120
16.552019
0.755629
156.798889
127.047607
3.027632
21.604378
32.865952
4.203002
25.612871
-45.118237
14.986986
-6.100722
141.026382
144.064606
176.567093
151.277802
145.743896
124.365952
148.406967
137.522552
144.810623
130.757065
134.917480
145.212280
-9.695519
-41.966320
-25.590885
15.651153
11.659303
-4.693273
16.528614
9.679323
-13.360523
-43.064404
-23.547050
137.295837
153.203278
130.033997
-20.049816
17.595625
-10.684541
-14.139146
5.512031
-3.937013
-37.737713
167.155167
136.885422
147.047455
147.477264
134.233780
129.053268
161.121445
-26.515020
-44.097683
-2.724623
-44.441448
0.769740
5.237046
-0.179137
-26.895008
120.576149
6.803887
30.930967
-22.925898
153.764450
-178.840042
151.772491
162.141281
135.513382
-50.189911
141.249313
149.680847
146.079453
144.995102
158.336075
150.296661
155.988831
143.486252
-36.441269
127.003922
134.007355
152.319473
144.899826
141.699509
-175.025986
138.070236
134.015198
151.020477
141.548813
150.879929
144.018723
139.583725
149.328903
108.956787
119.848503
144.384064
148.354401
148.798340
133.354324
148.002945
152.428741
135.998703
153.615524
130.942581
133.652481
133.466858
159.087479
132.678116
162.401611
-36.794533
27.788515
-9.848579
22.511663
170.202255
157.291992
120.265175
170.150146
157.389786
143.429352
133.535294
-7.257960
174.616119
151.200073
117.446861
134.504227
150.361465
144.743607
151.224396
146.862747
140.034531
132.151047
150.491379
139.050049
157.920868
136.339905
132.417221
152.717636
-5.432422
18.562632
7.038765
19.647400
-32.961399
140.518646
160.195496
149.695801
138.125031
152.254150
168.712479
160.395462
142.713959
169.998154
141.770447
168.293747
129.377090
150.680618
156.280457
144.943054
173.653763
105.137451
145.469208
145.245392
154.795578
127.417786
145.473389
-15.288647
-20.853493
149.652435
128.978394
148.965790
165.514191
140.315399
167.751205
131.979828
147.796875
167.636719
146.516098
161.757690
143.644180
134.035141
-21.729691
-21.690536
0.504742
124.557320
123.182976
144.521362
132.749268
132.011551
143.570847
132.661896
-174.341248
126.713707
114.819069
111.301628
153.287674
153.143219
130.112411
134.936386
141.199783
123.348602
-37.127552
-12.060191
133.055054
167.302063
148.567932
133.214722
138.908661
140.095016
150.714890
144.826843
141.027191
148.665329
168.922852
177.855148
170.237335
40.842751
144.479141
152.057861
106.086304
166.301849
162.046829
140.024506
155.458603
147.414810
-39.652309
153.196381
146.469940
162.942993
159.923904
153.501312
122.060333
119.382355
136.654053
138.696487
-58.643673
146.757050
137.716782
151.049240
161.301926
153.830734
152.512527
154.254211
129.294144
144.096786
141.019577
145.122040
121.994675
159.075531
154.563797
34.739998
13.530719
-15.581758
25.062346
6.227464
-44.065964
6.671473
130.118103
153.580490
130.532837
140.804184
135.592209
116.002190
122.092613
107.234497
155.616684
164.783066
-161.180664
128.230148
94.912750
40.455231
133.652588
-126.792236
152.631256
138.991531
143.327820
150.820847
118.778938
143.046753
151.594727
147.097992
165.071167
150.355103
104.463409
136.439407
106.889397
128.910416
162.629761
129.255966
141.218384
149.120804
125.447144
161.462936
141.856979
157.797760
132.337204
162.156982
161.897079
135.718506
140.507294
162.635254
155.788528
115.144936
143.069656
147.695587
147.382248
149.129471
130.218918
145.904602
159.378708
177.423584
162.403549
166.815170
146.695602
23.858797
148.049011
132.613937
141.731659
134.355438
149.312332
154.278854
-40.907513
-31.854277
-8.506531
-2.035286
21.808321
123.544151
145.172501
138.219360
156.127411
-19.050217
-28.220808
37.446552
-52.584373
28.640039
-16.024466
152.923386
158.453979
152.533615
-71.615448
153.596466
174.804794
150.401199
106.427917
122.408104
155.319839
16.234331
-37.237877
1.821664
7.796816
-32.023312
-8.138224
154.172470
148.664017
160.971054
150.125290
155.554962
152.964722
15.234299
162.803421
140.683533
124.674728
153.447876
148.719849
149.976913
133.255814
143.576843
127.037521
141.961685
149.531021
147.449417
146.482361
172.544815
138.243622
174.810867
-151.297821
40.865189
136.217148
156.984192
156.160736
159.339630
136.053146
129.652084
148.567780
148.158356
165.232483
145.771881
147.297226
140.508392
144.066299
152.056717
121.511269
156.537277
140.120209
142.707703
155.211655
140.872894
149.961761
157.020325
160.990067
141.662018
161.544815
135.209930
166.339462
147.249786
168.977600
131.295609
160.043991
150.490158
143.232300
158.823059
131.436295
147.039001
136.677429
146.757263
136.610367
153.529221
10.064055
-38.440289
-11.156621
-23.042612
-48.774902
-33.202789
-6.143471
-14.980395
12.631229
3.685943
3.311507
-37.650303
-26.099934
-3.462267
149.884293
156.348053
131.866623
152.540207
125.900352
160.084412
149.180206
143.353561
133.792755
121.173477
152.769928
127.526497
149.132996
158.360275
146.066895
146.739609
-1.221733
-6.468750
154.231766
159.670013
149.312241
120.487846
30.938118
42.547607
151.910828
105.121758
142.751678
149.396576
161.277161
169.574921
136.344498
164.461151
140.444977
168.578522
110.550896
154.974152
137.980240
121.838669
141.024857
135.317581
166.312057
150.966431
150.573807
144.244568
143.823212
156.972122
115.609879
143.588501
137.292068
144.186646
160.019867
148.791092
155.626144
127.657379
119.790131
161.263794
162.052872
149.473251
-138.948837
142.083618
170.440887
135.212494
118.232277
135.173294
155.454742
138.582321
-37.610069
158.712708
155.338638
127.656052
166.534317
146.196365
161.732010
164.256805
160.892014
179.559418
-2.248553
8.273791
-40.516056
11.199077
8.990709
153.185181
155.410339
110.264389
171.900452
171.160995
125.789139
154.434998
127.502533
12.359120
134.405411
146.332169
155.179550
146.181427
136.907150
155.930359
150.695679
147.296280
140.795441
135.364410
135.964890
143.707962
22.586214
0.611338
-43.112198
-17.374424
-47.403084
152.853485
103.766693
148.587830
140.118790
151.584641
136.913849
136.625793
148.482056
132.769501
156.138519
129.528076
131.160477
136.959869
131.193863
144.303253
156.780502
137.297150
149.905518
150.937698
131.608017
165.865677
133.225189
167.365875
165.594727
166.025208
165.602875
139.129547
154.868958
122.400673
130.529282
154.062073
140.597931
160.862061
127.424072
155.208115
136.965591
139.421768
155.201401
142.418579
152.307587
163.197189
148.351028
134.139191
139.789871
145.131516
146.085754
152.784210
146.053360
165.711349
132.538605
139.958313
165.551270
-15.792988
150.832596
164.604889
158.922653
154.350983
134.670074
170.139923
172.819565
166.172592
150.947601
120.935570
134.923889
15.620184
134.349487
136.073410
148.393387
151.300415
174.479752
146.515884
140.321594
-46.348011
-28.477736
-9.196118
2.865393
-15.709820
-3.479134
8.840446
32.202187
154.723236
134.691391
134.535309
3.022844
-35.625076
-13.576795
-0.388662
15.551483
19.450861
28.102905
5.711035
-43.033607
144.609329
145.213821
146.622223
159.835526
108.649963
103.431175
146.008652
142.851059
165.444992
144.163284
132.511475
41.749325
28.352242
162.097137
141.887207
130.145752
135.896362
-178.518509
136.188339
118.788155
133.026123
-4.747883
-39.906345
-6.521042
-42.725414
10.351742
-43.666008
149.380325
150.315689
151.104904
153.722977
159.429214
155.181168
142.656845
22.696819
-41.836483
138.042038
161.682419
135.634689
138.328064
146.290329
116.235580
120.002098
142.089203
165.672043
136.778854
150.873138
157.624832
148.580368
153.944321
141.335464
154.516190
157.512985
153.838562
125.701782
155.695831
129.418167
144.488022
137.667404
120.969170
162.700027
155.027710
154.751892
145.472534
148.816132
131.597198
144.163696
153.613678
158.882095
141.030624
151.495300
147.410278
144.276535
146.142899
134.452087
123.307625
147.742004
179.891647
133.666641
150.426788
81.456535
164.757812
139.968384
177.482834
166.050537
147.221634
138.584290
132.720734
-36.904152
-4.807745
-173.359573
142.358093
171.935760
133.500595
125.985672
170.634506
141.892731
171.895950
150.915344
136.355225
150.556076
160.117630
145.376221
142.405762
149.331573
166.038239
139.116898
122.648911
160.457367
139.889145
126.631577
148.211685
152.984039
149.908905
156.267151
139.222870
122.522209
145.296661
156.603668
116.252434
138.286682
157.505356
164.038681
149.118423
173.018982
159.948120
157.170883
110.914207
160.917419
129.670456
122.838417
175.968170
137.078842
156.040634
168.000702
117.416794
157.174713
137.033417
149.487717
165.628601
44.551769
20.061129
-8.669432
-13.623967
-2.634479
33.048569
-13.382113
-22.979851
-1.125179
8.495071
9.493699
-37.392090
-2.781574
-46.146580
-5.367245
135.504410
134.509842
132.504303
163.679962
140.914200
133.074768
141.850998
139.800995
154.451263
167.129730
131.332733
145.920502
158.533279
166.937851
145.936798
25.574673
63.933769
147.176483
158.665466
143.588226
149.815430
13.372400
1.706168
158.280823
1.855091
38.623623
162.321808
139.603439
153.447845
131.853867
162.663895
150.729706
127.411438
152.536209
152.093216
141.233414
146.651535
154.916489
160.544250
158.404770
154.598740
18.384584
143.048325
147.745529
147.492630
143.662704
141.995331
147.118683
159.515198
120.751015
163.492615
159.285690
144.275009
118.802757
128.760941
151.704315
125.476822
165.425247
-10.648932
144.525742
148.503464
131.685440
149.045044
148.888474
151.031647
144.837021
133.176636
142.658813
144.395523
134.051498
144.689972
149.813782
156.996384
-163.638809
-149.915604
51.628532
140.731415
140.905350
157.523163
142.426163
106.350471
129.258499
150.247604
160.355179
143.748703
119.485809
147.899353
135.492477
154.887192
143.002838
18.325077
151.528503
129.736725
135.438629
158.796677
162.357468
159.224594
151.028046
143.930359
154.199356
142.806793
117.270691
168.752136
137.061020
160.494415
156.213547
123.552544
156.571777
127.174103
157.826111
137.583115
127.888809
126.720901
161.539642
147.850845
141.571854
170.314194
154.294022
-1.787503
10.199002
-49.677223
-35.697201
38.338234
-34.491726
15.814906
0.183454
161.389893
131.798660
145.083237
170.050674
136.162491
151.340454
141.832642
127.997299
177.412521
144.682556
157.064270
160.436127
-29.534960
-44.112514
103.927330
143.462112
156.084076
-157.445251
-157.114899
12.186314
-174.336395
41.737343
30.643745
20.578917
175.947342
-153.215256
11.052839
-168.371872
14.125284
174.318619
-128.717651
-135.564133
-129.954208
-138.998215
20.112299
2.498575
-34.975792
4.142362
-37.707886
-2.529948
-21.861219
150.123550
149.116760
160.028748
127.126862
148.814117
170.604416
143.420837
155.869888
164.206192
113.242714
145.679947
138.443451
148.957840
145.033966
143.421234
150.046921
149.255798
152.575089
147.871078
138.951599
136.434860
149.695816
132.640305
108.912315
-152.637512
6.401257
-4.011222
-10.363235
-21.308250
-3.917816
-1.939569
-19.040787
3.894203
6.425105
20.463289
-44.209755
13.425911
22.333591
-8.041395
-17.704620
16.733597
4.070925
145.440750
157.415771
126.720436
152.803223
115.330200
170.532288
152.810837
16.056795
149.010239
136.214706
137.325623
114.239403
137.950867
81.011978
145.623474
146.481262
154.823517
139.197937
17.038382
-41.180798
27.162958
-8.740106
129.529343
131.165039
144.981552
145.320023
152.222488
145.412018
123.183273
152.240387
142.229675
139.742966
152.990631
121.457092
121.936928
153.813217
140.715775
121.585846
118.587868
136.621323
170.257156
93.587303
161.743713
148.199356
136.812820
124.310150
159.067245
142.263168
133.370117
126.696083
-34.012482
2.488370
-6.837502
10.060830
-12.152195
10.983508
-42.870228
135.948212
139.108017
114.817184
161.502029
136.949646
4.784668
9.439630
-41.623589
-3.509391
0.594790
20.385086
-3.571606
6.274292
116.289795
152.906723
167.066971
146.043671
114.139809
158.761246
162.679779
128.646011
139.152802
146.952820
142.210129
146.549347
150.850281
140.979187
167.529022
149.273651
138.269516
145.067261
159.190903
32.142120
-150.917191
170.885605
145.603546
159.242889
136.756683
156.682266
136.933640
155.041397
130.901779
150.711914
149.522873
160.628830
139.712997
133.426132
119.145416
153.211044
157.130554
159.389099
134.584534
120.187782
156.406754
147.678635
162.083908
150.917892
146.356689
152.720779
137.695343
89.068130
137.390594
142.753128
149.708206
-179.860107
149.383026
156.000305
165.118835
135.615952
175.758957
149.641998
138.199448
139.041336
146.531342
153.957077
145.898026
145.481628
114.033897
136.487534
142.007706
115.545090
137.776901
129.170898
169.891724
155.486908
165.615433
157.977097
152.129181
148.574066
116.949387
145.397644
154.568741
154.770752
136.602463
156.468918
3.965263
152.320847
-144.482895
149.172287
-3.419477
-45.249664
-3.201246
23.912260
-25.235058
16.441856
138.495865
147.281189
151.831406
132.824066
146.223633
144.055435
131.871231
160.782532
-35.899158
-43.007736
135.833160
144.779297
-154.097168
154.888901
157.641861
-10.003409
-35.305992
14.955656
-37.230690
-6.140918
23.937273
-15.946278
-23.614235
11.380428
-7.439754
-39.150146
5.578824
148.726883
170.671158
170.196945
131.455811
127.359795
144.522583
139.163437
159.437866
146.472610
168.136978
147.387680
146.253784
149.255936
51.733433
0.000000
-9.205559
144.551956
171.211273
145.349136
164.395493
151.601685
127.796303
29.149832
138.934357
153.283234
143.449097
139.965118
124.336044
-47.438732
-35.064671
148.582230
126.408379
148.052231
154.964203
109.795052
128.271912
142.597290
136.947006
151.135605
127.798515
149.730484
151.671692
132.140793
-179.088913
161.824997
95.934868
142.605530
137.645401
136.526611
127.581139
157.487396
150.991455
156.606537
155.690201
138.197968
140.196793
150.331741
135.392288
151.186279
162.736160
130.875946
149.650620
131.593033
123.217178
146.207672
116.017235
158.601257
133.335678
136.478256
161.142624
111.132652
160.590195
147.729202
127.188446
163.257645
110.722824
111.872162
9.556211
-23.207628
19.557209
-4.378687
128.414261
137.376114
149.813477
166.523499
140.417419
135.543488
140.736862
130.633347
136.736389
131.009109
111.022408
137.279556
-178.726196
137.675873
140.432571
145.730637
147.631943
144.503403
106.568390
142.888229
152.129593
145.181885
146.956360
118.539375
147.428055
164.073654
164.658203
158.200912
135.855865
-150.157684
161.968613
129.979401
144.584808
144.494110
130.447296
139.908981
139.137421
144.584656
117.546745
171.124832
141.424820
146.606689
169.417297
120.149933
162.390488
138.751190
123.492310
140.067932
155.838608
139.746307
145.608688
146.850037
-1.652208
2.665062
-43.136852
61.240360
140.465866
132.706238
165.535400
118.222916
128.421585
108.028290
160.723938
146.639557
157.214783
174.059067
-28.364510
-23.257521
-8.791759
-26.177145
-33.274807
-14.259574
-2.936250
0.158259
-36.936352
-28.647135
-2.023037
-19.981859
-12.569754
4.228367
-9.989244
36.737774
-0.438348
29.345676
144.986938
174.908493
141.376251
167.438202
129.323715
169.410614
164.935745
-12.647492
-37.177410
134.086014
166.453018
122.450516
144.862762
140.356201
131.748474
179.817596
102.854370
165.780792
136.721588
139.031128
169.018524
150.929688
152.408890
143.513535
142.553909
164.765900
159.369156
155.629639
150.751099
140.067261
125.129936
141.321274
134.433853
178.454391
145.820435
147.897171
129.556564
114.076950
147.382095
131.223495
151.654236
-37.003635
13.222856
-34.871082
5.123270
28.018953
-30.380653
-49.644638
17.105223
-25.014860
3.838186
-16.448381
-24.834927
171.994141
147.514221
152.846786
142.629852
142.354034
3.133691
129.354752
120.274437
24.412317
25.275841
6.289617
176.869247
-168.776459
25.478256
29.696222
-151.879868
-170.329865
124.986557
170.595337
146.087494
127.420464
139.101425
134.969635
146.808426
133.464081
174.467728
153.521576
144.408768
150.705795
159.558777
154.162918
164.129730
127.074379
121.920837
147.602188
147.882294
157.043137
149.345078
152.850174
8.159714
-42.456932
-45.682957
1.901046
147.796021
151.978424
161.676636
160.964462
150.043594
160.537949
144.812683
29.998873
26.563501
14.978175
31.589808
-124.144066
54.465080
14.829728
23.386353
129.605392
139.768433
142.104446
153.193451
164.911179
145.941177
125.753326
14.048450
6.797715
174.516724
136.598465
160.451324
153.637299
157.191956
148.082642
-22.262695
137.069397
147.717728
157.541992
47.562931
140.997833
124.921326
133.819641
139.485840
39.426239
-22.728405
163.071732
144.121918
150.908981
120.175941
173.731140
150.428116
150.171768
150.779007
148.850479
150.949310
157.066467
139.679062
144.292389
153.906921
139.748611
140.336563
108.582909
142.238266
179.275833
39.423203
0.062557
146.408356
156.947601
157.302002
18.693195
6.308230
-37.870274
11.175596
6.235990
-50.897213
43.357395
158.123947
147.622589
120.196785
135.856018
146.915100
129.762497
117.222572
150.991821
149.368530
137.107132
16.222075
14.451363
-52.634205
-39.611996
-50.605167
9.681009
148.620972
142.024521
137.183899
138.875397
148.103561
155.762344
134.293777
150.357773
146.763214
135.419250
138.852524
155.281631
155.086731
161.146194
149.867203
134.812927
147.874466
-7.307154
20.730011
10.452160
2.367446
152.003204
153.751740
158.372925
-41.162136
0.881600
144.885239
24.442972
-160.807098
-146.801651
-154.687820
-155.912750
-4.160477
8.244478
7.762505
-1.351471
-23.231413
-17.075031
-47.009438
23.431990
-27.789944
-11.288054
-27.415041
147.481400
171.366333
145.818985
147.216583
156.271606
129.259766
163.834686
131.188019
173.626389
143.053909
150.523972
150.656677
117.190887
146.443100
164.400650
131.416336
173.746765
132.028732
134.497467
145.730194
128.601227
151.928802
153.152405
169.926361
137.907898
146.617126
154.824036
160.267487
140.354263
-27.080790
15.969840
49.680660
-8.453287
-33.475559
-14.322950
-11.891029
166.058365
153.279755
146.684631
124.108147
146.687790
171.127075
148.451004
133.719101
111.013084
165.464447
135.832901
156.774399
129.829300
149.301666
143.963394
153.637451
151.059250
128.369781
149.214493
158.499573
128.392822
160.856354
149.880051
173.433578
159.978027
155.515594
111.701408
151.226715
129.854294
148.009857
143.011856
166.744385
150.373169
140.257095
141.492966
147.353363
144.888290
118.382965
164.675201
145.608261
154.446625
109.356544
109.367043
142.101913
149.475052
151.544327
141.012054
144.402908
147.536224
149.547028
138.763702
131.524689
121.463600
130.650345
111.870926
140.205368
121.194885
146.566223
157.979736
143.653610
147.998688
168.981628
122.407326
153.229568
141.365845
146.239212
125.834099
145.665329
127.243904
142.584747
136.952087
25.403456
136.640900
145.665436
142.906403
122.530365
120.736069
164.309402
145.944641
139.891174
142.889725
120.159088
149.447968
92.530846
154.258987
148.455048
163.101273
148.367020
167.085251
158.330948
171.650345
160.027847
162.232574
140.398270
145.835526
137.398087
149.419128
162.921082
148.020248
125.098488
144.179535
133.010483
158.072601
150.859482
173.807541
157.385910
171.147156
168.127731
140.723511
176.288376
143.893311
153.771133
148.302765
111.027092
159.394714
138.668884
151.760666
151.943192
138.529694
116.985687
136.916626
171.531738
26.929035
15.649822
-42.130501
-12.520904
-15.742579
-23.792332
0.039565
123.595818
126.806023
145.418304
146.326233
147.107224
132.323105
125.059784
111.967926
130.221436
14.194333
-36.963997
-4.408200
-35.423660
136.419327
145.663025
155.823441
168.116669
132.650589
145.611160
148.768631
168.347626
114.249046
149.451859
152.565872
167.913177
173.272903
-14.399105
7.810675
147.252182
111.597099
146.086197
137.838760
137.430984
150.242783
173.898438
150.280472
146.070892
154.759308
154.609207
142.283417
126.157875
154.010880
143.817383
176.325638
130.394196
109.209648
113.336433
135.658066
149.879211
145.616592
114.670059
153.729034
47.881393
149.723892
156.261688
153.646500
136.018326
147.406647
172.508041
138.494919
149.842026
147.801712
143.147125
139.956894
138.795380
151.244095
47.934525
79.064705
-136.350479
-154.099915
168.580948
139.646744
120.668892
-53.476276
-53.934494
-11.821851
138.504242
130.000717
15.096931
6.830327
-46.145046
-26.556986
22.714020
-40.325508
11.149823
-47.998955
10.924217
-27.832018
2.154859
149.772217
158.843994
153.131653
120.869888
152.542343
160.674301
131.287079
142.844955
122.725883
149.902039
130.729919
146.740295
154.465424
127.232727
127.641312
132.275589
142.886948
145.853729
135.924438
166.625290
155.645279
139.334473
166.620987
136.435150
126.183655
139.333115
132.855392
146.564850
122.267853
132.206223
138.200302
163.973282
-179.886353
136.452713
161.637527
122.251007
114.508392
120.726837
161.816208
142.291107
147.564575
131.833176
157.127701
131.814514
148.802505
171.082504
123.966858
157.833389
156.106323
155.703568
163.759567
157.412735
159.392807
129.168655
134.843536
131.048050
136.405075
146.181992
149.470245
149.210251
-36.051704
5.241385
-28.798201
23.632898
158.579956
137.854187
163.175095
-174.670151
168.071274
-157.153839
162.949799
-108.086830
131.509125
119.983948
150.692490
149.276443
158.006668
159.730133
118.970634
142.787277
136.588257
101.975197
125.159332
157.004089
147.554916
142.582916
-168.410522
150.471878
149.401260
19.676590
120.827240
149.383301
143.424469
124.345581
149.890472
154.182831
156.190277
-30.284384
-1.362431
162.688324
155.809891
-23.614218
-17.261602
-36.949715
6.128647
14.359569
-5.678028
-45.470615
-23.129845
150.090790
151.749939
148.021164
138.900711
131.131851
9.332730
-16.469620
-26.542606
-31.223757
167.507431
143.937820
177.916901
-148.669571
36.796249
-8.006187
-45.280357
12.839468
-24.120459
-35.695446
-8.728028
-49.767155
47.183880
158.975174
117.616196
-13.464891
-85.254555
6.091460
-40.827911
-6.279852
3.033897
142.034439
152.102417
114.354256
164.113434
158.252747
165.297638
132.686981
134.562805
137.304367
127.866272
161.384369
173.719177
118.671158
142.583939
159.589554
118.129402
147.592407
124.803795
142.907608
153.057739
178.604919
130.472702
129.502594
-21.861238
-29.589809
-35.775223
40.506233
55.614426
158.614166
150.847076
158.083771
134.486877
125.699409
156.572189
161.427094
135.428406
141.398666
151.331207
117.125664
151.668549
-27.979729
150.400131
122.523003
149.284729
152.678482
122.769531
139.782120
131.992050
121.517075
152.411285
152.888214
144.403488
170.577789
150.759399
162.290817
164.785202
147.724442
149.703140
149.710083
137.754837
142.849594
142.415222
160.047501
136.303391
133.146332
144.191864
153.594635
160.986389
141.177078
144.306183
156.686569
144.248642
136.949234
111.434288
147.710815
148.000534
140.043716
140.197723
131.849487
152.765228
167.215210
159.577423
147.489456
-169.203903
139.653336
150.914749
150.471603
102.951927
157.663391
145.921417
136.179901
137.904770
139.906570
-15.705480
15.206813
-49.372387
141.812012
160.543747
151.414322
148.343948
158.247665
141.026627
136.164658
133.005051
137.425720
130.628922
145.540573
143.632553
19.164186
24.122740
13.514959
6.868299
52.905209
123.952820
97.281662
146.250580
2.929709
124.444580
161.797913
121.815216
162.709045
111.477280
148.230789
131.167206
154.196259
159.383118
168.801117
132.731644
147.057053
179.868774
136.005157
-5.608709
17.356014
-37.205772
-27.592154
4.742104
-37.625908
156.843018
140.074753
138.441101
153.742523
133.198837
159.482559
-177.655304
147.782166
146.196442
155.825119
137.899933
135.617416
156.362823
125.075371
139.530136
149.642166
139.595978
141.475891
125.145996
126.198502
157.686722
144.146805
148.148727
149.873245
162.476639
122.747971
112.896713
144.955780
126.764435
116.498871
141.608994
137.634888
137.760895
158.210281
136.754608
23.988539
-11.814547
3.267225
0.019782
-25.311224
38.614082
-42.286995
-0.068528
31.401806
9.751106
165.169724
140.697235
143.330353
153.569336
118.163498
145.872040
143.589310
137.373703
154.067230
133.320114
110.440506
145.928131
161.418198
122.340485
158.382874
159.724869
141.753143
148.061554
160.190826
152.361847
113.433968
149.316254
72.861137
173.554291
175.986526
-157.713364
-153.761826
93.983093
103.736015
-155.418808
-129.905792
-123.881866
24.242504
-13.506334
-6.268134
158.872375
138.478607
113.295143
171.386108
151.480667
153.560654
132.829803
163.167007
141.663055
138.116547
163.671173
145.449448
145.987823
-174.886978
154.133804
120.769127
156.100113
136.980194
133.250641
138.970016
159.098343
165.846909
94.313843
89.043900
133.009262
164.380676
137.572800
152.391464
126.705627
153.847672
148.098999
151.892868
142.927322
141.168152
173.508865
153.503647
137.786835
140.812119
142.861328
155.710693
117.270378
139.254089
141.091049
146.871414
166.424881
139.712418
132.010666
153.075821
130.948959
158.783646
139.154572
159.658539
148.172226
113.839172
8.473985
6.829408
-14.946748
1.810889
-49.844387
-29.487753
126.910812
156.129654
131.795654
123.812569
140.667023
105.293365
135.085922
158.705154
-10.064758
-9.758946
-4.023019
-50.472721
-43.210979
-11.229701
144.060471
142.883011
148.504745
124.565704
132.948120
123.247246
146.953201
156.364365
141.923355
-40.415115
77.811707
155.887482
139.688065
159.673737
135.174240
170.871780
151.305420
157.807175
145.594147
142.732681
132.626068
150.583710
174.805237
131.549255
132.623810
137.389221
130.435013
160.669678
137.300064
151.640915
128.290512
148.718292
150.140305
137.769852
148.811401
144.329575
143.084702
6.951611
47.787834
-7.207098
2.560632
-7.827769
15.817638
-25.615416
-11.987322
6.513580
-2.700884
141.015305
126.549927
152.609146
67.107887
-10.400549
-25.399801
124.596649
143.872620
129.229980
162.700623
167.709946
142.750992
126.698227
145.325134
137.845581
90.952385
152.296814
145.377045
139.726532
157.083572
141.651154
154.273636
145.918152
149.412552
133.785980
153.915405
150.713409
153.241745
156.928680
151.503525
5.406133
-22.484121
6.158610
-8.911582
-20.954882
-0.928727
-4.440693
-8.353364
-55.109703
-33.992935
14.117866
17.086416
16.046162
-1.258499
-6.415118
-6.623563
9.557877
46.636715
16.155882
33.827198
27.917545
161.303101
143.715805
105.437134
142.481003
-137.048523
140.324722
130.484253
150.660416
132.584061
133.741776
153.848907
139.305588
137.084045
158.482376
156.513336
142.263504
156.546463
127.166260
-6.591123
-17.082428
-30.100554
7.947050
-48.642509
10.105129
16.913975
3.393903
8.854368
-2.013145
-6.281818
-42.731373
-40.574780
-41.388660
157.756622
116.198341
145.266663
129.669556
139.867569
149.444550
166.158981
152.044296
160.809753
136.265305
129.453522
174.994095
163.838211
118.353439
166.449921
160.800522
164.459106
159.970779
72.725090
-168.664169
-161.725327
-158.491089
14.996082
143.033554
-41.506676
-21.252396
-7.714417
-33.503746
7.417804
140.376297
142.685257
155.852859
142.194824
147.254135
139.096146
131.308060
147.375290
168.532990
136.969131
145.704422
149.883331
147.559265
138.469177
144.757401
130.275574
141.390610
142.484482
130.560745
151.701508
148.833298
168.071793
139.762436
145.615509
142.439484
156.005661
170.236725
149.095413
175.210327
150.782410
129.592026
148.339706
154.104324
168.574890
144.912155
152.450546
176.951477
31.962032
-0.872228
2.965703
24.887995
-12.070991
-6.305588
152.958725
132.530151
159.420700
136.621262
157.564880
152.613693
132.578461
150.801086
146.974915
152.303024
-166.429535
143.530792
136.522964
174.838760
157.234497
146.334854
141.778152
136.981110
135.869690
150.621323
159.597839
141.719040
137.140945
141.507523
130.651627
145.742722
133.204315
143.458038
162.157455
143.866455
144.336441
150.843933
148.127411
162.669708
140.645920
128.579834
135.089798
132.691910
149.166061
148.850037
135.384232
161.671921
124.673515
161.956131
-13.043651
-40.956257
153.952530
149.164917
138.308395
146.447571
135.392624
146.240784
137.062683
140.906921
-92.266243
-18.062595
-8.252976
4.080967
-42.028793
-29.853813
1.119076
-29.144072
124.899002
121.685165
102.914139
-19.230894
143.414474
146.727264
135.629501
74.898903
1.863721
22.958059
59.938908
-143.529831
-147.005936
162.695206
146.264771
137.371735
140.519348
131.497177
148.368454
155.951447
154.446686
139.479294
146.143112
166.059540
135.513458
136.050201
165.887817
122.253738
143.494858
146.663010
163.796341
143.658661
154.493652
138.834274
113.525787
-42.101715
105.772835
137.405319
154.457611
157.121765
137.811783
138.233704
129.903641
164.809021
130.534225
128.332123
170.005157
21.326551
-2.708916
-6.545714
27.876743
-14.829661
7.672070
-34.249180
-11.732081
7.730886
166.474167
152.399460
130.155807
155.236771
160.224091
132.505646
146.575089
98.929504
-13.552260
155.851761
173.704300
135.477829
93.893951
100.252579
164.383011
155.251907
156.279816
148.425125
150.173920
144.592300
11.008897
129.535400
144.820404
142.189636
162.426239
142.049454
147.410248
151.987717
161.074295
153.113235
143.143066
147.011459
73.433449
140.349136
132.412689
132.574539
167.654526
132.921661
155.425659
179.646667
165.577072
140.648224
164.220749
135.022095
163.609421
141.782150
156.345474
163.023880
18.343990
39.705627
110.716866
151.671387
146.468094
150.670517
139.883957
153.893707
141.716217
128.745285
155.802994
136.407394
133.485916
142.799194
140.662308
146.954224
158.433350
176.544571
-42.034435
139.137360
117.058357
110.251450
155.385040
138.659149
158.422867
122.513626
13.285921
147.434326
143.707474
158.062927
173.603302
150.573502
150.182068
139.016479
120.401009
142.112152
127.372887
139.374298
154.576538
142.871536
147.875854
136.335602
158.223312
145.059494
139.566696
147.011642
178.949646
157.054932
153.330826
30.323879
144.211151
24.137283
158.707474
145.829514
154.353882
154.992126
149.016678
-10.870947
-0.629939
140.230942
160.018341
156.277969
152.838120
147.785156
151.005188
133.404755
162.388321
143.463287
141.774582
-20.980963
26.715101
22.421234
7.785077
-9.303370
-43.865559
16.480602
-46.088409
-14.031599
-5.115730
12.548347
8.179276
-32.319527
-0.656408
-17.476215
-49.287388
140.001678
0.185575
140.138611
156.244614
127.055801
135.767532
143.222061
155.730942
145.445465
105.667000
137.875885
155.532257
137.713745
127.483421
140.137711
149.045731
165.880310
142.637619
145.680298
170.762253
142.974136
147.342667
159.811798
145.329391
153.537476
135.671341
135.529984
156.115173
-33.254528
23.894165
14.649811
10.283040
-3.789460
17.905519
16.332354
169.471039
175.907333
164.260788
174.547867
152.947556
155.276001
-40.469093
155.964294
152.146774
168.131866
153.404480
129.836395
135.861511
116.133209
150.470947
146.733780
117.800240
155.868378
145.678299
137.031052
143.649597
152.704193
171.425659
122.216011
159.910995
133.992844
140.828812
126.762611
137.305206
145.080399
177.528900
137.200089
95.904129
164.071686
143.489548
146.215607
170.918884
139.805740
133.483643
129.951630
148.569656
146.503296
150.488541
144.059387
152.629135
141.012741
156.967880
136.820953
-48.978436
-44.952301
11.004765
141.234573
143.898743
121.129890
133.818756
143.669708
140.163696
133.580795
161.927460
163.629593
127.806793
134.407974
100.399666
139.354126
159.719574
163.286438
133.742096
154.742493
162.337921
137.126297
121.859268
169.611237
152.613235
152.433838
142.613724
153.937805
159.684372
-22.186888
-0.837434
2.595481
10.809662
8.263391
-70.506424
-16.356894
162.125290
139.028076
145.406693
149.490219
151.727234
137.059311
164.502060
142.694046
-40.911366
138.317444
118.254730
113.281921
143.948410
146.909378
158.871613
168.558029
133.908630
149.894348
169.375275
122.939461
164.605484
152.406219
162.669189
145.908890
128.576141
143.223923
142.366104
144.561783
164.697891
120.971657
155.968857
142.932861
154.936310
128.915375
149.347809
141.840454
139.854248
17.270416
155.199997
140.805740
133.368454
135.099716
154.251129
142.427582
166.220718
128.324768
138.213654
146.286224
146.001053
136.443726
123.297150
147.491882
120.563271
161.206512
135.994858
137.913101
154.222061
143.063461
153.366882
162.413757
142.540283
140.219421
160.711151
139.240204
161.256119
147.496292
148.879562
139.207291
141.126358
144.466080
149.306091
-131.285538
150.967606
131.875763
157.149246
148.288055
155.576004
145.105865
117.119843
138.020218
157.186264
158.509140
153.214050
126.163406
163.910522
156.504288
143.772415
164.779434
119.491188
152.469711
129.109436
107.137016
156.285217
137.051620
144.285843
110.315247
142.901581
21.139114
141.811569
139.844864
155.361359
133.491089
135.616425
154.995163
144.447845
134.031891
148.845352
143.460190
152.094131
-139.431168
-32.218410
14.651027
138.906830
141.294510
154.826584
111.919403
138.817276
139.723816
128.883331
125.946014
160.680527
25.933582
146.541260
140.582474
138.430008
157.571426
157.660187
150.757034
138.503220
134.367523
124.815796
145.015167
141.521133
148.949265
170.465286
156.181305
142.412354
140.443604
161.192429
156.713425
120.438629
142.239868
150.260742
154.423584
134.299988
152.490997
142.894379
110.563416
155.430740
150.183548
150.286011
157.852081
176.680099
167.282684
158.672623
134.241959
143.618286
152.480881
154.304245
159.225647
141.847168
143.321762
155.608353
119.351112
119.892448
156.471512
150.637833
119.329544
144.028564
150.642944
133.610214
-44.882053
-25.602180
-41.899448
-37.592381
-13.751762
-3.265427
-19.242285
-1.701804
156.620987
-39.353004
-28.748856
-50.143665
2.912083
7.835364
37.064030
31.215294
19.208858
-41.998764
-51.770763
-24.601479
-9.966203
31.696487
-10.588235
-29.500641
-11.861840
21.832687
9.648278
133.644913
170.307495
133.048096
107.405571
154.312729
152.863480
126.630035
142.927765
122.208603
135.686707
137.876602
149.192841
159.604630
131.612686
126.484329
134.050583
143.412796
145.955872
159.986603
146.352203
126.922363
147.398346
151.445633
155.250519
145.343292
25.626867
15.692620
15.381660
144.765121
132.688339
148.767059
147.359238
179.352585
158.454071
122.403679
154.197784
156.826645
131.736847
173.344696
149.985352
117.047569
146.809280
140.472824
142.555374
20.239861
169.532913
152.439789
140.147171
112.453751
-26.369610
25.206326
1.608395
-40.642342
-14.831541
-49.872643
22.497923
-15.391854
123.743011
134.771561
143.977722
136.427155
127.472961
172.795929
146.224442
155.927414
132.028702
153.377777
133.522766
132.220413
148.422760
172.330276
-40.702488
-5.212896
63.779217
-6.293076
-45.075184
1.240016
-47.868790
1.205609
128.823502
149.560501
125.863152
137.316254
131.161530
167.953400
129.512390
146.248184
131.698441
128.163284
123.619339
112.503456
140.822647
8.259849
154.728333
144.724030
169.792511
133.449829
145.729462
173.941666
149.612656
115.767601
129.912231
145.575089
125.199440
174.252151
143.357681
150.832901
137.467911
138.390411
129.003540
129.597839
107.275345
141.337738
136.745712
140.070374
137.386902
147.996445
70.492561
143.030960
152.822968
146.369232
141.462601
151.715652
149.720200
141.575653
124.588707
5.323622
142.975510
148.054581
160.874573
154.705292
145.826904
134.749481
139.144867
162.211853
156.736084
169.048019
144.839920
136.116837
154.497620
153.658676
-6.024377
-26.115021
12.690749
-39.508884
172.934494
162.080048
148.225128
13.880483
157.040192
159.661163
149.012146
134.313690
145.070389
97.039513
134.112564
122.771767
144.651016
133.140945
161.659637
158.038651
143.693146
163.788773
42.300797
-2.279845
-12.825553
34.225952
-10.393888
143.458359
102.323799
163.726700
160.594330
151.830978
135.909363
148.088547
162.930878
137.092529
144.118210
40.043270
-6.040658
13.748041
-62.018974
54.155144
-22.580853
4.636289
72.339828
-8.183284
-17.822792
-45.069790
2.286446
-31.997723
16.157894
-22.467058
-46.039242
-45.896641
-7.133581
144.819916
123.361458
138.343277
153.364120
167.518646
137.434555
146.540970
-160.067139
147.557983
148.875717
161.842117
134.380997
151.822037
143.963348
154.437042
164.817368
158.845856
159.274689
153.262405
156.997574
164.386688
135.979446
155.233292
160.155762
-19.901825
-17.353504
163.920563
173.659424
113.935036
138.540894
132.291016
143.722443
131.825378
154.727951
135.070236
143.704697
136.534958
165.015778
135.329376
138.925980
168.741287
111.260597
146.516190
161.974442
147.413940
140.702148
161.058075
140.537689
142.011826
120.782303
157.972031
9.493408
142.523788
157.559143
167.292267
134.185028
156.168411
117.587509
141.217651
149.326584
159.447556
-36.382057
-41.006714
153.210312
126.146835
152.464584
161.763107
134.088593
150.360062
155.681107
1.970700
17.233856
60.338760
126.443840
125.410805
-177.150635
150.855072
145.509659
158.421143
135.981735
124.734764
138.165588
147.989914
146.009705
152.081223
142.085724
155.282013
-179.519073
127.633308
142.919632
135.643646
151.236435
152.884674
129.858109
132.746613
141.808060
151.396027
146.209763
173.437012
136.472855
-177.878448
166.483124
135.355286
146.566803
146.141113
127.879982
28.456213
-15.811636
13.454679
159.629822
139.695068
164.796585
-14.695544
-49.899971
-0.274112
-16.564888
2.097138
-30.479242
-27.356237
144.071274
140.872009
130.579315
146.472794
151.412949
141.692627
137.587982
114.031174
105.289642
129.415237
112.777122
153.731186
-132.551743
-43.063290
-12.376484
0.290740
-3.261108
-8.382627
-26.576380
13.772177
149.709549
137.258026
162.249161
145.499054
148.288361
136.510178
5.919504
-14.775418
26.445530
13.126705
-36.638405
-13.672062
139.752472
32.823631
116.983810
154.315109
-4.236465
-39.838337
-18.726114
3.711459
150.367264
127.703682
146.099548
136.721161
138.484665
166.507019
140.512909
165.099731
136.680298
136.871124
136.862000
175.838013
124.723335
168.691528
171.779160
154.800873
154.486374
130.467606
142.417725
153.876541
149.182632
133.101257
163.565598
147.259811
175.361893
120.983627
141.005020
160.947479
154.100159
128.873306
142.324799
145.354797
141.964401
146.339233
174.572266
140.378281
-14.182378
158.125076
171.647827
155.015808
126.813782
145.415543
143.606949
148.103531
114.183342
153.061493
149.141510
134.557648
138.260941
152.024521
163.904968
154.902939
150.461884
-34.634697
3.902391
-25.526524
20.013536
-41.785786
18.064501
-40.442791
-1.592499
136.451874
145.075043
160.005402
147.402695
157.181580
163.120392
133.983765
145.068970
134.889343
111.916389
155.768707
157.796158
147.365936
126.296021
136.930786
136.027817
153.995834
153.029510
156.548721
144.497482
115.345795
143.055817
146.700851
142.864563
140.634872
139.900986
137.417328
122.853813
136.450699
141.876389
153.896561
69.031876
143.231384
124.284653
130.188721
120.469337
166.786987
122.256721
124.357933
139.314682
144.998428
134.423080
146.537888
-24.330269
156.602203
175.547318
149.675507
178.160141
141.269867
131.312225
135.654434
148.966522
136.117310
0.000000
-6.508129
67.821075
125.677948
129.689117
163.691513
141.407669
137.595779
129.011246
145.248657
150.246811
144.391479
161.222946
128.808762
151.945404
121.034142
177.437210
170.743195
157.947540
135.425949
159.350861
134.205185
141.791199
146.663437
163.880280
155.855194
138.327881
146.648468
136.903259
-45.339348
-1.182998
6.284596
27.976599
-161.715546
132.508148
146.620392
151.912582
153.584351
110.476120
147.909790
129.235062
147.901413
145.856293
139.852890
144.922455
159.837875
142.097519
-178.269226
129.289307
146.632339
124.594116
144.497391
155.343430
178.485474
133.819046
162.056946
152.047791
141.159821
140.294785
157.881241
152.274353
140.482666
147.958206
154.063690
145.561096
138.473953
172.783722
136.481339
148.153519
142.996628
145.296005
172.012894
149.127335
139.853851
150.016327
176.665695
174.587219
155.678696
131.115585
144.703644
170.023178
139.979950
138.513763
132.272842
146.389862
146.290817
151.351212
175.174713
158.180374
157.237778
149.830002
154.361877
123.313171
-178.148270
-1.814991
-178.626984
66.013451
24.179649
-152.166641
-158.464325
144.792221
155.587433
165.050278
139.827072
129.517075
151.786499
146.672485
133.666901
148.900284
130.234482
118.660446
154.902420
-46.584824
0.671147
142.086609
135.751694
163.187775
-1.867917
25.426954
150.847321
116.767593
147.905701
160.336548
148.636505
143.191147
144.122391
91.019714
-175.303543
170.444717
142.715332
147.801147
149.337204
144.822601
157.484497
-174.485748
139.282990
141.892685
143.860672
159.826492
135.855911
-5.573306
19.708647
-29.499470
-21.153069
-20.257652
-11.187765
127.632271
153.101929
161.346939
147.340256
166.701126
158.274719
128.254669
151.107224
139.367004
127.124023
123.915009
160.062424
163.299866
160.599731
125.199493
151.062302
156.126266
136.035675
133.963333
136.539810
148.017715
153.220306
132.768845
139.551605
166.379639
149.615265
144.488602
134.777969
159.362640
147.066711
158.082336
-12.854182
141.443283
168.492615
167.348007
163.705612
130.981308
160.427658
174.570236
127.595055
122.778931
148.545929
148.335419
175.532776
172.023132
161.648239
158.090744
170.081726
-28.410788
-4.793054
65.323990
105.069534
146.968231
162.494919
152.866028
130.588852
134.949158
131.769226
150.700577
166.535873
137.767502
158.276093
116.936371
144.280624
132.661469
131.066330
153.523239
144.012650
13.572881
25.489290
31.694992
-176.778442
30.510685
132.814728
-156.417923
146.322159
153.581406
145.751999
126.190720
5.686100
-35.626705
12.952716
-5.263097
6.477989
-32.662025
-57.263062
150.039795
146.670822
156.380585
118.971725
157.851334
149.648743
-176.744949
149.426254
151.556961
137.398560
141.421600
144.589020
156.573318
144.179108
129.603668
-0.410693
-19.774244
132.481461
146.984482
154.724121
138.881775
149.048935
4.488557
141.174820
159.799377
147.981583
119.015900
148.836990
151.009521
140.407623
138.470184
171.538193
157.247467
160.097214
150.970596
-170.750732
125.302437
135.520325
128.992508
143.138763
13.301827
168.962769
156.586975
143.690613
155.208984
149.470856
160.760742
-33.085197
-36.277424
-38.196556
8.741319
34.520378
7.656040
12.043950
-36.786098
-4.667995
-7.497817
0.178041
167.272690
127.509094
120.175720
156.878143
159.275330
172.337036
-143.200119
24.247585
25.020786
17.517450
-179.075058
42.869137
-142.437958
64.360619
18.962067
73.376404
171.265884
155.183029
153.625671
139.062454
159.658646
128.415665
161.710968
149.834610
139.226730
136.322617
14.637018
-39.530132
5.075202
-14.548165
143.989395
148.118423
145.385345
131.009766
172.721039
142.153870
141.494461
151.463943
117.484230
6.552511
-13.965173
-11.439140
-5.552838
149.878601
-41.225037
134.346878
142.348206
154.260483
122.709480
124.458252
153.851837
-6.211798
143.274323
153.423477
146.738770
142.037033
150.188568
134.316742
146.140778
144.020630
152.116913
147.302292
154.934311
141.759857
110.296577
164.441788
95.627426
-26.778093
-33.337288
-23.599354
-113.842300
170.657791
148.586441
152.192612
150.908020
127.558884
135.008469
156.718307
142.362610
126.920029
136.712967
151.408859
144.446304
161.707962
135.507553
170.542664
137.637985
-39.934650
-38.880608
-33.361954
-41.705044
58.138103
-30.323996
-6.784575
-13.764184
-3.781546
18.874176
29.798697
-7.237523
4.438090
14.216043
-23.685833
-32.729149
-8.176012
-34.042324
11.795868
-32.916908
-6.572173
155.142715
160.966339
145.915253
137.891510
140.421402
133.210129
148.429718
130.645401
130.785172
153.537735
152.293671
153.799011
144.465652
166.305954
152.633957
125.387321
149.488510
142.499619
122.159592
115.999161
155.192429
167.783371
174.269608
116.813683
135.188721
122.113503
149.257568
137.514755
124.363396
157.646317
134.404633
143.793564
137.877106
154.018280
110.290649
140.658203
147.749985
130.521210
150.658432
151.024429
138.714401
163.317368
152.015442
140.402374
171.103531
139.121887
102.247116
138.767685
117.153107
146.949249
139.876404
153.109985
153.091583
133.350372
112.236092
155.046249
139.464203
-0.039565
102.711624
-16.385874
-12.235366
-26.634283
-16.123434
14.151205
-44.231579
-11.986845
-10.095627
-177.124710
136.714508
129.777374
165.607452
137.457993
159.082809
151.291397
151.213242
127.862335
139.150711
149.108902
-175.502808
137.738739
165.294861
147.883118
164.065247
95.737373
4.654168
-22.299280
10.336164
4.215054
-44.728916
14.223244
-20.039463
6.023173
-5.677303
-5.894250
-44.107941
-21.303194
-22.591904
21.149464
16.332451
-11.394646
-24.861601
-39.551716
15.495656
-8.041615
142.926590
140.782822
137.939743
-10.801920
13.214790
2.246463
-5.468663
5.721013
-42.001240
-34.472054
8.440408
9.979946
7.615405
-9.218337
25.740061
-42.101368
-20.782270
-44.119839
-1.337059
-36.641373
18.753263
2.534972
122.711380
139.025574
145.647797
159.666946
152.285538
144.236282
159.799240
129.712067
147.028320
145.356293
156.437897
160.421295
147.530701
-145.853851
-156.311859
42.748081
29.789629
-133.988388
-178.974350
175.592758
-170.291153
136.107986
160.247971
171.278198
142.017517
139.985153
146.735077
153.495728
158.824844
161.967468
165.456818
126.222328
153.373322
139.472992
119.843193
130.377014
135.808517
148.347946
146.171707
34.957256
150.325577
143.983078
151.317154
123.799141
125.671867
147.448593
163.268951
136.725082
141.584839
121.320312
12.201302
19.242937
-34.266045
-35.265877
127.900558
27.352247
8.496273
-18.327587
-37.722313
22.372610
-42.042194
-25.908146
1.141753
-3.597714
17.823395
-4.226746
20.729740
129.018768
148.834274
19.366220
6.904045
17.991882
2.347770
164.453232
93.921844
132.235275
146.033127
164.126404
139.721313
157.179184
19.548414
147.075272
142.419510
109.041214
158.146637
8.432703
22.865549
136.763016
90.914764
151.709152
134.264389
-179.624649
-154.830246
-167.710327
155.377518
18.203630
32.648205
153.995178
-167.372269
146.275482
15.426352
26.507599
77.468910
33.673687
36.819721
25.231405
-140.076416
23.714838
35.009022
113.991013
-150.464981
71.805954
35.433514
19.585939
36.446201
171.149216
60.245190
125.824799
145.670258
157.882751
127.740883
142.781570
118.011932
135.950317
141.212524
-5.346541
-36.268864
134.322418
141.288086
135.559799
120.183807
169.151596
159.966187
146.971970
115.470787
-29.558069
-8.639088
-3.049473
146.154266
106.333611
167.267288
167.894592
138.158569
111.585983
168.654694
151.641754
120.551796
136.961151
143.437546
126.217682
142.934891
135.612015
154.568695
139.921249
150.237228
155.218475
152.879303
168.889069
161.598053
141.818466
162.201996
138.873596
175.436813
157.364639
97.051071
153.111038
143.754669
140.854538
134.972855
171.171021
150.712357
132.156906
136.883423
142.034286
161.171234
15.911473
21.072546
155.214294
-38.237843
-48.799870
-37.606041
-3.381130
32.202007
146.811249
135.531784
151.865570
145.592773
127.171150
138.811234
140.130951
147.590958
125.327583
145.678131
128.941193
135.224686
153.911240
148.528030
-180.000000
146.937256
130.078781
165.536011
148.767731
-15.822537
-32.771511
6.522244
16.517111
139.555878
127.280579
134.011871
139.478333
144.202606
147.211884
113.973404
156.850662
128.862686
140.726440
158.337051
26.032667
1.818115
148.044113
149.257599
140.924301
3.153122
127.685104
140.352737
150.414246
9.845424
32.890812
-150.812164
152.984543
149.871887
144.890137
120.619370
157.605728
168.221527
148.533737
148.388809
144.411362
148.279907
176.485870
132.180374
152.709183
149.563980
-10.749533
12.340119
20.680120
-15.296518
-30.288940
140.827896
137.740707
153.232300
148.340302
138.041611
141.921982
145.921158
148.807144
144.725662
120.732224
134.960876
144.585999
148.845673
125.481895
112.633263
146.700562
145.420944
154.941864
164.954880
115.521385
147.293274
151.780975
123.303581
147.249557
151.244919
154.406128
170.760666
156.011032
161.246201
120.430367
122.486702
151.383438
137.601044
154.114075
147.926620
127.825974
33.560066
137.335342
128.559296
153.454514
144.527008
120.717384
161.719604
163.449829
116.776123
155.697693
161.511917
145.661591
172.383560
135.931366
132.204346
151.030136
139.722519
150.292694
162.188080
158.462036
137.820511
-20.056767
135.281265
148.530426
149.894943
156.890747
177.282196
126.832085
123.938049
155.368713
135.868423
158.816986
121.674171
151.803909
136.192261
143.922867
121.699646
149.202148
20.814913
61.659309
-145.029190
-154.463470
-175.353058
36.768417
132.844269
87.433708
-144.903000
-145.758835
-151.359131
-174.212631
-172.334320
157.329453
168.771774
134.498337
149.657349
170.946625
149.370361
130.279465
175.349518
135.467712
173.310989
158.646942
142.653336
144.268204
137.433884
150.419861
147.860580
147.602646
142.397629
142.378357
89.841301
136.723526
159.984055
133.592056
147.017166
141.074127
124.116524
134.096680
140.930893
134.841721
155.853622
154.745590
-172.507355
172.411819
155.323425
142.299957
141.879578
154.109283
115.616943
132.017242
150.664505
153.039841
175.082581
144.829178
160.157074
145.097580
128.635666
95.173439
138.254379
142.909088
140.033905
152.327118
112.055649
143.155182
135.166595
146.061066
132.782181
162.774811
130.121933
145.829346
149.813477
120.515594
147.037811
98.092491
143.879486
19.880495
49.062168
149.871246
6.508310
-45.260212
143.048737
121.418022
136.598114
163.305359
4.732096
24.999050
22.229210
50.960545
148.233170
150.319473
10.541464
30.461344
141.637054
171.079742
161.952408
163.286041
162.459641
124.586021
165.304703
-176.927170
23.263496
-28.761267
26.457375
165.443512
142.252930
145.388718
134.127899
158.054062
143.800034
148.590897
162.930481
160.837738
51.887581
124.535149
-152.671387
166.929153
66.686676
-157.954300
69.844513
36.726620
52.647961
34.813896
-174.518448
148.359390
146.534622
141.467850
149.784515
158.464874
154.742859
126.429825
144.538925
140.894577
136.231857
142.122101
136.411346
164.400787
154.073685
158.116074
163.756668
132.609375
125.921143
145.725952
148.352142
144.724380
142.520828
124.732719
-3.087813
-6.968042
157.344284
131.775604
130.812500
120.443771
167.065079
140.140945
157.920059
143.887741
160.212708
167.956924
124.716240
139.803146
135.744537
147.994720
162.863953
126.161972
146.151505
-171.389160
-162.814194
-175.947144
-163.072311
-146.540527
-174.900055
-154.651886
-171.029846
100.313675
169.598480
132.510330
147.234329
-153.657959
-25.048752
-23.291815
132.199677
112.067078
125.611900
117.685257
146.079086
-8.769387
2.206821
-27.674980
-28.774387
-74.183044
-0.798439
-56.326756
11.654519
5.520131
-49.415775
0.448934
-12.976189
11.670485
18.789761
-28.032450
3.177182
-1.979519
-20.823984
28.949711
26.538740
3.930193
-37.402874
146.674683
135.400620
134.906067
136.230621
99.844742
139.022858
146.127625
136.174301
126.307159
135.790390
167.004105
141.575623
135.928070
127.732780
129.969849
131.759537
121.247734
136.542206
135.542587
149.698135
134.433502
160.715027
145.821442
-41.736755
1.409033
-16.633125
132.120117
159.912598
130.047073
150.583481
130.372559
123.407234
103.668709
161.115295
155.958069
135.718658
159.269241
141.113586
150.797699
136.528656
150.629074
158.133301
144.067429
137.189957
138.926422
155.882263
114.237160
129.961044
113.765144
134.032852
146.846085
144.537674
137.207779
150.083923
133.983353
148.292130
146.696762
39.124901
-163.275360
-153.976135
-166.732834
176.616943
127.661118
147.362488
145.075867
140.401855
144.727844
148.317261
-2.657191
-22.436808
-29.780746
-21.711716
-20.792873
11.150759
-44.835171
152.039917
127.608879
151.735519
139.162842
156.339310
144.558945
135.971054
176.853836
157.121078
14.903973
148.784714
124.444550
151.750473
21.525763
18.036924
-13.024813
-26.606440
19.155092
32.670704
169.434921
142.009094
158.461639
132.740646
20.219505
163.749741
133.034409
150.182190
152.340637
149.596878
164.589111
139.668060
158.833481
149.819473
149.153763
152.180847
131.051376
144.781464
137.438705
147.750198
130.211395
122.973831
121.390968
-176.493393
161.116470
156.895294
147.964050
145.586487
139.198669
160.648788
139.547485
143.165558
107.799606
143.049377
151.721710
24.645691
-2.810837
14.569223
148.687988
142.042603
144.805878
148.291016
149.949234
127.284424
150.758774
130.385513
112.689629
170.410126
156.017532
-35.760063
-22.278437
141.354019
153.492279
113.286057
166.199265
149.245453
159.163361
163.132446
141.792984
172.095093
161.637589
115.615768
129.955368
154.176651
134.922928
149.096466
165.303589
138.674576
114.552551
156.175049
141.804672
159.382889
12.402795
-7.167081
-11.914145
-41.484245
15.080464
0.290066
4.012979
-34.785404
7.249088
172.368683
-18.703934
-15.346615
-27.518972
156.314285
163.591431
136.155029
156.792755
157.620300
177.793701
163.197891
-39.758995
-41.686592
14.749027
-35.225391
-3.922112
-28.271017
-19.473299
12.453082
-5.016416
157.720673
136.716125
28.191805
-47.400425
-20.142550
-39.934296
141.744156
4.653158
12.492486
-0.182384
170.068161
145.070297
145.969269
107.131485
125.747734
162.935944
130.842560
162.819595
153.465347
128.478622
-11.830798
-47.975792
9.017853
17.703577
5.960029
0.393664
20.857925
-19.830160
-26.702984
-21.206049
156.175446
-2.326331
-21.382710
147.434647
141.454498
120.458984
136.959259
173.449158
159.764038
158.541443
140.031128
92.136986
117.559914
170.632111
120.842949
159.395935
154.697937
147.879532
142.307648
161.823502
139.622864
163.036423
118.428299
141.643417
165.579025
158.604538
133.987106
127.685150
153.525818
146.549179
129.670975
168.165009
138.324814
169.349228
158.294159
-40.863056
-11.306410
147.155029
133.198837
144.928085
135.835205
173.520157
143.007645
138.678391
143.166550
139.874344
132.358719
167.233765
146.625107
139.061340
157.382538
164.459900
159.362183
120.318390
132.370621
152.983658
137.311005
55.034420
172.366501
161.475586
142.082062
-153.698395
-148.579697
-174.847778
68.745728
172.707809
144.087402
132.307724
102.635208
151.239853
139.592453
124.902641
160.088196
113.585114
150.498306
148.947464
163.302155
154.418304
134.719818
123.970963
155.787201
135.056442
140.532303
136.180359
166.969315
150.880600
-8.672377
-8.654828
4.755139
150.208908
151.765015
146.228409
161.281448
134.558273
148.048828
155.319382
19.967634
45.577202
109.903313
148.896500
124.365471
-11.549525
-42.080570
3.347961
151.282867
134.677017
171.463577
126.329727
152.583664
122.988548
141.118423
176.911484
139.912155
145.916245
174.587082
127.535713
144.697281
147.178192
152.281525
12.513420
121.692078
154.368515
174.357452
142.498306
154.076233
146.508774
150.108002
146.814285
150.511841
146.702408
164.587814
117.468102
173.363007
147.597107
138.759125
113.562424
142.490219
-28.616318
7.761949
2.708844
9.287809
-14.047887
-35.208393
-7.673119
145.448029
160.840302
127.684944
139.484818
124.563805
122.160194
130.091843
139.983337
123.293022
148.765213
150.376083
135.661743
126.717293
142.382492
154.526077
144.196762
163.054550
158.686172
163.133682
151.364609
152.041016
147.958313
174.845367
131.833893
151.893631
172.374252
148.786240
159.877853
123.086685
172.556503
123.087845
147.151718
150.205017
-33.941040
-22.989550
-11.995343
24.731060
-6.974233
-42.595581
-43.286236
10.442668
169.497818
155.908997
169.861450
172.575287
148.577179
135.944656
147.734802
-21.503628
157.569824
153.566299
159.287048
156.797852
129.390442
147.514023
133.028076
161.825302
150.278931
143.421997
152.480896
172.053574
155.340088
164.307663
149.288528
164.477203
152.985886
141.745712
5.479475
0.910857
3.020771
-50.616665
15.109068
23.081337
-33.678947
134.198715
156.082947
153.155472
147.982712
171.659576
149.885178
127.937004
114.654182
137.672729
154.185638
142.873703
167.152985
128.474731
144.364685
141.582428
141.810532
121.544044
148.448471
150.616501
141.621063
142.982239
158.860748
-14.819304
9.333993
148.322174
151.811737
147.017502
134.941422
145.078476
152.283386
138.338531
48.443512
147.216721
119.115051
152.126877
131.839081
119.742035
175.720520
135.635147
106.109390
166.401840
131.779648
157.450653
154.487717
110.616386
150.362930
140.133011
159.767593
122.782532
149.382568
148.746277
-173.347244
141.716568
133.179962
-158.916931
130.263031
108.883240
147.410400
155.886841
123.882355
148.168945
156.845978
141.108612
136.809784
148.333511
133.141113
155.022125
141.993393
155.574066
157.893585
169.531113
34.503674
-158.285934
27.345684
14.444055
160.801529
166.898407
136.111145
142.497238
129.963760
138.758759
140.931030
103.372803
130.841782
132.483414
123.186317
138.581802
176.796234
135.410355
146.334030
135.388580
7.155630
-169.010483
138.638550
155.671921
133.262863
140.111923
175.601883
140.852310
144.989197
138.585068
162.806732
136.739288
144.890121
152.330307
20.543131
149.780487
134.595062
129.470306
143.645340
143.924652
154.330734
100.539032
135.311523
142.977600
137.236603
142.975677
-11.816381
-48.332237
5.168049
153.473038
144.960037
160.689911
132.308121
149.314362
142.648895
140.694473
130.076187
161.753586
145.142151
146.695297
138.028824
-0.564753
-74.482208
53.471340
10.934592
-0.783846
146.519531
170.506042
141.774582
136.144394
23.605886
-153.756821
68.442818
49.606007
32.991989
27.287794
120.821747
141.235275
-162.125748
-153.366989
98.453026
-18.820908
12.557351
69.493668
7.181191
-0.648912
140.864960
142.954865
143.847366
169.437897
169.515717
147.581604
120.077202
125.411308
145.748749
130.455643
138.716171
148.196426
158.215668
138.496262
137.795410
147.806030
153.868256
162.541443
-38.861477
147.864868
144.665543
164.041336
134.802795
150.120026
-26.819147
-32.186104
166.808395
155.991653
151.087997
146.766144
155.871811
131.338577
131.121719
168.803741
170.420517
139.838379
146.296463
-30.723753
-11.171807
138.092392
114.732338
146.694534
143.468430
131.512009
106.062866
146.815720
118.889343
139.089035
145.984116
133.425171
132.553696
156.615265
138.335831
-44.643497
7.311288
-17.629686
3.912014
-40.452045
-33.646664
-20.224257
27.885565
-4.549800
-32.269455
-28.645552
131.492615
133.987915
171.063477
170.786194
146.268784
132.102356
153.012192
129.727554
146.288025
135.061783
140.795212
142.068085
150.174240
127.168404
146.126419
157.932495
133.611603
130.209198
132.037857
152.160156
145.395676
153.743713
119.255997
138.505600
155.990265
131.946335
147.997559
143.926422
158.986511
154.026276
154.144882
141.802704
169.957474
133.093964
138.169891
134.554810
140.030701
144.198807
160.272751
132.850525
117.706177
174.880554
-13.769565
-57.181084
160.538132
139.065186
136.860458
143.920517
143.704956
170.030869
137.187332
147.580276
141.537125
171.334595
159.020996
149.280746
141.680405
133.452652
149.086227
130.305496
143.215805
171.368042
156.517731
135.554169
154.887543
162.568161
-39.091976
141.553543
145.470383
-177.047256
150.857605
136.737946
147.042374
164.907135
117.482719
137.823532
140.766586
166.451752
155.215775
134.024704
162.031876
147.271515
141.869949
97.521698
162.390182
158.767685
163.596146
150.288025
120.682472
143.751297
102.058334
129.169022
122.219627
155.387283
124.307495
155.122147
146.247147
150.756042
136.739990
153.879272
137.720856
152.351456
131.936127
144.078140
-15.697656
149.289444
149.229828
148.966080
149.592422
107.948135
137.606049
141.145309
116.117912
164.450241
141.518631
160.055923
163.225784
132.775864
144.213760
147.972748
149.629868
32.232056
-143.093567
-159.789856
-151.575729
-153.743057
15.416269
119.815773
161.623383
144.981369
151.761337
121.691109
156.451599
127.752014
135.156494
169.586212
-19.806763
-39.560860
149.164963
147.736603
136.160797
143.796600
21.448938
76.244179
153.485809
117.165359
141.889679
150.542450
129.467590
111.037148
169.116562
149.486252
143.824722
148.796631
154.320755
146.924942
151.200455
132.801819
146.705322
158.436462
139.518250
153.054520
146.893951
134.420441
147.190842
158.215256
152.918777
151.208160
157.194534
160.536880
155.094360
8.123518
-14.253901
-36.945358
-35.444317
-45.434464
3.199777
-33.667572
15.762732
-30.959846
-40.686340
3.736226
-11.978489
-21.042654
136.188187
143.120255
131.488586
128.451340
134.566742
148.380554
171.865051
144.858795
163.127869
-10.661860
5.939801
-41.487038
-2.170425
0.338620
3.763275
140.072800
152.756012
114.177429
127.602623
144.932892
148.962204
159.208374
158.707382
139.393494
152.027191
161.131088
137.062225
148.902435
177.060211
146.477890
141.726013
146.887115
142.013824
134.827286
102.482727
15.155848
0.890434
-20.457829
21.021549
11.650344
-1.190583
0.577430
-19.823051
22.703148
-45.590736
14.608421
11.619999
4.932725
127.420494
138.931213
159.005402
175.197266
140.831696
158.932571
132.179398
144.033585
149.707031
116.194489
153.542130
47.012363
35.528164
148.179123
152.253769
147.059250
167.495392
139.128922
138.900635
133.431473
162.553619
159.295990
144.776855
143.042130
151.066711
166.088669
101.440506
149.260620
153.642166
108.884697
150.122849
122.386612
142.983124
156.548904
119.505615
138.372726
146.205414
149.172546
140.063766
146.254776
145.160583
97.124329
165.193848
139.051056
117.729507
141.517319
30.016327
137.807648
-149.595001
-158.886932
-146.130981
-154.473801
-160.430832
43.922710
44.643200
35.525959
21.748917
48.059250
23.871763
-170.706451
-153.350601
152.505325
143.227005
105.811073
145.498672
114.881866
141.209259
162.247879
141.746719
157.576721
99.644791
164.897125
141.166702
151.877197
154.398682
149.221985
147.329620
153.479446
116.093323
168.653671
136.912186
130.156937
130.960754
135.316879
154.456680
108.540581
179.668961
153.408173
149.339218
150.185104
151.813370
132.557144
147.664139
144.684525
-37.727467
-32.966381
3.955819
173.309296
137.601791
118.219833
154.989532
157.543381
154.987030
153.297287
146.008408
143.493118
155.594467
142.377853
144.134659
164.279861
164.241470
126.198814
103.720856
162.833740
147.751907
142.049301
118.086014
126.159447
141.826706
143.717438
158.968048
163.966461
139.183212
169.086288
162.278030
139.913757
132.951218
179.106918
142.909149
145.764862
147.245285
-37.223373
9.864380
8.481050
142.749359
164.687378
-45.430656
-43.315216
23.806768
152.743591
134.936752
143.302322
0.100871
144.412125
134.598923
146.213394
141.436386
136.831528
147.169159
153.992279
121.370667
144.238831
164.499115
149.140015
154.573654
136.586945
147.074280
142.444916
143.124298
119.152069
157.677521
132.302765
166.198105
154.360336
130.731003
142.225327
105.323082
151.458832
152.160904
126.738853
147.908173
139.294403
162.746017
147.059418
170.771774
143.124496
164.617325
145.500076
122.761017
121.885201
134.574966
154.855972
153.232498
168.081070
145.490967
156.625839
152.110016
149.405319
147.304962
152.483673
167.595901
5.906840
-25.312639
-39.453251
144.668747
113.839348
158.103989
-166.711807
-134.159302
-131.519608
152.569519
-171.336411
-154.356979
-149.412384
-123.616173
148.326447
173.999832
-163.993927
26.287937
103.846771
162.210663
50.065166
149.555908
132.033508
166.895813
164.059692
142.027145
108.966072
156.260956
140.551407
151.155792
161.937195
-17.634670
19.284882
9.496824
149.891876
158.525330
152.761902
160.787537
146.655792
141.722076
145.233932
157.001404
144.631790
142.768692
135.659790
143.248642
145.464493
124.969017
151.113892
133.102646
113.514679
135.784805
163.832474
58.638084
-158.961121
158.178314
139.872101
147.219879
133.451370
172.885651
145.210449
152.005325
165.156387
125.795135
165.483292
158.315079
134.233292
154.980484
160.559830
170.579544
9.412521
-10.912119
151.727219
154.213348
119.211014
138.030655
160.608826
105.022469
136.171906
133.659744
136.737686
156.073547
150.868973
124.243416
170.439423
134.900894
130.291824
150.738251
154.345261
133.492020
132.255447
-41.478550
-45.305435
-34.719639
-4.275717
39.832268
-167.774246
154.503403
142.656952
141.079742
141.078568
140.076660
124.615036
99.830490
120.675240
138.533112
158.016464
154.526108
142.252975
175.612411
145.149933
150.344727
134.778290
174.036636
132.014053
15.579215
-3.834153
-13.821196
-45.278278
-54.728195
-49.541317
63.643433
-14.144163
-18.739100
169.737030
178.670563
132.488556
-179.262711
137.931931
142.502731
-19.135025
-23.211248
20.323160
-25.831606
5.443377
149.830902
143.836456
144.383820
-8.850440
-22.205086
1.099673
-38.501980
21.169945
151.926682
140.509613
138.414780
144.420380
178.133759
134.440292
153.704605
149.172440
153.848602
143.619339
158.940720
118.164261
147.384033
151.729401
156.796280
117.972496
144.412033
158.199432
122.273277
110.765411
-150.607391
144.015152
174.483841
142.278625
139.773987
144.799042
139.892792
146.278244
155.992905
170.093719
148.279709
-14.144779
-0.362617
167.945374
151.519974
154.072296
137.409348
124.309029
62.088997
-15.945843
167.334183
144.174973
161.982620
110.492477
169.787750
164.630966
138.111725
158.529861
157.200745
149.635025
135.773422
146.160522
-7.798126
19.595881
-37.681995
-46.074024
153.330688
137.865097
144.766327
172.092407
140.773956
136.966370
179.980194
161.454468
145.330292
154.841217
117.375648
165.212021
148.376282
136.994934
135.481400
167.669632
120.836090
156.317123
147.066345
140.650330
154.043839
151.160156
130.341415
115.374077
146.780075
144.741104
133.953110
144.236786
141.094803
146.135361
154.779831
169.556015
110.711121
139.650818
152.704163
154.565918
138.881760
147.317429
150.243698
165.865387
146.310608
-20.443096
15.064495
-37.047382
1.863826
-48.851589
6.403033
-42.575748
1.226369
-21.669580
162.400818
131.386444
162.731659
131.670883
107.727203
143.808701
142.371780
155.054214
162.164658
147.359756
123.950005
-5.472425
-24.502195
14.123059
-42.815876
-8.360765
12.005314
37.163937
8.116337
3.446794
114.502480
129.549271
126.884499
129.694916
170.497696
146.846115
149.679657
152.332108
141.433945
153.971115
146.876190
123.929855
125.661102
-23.612276
-13.648794
-14.517503
147.750397
145.733841
152.477493
125.954475
150.001999
155.747757
152.362640
131.802383
130.785217
131.179138
124.501007
140.531097
146.287308
157.757462
144.081055
147.993942
149.936005
128.026611
151.654495
129.610397
132.495789
136.324875
160.442017
160.911835
126.151962
158.750122
155.026642
146.297974
132.407135
115.680382
98.901535
147.931473
157.327637
156.192871
149.977829
119.967209
22.657490
171.457062
147.069244
13.019782
122.299026
130.957138
144.402451
123.752777
148.976212
-7.844652
-10.515204
-42.412136
-42.032928
-35.393723
-8.759212
163.581711
138.028442
128.928833
149.727280
161.991272
154.544479
161.913330
153.860855
148.117279
146.723923
131.263733
149.841278
170.897858
121.305550
156.925934
144.090820
136.736664
147.229477
83.456612
138.647171
175.975662
143.920868
165.906418
143.244034
130.249481
138.267303
138.030106
127.949829
141.818375
162.522293
134.713669
137.957581
129.759354
-21.123465
-1.363436
9.596159
149.025238
143.462082
153.464706
129.046066
126.974518
144.457184
13.181660
-111.860123
177.252182
-168.695496
-151.380676
-179.144531
122.913483
143.061890
169.214996
151.215393
128.437256
154.479813
178.719604
157.915436
137.114319
8.059831
177.916794
172.822296
149.911118
155.975235
8.051178
-44.532310
-35.698212
-35.529064
-32.041988
15.521802
5.972219
96.965202
156.874512
141.556000
168.622452
140.645111
162.968369
-50.713715
-23.767702
-25.021271
137.037476
141.073227
177.997772
175.967834
128.972214
20.215839
-18.644182
-2.166273
53.128620
131.008392
145.389832
145.712875
142.735016
150.614731
136.340027
165.622787
162.077591
129.129120
150.141434
157.909897
148.743942
140.127777
148.838394
139.493103
124.224510
132.149734
136.953720
145.692047
-13.205091
-44.055790
-8.813584
17.646662
-48.634991
143.870270
139.636490
156.370636
147.447418
159.384125
124.581772
143.487808
136.630737
179.487549
151.485962
160.868454
143.832794
147.155457
150.248550
151.834717
167.338013
175.916809
135.843567
149.449066
-54.912571
-5.121319
21.232262
11.287337
2.261745
0.027976
8.787066
-30.672831
-0.231547
-57.811844
-17.757235
-40.431072
11.108458
-12.173865
14.746130
20.678091
142.428391
153.899704
129.736984
158.519348
157.114395
117.198280
126.971367
152.810410
3.794831
48.853359
2.132215
-42.473408
52.250721
-39.018009
3.592868
-38.365715
23.043869
148.927505
145.702682
136.316132
123.034843
145.587585
149.239075
160.325821
173.545959
148.856583
152.054535
125.779747
139.722488
-43.271904
-21.762165
25.208035
-11.305643
-19.271257
-37.263584
31.580013
140.120255
161.808319
124.025177
92.518547
143.845779
140.125610
-43.731464
16.271877
9.025128
-3.790804
9.202655
23.609385
-44.242569
20.552580
4.617492
3.244436
136.584427
159.164474
165.066925
142.416000
177.838425
123.555740
135.999588
140.561462
126.737198
165.549103
132.073135
145.898438
140.416656
132.596588
177.207657
129.422791
148.380783
138.208786
41.757912
-141.679672
-153.062622
-155.763474
-159.978058
15.807035
56.764416
-176.226624
150.818588
-179.670151
128.594162
167.268280
165.980789
170.361771
-178.779053
166.474289
160.160828
133.600189
146.647888
-177.454697
155.661423
-47.675854
-14.404131
22.512440
-53.398182
-35.945629
-45.337334
-39.414288
165.935135
141.877167
126.445045
115.504745
156.394928
141.318588
138.208893
142.880753
153.110458
131.482132
164.686584
163.644150
138.527206
145.637680
141.701614
126.421249
159.623398
139.691833
1.093606
-22.234064
-36.950874
24.021086
16.739456
28.581259
23.427883
13.437893
7.039350
140.499039
159.243378
145.451874
158.297073
147.938751
129.831940
135.509399
145.764450
116.723511
165.585678
136.085342
105.323959
167.032990
125.957779
158.264694
132.990402
143.370468
141.913986
144.733124
131.617126
136.526932
141.725510
158.308075
178.834335
133.670822
151.968948
136.554321
158.766525
154.667679
116.295303
153.835190
155.842789
130.743835
-35.724461
-1.223653
-10.770460
-38.236198
-47.579762
-42.465698
15.287223
115.385574
5.165281
-3.713885
38.347244
147.773407
137.177948
142.387909
158.446732
151.385300
168.928284
134.670120
-6.961057
-33.006592
175.603088
152.944443
116.037201
144.070023
149.759628
166.779083
174.123718
-35.293861
113.517166
144.325439
152.908447
122.722221
154.692596
142.365631
0.165511
-32.180717
-25.104630
-9.829713
-0.387149
-42.503403
-19.415007
-12.169752
81.727028
147.329880
143.278717
130.920853
159.998764
146.270996
144.743042
147.252457
144.957947
137.277588
149.809921
150.105774
130.162323
141.729126
155.101761
159.640060
145.365463
151.503265
131.886292
-0.123541
-48.536938
-9.855664
0.433410
1.782899
4.979647
14.626311
144.384308
148.322937
128.053116
133.869400
-178.388916
165.416702
141.144058
154.304916
147.941727
84.496330
159.002838
151.250519
114.608871
164.256363
2.367446
11.763046
-34.249393
-4.962108
146.365616
148.089645
-177.065750
134.219421
136.868439
145.781952
135.353378
150.310211
109.897263
132.692673
156.074875
-44.515480
134.045044
149.758087
161.769272
127.735512
149.018570
130.868546
-43.136192
9.910799
19.980360
159.284607
130.877945
151.180679
153.960342
143.008041
153.326462
146.425095
147.689682
147.340424
97.364960
-3.492446
143.246246
160.849030
134.641190
135.915970
148.010864
145.522858
149.401093
130.942963
165.407532
172.405182
162.552048
152.880768
-179.647217
159.998215
142.440063
152.540985
160.136444
117.468140
140.891037
130.036819
139.796204
111.079781
135.666199
129.897430
117.767891
153.161530
130.264252
141.382401
139.339905
146.198914
129.492859
14.436507
19.634384
9.948348
-146.686279
106.105835
20.973658
12.029146
167.037079
151.333115
149.885498
158.914246
134.456451
146.374252
138.681320
149.654297
146.552902
137.762344
133.257797
129.486938
156.185364
145.581894
176.379486
150.733109
160.779144
167.800476
149.113083
152.526016
131.235214
118.404694
154.212708
138.413803
133.887573
159.492371
132.429565
120.970512
112.830521
137.885635
149.777557
136.936783
142.080872
145.068512
133.026917
163.902206
161.838257
144.256989
127.795158
146.248001
159.760101
174.246414
169.399551
151.403976
158.088226
161.228378
154.988342
137.284851
163.746796
144.571045
-39.787640
-50.949871
-11.591412
-27.479795
17.808023
137.833115
-178.319824
166.702957
125.525650
152.787247
145.673004
141.013504
169.008148
-35.982918
-35.428341
6.810197
128.666580
142.843719
133.893250
145.504242
142.402023
147.473450
144.208954
160.856720
141.905197
137.764740
132.725586
122.616768
160.286148
148.628571
174.279419
154.914246
152.720749
127.040802
169.171478
156.835785
-177.667358
-175.992722
141.157745
154.268829
168.861786
148.082596
148.063217
154.819214
144.425751
149.058334
135.869919
125.260933
147.193069
163.518188
17.888727
-6.030882
41.428341
157.085571
156.139816
129.456253
155.169922
171.458282
171.457214
170.490723
135.872421
139.918945
130.161377
151.326370
162.733566
167.490936
140.123489
157.345200
141.738541
113.624695
134.381348
-5.198668
-5.431664
20.795193
8.461369
-25.459698
26.101059
-15.053178
16.951391
104.884270
159.383347
132.743607
173.891754
136.516220
143.213928
161.770340
143.532913
154.612259
156.180374
138.985153
120.614410
131.248444
124.487892
106.262642
147.331497
158.212234
142.368011
28.319389
19.585989
-5.844020
-19.636255
149.141724
-24.677244
-34.163364
-1.984752
10.707522
-43.307819
-43.952496
5.454813
-14.138977
-8.570955
46.013866
-63.797283
27.964417
-24.523886
21.068396
-27.955341
-40.323944
15.032704
-22.240599
-8.457607
-4.016832
14.918121
18.232809
-44.090973
-17.733324
-0.237388
129.735199
156.490509
117.078957
148.120667
140.547226
147.415833
143.176666
144.749405
124.461670
160.699890
118.723106
141.617157
162.090759
130.226791
34.069042
-12.900352
133.983261
127.247604
144.665878
139.192688
14.979034
-39.817444
-31.289013
-8.347462
143.808655
124.104637
146.004166
146.659241
140.687759
144.964691
142.966339
123.523705
118.475403
174.793411
140.222214
155.253983
-153.289520
125.429520
148.780411
155.117142
157.745102
154.921616
157.264633
148.264084
149.895920
152.894852
126.331161
143.856705
153.897278
159.019165
134.179352
158.451431
172.868881
114.199104
121.629745
154.957840
138.986588
135.075775
154.677673
-66.077286
-2.095551
3.506489
-175.586594
140.467484
135.940994
112.022354
154.543793
151.938187
146.318359
173.036423
0.380007
14.378876
137.558304
-12.001273
129.003387
142.333740
125.397652
150.336197
130.041870
-33.451149
-13.324770
122.159645
138.171555
108.871071
161.422424
-174.493973
163.423096
131.308701
137.851440
86.630424
132.531418
156.147293
115.810165
143.259583
131.874863
130.982971
138.983948
135.446747
-1.978629
9.596139
-15.718860
34.170750
11.013455
10.508466
-47.335606
155.964478
126.201958
174.614624
159.724106
147.843079
-18.548185
-9.390591
-8.222658
-55.547604
-38.214039
-32.874302
1.852135
9.311922
133.147507
143.408661
158.087265
133.531250
140.132248
139.595703
131.563812
152.079926
152.947220
150.292282
148.503067
132.899689
159.693359
146.287369
155.311462
105.983994
141.559662
113.717491
134.121201
136.566513
137.381195
144.823334
146.532455
152.884949
121.482834
135.128616
165.022202
157.766449
130.323151
138.421722
156.085587
159.497253
149.697556
-26.325058
-32.351147
155.034378
169.717529
131.497894
160.079681
153.377991
149.033218
140.529556
142.790710
135.314453
140.590408
131.553528
177.775055
142.055511
129.958664
124.612885
159.225220
123.818237
-23.913004
141.433655
144.267624
118.337463
130.862106
16.293106
-29.121763
1.083359
-34.168217
2.410703
-84.278336
-40.330452
119.356224
150.218521
150.920395
123.335670
163.415344
144.412689
161.654556
138.422089
148.214798
159.121750
144.065353
146.873978
142.281143
146.917801
161.806396
146.252869
136.909393
136.798431
164.817078
148.365799
147.932388
135.970673
150.642426
142.044769
151.118286
-36.682663
51.155476
-29.350250
-24.565311
-33.446239
22.945667
-175.504807
127.188705
155.527985
137.185379
127.145737
144.559982
168.891052
99.718956
161.314972
14.496181
2.832067
-22.887995
153.225647
147.596039
-2.519560
-19.556190
12.534130
-31.478294
-4.427309
164.094925
154.537689
-122.944534
-164.806870
-163.950470
-156.022049
20.170675
144.479889
159.963867
159.076096
146.455948
145.083908
145.917938
132.685150
139.950424
142.318329
159.533310
157.183823
154.517563
144.041840
110.857002
128.783081
137.642532
143.341003
135.393463
170.882690
127.540146
154.753342
-6.906091
-34.936924
6.985081
-29.702564
-41.213600
160.263229
115.688560
128.498749
149.909561
129.725769
127.409889
138.036957
98.251732
159.075836
169.092621
138.973480
154.074356
162.469086
152.083160
125.640327
168.777130
155.938904
165.218613
144.470352
139.616669
45.642170
28.947374
10.057721
22.622730
2.212755
-39.571724
122.126907
-31.556595
140.911118
168.583176
129.623077
171.140701
166.248947
128.824051
123.161308
136.574631
134.426773
135.587799
147.764648
152.494812
177.115662
155.091644
131.214142
154.516739
162.636658
125.053337
127.119553
170.076324
161.888748
161.540268
146.669952
169.218552
147.352081
110.352135
9.524850
-37.394951
-30.574701
-8.295761
-36.176292
-1.846738
5.633359
7.744355
23.177900
15.238184
12.865476
-50.220612
141.816788
138.755630
145.774872
146.818771
104.380348
121.514633
134.764191
139.352814
101.267784
147.141098
136.366714
148.054123
149.513412
152.148758
133.222336
154.176437
150.647293
140.364441
133.480576
133.856918
174.509720
150.726288
147.666000
122.021187
139.787659
160.979614
157.465271
141.253464
135.485489
134.968170
156.601501
154.996445
134.682556
23.398363
-154.587814
-144.782196
-161.305023
163.247482
135.533371
139.856293
161.405777
156.047516
149.246704
148.975540
124.113724
132.342133
152.424957
136.623917
155.822327
-176.496857
43.388412
-24.137074
5.338618
-24.986109
8.708066
20.649097
14.865271
146.607529
139.624023
142.358734
143.535202
174.561157
171.506622
169.045410
-179.760147
160.396576
121.297554
133.291183
149.762817
-169.347656
146.394745
168.529770
163.844727
156.105423
141.254517
-4.523549
2.722467
148.849289
146.730759
119.660454
160.032364
124.590034
155.991241
136.851334
135.590179
163.929947
140.498657
146.433441
157.700851
162.271774
120.881119
108.324265
150.254456
138.704865
127.459190
148.620438
135.482529
152.034119
138.029221
118.064568
129.751038
154.480423
154.690414
136.588074
142.693024
141.426483
113.868370
135.888947
133.286209
144.558441
118.618744
132.598480
146.779404
-128.496475
74.372993
27.715101
164.266006
151.082199
146.216125
169.633865
148.426773
167.530380
111.924156
156.189148
146.755188
173.703644
119.090355
152.400070
123.327202
145.919083
-35.602116
128.273331
113.700188
-40.848888
4.581890
-6.919426
-50.741596
-17.588314
138.974869
119.248184
170.348404
121.560753
146.430206
128.014862
142.542755
159.073471
123.472878
164.102478
142.297134
128.287842
140.040390
143.314148
124.600677
161.092041
149.441879
143.664627
147.768967
-13.273016
123.776711
141.573578
153.468643
131.292007
160.764114
152.134705
16.283499
-6.042313
151.004440
95.393639
133.321152
172.413177
154.578293
122.525116
132.123581
138.070419
139.294754
172.186691
139.436829
135.239777
147.470200
132.642410
150.000153
122.222160
147.997849
156.280624
-46.632542
-30.487766
7.451929
-28.199451
-31.571274
15.928132
2.578609
-14.013502
7.910012
36.108135
5.418299
-18.812172
-43.737888
-11.391465
-33.469433
133.547684
166.253326
-23.186186
-11.627134
-8.734553
-1.812293
21.433981
-32.727695
-28.629898
-42.971027
-40.735176
141.014008
157.500717
159.122055
148.880463
150.446640
140.540405
157.732880
151.825500
122.572044
146.466202
159.585648
133.591995
145.166229
149.444778
145.719269
143.196335
138.044434
176.732285
158.170380
144.108749
132.606033
145.694351
140.251999
134.776031
145.762253
157.194550
132.390396
158.972656
146.699585
162.323364
152.367340
167.222580
145.476990
-33.108158
15.497371
-1.610219
-68.443932
1.469270
28.906193
3.442759
-1.093069
-31.222187
-5.974319
29.854319
-23.287169
133.306931
133.727509
168.319351
154.108887
108.620110
139.060928
146.164566
130.319809
143.926636
120.515427
130.195190
153.619354
141.506424
145.132980
110.177513
157.044357
142.277710
147.013885
148.671051
178.533524
129.719513
150.319519
147.426682
161.678619
136.790955
139.325241
148.968063
-49.260139
127.908020
144.866028
162.729019
162.541550
145.523361
145.287949
113.729591
154.203888
168.198441
119.144394
150.284988
12.196081
5.530949
-33.256557
145.864349
135.269150
161.682037
144.148376
126.918961
156.237076
143.345917
160.601990
144.912216
137.415604
138.426575
-56.798065
3.246426
11.867621
-23.238537
63.592430
2.494812
-41.046841
0.580472
-22.323029
-7.777131
-49.293949
-37.013611
-2.788743
12.236268
1.818223
23.457869
135.974991
154.216507
10.424829
-12.018605
-43.399456
-20.100883
-4.858050
6.500019
-21.238390
-40.742474
11.582314
128.681381
166.770645
149.735825
143.316177
144.300995
144.481277
164.246506
151.880096
160.479553
142.468430
130.370224
142.729904
156.459671
145.724670
138.890350
166.402115
130.735199
148.512146
139.182068
146.233307
151.922684
150.550797
127.686531
44.030132
147.875275
132.141449
12.463736
134.449539
150.768967
126.072418
162.093460
-3.016620
-23.434359
-23.237005
1.732913
-10.785288
2.948027
-18.476273
-11.141767
-42.825535
8.154757
154.173065
136.977768
143.150055
174.958176
152.023087
153.937332
163.338821
152.594360
135.791595
132.343246
158.867767
167.302414
140.353668
112.840950
160.256699
1.379843
-43.550747
128.847656
139.118835
152.236450
120.690666
147.934235
161.975311
144.490097
134.178970
-10.612239
142.649292
127.502548
51.535213
-43.819454
-5.088850
-21.056698
13.603944
28.549490
19.683182
14.749310
-35.687363
151.219589
150.159576
126.045044
144.681427
143.760071
165.245377
147.971664
145.338821
157.852142
150.541672
147.675476
139.857864
148.408630
162.384384
166.281052
114.992020
149.823730
139.706818
158.735931
161.301620
131.324402
156.841385
147.195648
171.989594
131.038513
55.466015
7.306295
21.570013
23.239775
145.724960
-167.090607
-160.939514
-166.479477
-153.401413
-154.315460
122.219040
-174.126434
28.600519
23.171507
93.379417
-154.445023
-106.650368
-135.922867
-169.012695
-150.796967
25.650734
117.380783
165.877136
130.314072
152.171860
138.810608
-175.227982
142.668457
-44.828167
-8.724315
-19.896385
124.323982
134.329590
115.322792
139.479828
137.872635
-27.677547
12.960606
-16.290052
18.485645
-10.974076
5.949990
150.103897
140.809418
168.267731
130.021652
160.222366
93.208107
151.623932
142.996231
58.208248
50.149963
-165.112106
178.312622
-153.509155
40.310596
161.228165
-173.562500
176.712036
-141.544968
140.247986
18.254070
137.345016
-27.627789
-3.666982
-40.343639
-37.822582
-1.722378
17.665712
156.607849
145.832733
-35.590511
15.644505
150.234085
169.407379
158.468002
0.271962
-17.190311
2.218938
-44.627094
-40.090897
-47.615192
22.619356
20.797377
8.411905
-36.573303
-38.799679
-26.037010
-1.604862
47.779160
137.670135
152.447662
43.771633
-17.985577
-42.806240
3.990664
22.993599
1.577436
10.098217
1.316855
-37.745289
-24.285120
-5.184175
153.173233
139.388000
131.490494
147.530609
177.816528
137.620621
169.177795
134.429535
157.490005
154.426376
148.131668
114.573326
140.707367
136.346420
146.175629
144.749420
153.748337
171.245132
150.966263
164.405182
132.857086
165.305115
127.952744
150.100845
143.587296
149.919861
120.307503
159.973434
152.599152
147.634033
128.817474
148.478394
144.430054
143.830017
160.065598
129.171585
131.395065
125.460732
142.164520
153.576172
151.032974
-143.063324
167.120132
-123.974419
-119.453415
151.880859
168.629959
129.893585
138.906281
147.808929
161.326279
139.742004
158.223480
163.022507
142.473587
128.367828
133.420532
141.266281
105.293373
137.880966
121.606346
132.264954
131.463364
147.719849
131.359879
139.440033
170.547913
134.120834
150.752060
144.997864
154.197174
159.177475
115.741539
157.877823
166.757095
99.351463
23.981356
4.254226
-8.920969
-21.745449
-39.811737
131.958374
155.313049
162.008514
140.726593
-174.212585
136.868393
145.650467
145.510925
146.196442
133.402679
139.810059
144.033737
130.216293
144.581543
135.092926
160.758698
144.380676
121.104027
156.828262
135.183746
115.496391
135.075104
164.059967
142.540039
148.819763
178.050064
158.966736
137.109085
150.865692
149.042786
167.831619
152.421036
-152.482758
-136.299438
-157.334900
-178.140686
-174.693192
-162.506714
32.436527
-179.038147
48.786686
34.061962
17.068657
-172.866867
-151.947159
32.255135
148.552048
141.959763
163.174454
153.217010
162.453308
167.348907
136.347031
150.658859
135.366043
171.695145
-23.828503
-2.292601
-0.299361
23.347692
-5.392523
-17.462837
24.414804
132.608871
136.842285
152.595947
140.069397
156.725418
140.576462
156.558151
164.575760
143.543091
10.617745
-2.402896
11.032157
-17.899620
-21.719017
3.070329
1.246940
128.027512
131.122086
-91.250572
-15.591443
-30.200663
6.900180
-32.856922
1.541039
-9.216653
15.215195
-5.085037
12.663594
-22.204823
-45.295265
0.750432
6.595852
1.445097
37.974945
-38.842121
153.888184
139.618317
128.091187
149.597733
129.562943
155.915833
142.483551
132.478745
158.757355
147.035797
0.255644
27.540024
-28.257511
26.382679
-41.957405
-4.838088
-27.773670
-15.307829
5.114429
13.119471
-6.324372
23.199619
137.590927
110.417343
139.351364
134.897919
156.913589
172.319839
155.438507
142.341675
171.827103
138.904434
155.387421
128.060425
149.527573
13.331924
0.678397
-3.108476
-14.175379
-5.967129
-33.924316
26.157543
-40.606247
-8.987627
6.437270
-17.797558
-34.347607
-39.263153
-44.958981
117.465698
143.926895
147.827591
69.016914
149.541382
155.647690
144.090698
2.806097
13.316173
-21.222010
-26.601904
-13.020797
14.899657
141.586227
119.981476
127.468399
153.437363
171.023560
122.176903
149.695602
7.437987
8.867759
19.990751
25.835838
-45.219574
-48.662926
-15.803875
140.300934
10.090384
136.435959
160.156158
153.501083
-39.519825
13.425602
-56.727402
135.874054
149.606979
18.082113
138.898666
-4.238083
154.376434
137.793396
153.717850
-18.551212
-39.574604
15.619359
7.794147
-41.931957
-3.643842
139.585815
141.982956
140.656509
139.868774
142.623093
161.827744
160.739288
133.928543
-6.669445
10.929262
-49.344578
16.781225
-5.809473
0.301316
-17.104410
-26.427734
-30.573479
-42.665676
15.371964
-16.631800
151.056366
145.154572
138.454041
138.646378
149.718933
132.751984
137.400253
104.715431
128.164291
139.098892
147.331512
162.840988
133.786926
145.745865
148.595673
132.419769
162.620560
-177.026520
178.451477
136.831177
171.185410
144.980896
122.278946
128.655472
124.567482
144.205948
139.071121
104.327202
176.185150
163.477463
145.747116
156.647354
161.926346
167.589233
145.555252
163.881470
146.242706
167.352295
157.065079
142.674576
143.327744
125.919037
130.717941
147.888992
142.903366
134.574478
127.956863
140.149353
138.531128
113.015442
-31.955734
151.076721
151.777069
118.805000
146.300888
163.724899
152.987640
149.070480
135.969543
4.722648
-48.577991
-49.490749
-38.837524
-13.402681
30.181303
12.142944
41.605236
-27.733746
-26.997530
57.015682
132.390549
10.287880
150.970230
154.908646
128.852112
128.263321
144.329926
142.777161
151.533844
136.080048
173.462967
157.371765
167.409897
133.621140
157.895309
153.133194
145.438965
164.066437
145.414383
116.576447
164.283447
171.736786
147.542068
146.313934
145.123199
134.670471
139.998383
171.385071
146.182739
150.497772
-29.889465
-5.296018
142.638199
122.950554
149.727768
169.557602
147.658661
121.938995
117.956978
-170.486450
144.812836
144.784531
145.099060
150.468842
157.617294
150.712128
142.636246
116.299019
135.813278
178.836670
141.331421
143.475311
144.382507
156.843018
139.636414
140.146027
173.553619
152.777725
133.160568
136.548462
166.923004
122.390701
144.627274
149.981628
105.712540
144.823654
120.848335
169.133362
176.059738
160.634689
165.965744
135.447464
165.521133
143.278381
162.003250
138.969543
150.060364
148.005875
113.194336
127.848755
149.570953
150.472488
168.977722
137.165573
167.009079
154.237473
134.751801
178.818314
164.605606
168.796783
149.095413
165.066055
137.225647
149.830643
77.902504
-48.808056
-20.004482
-38.454792
134.940765
149.524597
150.081436
121.661560
147.811920
149.248398
156.441620
150.444962
154.310867
177.497971
116.406555
11.954391
20.152849
12.377440
1.531868
-43.359928
15.770084
-23.113920
23.935209
151.242996
166.368591
154.546936
-86.980186
149.061768
12.409916
-12.154791
-37.485008
142.315186
152.849823
101.178268
165.717209
155.314697
149.579178
151.788269
120.632210
-12.856040
-52.482410
-15.345375
5.576399
2.270727
11.479656
18.612183
1.418583
148.808975
135.410278
139.872650
176.660751
137.947845
147.174850
121.462166
164.437180
142.864151
151.416992
154.247269
147.208847
127.763054
151.062424
164.681732
119.409050
147.376221
126.960777
-176.306458
146.437103
-175.665482
125.818214
156.047592
151.962143
155.224579
139.258728
147.056015
157.247971
148.783493
122.860237
161.324203
134.704681
163.228012
144.481125
135.188553
135.921875
124.020203
154.758362
158.148209
143.801682
144.090591
148.386505
169.927750
-8.733406
-27.198792
-6.156669
-36.196098
-40.416656
153.366531
174.640518
136.744446
155.345428
117.636780
141.708496
165.022507
116.441742
150.180115
142.935471
51.070385
-5.813318
62.287319
-3.131754
138.907822
-137.607681
-143.924057
-144.423218
5.908931
34.791786
59.289433
-127.194839
170.922241
7.770970
21.080694
-163.604080
-164.307739
-167.585724
-166.934357
169.995483
43.467915
44.169323
36.445408
158.088989
148.568771
128.112915
101.266136
144.932449
178.669098
-26.169758
2.100495
145.146515
158.929840
133.418961
137.150635
153.031754
144.869156
120.654655
159.347427
135.846481
135.365433
161.183441
142.059830
121.134598
138.864319
135.585846
131.297516
152.414581
166.593216
133.736481
0.123541
21.630323
-18.722902
127.513435
146.377762
153.799423
119.080093
146.722168
148.797409
134.168121
149.531906
139.776993
160.129303
159.872681
126.989960
158.308456
156.695862
146.831955
140.943832
22.497309
-5.108947
4.952623
-46.322174
166.589035
130.725845
166.036774
-46.050880
-42.772099
-13.134101
1.175032
114.008247
168.865067
145.014252
159.809555
146.106033
108.326607
120.069115
129.564697
158.008255
157.546509
152.668716
123.069527
149.279037
164.255478
157.381149
161.011887
118.932358
135.634216
155.215775
13.394399
16.254366
-35.586258
-39.119648
-46.017387
29.189833
-20.011789
-14.802764
140.725311
148.035965
157.329697
164.101929
139.280777
134.574661
144.836899
146.060440
167.932953
145.856491
145.602631
21.099354
-33.952591
16.139513
7.515280
13.138023
0.535954
-27.679150
5.235662
-21.443184
22.180746
170.734421
152.512848
153.498047
-45.824348
-35.764236
19.138338
-6.746134
15.682187
154.791534
128.866135
152.341324
123.998009
170.569672
165.049850
143.332703
145.271469
179.341797
110.192749
140.511108
143.555084
129.993256
169.016510
137.269424
139.082718
153.342926
126.174477
147.747421
159.276016
147.323013
130.516296
152.302124
125.212540
155.523392
148.197342
147.666183
-3.385065
164.957489
138.952835
167.465179
171.126968
131.912689
145.063019
111.747757
143.257965
159.044037
147.381622
153.065857
161.843903
133.664124
137.454956
132.629608
139.074707
121.054977
139.083176
147.556015
157.503769
116.590790
-146.106781
-171.572021
-165.804031
165.314056
-120.252548
-112.332039
-159.940948
-167.567596
-160.772293
-176.826080
27.395571
157.275345
142.970062
149.922943
135.718536
143.712753
147.949539
158.378784
130.379623
141.819580
139.618546
146.501984
160.818161
150.605423
157.945404
143.296310
137.912537
133.254623
131.621078
135.236481
128.032349
122.285347
163.797073
155.514801
127.873787
153.188934
152.254150
147.728867
126.470863
153.024338
142.609207
139.593689
150.105347
150.011139
38.471363
171.679001
171.296051
151.851242
137.622604
136.836441
175.272446
147.144485
116.231644
155.952713
141.878265
136.247299
135.762344
139.914673
145.431229
36.459976
166.137711
150.506851
143.814499
135.514557
145.858185
140.787430
132.198029
131.583237
130.989090
143.318146
-172.682022
145.385620
158.187927
142.757339
135.461182
37.321838
-29.065384
-0.315899
9.053581
-11.333656
14.423557
81.602699
-17.688612
-42.209053
-7.836441
160.201538
-8.048642
-3.485150
-40.626774
16.735174
0.589503
-48.490108
127.572571
113.103989
146.365768
152.564774
143.043442
149.525970
111.629288
155.808868
154.534180
121.067528
158.316132
125.476494
120.841408
-29.824234
-37.926872
143.975143
153.448761
171.070694
148.788788
166.107010
143.443192
148.572937
118.984268
-0.934189
5.230944
-13.062989
-11.754164
145.373779
134.548523
139.569061
139.396683
116.017220
144.501663
162.441940
140.825027
146.330063
149.356995
166.798508
155.954422
152.218704
155.786407
156.157150
131.222046
159.801086
140.567490
127.396873
162.109390
146.941849
107.122406
150.302109
147.212296
144.543625
141.492966
146.620789
146.090668
148.956696
127.741882
135.047531
143.823090
171.206650
155.867004
132.423065
170.660675
136.359665
163.717133
148.121735
125.847786
150.163803
155.943161
157.214066
149.418259
154.194565
136.378311
124.225533
152.160507
139.232697
123.934059
150.152908
145.588913
137.187592
142.882019
-168.782623
44.741112
48.241383
30.435997
12.282701
167.934174
-159.967606
10.187211
5.045273
28.942266
14.342374
135.895599
144.862335
133.763870
163.206818
149.257217
117.104950
41.412399
-11.119849
0.164325
11.610653
3.946353
-39.775654
5.221008
156.225662
141.424423
152.664597
147.202820
163.558853
137.175552
164.105133
119.908829
142.306641
152.850067
141.349808
115.842720
153.391144
150.185608
141.455627
136.331802
164.456528
161.175003
162.782806
151.177521
141.481522
142.151031
142.280640
131.966629
129.885345
-28.757246
13.082315
2.521346
-5.893518
-41.437698
155.986343
142.627701
132.122528
163.191849
125.486580
151.028427
141.677383
155.487366
135.200363
147.403000
156.729385
149.414948
119.472939
143.356842
138.118530
132.630417
138.098099
139.843796
140.372147
141.110870
116.298897
136.568039
6.399357
-37.888523
7.788480
-43.795498
-1.233687
-24.211029
1.388890
-43.585186
-9.703790
146.341324
132.228302
146.476379
129.394791
105.839935
152.143784
156.183792
127.947166
141.983322
139.322815
149.343277
122.742538
117.390526
144.647614
128.759216
151.709961
146.416077
164.020187
-43.760082
9.423624
-33.301113
0.747558
119.898392
159.898407
159.534302
136.341217
147.984177
171.536072
141.057831
153.850021
165.777405
160.198242
163.242035
117.378403
141.352966
163.081802
150.881516
148.782242
141.920059
141.094208
152.346664
155.418320
163.611664
150.522675
121.221725
141.477783
149.992722
145.359177
151.813049
165.824890
140.500549
170.410263
154.187103
125.096230
159.728882
145.968292
128.862000
-174.179733
127.147583
-3.139870
26.449369
57.067162
147.238403
10.410419
-9.077292
-5.828874
-33.525932
-2.920541
18.161322
143.886154
135.974121
143.653427
145.241150
169.961807
125.445580
142.851593
148.274414
145.346985
151.565277
152.202942
134.682068
-37.777580
-43.525394
-54.306595
-15.824028
10.727722
-40.387157
-14.978189
16.771595
-36.135540
-22.554913
176.017197
143.208725
159.368164
144.422592
158.226868
6.322419
-12.607876
156.519547
150.679138
154.344772
141.404205
146.254593
126.516899
154.125397
144.042572
148.818665
-14.017056
138.926987
156.538727
142.990112
130.604279
134.139297
130.029175
112.180023
154.532684
160.020828
153.464966
133.497879
129.868958
122.670601
116.660156
146.004257
-41.294724
148.001099
161.341217
144.334778
146.934570
143.147964
146.006638
137.271454
129.628922
135.648590
143.345123
143.852249
142.660828
144.819733
133.925095
125.943558
7.296594
1.091995
-41.285290
14.553684
21.191893
-45.781185
-42.902905
-3.691410
-5.389325
-41.373508
-23.270914
-31.230185
-24.198135
16.399719
157.953491
141.223694
136.129959
160.030579
161.531662
148.107407
152.874329
148.125381
168.308456
163.032944
176.829651
146.597000
134.283005
156.469086
130.980499
123.729332
149.045959
136.241180
103.479065
135.031342
156.580414
143.697403
146.486649
150.365295
144.529068
150.493347
114.481293
113.905968
133.247955
145.442627
141.332565
142.236557
131.403427
130.769943
131.531784
134.244034
136.667297
161.304199
25.792328
17.782301
-46.756828
133.803391
149.838135
156.143387
135.358994
136.437546
3.827610
-14.722754
158.102753
149.577652
142.644501
148.302139
130.248230
157.949890
142.641083
150.987122
175.418747
136.224548
148.823120
159.457138
126.149216
158.441254
145.512726
159.343994
158.666275
123.583008
150.673203
164.897888
157.787430
148.537552
-32.030373
-13.696502
-39.098671
25.134838
18.682323
158.349060
136.855438
158.117554
156.816559
112.691864
5.550543
5.628591
122.709686
125.343292
128.421646
145.990875
131.835907
125.852509
151.447189
142.291199
156.119781
165.041428
132.026123
157.784744
39.430412
123.406158
152.035049
133.321457
154.382751
135.554443
141.268890
140.241074
143.547485
131.255356
150.297424
129.322296
132.987076
-23.280298
68.332703
9.744107
-25.839569
-38.796627
51.640808
124.090347
176.714233
129.245316
131.217804
157.390823
154.210403
2.652251
-10.802594
1.729522
146.259232
121.112816
118.253288
136.979858
156.137726
148.123688
159.842209
147.834320
134.035873
158.733932
132.319611
57.945675
-140.659164
56.841671
135.821609
142.015839
162.146423
120.552094
157.903229
147.577393
-6.622053
1.000929
-0.367441
-24.521950
14.882541
-0.243893
-24.814957
174.133240
6.670650
114.950066
131.751068
151.052826
68.015579
135.302429
165.509659
144.967957
159.165237
145.475281
48.980324
169.554474
146.890091
143.044556
145.923325
141.029495
173.878479
124.093750
155.139603
122.540352
131.790817
136.824203
147.961288
122.738380
121.365952
169.280441
146.503754
146.850220
149.094147
-167.255417
139.945938
-153.637085
-144.659027
-150.010956
-123.838921
-161.845566
-146.182358
-160.301498
149.248047
22.523773
76.047661
129.035568
152.872757
137.094955
-29.495090
-32.132072
-0.199792
24.112793
16.298645
150.876709
162.291702
146.586868
153.632721
125.400589
137.780930
121.804016
144.940903
139.510269
131.816681
137.427490
124.293587
142.852081
139.287506
129.252655
145.528076
152.314102
145.493225
111.520348
147.097076
129.405167
127.603935
147.565369
143.314514
146.050354
142.557083
7.822878
24.327425
36.756187
57.438602
12.233625
15.142885
8.869222
152.251068
117.997589
-21.287228
-141.018555
108.547760
-151.575409
24.985380
116.571350
-17.314339
34.417637
27.845657
9.621978
-162.462494
61.602772
141.449554
45.777359
-166.875214
143.902069
142.840439
133.463486
137.607620
161.485443
146.501709
145.696167
137.446716
172.191605
65.941322
149.181931
168.969772
167.015457
150.450150
147.321762
130.862381
135.321381
143.614029
125.519447
151.052521
136.908417
147.066971
123.018776
141.100342
146.473816
137.722046
165.996384
163.768555
149.194031
159.173874
147.958237
141.856598
137.241730
147.374237
172.189163
150.672623
138.505676
141.675980
146.015472
118.091789
157.594177
145.575211
137.107452
149.646927
111.777603
149.642776
146.645554
151.964432
153.191299
157.034515
121.828026
170.471802
-40.174107
-9.334540
150.585953
163.647247
137.606262
147.406036
105.978775
130.842239
127.843895
172.759323
145.319092
132.361328
-22.597841
-64.335655
-0.199792
-17.070856
133.204880
162.841370
115.500732
134.644287
136.898743
145.442764
157.314804
125.414589
131.010590
139.550980
159.934601
160.372559
173.086594
137.644485
132.529022
135.003479
171.298508
172.106918
134.868820
154.257156
153.632919
133.750153
136.517120
142.809814
167.011810
148.935303
142.918518
164.603485
137.318329
173.481232
156.512131
155.332291
152.509567
146.790237
116.850639
138.168091
121.443596
139.922409
138.378128
136.185974
162.266068
136.841583
153.658844
33.968849
162.120453
149.245270
118.818604
147.732376
140.140625
146.208054
144.992798
162.846344
153.818619
157.657425
134.695084
139.948044
147.776276
143.727386
104.756096
158.727463
149.126129
161.666931
143.523315
155.595245
151.454224
134.710999
131.769653
148.635956
150.546082
145.883362
136.568268
154.530060
141.727142
152.268677
128.693817
164.289688
105.397255
134.269882
155.246246
115.147446
172.850830
-2.689481
-11.751866
-43.596176
-45.278439
31.587547
-28.219328
155.596329
131.092468
151.513474
114.104492
174.146484
157.817215
132.662201
143.690735
139.871185
146.044205
145.134384
137.004196
149.769867
33.340717
-5.160157
-28.893721
-5.579280
-40.496143
16.532707
11.276899
159.210159
153.794006
-46.243092
-41.580139
147.155350
158.490891
143.041779
136.239578
120.232986
144.615723
156.960205
147.574829
164.551880
166.065048
127.489983
62.643131
143.024948
133.895523
138.989365
140.345764
131.780243
156.544296
-12.062578
-14.187311
-36.012390
-14.395644
17.985157
13.533257
-40.650272
-13.913727
-29.211256
152.448914
143.762161
154.939545
143.808990
133.282654
149.847458
134.892929
131.262604
174.990143
155.359222
164.576401
-22.121130
134.383316
157.275055
148.072311
136.722260
71.182442
38.536480
146.538254
153.116669
52.733086
142.133438
159.341675
156.962982
154.135498
151.941162
145.861191
164.396744
121.511597
142.046173
57.692974
-24.462276
-20.227833
-8.614885
24.163359
-45.452179
145.056168
146.156204
118.140503
136.898544
155.610886
139.381607
156.167160
139.938797
145.632980
173.609467
160.406418
27.110983
67.613068
-2.252727
28.820326
-31.108143
-27.466812
14.723667
-38.139320
0.121947
0.599378
-178.314819
152.786713
144.047302
141.103653
146.910309
161.973129
154.987656
145.272400
163.298401
151.338638
141.974030
137.817795
128.554367
130.918579
117.961143
168.202850
145.763748
-124.985474
37.741024
150.153366
142.695297
127.468948
141.538391
132.005203
-23.506378
-26.362598
14.825043
-14.539434
122.367546
127.656433
147.402649
154.895187
130.669540
-29.147036
152.181335
137.060226
138.861465
146.150665
135.575348
137.670593
146.210251
176.446854
162.107285
133.141159
138.534302
141.886948
152.230789
176.004807
174.138290
145.142761
131.869247
174.206161
139.972885
154.343887
138.248535
161.880722
135.586288
150.364670
149.316483
154.759613
150.950882
165.287369
168.481445
132.005829
-2.079896
3.771799
-23.330986
14.975810
137.591446
133.676392
156.604202
146.149597
148.679047
164.997528
170.050537
178.025223
147.520752
143.348221
126.687218
143.336273
174.940170
141.051208
-9.266900
139.796982
137.403122
154.673553
147.039734
133.975296
159.239304
137.576248
108.114960
144.972275
146.780594
161.492737
138.000900
158.881271
156.561325
141.092087
114.560310
133.732376
135.265656
178.202225
146.177368
139.479401
137.130936
129.100021
151.340912
146.191254
148.866394
151.088425
148.015106
124.951187
144.418930
166.070038
143.555557
147.276001
167.601013
135.323746
166.500076
140.965363
152.279678
133.792343
33.757904
148.564819
143.864716
155.534683
119.241409
-0.437455
-21.643919
-9.866034
-38.618397
-34.628399
9.645446
10.567939
-11.557471
162.076874
1.889791
167.526306
127.171494
147.309036
147.974319
164.139862
99.866028
152.805313
140.647339
157.948196
155.071838
163.925400
167.685867
123.417358
141.089981
-0.715458
23.217999
-4.890685
-25.647539
6.233412
-41.285656
155.863922
127.782219
155.244064
137.549866
144.642334
-41.572212
-46.003807
7.149843
126.022133
144.594482
-167.077713
144.854599
157.637405
139.045166
142.978775
-163.896988
147.397705
113.118439
134.910767
134.586670
125.351288
85.913979
-39.254818
135.710724
157.296082
140.240295
142.442444
161.384033
132.933075
164.823090
139.735748
153.064804
136.410400
163.910248
151.376068
142.307251
139.987122
117.025040
133.976395
151.476486
150.316910
140.242676
130.024582
152.561249
149.124451
127.751305
143.566666
150.581268
148.268509
-177.633301
160.396408
156.832733
143.888809
152.290817
150.679932
160.869080
139.946365
158.090546
144.612625
138.543884
146.471146
167.623276
155.886078
116.354996
140.877838
162.730530
143.551834
137.007034
119.090408
148.183838
152.030655
151.005478
-28.879175
-44.053005
5.092968
-15.781754
139.268921
155.326599
146.366440
148.661118
149.488327
139.318314
151.341019
155.508423
143.374466
133.558487
123.762886
157.408661
168.257217
-167.585266
-9.528008
165.383896
150.672302
153.664597
149.766022
159.782730
167.362213
137.513931
147.452515
120.896362
143.701401
165.603806
22.806406
26.890182
146.992081
-6.419273
1.820589
-36.490570
-35.991718
0.741777
-17.197094
-1.804935
-39.091427
6.922374
-4.269575
9.305313
6.988787
160.106445
145.654388
143.328674
146.141586
143.701431
124.538467
179.925964
133.037872
126.334808
126.675034
140.700073
144.308472
158.245407
138.968201
-179.920868
138.485977
152.900543
154.909058
157.667801
157.017715
146.671768
150.492874
140.307877
153.496979
124.909660
145.915710
139.820160
146.859436
139.025040
139.809280
174.980804
13.542551
-7.803183
-12.771688
-24.468313
-27.736710
-47.825722
-47.017067
17.413620
155.404449
136.591034
164.975433
7.670867
-41.260544
125.573181
149.996490
143.721008
132.779602
150.921646
142.176071
148.263107
147.642517
146.158264
158.313477
142.894531
129.688431
147.445572
166.269104
138.976166
152.345291
124.062141
156.518509
141.460403
148.839157
-12.436934
22.024597
12.968658
-3.540939
11.622983
-1.413193
-2.405745
7.365350
-32.753029
-62.321335
15.066085
-9.692376
-34.941414
-12.366170
-42.748268
-19.175938
-3.781754
147.029587
157.202850
-38.338551
-8.306312
127.511086
126.832687
142.876892
145.427673
94.376640
172.366623
150.384277
155.273224
136.265259
161.551315
147.824982
128.873978
16.078278
140.741379
158.762497
-156.603714
130.784500
22.419989
-5.959240
39.503086
55.183231
17.518505
21.728178
20.708223
24.302519
138.153839
133.856216
-18.685202
-31.247570
-20.500013
8.633788
156.955582
124.118835
152.870209
7.871404
121.971336
-7.427401
22.622110
114.227859
147.277344
159.256195
171.017181
152.506653
143.499191
155.176865
160.378494
167.305740
148.410385
156.979599
143.916824
150.163101
128.906219
138.453583
149.008408
158.321228
144.720276
115.581017
135.397461
154.608337
114.141624
156.532928
5.365894
-49.968479
-29.726881
-35.682770
131.402283
158.876831
155.124222
40.789700
33.252647
30.581846
-159.849319
140.692780
133.967880
-141.349030
-143.059158
-174.860153
28.329315
72.032700
45.091694
66.876350
-171.957764
-171.022781
-150.216858
40.891380
166.323380
136.416763
141.413681
142.347641
143.468231
131.507996
148.999847
159.273956
121.292435
-6.600281
-39.727974
-17.797615
18.193441
144.057312
129.694550
169.926956
128.647980
139.365692
124.430496
0.777580
158.625641
129.949905
160.160110
137.864349
141.433212
151.126526
130.479980
162.564178
129.149765
165.585831
137.141434
132.160904
122.836380
139.857986
146.863373
137.672226
142.059021
155.274399
148.378174
132.227600
141.768814
126.137070
155.297211
-2.146487
-3.693531
-53.859688
141.177277
121.165855
143.554504
143.902893
152.662811
64.954315
-4.882947
150.574509
163.549042
142.061996
144.938339
132.628250
126.962608
-179.489853
145.787354
-147.647324
156.898697
108.749702
152.603851
115.153732
162.769958
166.414749
154.610397
162.774292
150.594086
177.619339
-141.322678
113.779800
179.197632
-155.665070
177.052628
-153.175812
152.578552
143.618958
147.934998
159.335724
145.354584
143.274246
154.352386
166.516678
125.584755
133.012909
-48.715462
-42.487370
6.389883
-39.943340
134.471497
143.900864
168.805283
158.484100
169.780060
158.173340
141.396576
156.730652
153.130753
170.703552
129.442535
136.696960
144.240723
152.461655
147.798737
129.819397
138.760132
4.149778
-28.719944
-36.363934
150.377747
111.300354
17.907595
13.241073
152.486526
158.883652
157.184067
131.633423
158.497269
144.097733
140.054199
145.401123
128.944397
148.185898
149.500458
128.337753
163.913055
141.702423
149.149506
139.926819
132.987976
157.383560
-48.730576
36.595177
141.954102
121.886742
19.105446
1.435587
2.121172
111.469948
119.958275
134.734070
-180.000000
138.375793
126.733826
147.119064
136.297272
139.560440
149.742126
148.630646
145.243332
178.552734
163.069946
122.969040
130.200256
165.198563
143.393539
123.359619
145.000580
164.876312
134.859131
153.684082
140.421432
158.837906
141.807022
147.734604
152.241547
145.038437
119.356705
149.574600
108.110428
148.081970
151.853119
166.198181
150.978409
136.189529
143.776169
129.204285
137.734222
154.573135
122.545662
128.710434
136.293716
160.548279
107.062080
150.655380
138.995865
170.481766
150.439270
128.284912
163.333755
158.930954
162.067184
140.275558
145.178070
138.135452
106.864441
137.594940
160.192795
-26.414293
-166.526566
149.696503
142.364670
132.880920
166.244110
114.359848
153.532639
163.392990
115.099121
151.886078
142.237762
173.981827
149.902679
147.540131
148.985596
145.790787
136.753998
156.086533
149.064117
155.666992
142.451202
142.017822
123.172432
174.075485
-16.495632
-5.342911
134.102722
136.309250
142.015686
148.345459
153.737244
126.196533
130.415558
-0.111906
-24.015514
7.934146
-15.473964
142.510223
140.635880
145.179382
148.900940
143.061172
147.490051
158.363464
163.240372
168.721237
-179.569290
154.581070
150.565033
135.022339
136.851517
123.342499
162.770920
124.035385
132.775238
162.048431
136.232452
164.410095
117.886856
155.055649
164.447662
175.601074
169.691940
158.544678
179.913757
-35.594608
9.255696
138.356598
127.173210
127.604362
142.074020
140.885406
134.265533
120.468300
163.098877
154.285324
175.386749
130.624191
140.076797
149.231186
140.297241
146.104095
129.804779
153.789322
159.998810
146.560944
175.217255
139.226135
137.180267
148.399368
156.842972
157.484619
112.771126
133.892181
143.926910
172.667297
138.536819
130.985046
132.664581
106.433273
113.342606
155.299240
143.615463
142.277374
139.100693
153.335602
129.439148
142.388947
-179.482986
154.406006
133.341293
128.589081
153.772873
161.774567
138.739365
147.916290
153.728607
143.073593
142.226410
162.860245
127.393921
144.305283
170.757614
147.989304
128.627869
146.458511
124.836235
163.114685
136.951859
158.363419
166.064987
148.343506
-172.468857
151.177780
142.921997
153.292328
161.353729
129.664322
141.182556
139.556976
148.912491
133.448441
155.703613
134.518951
146.346115
141.470184
149.214661
94.032028
147.182480
141.207489
133.578842
142.767487
162.151215
149.142426
157.622910
145.221024
167.151764
139.344193
141.694855
135.101715
138.625702
155.664261
154.445999
112.749588
145.145660
-1.339691
-4.833875
-39.044636
-15.323525
3.750192
-4.288295
4.240901
132.947433
158.444717
131.180908
163.634430
132.247955
150.903244
153.951874
150.153244
142.764999
137.053345
157.361191
156.132385
-128.906815
139.884308
135.099365
114.441795
127.100632
128.078110
119.568069
161.634537
151.402863
153.372482
101.546211
114.500938
177.998352
130.531723
161.538422
140.485672
151.736145
134.648132
123.682892
116.235840
134.048035
164.780457
142.906372
137.975464
140.413818
110.450340
127.793434
148.286316
159.328598
131.890472
127.276794
138.128098
167.766693
135.456467
155.377396
134.667068
148.377075
163.247894
144.079178
157.100693
145.300171
168.365814
113.769539
-15.143944
-19.057966
66.262596
57.469795
157.687759
136.659576
-10.082916
-38.892391
-38.086716
-47.872299
32.269733
-44.491085
6.904216
6.307609
-0.181308
6.132676
-10.334053
17.575968
6.429833
-6.360418
140.586975
130.550171
138.867233
128.912277
-8.676067
69.106926
19.968992
2.890966
-1.675613
10.937274
4.985388
-23.652996
-40.036098
1.965629
23.059027
-1.800919
-39.336319
143.612015
120.268600
147.947525
113.461060
157.295456
146.589859
140.099930
156.256851
133.283218
148.670959
144.694046
150.814682
141.601105
177.389771
144.167343
136.217270
155.174194
171.958664
158.492477
132.009216
138.460571
146.165344
27.630646
31.472923
144.710434
134.053467
120.246017
132.284744
125.368500
157.125031
126.128319
127.417091
147.862991
160.684174
135.565811
-168.213120
164.124451
152.046783
137.158051
145.468048
158.051163
139.391174
120.225311
138.517410
153.682861
141.043915
136.175995
150.275269
129.144104
133.337830
126.607399
156.328461
165.528320
161.229935
152.729691
138.971512
173.607773
132.795502
157.614578
118.576874
104.034111
112.054680
149.897247
136.092300
164.884644
169.250870
117.852097
143.338852
120.676979
147.686798
160.189636
157.205688
144.997208
167.743774
150.189331
146.371323
178.449966
143.691483
140.010941
150.357590
149.062195
146.711761
117.058701
153.379028
136.808578
159.466705
124.143738
145.565277
142.857025
144.383499
165.231369
144.057419
164.972458
-168.583298
176.284897
145.091125
146.086014
134.552795
149.817703
147.812561
150.221130
174.732605
148.781448
152.777725
141.534973
118.201881
165.394531
127.750092
-10.093328
3.332194
-5.481513
1.938459
-18.082312
-31.773558
4.739005
161.947357
160.690674
8.369217
-4.376988
9.475855
-0.817810
-20.763531
-0.514723
-40.373184
162.654984
151.788055
149.631897
126.258224
178.594986
146.475372
128.279755
151.137848
136.670532
152.899414
151.324783
152.862518
128.130127
148.082413
115.166191
147.617096
-9.443460
-30.583639
-20.441757
-45.384521
6.229259
1.616647
14.132420
25.037786
-40.277035
162.887894
162.902039
-36.585339
1.742037
-33.739880
-30.297194
21.871710
10.904737
9.967801
14.598627
-38.341022
-38.417080
-8.940372
13.696559
167.183258
174.340942
156.574844
158.765854
-33.702766
-46.041710
154.032883
110.315926
109.506363
144.048386
130.149323
155.183044
176.100250
153.616898
173.864334
-6.407288
17.995363
-25.546669
-38.872910
5.712579
17.611761
-33.276955
155.752548
167.475327
144.864365
152.653595
150.427429
118.343185
155.322845
127.894287
120.368744
147.687271
133.088715
151.921616
143.846756
144.600998
169.225662
157.057831
137.034363
21.878639
135.628937
130.669098
135.344574
149.361374
165.541351
161.140213
129.004486
171.335205
163.658783
138.905685
133.272659
125.603088
152.406616
146.212296
170.056229
132.547211
153.014801
-37.731972
9.725626
133.640488
142.705399
-38.193386
-25.452269
158.355392
125.128761
135.203674
125.299416
156.652740
159.249542
147.575073
153.502243
124.879280
132.095169
27.938646
109.192238
163.686264
127.122261
152.964249
5.334138
5.992568
10.549097
-37.830154
8.778947
175.152435
170.789154
141.537827
137.760345
127.244408
129.165970
19.899809
-37.159893
153.229874
128.924942
144.198944
143.738647
119.554039
121.507652
135.812515
131.879364
142.606659
154.101044
142.886841
147.192291
-23.490225
143.374222
159.164688
39.180885
-39.640282
7.520109
145.077850
122.116539
162.634232
155.814774
152.155151
149.944412
145.070908
147.814087
137.843475
172.467957
150.891632
149.104324
111.810158
152.615234
147.234055
129.077179
159.789429
145.535690
161.249634
143.444641
138.909683
124.578384
136.101013
153.467758
141.362534
156.949646
145.107819
166.261795
130.084091
146.199951
149.310211
140.237320
146.406357
134.449783
147.207581
137.347778
139.830978
43.068836
-150.881744
143.068726
172.367645
156.382263
161.721664
142.484116
-7.838469
-2.782982
-12.465508
-54.628410
12.830905
-47.728664
-36.611298
-19.885788
-5.183003
154.813309
157.916733
144.029678
179.769287
158.524384
148.435059
168.649384
144.840073
162.623810
124.516800
148.351486
141.805435
-16.897182
15.831964
146.758820
150.713028
149.399612
-13.694654
161.890533
147.686188
134.631699
158.595993
149.792847
142.854630
143.049423
161.333191
138.502670
173.512604
144.896332
159.820297
133.156631
138.609085
129.046051
153.674637
-154.122253
-156.030304
171.773285
162.164795
-136.300598
73.146378
-168.918076
-137.982819
154.750015
153.470078
152.547073
163.266846
152.894516
149.789749
171.066330
143.260895
158.924911
137.429199
141.082657
160.327209
141.116302
124.963821
25.961674
26.460960
31.862131
-151.849457
-143.996658
-154.843628
-172.372589
5.758507
45.397034
-169.159760
40.320377
-149.481079
-154.451981
1.138836
-167.385559
178.643600
163.829681
131.793335
180.000000
-40.098984
5.642467
-38.677296
6.545744
-44.929470
-38.935963
-5.270278
-22.762394
60.520088
-22.567623
22.741058
16.094362
6.025776
7.650911
-33.325806
19.975782
2.076788
1.009300
-23.315762
137.441696
106.114006
155.141617
124.467743
142.722610
160.012421
126.426247
159.690231
152.531250
144.778152
149.314178
142.041748
145.598740
147.733612
149.518600
164.403809
108.700241
147.315872
-40.640881
-44.090546
3.486386
-31.367870
134.899063
143.828125
118.290207
151.955353
153.182678
127.242104
122.363846
136.238266
140.064102
156.210297
168.156631
146.398560
171.203094
-17.211353
-37.644119
15.677170
31.930098
22.044205
-26.590889
-5.210151
-34.468754
-38.682652
-9.542665
-22.081593
30.638382
-3.850766
21.279240
-39.834240
-49.429626
52.905487
133.843964
147.476013
142.984116
126.867371
-178.247421
-170.306900
78.545753
-126.967636
-153.534683
45.653595
163.410660
20.816055
15.018832
30.135555
149.191681
153.906250
150.733658
160.406570
142.118744
155.741669
149.437424
148.142654
172.518692
148.121460
138.711945
109.274277
127.000092
145.169830
125.955597
153.793091
141.849609
163.586395
176.348572
148.805969
156.793777
115.561111
28.186029
169.487549
154.877686
154.477020
134.672409
162.779846
136.028091
151.265717
-9.969517
-21.448509
18.991913
4.108181
146.833923
144.710342
162.251678
153.385147
150.125397
163.215729
168.655823
130.097885
148.195724
156.427185
117.888496
154.984039
124.438377
135.164352
137.373932
115.882637
150.375519
152.359604
161.014053
116.359192
154.301392
173.299423
153.437515
146.070770
156.807755
143.525848
152.632095
132.370834
125.165817
145.147079
132.994781
154.329346
144.874268
169.002670
137.229691
-169.340469
176.302750
123.438820
159.140549
160.223709
145.708466
121.779945
159.286743
-22.397888
28.868179
152.815292
152.283478
134.204788
120.306015
137.654831
-7.755270
-44.493000
-33.788319
29.406149
22.784723
-9.192528
-4.818735
-43.066269
149.442261
121.780220
156.950989
153.883377
150.562775
159.394867
148.527740
109.695114
140.568192
-147.964828
29.886164
65.724327
14.897412
18.052769
16.249022
31.610683
77.242256
66.882965
18.029224
-170.348724
176.575027
-177.520447
-165.109207
57.067883
72.072861
39.853310
172.919556
-147.050323
-170.055069
-148.401245
-171.388199
-160.832016
-157.182251
-172.017990
160.217651
162.049805
153.983109
151.833145
144.187912
148.077881
142.823059
147.654999
139.855759
163.317566
139.491669
138.503586
149.309860
122.881599
158.652222
134.379944
134.357117
147.329651
112.477341
23.071213
136.290131
139.693207
149.124176
130.042755
138.244766
153.197159
127.649178
145.500732
143.452393
128.715515
141.706863
154.439011
174.549774
168.743378
136.880585
136.786621
146.308929
117.951340
151.656937
-179.062027
136.505722
109.545273
150.627304
164.300308
144.855118
148.874542
145.391739
135.093124
159.583939
159.445160
-13.343813
155.630829
167.691132
149.386551
151.976639
142.395172
145.411957
161.392609
140.290192
5.110136
28.591965
-10.930126
143.573868
171.194122
-12.112287
-9.598802
-1.954245
13.787661
5.357891
-23.928694
-12.047943
1.504022
8.263913
16.510395
125.845749
-48.563423
-18.538200
-14.523143
-13.733578
-25.488447
10.393547
8.059733
20.784851
33.531929
1.137116
-38.214722
141.640930
162.670944
138.557022
141.744171
145.106094
148.546631
141.100388
162.946396
99.482719
139.188095
143.575653
146.316086
128.217636
130.466385
139.285065
123.672340
144.472870
152.173416
145.691284
147.319107
99.782730
137.728455
5.456322
123.855721
156.694397
149.607010
163.585114
113.660072
137.637527
157.641205
147.346878
101.160751
144.777756
133.162643
144.542786
144.358170
138.905838
133.463287
117.589798
168.381790
-52.837666
14.389531
17.653566
136.581406
123.936928
136.083923
123.840034
15.273991
145.603104
156.305954
165.849915
150.739044
148.321106
170.407379
134.700424
146.259399
148.823349
160.229340
154.849243
126.373352
144.685684
145.038177
134.630081
136.948044
179.289185
145.942200
172.094238
162.758667
143.919006
148.471542
150.126511
130.830231
149.928543
154.782104
154.162064
158.938187
118.901344
131.377884
151.038300
135.826782
93.951355
141.500336
8.219362
8.498307
47.003841
125.662346
150.242584
131.716827
132.322128
139.273453
143.871399
149.327591
163.988098
144.916931
138.960571
159.393524
128.333542
150.044144
149.022308
147.260071
116.246483
154.702942
140.512207
144.833038
164.583679
59.757603
141.976013
149.386337
130.876617
144.215469
134.423874
142.208679
137.565018
153.591904
122.688057
138.462357
145.328476
154.654526
176.357437
144.976471
146.837067
160.404633
147.775116
-176.547241
140.697372
21.950651
-0.517377
134.691986
125.937424
149.704590
141.890732
158.211212
19.361399
19.642584
-25.702358
-43.865852
-5.680202
-29.465807
-9.975295
-43.027672
-17.323137
-26.004633
34.994411
136.555359
154.026794
159.852753
142.947449
151.609421
140.786758
128.646667
156.290848
33.924294
166.994431
-5.811092
-53.537758
27.640484
4.318379
18.483501
21.964935
-41.556465
27.894800
-46.950275
-0.557780
136.271545
149.173813
164.758026
140.436142
164.447586
179.955750
144.572372
154.182312
167.814484
146.715942
152.709579
142.162430
155.287674
142.733810
144.423447
130.623947
130.203644
160.224106
168.948837
137.336517
156.825378
153.612335
159.665207
145.432144
153.175812
151.501740
151.359512
147.871246
146.468277
152.649445
144.103882
155.839508
-139.270142
177.830643
-178.525131
140.652740
159.086426
144.285507
166.509491
168.471039
141.662643
121.147690
136.156052
151.484100
165.985580
148.104614
140.375366
158.257034
135.598541
-177.986740
156.232300
157.770035
167.132996
150.664734
132.796371
138.194504
159.936035
135.726486
124.925026
145.150726
133.773758
171.002121
155.346512
127.790359
147.370880
148.873627
145.015594
5.364470
36.808899
14.857242
169.058655
132.329926
144.281326
140.953018
134.593262
93.395958
137.894455
33.952530
-48.291508
-35.515160
-44.462353
-41.812866
-41.245781
32.231922
8.723549
5.387470
-15.375133
21.970102
-19.695934
-12.026753
-8.941844
151.240631
124.565323
161.966965
124.512100
147.960571
150.996216
135.481995
150.451691
131.282913
141.462860
136.197876
150.810486
156.247925
144.493210
164.768768
28.055004
167.801971
125.797256
149.961639
161.477997
149.018677
161.581940
139.780853
149.903946
140.266403
159.451279
136.799652
140.980713
146.069489
149.581161
158.888947
110.368179
-6.276761
-45.724045
25.380527
-24.098303
4.046898
-9.731689
-14.852927
-27.821827
13.823053
109.368973
157.207626
124.407272
153.723694
-179.377548
166.021820
141.001297
133.480255
174.537674
158.042816
144.114716
163.040863
141.930161
150.850266
138.536224
140.341125
137.244781
155.470413
148.838104
141.274750
140.531326
151.875626
153.849091
143.801544
123.836105
143.149948
128.096069
141.832489
165.201950
-56.882362
128.659683
125.622566
141.715210
149.796783
164.530487
131.165253
144.381561
139.831100
139.624069
115.304382
153.272644
-176.231155
163.662109
146.337540
159.087234
-14.257148
-40.958141
20.875002
-2.469420
21.077295
114.288994
146.843109
132.487122
159.067017
139.257141
133.713593
154.454590
120.192932
153.520523
-23.436008
-16.346241
-5.662127
165.898590
143.746979
114.335320
136.113953
124.672531
136.544861
148.343338
138.232773
147.938690
144.708664
135.714554
153.868683
-156.111542
173.120453
152.675018
165.001205
127.997108
115.581589
168.866531
170.410294
147.575882
132.777710
164.714478
152.021530
162.134689
153.654724
161.106094
121.940483
167.621490
133.169724
147.694412
134.183395
140.940262
133.819183
135.749695
148.120850
165.006546
155.575058
130.729370
121.141731
107.208214
130.940521
160.366867
141.273651
133.984360
139.106766
137.615509
141.141586
128.781067
123.511917
149.285645
136.841461
160.295593
163.223022
130.897064
167.365112
12.652311
-36.063530
7.581235
5.555414
-15.677575
14.327007
23.697935
-56.042793
-11.340657
-4.057482
5.164901
-35.528915
128.780334
3.300018
26.641756
158.085220
111.268623
-30.544424
159.312103
138.951660
151.428375
156.553726
162.287582
141.101318
116.590530
159.893372
146.744537
148.314285
119.734055
126.064903
130.191849
120.326126
137.955139
-13.606281
27.502457
-12.055729
-18.689541
8.158439
13.091592
144.256912
118.460075
132.973175
163.223404
14.584027
-175.054489
-156.044342
-152.596725
-169.627151
-161.341049
178.699432
-173.121902
146.570312
140.162201
-135.117798
-162.095245
82.324814
-158.813644
109.967773
156.742950
133.860413
113.970688
138.084808
134.817093
151.434479
115.250870
150.372543
17.363590
27.095039
-45.413635
3.592977
157.596436
160.292328
152.771378
-2.284391
124.830795
157.427887
144.243958
170.895905
139.239304
151.883392
149.428894
168.480804
-44.690922
-11.918974
6.774508
144.376205
133.838181
163.685928
146.163895
130.055679
122.211418
151.466202
141.299805
170.414490
141.506409
25.820152
9.272880
-39.519161
13.091229
139.549561
132.050201
-166.884415
164.286392
156.280380
138.696457
-171.104034
25.294933
20.896822
145.330215
154.252747
155.234818
152.015488
174.116760
169.221115
139.316635
122.332344
113.435104
159.365158
116.553566
127.737259
101.221359
148.037018
150.496445
158.199036
148.342056
146.013779
149.127090
137.269257
160.630676
124.802490
141.306900
131.507401
138.501526
134.526627
138.524216
150.872070
126.415771
142.100159
125.844368
130.510544
161.127930
158.226196
127.074448
162.589279
139.754761
135.162613
158.724716
153.110825
128.363800
138.850082
129.742004
132.445679
150.611557
160.667969
156.898636
155.972244
150.220200
163.398026
140.560318
125.471687
159.871643
76.713562
-159.873932
157.584961
-156.852982
-117.962112
11.806755
160.745712
140.027313
140.764816
160.185471
140.871094
136.627197
152.162186
126.526184
151.812393
130.366776
146.631973
145.844864
156.056641
142.402451
139.424118
135.539062
156.162704
142.971390
117.881996
135.093536
120.001022
156.710922
162.657501
165.965836
128.507629
169.949554
153.309769
146.814667
148.315262
-15.653253
17.454859
4.949339
-50.798992
11.707973
4.828563
6.861384
-16.521482
-18.925533
1.417617
25.277143
12.720221
-16.334894
-6.972995
-37.816460
-18.286924
-12.851143
-45.898849
166.779968
144.457977
139.650238
136.608856
147.433823
152.701218
148.712051
141.229691
145.740631
169.102859
145.244934
135.814377
112.343384
144.417969
-86.367210
-24.192892
-44.065090
-22.078720
-35.321114
2.542913
-8.080289
147.620468
147.071503
139.958664
141.434357
146.911865
144.212097
163.156677
134.466156
159.253052
143.763275
32.241962
142.938721
-174.358185
-156.659866
37.376820
157.373734
148.836838
102.903625
145.494904
169.993042
137.393341
112.507652
128.082809
137.948380
139.340393
127.729668
149.880219
113.527328
131.820587
146.947525
156.787567
161.128906
132.511734
17.767052
150.725586
126.811989
153.797821
161.311920
135.081223
138.767746
140.325531
164.053894
163.105835
145.769012
169.325272
109.562080
122.991493
144.709900
136.805542
143.773697
138.826385
146.064148
131.228500
147.714355
145.121338
150.402023
151.278275
-2.515595
0.154505
14.861810
-20.279840
140.291916
175.397919
141.033310
-10.959589
-47.808861
6.762598
0.906118
-38.756638
138.403305
-155.786270
-162.902222
141.331299
142.633392
147.701767
154.240112
-39.579777
45.960289
29.802990
-42.883266
-16.203041
-20.620605
1.580039
-22.923319
10.130615
-19.725075
-3.927451
22.697952
-15.306238
-8.145216
-19.750265
-4.695776
41.516953
-17.285641
-17.796741
-45.126694
-11.983227
4.756334
134.758728
155.844193
140.085556
147.243790
140.174057
141.217819
147.452087
161.529648
125.949074
144.429794
166.329590
136.006485
157.469452
178.940552
110.046333
159.588165
159.421631
112.528236
133.555634
132.953445
158.101639
146.191772
-15.414678
-46.287327
-13.733116
10.084399
-32.675713
-3.751498
-6.154502
-23.501333
52.076359
142.951508
125.998337
130.012436
161.291260
166.915375
151.803909
149.734848
136.329636
163.098907
149.004974
144.405792
129.629456
161.960312
134.121307
139.872467
144.926773
145.608017
148.958267
169.846100
156.331772
127.286057
113.870148
129.815231
122.792587
16.196775
-23.482185
140.630478
133.743073
140.654907
158.640274
121.965149
135.180344
153.894379
151.378738
159.687195
147.163666
124.350311
148.429886
127.558464
153.721436
151.000565
161.696121
152.936752
122.769279
153.762115
162.196655
138.860504
161.461685
138.498016
138.565216
132.937790
154.039551
106.886940
152.977112
144.383820
149.355316
153.235565
134.023438
159.527756
-95.296715
8.554440
-11.677742
10.498762
-43.777771
-12.303280
150.892258
117.814461
151.295181
156.817657
160.951126
-28.016621
-12.168633
-16.623661
-25.404627
-47.136616
-1.673510
2.136342
2.548372
5.264177
87.263947
-71.769707
127.138611
154.612076
131.237473
170.325073
140.402924
141.709717
166.463882
111.879303
135.881165
146.571747
149.067062
162.321350
116.717491
33.214176
124.156441
146.718597
150.956604
150.338730
135.725388
141.000320
140.906464
133.629837
146.710342
157.315231
-13.003369
156.330734
148.637253
155.665817
160.496262
115.738914
144.439880
170.263077
132.844894
140.425751
141.707062
147.494095
-27.960783
-40.753223
10.466138
-5.474107
171.515839
135.234375
157.315048
151.659134
153.500626
122.097244
119.873772
138.174377
141.059402
111.759239
146.348404
137.956879
145.788269
148.410187
174.928452
139.026627
119.155235
142.546112
121.521492
159.055527
130.060776
176.772247
135.864365
136.736145
153.926895
174.247589
146.166855
143.156876
140.564453
135.146805
138.020111
144.012939
156.166672
124.266052
158.666962
165.392059
143.729294
129.563766
158.099457
141.017639
146.314667
137.497253
97.512337
151.098434
147.395844
146.985748
152.642090
153.075684
150.185562
129.131958
147.411530
121.803673
160.031830
140.404388
157.397568
152.086716
157.952423
160.911621
147.816330
176.502106
147.867554
146.653885
169.190414
126.554779
134.164459
129.204407
159.931885
149.670288
162.889572
121.928612
147.741348
144.294571
-157.061157
143.804550
168.736862
139.524261
175.563004
137.985046
145.737625
-177.458237
134.275452
119.989120
165.769135
-1.895788
-1.067162
-31.902153
-8.816593
3.028214
135.699142
142.829590
147.785904
151.147736
7.040660
-4.018392
0.408304
-43.320812
-38.580986
128.932465
171.268204
136.290695
144.369995
142.584351
160.291306
146.729782
149.116104
141.934433
156.334000
153.372681
131.310974
117.603294
127.733231
138.209641
162.773468
161.437408
155.716736
150.794617
159.353470
139.558441
111.725662
159.496246
-176.155838
130.265503
172.005783
-9.443377
31.494150
-46.090855
139.418869
130.139938
134.187195
155.411774
155.344223
103.727623
-175.629898
141.129578
141.418579
157.263245
129.104126
150.591385
142.646408
149.413223
146.379868
165.491531
149.151840
12.111196
-10.591951
-12.188820
8.796092
-14.834437
146.427536
155.566315
151.029251
161.634094
125.278366
122.972878
153.930222
-179.064117
172.759705
146.062439
121.371414
134.324371
145.079559
142.243866
134.841339
105.705772
-48.471786
-21.335470
12.035274
-34.151772
152.176163
135.904144
-160.002609
9.989657
97.285149
149.848480
123.323975
140.704910
159.051224
160.523224
144.710495
146.406296
157.925323
137.794449
155.500000
164.465302
168.925369
157.682617
-81.157967
2.448885
-44.262878
18.733049
10.176044
-14.778577
-3.518752
8.824499
-12.143919
-3.880855
-40.304707
-40.727692
-7.481651
-43.673210
-37.978207
8.273624
23.173641
29.326956
-24.823118
1.878261
-23.643948
2.438312
145.279648
134.844696
123.815697
-41.971855
122.034492
155.660110
154.580643
146.111450
14.731633
-46.973053
136.051422
144.096512
124.063019
158.614548
-9.256970
-41.627022
-6.277323
139.628067
141.297745
138.236435
143.670486
161.567200
129.511520
144.274918
149.774429
141.064972
163.591721
144.499695
169.581940
117.044563
135.946518
13.756388
19.691301
19.261559
-13.169089
-41.770214
-7.047344
52.661114
-44.100784
9.247072
-18.123463
-19.854519
11.074977
129.438065
141.254181
146.477585
173.843887
165.190948
138.619934
161.045166
106.227592
135.938339
163.124588
128.562683
121.950562
139.423538
122.994873
135.881836
141.879913
118.812668
149.285828
115.953972
143.068634
140.402328
129.569473
158.340271
142.460587
132.848694
152.318466
129.775879
137.215378
138.628952
138.047104
119.112206
175.049103
162.317749
146.046494
132.454239
173.133804
-41.569088
-16.627958
13.587949
-19.216600
149.775665
142.949493
140.109085
131.007828
134.373123
-170.391998
158.780594
146.328415
136.781036
159.542953
145.257431
130.364044
171.334579
129.249847
153.475189
75.250702
-146.671310
68.883720
5.325830
-147.561569
74.715721
-140.330246
-150.936676
-147.243790
125.788612
152.866638
143.564651
146.347580
145.357758
129.372635
126.677925
0.941492
140.688126
141.206253
145.844818
135.552795
160.976181
145.775070
162.372070
149.702362
136.414581
142.451096
135.775223
118.937927
127.864044
139.539505
-33.645630
-3.619689
-17.926268
-26.038799
36.669365
143.214645
140.432800
127.029953
159.237808
147.938400
145.024506
132.139236
155.582108
137.636261
157.754089
168.861740
139.180099
145.040909
133.701050
-21.068016
29.802029
179.329727
157.717224
157.464478
153.682434
149.269272
137.400421
126.513596
133.419006
141.777527
147.759201
158.214645
147.878540
154.243240
137.638351
151.152740
156.415588
128.152298
151.208786
132.500504
122.406296
142.132599
162.607590
144.212692
170.936981
141.759293
158.029129
140.342773
140.741470
119.200195
135.977432
138.087860
138.967834
117.550552
156.625763
146.453506
161.552475
167.180664
124.367134
158.564529
133.418579
168.160828
135.944641
149.096863
151.130661
129.366211
117.960533
162.383484
152.324692
146.098969
116.878517
135.694260
157.373718
-14.210772
162.036469
150.462158
121.918816
132.682510
-8.865410
-11.096645
-38.085548
-43.423458
143.538010
147.566269
156.595245
158.194870
144.029083
148.223282
144.635071
20.007278
-9.315023
0.414959
-2.696314
5.756362
21.801334
-14.536198
-8.165222
-44.571835
144.251572
159.891724
158.392532
143.591049
134.339157
165.535507
156.893234
139.901642
-177.615906
136.672577
134.878464
123.961617
143.993881
152.641357
135.892746
132.936218
129.200775
149.480026
117.567810
168.061707
163.219040
-27.925013
-6.979659
-18.561377
-30.527901
0.118694
-36.114033
-16.206663
-13.038611
9.610448
169.295609
175.155991
120.903465
166.800720
152.025955
137.745514
173.363800
176.814560
18.012070
162.013031
13.008104
147.322388
144.157257
144.534805
167.221237
156.536133
140.517578
141.475296
143.665741
150.901352
17.043880
-32.337601
10.983043
-45.969273
-2.406802
146.629532
154.102249
164.044617
11.314525
15.813979
-25.261791
143.990768
148.241821
117.039642
167.287094
131.102753
142.101456
116.709198
141.045609
145.429214
131.329910
150.471542
148.786819
132.750488
134.287003
162.645065
144.950363
141.423569
162.893921
136.301895
157.064713
153.111649
150.539841
149.891968
163.436615
-41.815136
-8.381455
30.203068
9.034005
9.722553
-10.337041
-29.621269
151.174438
159.848389
143.405991
129.733063
145.980911
124.110046
137.977142
160.628098
154.573730
65.416557
149.983063
146.553497
161.441101
155.272034
156.565414
114.496918
164.207748
159.892715
177.701416
61.783321
28.666824
145.509003
155.583984
150.616074
155.517578
171.190018
141.662827
137.908752
112.421341
166.362976
157.319992
145.993423
155.719498
161.547729
148.309662
170.376419
143.205185
145.022125
129.326126
138.404526
143.869400
173.992630
16.316694
5.581458
17.425768
6.632558
14.235263
-38.450191
175.244308
160.060883
142.851562
158.930237
149.324722
146.572021
167.089691
138.028473
170.033310
143.255035
-13.444138
-14.921529
-7.224145
6.192579
2.341844
-41.129951
-46.493130
25.217155
6.347519
-24.323927
-22.160690
-31.048098
9.622264
45.603657
-7.115325
-0.903090
170.884964
127.778847
144.933411
111.559151
158.409164
144.787491
160.084045
144.471649
159.150604
154.592331
128.863541
174.266373
2.747730
-40.493656
-10.690507
6.171807
127.072151
144.445633
151.926788
141.811279
123.215431
124.138535
170.920532
140.774231
155.444656
134.810257
152.368484
158.883728
142.300262
114.447296
108.321449
138.299011
147.423691
145.787262
163.938950
162.320312
147.519409
150.711502
132.074600
147.285172
149.783813
147.476151
148.774643
146.407776
103.263496
150.217850
25.821236
-38.477016
31.412066
8.509854
-0.318367
-8.158319
-37.832935
127.693237
129.593597
141.411331
145.347305
148.421158
166.930969
145.338791
153.571381
147.093781
147.139633
157.391388
153.556763
156.027145
139.112946
169.266281
135.710617
167.465759
136.979919
146.817719
128.154343
105.939018
148.025543
152.236694
118.302849
124.632256
139.545883
142.172058
147.403564
145.133621
162.815567
113.513878
140.089828
159.187714
160.830231
135.527359
165.964554
145.879944
133.008804
138.240082
153.733353
171.782257
177.976761
111.687790
111.896851
148.049866
150.852158
155.125610
140.178452
148.210678
143.569824
162.548843
147.215256
175.159195
134.531998
153.203323
114.319275
124.365555
146.756805
10.518124
131.784195
126.187439
144.204895
133.559189
149.529160
140.778046
159.893036
156.039474
140.425552
135.526947
141.824875
118.154015
163.466507
164.559402
134.401794
151.983719
167.104858
149.927658
157.934586
157.766235
114.046478
145.786530
142.099991
-125.863289
-159.526260
177.438736
-137.813217
-163.816910
175.758255
163.692825
61.988274
29.411776
-158.002655
-23.211033
-21.399666
15.281600
-0.964692
-34.563305
-41.063007
-36.977116
-11.852000
146.217834
159.176636
118.721359
144.341141
124.376251
112.645935
-41.856823
36.620518
-3.535350
27.529266
-31.521479
147.065582
165.791000
125.118134
128.464783
136.460403
126.004868
134.318420
127.647339
153.420868
159.035477
141.423935
108.917252
155.190964
161.359528
129.611221
150.140884
147.208496
130.353607
149.895142
154.174240
151.210358
140.941086
147.751953
165.652664
151.693970
145.372314
133.645386
133.663345
151.058060
112.792152
141.930557
147.447662
155.697571
-149.484451
138.169006
142.825073
132.832458
120.003441
154.485153
4.035122
-1.592130
-20.822254
-3.457287
12.751637
127.510674
161.772232
152.419052
145.873260
148.433975
164.290100
170.544678
143.667130
171.660751
130.720627
152.500122
134.911316
158.673752
134.660156
28.636370
143.383102
145.573013
130.649200
130.259506
173.276886
146.510529
145.339676
133.669312
144.429337
108.802345
151.308014
14.680864
26.634817
-43.043709
11.573689
9.807323
120.963898
146.879852
140.318192
139.234573
116.747131
149.908463
130.552582
129.755081
139.057358
142.999557
143.490234
179.201553
153.896912
149.286514
163.859467
173.663574
158.139313
138.453415
166.008682
151.216537
156.291214
118.525452
142.454376
153.562393
162.673981
175.129166
165.434799
144.623611
108.938698
141.154495
142.250748
130.940536
146.879120
146.829132
136.157990
142.815170
145.671555
156.938263
131.045303
137.191635
148.552032
118.855446
145.023361
133.627396
142.511337
120.758377
169.662399
135.243835
172.137039
104.443222
134.092377
140.712692
-37.172535
-42.512539
136.842880
162.302505
137.887695
150.590012
131.111099
142.498474
160.301941
124.055984
150.480515
130.149292
-146.403885
-171.324097
49.726097
33.009876
40.028873
68.294907
148.753021
152.452301
158.985153
119.660538
147.569290
132.125961
166.146057
130.792892
6.732078
-20.754898
173.435104
131.806870
134.414612
152.118958
100.683640
145.905548
156.326431
142.291016
135.853973
122.574364
144.634674
139.270386
148.318558
141.366623
157.440811
126.594978
154.474762
141.352951
-37.506767
124.498390
130.206345
113.061348
149.116989
135.084793
128.582596
140.673538
-19.317436
29.718718
23.007093
-22.732761
-8.039661
-26.712269
-63.700943
153.818085
139.614471
111.279579
157.544861
124.191872
158.009933
163.224503
157.917297
163.163879
128.964691
-43.494251
-30.985865
-5.968542
73.715935
143.908279
153.438278
159.867035
147.435226
139.368576
162.634186
-44.313805
-26.464617
-14.723775
12.898608
157.553040
149.456207
130.780304
135.321213
136.574448
144.143631
134.525101
117.046982
152.507751
132.892365
145.789963
149.625671
152.779907
148.997955
150.495621
131.104736
158.299225
152.489822
137.843796
144.857956
-29.648962
144.361404
125.859810
128.153259
142.792877
151.878311
140.972427
146.106750
-52.635269
19.627768
-20.359188
14.339355
33.445847
140.831757
143.211716
161.092056
136.340225
141.747040
155.799622
131.553665
143.088440
146.937790
159.432098
-175.182678
171.535858
119.485710
158.665588
143.894073
-3.880300
9.937391
14.018367
143.879578
135.392151
99.435646
11.550106
14.009722
-45.439308
-14.932190
-22.597708
-45.065010
-1.709720
133.343338
130.264160
146.731491
133.137894
124.675888
114.150948
150.382004
150.741562
147.382431
169.251846
141.283981
144.296051
149.962845
144.058258
155.137924
130.620407
136.611938
121.514442
143.186554
128.809540
174.909637
136.421768
164.008163
128.862747
131.244385
144.060593
147.566513
7.061803
-41.367210
17.259542
176.907486
151.249664
138.876282
136.459320
151.742813
126.368851
135.951309
157.232315
151.159424
-179.934387
159.356644
128.162018
142.685974
143.225922
164.509781
148.007050
160.351639
148.216049
118.022285
153.637924
137.055832
145.429398
107.533287
124.984543
90.190666
-177.430054
-23.886322
18.552082
-47.562904
-41.281902
0.048457
8.438895
151.712006
143.292145
140.882278
-44.682079
-30.173937
1.909264
-25.740374
7.516637
163.076416
154.607040
164.695374
171.995178
178.655045
173.572021
122.795128
136.067886
132.357422
149.509415
150.777939
142.110687
140.760437
138.784027
142.591476
143.558350
130.770767
147.747299
145.755661
135.696976
142.799988
143.067184
165.862183
141.042694
150.744797
132.746582
156.991562
109.072762
161.746750
160.912445
157.493973
-1.513361
-42.845528
-41.363205
-37.120937
-29.743610
14.635208
-36.520302
140.075806
112.311592
-31.945810
128.116013
152.225708
119.306175
126.844421
133.559326
115.979065
133.226715
164.481949
131.720795
151.665451
151.711395
148.918579
128.987610
156.646255
145.439880
145.514984
137.014236
143.873688
-166.240997
126.578934
126.502502
144.824890
164.390823
130.131699
137.038406
141.698883
170.500259
137.927856
162.272705
132.762802
142.000336
-20.136875
2.124399
16.987431
10.553965
-1.642824
-40.691704
136.988541
152.794769
150.229889
166.910202
157.276276
-44.372398
15.946912
-3.860873
-42.488129
7.580511
-34.355568
-40.521702
136.769531
142.714813
121.105118
138.855026
164.714096
142.570602
131.871780
152.557220
142.444870
151.573669
138.256622
169.070648
164.252899
149.700699
151.752213
132.141312
125.725784
150.177292
129.615234
145.577332
155.608719
119.711243
121.759262
78.264359
158.909042
154.531296
131.635208
156.779999
157.891281
150.397507
-19.108690
-1.277175
-1.971594
-15.360699
8.701861
7.322872
-3.393903
2.998460
-47.439301
2.091999
-42.669807
162.731125
140.792068
174.758499
127.179382
154.883560
146.231781
-175.955505
163.269379
174.783646
133.612305
145.696518
123.438782
153.419098
151.841324
157.640945
156.175720
147.215576
134.628433
150.134735
1.521099
20.285692
-12.162151
-27.873945
-8.500665
-19.156496
-14.658371
5.817969
177.884827
164.231705
149.871033
142.874557
143.463028
173.380783
151.141266
25.734209
14.923877
13.314646
1.922339
-50.134590
-23.490139
19.418901
18.293552
0.586508
-13.014672
-46.657841
139.841827
153.216431
150.261093
142.055435
120.181244
137.721725
164.459579
151.701218
144.515686
169.847214
117.395554
150.358810
130.876984
141.354263
133.976929
147.353516
169.511154
145.922318
159.005096
153.534210
156.247726
157.303268
159.913483
146.274841
70.367310
144.196548
140.782120
158.857040
-7.611255
-3.559250
-49.100681
-22.630285
134.504944
148.995789
132.878052
163.474319
137.622238
106.567574
116.744865
152.045395
9.885209
-44.026295
159.366257
133.588898
157.729980
119.013649
143.176926
158.085144
138.472763
152.538361
146.806931
137.422089
167.254684
129.852615
155.139893
116.464005
125.461472
150.171585
132.632919
143.288742
167.106354
149.372162
143.849548
145.866516
144.531616
146.600250
138.832047
132.701111
-7.795382
-34.985500
96.591850
127.145576
38.481842
-43.417870
-13.001898
-9.054623
-40.826359
-8.479290
21.458004
178.390625
166.571243
139.179993
124.716621
156.290970
154.078995
153.874619
165.641785
16.134327
18.006128
-38.660995
-18.150822
-1.357394
-45.829544
-35.127602
-46.528862
-42.287430
22.136307
-1.165165
-3.379334
5.214361
-8.157380
-17.841394
6.991958
-21.615885
137.771652
142.616333
124.803680
157.050751
138.987976
-0.473540
-38.106369
151.029358
152.553879
135.511307
127.947098
-179.735321
141.495560
17.232912
148.273651
152.182220
149.556976
146.771255
123.664749
140.786560
146.336136
-50.057415
-16.325893
-24.975555
147.465652
127.304733
-13.341238
-3.876311
-46.309177
17.145710
40.457161
-40.464268
7.883315
-49.983898
4.419294
127.752098
155.292084
151.926544
151.890457
-177.876968
163.804474
127.496101
-50.744419
159.681458
177.177612
157.360199
141.470947
146.658646
118.108322
116.176224
161.335175
135.084641
138.432800
2.758466
0.584168
9.613577
19.425770
-15.865516
-38.763233
1.241750
-21.360050
11.529689
14.615243
145.280472
156.204758
174.448395
159.619812
135.233826
127.016701
-47.687191
143.131042
160.134384
146.193573
134.600296
175.498795
129.344757
157.965607
154.786255
164.333008
144.402374
121.708961
-22.431189
146.640930
139.249893
135.788681
160.963348
127.767982
166.046036
154.739761
129.920197
133.981003
146.450745
148.727921
153.030319
150.765503
145.734802
148.281082
130.973450
151.460770
116.940987
-9.305377
14.620062
-19.084986
10.014982
4.127870
-19.765478
165.906326
152.689575
145.862900
145.739670
141.999344
128.343109
144.859726
129.051834
120.473999
157.095490
-18.098589
135.458572
114.818192
158.574631
154.301117
164.565491
126.408875
151.943878
149.461487
164.738892
71.030678
-124.431038
-149.064514
121.049110
-133.292984
-145.533508
-153.554550
-123.589478
-146.074265
119.345749
-145.737915
-167.692062
-145.008743
122.981102
172.834335
99.571930
153.623962
148.121475
150.445480
170.700180
130.076202
144.088272
149.252274
-12.610317
8.748934
14.229498
3.717416
121.332115
138.576584
103.411957
143.142899
132.572632
-37.010647
-36.673283
126.552467
124.054070
170.128738
142.703766
136.878616
121.595665
162.407013
110.228493
148.318787
152.851715
150.697647
138.096359
166.110428
117.641708
148.687714
146.976440
160.235580
147.720215
165.268158
136.050446
131.210831
144.709564
144.891861
149.656433
173.971970
133.509476
144.702789
147.922714
-179.934387
128.231354
140.079529
151.236771
134.603577
155.469940
160.412140
163.239197
137.510818
-14.353495
-20.932047
31.435757
-2.217614
-23.412529
-11.268478
-42.085629
-24.047489
-20.114305
20.598902
0.646193
-1.098070
-34.402042
-22.786346
-36.234573
1.499069
25.384830
176.435638
141.364380
130.321991
161.567657
119.160263
162.301025
131.275757
162.101685
-179.142471
-146.826324
139.369812
130.471420
138.165939
130.914948
142.479874
130.740784
145.286118
151.107697
117.348297
171.484955
152.859512
144.996368
161.090897
144.187347
133.921722
108.063683
153.902206
137.793579
164.436829
6.477535
-46.501534
-24.105068
127.390724
146.114151
166.130310
148.850174
144.945435
145.865463
137.853119
138.909821
146.143631
136.091141
138.889191
129.723175
134.801392
164.088715
138.379974
147.819000
145.963654
136.034103
164.276749
124.801102
123.633400
163.975586
142.017685
170.397217
140.223450
153.325943
159.251984
119.836510
133.957016
20.287724
9.020968
-35.244957
12.615040
-24.932913
-47.907215
28.356916
3.611132
154.291275
122.889908
141.567642
132.522430
128.778076
149.294128
148.867859
144.460678
169.251068
158.783539
139.668564
149.723389
109.428749
136.699203
131.222885
5.549166
0.983375
9.316247
-11.051521
7.066552
-23.941431
144.366287
113.829239
143.082291
138.774765
119.492088
111.287209
144.320114
153.769577
147.055801
151.397202
132.929733
133.906677
151.927994
129.039062
146.312912
51.217636
155.753128
118.815193
147.637451
-40.036701
-27.389618
157.159637
139.110840
108.546074
157.946274
138.706497
151.822815
140.944717
126.940094
132.818512
152.127533
42.864941
35.711250
69.131538
168.448807
140.706238
158.131577
123.091774
153.598297
-3.940791
3.400012
12.535640
-24.548958
140.020874
178.650986
143.337219
159.707870
152.276627
142.739929
130.117844
-1.710864
8.758965
-21.065859
-5.921523
-42.103676
-11.961595
11.426270
-31.239464
-54.551914
27.338070
-18.606329
7.551773
12.969221
-25.597952
-23.118637
-39.783192
81.772331
14.002102
-37.593624
-15.375583
141.012634
134.151291
150.844070
143.387726
122.663033
144.556030
158.329803
170.386612
136.423981
125.991959
144.767197
148.660736
136.496002
126.069687
-169.920959
147.262711
136.149841
161.018341
147.202942
142.689072
143.088501
145.845795
131.877655
119.792946
139.330856
152.880554
127.426270
131.887909
144.766815
150.024124
150.598785
144.872040
144.185394
154.999283
10.296328
2.978087
-27.352039
-12.934985
135.237930
159.834854
141.066620
144.658890
146.952271
141.774506
148.745728
156.048996
146.731262
168.426743
152.675461
160.720718
149.205612
150.557724
138.518845
122.425041
141.280243
153.477097
164.672058
120.863770
151.812363
125.827271
157.141876
160.167892
119.518631
151.121292
146.713654
155.272736
160.689545
140.953796
150.377884
143.001648
162.741928
113.554611
124.344765
159.762390
130.351562
146.692123
151.259827
167.301758
139.797897
148.522949
150.056000
144.865814
145.687424
17.995520
132.385178
145.656540
159.780273
146.228714
-25.931631
44.935585
143.709686
146.462830
131.724823
123.501083
143.849152
156.762512
154.458527
158.778351
141.498917
113.688469
148.967026
128.809372
-168.640167
147.762009
150.572281
140.234619
167.776718
151.646667
125.493576
139.990326
163.268372
157.882599
142.446335
171.816925
170.722580
147.922394
136.787964
157.752884
137.441208
147.261688
141.992020
178.425659
151.563538
162.641983
133.330307
149.311615
132.529297
148.488968
140.760406
117.708740
143.680878
149.427856
151.940018
148.897263
127.370003
169.129974
128.521530
132.684052
137.658249
154.825211
149.664520
-173.551712
151.970764
141.169128
143.651459
148.858459
32.111454
159.057205
12.338649
116.112183
178.085297
-144.733414
-157.282440
19.825026
154.791077
-25.120483
6.459043
19.522350
125.480774
8.297299
140.075348
165.193222
148.300156
134.735397
150.616379
159.151917
143.498123
129.811584
134.167664
128.580215
138.689468
161.943680
151.306732
154.503403
150.238449
139.854568
145.488831
174.291702
149.374176
146.646332
138.960266
152.599594
120.789757
130.935272
171.956573
156.859787
133.272736
134.366211
148.880310
-16.974874
15.437402
-0.742831
-2.195261
3.854630
-1.484508
-41.337490
1.895581
127.038025
142.624100
141.121109
157.121033
123.704613
148.968307
146.003174
154.725494
153.151672
149.127808
153.408585
124.695206
127.174416
22.807737
7.715079
-39.007381
6.301202
7.543713
-9.229544
-37.710770
151.091141
164.955276
132.900284
161.234222
92.733444
0.988536
141.591522
146.673523
153.927460
-18.032446
-22.977619
50.852264
-19.379244
-1.993803
142.642273
142.039474
134.610809
157.927277
127.514572
127.156944
148.683121
-48.089283
-38.019566
-38.218533
-43.912498
4.029002
141.103851
150.614090
136.919220
148.504654
18.136566
-14.718855
-6.064399
-46.750923
-2.337913
-5.890258
-75.690170
-20.337156
-43.066906
-27.626684
-10.564716
-44.672661
154.371948
144.086853
143.788727
143.365219
138.034485
151.042542
128.394943
132.830887
147.853973
-37.043072
-17.388245
-29.399960
3.095665
29.874098
155.370392
148.093704
131.808304
141.341568
145.091843
139.473785
156.980438
162.163300
146.721573
-3.484027
151.905457
-171.577332
123.509895
117.691315
109.159752
134.350311
139.999329
153.106445
159.585526
144.604492
142.593842
145.402405
160.023407
156.824600
121.364464
151.905045
132.140961
153.621994
132.550949
114.580406
149.677658
150.846451
139.959930
153.136200
166.022842
164.703140
140.602753
130.586960
127.945854
164.834122
157.755997
149.326202
149.307312
152.039322
140.378937
166.607361
131.382980
141.028397
136.973434
152.235123
119.634529
147.722549
137.263184
127.130356
161.298889
149.683487
135.026489
150.175903
123.027504
178.131241
130.240509
139.265350
139.116318
164.045273
142.140579
144.487335
147.127716
145.194031
133.486511
146.553940
167.990768
130.930878
143.705948
157.015411
117.811493
137.214066
143.495926
-43.555840
5.670982
-41.005981
-12.044098
-59.634296
-21.426046
-0.698015
-47.916359
-5.997113
-40.309475
-47.903202
-9.791391
-1.914177
12.623341
1.247097
-27.199047
16.843449
-44.555977
3.689341
-26.608088
117.928276
168.505905
146.625595
152.004517
150.117905
142.359528
122.256638
126.449661
121.145088
152.924423
158.181076
139.711929
144.859528
117.875099
110.243973
-2.710072
15.114542
-4.541052
11.400557
143.894394
128.410767
152.021637
-21.814939
-17.490824
-47.827206
28.687435
20.755949
-6.566681
9.979572
-43.830891
-19.086260
-3.280560
-38.459282
4.321371
-2.051186
20.171904
-1.845466
0.338620
-5.264810
-37.741852
-18.499866
-5.829614
-0.692103
-37.757607
-35.039181
142.843979
143.993988
123.473801
130.800583
141.044189
24.682478
170.797974
146.891190
158.302460
143.774521
17.733940
103.513161
-146.016708
147.365601
109.302925
169.376801
155.699326
150.218246
144.567490
130.802231
149.892212
146.405197
169.894714
123.750725
155.080978
155.327545
124.110703
110.037979
150.744232
135.081161
124.045952
168.045746
144.694550
114.289085
159.650803
140.906281
161.121185
164.584000
143.505630
138.060043
156.578415
152.909744
160.829834
139.156677
143.663254
152.926346
137.237976
153.969940
146.908112
173.432892
135.091675
131.938812
133.288025
-157.495682
133.280777
117.448036
141.073044
-3.803850
168.354385
132.349716
-150.197067
-160.502319
100.541389
97.511101
71.835777
27.551434
72.990562
6.182376
-8.466588
-14.984688
-39.019478
149.983459
134.450027
148.550491
99.113777
134.261841
142.501205
129.530579
137.233231
149.416595
146.566620
121.704323
157.211411
154.047958
137.169739
152.872421
143.239883
136.120010
143.973343
144.914261
171.769623
147.570206
122.807533
120.555878
135.662445
147.868103
146.743744
171.458496
-179.635757
159.676697
33.178955
-26.213282
81.845604
44.678368
164.812988
-175.727112
24.853994
172.999100
113.823204
120.175217
137.252472
153.166946
148.962677
139.202988
146.751251
138.163589
170.637878
134.127258
-177.701080
134.052948
153.086517
149.063675
147.916611
163.588486
154.998444
147.636383
140.814667
170.970078
160.156204
136.507065
19.285574
-41.480267
-10.743288
5.308619
-43.223488
126.612511
131.368805
-52.398537
-15.691534
-150.853210
10.619580
149.558273
-143.223755
49.155548
169.810547
162.526398
18.051434
151.643906
-135.258255
79.955490
45.332081
-156.800293
178.321106
-174.014816
24.421059
10.655619
37.180016
33.563759
67.940117
146.756134
165.788193
149.095963
128.015503
132.565933
149.252319
120.513107
3.825103
154.654037
133.979019
155.238052
146.556702
149.776917
172.153793
157.805084
152.926025
139.423447
145.640366
153.019272
147.135956
139.231018
161.838547
147.986862
142.872086
174.229477
-40.097519
-36.046658
7.508043
123.668709
151.195496
147.458740
144.088959
162.508514
126.937256
133.931274
132.581757
173.329758
153.519257
146.739197
138.789871
128.270691
159.110382
147.782257
129.903091
124.966583
174.483597
135.524124
131.736008
-5.167101
139.582443
136.823059
6.192072
-7.885381
-33.024029
18.876827
-13.644873
-41.152882
8.414426
141.066833
166.694534
169.541687
150.464386
150.408371
119.964821
176.527100
139.831375
139.765656
115.367340
146.707077
152.252594
157.808411
155.213287
143.717484
156.380356
104.629120
158.439255
147.837082
151.507202
148.338776
155.505096
161.616425
146.121460
141.449768
145.920761
146.379913
124.968742
112.504189
150.720520
20.849024
-14.636464
33.189865
-159.421661
-159.150528
-141.527634
-137.240570
-151.358017
-31.154684
30.395037
124.556374
108.272362
153.856750
156.334015
146.455505
134.755341
108.198143
146.920944
140.229706
154.878830
145.705429
133.868378
131.123779
128.375107
153.412125
174.493530
149.898514
141.880951
129.174835
162.333420
151.819107
152.517548
-47.536430
153.736343
140.350876
122.920151
138.495163
148.213181
149.744049
148.480896
136.401627
165.363800
-175.910492
2.786496
11.496375
0.780845
118.702888
134.489288
155.232407
140.412033
110.124870
130.153397
149.881104
153.359787
157.026917
120.810043
153.633759
140.403824
162.422089
167.826050
150.091980
151.327576
134.081757
122.264572
160.141174
161.906677
140.784561
112.227058
143.743317
132.260971
132.462662
119.102715
164.619308
169.727509
137.108826
131.424850
145.848389
131.743423
137.917404
153.453079
156.627777
154.267654
151.491531
158.296448
141.675415
-137.307053
55.510876
119.082130
142.926193
166.148148
145.746689
144.290695
151.309860
154.593567
141.650665
137.900589
154.364044
137.055191
150.305328
68.438454
-175.478348
-164.823944
179.147278
-156.553528
174.377625
128.056763
139.957123
125.398903
146.010391
173.418457
143.202316
143.648056
132.565887
23.159882
123.362526
148.864365
108.586067
165.183411
167.825623
119.781128
134.230835
159.147598
170.340378
160.880035
157.625961
144.411072
149.788422
145.137009
136.289230
121.288170
142.105347
146.002823
154.338928
146.479538
132.127914
169.464340
109.200027
136.087051
142.023804
141.922363
29.126575
149.292526
127.296539
158.860214
158.201538
153.118271
165.273575
137.703690
157.061508
127.346809
136.963486
128.214172
151.149979
141.422668
169.474228
140.274277
1.460855
25.454962
-38.764942
131.812241
156.971817
138.603149
128.333694
140.987686
127.100166
145.568298
132.952042
153.189606
168.509781
140.365433
114.230103
155.984024
143.440323
132.011307
112.261185
131.654892
140.575867
167.151001
149.031784
130.732727
157.837326
163.716476
147.296402
148.132263
156.450653
-22.180901
-6.479412
-1.128826
174.952820
142.432251
153.301666
115.293777
136.648743
142.761993
150.235306
141.870071
-174.965530
151.351822
143.947281
141.092667
149.033737
134.812363
145.754639
125.039200
148.779663
125.840446
161.795547
142.545105
147.586044
161.244995
147.280746
125.256889
141.115494
139.074844
164.563065
124.421738
149.749680
144.845139
123.971001
124.448112
139.697433
132.185654
134.462845
143.503342
121.850403
136.719894
167.895020
126.473076
-22.264931
-15.887263
-41.094341
-1.536460
-44.954811
5.048883
138.781860
162.916382
133.049408
157.728867
139.142700
144.517685
145.029907
178.381653
158.065140
158.543411
-28.270851
146.467545
129.593719
142.612122
158.310928
156.686829
163.314163
163.181671
141.303177
156.905365
129.978500
131.169128
160.788055
148.874512
128.287125
161.401657
121.196785
149.888763
136.180115
145.120361
165.025284
143.154175
135.442978
4.103889
-33.868210
-13.039972
164.545883
144.103302
158.903885
154.272675
22.462286
158.883118
137.128067
138.840057
149.978271
135.282654
158.119308
157.114563
140.138672
142.743591
149.293869
101.774498
124.398300
119.153694
149.997498
149.050858
-168.652466
152.365402
150.318451
156.244766
148.596741
143.073181
127.411476
145.700989
146.873322
107.780731
133.966751
128.741653
161.260620
155.948837
136.154465
152.510437
170.446274
141.102112
137.231110
152.824631
149.979233
140.927444
135.471954
155.617966
166.866623
155.658997
138.087341
156.748306
138.354828
130.871521
164.806305
125.511055
148.015793
141.234818
148.306564
136.813141
103.289207
126.926422
150.910583
136.643173
147.551697
176.188538
141.853821
143.434143
6.303380
16.192648
-46.136974
-6.888772
30.645794
-40.922073
3.412198
11.086101
-1.479226
7.893119
-52.105556
154.370377
173.032089
146.656693
144.782593
142.772705
154.609711
155.164383
150.332748
-119.285645
28.606148
-143.630569
176.503906
-179.305069
-177.059402
172.411942
-146.705902
-176.322556
101.497841
-166.509201
-160.751572
-164.067032
29.474781
53.495766
35.673523
50.560658
71.784912
14.631232
27.068665
0.628696
-144.140717
-177.265686
-168.186478
-157.813782
11.746617
-147.506210
149.778305
40.655525
7.629051
112.797539
17.388153
21.927536
25.093561
170.852890
124.099884
132.117264
168.237717
178.341751
168.508270
133.135544
129.300552
147.383652
146.424026
131.274506
130.598816
164.648788
125.312874
155.987213
144.807251
145.692810
150.980896
130.050400
144.167343
-35.902431
-38.496387
12.669825
-40.367134
-38.768887
-86.880653
13.787316
-16.593027
11.665436
3.498103
12.499226
-15.681202
9.838111
-14.598031
-28.150681
16.347626
-49.797043
-59.476097
-7.768495
-26.480721
-37.869473
-39.238110
-18.128336
6.274074
157.110428
134.407211
134.469757
148.674118
135.675446
142.511520
142.044434
169.417267
135.248520
151.716599
145.241867
171.233231
123.668724
136.737946
168.601685
171.854935
121.706482
156.630325
131.290558
144.013412
148.413864
143.758316
173.281815
134.634628
143.909195
111.405060
115.263298
131.188354
119.466843
152.151382
140.367752
160.611267
117.197601
140.027786
130.921524
157.820496
161.496246
131.660278
138.285645
147.236389
165.879715
161.179626
158.078171
170.596649
-18.270636
19.923613
-7.760355
155.757782
176.584061
147.397278
152.164658
163.212982
144.804977
165.255188
0.074019
14.379344
-38.228870
11.140160
146.697845
158.752228
138.944092
151.659241
133.586853
147.099243
129.203629
135.854675
148.624985
166.118790
150.360138
120.665558
125.041588
141.382278
128.425690
145.916534
149.717575
154.487503
136.050781
155.679733
167.565475
165.300461
172.654984
140.657593
156.102753
142.040436
156.540421
120.023026
149.119171
140.349182
145.969330
141.264801
128.295349
137.372879
113.889961
149.937225
143.415054
165.222733
143.594742
154.111450
147.292557
134.408203
123.897156
153.999100
150.891144
146.692886
168.110611
139.432983
115.289268
154.758896
117.768013
146.209290
162.764771
137.413834
165.937180
130.548157
139.694595
137.002823
138.326782
128.062317
155.807022
163.448227
166.812164
149.766968
133.577148
127.140656
151.079865
171.759628
137.260925
129.219025
128.159729
125.479828
132.526398
113.561455
132.567902
142.991638
144.892487
162.690384
144.685089
129.300278
139.504807
148.165543
179.539429
144.389297
83.214943
20.819967
28.527588
121.070068
133.767319
175.275772
-25.217358
-8.004152
3.668211
-50.941086
19.507690
-6.772510
-35.448429
-30.837120
-177.845123
135.780365
149.003540
139.609451
165.705841
117.762100
128.527191
134.895676
135.678665
130.228012
145.173157
109.196014
162.369354
153.360229
163.135315
106.458389
147.467117
139.851074
141.696198
140.390900
166.804947
140.929657
126.154106
157.790573
155.335587
156.371246
155.084030
152.133011
135.116623
114.311409
149.613205
137.060120
160.404205
151.285019
171.776596
8.211356
-49.423290
20.868013
-31.772427
2.751219
133.400894
120.447044
146.659607
143.234131
-175.869949
162.061874
155.509308
162.973923
142.607269
157.624847
142.777405
139.740433
153.740128
137.029678
150.203583
128.726181
-39.660976
7.139492
32.774063
-44.356880
128.356735
172.517212
152.634140
146.869095
137.243378
147.217728
119.739838
141.434036
149.544113
135.904526
166.920990
143.428635
137.916016
131.444199
145.897095
143.977966
145.728470
115.111252
125.957619
173.171783
152.975754
112.376221
170.220306
126.105568
165.002151
136.376099
162.915451
154.000854
120.523132
144.214050
151.297424
155.351440
169.261932
139.312881
146.583786
26.146648
-33.481949
7.608780
6.221637
-44.722553
-23.436644
-45.331264
-10.695089
-3.444862
4.640427
14.711434
33.177986
-9.404123
-53.784794
159.676910
158.851852
146.183640
158.922470
158.289200
-44.834717
163.053375
-176.353897
158.400055
142.651962
136.832962
133.368073
135.728683
135.643127
108.599342
130.465881
-150.695343
178.569733
-172.046326
161.311813
111.354439
161.307404
140.246338
-3.505316
6.106920
21.890247
-1.106591
-7.022079
15.475843
16.915512
-43.739330
-1.505062
-42.552963
-43.679882
8.190551
10.820054
10.022127
20.967369
-7.619296
-9.657830
168.550629
157.050735
138.116852
142.593613
95.117638
134.433640
129.039444
165.724319
161.629471
165.903336
130.465637
149.553131
143.848770
135.943695
131.245575
141.639542
133.920639
157.382294
130.205276
142.548523
143.040497
147.249557
17.094723
-45.188343
-6.087629
-18.822208
22.780684
-18.744583
-22.133089
-0.704156
-8.911075
-43.272900
138.294220
120.554619
1.969210
3.978821
-8.847487
149.053345
141.428894
146.200668
149.802795
168.016739
121.393356
145.443787
116.572372
141.278870
140.035889
-34.040405
-41.743134
23.390173
-14.607581
-15.590630
4.617703
-9.876552
19.696360
39.975376
157.503113
134.219131
165.669266
136.466110
136.418350
162.857986
134.763153
132.899353
129.558807
155.833374
143.614883
129.211380
143.062210
159.766037
143.025223
141.386597
140.415955
148.533813
147.346359
155.813553
157.545013
153.228928
164.001633
161.110245
157.280930
142.784454
128.202545
151.265488
139.114395
132.630829
127.220749
159.858414
127.721977
170.202560
129.307968
160.232178
142.770111
128.614395
12.022836
136.013367
155.121948
148.316086
2.947628
-16.622169
-32.628788
15.822499
-50.895267
-32.589569
-41.893879
136.691132
5.164446
-2.537596
13.914863
153.817032
155.445602
141.969406
146.629715
143.950729
127.689720
144.374832
101.488518
129.248871
-175.519730
114.517059
144.709869
148.333527
151.038223
105.156364
141.887146
-21.823412
-50.343056
18.475895
26.413149
6.720152
27.146999
4.911950
-41.461605
-44.570370
118.999619
144.140991
136.547180
143.562515
142.347321
139.840027
157.898926
170.396255
-42.231323
161.966858
151.334717
128.629456
146.678116
-8.879625
-21.306486
-24.428425
22.304024
22.452246
-55.955074
71.305267
148.246170
143.337250
151.578201
153.104370
147.786484
132.289398
149.300034
-155.138641
-97.433136
-156.315186
-161.391800
-139.668045
-159.658997
-142.406418
-146.716766
109.097092
15.857369
59.753147
139.594879
166.956131
120.419235
130.446518
111.963860
162.344666
138.510056
112.258263
137.756653
127.219383
148.037369
150.571075
164.281860
155.954834
137.646408
128.670227
158.331589
142.777893
153.790070
123.156052
142.157593
11.963934
-34.162720
7.571004
-40.308090
-0.802107
-18.546824
68.629242
19.589931
138.431030
131.164658
173.984070
4.016637
-36.285976
8.643519
-12.285847
-51.279766
-12.327792
-16.664297
152.987137
156.641495
137.412064
168.201797
150.421509
173.496857
13.794609
-11.557199
-24.609518
140.058273
133.762329
140.577820
170.772842
62.486912
154.229568
-141.002792
-143.830368
177.940796
-171.709412
-154.296417
-118.309937
-160.651779
20.657347
18.597635
174.024033
-142.559311
94.196640
103.114815
163.887070
-140.939850
-176.005447
-173.443161
138.289062
130.408768
-173.601807
-170.121078
33.233562
11.918958
-144.067841
-159.316116
174.392929
150.806824
-149.648392
-151.114426
-146.016876
162.684265
118.047119
28.245230
127.024849
113.502342
128.862808
135.779037
-48.577366
8.575628
27.207674
5.821000
170.283920
145.354172
130.061295
162.360245
137.080856
161.327362
132.542358
126.622292
136.927292
122.104240
-10.261457
18.173830
-46.240150
161.492142
132.514481
126.383575
147.406631
150.735580
149.547501
-114.138756
-47.846535
19.854670
-21.532120
38.064842
36.332924
4.652400
-18.259947
5.654230
136.266342
157.385666
148.832336
114.403214
142.947571
120.086464
142.887283
152.898087
161.002411
146.931702
165.346786
149.116669
154.273819
-0.752255
-17.684496
17.245758
-23.135347
-32.716629
-34.882835
-32.837029
-41.351631
10.606526
0.930622
-8.335927
-16.833300
-39.944878
38.919342
138.117081
161.854218
29.429657
139.579712
142.832794
107.125801
168.582245
129.200882
142.936371
145.615356
139.963303
169.151016
148.079742
142.850403
149.065689
151.341125
7.235028
-5.663893
-7.624805
133.163376
146.635437
147.024094
158.618790
0.083929
148.517914
151.551163
134.813034
155.193680
152.432922
125.366379
174.121780
150.124908
112.878586
172.274612
131.972168
156.579895
132.793808
146.765457
149.589569
149.615280
133.251160
140.931946
140.876740
157.879913
117.099655
-42.513828
-17.386187
8.861598
-40.759178
-34.163677
4.316201
-8.281571
-32.944435
-23.145794
25.369394
133.633087
5.042632
-2.228268
-36.340942
7.194102
-17.217133
-51.817638
-9.101224
-36.620014
-0.749910
5.696499
2.153859
-10.029327
-8.457305
-15.961038
2.650331
171.367188
-176.024750
165.567963
141.996353
123.360435
141.208939
136.437332
160.137466
153.123627
177.873566
147.285950
168.790558
131.501572
156.607925
25.975533
-34.462368
17.206135
-15.125200
-4.204679
-6.231681
-19.864441
-16.202356
-33.621738
-16.119709
-13.173076
-39.390545
151.286301
124.488876
148.666245
143.830826
142.613953
152.618454
-145.486694
-170.625305
-149.051559
39.077808
-155.282059
-166.198441
44.335232
-117.909592
163.723724
-138.132965
-162.059219
34.442760
-151.326691
26.312918
149.627914
149.672729
157.786697
152.811951
158.102081
134.537582
111.618996
124.960297
169.719650
166.630066
143.615570
157.072220
122.419479
151.641495
172.454453
-70.036118
165.153519
168.434570
148.151337
147.570450
158.174713
161.473572
157.563644
160.549561
145.444305
157.300949
116.436401
162.966583
152.810379
148.320084
118.658722
174.751923
158.076370
156.665222
152.297363
23.452856
0.633347
-44.497379
-5.883832
30.432640
171.101334
153.327423
126.409035
19.949724
23.021042
126.256378
139.189545
158.465057
147.328354
108.941368
127.002823
156.022614
165.996246
155.386246
128.914810
166.551956
144.841721
167.477753
139.855240
139.867538
172.892441
139.730881
133.986786
134.300003
141.070755
155.198227
142.452087
129.253235
135.312561
149.409866
134.012543
138.607758
168.834320
79.983589
142.145020
141.559189
149.191483
39.589493
135.296402
157.994781
120.985596
124.941322
126.507080
136.809052
126.384613
-1.644967
-3.543592
0.833922
6.287870
15.381790
-17.296440
-44.575859
153.128998
-172.201553
-165.032104
-41.923161
-19.358381
137.068832
152.893372
163.835938
138.492203
135.083450
141.014755
132.669464
143.562241
146.213058
156.657776
132.272125
150.969986
147.404129
154.261169
145.592926
121.849861
158.377106
142.847931
132.925186
11.271432
-0.827089
23.795740
-91.895248
-9.527657
-45.931553
-1.846738
22.435564
-29.920448
7.472518
146.522308
137.839706
153.854111
132.051544
178.755249
155.237701
145.539124
154.827515
164.850586
124.010521
159.805237
143.637375
123.521057
156.116119
137.526917
128.315781
150.776840
172.161240
146.352646
122.652702
142.729477
137.891006
174.920807
145.557480
-43.060776
-91.534142
151.412109
155.432388
171.186157
126.549927
160.288528
132.125488
-35.821266
19.979210
-24.650368
144.195633
152.692917
129.036270
157.652039
151.640076
142.876068
140.746552
148.141922
152.263229
121.005020
161.825653
152.776169
158.333862
139.519394
137.374680
149.696533
155.528702
155.025787
135.392868
-40.561089
-5.558694
3.406513
58.833019
166.946747
144.567459
172.783646
130.354187
149.338089
177.857880
149.795990
152.581314
144.064911
140.321228
175.260773
150.000595
136.666443
140.913544
90.533432
-32.332787
153.462738
175.656479
157.042496
148.255112
160.922836
120.552544
138.065170
165.668304
156.567123
153.460022
143.887772
161.025314
157.539276
130.537292
157.683167
143.691132
139.378876
161.766037
145.030670
132.245987
127.101456
136.467972
26.163330
-20.185892
-15.154386
166.242157
135.422974
144.189240
169.202744
131.369934
130.562057
165.141754
166.387253
167.393250
143.958862
131.098572
137.797501
135.331177
149.641174
128.672974
11.850255
-2.070086
7.971663
151.010757
156.726440
166.959274
0.944190
-2.739597
-62.752701
8.597496
0.220287
21.187054
-18.223276
158.687805
-22.161253
-47.407356
-45.105453
-8.864214
24.221943
-6.663561
3.535627
-52.880386
20.401363
-49.325424
146.666367
156.590363
149.644775
144.295242
141.573868
174.703934
130.298767
141.697113
130.001068
129.732544
160.572128
138.969513
148.765305
141.653214
149.697449
64.020889
134.761353
105.823967
142.855652
109.065826
100.733238
148.738815
147.326782
134.641312
157.901169
147.940033
134.143341
166.502274
147.444580
148.945892
138.389359
146.682907
130.201004
162.076721
139.501572
136.620117
152.180466
170.557266
-177.388657
138.213776
149.244385
155.918289
159.451843
142.220230
146.363327
0.059347
-11.145708
-44.265087
-2.644565
-18.933722
-63.922337
141.979507
132.766891
148.299164
118.926262
124.875908
151.210434
150.867523
137.716858
156.654404
169.925156
133.733551
137.197754
134.261780
133.109573
142.948120
128.134674
131.328796
131.915192
142.674561
163.990860
178.872208
149.151505
137.056808
157.540298
145.259277
119.109230
122.895508
138.152725
150.167374
124.025139
137.322800
146.528061
148.899872
129.519470
160.478699
152.801453
155.209732
150.463562
157.184418
125.888290
152.315338
156.071396
133.266190
133.480240
126.812485
147.879929
134.233047
140.090942
132.236938
-25.824245
6.891477
-40.556217
-10.383585
23.436256
-55.995636
-25.325336
30.607189
-1.977244
-25.411743
-28.824739
-17.032576
-28.161335
4.656230
-15.137655
5.388015
-24.523170
145.627609
147.810562
137.713013
139.502670
158.473022
148.916916
11.790921
0.157017
-35.965481
5.154991
33.559872
8.368723
-42.199852
16.080942
133.119446
138.778610
161.834045
165.755524
153.980362
137.279709
139.559204
150.470871
157.167282
148.501862
165.871124
169.544434
133.671951
152.851135
116.601776
161.641968
137.638107
125.329155
135.532181
164.777481
147.629227
149.729568
146.099762
127.164482
139.025925
125.926170
138.613037
148.912369
157.939835
146.957230
146.662460
151.763474
167.955246
134.864319
149.349686
140.954849
125.895790
-177.602722
141.525116
161.969925
153.120499
138.972931
157.410156
136.898041
162.262268
134.585236
130.907700
122.471321
124.397438
148.692566
131.047333
147.236420
-53.903294
-137.252747
-146.257584
-169.056671
142.107681
130.681961
46.448067
157.538086
138.009903
157.176086
145.055344
136.064682
127.532028
161.863312
157.557159
126.216354
118.944839
164.735718
160.793930
157.605865
161.962173
143.452927
130.481049
150.586838
142.318542
153.096756
125.799690
130.798553
147.208923
159.958344
123.011261
136.810410
143.762848
160.673325
146.330231
-0.515103
-7.133059
-21.294216
-30.439726
155.578445
137.629593
153.977188
151.417084
121.114929
147.449371
152.262878
13.687166
2.406884
-42.512371
10.064270
22.741827
148.050705
136.788361
149.728882
148.311234
145.127853
158.695038
159.232574
138.227951
152.232285
136.807755
162.052994
146.531769
135.755386
147.511795
147.641144
141.769272
138.694107
139.733826
-158.229614
-141.725677
31.270683
-178.066177
50.663158
0.621811
19.251858
-23.357075
41.665680
-27.276432
-4.947953
6.655404
151.471466
141.058090
142.111115
117.301392
145.307098
136.255371
176.966415
27.938734
-42.599480
10.200738
151.568222
149.233658
130.335770
122.364418
145.928574
139.783859
127.378838
141.852631
177.823349
155.223526
123.285156
132.663162
128.707993
104.887695
154.607758
140.453583
137.139359
140.279114
161.701065
139.227020
137.559540
177.492188
62.670235
125.381950
-47.820435
154.222351
149.502426
119.598015
132.615967
132.941406
-26.523235
-9.357379
27.596666
-7.737484
-17.081102
-27.071022
19.901625
18.782295
121.644981
151.289505
165.585052
137.868317
-34.406830
18.877829
-46.931175
12.597530
135.471008
116.431786
142.556931
144.566330
165.977859
-25.600166
0.979787
-20.292814
-7.488468
-3.915466
-57.286274
-51.951176
19.513630
18.635401
-34.959145
-44.919415
56.226242
-27.206936
-33.866619
129.214798
161.168106
116.632553
138.096542
172.014938
135.469254
150.189285
153.824219
68.539566
126.874077
151.949097
158.978363
144.584442
163.109436
120.131058
122.557190
138.522156
152.903290
146.640579
136.971786
146.987808
131.267670
144.490448
158.827103
62.012630
-143.933029
-143.719589
-156.939407
-138.033600
-175.593491
22.719934
-143.539215
61.993076
13.699702
78.340256
149.355362
173.069717
24.467159
161.407806
140.325455
156.782425
120.442856
135.124802
-38.257160
24.205482
-9.353577
44.267025
-37.067879
11.622576
-38.655209
-9.222983
9.954435
114.585266
127.857254
150.075668
145.612228
132.397903
150.990585
125.989441
141.504730
1.283289
7.202332
25.728710
-35.419964
2.486875
-52.990444
-8.008835
-1.689918
-2.010908
10.921910
149.019638
129.381485
151.267365
135.454498
123.232780
-179.401917
170.988312
158.200943
142.402634
120.548569
13.647622
9.198661
-52.463837
-11.801847
132.499619
129.219589
136.322876
134.669540
153.453384
148.964081
151.689804
149.885376
144.953476
130.239410
117.458786
138.175949
143.527283
136.372360
151.814331
159.320755
133.835999
129.051224
147.392166
-16.085058
-3.222275
-43.208294
6.196124
0.784595
174.092087
144.790909
169.045105
-48.268898
133.893051
157.514359
138.118210
148.347061
147.317642
124.002815
128.694992
136.989777
174.172058
164.305710
124.452408
112.156425
6.794945
-30.744875
12.707263
-45.961067
19.789066
-29.790722
-29.351088
170.373917
149.215729
136.521439
138.165817
5.357122
143.095428
-161.030777
140.154907
156.214539
147.287384
159.529556
149.553238
140.294220
145.036469
152.051941
154.696777
148.685089
137.861603
139.125687
155.036484
145.149536
154.568024
138.248444
129.478058
156.087006
48.406063
27.740307
105.192909
145.190063
7.922039
-22.409061
-31.834362
10.573747
138.470734
149.999939
135.748169
142.430115
173.027985
113.367691
157.377380
121.468048
129.939316
130.500809
163.657227
153.288071
157.682526
166.496841
129.659454
161.934128
150.745316
149.481552
140.917572
143.009430
146.772812
147.749298
155.515442
140.488297
150.281250
-4.041959
-42.467674
161.217453
125.444710
148.564682
39.497787
-72.604057
5.242132
159.812042
148.242310
141.069321
-92.849380
153.684540
105.361305
123.494949
152.565598
130.128204
130.580017
-23.865103
-6.939807
174.035919
159.785599
149.730652
147.122238
134.663620
119.998604
115.169662
144.651535
136.519470
148.613861
130.054489
148.399597
159.646133
143.230637
135.708313
130.068741
149.065598
120.194550
142.565689
157.913162
155.427231
-39.769882
157.361862
149.168121
134.532623
138.405746
161.289444
129.421280
123.869095
146.397125
152.196747
147.533371
166.399948
168.952286
178.066376
-36.714378
-36.298302
-4.928672
112.969803
159.305511
148.548737
133.597565
146.361664
117.368446
140.564392
10.101995
-14.506231
163.403259
135.233414
150.692337
170.978333
133.896667
100.267029
144.401749
157.217880
132.665680
173.669205
153.648193
118.842087
146.734238
174.153122
158.800018
152.405807
122.906380
151.963440
134.693588
159.761490
141.240250
145.887878
147.015518
141.016663
148.148224
-61.946590
159.583923
161.978119
119.264374
-25.693232
-2.170425
62.942696
148.780426
1.597407
-19.105352
114.834473
124.505310
122.952469
126.308632
149.799698
130.792191
153.111069
142.478989
-45.808624
-16.535192
4.484497
-15.228930
9.297749
-33.834068
174.689041
171.920547
144.993973
136.207581
143.736084
137.049591
133.640854
147.621414
126.720261
175.402390
-27.972448
8.304585
-1.378850
6.614823
-22.406258
154.309326
148.222794
134.658600
146.376358
161.614227
168.340164
148.981445
131.487030
-33.756584
-11.140336
131.915833
150.057205
139.653870
-139.272461
140.960953
147.998901
134.572906
161.068832
144.245316
150.933411
140.028824
6.764193
-5.833210
-11.553090
137.554749
142.322403
141.810608
133.872711
134.538681
101.496681
131.260117
-162.623611
135.324051
123.459969
129.358154
139.173264
116.908813
-52.666771
-25.411568
19.809010
-31.554998
-53.727081
35.594002
-21.406864
141.206757
106.661537
130.232285
139.625076
174.640778
148.840149
141.553436
133.941895
139.364441
121.189163
118.614494
146.453735
138.361237
128.600861
7.768570
-27.693836
-48.275673
-12.616447
-46.186604
160.663177
169.424713
146.961807
154.282028
163.670898
133.985947
153.591522
155.657623
167.788727
140.135864
144.970825
142.476532
157.835129
162.129257
132.193207
146.916534
147.445389
15.963820
-1.959846
-27.992378
-13.521695
-14.080981
148.430679
157.568542
161.662872
149.925308
148.199402
145.911224
98.137840
172.389969
163.487808
179.719513
141.881958
171.852661
135.502945
150.687424
145.522446
145.139008
146.902588
152.881760
129.230286
151.967743
137.276031
142.225296
118.877022
115.294022
129.341324
-157.330292
128.547684
167.005783
130.227570
137.747253
174.500961
161.983658
139.763947
124.242531
127.464546
122.517990
165.653336
133.967468
162.694183
149.110489
150.479050
145.263687
157.012192
155.597900
141.575378
146.013916
152.301849
139.362457
117.756317
148.569016
153.443054
144.556870
153.190735
162.398331
155.654572
4.945418
171.769333
148.966080
151.872879
107.101097
142.326462
134.251343
149.397934
177.696152
140.332458
125.478561
139.594330
154.911713
149.763260
146.740372
142.509995
133.505920
114.555229
19.333628
-46.698158
124.684738
165.859818
113.988708
175.362640
149.802109
143.275040
154.837784
127.644386
150.754929
153.712067
-147.817810
-151.133499
169.283127
14.786394
37.016006
16.429363
25.845703
11.412576
51.386318
169.396271
-148.617493
64.493729
148.082825
-34.014881
-9.528874
138.606979
151.282227
151.816010
111.548561
122.433029
159.926971
153.438980
147.902054
133.190292
153.409821
139.828339
129.401062
116.233063
164.926636
130.502121
147.559158
154.257156
138.898697
172.880966
143.579773
135.125854
141.240219
136.584183
142.623550
155.846817
144.269836
149.531525
33.943604
15.882695
-0.495351
6.170695
16.515945
-3.166010
-5.089505
-38.434540
-34.330887
146.081360
36.062275
7.474908
-35.465576
-14.295605
-3.029248
3.057678
15.056017
-8.124630
156.170074
113.067436
179.120392
165.625656
133.924606
-151.962814
168.006775
139.410080
153.395081
163.377640
132.947983
163.176361
166.398666
146.084946
173.909653
118.130775
170.173553
148.934464
145.651093
-179.760971
124.897354
149.783279
134.325333
130.081909
142.879761
139.685455
160.967728
133.543900
119.877136
135.541138
124.312248
117.652977
138.375198
137.563766
139.772675
132.744736
149.826752
131.946671
156.909836
149.784744
136.522491
138.893066
131.714935
157.507843
114.205894
164.431442
167.535828
150.591232
135.361511
130.457336
168.195908
147.659317
145.564499
152.585129
152.393646
150.293900
155.812286
146.096115
-10.065052
-9.501398
31.746902
148.070496
148.438660
171.431412
136.983459
146.370392
124.928604
139.911636
147.401932
156.863998
154.197525
-16.165819
-13.075132
-13.332429
151.041107
138.471527
144.783569
144.031418
66.603340
149.023422
136.991058
145.484802
115.189034
136.399033
144.760956
14.499850
-37.371899
-10.215325
-38.285862
-43.452412
41.968086
11.928677
-1.805044
-12.974912
81.580338
149.913071
134.046356
25.895973
173.115997
145.337784
122.453178
135.680954
131.829163
142.391525
122.443138
169.047958
108.924957
113.830902
115.452225
151.651154
154.704178
155.980438
152.450607
170.262360
146.437317
161.090485
119.587479
170.278992
136.497742
136.021957
154.430893
137.217789
148.285141
173.633255
137.923584
135.317764
148.139648
141.386078
131.087845
127.109497
143.806107
163.809586
148.365570
139.776550
154.225723
145.616302
122.853844
148.959213
149.814911
-152.915833
150.911621
137.904419
148.615341
149.865570
155.946869
127.258385
154.370010
153.681503
140.041000
161.130539
156.347382
126.603996
133.249496
144.885498
131.792038
-41.924927
-9.282708
-8.105179
22.982256
-53.192368
-58.395927
-11.513942
-29.548569
24.464396
0.671439
150.522232
168.637970
129.026276
120.726158
159.886154
138.657364
150.702499
137.733932
144.702744
133.577148
159.708389
157.091888
157.756226
140.303696
136.583817
141.769852
146.771942
154.195160
126.164322
134.679291
156.443848
148.063019
164.131012
109.316689
160.976654
149.312866
7.147263
140.738007
153.496353
125.571640
156.376892
172.834259
152.312042
168.313873
155.770340
127.575607
139.175690
138.253708
153.912567
116.144234
158.048630
144.569382
142.219223
139.613693
138.947189
152.268158
147.916870
-18.447058
-14.606118
165.189484
152.625015
152.535492
155.949341
148.173569
139.273499
164.240829
144.281815
131.488892
112.338257
164.221893
139.694778
-165.357956
26.028215
31.894287
136.930420
146.145645
148.688477
2.354929
2.455510
4.663503
19.505203
142.977280
131.119980
167.613632
147.117844
143.733749
154.837784
172.294464
164.066391
122.968864
114.396561
140.350662
133.107559
141.305756
152.689041
148.205887
153.622391
143.740692
151.755188
151.996246
158.423508
0.222936
6.312829
-12.967715
-34.449265
-53.898548
-5.301417
-26.528526
-37.729771
-2.755200
22.853806
10.479046
6.315002
11.534267
17.751242
-16.554356
-3.199104
25.486044
-44.304482
-25.086836
-8.051057
-32.920296
-37.352276
147.315247
148.754990
147.659653
102.450417
137.852478
-179.781479
147.265244
139.118454
110.285820
130.396164
156.777206
-175.241180
14.535625
1.312837
-12.401299
17.014740
-29.754280
-16.993719
3.506322
-1.390298
-26.939093
-38.136944
-18.618547
160.076462
134.165726
142.750229
160.157913
145.869644
148.832718
148.382019
145.362534
159.069229
141.762711
140.610840
136.286148
163.877136
167.911301
133.782455
144.031387
145.093597
163.689880
157.353683
159.654312
144.855988
156.865005
155.368805
151.703461
168.803879
144.132248
141.091675
143.544937
150.527939
140.056808
142.579208
142.754120
155.211288
149.596924
-169.803497
147.574234
137.573441
146.181183
156.608887
142.118622
154.591553
124.086319
138.100250
136.457230
157.640121
150.387299
145.409637
162.256088
127.068214
165.393890
133.890778
128.517792
146.301941
142.707779
157.020569
149.451508
146.442657
142.055847
131.535202
124.933548
135.237534
128.157150
146.198196
10.514288
-8.259444
20.412756
-1.785093
-26.017397
38.954071
-37.295959
139.234085
134.073395
20.560205
-5.400294
-37.572212
-5.876798
21.863796
5.445681
11.504888
-48.824856
7.876565
21.603588
-29.060036
10.797691
6.975048
-36.305542
-33.729107
2.442563
12.970546
4.266821
-34.671570
-28.917612
-2.189011
124.258049
146.899094
147.352692
139.636795
133.788284
144.780029
145.087128
-29.006145
6.633327
1.056103
131.112320
165.916138
138.088242
-3.948932
7.289707
-27.803198
-0.141274
5.317398
-21.789984
148.946365
153.695251
150.244720
169.254257
123.005692
151.141205
119.370087
138.592789
-29.070755
10.664794
18.678326
-36.574665
10.785745
8.189257
10.974435
4.819629
3.781495
-9.408552
-9.632393
9.421247
24.083300
0.129722
161.480881
-0.102792
-51.127041
151.091690
159.889984
138.235916
143.526306
132.196548
154.901230
164.565125
135.164413
149.083054
156.166016
150.513214
140.406631
138.820999
164.492859
145.694977
155.258759
146.984268
150.668884
153.445251
9.551334
6.773783
-42.025032
7.415344
-25.362858
151.644745
112.064659
128.399399
148.792572
-21.797869
7.119900
-0.622440
-33.248363
55.676353
159.994095
141.868240
122.866760
143.438385
150.661728
170.676422
159.884872
130.875275
171.276077
144.437531
129.304596
156.042450
140.252792
13.665067
-156.897003
175.553085
-75.754311
15.990346
121.160065
128.691940
141.669174
177.019745
134.123749
138.808334
128.210068
149.537720
144.419601
162.447968
136.370819
125.240189
152.919220
150.411926
138.400864
125.918793
144.893661
171.460968
148.944153
154.855850
144.266342
150.170959
130.599228
160.304092
148.859085
139.991470
151.327301
145.929901
162.300812
140.007980
138.176788
149.193039
132.462189
150.993622
140.761185
148.761032
148.552048
143.785812
130.009399
126.838448
147.702942
149.415466
142.283264
163.952240
141.585983
134.927856
147.480774
47.403549
122.282700
146.211990
155.515961
152.388336
155.210831
136.671539
141.705032
12.351507
12.481004
41.535362
2.603914
-38.192471
-45.871002
16.317398
-24.089502
-28.920256
6.882990
-14.357352
35.887371
10.532389
11.869646
-9.616685
131.994293
149.000198
151.366669
147.624557
139.688614
144.530853
133.345688
150.513306
132.657318
148.734787
70.995422
-3.331077
11.960968
2.148309
74.656189
134.728195
159.647720
144.703018
154.465805
151.905869
157.638809
147.714371
144.819351
163.174545
141.322021
171.690887
122.070091
140.943039
149.445343
-15.456776
-41.878925
132.473618
132.039902
149.749847
27.291525
-139.916718
70.724876
-142.733337
-147.908646
-175.833252
86.112930
20.177755
13.849672
16.133158
-155.408295
-174.658371
-163.863510
-140.143311
62.326790
-162.311829
-171.720215
-156.661804
19.273710
10.977610
-165.198395
-175.233047
10.059266
15.620437
-144.458893
107.390358
137.283463
157.663208
141.332672
150.220428
-179.846756
155.664841
161.886810
111.263351
141.976898
121.502663
142.588593
160.288864
131.546234
128.391434
142.854233
175.117599
143.521072
24.623127
160.398468
134.811920
147.250793
130.168564
-8.555222
-6.305930
122.438934
9.538524
-19.513344
23.353981
-7.799308
13.521607
7.752663
164.408844
142.003906
146.130478
128.773804
17.471701
5.622355
-152.362244
24.831829
-6.144588
-8.752840
4.287427
-3.142363
-33.930775
8.288184
31.497913
157.293060
138.937286
146.318939
134.970016
152.288666
148.174820
129.405365
153.767227
141.016327
-171.653061
114.205231
144.770355
153.010513
178.692688
144.246262
149.130676
142.360764
145.690887
152.468994
133.953354
140.923630
137.200897
140.268463
151.318817
118.090729
140.429031
147.131363
151.289703
161.447525
145.738312
178.340225
154.630096
131.893234
151.574905
134.465591
148.496231
-4.602194
-43.413456
140.489655
142.893326
151.783463
138.627823
137.906265
144.053238
153.956207
165.858185
144.015594
161.497818
156.863434
158.061111
103.648842
145.866425
146.767456
143.902435
157.381989
150.160202
149.913330
150.710999
123.021698
125.541687
119.300285
153.160156
129.296021
157.104248
158.815094
37.087410
46.840408
78.714775
-2.439837
26.151114
36.925591
-23.456341
47.915691
13.166390
123.579918
163.456894
130.358017
142.156097
140.131622
136.708893
154.245789
124.009483
162.461533
124.052017
-28.529068
8.349484
0.966921
-28.366693
-4.356355
-46.103230
-47.735897
-0.303258
-19.603718
-38.541290
-43.405128
-1.413054
-7.865966
-8.153649
138.906586
161.534332
153.773422
162.076767
151.972397
150.078506
130.185791
149.751022
155.711044
168.376480
121.368233
141.409225
-34.019043
-14.735327
-37.065998
0.680988
171.430969
136.054337
139.687637
142.377136
167.747604
153.188644
150.303696
143.271515
147.903854
127.574570
142.081940
119.625511
91.802963
143.651825
121.809341
118.582855
168.269562
130.770889
151.610062
139.479187
132.497498
119.328545
158.393341
150.738312
153.156723
170.887787
142.005753
140.994064
142.046570
152.824799
155.904251
144.761459
140.236847
170.105240
158.599808
135.597504
158.867935
147.901352
156.235794
172.249527
132.600235
129.587631
129.009293
137.428802
132.907257
144.117508
135.444305
143.933594
-20.518789
-27.019382
25.161648
11.840672
-42.592083
156.321732
150.366898
-7.333207
31.565601
-22.763081
-41.274357
6.681431
7.868761
14.906760
57.478100
139.136047
161.047241
156.539917
144.264801
-18.005596
121.174568
152.025604
-17.770229
-12.244918
-24.752611
-20.761780
-25.240288
-7.044420
13.320457
-31.679806
6.819780
-25.373316
-33.923569
5.779265
111.366302
123.485855
142.901688
136.113815
116.628670
127.044998
152.295685
135.724548
10.867976
1.310301
160.380798
154.944092
142.437973
121.620308
160.684265
157.287506
154.227539
139.643723
155.786209
134.151550
150.499649
132.968979
167.906464
147.158569
153.291229
144.530869
169.294220
139.860840
166.756088
108.540581
134.930161
127.519363
146.912949
144.360870
110.159134
144.022705
130.366714
-7.648218
-10.353453
-1.985935
147.973862
143.202301
-147.947281
166.051971
104.936081
17.970896
153.868484
139.955582
145.350494
162.991287
142.996628
151.662491
118.017479
134.127029
161.681946
144.132004
117.005981
143.689789
145.824707
130.391281
158.002731
135.736130
154.797043
147.433090
130.611343
152.479507
135.498901
137.687805
156.251221
145.078217
173.098068
152.055573
132.194611
39.900810
138.519867
-153.491745
154.144287
145.925064
-150.027954
-132.833649
157.715027
139.859131
145.401855
123.420570
164.409897
107.342422
164.345428
144.996140
142.635742
119.503281
156.503967
149.300735
124.539680
159.591873
144.303467
147.688141
115.545837
153.520065
137.974030
-40.785854
-8.074188
178.514038
153.238892
151.510193
137.654205
20.327879
168.759491
-2.302823
-6.680227
155.965317
146.940781
141.660278
153.243637
119.744492
154.168823
119.416481
140.961319
172.613068
115.953026
114.261467
143.645538
135.992905
149.586975
154.331909
143.838058
149.763336
139.024780
161.698471
143.348618
113.584862
140.824585
128.111771
159.413376
135.594452
165.558151
146.393539
141.134583
150.619949
156.854706
169.443680
139.030426
130.754990
151.177521
124.454315
157.644958
164.081863
151.510132
136.336304
130.450043
-169.309906
-155.269241
142.420364
113.174408
55.394703
24.358644
68.161270
34.594234
8.867139
42.325893
26.570084
-141.106888
-39.962532
-9.079219
-12.257278
-47.620819
-40.638767
131.438736
141.128265
168.947845
123.627922
-36.829269
-44.792492
9.375069
20.616018
3.280501
25.311371
-39.749794
119.439240
138.948502
149.567276
176.910660
160.664566
135.795258
152.277893
149.477173
134.149689
127.876404
156.923294
130.161591
135.324600
127.063652
147.691544
138.397186
145.314758
138.844498
141.857483
116.090126
133.707443
153.085098
132.356842
147.630493
150.045944
143.046616
144.160339
163.348358
131.344025
150.355148
-15.099394
12.420972
-4.961042
-37.746391
-37.919163
7.323461
-1.418307
3.111309
-26.759888
147.742538
137.429245
142.682114
137.495697
167.055328
149.253403
144.332901
154.059616
147.757126
144.205017
-5.978026
38.500992
-15.838199
152.249191
149.284912
149.350571
138.218399
162.445831
155.377335
146.895523
150.368835
138.129196
153.232193
160.742676
156.656372
143.898895
134.516769
160.860229
150.816086
-15.870012
-29.780392
-35.385784
-43.670952
-26.985943
-2.557496
11.158685
24.502987
-18.314190
-14.979113
-8.119311
-2.517850
-42.588169
10.153345
163.820419
154.209656
145.788406
154.963852
130.713104
130.256989
143.803391
156.342804
133.750305
126.421272
160.556030
149.904755
167.354797
119.696953
148.341614
131.329178
135.753372
148.828262
147.289062
143.433426
148.619675
145.183655
153.524734
136.971710
169.417068
178.092773
166.294571
148.850098
144.098648
5.766397
-6.183423
-42.965557
6.014216
159.820404
134.519669
147.749634
140.872513
129.403946
112.849312
157.106552
157.361359
167.185684
147.667984
151.614532
145.797592
145.549362
156.525253
143.137527
161.162628
148.312637
140.061356
133.893326
136.986130
117.470314
140.962509
144.510330
123.852814
162.133362
139.729385
132.421829
127.991211
105.696472
154.472580
151.387604
155.131088
138.843292
152.805283
124.126549
147.377014
143.891937
140.341446
155.142838
-34.355003
4.792727
-68.661743
15.872810
-3.305708
-18.258442
-21.505939
23.680195
-18.561075
16.533607
132.828110
168.016434
156.134995
112.644974
135.804001
144.215881
115.072533
162.956558
157.180283
132.324387
112.892952
109.860283
137.286652
-175.902451
126.213882
149.085968
151.155212
165.808182
112.987709
167.461533
142.580963
155.331055
133.064316
176.300156
145.267822
149.488144
158.274872
132.541550
146.304337
143.464752
116.115242
144.756561
151.303864
140.567291
129.695801
107.813713
142.218369
153.281738
151.040115
149.088455
138.704330
142.034866
163.982651
126.101524
140.771027
158.551056
148.754028
165.021378
174.658142
148.040131
-175.379395
133.692780
149.505127
125.062614
153.257416
142.288696
150.880356
172.376419
145.971085
162.159622
135.406601
151.411011
150.655670
134.516998
146.185028
144.318283
131.981339
154.034821
144.359039
143.047424
119.392563
159.427826
138.101212
150.831543
158.305710
134.095856
142.685425
146.317459
143.730347
-39.028599
0.569926
-46.409084
-26.091230
36.235275
158.603790
149.132584
128.135483
163.118805
157.140228
125.708160
159.050476
155.023422
-173.187317
123.520233
174.644257
139.531158
139.536652
134.985519
152.298172
149.689987
164.088058
138.734924
139.051941
130.050613
150.205963
159.460403
143.727768
5.324137
132.281494
-44.929676
-13.917233
7.664315
156.478561
160.753693
137.476608
156.715530
-39.057804
-10.193794
-16.162949
8.934525
-38.009296
10.102715
132.205399
155.575027
159.844254
123.371735
177.596771
155.427719
151.812088
155.367874
160.244598
124.205399
151.643021
125.163445
133.165955
-26.870907
29.135838
-24.880260
-2.599776
-24.349052
145.650650
119.846565
138.695389
132.167633
146.915970
118.196541
152.915237
136.574951
122.269966
144.480453
151.876617
140.584106
172.629395
137.557175
158.176239
126.627670
144.787994
165.808807
14.043510
17.926102
-5.693126
3.548837
-4.743343
159.481339
141.043549
140.381058
135.421860
139.564438
156.697174
143.987946
168.330368
157.835297
144.487488
137.567871
155.118393
162.364716
137.201157
140.078400
118.644569
145.468491
156.073135
150.183853
160.524384
136.273758
154.659927
160.069138
148.285233
147.339569
172.207199
-14.353894
7.395790
-52.285698
149.437790
140.579376
123.117325
37.004974
-2.665649
10.299576
-51.070957
36.896992
7.166369
1.258655
128.372299
146.869492
158.506912
139.240204
145.106491
168.433594
145.501801
5.588967
-21.876081
-43.309677
147.116440
170.916458
137.083755
146.700241
175.804596
148.075226
160.686264
141.927170
131.815430
10.817179
155.440491
141.759415
139.632507
153.048309
134.449448
3.774913
-17.918444
38.668777
154.030624
132.904816
149.468369
151.726578
164.166855
145.809082
124.952225
130.509857
151.694031
135.634735
146.219162
118.467606
164.529434
-23.933853
-33.780727
-8.201834
-7.259068
-25.537354
160.955978
165.813797
128.587570
142.300262
173.401993
146.823029
144.112183
176.566177
144.710815
132.071152
146.659134
113.345482
136.387695
140.131668
138.103516
138.342590
167.059128
164.929932
156.723907
154.156113
135.469269
144.023056
148.718170
140.703308
4.243117
-26.132092
-11.587264
34.993553
144.618759
139.189133
143.484650
145.783493
160.403137
139.302414
131.895370
149.909775
145.937378
158.684311
146.882782
159.558411
129.389877
144.866364
139.067474
165.314987
175.661514
135.236588
149.078400
-178.019287
160.993088
139.810242
165.775162
136.702621
146.411789
124.838089
156.171249
156.996201
166.494354
170.712021
145.623917
154.772568
129.397934
153.852585
151.978851
175.112793
148.852631
165.226868
179.752121
151.966049
17.784447
20.004084
39.893627
73.483109
44.310772
-160.084396
53.380386
15.647455
30.844606
140.123428
124.233269
155.866776
161.206955
163.939560
174.019302
152.937469
134.051315
143.247116
143.724350
156.526505
130.852509
149.357590
138.677643
159.254181
168.375748
110.714851
156.625351
147.372162
-34.627357
156.478226
154.592850
140.641098
14.217420
-3.181616
-7.388968
3.437637
-25.373396
-30.697701
-19.272644
3.781857
21.187944
10.783628
-13.235137
-10.913616
15.724620
-16.368931
-40.338882
7.942627
-43.845406
8.791223
15.703475
13.550117
-21.620630
-4.920358
147.893921
148.784195
121.770378
161.469391
145.273376
136.184021
126.899132
139.031342
143.919968
148.215530
150.599930
-21.296642
19.527489
-37.901939
138.966202
146.135010
153.452179
144.443924
136.641006
127.856255
148.381439
165.153610
155.058304
112.187187
114.196526
131.229401
150.781494
172.488663
3.755462
152.173050
139.792465
167.472397
146.869461
153.057205
156.073135
157.536758
163.035950
130.115067
121.440773
150.727722
89.874702
128.710007
149.229294
127.183960
121.439270
150.284485
137.574875
167.743378
125.371254
123.694832
152.231949
156.709167
131.613113
144.744843
141.476822
139.833725
142.998123
158.962082
113.745193
123.593193
152.342590
137.370438
148.561981
151.717880
157.747620
155.045578
149.603912
153.583954
143.947815
155.983597
146.827179
137.089996
-34.783318
161.458313
136.795975
139.323227
142.143433
160.000153
165.180969
150.441330
126.529312
156.704071
9.779898
-40.935219
-20.205162
9.744974
142.894318
175.090118
172.718903
168.047821
150.553955
140.161987
141.546158
167.239471
133.589645
178.987198
141.116806
158.680237
167.983170
162.147217
120.815880
147.406754
138.378937
152.158539
148.061661
119.961067
134.850616
124.508415
129.871613
146.468567
119.052460
130.256531
167.555618
147.663391
125.180779
160.810959
135.499664
139.135941
156.630280
131.059113
-36.837006
-13.058305
143.256088
137.813126
139.746353
167.365845
137.453705
165.555237
150.098068
157.495758
155.643372
122.773300
129.873810
132.266312
141.616470
149.897919
142.009171
173.059738
110.645477
156.210632
158.885651
120.787582
152.001419
109.945190
152.531250
142.465851
135.126892
145.606293
155.224747
161.837662
138.986435
137.867798
145.267868
127.125084
142.574173
110.457680
159.763962
146.649338
130.530533
167.355515
-21.773096
-0.852716
-31.385405
146.182877
141.767502
138.457901
146.533066
131.944366
129.043594
145.026245
140.853302
148.753311
149.167191
150.708710
143.935593
165.470200
150.225800
130.197220
141.970886
144.072357
157.495514
170.443466
163.812729
159.043808
102.654762
167.923080
160.961014
157.122894
134.453735
159.170410
136.463531
142.342270
127.670174
138.174133
143.493134
152.342499
154.349716
18.762896
0.919623
142.178055
-52.146202
-40.613354
-42.612419
126.189484
149.124435
145.893982
124.728554
157.243576
174.467316
140.875626
128.731476
139.648422
143.186981
160.117935
164.429947
139.164307
159.120560
147.061066
167.833878
131.525146
129.264038
141.760590
130.464172
150.971222
148.769302
129.880707
120.725159
143.542099
150.763046
145.503357
179.770996
141.770065
146.550995
130.212753
139.351181
110.779259
153.238815
147.267532
138.596130
148.533096
137.639069
134.506546
141.913895
108.991692
178.264481
128.762466
156.189102
152.627167
175.866150
157.490189
122.774323
163.559738
156.826645
116.701645
130.289108
146.219391
134.728958
122.626694
147.515961
142.135529
145.129990
139.360519
143.676666
146.987671
177.063004
147.337051
116.641617
139.827927
139.078568
146.153336
155.063690
148.949677
7.950878
-43.608555
-9.817743
61.706062
-1.284661
18.048712
26.972700
13.177646
14.469347
147.100601
132.083496
147.159286
156.101486
149.293335
158.185043
126.601814
121.881874
135.889496
135.526245
134.782761
136.072052
142.523117
139.990860
166.898178
147.577927
152.076263
4.061968
-7.401890
-0.357727
14.862450
10.054220
-22.180565
-37.409454
-4.580522
-6.361682
154.289474
122.953613
147.577759
126.493156
158.923340
143.058456
137.875458
144.560944
161.903610
154.083176
162.956177
113.240211
141.725174
156.527649
113.735687
154.459869
134.747925
129.091644
110.304047
136.069977
124.488281
144.523438
139.242523
125.828224
137.001678
172.971832
148.364563
162.603531
154.541580
158.419586
143.969070
136.411774
154.550537
152.014191
165.435623
138.173660
163.875107
117.407394
145.369034
127.035049
135.437485
18.146557
-10.637781
138.457565
115.089584
120.451637
133.533707
126.204498
166.545746
154.854645
137.261139
149.142120
141.392441
152.986099
152.497070
121.716263
153.805389
135.280884
142.545654
179.031448
124.927063
142.184326
158.708984
140.517639
139.795746
135.993134
144.852097
147.928391
147.736969
173.937134
148.068375
160.896820
143.409058
156.884872
-179.770996
152.960114
124.268578
165.055786
148.272873
104.394943
134.907242
137.633011
115.309464
131.048721
111.834747
157.640915
131.068970
135.432556
134.711243
150.450104
159.855728
117.491074
159.188751
138.180023
173.494385
157.716522
136.966690
116.167908
111.784012
139.048584
126.634979
120.807655
150.202896
156.424896
119.386742
168.111679
126.055222
132.848053
151.482666
142.323074
101.908195
147.087601
146.958511
118.385994
-151.114014
15.022984
5.615868
22.687702
-52.849380
-20.158390
-41.678059
18.475668
-96.822914
132.244247
154.810730
157.408600
129.950241
174.384674
139.141678
163.930328
149.005096
136.358551
131.625961
145.389664
144.232819
153.830200
129.885178
140.255707
145.748962
149.332138
143.357590
153.732559
146.886490
147.907898
157.717072
156.315323
128.406174
132.109146
159.383423
125.110313
160.942551
154.933929
-11.918941
-37.350895
13.964650
6.757521
20.801426
5.252625
5.812104
-43.355762
150.395386
142.974075
168.639359
105.665215
165.166595
148.257309
146.923447
123.006126
154.803741
139.144363
163.712006
137.001450
126.325188
123.336723
152.402573
149.952316
149.856384
115.234138
137.332474
146.221344
136.788086
158.944183
148.045578
147.197952
3.527199
11.423426
-100.451096
-46.739521
-10.307194
15.415743
2.977627
-34.101940
38.118546
142.746490
148.882797
154.376175
135.893585
27.138758
-52.248566
-12.644997
-48.768078
154.655197
129.657562
129.438354
153.730408
167.236588
160.653687
159.613693
141.987885
9.967465
18.862688
-1.057954
-8.215491
24.287479
21.216621
-46.047684
-42.513737
-5.480154
150.216263
150.997116
123.332802
149.130478
131.957336
145.148773
178.645340
150.712433
166.048279
140.247223
171.955124
142.388901
157.319977
146.888519
165.132507
172.794235
161.716888
146.322891
156.245361
131.287796
144.614365
165.851578
155.525558
169.779922
157.589981
159.097076
144.190872
155.555603
144.076355
37.107662
10.400056
143.444763
164.677917
152.608353
158.840286
142.101593
154.773941
-171.699921
127.678329
155.328110
148.911774
127.820274
138.308533
148.422714
138.141464
178.814178
50.530025
175.367722
-172.527557
-149.940750
29.366144
28.778786
25.220299
73.724655
166.692719
111.306717
134.664307
130.144394
171.296783
150.547272
140.844803
142.316162
156.071182
143.596100
7.340293
-5.441901
-38.465038
-98.102715
-14.201726
10.258159
128.475372
126.103424
142.624268
146.467422
141.628387
151.581085
118.511536
155.519424
176.148254
149.258316
149.639786
164.904984
138.997299
174.303665
150.868698
147.513245
134.518936
150.797958
31.117592
138.602310
159.691666
140.153931
172.644684
129.744217
143.275848
140.431046
168.938721
155.665771
19.964293
60.884480
-12.945766
-11.548093
-31.674622
-35.659321
-40.940685
-9.550778
5.095238
14.342843
30.899569
10.748362
18.683187
-4.002522
-23.180738
27.637280
19.791962
-38.492844
11.282347
-37.210670
11.619541
4.906602
2.450324
-32.779648
-23.603149
-37.651699
-2.513493
134.097458
151.190552
129.226196
145.561157
172.558487
157.893311
88.680153
161.952911
153.035385
17.256744
5.331051
120.744484
-49.423721
-45.089989
12.677467
-50.637218
-18.822474
-19.068266
-37.991749
-26.518362
-44.221436
-8.633924
13.667813
-2.951875
-15.786436
-22.848616
21.597521
-15.908707
-32.618938
-37.406136
4.776678
29.317848
-16.908363
-15.866578
149.042664
128.328461
120.771713
133.704803
148.892517
129.887222
124.840508
142.913757
15.870125
-178.435257
124.584953
135.624374
141.847336
136.223801
149.911774
124.829353
171.417099
169.769089
142.355423
164.963135
141.474686
17.214989
24.666452
158.247620
149.166779
115.461311
172.367279
147.978577
139.322540
136.185486
122.417313
133.175018
147.739746
140.892532
131.881302
139.242203
166.683884
146.890717
137.765808
146.791092
154.629990
-20.905535
1.471267
18.984022
24.839569
30.442356
-33.644756
-10.162757
-23.991228
-29.050589
-1.236381
-27.567236
35.980831
6.399419
145.506592
141.488892
148.948166
149.098145
145.150467
144.388077
151.657196
111.837311
141.057327
133.740189
143.369385
137.250565
147.745331
155.070145
144.346771
141.774139
-41.484222
-11.083721
10.021833
-9.381293
133.974319
149.702042
123.229828
166.691589
133.587280
132.806473
136.952972
112.751160
135.266861
170.283951
167.125046
168.564957
118.431976
157.461655
32.796268
123.901375
150.748108
123.557869
77.720131
140.154846
134.659302
148.296234
118.178139
124.999969
-32.973309
115.451500
116.908707
159.623581
125.677811
134.061218
165.849609
150.372787
135.312866
128.087219
167.675842
140.680832
-156.512741
138.892075
119.851357
15.553648
-6.310282
-15.525515
-1.221092
5.075627
-16.556910
15.556310
-40.188828
-3.117469
-21.433449
-16.114443
-48.863483
151.950287
143.853867
138.263702
140.378342
-177.216721
150.842865
128.301193
165.477310
138.239777
154.636414
135.233337
127.489174
146.847717
131.254700
148.271973
123.035309
131.636398
137.348145
127.463440
176.199020
132.207382
170.549438
147.037521
138.923904
140.165161
171.111725
160.282898
143.465485
135.302216
140.333389
146.618698
-37.244301
3.056013
-11.933830
146.384750
147.019684
142.488724
144.268661
134.672318
142.895493
136.824280
135.385788
147.017731
161.004456
-178.027008
143.967178
140.709091
150.492966
153.761307
112.635292
154.623413
115.477837
140.750381
161.481552
135.658035
5.487837
-38.412029
21.395943
-39.866432
7.949619
34.681644
143.318893
144.677994
129.340988
133.565720
148.563171
139.952652
160.972824
162.022797
154.140396
144.560150
145.463165
140.306870
141.407425
130.047134
125.276070
140.280334
-174.497604
147.976517
127.133690
136.357224
118.386459
141.632904
169.555130
154.833939
144.318588
140.747177
161.762329
170.651154
152.934097
-158.156799
153.263779
146.571945
30.285311
38.493423
148.389191
151.885880
145.598663
116.520287
152.064926
146.236801
145.486023
140.510666
-0.567862
-13.155981
6.967507
53.565731
86.156776
175.249802
151.104050
146.223068
139.405640
131.599274
156.958832
126.141937
142.138351
147.563034
119.591209
114.094696
146.333954
143.729141
155.409561
162.638275
137.070633
172.016098
142.757721
157.553497
-37.858624
-46.166767
127.725777
141.199234
138.863831
140.968674
139.779846
163.633026
167.922897
175.643143
138.348618
144.859406
126.389778
150.359756
145.071152
142.191284
141.423401
146.802383
133.475723
161.639038
116.899719
125.767067
153.439209
132.479614
137.437836
136.028564
144.865738
-29.277802
-6.746192
144.231659
126.348167
133.001373
144.791885
136.651352
131.297226
143.801270
135.576111
146.356461
-5.697841
2.322457
140.042557
138.069962
143.297485
118.351883
163.025696
157.452789
108.310860
141.237793
138.661118
117.355972
146.063858
142.806015
143.108795
163.071976
146.223419
141.055969
147.538498
140.277161
159.236816
147.196976
144.579010
166.995026
144.040344
114.646385
144.203094
144.224899
147.901718
130.656830
-20.754562
-32.361088
8.580734
-45.514713
-41.746185
-21.473497
-7.169571
6.368767
-61.131542
-39.748100
-27.583429
23.090874
-4.983344
-1.127091
-3.749253
22.710020
-33.197281
-16.172184
23.122437
0.724968
10.538888
26.154615
149.719193
147.268326
153.422897
162.905563
139.874542
137.342957
138.416367
140.453400
140.362564
161.584656
164.544815
128.105682
162.367706
141.887787
146.029816
144.840668
167.664230
147.973495
162.782547
-144.096085
148.007156
133.913651
133.525116
145.885315
162.194580
120.809296
120.451530
164.811508
166.662796
144.966599
140.692978
158.722717
157.773621
145.225601
135.617081
165.478424
134.126022
126.103867
150.973694
-146.450806
151.097717
162.786102
6.070893
140.715286
42.786476
156.085510
146.061493
129.714096
140.783020
137.501328
163.235535
146.690063
159.327744
95.322105
125.132088
141.679993
130.670883
114.117691
160.901169
171.209030
144.105484
147.472916
146.208923
148.542145
144.456085
137.570145
129.648071
136.853363
130.274506
155.371536
164.661865
152.825089
133.300415
120.320602
163.001083
138.383820
131.272736
147.216736
137.516647
171.079575
152.816162
151.482941
148.965302
142.687241
144.031326
172.128189
-179.253998
159.364807
122.783546
141.267746
156.168625
143.282898
155.738602
144.709244
151.384201
128.687927
169.435791
-5.767757
-4.506543
-5.865948
-29.564581
148.605042
151.672791
133.394241
165.790375
176.558655
146.229599
145.659592
132.142258
138.528717
-5.027807
-44.599876
-17.145781
14.858174
3.271118
-32.219185
2.620922
12.570209
-39.275406
-18.183638
49.080551
9.642246
-18.882862
-51.405922
4.518697
-8.838757
12.817874
7.018476
143.866211
132.323105
168.137955
118.968704
94.856499
161.956619
138.043594
165.491104
135.913620
157.174881
143.031052
144.874924
164.255508
162.985031
164.020325
114.058907
118.987938
31.845745
-137.977173
-144.626465
162.873047
-150.443207
173.854126
-170.152252
-125.170685
-153.072906
-126.752213
155.854630
149.449036
149.667084
141.187881
116.908257
153.241653
132.738907
145.200577
151.717010
150.810364
143.023590
172.902344
166.265335
141.895416
156.849442
141.215775
136.683533
169.081039
132.199936
8.165054
-1.880135
149.968018
136.681732
139.722824
155.355515
154.338379
161.594391
137.750702
123.410583
144.299454
137.462540
142.239609
108.539963
133.306000
122.257919
144.138779
158.665634
164.757431
165.031693
129.816254
161.082947
3.488912
-45.247414
-5.630889
0.863661
7.047009
-38.352467
-32.481785
3.876008
-27.327099
-7.498995
-15.920675
-26.774235
23.703415
-12.572750
136.614410
134.599930
163.314316
136.882721
134.212738
158.798126
165.836914
158.077988
-45.487228
-47.115086
-27.659822
20.663172
139.996857
130.234451
171.160858
167.468491
143.634506
-42.927288
26.577717
20.081617
6.234135
-3.488519
-25.145464
-21.388788
-5.510751
-31.899406
7.312469
-14.321805
-170.157364
143.541687
140.605728
142.446045
134.466125
27.199286
-7.837468
-41.759911
150.302063
144.390671
145.781860
131.459274
153.657028
120.861855
151.917526
148.964203
150.805054
131.131897
139.798080
156.352798
143.765366
137.548172
150.566360
-176.801865
148.300919
-158.936203
128.882141
150.422180
139.951477
154.567383
131.521561
149.605499
167.291031
151.981049
160.312027
-9.540317
-1.715548
-20.639759
-43.058731
147.297607
124.882355
140.741989
164.164581
159.211380
168.784271
109.720993
166.394547
140.066208
169.377182
148.311981
145.707596
148.688889
150.924011
-12.878965
165.042709
157.384018
141.316803
-3.217228
15.451726
-41.080173
98.130585
152.597504
143.836899
16.006405
0.542846
-0.531186
12.782296
-11.457361
21.722691
145.365204
142.062881
124.926201
141.342407
176.016800
156.837967
128.639084
135.352631
153.655411
-167.777679
152.033203
149.387527
14.125173
144.275970
150.265656
163.732193
150.615723
148.256180
132.766296
15.286458
13.217703
22.449028
57.213535
-54.738224
-19.920155
26.738241
-5.618240
8.262035
122.713890
139.411057
120.744080
134.214920
148.351868
166.277893
144.561508
136.101044
148.046494
160.357498
167.486084
135.859650
159.287766
145.933807
149.017746
147.931183
162.447601
160.341202
168.833267
111.908752
150.807281
142.780869
68.001015
149.982666
141.552353
150.023438
135.497620
170.346527
126.554741
148.899673
148.389023
162.099228
-133.122208
133.600311
134.684952
173.853806
130.937363
130.519333
115.504692
142.576141
130.226242
153.746979
144.315582
173.251907
140.687515
118.087860
120.134445
137.945389
162.957642
149.844131
129.133881
135.816605
166.011093
161.981201
-11.062544
-141.182602
157.945816
41.359325
-125.370834
179.167007
165.883972
125.216812
121.787552
135.197891
-40.942474
14.247520
-6.415087
-41.563049
-30.612459
34.093918
16.310480
0.368505
150.699463
155.167755
141.259964
148.470078
160.154495
130.160553
146.217194
151.201523
163.700363
150.621658
150.899368
139.070984
155.421738
112.179176
130.145935
142.550583
135.192047
140.635773
129.720581
148.663895
136.819885
131.909073
144.136475
157.184830
151.652771
153.349182
148.047928
142.651199
142.549667
134.610046
150.619720
110.830246
-148.565842
69.481911
43.347626
23.540861
-147.842499
148.773590
127.787094
179.119934
138.820511
-149.014313
-156.900986
-151.300034
-0.166689
71.687485
32.825615
134.158737
131.736420
138.277115
119.678093
-172.798752
150.122406
130.222244
143.464935
136.810638
143.371948
158.458679
126.953728
164.199280
138.259995
152.713638
157.025772
172.119766
142.683716
122.666557
139.798126
152.670914
126.261002
142.233093
133.420685
146.130173
158.048935
-40.976501
26.470671
134.063828
38.550468
13.774128
148.297638
-156.547440
179.469910
-142.195511
-148.792526
-137.700806
-141.828140
63.147198
65.448334
171.484756
107.119789
-145.896744
175.617538
-147.438339
-148.343323
-153.357224
-138.666382
73.685455
-146.710861
28.859238
15.708368
30.797489
46.162083
15.825292
111.144066
173.590164
-175.213684
-177.047516
160.224121
-157.425156
70.935799
154.442245
-159.934006
-140.291702
-147.372696
167.446594
154.768097
73.031631
73.992599
179.513412
177.736252
-122.791031
120.028107
142.671768
162.962677
135.864502
137.695847
112.620079
141.893402
142.606506
130.722977
162.974609
164.718048
130.900192
134.648651
-37.735573
-25.315308
146.539017
134.636261
125.458328
166.824112
176.248276
121.216484
165.613693
155.853867
169.432312
169.795135
122.085693
163.456375
162.029282
154.118668
159.926910
138.134277
169.571396
140.291473
141.360626
140.816711
139.438248
144.641922
144.546661
140.377914
157.741516
138.961807
159.945770
169.776505
152.766693
139.377808
132.183884
109.392273
151.095123
169.008377
151.248245
133.584091
148.133041
162.300278
133.066452
142.464996
-2.934116
-177.326859
147.707535
165.330795
150.020645
156.028427
139.975204
138.897217
129.400269
173.856110
153.237915
147.305298
145.997696
159.408356
148.802658
172.488129
143.742828
115.897133
157.259583
77.400642
-21.372328
17.710390
-35.711258
151.418930
140.452072
155.487900
144.860123
133.558929
125.465706
164.527084
123.050430
110.628662
163.262512
133.931992
149.412567
158.648895
124.930679
144.469650
154.008347
136.175568
163.430069
151.332886
178.897476
148.385605
168.697403
142.877106
148.778030
142.030167
148.425339
156.831940
106.623932
144.020279
176.834412
157.142776
140.024109
136.567459
113.861000
146.641342
134.666016
138.438995
160.588104
161.210922
123.486549
137.112732
155.853012
133.682022
159.429214
145.942001
166.161377
148.340790
142.403732
144.617661
108.791862
162.172058
-36.556026
-5.579350
165.930008
137.318893
168.950562
145.882950
148.938934
150.225769
105.241364
148.541382
131.792435
167.748169
132.884705
113.282097
148.187668
157.318375
139.461212
148.290482
134.350662
144.987305
144.015320
125.253563
164.421097
-3.640455
144.948105
155.486420
152.228699
125.877373
-44.973270
10.245879
-53.946278
23.083036
144.851822
-37.683247
-10.076984
-0.336882
137.308945
147.950653
152.331543
150.481033
142.033203
132.383942
133.352249
144.767456
147.683685
147.013947
146.474716
154.359070
141.356415
30.185780
-36.959209
152.012268
140.403244
138.039322
142.132812
159.036575
120.987312
151.168320
109.403709
117.218719
-4.864618
-42.859440
-31.569881
-45.465149
32.039322
-53.264587
15.107088
-25.070923
6.666680
155.670837
133.488846
135.724792
-175.572327
129.051605
148.914764
148.197449
144.048447
142.397217
160.098831
160.779861
140.809540
144.138870
142.786865
152.382492
163.779373
147.331512
166.511215
124.293129
129.340164
144.869781
124.727386
135.826935
130.724838
141.654785
-165.921585
154.017090
141.870468
156.645203
129.532272
146.039505
110.761330
150.886032
150.523926
117.370277
-5.910357
164.277267
103.974457
166.785431
116.776573
160.785370
140.051605
129.628662
138.464157
140.871841
151.621658
146.842499
110.543892
133.795929
119.795311
126.188698
146.139969
148.889969
131.960526
-35.370121
158.392181
143.760086
155.173828
142.677597
156.216675
152.194962
128.231461
149.714874
140.932587
171.828491
162.467072
142.558533
130.681290
142.340790
152.915680
151.104263
141.369034
141.813370
148.543579
152.106171
141.304230
159.906006
148.796051
152.428146
135.305176
143.859543
137.735565
144.728043
134.927765
-78.147812
-41.151360
125.343376
154.989151
6.531468
-5.184099
-1.890826
10.666307
-51.914223
1.991348
-15.658215
-9.997627
6.545264
5.224610
-12.001241
-13.702976
-43.873226
18.975590
146.389435
172.468384
150.710907
-66.105942
162.032242
159.879013
135.268982
127.092270
-11.813513
-31.534264
-33.969093
-28.770258
15.919804
-9.518698
9.145334
23.980246
-34.739620
-33.549747
163.863846
-179.531021
132.816620
151.587708
144.565765
141.277954
145.789886
-175.970108
167.019989
143.471130
144.555695
127.908768
127.684097
127.394455
-18.525284
139.188599
142.541245
148.456863
138.816452
-36.532150
6.521072
-33.454025
60.864994
0.076617
-31.422197
5.798328
31.238993
162.058838
146.639206
117.661751
-5.749241
142.577576
139.558304
150.830582
141.653473
177.756058
136.599258
150.027740
149.045868
154.972137
160.400650
157.779602
94.200775
136.928207
171.534775
-50.865154
-21.786278
22.159542
7.589359
5.758370
9.919624
12.816349
13.874346
13.259086
166.251038
169.489471
146.138382
116.026085
126.268852
146.158752
150.314560
175.950043
137.073532
146.069122
168.350296
150.408447
144.444901
138.339462
141.633362
145.730225
141.205322
142.937363
130.612534
113.722160
164.278595
131.993729
133.525360
-44.656715
-43.590611
18.268076
-35.634861
146.942398
-4.915817
-46.410137
9.608975
-17.140728
0.901572
-9.777123
0.402512
-28.930641
149.401382
130.466949
42.985119
-20.150640
-33.007763
8.142492
-8.372500
142.327194
149.440857
136.701721
139.790359
178.071152
143.359390
148.372025
139.867355
155.079407
135.261826
128.581451
149.204376
156.607864
151.807938
154.223572
174.195068
148.201279
153.552429
125.249245
144.982315
135.902100
145.075211
143.672379
-15.339890
-0.367973
-14.732923
-33.603519
9.831393
6.238788
-3.789512
-2.876848
116.958679
142.575195
145.110397
153.050430
139.500549
155.124359
134.161880
-25.605951
169.860504
160.013077
137.807663
106.075974
161.599640
147.180130
150.129486
3.067012
-3.817211
-4.091607
4.585779
-43.366039
6.128870
63.523045
-5.456035
-7.349536
4.756458
154.638596
152.385361
157.304276
124.358521
131.418808
3.857016
47.558067
-31.914886
-24.580570
150.698471
122.317589
35.878410
-0.933770
5.321192
154.225327
131.553787
147.687668
160.158157
147.291962
156.549026
164.058167
137.139938
92.291313
144.529572
123.557251
146.720810
103.614044
138.191605
171.524780
140.894821
162.593063
144.183609
112.392998
155.351517
143.992691
113.135735
162.987000
143.088913
142.223816
0.234068
-11.787009
-34.415623
16.738815
-14.865684
-7.406713
-47.903805
145.086349
124.721649
138.135910
148.970108
134.554337
140.101822
152.462708
140.920044
144.736816
160.603607
140.601624
-32.665421
-3.591560
5.592928
-5.215977
-19.763620
150.010651
133.849686
129.860550
148.038116
118.866455
150.069366
131.245758
133.940796
144.733398
155.939774
-26.021070
14.738427
145.214417
71.568253
-46.789730
-10.129567
-46.036617
144.382599
146.672699
170.899506
148.913910
110.690765
159.913116
120.823471
132.637299
143.201797
162.712936
-12.676736
14.157853
35.459576
-2.237821
-33.891060
-46.148155
141.672516
13.316396
12.272534
148.237915
143.069519
129.485428
147.311646
148.799438
150.283844
158.991135
152.647461
147.923965
159.558807
131.063171
119.195015
144.874786
19.002909
154.446762
137.598221
152.967255
140.648895
129.387253
-1.335155
20.949848
18.823511
18.803423
-25.833416
-16.444883
-9.738476
20.652359
151.196213
125.211441
138.901886
160.072449
144.298660
157.151962
141.910995
147.864990
132.724258
162.350891
172.560699
142.052292
162.327408
125.925949
139.322296
140.791718
122.126167
-30.950888
-52.176872
140.916412
124.902969
123.281601
152.014069
146.376297
-40.529560
-29.072300
25.170248
158.630951
174.013519
167.189178
150.737686
145.263504
146.085464
138.090973
147.003387
123.214760
154.912109
154.973343
124.519585
-10.090306
18.965010
11.599855
13.229885
-12.338680
36.465378
-40.483978
-1.704102
1.788160
-1.916732
3.831548
-30.358496
3.446908
115.598251
124.057678
104.074196
-2.099190
-33.146870
-8.204730
115.027786
165.112854
153.401154
172.691513
148.631454
143.886673
149.905426
132.579224
142.705795
132.748077
162.581360
148.926819
139.567047
128.920853
161.314743
169.548218
160.919846
159.059540
125.416092
145.358627
167.732956
-175.731979
152.045517
-5.370530
-48.652225
-34.371876
139.296478
139.011520
158.466232
131.946030
152.996170
128.493698
152.716949
147.616425
114.124550
144.960876
151.269333
145.146011
127.283165
28.067492
155.092911
129.180023
114.465858
140.680145
158.228546
149.902664
134.522583
123.286316
147.016617
154.481689
139.643616
117.342659
133.617249
145.585724
168.230179
157.066818
118.975029
158.093674
179.127533
148.109665
141.106598
160.146286
165.855484
143.903488
152.169479
142.658966
134.329956
143.534866
146.880386
170.580017
109.613838
156.622223
165.074020
141.203766
151.943405
130.330215
147.289627
133.324844
143.387650
129.879395
151.237976
151.574478
141.758575
138.846375
155.738205
155.788742
138.740280
110.070572
121.752129
147.731552
143.757584
3.663671
-58.615410
-8.195128
-8.581078
-4.682701
-45.528568
-6.953332
19.151501
6.330384
-1.354363
-5.612202
-15.890581
69.568024
120.082451
34.550594
-51.378990
-23.158787
-7.281682
154.004883
136.669724
143.974075
40.865589
75.355927
106.980957
136.375809
153.764450
130.625061
138.116882
167.295029
138.727875
164.141129
132.277939
151.711395
113.659531
0.556375
-35.264027
-25.854374
-20.786245
-43.304661
32.031620
7.511335
-7.099482
-14.824203
5.920960
-31.271196
26.106647
12.066124
-0.245493
16.672939
14.277213
3.920665
-28.726460
147.788101
166.091064
-175.973465
147.205444
138.251343
162.889343
131.457657
128.901978
151.341080
124.697777
138.298904
165.951859
163.345474
-37.086838
-23.527014
168.075592
145.162247
-179.511398
-179.298340
141.658951
151.728622
150.797897
129.319321
121.825912
155.383469
137.728424
171.665298
150.347595
151.009918
164.912766
149.195862
154.062531
160.190781
135.589142
112.176384
157.450577
139.064880
65.036400
-43.237385
153.483032
153.452255
35.105942
155.891296
156.584503
111.453064
170.404999
133.392242
137.010544
124.312881
-173.140579
101.618965
121.131676
149.380676
153.700668
146.282501
140.099304
158.166122
125.905678
-9.752961
-9.072161
150.246811
141.903900
9.039050
8.025511
-30.573366
140.613678
152.488602
152.524139
151.543579
140.658524
145.505783
-163.904953
141.350937
140.861603
171.282455
153.756149
136.093307
135.295135
150.710388
150.927139
132.640549
-17.025288
-48.581100
-40.030499
24.383778
2.419537
14.082315
140.110306
110.136398
11.486980
-4.020292
-36.912727
-3.916916
-37.193161
154.706177
-3.695598
-17.865297
-43.317032
31.946703
-19.176435
-5.335387
140.029495
143.063828
115.555809
153.255508
126.137550
149.108383
149.227173
160.952515
124.405838
143.768570
152.753952
140.333054
159.128815
138.628662
-177.655060
125.388535
128.874130
118.616089
157.731415
110.928185
172.536911
127.213387
139.934738
125.067207
146.924149
155.650894
166.141144
118.457291
144.537659
152.899200
67.313339
127.087189
131.716370
140.653992
139.253021
174.880005
128.315369
154.943481
123.591255
145.302261
117.709671
145.180435
152.725601
148.560349
140.728195
153.529373
148.071716
153.547241
114.637054
151.801376
152.591385
133.072159
170.075912
152.853760
175.780762
113.949211
139.900085
-43.001678
-40.502911
10.965677
-3.154736
126.889816
130.135483
138.106094
161.757599
174.528641
152.663895
98.128807
136.827850
152.097092
130.566605
156.618790
149.010712
149.610199
146.974152
121.549469
147.909348
144.659180
11.994736
-45.651802
-41.940975
147.445236
159.458694
148.983932
132.996841
137.183502
135.722961
164.117950
152.962036
162.669739
3.166999
-48.288483
-39.060513
-38.844395
146.523239
124.768837
117.834091
140.040726
127.831192
113.777420
-35.890751
-0.146710
7.932117
77.611450
135.854141
170.405670
136.300186
147.981476
157.977066
155.111832
164.928787
129.236923
143.094482
160.366852
138.049423
133.589035
124.677231
141.206009
153.780838
133.543427
121.640526
177.105560
157.829071
130.655533
158.571243
139.664001
-83.962952
160.532776
143.686523
142.730820
134.992157
120.353241
125.964485
131.037003
142.972031
143.763550
142.057602
146.933136
164.188736
125.162605
138.749557
148.342682
169.544632
130.562332
150.017502
150.520798
111.788322
150.896591
131.635223
11.286867
-10.342768
-35.832672
172.166077
120.936882
137.524216
147.348511
161.282593
112.353851
130.647797
-40.974556
-166.837845
27.353214
124.055450
160.790482
146.459137
138.250916
152.534592
112.114670
151.876099
143.947144
-165.538712
154.822861
-143.691284
134.430435
148.478317
155.393005
132.515961
136.651627
134.849075
161.582825
124.547371
140.302429
129.772934
130.648788
152.829758
129.668137
-40.557293
26.479349
-41.388100
17.496822
5.517930
12.822998
19.736677
124.149216
111.718781
165.475723
137.343475
153.557053
160.365814
15.087867
-26.559889
-15.706592
-2.477729
-33.115715
133.901291
138.946640
37.217274
-168.296173
47.007141
24.233961
148.930634
164.952194
135.929520
145.196609
138.277832
3.413001
-12.588602
-18.690702
-44.332905
0.891313
7.068189
114.630577
171.947418
165.720261
141.195297
137.784058
152.558746
146.166718
149.432648
124.302879
134.623535
161.262405
134.769867
123.376648
0.362077
18.284475
-30.066084
15.543036
0.340349
-38.071751
-49.546738
-23.180088
-14.733526
-0.558831
-3.009799
-14.789017
3.023621
139.423050
139.585815
159.059692
160.608139
114.667938
126.582634
146.298096
155.655090
122.115417
147.873337
120.953079
35.719151
128.386276
169.579941
149.293015
157.878128
149.409622
151.904175
160.150848
126.673744
129.311783
145.387329
153.765228
148.874680
139.933273
138.594086
157.794128
132.470245
28.447531
-45.792755
7.610739
6.045264
-9.321182
23.861912
-20.947395
2.025067
126.318741
140.460617
80.237717
41.641338
-38.098370
-45.116734
17.773632
0.981982
-28.305391
-87.032188
-4.611548
-21.246666
-12.162606
-12.031243
157.213348
146.006836
155.884995
22.925171
96.280182
37.382553
134.859009
152.542725
-164.683044
117.474739
161.734283
146.973907
137.842712
148.510483
164.095581
145.292450
0.708035
-43.154655
40.412014
142.046463
137.144653
140.539749
116.786758
142.542679
125.928246
97.883980
-141.551086
8.420304
173.625412
141.031525
167.650497
151.116623
155.197769
141.873306
133.691574
26.081608
-47.910625
0.182384
-17.932447
-31.601959
-2.723761
-8.380962
-31.795263
16.557640
-10.809334
-15.503171
-5.188104
22.209423
150.147095
155.772354
144.118896
-39.766827
-36.943417
21.757441
-1.843556
0.279765
10.106978
143.820557
142.264450
141.781708
145.619705
147.229858
136.227768
5.764766
-40.143940
-34.734890
-2.688826
16.451771
6.697351
-40.362476
5.827462
-76.260475
142.023621
157.158646
109.581581
117.486526
-40.682194
9.372070
124.678551
145.404938
150.522125
144.660797
132.488663
131.805923
144.255234
153.985947
126.546555
136.884521
137.435043
151.698624
129.152344
3.739107
-28.027348
4.643719
-31.656935
-4.570675
-20.222321
-4.358018
149.380005
139.600723
165.859756
141.783936
142.005020
152.511063
136.823929
-33.891537
16.865299
-35.441982
-176.844818
156.922668
4.797548
-19.125969
-13.968032
157.842896
151.080887
-40.716751
-1.281000
30.064762
158.257446
142.754822
146.518127
171.836594
-34.331554
148.818649
159.328888
154.171524
142.110519
135.919937
142.194183
158.272476
156.385513
178.801056
148.514938
136.044708
127.753761
158.525589
158.456421
142.616882
14.554038
-31.475500
19.471598
11.534797
-24.382786
-14.360877
-18.497618
-33.265083
151.597168
171.322479
156.533997
142.426559
134.183578
119.095474
121.498871
121.609055
152.476990
162.339386
149.615967
129.889816
146.450333
148.337845
153.969864
143.710770
111.991753
169.032730
114.516022
142.669800
174.477737
117.972221
155.583099
145.187515
-25.284733
-29.048306
148.592270
-174.194229
146.815292
133.948288
165.988388
126.612640
156.932404
160.287964
148.417633
9.097985
107.303062
175.013580
125.133881
-0.544286
10.081648
-3.581952
106.246429
144.619354
148.893860
156.479233
149.596924
152.904465
134.439560
133.621475
162.185333
169.125137
156.162430
135.743439
149.847839
136.063583
170.198746
142.299088
163.769623
146.475388
155.670898
154.094330
156.561707
160.719467
125.479362
142.448914
145.485321
-14.835796
-4.366683
131.485474
168.105179
140.714020
157.271683
164.561356
140.719162
152.802704
130.654831
148.402908
141.548935
140.527176
137.835587
146.730896
136.670105
141.780411
125.141327
142.129303
147.909760
29.016390
9.467906
13.802484
22.484407
13.294344
-22.481514
37.114708
48.840305
-40.943176
9.191908
-29.858152
150.827957
172.670609
133.503860
136.437485
159.882263
154.681992
159.238464
143.904572
140.614319
142.166138
119.716438
-8.450755
11.034531
1.817146
155.458939
128.002686
125.372375
134.932892
9.681619
-1.193702
113.341278
155.804199
163.361420
132.496872
147.008453
139.857803
146.639954
142.328552
142.926422
146.111694
132.314987
156.533920
151.680130
115.164017
156.640488
147.895599
130.095184
165.636581
70.896255
165.666077
147.540497
-4.560594
13.120343
-3.587578
175.971954
139.333572
140.813660
144.145294
171.747833
157.643951
136.675110
151.529388
128.052689
119.766350
120.252029
121.943924
35.697186
-137.522903
43.627518
130.397064
179.525620
147.839325
130.911255
148.440872
156.848221
148.655365
149.119385
159.110214
161.252869
158.038498
144.745880
145.349380
149.115692
154.515762
161.839996
151.233231
148.306519
139.709366
137.097351
147.427887
144.812515
148.444885
145.435455
123.392288
156.634827
134.907944
149.761368
148.324539
162.273727
113.054062
140.871063
137.766891
113.884491
145.249954
153.616531
125.230202
137.295593
140.360184
130.306702
-173.958771
119.510529
131.267944
135.410538
137.694427
150.321152
137.353012
137.975967
144.140594
124.252815
143.467255
148.586227
152.512390
-19.807144
-51.253887
1.578800
28.067194
-49.013016
91.085991
156.915955
146.941803
146.740372
161.465256
114.726723
148.588852
142.088165
136.447510
144.118500
131.769073
127.766579
160.452423
72.305107
25.049944
74.406418
149.970627
145.618195
142.565018
166.143951
-2.611420
22.095060
165.089493
157.886444
158.051773
154.104538
146.384293
148.122223
134.680298
142.727341
153.056915
141.896713
127.716331
155.843552
147.445679
146.250183
148.093689
-179.722336
131.551834
165.915695
141.131516
146.349884
164.493668
130.114883
146.278900
141.834137
150.025818
162.431885
135.468018
29.762632
69.094673
20.255106
59.138317
165.109512
164.067062
141.050781
150.390137
162.614944
141.699097
150.170990
138.091797
129.348297
142.969894
120.187263
151.431732
171.349884
140.975632
143.788513
167.224136
166.197952
155.187729
131.125137
146.749695
158.678314
142.527237
119.702499
151.687881
153.448776
174.397705
39.372345
81.815353
-158.877365
77.582268
169.942307
138.843674
152.927353
151.508774
143.515030
162.194168
129.975067
152.131775
148.714996
147.015198
132.931000
131.881302
144.626404
136.756805
131.096359
118.493965
133.697800
119.414307
164.469254
147.749496
124.546974
166.033798
-36.980083
-29.097290
-6.113401
139.153702
143.041504
133.076828
175.095825
140.057098
155.289810
163.746399
128.103790
155.710571
165.856155
139.520020
-28.761578
-41.810734
-41.351185
151.599075
149.345764
146.377502
141.504929
146.243088
136.430023
139.918365
129.436890
164.841095
162.864273
148.151123
-8.793859
19.102430
15.035575
-27.065632
19.586815
-32.909092
-17.121866
-9.065336
-45.941055
137.137161
141.283951
161.306732
164.224503
142.469910
139.861618
157.895721
161.677429
118.214531
161.277328
129.940384
142.674072
155.992615
158.197601
119.447083
137.158051
148.530869
153.049500
142.993027
142.033890
146.802673
137.695786
150.220657
160.773651
131.843170
138.042816
146.617935
152.482666
159.455887
178.068207
149.468979
128.150192
136.996948
170.842178
145.616318
119.857697
155.704529
144.510178
-2.497556
-38.982761
127.692482
127.939529
164.442001
142.217285
148.220932
130.514053
144.376892
149.809952
138.905243
141.101990
116.920235
137.213364
144.409637
146.246765
142.014374
147.143448
47.031258
19.366230
60.505398
123.587570
155.107086
114.572685
176.087616
166.010086
155.699570
147.422501
148.533630
155.159622
137.846008
132.640045
148.871399
151.102463
149.449036
131.075897
169.691757
131.558197
150.103592
141.933487
155.192566
132.759613
147.568954
139.829010
142.878983
10.785434
2.579064
-45.329750
153.091339
148.813766
127.152298
134.740173
169.906586
139.420639
145.849625
143.036987
130.797287
138.727463
129.565933
128.737366
153.150604
158.907684
159.763611
155.064713
142.558060
128.070724
134.924469
90.390640
138.662506
149.814117
124.491913
139.384384
173.046570
145.436035
149.477905
149.828934
164.627411
167.445023
154.293747
165.738541
141.333130
127.014122
156.782318
116.422668
163.548706
-157.718018
25.400311
55.884212
57.643520
49.389874
-175.489929
-146.789642
-146.796967
149.812134
146.441422
175.691650
124.304176
121.698677
-20.727339
142.807617
-3.102361
21.314013
-23.162746
-10.030366
142.645203
124.619278
136.877670
-47.827293
-34.141750
-19.376732
-37.574448
1.573088
121.281097
150.118439
152.300919
174.959579
162.121399
138.602158
136.399948
157.196747
142.018661
153.152969
107.975998
163.140289
144.316574
144.160950
132.336349
107.811646
135.535889
156.926315
132.426712
112.900070
152.732758
124.761429
161.830917
135.882721
177.199341
139.207382
142.249405
160.996826
135.904861
137.182693
149.326675
165.920975
139.016464
136.742966
176.694519
169.345398
131.344971
146.576523
142.457733
165.347412
-40.886162
-4.343568
-45.620598
-42.408653
147.407623
168.702072
125.436554
149.104965
151.386841
104.959175
160.373581
134.581482
166.236984
126.029083
-175.769073
155.154678
141.240326
149.159515
156.456696
149.208511
151.495407
25.347307
176.874313
144.833740
142.079071
4.373003
-50.244331
11.663442
-15.575209
162.088623
140.057892
139.958084
155.400391
116.509865
-9.495024
-9.264313
-39.914936
-44.125172
3.039248
-46.307938
-17.649759
-44.319519
-11.371339
25.213909
44.633774
14.319498
-25.735010
5.756430
18.024015
-42.750389
-12.029162
-38.358189
29.632771
-34.952595
-47.882034
4.300427
-44.912327
134.321396
136.254623
146.434875
143.776215
43.333984
-11.124984
16.411350
156.578323
136.170563
90.525635
130.986130
124.975487
150.832230
123.310455
152.163635
140.450912
131.879532
145.899109
136.000763
131.308105
138.586807
149.909027
156.466095
156.162918
155.758606
131.381607
136.641220
163.346344
118.614067
-175.572418
147.646255
129.500519
135.246399
142.288818
149.777924
-177.806335
146.006699
150.405930
158.025757
139.935791
154.626831
135.590073
144.388641
154.938873
-178.231857
-158.713257
-151.094193
-146.160156
-140.581268
-130.707642
-130.281570
-155.710724
-127.314148
-161.315796
-162.206512
-153.085571
-160.944366
22.329485
174.834595
-142.179703
153.687637
-156.539795
-152.715714
167.576767
15.772786
11.575799
-12.289457
-23.279573
133.342728
121.808525
155.349915
147.384521
178.503922
123.422630
112.687996
138.916626
130.587357
136.709747
-44.453770
-15.930159
-25.131783
-13.466724
-34.721439
20.487421
-2.960947
-13.251296
-49.364586
8.007635
157.310852
149.303391
156.104370
143.452164
142.748947
142.821686
153.362015
151.751816
141.789185
172.563507
146.882553
166.944000
116.141800
18.900066
-31.405991
-8.313826
134.148468
155.777161
135.163574
140.349426
161.470032
145.026199
118.092789
136.270920
151.918274
162.891022
137.906601
163.499619
152.925995
153.767624
28.436689
164.099335
106.684105
147.258881
132.527725
153.178970
120.379944
135.083450
166.396454
147.126053
111.440506
125.941101
141.878235
149.062286
145.341492
156.781189
125.775520
129.417542
136.716873
157.458176
137.455353
164.397568
149.267410
7.897445
4.829618
-32.720798
7.480760
-6.221827
-5.840095
140.350403
135.582687
155.027420
142.280777
148.825531
-36.258244
-10.743818
-0.298707
29.272894
-5.478473
-40.432152
1.113115
-11.628423
-7.535098
147.016891
121.844254
134.361801
147.419846
153.520844
134.177780
154.046448
179.353485
146.179489
136.819550
154.396255
139.019897
158.911652
22.361795
136.961731
3.685146
163.484756
158.151154
151.854233
154.969421
146.741699
155.510559
136.071304
135.242859
8.546494
177.185196
158.142288
144.087524
172.614975
138.461288
142.692398
133.378052
100.438797
-40.263729
0.926829
14.531094
143.455536
158.755783
-4.722980
-28.854572
-4.709731
115.003548
160.614456
153.394547
139.614243
112.679237
138.283661
147.232483
144.446411
150.804306
165.725357
134.777878
135.969147
134.967148
129.530197
153.123734
144.313309
155.687653
142.971924
134.917450
123.095901
143.370514
131.045166
148.002945
147.566254
155.016556
124.563820
152.411423
166.420166
146.791870
153.281860
157.780960
149.184250
112.222328
142.522446
144.595779
28.018234
130.974915
62.041706
144.701553
-172.578354
121.052963
154.517029
141.641327
152.629822
123.878532
149.914932
121.689865
156.931702
119.527893
124.346527
141.653122
132.706680
145.021332
142.227890
124.453758
120.253860
144.629028
168.181412
159.920273
169.812759
144.377686
155.871078
157.475098
159.986435
117.921120
139.758896
154.641647
147.318573
114.874039
151.659271
129.883469
137.331390
148.235962
159.064209
146.359772
129.806732
124.747345
-44.920551
-0.588506
19.321949
-38.748558
129.835312
145.830261
164.152283
158.039658
172.719742
141.649307
137.569733
145.640625
163.515747
112.901405
121.552963
163.526337
154.211349
150.085831
129.918060
147.984909
159.296402
-14.975097
2.444646
4.894409
-21.481323
-20.029793
-54.412716
134.451645
139.054840
136.711823
-24.512552
20.148062
-44.882133
-20.307108
152.404541
136.195190
156.130432
150.602921
138.237610
126.764671
139.324326
120.317276
134.817123
157.822067
135.854675
152.623184
154.167953
149.867599
140.304062
176.137497
133.692917
175.821381
151.590012
142.562881
135.065262
166.192459
148.260208
129.570068
134.386047
156.333191
127.817093
145.433365
154.225815
104.520950
122.005119
158.768448
158.162674
151.065979
133.789017
27.362152
150.850983
-136.740326
-138.699799
-177.653137
-166.495605
-156.166946
-139.687927
27.873713
135.907837
-135.612854
174.162277
-162.086914
63.873501
-159.782761
117.870506
-148.109451
-162.725952
-149.267792
122.778740
14.605522
11.088143
60.204079
-3.797719
152.046280
164.485718
154.349594
129.659485
148.787140
165.175705
151.424225
133.685364
126.305763
157.571075
129.779846
78.862198
-18.654936
-7.773976
0.000000
-27.015978
150.733109
113.312576
-16.583864
-22.834583
-12.691729
139.148697
163.466339
149.633942
122.759460
132.519806
128.863571
145.754929
139.315689
148.424881
7.212187
-12.186007
36.599155
8.446384
162.854340
145.905685
166.679535
154.301865
112.441002
117.755676
146.625351
21.182604
60.030910
150.419739
158.375656
-34.661316
140.939697
165.366333
-16.011011
-7.461429
49.474064
115.218445
153.818176
2.823829
7.046676
3.485150
3.392691
-51.486362
-41.651852
18.356281
-36.839218
1.290133
0.493768
5.363556
-10.177494
151.695953
160.144440
169.370453
146.758347
98.211708
147.713211
151.366348
148.911011
151.666672
117.093437
170.566147
131.884857
159.368515
164.034271
147.561310
130.945068
140.228561
151.248047
122.542465
142.870056
175.008270
134.046906
125.499771
153.686295
144.530045
108.053856
150.729675
106.845924
151.584869
150.169220
164.583267
119.440536
154.083771
135.141113
-178.530060
123.670128
154.052917
143.645752
-45.838181
-51.769672
-26.910526
10.114546
-50.455650
-0.832277
-38.584354
-11.899562
-17.875280
130.771774
106.234802
147.572647
150.854019
150.918076
153.426620
154.113464
126.737144
-44.609650
30.307495
158.290451
-30.885580
3.490708
-42.977066
-9.665014
0.240663
-39.672626
122.041542
157.841461
134.795731
165.049072
139.423203
133.030701
119.065735
159.517120
157.779953
128.675995
163.593460
140.519775
152.469833
134.744858
105.601257
156.853119
145.005783
147.084290
164.090027
152.351944
134.327942
165.142670
131.228622
163.548248
102.514305
125.428246
153.714676
-16.457279
7.765716
6.245447
15.989229
14.823228
151.939713
159.344116
120.849152
151.762909
10.004451
146.255386
151.111481
-44.534931
14.183549
37.155781
98.258286
131.761200
-19.699389
-23.837799
-20.133671
-38.052723
-178.770432
151.039352
172.471481
133.984695
155.937363
137.295074
108.160370
159.759857
147.024078
150.864487
127.845413
141.488510
128.171585
158.375275
136.365280
119.742714
159.413162
113.756371
28.822502
153.804230
174.004410
170.209930
150.866882
24.615849
-37.132420
138.083054
143.790985
-169.844223
164.558182
140.101883
144.994797
157.824539
144.164001
167.428589
125.900093
138.915344
134.053741
128.708832
114.012527
150.896194
154.877365
150.449600
143.883163
157.688873
152.679092
138.738968
152.991058
152.237885
137.637711
143.633575
147.712906
155.168488
165.507156
-20.343071
8.119287
-14.532236
-10.896141
-42.194996
18.692291
-4.336934
123.970619
143.281357
122.739807
176.613419
131.418121
132.012985
139.261978
139.250244
145.157135
141.412033
144.787491
157.871948
148.852310
167.861313
159.900818
135.771210
146.788483
159.537109
150.651169
135.243011
152.025101
147.465500
123.433136
132.354370
151.280685
142.177658
133.140656
142.262070
153.393494
129.109283
132.937653
116.727875
173.823608
141.020920
162.223572
151.410187
134.877975
128.702255
123.472153
-23.644098
-17.990940
21.545717
-21.874561
162.161652
153.289520
158.323120
128.628021
147.749451
151.525635
171.664536
144.781342
-18.880922
2.795964
17.075729
10.807767
2.193923
141.054306
165.176697
137.732178
154.121262
161.317200
165.739304
5.119253
109.702286
136.440933
147.366150
141.101089
150.603104
175.154785
122.626671
167.849426
139.420441
101.361832
144.517670
107.878075
131.171478
119.141785
147.780457
141.174866
120.146164
136.086792
135.827972
127.454437
124.923332
118.747803
152.107559
143.921646
115.695244
144.895203
115.244644
127.335663
146.358612
133.442764
145.951813
140.151093
149.224518
165.562546
171.482315
141.317474
143.470215
113.357025
127.838776
132.376465
-30.518608
11.359815
158.283966
135.558350
148.165558
141.098480
107.784058
160.558807
139.795502
117.189056
178.125580
154.469437
157.383804
-31.265032
-12.092675
18.842777
3.630599
5.205561
-4.243948
119.301117
132.530991
140.999191
146.947937
150.126068
175.035248
164.634583
142.894852
154.625519
136.372589
161.403152
127.309593
166.538574
158.565292
172.018326
159.445709
151.822754
143.958145
139.145309
142.544724
155.696579
164.710236
0.526376
-39.120407
28.813793
7.517864
-2.280446
-0.882709
-3.898124
2.717718
42.574749
-44.673492
-32.444622
152.271881
132.628189
169.322739
162.990143
130.339157
62.957573
-38.724113
-39.653488
-35.711681
-2.209746
148.176117
20.743149
-2.269692
-20.066008
-3.576536
132.318665
1.357106
126.966339
147.249741
127.340370
124.324066
135.889496
148.533478
146.346878
133.971436
114.775009
132.918900
133.602722
157.325531
154.838440
0.243893
1.402908
-47.849026
4.422750
-53.335064
-43.265182
-31.310596
-37.913208
-8.615616
107.198219
153.276443
120.610756
141.745056
142.147156
145.806793
138.572174
150.602478
147.673874
147.819717
135.486633
162.876617
177.282196
120.940544
153.859177
-7.397965
-4.499714
-31.232985
-41.209084
-16.202711
152.198746
136.009857
132.271164
138.294952
162.683823
163.298080
130.315445
105.854797
138.909775
124.056908
115.267059
150.749222
139.969177
129.700287
167.887344
148.078705
104.441772
169.564362
147.856918
128.362457
175.310776
16.842684
-11.500315
10.401021
2.950018
21.172422
-45.020889
-39.672760
141.458298
-28.034071
-51.104939
126.958878
112.944435
127.482361
134.951096
117.840042
66.607422
-24.534447
-2.179603
1.154705
154.240540
142.300720
153.910492
139.548492
147.229095
146.459808
-35.346664
33.787601
0.339773
14.312799
145.871124
127.088776
146.411026
117.600281
134.552505
147.701050
150.144714
150.540497
148.980118
147.693893
146.793396
137.176056
149.887344
151.888031
122.783821
119.912735
107.598206
145.988480
147.576004
149.424500
173.026688
-23.730093
-20.519344
146.018173
147.349197
132.606918
105.132866
173.149689
148.635696
121.062035
138.006622
176.253662
146.912903
154.065552
141.076675
146.342896
156.880707
138.431015
171.306808
138.953873
147.429047
139.884521
125.500473
152.288757
146.023682
143.443527
143.714310
145.669403
154.694016
130.550797
138.387695
107.503174
159.430725
159.341354
143.830063
138.826996
150.756729
147.935471
147.818924
142.061646
155.439865
147.716248
158.870789
149.168579
151.583405
154.266418
-31.722183
4.688972
13.796900
16.941526
-0.376385
-41.224152
-30.577669
-1.189761
28.444513
-16.966566
-22.566019
-12.390290
-39.569965
-30.484840
-8.044495
147.138184
158.208984
151.283096
-26.086952
174.639862
160.934845
147.050034
159.365921
16.563570
143.875565
156.025192
-102.775269
-22.220894
-8.741050
-35.785149
-17.680359
2.392038
-52.911167
34.155499
-53.491016
-1.662834
-9.477887
-37.122719
28.358995
-12.257616
-35.231117
-13.585041
-7.457878
0.728736
14.434604
154.919388
147.965347
147.263168
-44.275475
-18.055677
154.408585
142.988602
125.120506
140.838242
118.269691
147.399414
148.103882
144.868118
143.936188
151.713089
144.159424
149.478760
137.890152
139.714386
168.240417
141.339676
17.662010
-42.809589
-4.023408
35.571331
27.698956
-49.888432
-12.923781
13.368295
29.101639
150.934204
153.845749
132.220673
145.943588
141.094833
140.648987
158.423386
166.579819
145.461411
147.841537
155.413803
142.675720
152.195511
143.353531
148.484634
148.620697
145.171143
133.811325
150.073639
123.325943
11.933517
-35.078598
131.825882
160.864777
125.642700
160.419098
131.763382
148.385880
126.935112
137.154861
133.730804
147.435806
147.057327
133.530304
144.073181
142.398132
138.181320
174.261185
157.425125
145.478821
137.218491
150.438934
151.380432
140.763000
125.613945
118.957710
114.684303
140.987625
144.455276
152.323212
106.046768
149.250198
133.973129
140.650879
139.310318
117.268562
118.758873
126.102501
149.742462
152.956421
-175.653229
139.147568
143.372910
147.928909
155.665482
117.485725
135.336533
153.279419
158.910843
152.709488
144.160995
142.841949
164.054413
133.678223
144.112473
137.823029
143.571838
139.968430
125.605217
160.534714
137.381577
157.182022
143.207153
154.792252
124.732048
14.475019
-142.237473
-149.840576
-140.505447
-143.424179
51.489838
-168.341293
13.991187
153.774170
148.933029
151.375610
128.317520
156.938126
146.191208
144.273636
150.999878
135.712158
136.174561
165.182922
153.049042
154.589600
156.482361
142.547958
135.740158
7.570097
20.232780
15.026356
13.895081
7.825738
157.743896
160.231598
146.876480
145.476181
156.179459
133.631180
156.515182
126.556717
144.974350
159.517227
139.199326
171.781342
133.983948
147.773911
158.871704
123.508362
155.738815
157.062271
176.342468
149.601212
166.457260
152.162140
154.721954
130.989426
162.242554
147.920929
154.236572
163.153793
159.095291
135.345566
130.960449
142.606491
144.126526
143.639221
-33.938808
34.890186
-29.514915
-2.781786
166.759811
162.927567
145.980164
165.655762
130.507477
147.089935
156.880417
130.105225
139.542679
133.427307
155.399155
141.747910
146.591125
154.091553
144.262604
146.707214
125.004669
164.919632
107.032104
128.842194
107.434334
129.957565
129.941147
146.413254
124.433418
171.115234
106.785828
144.598709
150.860428
142.641342
151.904007
147.953979
131.886963
173.245972
149.250305
144.450134
142.865891
140.423355
12.313292
8.180261
3.584738
-45.331772
16.636597
-13.113586
156.649948
144.620026
155.696732
155.033951
-148.783539
-142.157806
-152.267303
-151.256134
-134.952042
-164.366089
106.487762
162.746964
136.449493
152.924866
165.117828
7.046230
-2.246725
-24.173861
-17.102390
-31.048256
148.472992
157.931458
166.398682
140.227432
144.544250
138.959091
152.934006
146.297241
144.797104
-179.548019
142.393951
155.820786
114.026604
145.965912
123.921082
107.458405
146.282639
166.353973
122.527306
142.615631
169.554779
150.584869
143.075638
149.003891
120.538765
86.139900
15.672063
140.202362
140.615585
122.625305
140.647522
152.818481
138.384048
149.251266
140.411469
130.705902
162.563690
13.841352
-34.782246
13.005327
106.189972
123.386856
-35.106102
145.848541
132.562668
156.570053
133.404221
151.432068
157.837830
153.513092
146.294373
130.435043
141.088226
170.851288
146.258072
138.673950
129.905594
166.246902
162.906799
133.976212
147.547592
161.298294
137.262268
144.593597
165.103470
144.887039
139.368195
131.675949
150.450958
129.403549
153.617157
162.242584
132.032196
160.966660
141.992645
149.734573
147.343475
128.129059
165.123917
81.653137
122.943588
170.202774
148.774155
7.882718
155.563690
142.638000
131.412018
138.636444
124.690369
140.260788
1.384656
-44.530403
-0.593473
-29.795288
-14.455605
-14.947052
-0.588174
-6.369013
8.882965
-24.720119
153.209229
128.123505
145.275436
167.480743
142.531738
139.678131
144.798203
130.244720
141.256805
170.773102
151.769394
154.445038
137.549072
158.970184
6.045232
139.187622
137.324463
174.872940
-26.175766
155.404282
157.552078
136.002792
152.670486
152.751434
133.757019
149.561600
137.880203
143.782715
159.076981
147.686081
147.771729
116.995026
119.001915
139.050659
141.420258
148.230011
171.069321
131.328522
113.362297
149.959564
-37.347900
145.974915
165.329391
-35.665787
-39.630890
-14.417593
-41.094093
1.335155
-36.224800
24.913990
-14.015476
8.068959
5.793797
130.623062
148.983704
140.369064
157.882629
-6.283036
153.589203
135.048538
115.621849
135.611862
143.923584
143.323349
157.722443
36.621227
31.562958
134.223969
144.309799
-160.360672
-151.193192
-170.601685
-171.433090
-5.231019
130.031021
137.547073
156.309586
143.285400
138.302414
145.036880
143.725647
152.291885
170.486786
150.288269
153.316254
-179.208206
166.890701
141.272919
155.285995
140.275955
158.272476
-39.890572
-34.348164
3.016815
2.463071
-26.071299
9.680238
151.094070
154.563965
142.375610
128.269272
124.435074
151.835556
152.123703
139.578583
151.683075
118.790344
133.306183
121.912285
140.202744
126.893379
141.200684
144.247375
135.773865
144.695206
139.216858
156.561676
152.860870
175.490402
175.555908
133.948792
145.757431
167.211731
148.981171
141.186722
150.065414
156.361145
122.797905
142.049026
172.663193
101.959648
123.812004
133.147125
149.692490
160.692047
149.087570
-29.357521
11.319327
-41.624050
-25.195072
-5.040844
-45.353886
-34.629688
13.733404
-34.049313
39.840923
-5.776042
-2.291747
-4.856678
-7.856752
18.256948
-2.138448
-8.256901
125.170189
126.404175
146.607544
150.138840
128.635605
30.562302
132.073196
145.169250
151.614120
152.100571
138.387100
115.201622
110.258469
136.480591
163.067322
144.852264
119.948303
135.570648
157.140930
133.120987
148.724823
-19.812698
153.775681
125.682663
134.561600
152.562927
125.279709
100.171341
142.277344
140.430206
149.848434
144.381104
171.484818
92.683746
147.965332
133.021881
155.021729
147.180405
157.269516
162.057129
137.395111
137.960205
137.392548
139.048050
144.850632
160.674042
141.983047
141.816635
150.621094
166.410675
142.963684
117.732651
156.975250
174.467941
151.081528
142.642120
152.621109
134.204956
-41.322960
-2.974535
156.237396
131.554916
143.239746
144.267227
149.660416
160.049973
153.827393
-36.596611
-34.690842
22.312716
-7.110250
-46.502430
37.111416
-22.926222
8.669273
11.044678
11.779969
-1.390720
-52.822182
129.427139
133.530853
167.328125
149.219650
156.620926
145.101456
142.654617
137.170868
151.455093
130.604767
143.288376
169.560699
162.489243
142.875244
30.035643
-14.395712
-10.902156
-43.788391
-40.390079
0.388662
11.241076
-7.415450
130.962143
106.271156
131.421494
116.960098
150.256226
147.053345
148.913712
152.945389
140.221420
165.697083
142.707047
151.536118
136.716904
159.694916
160.779419
132.447845
152.562607
148.153290
154.742523
155.134766
151.285782
147.218170
-4.379850
7.118826
-33.500156
-32.179981
-21.116129
-15.772910
166.276840
168.681320
141.152771
137.542526
172.771149
163.050125
152.043121
128.429550
-19.082375
37.793709
159.781693
156.593460
103.952843
165.002457
171.070404
137.470520
154.500183
146.029465
137.142685
137.496292
157.380066
133.689774
-119.682449
-153.852112
-177.284073
-158.466949
129.761475
-151.969101
-169.819885
146.744003
142.118698
129.410583
175.090637
127.421432
148.759857
148.177185
168.721161
26.309967
19.885065
20.897043
-39.854095
7.456141
3.302983
1.916017
155.628387
164.181396
118.632988
133.326294
138.413010
150.150955
157.790878
144.723831
29.859301
146.669144
158.171036
135.811035
160.987244
131.905746
173.182480
121.099113
160.810379
161.928741
138.081223
142.119034
165.367447
152.427063
159.849503
151.860962
147.554153
158.783463
144.041306
127.863922
164.669601
148.549728
150.362717
148.287491
152.907486
133.295349
133.559708
152.397018
133.013962
152.378876
130.077225
150.279190
137.557678
149.843307
129.551819
144.176559
141.137009
157.601059
142.319458
152.603622
0.098912
162.796921
154.369797
144.246216
176.952896
135.931122
152.612564
145.633743
125.758461
144.566574
71.936394
10.781127
141.035202
162.955826
174.346802
153.652969
128.975510
131.649429
142.063339
125.522507
123.665100
148.514526
150.965302
120.946877
131.982529
146.426437
150.863770
153.442627
132.431137
163.135529
156.057922
168.465378
149.863220
134.793762
136.493027
135.841660
134.668457
133.352173
139.554855
164.631134
163.539276
140.783539
134.858810
-21.305140
3.536623
131.029404
164.952347
16.147583
157.709488
70.026016
111.795135
142.785690
164.948975
134.976578
114.853600
147.056824
140.736511
131.398361
136.085144
153.026886
118.315590
149.033401
149.963226
152.696503
153.479218
126.556732
161.891251
139.606339
126.147385
134.074615
164.816788
151.090164
154.624329
132.574539
169.454163
139.338394
165.369202
125.238792
143.030991
155.184921
148.917130
159.113312
144.125702
154.876328
150.605301
89.386208
129.826782
142.182449
146.147812
122.472923
107.798080
142.243713
151.599838
123.085358
-20.776897
-39.768604
-20.080395
151.782593
120.768280
-55.826752
28.179491
14.339933
-83.875221
-46.709515
-28.227884
10.140842
-25.118641
-30.940666
-48.278934
-34.448238
157.205612
130.366302
145.190887
155.972458
150.211349
112.265358
151.001602
142.111313
128.502533
122.817467
149.322098
149.242050
138.576340
3.286046
-3.995079
24.739859
-7.267819
-44.528801
-35.720299
27.806171
145.198685
163.422028
134.737076
12.516808
14.629517
38.264561
146.517334
157.074783
174.190109
123.776680
134.342102
138.814102
153.808777
139.875961
124.579926
137.808563
133.235916
165.302246
138.330276
148.650635
156.385818
134.830246
121.471878
134.660797
165.556747
147.929199
166.048141
132.482834
157.303024
153.231339
144.469116
159.818481
101.456482
-12.039089
151.823639
155.380859
126.639633
-152.923080
162.530304
155.264297
150.954651
132.639267
