# Supplementary material for: Comment on 'Valid molecular dynamics simulations of human hemoglobin require a surprisingly large box size'
Source: eLife. 2019 Jun 20;8:e44718. doi: 10.7554/eLife.44718 (PMC6586461; doi:10.7554/eLife.44718)
Supplement: Figure 3—source data 1. — The zip archive contains a README file describing which source files correspond to the different panels. [file elife-44718-fig3-data1.zip › figure3/panel_B/box1/phi9.dat]

-156.607101
-141.795914
-136.425415
-151.624939
-142.174500
-60.155399
-126.580750
-104.713737
-146.612869
-146.391968
-55.547352
-135.155441
-64.006523
-92.691833
179.331772
-60.528908
-68.711983
-128.464554
-83.247116
-74.911499
-127.577492
-131.318954
-131.636948
-38.588383
-83.700340
-106.306099
-87.569366
-70.068596
-60.029026
-68.200706
-67.587997
-71.313995
-117.172844
-63.833279
-69.925209
-60.660465
-129.273895
-112.491852
-60.704121
-92.518723
-109.471748
-81.350311
-152.358704
-56.735374
-119.470551
-64.436821
-61.785881
-57.733742
-148.167877
-67.229736
-66.798523
-155.154694
-142.194656
-57.743679
-71.271805
-173.496735
-64.737488
-74.241158
-54.913109
-82.618980
-76.130478
-100.816528
-161.428009
45.425171
-144.115799
-149.787460
-173.326141
-154.194839
-58.948410
-76.978554
-164.942810
-137.389542
-65.909027
-73.660881
-61.342499
-79.676468
-87.818802
-152.342728
-40.659016
-78.130806
-75.664879
-73.196632
-34.318405
-84.115028
-96.273819
-95.085243
-47.606865
-62.256527
-150.710617
-67.267616
-70.315887
-119.390907
-45.803226
-97.796989
-94.585236
-104.701668
-56.980175
-111.800743
-54.367825
-66.445793
-50.515350
-56.983017
-59.448071
-59.278614
-69.133316
-67.235138
-116.012955
-93.343277
-121.368645
-71.795448
-100.418526
-122.246582
-72.865753
-150.535797
-111.699364
-94.647163
-106.390610
-124.840675
-105.624565
-68.526642
-128.768448
-70.656647
-68.785713
-58.579311
-122.744911
-68.283150
-54.097538
-65.551285
-57.772129
-88.236275
-128.508286
-55.229572
-69.635345
-62.008080
-47.384983
-127.205765
-153.431122
-46.715351
-65.566658
-110.919579
-88.543518
-49.589592
-96.279968
-77.271790
-169.138046
-109.534332
-120.996834
-92.933205
-61.869762
-54.990356
-51.047485
-64.689102
-85.366066
-64.651787
-98.318756
-96.988159
-71.996712
-68.428848
-161.066315
-64.164391
-109.885651
-89.271439
-95.459511
-157.589218
-88.121658
-59.635159
-62.484150
-132.341995
-72.463982
-68.647972
-64.407791
-73.385826
-36.715405
-142.963058
-46.963253
-126.767700
-172.886902
-70.504669
-106.189323
-71.223114
-121.657059
-125.904793
-65.263290
-123.189476
-135.054535
-51.229126
-55.843704
-158.101379
-69.792931
-91.799492
-59.382317
-57.395107
-160.309418
-60.959423
-89.033936
-133.482681
-64.260345
-74.386589
-71.519699
-68.515312
-115.548477
-60.133221
-85.135902
-69.986046
-56.617790
-40.488319
-137.949326
-86.021492
-58.012592
-159.306183
-137.592651
-59.640831
-64.278030
-72.781189
-76.906097
-83.043266
-63.166821
-95.040489
-62.406696
-129.166351
-140.746475
-71.707062
-73.737762
-55.051060
-83.396561
-109.053062
-54.348999
-71.095589
-76.358475
-58.423618
-54.396530
-72.341599
-156.184418
-43.433006
-143.656158
-65.200569
-90.073387
-82.336555
-57.012871
-137.453644
-57.277100
-57.515060
-67.663506
-122.255272
-49.239239
-75.805916
-102.532646
-144.913361
-110.800064
-48.003063
-61.387291
-60.459023
-114.262604
-97.547295
-92.404198
-154.908218
-57.622097
-77.899826
-143.229233
-57.575001
-65.738220
-63.616154
-124.596085
-59.998672
-62.032471
-80.092743
-46.831253
-80.086098
-109.563553
-131.182861
-104.182983
-64.902374
-79.517677
-78.659592
-152.754547
-100.621330
-53.185165
-49.613873
-81.061806
-150.269897
-78.367577
-71.517113
-113.562904
-63.527096
-56.060474
-111.057678
-104.149940
-75.692825
-58.651520
-84.818748
-153.876068
-123.978775
-61.273895
-56.199184
-112.279114
-64.472359
-126.283302
-62.624172
-133.458252
-136.631348
-85.918526
-74.698776
-96.254562
-88.176750
-115.516907
-119.204720
-100.647224
-158.701508
-75.805588
-103.182030
-61.817814
-66.870224
-81.999146
-112.955055
-54.669868
-96.220497
-61.066982
-114.555977
-46.990242
-151.440887
-123.294746
-140.966431
-145.466599
-61.096706
-81.319466
-54.226021
-148.423553
-141.610947
-53.686039
-160.738602
-91.538582
-59.971279
-53.720047
-89.913544
-60.044334
-58.883148
-128.332687
-99.121124
-56.017658
-87.378967
-58.399632
-58.510841
-60.603352
-36.470314
-65.840149
-118.215393
-57.865086
-44.949429
-161.461639
-64.981293
-137.230042
-70.042358
-72.794334
-56.410789
-63.279522
-167.584244
-122.784088
-145.181870
-46.173702
-47.539436
-60.990131
-104.727394
-103.647232
-94.180168
-110.272728
-56.476864
-95.174286
-160.469009
-68.581512
-55.842777
-130.234009
-59.200390
-61.312202
-60.688850
-154.948181
-72.525879
-35.426746
-78.825432
-79.734703
-69.961441
-34.229435
-155.369110
-56.435444
-171.819534
169.205215
-86.001488
-60.473305
-60.805824
-93.334709
-64.335243
-54.187393
-86.654922
-75.319283
-151.902771
-83.015129
-146.923965
-50.654968
-125.472969
-74.579575
-152.860306
-61.272202
-53.642139
-58.598240
-65.454987
-61.003086
-69.179008
-107.314125
-58.678596
-131.059158
-58.060116
-154.535172
-59.190575
-60.335079
-58.079651
-136.006989
-159.383636
-114.930153
-106.255226
-49.637749
-71.348251
-64.680443
-140.216507
-60.789829
-55.960869
-56.283119
-67.455986
-61.626087
-70.902206
-79.622055
-104.365501
-105.002678
-56.801266
-81.855507
-69.152054
-92.662956
-81.088326
-80.089615
-134.204117
-62.913704
-61.019970
-116.235947
-121.888000
-85.980164
-53.187035
-108.657181
-165.749786
-86.675659
54.675346
71.098434
86.935493
-120.993492
-91.439552
-93.386070
-70.442650
-66.259613
-155.894211
-77.502258
-61.753593
-50.778461
-62.713890
-137.270065
-60.952667
-70.390411
-64.163132
-70.860733
-101.443199
-105.409317
-85.867867
-60.697285
-112.073753
-92.820915
-66.337311
-75.555725
-91.728195
-112.698235
-77.031212
-95.468643
-116.195297
-63.318249
-171.685745
-112.329567
-90.613655
-157.194305
-159.057343
-65.988991
-161.577789
-81.305283
-62.090557
-71.114952
-150.714447
-114.846329
-56.911201
-59.383812
-148.152054
-32.957375
-151.213196
-61.367115
-136.011734
-75.104599
-62.044750
-57.655617
-60.393944
-84.338776
-136.183762
-42.214367
-98.154121
-92.834236
-92.957726
-118.829765
-90.601662
-103.119598
-105.083710
-95.266098
-64.100586
-140.803238
-66.821938
-63.901134
-130.117035
-174.575912
-60.565498
-114.669579
-43.231564
-51.679607
-148.784393
-72.136116
-50.668186
-53.201370
-71.864731
-133.291397
-149.712021
-96.536850
-138.439240
-77.768547
-32.423470
-77.442932
-56.566654
-58.171078
-59.444164
-98.297981
-99.382439
-72.964912
-67.296791
-61.556053
-65.911263
-72.849907
-132.596237
-122.130280
-70.651390
-137.302673
-121.463158
-92.103119
-60.297741
-65.184792
-42.470543
-157.289825
-79.106995
-160.836609
-157.364105
-37.394222
-126.658485
-62.050980
-66.216263
-79.094650
-157.876205
-160.164169
-95.097282
-109.064560
-50.421562
-67.859070
-69.463196
-57.949417
-60.504333
-88.850426
-68.133400
-63.636971
-143.075516
-165.601593
-101.953568
-78.318169
-70.550682
-67.063789
-46.045513
-78.746666
-82.315620
-115.871529
-56.374516
-76.292732
-83.179031
-67.358124
-62.291615
-60.048588
-93.975403
-90.747627
-57.212513
-58.454731
-158.249908
-95.282661
-108.147163
-89.591713
-109.032722
-136.191208
-57.892200
-36.300552
-69.564636
-60.066292
-70.250511
-53.208763
-68.923615
-36.761059
-80.999893
-106.754501
-80.964958
-68.167198
-77.586502
-62.787289
-122.352448
-147.671143
-162.965622
-96.101196
-72.427910
-66.188934
-48.538048
-94.221397
-121.599846
-83.940186
-61.437084
-67.894440
-117.233810
-62.575306
-66.397415
-69.557823
-53.265133
-91.531830
-156.070251
-81.792984
-82.301064
-141.781891
-62.225883
-56.099892
-69.914223
-47.850906
-129.054245
-138.889511
-129.938538
-130.016418
-171.720291
-57.278278
-56.776314
-131.396530
-75.376976
-65.323662
-54.469818
-82.681458
-132.832886
-59.866482
-57.345009
-77.796440
-70.315369
-102.858559
-125.233505
-64.233177
-143.278610
-125.575264
-68.772552
-47.574230
-85.978043
-59.907471
-59.827106
-99.647690
-63.119450
-52.304207
-165.011597
-18.003111
-156.068970
-81.540024
-65.924492
-154.530365
-35.143044
-153.775696
-109.239021
-110.960091
-64.705101
-85.246933
-147.794357
-90.579941
-112.044388
-104.827637
-107.536079
-113.912605
-74.171043
-57.453075
-101.406288
-56.847023
-62.857006
-69.326263
-54.216133
-71.729424
-49.614201
-96.640015
-77.681854
-66.110710
-62.464611
-79.159454
-53.342144
-70.622353
-156.211563
-73.713364
-165.868500
-65.841408
-67.339249
-113.756012
-152.632706
-70.076309
-102.923363
-157.386551
-141.331009
-117.195168
-116.273582
-73.354218
-65.471916
-47.592445
-90.983910
-39.257114
-76.837944
-143.354126
-85.614449
-108.567589
-119.560570
-102.634811
-71.082886
-113.186401
-59.798801
-73.307281
-101.623558
-113.743561
-134.032242
-110.447945
-95.408165
-173.202072
-149.883499
-42.938725
-59.226471
-59.058636
-57.297718
-147.088028
-134.764755
-169.814468
-87.143867
-60.059265
-108.446175
-162.648346
-65.234016
-69.878281
-48.006798
-62.821228
-83.502419
-65.722099
-79.404968
-63.094810
-140.867126
-50.555046
-75.065575
-156.048004
-56.983292
-61.618111
-69.060318
-57.457851
-82.810326
-115.054718
-146.303726
-57.591946
-96.354065
-62.355061
-76.570236
-97.575050
-53.773540
-94.972282
-93.008392
-173.041077
-53.434601
-147.308517
-63.632431
-88.628197
-161.470444
-68.776009
-63.030376
-65.510826
-97.946548
-61.479786
-109.509575
-98.157646
-98.794525
-70.155380
-69.158554
-69.785294
-53.749828
-171.242432
-106.948265
-79.923012
-88.515678
-119.711296
-147.566803
-96.215569
-66.084793
-72.890656
-68.538757
166.439819
-154.123825
-74.037590
-147.370514
-62.698570
-114.670685
-43.622410
-70.750610
-114.753525
-114.719917
-104.884239
-67.813164
-98.997627
-99.977135
-93.130997
-86.080490
-54.950943
-50.541351
-73.335869
-67.268494
-59.697880
-150.505096
-75.224464
-63.766853
-59.497814
-144.056107
-97.465057
-59.211609
-83.373154
-81.331032
-140.272003
-146.615494
-63.799625
-139.665955
-59.861202
-47.102947
-70.701622
-77.007660
-50.706066
-107.084648
-89.131882
-82.905121
-86.715141
-109.440140
-108.931740
-69.067596
-110.852585
-127.838570
-154.836746
-74.620293
-65.337540
-133.511093
-59.227730
-68.597527
-63.172165
-148.678589
-65.780563
-58.315319
62.708115
68.568954
89.056351
80.354797
65.053146
87.972740
36.931538
67.951401
44.888096
30.210581
32.644802
45.374462
49.727203
39.420033
57.973392
81.387329
99.964203
-96.827713
-94.848885
-69.089951
-72.618370
-57.524540
-94.458084
-55.704994
-76.596321
-148.713898
-76.426422
-55.396004
-73.045074
-125.355835
-164.697906
-65.607681
-66.345482
-96.135033
-68.159393
-59.754025
-73.324005
-123.898064
-156.679993
-97.790237
-82.963707
-77.460808
-50.663624
-56.350227
-57.098137
-56.868618
-56.103271
-92.724037
-59.666164
-77.193481
-64.278046
-84.606178
-63.980072
-130.874374
-82.028099
-57.676769
-95.904015
-76.691010
-114.074722
-69.627388
-161.996826
-99.947487
-88.098083
-127.747917
-112.940712
-55.719059
-151.043961
-65.994614
-112.394272
-145.744019
-67.327209
-54.227142
-63.425022
-56.216610
-111.314903
-54.710384
-104.492798
-166.673996
-119.767799
-110.251823
-108.585526
-60.237499
-92.336220
-99.432999
-97.185600
-160.893234
-62.264481
-56.971493
-120.201637
-130.952133
-94.136696
-56.616795
-84.061691
-59.329887
-71.914856
-103.204948
-73.861671
-52.710167
-140.885513
-158.545181
-105.860840
-70.935318
-155.478806
-45.091030
-64.244545
-57.455959
-143.628708
-54.309322
-52.195503
170.040909
-39.920570
-83.518883
-152.942780
-109.615013
-65.533585
-55.825367
-108.674919
-75.495316
-78.738998
-155.667267
-96.018593
-58.429150
-75.230637
-149.942810
-50.959076
-56.853035
-115.539749
-76.483597
-67.953903
-66.048363
-127.169403
-62.755138
-71.075768
-106.696983
-81.808189
-86.481461
-47.151463
-70.336395
-56.102032
-175.485107
-103.620644
-59.317505
-60.233715
-67.059425
-72.308624
-64.495148
-48.961685
-44.254284
-117.896736
-71.604202
-78.393013
-135.510101
-117.621368
-62.125942
-113.820847
-35.581406
-147.386597
-59.669178
-62.172947
-134.636215
-73.088745
-67.755997
-69.243118
-43.006828
-158.192856
-140.824234
-137.626221
-45.389389
-74.931129
-53.661438
-60.489914
-135.943726
-150.439682
-129.234253
-71.539848
56.095928
49.802719
52.228271
52.871998
75.921944
80.061066
66.650337
57.841892
59.917313
65.352448
69.414116
-67.603676
-156.896759
-130.042191
-77.532120
-144.360672
-58.398647
-76.269974
-66.963348
-114.830025
-102.801765
-110.688904
-111.375992
-101.672867
-63.880775
-108.122551
-80.761208
-122.053902
-106.670685
-56.823311
-71.125122
-118.397781
-104.629410
-74.679253
-83.749954
-73.789368
-61.586052
-106.958633
-107.506874
-106.182770
-67.411888
-159.353073
-50.130676
-59.598137
-70.231499
-63.699913
-87.323013
-124.211884
-121.062897
-70.302803
-56.930859
-159.231522
-55.567898
-61.324959
-122.040642
-55.133076
-80.047691
-98.563110
-115.301689
-134.631287
-72.713318
-125.079758
-38.957756
-83.016464
-67.576187
-54.167351
-73.869698
-158.672729
-69.357658
-149.168182
-91.396362
-159.321564
-54.621384
-83.613617
-40.117096
-113.833130
-31.259260
-63.904285
-33.381847
-68.754333
-110.398254
-73.827454
-62.868828
-82.648102
-95.374519
-79.302597
-58.737404
-134.934402
-77.301628
-63.481716
-45.777218
-156.528839
-93.046486
-118.531342
-81.293602
-50.995728
-66.304367
-105.275711
-70.011276
-58.434689
-84.935234
-88.023514
-52.267414
-85.441818
-95.593353
-74.916161
-62.613476
-139.084930
-101.232155
-63.062027
-109.757568
-91.044426
-84.227135
-93.192780
-83.407188
-152.742447
-28.263546
-103.103317
-157.941864
-162.355545
-63.840649
-139.568680
-57.502125
-151.982483
-154.605637
-55.390152
-60.615398
-153.055344
-115.273216
-62.980549
-58.524479
-67.944649
-80.069672
-71.023819
-150.404083
-77.671143
-69.261757
-49.139084
-65.032875
-79.397614
-61.271164
-53.083206
-57.829693
-70.302917
-86.151360
-99.179543
-108.743767
-103.690926
-108.012520
-94.334000
-60.388897
-82.651695
-61.831459
-58.345062
-58.811790
-59.884991
-91.990646
-52.998409
-61.284065
-123.675568
-75.156120
-146.923065
-77.386826
-57.974552
-57.772224
-69.576866
-74.873016
-88.876862
-34.763142
-49.768505
-153.830093
-50.741955
-63.611179
-80.500000
-162.487671
-57.349831
-98.827682
-131.983536
-80.604530
-53.901897
-35.742596
-79.079811
81.680054
-86.142021
-46.348442
-85.737656
-108.672829
-78.214012
-65.958122
-44.362164
-71.224930
-78.074669
-89.111916
-68.338799
-90.362152
-68.183022
-65.655029
-110.613091
-89.010788
-55.054905
-59.714256
-76.152039
-58.170757
-156.241058
-123.584373
-64.473137
-62.305050
-77.567345
-61.808010
-56.936199
-65.456093
-82.814537
-46.059273
-78.967354
-74.949448
-71.840591
-64.950066
-148.181229
-161.480377
-95.454224
-86.758080
-140.010376
-100.094597
-60.025024
-143.015762
-62.544502
-67.014130
-147.282913
-60.483864
-58.534924
-70.060654
-73.269218
-149.691025
-154.171860
-135.606705
-81.034317
-56.020321
-60.619953
-89.179092
-93.027557
-66.847755
-60.217602
-95.537262
-100.224022
-105.053261
-128.617325
-124.540665
-88.620827
-100.253838
-73.949013
-159.676147
-100.782234
-79.677071
-123.382523
-56.148563
-115.368378
-84.267380
-90.126518
-104.999222
-67.729591
-154.030487
-55.160812
-90.683014
-104.931290
-73.023140
-88.663795
-116.762527
-46.763588
-135.452133
-78.454475
-120.393471
-83.084152
-52.605137
-74.014565
-146.654160
-66.247894
-55.926834
-78.774376
-85.261978
-90.378410
-56.704369
-74.911400
-31.246054
-91.676918
-72.999695
-88.611458
-94.243469
-78.529930
-166.290329
-66.686920
-83.820923
-75.483467
-99.722672
-58.078449
-60.648895
-113.446953
-68.645233
-34.454742
-124.047966
-77.209717
-64.478165
-73.408752
-121.526405
-119.493248
-88.266144
-70.571815
-132.829086
-120.064720
-55.044205
-81.182014
-172.137573
-142.557037
-121.928841
-59.031834
-56.844704
-82.034302
-123.796432
-163.601639
-162.239487
-54.019203
-61.208824
-64.125458
-63.074566
-81.630493
-63.597103
-61.183102
-86.811203
-62.724800
-60.930004
-63.344181
-51.534458
-115.746254
-53.489338
-72.922783
-71.694214
-148.720612
-81.496971
-92.126236
-99.438789
-55.389343
-58.414001
-53.712769
-70.073601
-68.077171
-108.051338
-160.562256
-147.194778
-63.474747
-63.351585
-60.818871
-74.023193
-86.834038
-80.929321
-104.708160
-100.979767
-84.588020
-50.720718
-144.670181
-58.758675
-44.467300
-73.655334
-67.035835
-158.913727
-64.100998
-63.917171
-128.577942
-70.172401
-60.889412
49.793770
51.770439
41.316948
-103.598206
-74.487297
-82.480537
-65.379158
-68.668945
-76.645515
-119.515244
-69.931229
-116.846542
-90.081490
-110.994286
-45.863186
-117.819870
-90.433418
-79.764824
-100.469482
-115.281540
-57.997368
-108.726799
-64.577782
-75.074318
-75.017662
-66.764297
-79.676239
-54.774055
-97.854500
-56.923161
-120.458519
-61.028660
-95.721756
-99.495018
-106.633163
-58.938572
-103.699867
-113.517914
-100.694366
-63.192810
-99.557617
-60.586002
-76.517426
-88.218681
-68.080795
-106.468513
-164.209946
-69.501587
-10.315780
-61.327980
-72.806282
-59.621853
-136.107986
-157.349640
-163.915894
-67.875282
-154.762695
-71.150887
-43.782848
-154.230759
-47.520454
-106.324577
-104.592323
-63.079060
-33.032108
-99.142174
-62.913345
-144.401550
-147.333145
-69.482620
-55.461834
-162.479965
-55.751816
-59.014580
-48.170242
-30.643160
-44.957272
-63.443409
-43.844490
-93.156876
-80.924286
-78.343758
-32.490211
-68.193436
-125.880653
-49.286129
-151.492584
-86.654205
-155.360062
-70.457024
-56.389851
-92.032005
-128.896606
-54.810040
-74.201820
-76.275948
-96.928329
-78.415260
-41.645187
-75.110825
-79.672333
-85.292793
-64.978943
-101.199539
-65.314178
-99.663872
-103.666199
-141.260895
-63.269562
-51.098873
-71.973648
-55.981667
-97.585831
-123.207207
-48.809349
-82.016357
-131.248001
-141.044388
-56.415016
-85.173706
-88.485359
-63.986153
-80.328262
-64.460899
-73.496704
-112.011818
-119.924042
-61.677132
-70.811790
-132.648849
-58.189869
-41.212215
-150.703842
-44.060829
-74.501442
-58.812828
-20.310905
-148.660187
-52.964058
-78.183922
-62.024487
-61.524403
-114.545883
-149.511536
-97.106735
-94.794807
-103.167473
-62.899094
-135.952866
-119.802727
-65.608871
-64.921753
-80.209946
-76.632286
-63.969616
-59.023357
-164.931961
-88.492378
-115.136589
-105.427399
-56.041939
-108.078552
-79.830788
-54.397747
-150.657150
-56.913342
-164.589493
-113.350273
-66.654442
-115.187996
-102.127853
-59.431801
-93.497444
-118.868576
-85.758163
-61.633385
-64.689659
-69.446739
-54.316010
-90.910538
-71.792679
-61.582527
-118.655624
-53.574497
-30.489071
-89.517860
-77.948151
-93.931984
-89.939674
-130.967621
-143.027664
-77.750969
-80.088120
-118.302200
-164.872955
-96.645416
-96.140221
-156.088882
-61.478119
-75.595993
-147.757828
-132.093918
-75.922646
-115.132050
-57.764984
-74.440697
-105.998314
-142.049347
-90.445053
-88.951683
-96.167160
-68.848877
-131.054764
-72.277206
-72.529556
-62.192993
-80.697746
-62.750298
-165.726791
-66.733124
-67.997345
-52.385242
-53.202091
-59.801514
-59.200649
-65.391151
-57.221340
-30.969988
-90.987961
-82.342056
-64.042389
-44.395119
-59.163696
-64.268318
-25.063410
-59.055511
-120.835205
-63.409798
-50.609070
-55.161518
-41.287716
-64.974152
-81.971542
-62.666737
-64.114685
-42.703949
-68.293427
-56.310757
-67.112946
-58.555317
-152.478180
-84.042587
-72.866844
-145.405762
-59.034714
-73.746559
-64.324997
-62.878952
-64.623962
-74.875008
-60.380974
-58.756397
-69.303078
-56.846687
-91.202858
-120.389343
-145.774124
-91.428169
-54.306374
-59.851112
-65.746384
-123.611526
-68.791389
-156.026566
-103.192451
-158.455826
-115.191162
-137.797150
-154.087585
-59.763477
-92.468079
-152.718430
-76.859406
-49.297745
-49.950275
-90.560425
-58.887833
-156.890625
-49.896336
-78.091393
-117.782303
-82.432648
-148.263184
-64.266762
-114.709564
-95.616852
-103.408676
-69.199043
-126.035408
-86.135521
-93.981522
-73.691505
-95.038948
-100.798759
-162.174179
-173.708633
-96.646263
-85.825684
177.293747
-138.677933
-162.183838
-148.382950
-63.119099
-78.253250
-63.675247
-56.767693
-159.507477
-92.997879
-122.998917
-103.423019
-70.484108
-44.429703
-55.452961
-52.522640
-91.859596
-159.129547
-108.322685
-33.106346
-121.022942
-66.263680
-59.341595
-157.878006
-69.335579
-66.489037
177.734360
-61.415535
-61.681480
-70.537590
-80.884171
-65.843689
-84.690117
-140.652939
-65.262848
-81.044968
-63.530392
-93.696297
-32.583405
-68.058571
-64.733391
-121.681328
-75.589813
-165.165253
-84.204056
-79.316490
-63.184299
-127.560959
-122.057289
-149.939835
-57.809891
-106.666748
-94.185112
-140.428024
-104.115067
-56.466438
-78.106033
-145.167175
-36.858330
-95.405930
-82.910713
-69.133820
-65.719627
-155.002640
-119.860977
-63.219551
-103.594566
-57.900578
-77.135284
-64.431320
-87.060814
-139.424347
-45.052258
-98.443787
-140.739059
-73.764336
-59.768040
-116.661049
-57.360233
-61.232063
-82.002426
-103.983871
-54.908600
-69.744102
-73.695526
-128.504501
-64.720642
-73.406113
-47.846889
-74.671471
-142.443970
-72.918846
-70.863930
-147.450607
-87.306999
-80.993256
-137.280823
-104.115822
-80.806351
-58.830929
-45.864819
-72.327782
-157.525238
-65.364922
-67.722458
-150.152573
-35.024090
-150.758316
-96.706390
-158.896423
-65.490395
-64.029358
-63.758202
-93.611252
-107.166588
-63.256878
-144.373322
-80.971527
-53.314438
-78.021988
-81.137817
-46.112736
-85.540199
-68.574226
-140.620941
-117.970886
-159.005569
-61.626732
-86.231346
-108.462578
-73.856850
-126.284805
-46.721848
-96.541145
-138.361938
-84.845901
-59.723068
-47.176334
-141.446686
-82.075417
-32.721626
-61.173752
-80.056686
-85.032570
-148.337555
-78.758003
-63.081657
-112.701065
-112.990555
-71.007309
-72.033012
-55.527840
-130.910507
-116.846474
-113.518257
-75.667885
-148.229553
-70.791672
-58.735203
-73.079247
-86.461433
-59.051846
-57.103378
-62.868984
-102.203217
-51.550438
-84.111343
-116.475044
-71.386063
-138.882935
-102.128784
-131.482697
-80.105263
-67.030327
-131.264877
-92.708092
-64.177856
-67.902168
-61.776825
-132.689972
-90.555565
-111.193611
-154.086624
-116.194077
-116.164070
-134.284302
-61.985104
-160.829666
-133.172546
-117.451271
-123.289551
-66.845573
-56.330502
-53.473320
-150.006424
-39.250511
-45.180641
-79.020836
-18.580742
83.299538
59.609127
45.898930
69.552971
61.521374
51.857193
95.960442
80.839790
58.177090
48.933369
84.082535
67.581535
56.736191
58.894108
53.766747
57.378990
-65.583832
-161.466751
-141.318893
-108.962036
-59.047295
-66.397041
-84.264198
-147.402939
-63.464699
-78.968521
-68.570534
-34.857704
-74.390671
-61.780575
-64.332649
-149.404099
-100.871887
-164.488602
-74.977547
-85.585106
-129.443420
-113.457069
-78.066017
-62.801655
-56.951817
-107.138741
-174.025040
-69.766464
-75.304153
-150.151077
-77.270531
-70.141479
-94.133194
-62.376358
-58.107380
-118.748131
-75.580132
-149.562531
40.608627
59.306866
43.909565
60.941132
68.395149
42.038342
64.945496
92.440811
-57.026928
-103.855408
-176.493561
-73.626320
-93.258560
-88.224709
-65.199051
-113.163940
-109.978142
-121.553322
-115.877335
-58.692333
-109.004349
-94.413055
-151.444489
-117.775101
-159.121002
-73.253090
-52.762512
-164.272522
-155.604553
-79.238861
-70.648140
-88.987923
-98.878845
-101.602547
-61.176361
-122.512154
73.466942
29.254217
40.699909
-54.877529
-60.086330
-57.177109
-58.429314
-43.201046
-57.653008
-68.347794
-93.311386
-165.280090
-142.989487
-144.070023
-145.543320
-71.612320
-128.727493
-124.118835
-60.550785
-49.540897
-51.949654
-71.564240
-95.927208
-81.044533
-49.462776
-81.585732
-107.920731
-112.333267
-128.813126
-124.527428
-77.420334
-58.780113
-55.861935
-66.077225
-58.193825
-132.549103
-62.589706
-76.886940
-58.846706
-61.720360
-132.090103
-31.436384
-140.681274
-55.371372
-86.957153
-67.680313
-75.604454
-79.504814
-171.844772
-160.522675
-139.575287
-60.598679
-45.843353
-61.155926
-125.923904
-104.635620
-58.697254
-113.780861
-58.186493
-156.660522
-73.651146
-65.829536
-89.477829
-63.060177
43.069721
45.890942
-137.390381
-95.331062
-80.552864
-66.443550
-150.026016
-146.370789
-59.439800
-108.367973
-69.966415
-60.077301
-156.768967
-111.647453
-53.539055
-65.302689
-81.827415
-120.290482
-128.146408
-67.026688
-60.960556
-93.374451
-146.647507
-74.575729
-47.729885
-99.644058
-61.654804
-156.843170
-57.988747
-61.790199
-90.232536
-56.220615
-63.370094
-35.853104
-65.453003
-64.979424
38.755463
-41.501709
-72.132980
-74.440025
-50.433731
-138.768372
-98.778191
-129.485626
-69.601662
-90.904335
-67.497452
-47.365013
-83.413681
-44.438122
-70.419655
-48.765610
-132.135117
-155.287643
-88.898109
-54.839127
-48.445518
-50.437382
-66.245811
-50.153500
-89.605278
-60.803448
-60.703373
-78.271294
-80.309464
-113.207138
-86.745926
-105.577911
-66.556709
-96.508911
-83.796707
-83.596329
-157.968597
-104.599030
-101.607910
-97.002579
-95.823898
-111.042030
-64.720291
-104.500107
-98.852463
-59.459991
-66.357620
-82.591179
-152.100342
-113.852142
-62.278481
-61.892323
-45.934849
-63.228252
-94.378586
-118.738594
-153.118591
-67.635422
-76.544357
-136.453156
-100.462563
-73.659966
-54.464310
-50.512882
-114.782646
-162.292953
-64.267273
-62.489193
-97.800591
-109.339867
-147.161667
-68.414124
-129.715042
-79.099068
-87.172508
-69.691544
-90.296410
-61.540192
-151.537903
-64.676208
-91.215218
-72.943146
-58.654613
-167.684174
-72.209229
-110.457993
-82.913956
-58.829147
-99.925209
-94.069115
-159.535751
-130.373627
-84.984131
-124.781677
-47.340054
-61.001728
-148.775726
-60.804253
-63.823437
-136.310516
-46.895870
-53.703190
-60.648827
-65.896095
-64.908394
-60.458836
-95.172935
-101.037628
-125.129822
-112.763313
-159.093765
-42.964386
-69.598610
-52.833706
-62.617149
-102.410660
-54.715012
-108.150345
-80.011604
-74.714905
-154.651001
-55.175060
-141.789719
-46.449001
-98.492714
-127.151695
-63.827663
-71.555229
-104.953789
-126.071159
-126.335068
-74.486244
-128.393005
-65.170769
-55.106754
-63.972183
-105.888062
-72.895569
-109.217476
-89.431160
-64.385117
-63.508236
-82.806358
-134.348343
-66.334419
-81.575874
-165.452972
-66.171471
-77.518967
-40.643486
-52.668282
-132.611771
-157.106430
-66.011497
-62.891926
-63.898357
-52.563950
-89.480667
-53.736176
-144.075272
-152.779114
-52.082527
-75.820480
-115.039612
-58.635143
-61.275906
-75.061646
-149.508392
-66.880440
-78.828766
-101.803749
-74.955269
-83.907532
-146.061676
-76.556908
-101.121979
-61.174641
-59.967403
-96.042366
-108.255005
-61.595638
-62.770126
-139.296951
-28.645475
-47.634121
-149.850998
-65.247246
-90.482452
-144.219757
-96.024971
-86.097862
-74.763710
-62.534107
-56.640945
-53.417778
-61.435791
-58.264988
-53.275280
-27.991365
-99.740211
-126.977692
-34.882759
-54.527554
-147.568100
-89.350693
-116.629288
-82.072449
-136.608810
-92.271957
-91.081718
-120.957153
-111.091698
-79.861359
-122.774200
-69.006958
-96.998108
-150.390350
-52.627472
-64.249771
-96.593208
-78.106636
-57.581161
-67.192627
-120.336807
-70.857162
-34.322453
-123.530876
-137.220123
-58.176891
-62.629539
-60.315975
-151.714340
-64.908981
-137.424576
-133.587341
-54.912262
-54.969215
-124.847939
-51.810177
-52.241997
-76.356659
-73.510849
-50.816170
-65.286964
-63.908970
-62.561142
-56.458385
-67.015434
-81.886673
-55.403854
-65.961990
-63.441349
-63.026333
-68.307823
-132.399368
-63.023438
-62.456551
-100.908058
-83.497879
-87.116440
-57.303379
-59.673695
-89.319969
-159.245224
-63.150108
-60.139442
-72.138252
-95.650772
-63.511322
-100.089828
-40.626720
-61.012272
-68.257561
-55.499382
-64.729691
-85.255539
-73.123077
-55.868603
-110.477303
-47.017509
-92.877434
-160.705063
-106.714783
-139.792679
-123.281494
-145.787735
-64.343414
-78.494141
-149.708755
-63.910847
-74.449348
-46.902256
-157.807175
-31.938322
-45.015240
-63.068092
-78.113152
-68.120354
-63.413906
-64.643036
-103.877113
-60.186810
-66.093948
-78.833824
-103.593155
-85.428078
-75.649269
-72.169609
-107.135910
-140.186783
-52.866932
-81.886208
-78.070244
-62.520405
-66.404922
-62.118736
-166.142410
-64.979790
-121.418625
-78.593987
-66.429558
-56.343143
-50.175411
-53.672779
-96.628494
-117.025078
-88.132355
-129.720352
-76.294685
-77.692741
-51.349289
-61.294666
-105.507118
-173.785446
-35.564903
-36.756454
-53.059608
-93.148476
-101.565018
-152.052002
-167.303406
-113.105247
-76.276192
-62.923782
-173.805283
-103.535324
-65.835014
-56.736542
-61.509457
-59.580685
-70.713234
-95.177528
-97.176880
-160.136749
-81.208565
-52.034569
-58.391880
-49.415520
-51.826805
-143.498276
-32.552979
-59.535725
-79.542770
-76.257927
-60.694889
-134.538193
-34.941414
-57.193008
-35.557446
-114.856400
-66.215019
-75.580429
-109.606995
-90.497086
-113.086479
-117.833092
-45.624111
-103.826530
-99.286232
-103.389877
-126.621864
-50.515305
-52.810158
-52.433998
-78.122307
-96.178894
-95.248421
-66.654915
-78.182915
-111.524734
-61.275742
-75.359924
-69.649399
-90.300438
-55.592102
-62.860275
-57.783779
-70.626953
-72.173988
-66.433479
-113.518036
-57.856739
-64.718994
-135.560760
-74.520973
-48.882542
-54.249340
-61.475437
-84.032944
-146.134323
-72.624199
-112.589668
-72.631302
-73.836090
-73.271881
-45.538578
-94.401337
-63.896374
-90.561028
-47.777039
-166.377594
-53.590382
-147.780762
-54.521626
-125.752052
-119.849976
-153.644913
-43.650490
-151.668671
-57.770733
-60.773750
-65.674339
-52.821533
-59.352757
-82.372215
-61.281532
-97.265297
-94.359901
-139.407822
-61.849113
-71.061172
-140.704315
-89.036186
-51.416416
-64.493317
-54.292473
-53.771046
-154.699722
-61.251625
-81.697083
-50.218136
-114.979904
-110.234634
-63.678410
-76.007133
-55.820522
-98.542412
-69.215126
-88.571213
-58.386955
-59.011246
-64.191620
-75.464767
-71.290123
-96.020790
-88.735474
-105.488144
-103.361786
-147.557037
-130.845917
-68.350693
-106.056351
-60.810101
-60.935009
-57.733406
-68.090584
-73.957436
-58.329185
-53.403286
-57.522301
-120.068520
-104.426811
-84.123306
-103.162369
-63.068394
-143.645233
-118.786942
-157.312225
-62.067497
-110.112373
-110.307343
-107.408516
-73.733116
-64.372482
-100.774849
-77.059357
-162.637009
-142.510406
-94.823921
-95.901085
-86.750488
-55.755310
-43.342087
-26.448627
-56.466141
-56.078430
-67.630730
-144.979843
-82.983055
-67.514610
-66.868790
-141.084335
-150.436813
-63.999756
-59.110058
-50.461971
-73.132744
-120.857529
-64.637589
-126.332390
-49.429688
-140.983887
-54.036495
-108.918816
-100.065445
-163.882019
-64.055229
-103.288406
-112.930779
-111.524315
-74.864349
-100.758690
-122.591209
-76.680634
-85.571159
-60.029736
-144.844620
-140.656097
-96.376038
-89.291695
-73.981468
-65.763435
-70.498489
-70.205376
-129.644043
-101.112343
-109.469604
75.757492
79.417747
84.819519
20.906109
40.738602
82.825195
28.969973
59.382740
46.530838
56.021885
78.891594
94.219711
-126.981361
-65.460701
-55.734879
-70.592697
-146.580109
-66.378601
-71.966110
-65.474037
-113.951973
-77.488251
-68.413681
-106.245903
-52.651138
-52.081181
-69.990768
-16.964308
-99.611107
-72.284317
-58.968430
-118.500771
-61.245560
-64.339882
-38.372440
-64.203018
62.185619
57.101006
45.173443
50.453804
55.350609
-116.183807
-66.150375
-62.775959
-62.544495
-55.582600
-63.499119
-159.108002
-45.159729
-71.634895
-72.392578
-69.841354
-90.159821
-75.045311
-120.983109
-148.172485
-66.504524
-83.224167
-116.195007
-102.957687
-85.654236
-108.827049
-67.284172
-70.710197
-85.637482
-84.263184
-42.765423
-63.072506
-154.337799
-73.248802
-136.659729
-70.580048
-82.867729
-70.853714
-77.997108
-155.874802
-114.729820
-67.372810
-56.835030
-87.213150
-143.529526
-72.833473
-47.970936
-156.030930
-61.620331
-57.910793
-40.020309
-28.910191
-145.452866
-68.313400
-93.957451
-158.428619
-138.595245
-123.273102
-101.380852
-99.812141
-79.529350
-102.646301
160.713150
-133.345642
-99.504662
-114.420319
-56.658760
-109.664635
-69.317299
-97.931213
-56.314358
-86.675964
-61.689919
-68.541908
-54.135220
-38.859661
-81.946587
-123.966728
-133.678940
-147.172073
-121.719963
-139.453430
-103.117989
-55.079346
-59.885674
-128.503082
-127.605301
-111.516701
-106.078117
-91.841492
-109.428398
-49.883099
-150.723389
-138.708069
-114.341927
-67.984901
-54.941326
-68.078697
-163.673492
-71.908142
-133.621368
-112.026100
-102.618698
-132.496353
-128.004333
-156.090988
-75.192001
-58.357235
-66.298347
-129.756424
-153.286072
-55.787788
-65.424782
-57.696236
-32.513771
-86.376709
-113.365471
-55.019997
-53.177292
-154.075562
-61.244240
-50.773884
-149.145584
-61.841118
-80.365982
-120.178909
-61.080269
-68.103668
-66.930115
-103.079681
-160.980026
-28.959959
-65.889946
-62.376816
-68.251343
-63.591255
-71.987206
-149.006058
-89.635780
-87.822189
-64.761650
-101.547943
-126.871620
-117.858269
-31.348894
-84.990128
-124.503616
-50.157185
-55.964413
-58.780258
-91.276962
-77.461075
-145.619186
-34.912811
-127.447060
-101.403038
-112.985863
-127.913696
-146.222672
-141.908295
-30.396812
-110.683716
-66.383667
-115.485176
-136.346375
-126.721939
-120.670639
-148.598785
-143.419174
-66.911842
-149.314880
-85.125229
-134.989258
-56.181236
-75.270874
-63.697277
-60.509434
-56.784210
-157.033630
-5.403777
-73.280273
-42.990318
-68.136925
-100.481621
-48.379330
-64.613480
-135.100708
-114.995384
-92.660843
-55.850193
-81.031563
-56.158401
-170.266617
-77.869026
-75.274719
-73.890015
-56.536259
-67.637146
-75.567787
-70.095070
-40.069695
-69.210632
-103.615623
-129.457550
-97.828835
-59.493828
-123.368317
-136.771210
-86.116051
-74.485260
-111.066429
-96.948677
-77.167686
-32.584850
-145.267349
-87.108223
-54.777035
-58.675625
-102.962624
-98.837769
-56.633846
-104.520973
-61.181347
-100.851303
-141.905182
-54.149796
-62.560459
-55.907005
-81.053886
-54.406376
-43.173241
-50.285873
-76.297440
-157.453400
-81.894577
-110.501106
-52.207001
-34.566677
-152.264145
-82.351418
-86.895576
-108.515076
-79.103722
-134.858505
-55.000771
-86.115257
-157.536713
-45.733772
-24.693901
-61.438095
-126.896057
-63.570698
-78.411781
-61.740181
-99.272057
-59.754673
-107.779900
-77.765930
-135.984680
-90.814575
-78.831978
-69.759300
-158.569092
-50.767132
-74.716103
-152.221970
-26.890272
-22.003962
-121.607437
-62.407169
-50.608013
-62.871395
-109.476006
-93.196983
-93.558876
-101.916458
-75.937317
-61.628391
-130.959534
-61.441795
-98.484047
-40.527931
-57.379932
-72.552475
-159.073944
-113.680214
-54.385044
-29.381372
-128.687424
-56.157978
-149.959137
-150.785065
-165.322922
-61.052284
-168.048355
-30.195137
-93.025940
-120.608414
-122.429825
-161.979370
-58.647087
-63.619492
-80.463326
-56.147827
-57.881958
-57.415829
-104.406952
-155.732529
-73.316856
-89.068985
-96.635857
-95.576019
-98.928665
-93.191994
-100.050964
-60.299706
-67.098572
-45.679337
-67.513603
-55.134659
-56.668087
80.530060
-105.926041
-64.413017
-70.934219
-125.415314
-57.480190
-52.701763
-65.762756
-85.030746
-102.423935
-93.903397
-51.215878
-61.790047
-133.430847
-64.768044
-68.851692
-127.220451
-72.967369
-135.707764
-58.814716
-84.934502
-61.997639
-137.131958
-70.349251
-85.074318
-55.874378
-34.584381
-163.448196
-85.095787
-97.803024
-67.120895
-75.898125
-68.295403
-58.628975
-112.454575
-51.700924
-81.308289
-66.416039
-56.092682
-46.209511
-79.936859
-66.729683
-61.647972
-90.873787
-55.527443
-53.101406
-63.812126
-87.568085
-63.168098
-80.037697
-45.443573
-66.096588
-64.437813
-64.508972
-56.701694
-74.781059
-90.676178
-64.849007
-83.159523
-70.167686
-67.054802
-62.525612
-57.884483
-102.437164
-78.188850
-78.419136
-53.866562
-54.854328
-44.330994
-58.851555
-124.608124
-93.959084
-62.214310
-78.497551
-98.472816
-64.509911
-50.076134
-69.142059
-101.169617
-53.047909
-61.444592
-63.424469
-62.695267
-54.556652
-66.923744
-35.121311
-71.551788
-79.708893
-69.360779
-126.549660
-70.123596
-159.669846
-73.298454
-71.050873
-98.999260
-104.963524
-63.492996
-124.363762
-49.005119
-61.431107
-69.302750
-150.098434
-89.827316
-64.173103
-63.954269
-93.500641
-60.961559
-65.889351
-88.130905
-146.915222
-126.297585
-84.793350
-74.902473
-162.891937
-89.250969
-56.897507
-94.659775
-69.296455
-40.147663
-54.353943
-83.783829
-58.230400
-41.273724
-60.144497
-68.512726
-98.332664
-164.480286
-55.575459
-75.595146
-63.364616
-62.412319
-116.335289
-62.772808
-64.637192
-117.047569
-57.931606
-80.601501
-122.155304
-49.681477
-56.406170
-107.677559
-99.330330
-104.248512
-156.483307
-73.224007
-61.837074
-55.328953
-124.794472
-56.334995
-65.447929
-51.486927
-59.755764
-122.617310
-46.159882
-55.782352
-65.186577
-65.653824
-88.865776
-93.285172
-83.798920
-65.617409
-63.639404
-54.844471
76.046761
65.555046
86.099693
86.726189
61.316887
51.889645
66.484756
59.773804
63.115685
63.202358
52.738434
80.554695
-93.693100
-55.267628
-62.999195
-53.891773
-72.982460
-43.468998
-89.309074
-78.139809
-61.229637
-152.566574
-60.278847
-83.461960
-50.342358
-138.398483
-136.494980
-60.872803
-39.038677
-72.819160
-142.777802
-75.188179
-160.010391
-60.789539
-62.778572
-71.024651
-70.839561
-62.291821
-57.825840
-61.339371
-49.798859
69.713760
52.137310
36.454906
54.151974
90.499146
-53.432636
-89.779305
-63.613285
-62.392914
-65.215157
-94.007988
-69.631149
-61.335144
-36.433315
-60.397297
-49.889767
-56.991650
-56.052406
-86.941498
-150.427887
-82.167091
-61.608330
-86.148109
-23.689386
-75.289627
-58.881172
-81.391098
-51.818367
-149.933533
-122.217705
-58.129620
-71.486694
-122.973900
-46.841129
-157.517853
-85.890335
-153.214005
-68.985123
-61.696152
-52.418678
-88.467804
-58.592236
-142.572906
-111.963356
-67.358963
-141.492172
-132.436676
-57.556820
-74.557129
-58.789860
-62.436714
-61.349159
-81.600304
-60.759254
-127.178101
-64.935204
-81.686432
-67.581398
-64.244637
-71.074142
-38.842232
-63.152866
-57.495872
-60.460926
-124.508263
-64.657707
-164.992386
-89.074272
-93.464844
-103.493668
-59.708015
-54.990845
-110.684044
-73.181442
-134.066086
-85.034470
-87.832420
-96.336952
-75.065430
-67.030853
-126.014854
-74.772514
-76.848274
-66.426025
-85.736176
-80.296928
-56.981712
-52.634140
-79.021927
-116.062943
-96.613411
-54.119209
-72.207130
-119.281555
-37.920181
-70.293083
-156.345459
-54.177906
-163.767029
-79.412697
-72.272469
-83.874832
-145.415207
-125.657822
-79.139168
65.663933
77.553535
53.836884
-59.887833
-64.037178
-88.685532
-120.158051
-79.003685
-147.154236
-58.785549
-121.052750
-53.009678
-93.872574
-119.467621
-95.846214
-113.509621
-119.439453
-53.825588
-117.077766
-130.912964
-82.552406
-60.434193
-66.789879
-48.233528
-79.312973
-90.374695
-62.894241
-128.512238
-75.385979
-140.934586
-58.867054
-65.449379
-98.171967
-82.533546
-117.382271
-158.294296
-112.644989
-113.322556
-48.559471
-59.397663
-48.418278
-162.748505
-62.186470
-67.155769
-84.589439
-99.483215
-64.880486
-134.135025
-69.650581
-58.032188
-26.144457
-62.083370
-146.315842
-54.038456
-78.638077
-108.012131
-129.085175
-149.167145
-97.793587
-98.361168
-94.291229
-53.157162
-121.138832
-119.332497
-46.382835
-61.308048
-97.940231
-150.067200
-93.828377
-69.506111
-92.724091
-106.899529
-128.623062
-66.287804
-78.776909
-137.829651
-147.101044
-55.157413
-52.779346
-76.292511
-82.957146
-118.085594
-84.709885
-105.256752
-138.666916
-101.562218
-97.603729
-80.661324
-57.156658
-81.195145
-59.515083
-58.597931
-147.224457
-66.921333
-89.027412
-120.801834
-79.734077
-150.575439
-104.912674
-59.255943
-66.547234
-65.075096
-138.142868
-103.846832
-68.379562
-81.080681
-67.746094
-53.542385
-66.629951
-90.622681
-118.511154
-68.222542
-79.347855
-160.913437
-149.864548
-81.753242
-155.246780
-58.724617
-105.693596
-49.957058
-65.526070
-56.378132
-143.757111
-33.436062
-89.070679
-85.197769
-62.571095
-79.899605
-117.820801
-108.682510
-87.531593
-62.063515
-59.324951
-106.054512
-152.037796
-102.213448
-96.775017
-67.051514
-56.556450
-71.155716
-82.077904
-67.695045
-63.979088
-82.074059
-92.814148
-94.045769
-52.152821
-69.385239
-63.656540
-130.870834
-57.991287
-111.674782
-91.285568
-108.538040
-81.650375
-75.327644
-109.561592
-127.104637
-117.602631
-96.684685
-118.220444
-69.564857
-55.129494
-53.450138
-129.931229
-113.186729
-66.089821
-156.771576
-55.794495
-107.732040
-47.410164
-63.737309
-154.542343
-113.929222
-74.293617
-38.662064
-52.372211
-98.476738
-94.845810
-87.139473
-129.340424
-72.234016
-88.137398
-51.869617
-50.663139
-68.549126
-139.506989
-162.083786
-89.405342
-61.307419
-90.517715
-50.557495
-43.501423
-42.323765
-59.137142
-106.842308
-104.400108
-53.108391
-81.922852
-83.918335
-57.282612
-74.008705
-68.906113
-111.060989
-83.752914
-72.195847
-114.146400
-124.565552
-71.193108
-135.960220
-135.984604
-73.502922
-124.568108
-93.990746
-55.067295
-157.342392
-69.325081
-97.289482
-75.283012
-116.985863
-66.181511
-116.583847
-139.891449
-71.461067
-67.547920
-73.053757
-169.118530
-63.993938
-72.730133
-50.186245
-137.155441
-66.216087
-96.592354
-79.330070
-66.430244
-54.660568
-119.156479
-57.361191
-64.810974
-50.596626
-65.324768
-69.418762
-67.486961
-147.685410
-31.525673
-41.768375
-77.185913
-100.940765
-29.469221
-65.614510
-35.494274
-58.289890
-60.167065
-133.702225
-61.484390
-122.421135
-73.715622
-118.373184
-172.081711
-145.169983
-155.941803
-57.159679
-80.598671
-49.131966
-69.551392
-66.301270
-99.648773
-68.974487
-148.545654
-47.551640
-100.593246
-107.526161
-129.204285
-53.902512
-39.053066
-63.589066
-154.461502
-97.715179
-144.740479
-79.004471
-125.639412
-112.262680
-52.358089
-150.653976
-108.245461
-102.216560
-75.251343
-77.737900
-74.245033
-61.042229
-55.596416
-58.098625
-99.576103
-150.537674
-68.823318
-65.392860
-60.216480
-61.997673
-70.410576
-64.069763
-87.308754
-59.684238
-49.003380
-70.506653
-91.856934
-115.908684
-92.789017
-83.306320
-91.522179
-47.036213
-65.736710
-95.077644
-116.735222
-92.234970
-48.208660
-59.758198
-78.621513
-126.124664
-53.302006
-57.736835
-82.002045
-92.961624
-72.168556
-114.032074
-56.336010
-83.762039
-49.111660
-77.876228
-87.783791
-50.622669
-58.396542
-101.341164
-97.311325
-64.969223
-90.080574
-151.475906
-151.338150
-89.570129
-81.985710
-52.551418
-72.488007
-70.335251
-46.220890
-145.926468
-96.349846
-58.201672
-85.083466
165.467300
-98.044365
-62.955456
-41.504139
-81.666679
-88.684990
-56.183376
-82.169655
-70.992790
-61.172047
-104.011292
-59.942001
-88.647057
-100.508331
-68.504662
-150.329590
-63.362850
-92.365463
-117.377586
-67.727570
-92.664635
-42.381374
-86.238602
-59.684910
-138.831665
-64.000854
-60.996071
-39.934345
-134.188370
-66.674843
-56.002506
-145.178207
-57.018444
-104.952080
-66.772827
-62.936966
-66.552551
-77.693237
-106.813362
-41.688438
-63.670712
-61.191914
-79.386726
-134.658142
-82.697792
-61.968533
-60.311169
-82.074257
-59.250179
-114.286240
-152.987106
-63.160927
-60.445137
-79.500725
-52.963215
-68.882980
-150.012726
-63.597439
-61.480354
-63.006641
-61.657787
-49.245361
-101.781212
-128.493744
-98.286919
-94.678490
-116.498940
-83.559410
-128.637589
-65.555206
-59.307377
-59.945522
-133.418777
-95.859154
-109.437233
-59.575584
-95.124817
-64.025208
-82.161827
-63.300175
-147.749695
-109.377411
-55.258121
-86.965157
-70.431541
-107.412483
-64.438187
-81.901215
-65.320465
-70.258812
-60.113979
-135.271957
-104.035828
-80.251755
-85.382759
-87.208946
-93.302094
-85.375946
-156.171005
-59.228344
-54.251163
-93.941628
-69.675346
-63.855175
-72.047852
-98.869240
-113.835197
-56.530182
-152.140854
-57.525436
-50.159664
-56.884838
-155.765198
-61.278957
-50.267906
-56.491741
-63.569511
-68.549675
-51.823093
-54.615643
-118.937767
-60.860302
-43.273220
-57.134811
-160.018723
-126.345871
-62.884640
-68.825523
-147.745377
-82.791954
-150.410034
-69.656433
-66.747307
-61.632538
-58.809925
-69.492065
-100.603432
-105.749939
-131.831741
-65.971260
-57.728313
-54.794338
-76.777252
-71.119659
-60.913052
-72.682587
-65.491631
60.193455
60.274765
56.686386
60.962032
56.795242
31.028685
70.276718
120.247086
74.770706
64.260391
64.286575
72.702087
62.399387
57.792091
61.415741
66.846863
73.357704
62.406334
99.233093
45.958176
58.133026
-103.686790
-125.678093
-115.313698
-77.537468
-58.832268
-65.221367
83.203476
79.955292
-62.599152
-140.166885
-66.011345
-95.624573
-56.665466
-77.943802
-103.696854
63.394424
68.324120
60.853500
46.037670
-161.489365
-93.297325
-147.358795
-53.866138
-91.584557
-84.005363
-95.493874
-91.674126
-61.503601
89.475197
96.410950
-59.860970
49.205318
86.873116
-65.516357
-98.595055
-140.221512
-83.927094
-69.016289
-56.595325
-140.382156
-159.561081
-108.895927
-62.288002
-134.518982
-63.661320
-126.461983
-125.483002
-79.715996
-72.369118
-56.890362
-64.456070
-150.547089
-113.468735
-86.243477
-105.970505
-145.073410
-69.861412
-62.843925
-95.585243
-56.549339
-61.239937
-55.554050
-102.407646
-124.344887
-77.664200
-51.704983
-76.968941
-60.732796
-60.405220
-72.611786
-35.920853
-93.518532
-111.655983
-108.310478
-119.702995
-63.409992
-103.294472
-48.886299
-149.903427
-142.786362
-125.166298
-128.516510
-84.524025
-68.849655
-95.373009
-52.971821
-107.815575
-132.957596
-58.768501
-82.563652
-122.902161
-89.394608
-64.873268
-101.858635
-49.003750
-88.382507
-117.114311
-63.753365
-71.679428
-114.763893
-98.220352
-119.451065
-101.831894
-150.419449
-76.777260
-100.575668
-40.865768
-152.682785
-72.481216
-57.814476
-88.272636
-49.820644
-86.828339
-74.110931
-89.511307
-53.449562
-47.958099
-69.546898
-83.966927
-73.429268
-97.981148
-133.736542
-69.311157
-74.912529
-85.600342
-68.285263
-81.117149
-53.481567
-63.901360
-49.023026
-54.283436
-164.690475
-89.378044
-20.131310
-66.148132
-34.079041
-73.259766
-63.886703
-62.879707
-137.266525
-47.446869
-69.579834
-87.973610
-49.010674
-48.363682
-100.589989
-139.943695
-154.905319
-64.591904
-55.228745
-63.795635
-51.341660
80.320290
52.444962
79.963066
-102.635994
-63.621605
-62.492641
-105.772476
-117.153938
-56.780437
-67.044403
-57.133949
-94.411858
-87.534264
-55.771400
-160.234192
-60.497303
-82.956215
-59.405418
-74.273643
-93.476547
-155.260498
-89.324570
-57.361469
-130.144150
-82.887657
-57.210518
-16.388550
-62.532562
-65.102707
-80.248611
-124.636162
-96.084969
-102.306313
-157.145355
-109.416382
-153.243881
-65.790718
-65.511734
-71.177536
-87.075096
-125.059799
-60.661804
-99.622704
-111.333191
-83.880562
-62.762592
-58.710808
-61.474731
-84.910721
-106.531906
-64.331566
-87.144272
-130.984818
-75.126549
-69.604889
-75.866226
-69.471298
-99.980721
-66.114845
-57.097534
-107.669617
-72.410522
-92.172241
-52.230637
-139.074677
-78.167931
-63.500469
-157.858551
-28.831108
-61.908119
-39.194855
-61.790260
-63.601517
-99.328552
-177.975113
-102.767944
-163.066757
-76.958832
-143.086365
-74.521347
-83.531075
-164.717514
-72.470535
-73.171364
-44.910252
-97.303909
-84.088882
-150.893539
-80.200447
-72.080803
-71.990921
-54.555927
-120.173622
-74.763947
-58.890617
-54.414555
-143.912918
-93.106895
-131.101959
-58.654285
-113.388771
-165.873978
-67.884041
-30.043406
-58.457317
-62.266117
-67.616966
-62.850372
-69.605492
-126.251862
-64.649551
-59.028610
-75.211823
-95.127213
-32.433029
-70.568222
-111.737015
-70.629684
-169.721802
-88.759171
-48.053642
-110.763794
-62.644497
-66.675056
-67.407692
-101.693985
-94.049652
-61.170200
-98.381851
-69.593216
-54.156654
-114.614227
-61.557461
-92.210175
-75.283432
-53.979103
-159.264542
-61.867931
-62.968658
-56.667572
60.670353
82.478127
-134.392746
-78.549828
-65.407135
-86.934067
-67.828094
-118.858429
-66.213966
-167.887726
-111.736656
-52.179794
-94.557739
-66.177155
-98.705231
-97.930641
-71.171982
-50.635406
-65.152527
-64.105614
-102.623138
-88.813759
-143.714096
-78.083130
-58.029140
-56.952587
-163.595200
-55.489853
-91.820892
-96.593010
-85.422150
-56.791790
-72.638626
-129.441010
-80.340263
-108.388016
-120.630966
-74.118896
-111.113098
-76.252800
-101.309639
-104.421173
-64.755600
-92.088318
-107.019585
-55.718803
-62.698605
-156.988083
-63.604317
-60.825497
-85.572334
-109.296036
-46.538403
-133.723480
-113.795181
-80.416771
-82.834290
-90.263023
-120.190598
-133.329025
-93.666618
-133.749802
-94.357162
-114.174194
-64.103012
-128.353836
-100.135651
-84.346939
-101.714218
-91.940811
-52.287701
-56.062584
-60.520821
-130.703415
-150.591217
-62.706432
-67.975784
-74.486824
-46.075417
-75.493324
-153.324814
-62.846294
-36.643177
-62.417156
-121.632736
-59.398518
-112.406685
-62.410419
-156.929398
-52.534672
-65.438995
-28.658430
-142.961746
-63.736488
-71.310234
-80.226921
-77.331680
-126.536598
-37.819778
-60.413971
-107.284561
-55.380264
-71.420753
-116.395134
-145.621078
-99.081741
-59.267517
-50.264736
-68.853096
-59.167782
-57.453197
-60.823772
-89.312767
-105.594124
-60.441944
-66.875450
-88.306831
-62.300056
-75.619888
-93.706154
-146.081787
-63.092770
-83.958488
-66.377075
-41.056332
-107.103539
-53.297169
-98.185158
-35.100029
-67.016396
-106.706825
-59.639957
-99.182808
-149.260559
-94.862442
-151.318878
-60.867775
-79.929375
-54.479908
-155.277191
-75.970932
-92.192589
-81.119049
-67.078499
-76.872139
-62.277020
-83.240204
-82.777855
-34.574055
-125.111107
-71.345970
-75.713211
-61.361202
-58.441856
-141.669510
-120.131905
-61.115463
-60.095909
-99.738365
-87.055870
-76.073097
-64.691284
-59.824162
-131.762512
-73.120949
-135.294632
-106.900352
-156.295914
-114.902863
-77.112671
-150.029907
-57.281044
-66.465057
44.245277
-75.335121
-56.191105
-57.733318
-149.299683
-70.031242
-69.133652
-79.557892
-85.546906
-130.349548
-150.915909
-149.674011
-146.143280
-96.732231
-49.754929
-70.259071
-101.111427
-98.884712
-77.303818
-107.297508
-55.689865
-143.393753
-76.553558
-101.455704
-138.897675
-67.201965
-99.147598
-55.044594
-111.263489
-54.167904
-71.294579
-101.786339
-118.156982
-145.508377
-69.347496
-61.630562
-73.785255
-98.743423
-62.110813
-63.197628
-68.254555
-77.082314
-70.882523
-124.105949
-100.814606
-42.319862
-83.860329
-142.736633
-162.615921
-97.964684
-118.484367
-61.067299
-120.361809
-116.399231
-122.088097
-59.409698
-29.550495
-43.427910
-56.317188
-47.649693
-61.963215
-71.491760
-71.799355
-47.773785
-80.794426
-55.012920
-62.707703
-64.105301
-74.731789
-93.568146
-57.174110
-109.503853
-123.779198
-61.211334
-59.201378
-49.776726
-61.206375
-64.489784
-50.971828
-79.664459
-73.652451
-74.330101
-60.839710
-131.938354
-69.834496
-146.849228
-60.687294
-50.466656
-57.465363
-112.971413
-76.541061
-84.892044
-63.597775
-58.302292
-59.373699
-128.748627
-43.779114
-94.096588
-56.622002
-58.857391
-110.742706
-53.010181
-96.871689
-72.216202
-66.165047
-62.320473
-124.867653
-71.497322
-79.591087
-58.474899
-57.024540
-154.397629
-23.452686
-72.506401
-73.208565
-58.391258
-154.117249
-58.933681
-84.009178
-111.127579
-65.419868
-73.492485
-53.341316
-88.625900
-124.502785
-64.109436
-54.360836
-70.116066
-77.108696
-70.086082
-142.277237
-67.439484
-67.589256
-143.796753
-124.048782
-137.239838
-78.285728
-67.049149
-137.827744
-87.029510
-73.223839
-66.918312
-53.666019
-66.840996
-45.622124
-59.681835
-77.097633
-142.376465
-147.742126
-151.621918
-61.520657
-132.366394
-65.856956
-126.085396
-143.605347
-143.565338
-69.191681
-76.794739
-136.980179
-59.159298
-63.879288
-103.088104
-71.099586
-93.891205
-92.328651
-67.383545
-71.624962
-83.871391
-61.422035
-90.703087
-117.383293
-138.048294
-95.024529
-33.328053
-123.514236
-62.855728
-66.973228
-69.786842
-59.083607
-109.280685
-129.990845
-72.563644
-38.976688
-130.663727
-80.899185
-63.531807
-82.804184
-126.821632
-70.938614
-53.818634
-94.017189
-101.402748
-64.814026
-72.606613
-68.382195
-140.504822
-143.489883
-130.475906
-74.786865
-63.120678
-68.117599
-48.092403
-91.378960
-97.430359
-50.549385
-95.196945
-54.544041
-60.857712
-81.565247
-63.192448
-94.083046
-81.819687
-115.825539
-84.543434
-51.790714
-141.339767
-76.824280
-169.929962
-146.025391
-82.856041
-93.216827
-65.806335
-64.428558
-69.427681
-134.888718
-66.723831
-126.730873
-92.894798
-57.012959
-77.457115
-64.244598
-67.463249
-128.355057
-58.192978
-63.569347
-134.735626
-59.820446
-71.104416
-102.069710
-65.656227
-99.531586
-100.625526
-119.738922
-122.365921
-53.139133
-78.926735
-100.289215
-63.361004
-100.870132
-58.481339
-149.045578
-86.943375
-98.867134
-53.838173
-115.243889
-49.691879
-83.907745
-88.624985
-57.055225
-141.898239
-55.897404
-111.204338
-44.842728
-132.671158
-46.286957
-59.410984
-72.513084
-168.374725
-61.144108
-61.362251
-73.269989
-57.800133
-61.411537
-113.951363
-84.389206
-68.254784
-58.139980
-61.564308
-65.479393
-53.969074
-61.776669
-110.798103
-70.476669
-59.016064
-69.706802
-47.737808
-108.305023
-17.885426
88.831879
83.848351
61.362076
-69.292847
-80.608894
-68.736626
-86.414398
-60.303341
-141.572464
-57.210121
-62.788956
-84.728790
-136.048294
80.011345
65.174637
68.747902
60.090164
74.774712
68.133698
60.773975
-140.693924
-64.757278
-119.288643
-67.008209
-36.638622
-52.086960
-70.076866
-146.935791
-71.825943
-109.615654
-79.539200
-26.192059
-143.824570
-66.158081
-62.568764
-54.711624
-59.484482
-126.893486
-80.089378
-46.898758
-63.861015
-53.793346
-86.460869
-66.867310
-71.913391
-82.732246
-78.143295
-139.732437
-74.096413
-103.342468
-58.666992
-85.362206
-159.792282
-64.905754
-57.620949
-115.515266
-70.012955
-67.855286
-58.342529
-65.994896
-69.633537
-49.925621
-81.164909
-81.277229
-67.047264
-65.568626
-68.350677
-120.808556
-125.182037
-58.642437
-77.585854
-38.200603
-47.043259
-63.343075
-58.762695
-41.011780
-42.445034
-50.592812
-78.377304
174.217026
-118.392227
-79.288383
-67.564819
-65.487785
-158.090073
-70.746170
-108.422035
-95.198013
-91.886681
-101.049774
-71.312172
-62.370300
-124.483345
-155.715546
-139.100189
-71.108780
-150.211609
-91.250847
-41.708256
-79.383080
-67.224823
-108.668373
-128.643631
-57.998672
-95.847519
-61.009567
-86.264450
-95.679375
-95.056107
-78.202995
-90.877899
-70.652092
-52.707195
-59.207581
-83.138695
-142.862839
-52.779541
-66.205765
-78.067169
-77.448830
-126.279984
-68.831161
-67.666122
-109.155663
-55.668736
-111.073013
-53.791630
-106.206902
-111.825562
-118.290062
-63.766171
-120.177666
-142.511230
-87.151131
-54.641006
-98.406998
-56.244911
-61.090534
-133.869080
-76.313385
-65.458473
-132.721176
-124.796661
-150.099014
-47.376804
-41.890770
-44.349800
-84.553596
-54.971294
-72.772072
-73.209534
-26.802885
-71.050232
-43.290543
-64.257416
-61.811680
-46.352070
-146.406662
-156.909714
-107.043518
-106.023354
-143.321396
-127.633537
-66.539314
-118.105782
-121.914932
-85.865265
-78.320549
-64.196030
-60.093502
-116.373192
-53.368370
-54.139698
-76.306290
-108.497971
-73.463821
-55.208115
-113.356491
-60.456940
-60.469410
-72.695862
-68.442825
-86.612808
-81.744247
-118.147980
-89.481735
-71.722267
-54.026035
-123.135735
-57.242489
-63.032658
-42.868645
-145.212753
-67.599457
-60.168533
-33.850704
-127.162926
-104.483658
-72.627968
-62.707710
-86.019234
-71.936150
-136.516617
-73.618996
-56.922356
-70.447021
-125.276016
-155.011780
-72.736481
-53.953815
-59.322887
-64.889076
-54.425415
-151.316635
-74.172188
-103.644005
-93.906265
-128.313339
-78.507095
-57.813927
-87.011452
-46.759396
-101.767738
-69.641518
-61.760780
-75.774368
-117.312752
-63.327065
-52.244427
-142.950119
-115.828217
-106.763306
-88.966118
-52.713917
-70.067932
-63.024269
-163.781982
-54.073120
-65.082054
-121.481819
-64.987923
-122.049629
-91.629288
-55.751957
-94.070564
-98.845955
-133.370392
-153.347977
-106.189056
-56.054852
-90.406502
-51.807587
-68.633453
-58.726830
-100.253242
-67.105576
-66.096008
-135.548111
-53.548222
-99.699448
-71.921120
-50.701187
-71.186317
-70.428444
-69.892677
-41.754097
-142.399246
-84.142944
-67.696365
-86.309235
-77.851418
-124.627739
-76.112968
-81.295082
-72.282806
-146.065948
-62.736923
-105.352440
-49.326866
-92.132538
-85.696106
-59.020103
-82.091248
-79.404343
-141.045288
-156.749146
-67.808449
-60.999439
-58.128021
-54.920715
-27.817810
-111.614677
-79.323250
-108.341713
-120.862213
-151.872223
-59.408585
-98.540863
-64.327965
-101.248329
-60.861382
-80.849121
-63.723011
-63.259167
-64.619553
-52.114140
-60.202282
-77.275940
-112.008827
-55.495670
-95.284668
-116.840340
-144.431625
-91.059799
-153.926071
-46.071037
-93.365433
75.757561
69.542404
-92.907310
-135.483368
-63.697952
-109.871780
-53.120861
-39.857731
-99.278976
-133.465332
-47.791290
-55.577896
-52.632442
-120.919151
-91.828529
-118.985649
-33.196754
-76.896133
-103.448608
-64.275047
-120.634903
-111.164711
-54.058552
-45.242390
-60.594715
-70.142654
-51.725704
-85.092972
-50.116688
-81.289749
-89.946655
-57.240971
-125.429482
-67.956940
-74.831291
-48.634670
-134.431305
-73.515671
-67.660713
-61.902252
-79.795403
-132.745163
-56.910248
-64.455238
-58.962021
-74.246719
-21.202074
-126.686790
-78.451584
-116.845924
-99.687096
-155.578812
-95.096519
-50.382034
-147.145432
-60.332054
-54.456921
-95.047501
-81.726059
-67.836639
-63.170681
-123.777420
-91.350090
-137.466492
-70.347351
-83.321930
-119.285423
-138.888809
-101.930115
-39.176563
-32.198521
-58.294270
-55.471882
-158.445633
-138.209213
-151.905289
-86.923820
-64.386917
-66.137688
-68.245842
-74.355263
-140.694122
-51.418179
-102.975838
-90.907608
-52.675831
-67.874786
-60.284885
-55.544292
-128.827850
-71.409050
86.965370
65.460663
51.070911
66.286873
61.965862
-58.267113
-40.552956
-66.065483
-54.441090
-55.768150
-116.898247
-87.086952
-97.506706
-86.943748
-95.677628
-148.722244
-93.437263
-82.486732
-140.589844
-105.529808
-89.264503
-101.554161
-82.143608
-66.062965
-78.402542
-69.095299
-43.952896
-99.994072
-121.279167
-110.635147
-68.058395
-70.346542
-55.029346
-158.480316
-55.708282
-40.268238
-97.433357
-109.485085
-69.447861
-57.117737
-144.139496
-142.277176
-61.310547
-50.352211
-78.297615
-59.700821
-71.087303
-66.790054
-67.296280
-38.008434
-65.607826
-129.786957
-94.182579
-46.874149
-56.536930
-67.684944
-73.134796
-50.346348
-74.945297
-157.012299
-90.011200
-57.947521
-60.593296
-50.062374
-146.401962
-26.317526
-62.510311
-72.325905
-57.101292
-116.426590
-64.247307
-74.029968
-58.869938
-103.393639
-61.310711
-150.755920
-74.155090
-77.905777
-130.008194
-55.656139
-49.828621
-89.470673
-129.230637
-88.642830
-81.101631
-77.392029
-69.343971
-54.830387
-29.537437
-146.828156
-72.620384
-89.007576
-109.402885
-102.560677
-55.139252
-61.311970
-87.082306
-107.258934
-62.809822
-59.167618
-145.575531
-99.652374
-49.721741
-59.216999
-88.953690
-38.597549
-63.922966
-72.454147
-129.050797
-87.650360
-102.699074
-99.219727
-147.136887
-103.790100
-69.446274
-71.123901
-88.583015
-67.916313
-101.371933
-61.600327
-84.264420
-47.123302
-69.916489
-106.735672
-28.010359
-67.793518
-30.836613
-86.953812
-60.020454
-131.188889
-156.556091
-38.582668
-150.057205
-59.361607
-78.317856
-37.629940
-61.495804
-50.410179
-72.903419
-143.596954
-122.625710
-66.901169
-72.909325
-62.670399
-72.722427
-163.816589
-100.675919
-99.192772
-74.670967
-107.844917
-61.664024
-109.150711
-94.804474
-106.951920
-110.531021
-60.240845
-54.580986
-70.481834
-68.455864
-80.528603
-80.513214
-29.622221
-74.403183
-115.246498
-148.593994
-109.595474
-53.617149
-79.152672
-111.843163
-59.840679
-98.371712
-68.762665
-92.170670
-155.494843
-51.933014
-99.811203
-108.954521
-98.527809
-68.142647
-72.007965
-61.130058
-67.893074
-67.806984
-111.060677
-135.651932
-128.693146
-87.228958
-48.908684
-41.920162
-38.542042
-80.324303
-146.085831
-66.572166
-104.430557
-128.165466
-83.594322
-122.144188
-51.388287
-72.988358
-70.035851
-65.873718
-66.867226
-153.810593
-70.717751
-70.197441
-131.788269
-158.037842
-145.862289
-60.522919
-60.389408
-96.596481
-64.059937
-150.239944
-163.915085
-112.847221
-81.036034
-126.524712
-152.153870
-63.234318
-84.819504
-59.396095
-40.698769
-63.632408
-60.021542
-151.733978
-33.434315
-92.190475
-95.085167
-98.887489
-81.470871
-119.792114
-62.550720
-69.909790
-73.511475
-58.142426
-101.268936
-152.073380
-82.823318
-58.739529
-38.475277
-50.447853
-66.965958
-70.735161
-80.102600
-115.958221
-62.594891
-33.864990
-57.032154
-68.553146
-67.840416
-68.396957
-159.119827
-77.400490
-59.854031
-81.136681
-55.391987
-81.276817
-67.511978
-63.622997
-55.355247
-74.857521
-58.631386
-88.520119
-121.277977
-93.110619
-134.464905
-107.523140
-53.152157
-73.928879
-53.783329
-57.531506
-57.008755
-93.706284
-60.335464
-135.857727
-44.247795
-124.546768
-118.807297
-115.894455
-67.862762
-157.639603
-141.842606
-83.555054
-51.910427
-64.995186
-100.145569
-55.004524
-46.376972
40.076004
34.676689
85.196510
82.287865
60.262367
74.221603
-49.862148
-65.820343
-114.917175
-109.118942
-109.322006
-38.101009
-99.945488
-95.326279
-67.794456
-114.955109
-109.840927
-164.841187
-145.867432
-158.845932
-63.552113
-69.273689
-89.652275
-67.414932
-131.203796
-53.484982
-50.174427
-87.177414
-56.964634
-83.032036
-51.916813
-70.158806
-129.875443
-153.234741
-104.012535
-84.350746
-92.773369
-87.342735
-109.960564
-107.011505
-87.230484
-122.703415
-102.635361
-65.092026
-55.948299
-46.037800
-93.059776
-64.879250
-67.306389
-63.189472
-68.675766
-48.667587
-166.115707
-62.185951
-140.791809
-55.003777
-65.185822
-96.731400
-57.933510
-64.732582
-60.613194
-68.578514
-168.671829
-41.537071
-55.494450
-106.264336
-61.749290
-117.065201
-67.361916
-67.624496
-118.690292
-100.841354
-104.251778
-57.108749
-53.578861
-49.205849
-60.394352
-114.918228
-57.774376
-58.454655
-155.768372
-68.967598
-117.243034
-64.526810
-153.764877
-56.197174
-83.498932
-61.923222
-157.082260
-127.406914
-59.734612
-156.110916
-72.900467
-59.789021
-64.094666
-74.592728
-120.869972
-96.415390
-54.949032
-136.375992
-62.426559
-49.817020
-56.183781
-65.140808
-126.045738
-101.321510
56.272038
62.669052
-144.138260
-76.646210
-67.166618
-72.805702
-58.460903
-72.114525
-116.117188
-42.841652
-76.984833
-145.734879
-66.418617
-68.450546
-89.380577
-76.742653
-83.803032
-71.560051
-161.775101
-56.192619
-56.097031
-143.864532
-41.934307
-149.828995
-102.966751
-129.053818
-65.240227
-74.691978
-109.150566
-142.320328
-67.774925
-69.955818
-71.286461
-134.788300
-48.645550
-156.949707
-66.140488
-89.973732
-83.224083
-65.060448
-84.725273
-128.084457
-67.431915
-66.233208
-145.237579
-62.421383
-52.801033
-113.591515
-123.762909
-109.124466
-99.902519
-70.031898
-105.852692
-104.007576
-109.294373
-43.236141
-60.029819
-68.422371
-94.474342
-71.135666
-121.534798
-98.050407
-31.875849
-62.321899
-64.535675
-98.042625
-82.306503
-101.571442
-98.164284
-78.158150
-99.332771
-59.676918
-81.793953
-77.685623
-62.803696
-163.347443
-109.429558
-160.344330
-67.314636
-101.285919
-79.901726
-162.135498
-78.951149
-26.061941
76.545036
54.594158
57.619034
70.898506
49.363853
130.218979
91.691673
52.903446
83.500885
-71.042572
-90.332916
-57.167603
-98.449219
-105.599838
-143.187042
-151.846939
-61.274704
-155.441895
-70.602585
-91.342422
68.735985
59.210346
56.912712
69.327576
65.900841
92.335861
52.072487
41.471775
-169.926010
-116.767776
-111.695129
-119.182953
-75.244362
-106.384468
-68.429527
-44.523506
-65.714981
-87.199059
-59.835670
-48.747108
-108.783829
-60.940132
-122.982834
-54.552158
-130.496552
-76.247925
-106.606529
-119.995560
-105.839607
-89.123032
-134.308411
-99.050797
-87.879875
-126.780487
-59.927578
-45.784313
-83.206108
-51.974289
-103.361954
-60.076721
-106.586578
-113.262154
-127.395531
-106.123703
-86.836960
-66.804848
-101.377693
-101.143425
-110.515350
-100.504372
-115.026840
-67.336700
-148.365234
-108.845535
-75.867172
-144.932693
-67.726875
-80.441017
-175.194595
-102.616257
-69.709312
-66.737755
-59.158867
-79.907967
-60.195621
-131.474655
-90.131050
-68.187607
-41.914597
-154.115845
-68.277901
-79.004799
-63.010071
-144.483795
-136.887451
-90.324257
-69.074745
-74.598129
-107.354729
-63.834835
-82.312813
-102.702888
-103.949501
-99.363594
-139.454865
-60.259102
-80.393097
-50.720562
-53.422131
-54.792603
-39.176174
-71.883255
-43.041874
-150.163116
44.523441
80.432304
41.178516
30.612917
78.824631
46.834122
71.288864
89.177071
-66.190796
-156.237106
-137.086975
-73.508957
-64.844238
-50.189980
-119.749794
-115.070038
-60.912395
-79.232422
-105.485016
-95.359474
-56.968166
-85.038887
-102.234032
-73.536034
-61.290878
-85.597809
-83.933937
-110.389603
-56.526310
-72.780350
-95.733658
-77.373878
-99.679436
-62.941105
-79.174400
-101.036102
-68.131821
-46.026951
-59.815086
-99.321686
-94.702957
-52.968182
-76.402809
-83.601982
-156.720642
-107.054642
-92.982864
-58.816933
-106.249680
-58.738880
-55.177357
-59.765682
-145.611206
-135.176956
-67.572502
-127.386871
-104.176231
-65.993942
-100.838120
-77.481949
-111.479912
-68.574768
-56.179520
-49.243210
-124.059998
-96.513985
-73.115280
-58.255371
-90.940529
-71.346390
-77.202583
-61.462082
-57.039146
-83.384567
-70.818779
-47.501247
-126.020386
-81.617233
-102.009720
-147.089005
-61.095371
-59.937634
-126.130020
-31.104567
-64.786674
-87.812790
-66.209229
-72.508362
-51.603607
-60.097286
-86.567642
-61.054970
-62.049969
-78.219048
-74.049164
-47.446404
-85.378586
-78.408173
-32.201931
-120.705826
-74.123383
-73.857498
-84.935463
-109.417671
-46.463051
-160.454605
-66.446213
-87.066383
-106.564873
-111.435486
-94.159706
-68.259460
-141.698654
-65.707741
-66.948563
-160.684692
-137.342209
-35.110691
-55.792343
-28.486874
-75.980286
-77.799187
-107.953255
-140.771637
-55.171593
-157.848373
-106.012474
-69.943527
-69.290298
-44.298866
-25.751122
-151.131348
-99.378418
-60.980389
-75.004379
-59.290081
-70.804657
-54.745876
-60.338802
-91.026253
99.088554
82.025536
61.565422
55.963619
-79.523560
-84.347939
-119.306320
-99.459053
-105.468933
-96.099007
-78.079208
-139.005707
-75.986740
-110.975311
-171.418945
-116.324211
-69.965706
-78.728233
-83.226318
-69.279205
-81.301575
-69.306442
-160.709824
-69.670830
-79.648773
-65.952927
-89.837761
-87.144630
-96.953964
-51.536358
-53.358463
-114.431145
-84.144257
-68.278709
-69.125099
-122.542809
-52.544765
-58.241589
-105.740196
-84.314369
-46.943497
-65.947784
-96.567589
-160.572189
-79.623749
-146.057800
-44.035007
-96.899879
-81.336792
-114.343346
-79.460281
-111.330025
-83.840912
-93.685997
-86.047279
-70.734489
-70.689682
-59.296448
-67.962730
-97.307640
-111.848198
-122.186707
-43.514088
-49.894268
-73.606140
-68.696152
-62.268803
-56.723732
-53.043575
-139.385529
-145.382797
-58.993011
-69.946991
-64.814095
-79.281181
-117.467949
-151.272720
-116.420319
-71.707008
-103.713028
-100.800285
-64.395386
-70.292084
-33.743820
-86.504318
-60.230000
-88.333977
-149.753586
-106.323761
-118.681740
-73.837494
-85.173958
-91.953362
-136.296860
-64.786835
-49.112206
-137.393478
-55.329517
-70.586517
-49.197208
-139.743073
-77.565308
-58.476055
-55.270962
-47.271721
-66.793388
-138.990738
-67.771019
-98.133240
-65.261230
-158.163696
-127.625832
-36.089157
-57.078922
93.124901
-63.724434
-124.098984
-143.106888
-153.549118
-63.597515
-62.162716
-57.992447
-61.636497
-63.153355
-140.848328
-74.960793
-104.091858
-102.268944
-152.241074
-147.649826
-92.333069
-117.662025
-165.221359
-82.883553
-56.851078
-70.328743
-93.764961
-105.411652
-148.788666
-104.034027
-98.470551
-112.209282
-135.325699
-112.394157
-83.429832
-153.437439
-137.579269
-57.369747
-141.852432
-168.083878
-116.117989
-99.933456
-111.383934
-122.314980
-78.134789
-94.040627
-101.707954
-76.681030
-119.709908
-84.960495
-99.437004
-83.082275
-39.906265
-75.290611
-76.690033
-145.821030
-63.710129
-62.930397
-74.259399
-78.969185
-69.833031
-76.015663
-68.462189
-92.169853
-77.913551
-105.141289
-43.039860
-58.295162
-53.760494
-99.840515
-70.799858
-114.157257
-150.815613
-91.650932
-69.473724
-50.245556
-64.913742
-92.474968
-150.690216
-94.950584
-119.776611
-87.266235
-120.534599
-51.095062
-123.323158
-63.057205
-61.273636
-65.189537
-67.095093
-88.445526
-57.520859
-65.004395
-92.294334
-60.645370
-129.870621
-65.643074
-87.641960
-35.300285
-77.599159
-37.210049
-146.390869
-120.272797
-55.414654
-172.476562
-62.008232
-54.478340
-101.982506
-87.856987
-87.290451
-83.969109
-53.850403
-93.722412
-101.616356
-68.289200
-88.594002
-110.790222
-82.381752
-83.025421
-76.052719
-87.618080
-61.649136
-139.017960
-119.781433
-63.131653
-108.979965
-76.208626
-99.003632
-70.732544
-72.276230
-101.049698
-87.202042
-43.459991
-70.113792
-72.064148
-86.444962
-58.395035
80.392387
-32.917786
-32.533840
-65.536598
-94.458694
-118.410995
-66.425697
-74.179527
-125.986778
-78.186195
-80.563133
-45.876640
-53.198856
-125.721985
-110.500504
-87.556740
-66.960777
-62.622456
-91.064644
-69.418648
-110.470024
-104.407425
-63.134838
-144.172485
-139.502426
-78.624489
-70.880501
-75.520905
-44.212589
-74.397339
-156.873856
-160.436050
-42.815094
-70.336479
-46.636616
-60.334099
-121.990753
-146.238373
-54.715164
-104.964867
-174.061935
-36.514465
-58.273750
-61.306416
-42.304455
-49.665054
-61.031666
-124.114639
-141.063309
-95.802139
-69.714546
-69.962166
-73.348244
-61.217178
-54.583889
-117.905830
-85.849403
-96.083794
-107.310730
-117.978027
-105.742981
-57.731461
-110.244408
-148.573349
-148.984070
-74.916283
-129.629990
-78.276138
-105.789803
-76.156326
-127.129333
-158.033951
-48.924454
-156.197037
-83.247116
-63.051384
-61.161354
-48.115009
-154.693237
-70.349998
-51.979828
-137.562592
-73.223541
-96.526512
-49.603821
-74.052315
-100.717407
-138.599533
-64.583107
-152.812103
-30.262535
-60.772793
-29.007463
-59.647118
-58.128944
-64.262665
-59.133774
-62.547714
-59.105312
-83.472656
-60.277912
-60.024223
-35.314201
-62.483208
-86.214874
-66.373825
-79.315582
-53.715801
-72.095078
-75.016441
-65.552124
-89.336899
-150.793198
-62.236591
-151.288025
-69.271461
-149.078964
-91.001846
-74.976227
-149.024231
-71.068848
-74.855492
-55.832615
-104.447601
-86.534889
-76.854538
-82.505005
-60.375973
-142.509109
-64.810463
-73.785240
-63.481277
-62.329060
-132.004181
-53.900047
-78.442574
-49.465332
-106.511261
-73.531586
-58.180141
-171.005310
-82.873512
-84.621681
-129.571457
-93.356010
-76.829735
-99.726112
-59.488922
-57.681702
-57.385395
-73.157394
-85.248207
-58.668419
-97.231392
-11.695024
-86.839569
-72.870628
-151.815857
-38.793015
-70.826561
-115.815498
-83.166725
-130.220779
-88.982742
-69.939941
87.304214
64.849152
49.369560
70.497139
44.453884
-61.622776
-99.845093
-104.679428
-67.054535
-136.016373
-13.568398
-97.948647
-110.211090
-68.763268
-53.920513
-155.286026
-57.149868
-69.382462
-92.411415
-61.896194
-119.756569
-150.443726
-72.425003
-72.492401
-83.145790
-120.945679
-165.132584
-86.297623
-74.913094
-59.264851
-104.383720
-127.139999
-68.112457
-138.638947
-84.081970
-59.864071
-147.091736
-83.694466
-65.648849
-70.465553
-87.922348
54.380489
89.716751
72.846855
35.342468
42.922356
75.018013
45.742306
-140.555038
-57.858494
-62.139622
-99.422768
-64.701851
-76.316811
-117.987183
-100.194878
-85.759201
-119.812141
-103.207489
-93.333313
-62.653690
-55.479145
-69.802147
-62.342274
-60.361576
-38.320595
-34.082077
-59.975128
-59.209438
-54.146923
-58.895180
-68.345619
-71.409447
-63.632854
-57.114075
-91.510109
-82.470581
-103.083153
-97.758018
-115.759804
-127.618225
-113.587326
-54.724415
-51.177563
-118.296356
-66.348793
-60.928391
-71.975166
-64.213997
-48.617085
-57.476498
-131.793243
-60.959995
-53.514256
-53.417385
-79.991035
-63.744095
-82.728271
-151.610504
-135.827423
-117.414566
-60.556343
-107.275520
-67.926979
-58.158203
-56.605434
-86.384171
-134.110260
-52.788651
-158.386963
-51.377468
-178.676163
-66.856064
-92.098503
-100.034996
-58.298618
-69.131302
-101.212189
-120.642334
-60.382366
-90.067856
-91.833099
-57.101837
-67.941750
80.082016
-72.565895
-142.626221
-68.039330
-79.768959
-27.185917
-93.844681
-152.051086
-86.783913
-97.986465
-140.396164
-119.090736
-132.429596
-74.035568
-66.718681
-62.497452
-102.856461
-100.685616
-70.731598
-123.747421
-60.843948
-61.717503
-68.941299
-159.476227
-60.760895
-49.250393
-42.805065
-57.182869
-132.656372
-166.389053
-41.061287
-67.817871
-156.101654
-68.865295
-73.474960
-119.408897
-71.685295
-60.152325
-140.618622
-126.158585
-124.428307
-63.256870
-88.564598
-66.692642
-109.396202
-85.238159
-62.413177
-55.302299
-128.552979
-71.146950
-62.350552
-160.261093
-63.799599
-115.910843
-100.875076
-59.385937
-99.081352
-99.786629
-99.027969
-110.397026
-141.975800
-95.033691
-96.501793
-92.417336
-118.638702
-97.572075
-178.592346
-76.433701
-82.194748
-148.364548
-28.198521
-117.652504
-62.818672
-53.371258
-61.922115
-49.826431
-125.344757
-82.302116
-60.429363
-75.105186
-78.443054
-63.147984
-84.095024
-155.100616
-100.195007
-85.123138
-140.662552
-68.691864
-145.350067
-49.989853
-107.782639
-55.486801
-172.091141
-58.696804
-87.277809
-31.776363
-128.117737
-56.916836
-69.886551
-47.475834
-31.142187
-60.333576
-161.921127
-58.747566
-63.147644
-72.204063
-68.803993
-155.970734
-95.223656
-61.688095
-126.962189
-70.200806
-109.003922
-46.344936
-154.691559
-143.521835
-105.290604
-102.471748
-100.589622
-95.198853
-56.356968
-53.707771
-69.867355
-60.738602
-50.293903
-99.721764
-125.037155
-80.719215
-54.383614
-83.763420
-120.269356
-65.998718
-64.863655
-70.700317
-55.156811
-142.218979
-48.195511
-140.982193
-72.368752
-64.364845
-149.674927
-44.332767
-83.322906
-142.161514
-70.037819
-108.732399
-63.788677
-71.174095
-58.775269
-92.441086
-98.318619
-114.504280
-68.946190
-77.012909
-77.040924
-64.471710
-83.645859
-75.351089
-55.863655
-126.379311
-68.105125
-80.859810
-150.233139
-54.737999
-100.589806
-64.353615
-43.136768
-56.757385
-117.515541
-42.111023
-75.277512
-37.070053
-44.870197
-110.871010
-152.138275
-146.862793
-76.918663
-145.050385
-129.630371
-69.054832
-61.391151
-117.403214
-81.477280
-130.659378
-71.571487
-72.841896
-55.401604
-53.194843
-99.211082
-77.994125
-55.563465
-80.281448
-161.813019
-59.802334
-62.699692
-56.102936
-40.734264
-62.072578
-62.907925
-113.106926
-95.569725
-28.248854
-31.478973
-81.533279
-52.882442
-52.369228
-120.550987
-52.686829
-154.702469
-63.230965
-65.267532
-70.219147
-51.059498
-53.500637
-40.233986
-64.522102
-35.735977
-69.671722
-144.560867
-76.365639
-148.905823
-143.814789
-73.170830
-120.514198
-60.414127
-57.083385
-108.089432
-58.149784
-53.336773
-66.011833
-53.212200
-84.360390
-86.654625
-157.067398
-31.056318
-39.797573
-50.885128
-68.927727
-124.137619
-76.125237
-42.323009
-88.835861
-70.526649
-88.214783
-159.730438
-93.986519
-75.416489
-82.776588
-111.068253
-121.937134
-66.896896
-163.588379
-121.464142
-58.556309
-67.584572
-134.852783
-85.216850
-67.464394
-132.334564
-73.411095
-121.338631
-140.383820
-129.515640
-161.023163
-89.264511
-134.049942
-55.485458
-66.809219
-54.090340
-59.540417
-87.864807
-56.408714
-66.828896
-63.564270
-59.563763
-77.552094
-66.001205
-89.829727
-101.140732
-59.646870
-106.762177
-66.841469
-62.690697
-86.275818
-118.590324
-64.228065
-44.640930
-62.668034
-64.944313
-52.234200
-47.652615
-60.941772
-51.551956
-84.006653
-56.491905
-102.084991
-78.309982
-70.442650
-82.916885
-119.740013
-140.545502
-59.285172
-69.283676
-58.735764
-72.120361
-104.838341
-104.869629
-60.251717
-163.795120
-59.638996
-142.111633
-83.695885
-65.445381
-71.899040
-116.074539
-108.993599
-91.013802
-65.523689
-46.055893
-152.110397
-138.532425
-67.690117
-59.067684
-86.542389
-57.971256
-57.357876
-60.261238
-55.898464
-47.497849
-158.399033
-91.716415
-55.241753
-137.844589
-25.733604
-82.426453
-22.122002
-78.961655
-54.160633
-111.145851
-130.373840
-137.864883
-82.835129
-163.003525
-36.456657
-109.931091
-123.678520
-51.323257
-101.617317
-102.234604
-84.029327
-113.536591
-66.180168
-131.881989
-76.804695
-37.133480
-114.797455
-96.653137
-64.368996
12.216998
-148.417740
-35.916428
-91.066216
-60.954994
-63.931866
-60.983318
-71.338402
-52.662552
-117.803589
-82.736687
-71.699570
-119.209358
-108.749954
-42.001392
-55.783779
-72.066124
-69.374115
-56.300724
-54.902431
-147.150986
-57.664127
-54.703426
-57.043320
-78.574501
-61.176048
-47.419380
-69.773071
-107.751106
-150.242798
-64.228157
-67.773041
-67.696762
-53.009178
-73.489273
-44.138779
-68.999153
-104.857155
-114.406631
-153.438797
-84.826553
-64.164894
-44.847153
-68.667320
-148.950714
-76.532967
-146.277405
-62.415249
-41.107288
-59.496464
-76.153191
-26.552372
-69.147423
-53.210342
-75.752762
-172.142517
-54.640694
-85.023727
-63.411793
-67.382668
-62.217930
-60.676651
-101.315048
-134.367981
-106.577843
-83.308052
-54.069672
-69.014130
-50.818657
-156.603409
-113.559334
-83.847382
-55.545788
-66.673119
-53.879604
-64.990318
-88.147476
-99.173546
-107.308083
-82.568748
-108.495590
-63.141457
-105.728683
-62.978554
-124.421646
-85.252243
-90.297043
-147.034576
-58.721298
-133.532394
-62.722477
-49.808586
-118.058502
-52.096504
-61.114410
-163.816299
-69.070335
-91.198387
-61.281002
-42.133759
-62.274261
-92.297157
-70.078239
-53.130341
-68.281700
-58.055504
-171.212418
-92.711456
-120.582588
-51.404076
-73.801254
-73.551445
-162.532928
-44.520145
-100.683250
-66.435974
-99.847359
-103.015945
-119.108482
-73.695755
-64.689613
-52.158543
-135.508270
77.634521
58.517921
-123.241943
-86.483635
-58.912613
-138.984451
-88.343773
-88.044701
-55.249905
-57.135460
-90.942703
-67.285538
-60.896584
-52.175003
-68.687340
-104.418472
-36.772381
-40.038960
-50.334938
-71.268265
-65.138596
-95.674759
-82.023331
-72.166504
-134.564148
-77.325668
-99.380913
-61.754620
-46.639259
-161.634705
-57.745422
-34.032539
-45.005424
-145.717224
-59.581470
-57.897926
-78.874298
-152.509888
-47.458847
-63.047081
-57.551292
-160.468643
-90.980522
-86.853889
-133.834488
-61.380878
-105.669716
-58.946156
-111.761780
-74.188080
-62.648827
-87.196144
-62.444496
-167.046906
-86.849167
-30.696474
-71.523308
-59.699654
-81.427773
-26.727854
-59.221863
-80.063087
-140.602386
-92.458145
-117.989532
-57.295982
-106.579903
-124.416122
-64.122307
-68.761078
-65.783066
-172.362610
-64.616180
-77.360176
-57.344463
-89.020554
-69.188179
-56.231121
-81.674629
-77.939095
-45.802795
-110.506378
-85.354980
-152.744217
-155.262238
-16.072878
-128.377457
-67.522575
-53.446781
-34.971741
-61.309277
-91.943642
-97.399498
-80.012344
-88.972649
-78.595978
-74.504509
-175.715302
-128.072632
-71.195404
-109.699951
-76.347092
-165.958084
-103.014717
-64.792107
-76.633995
-93.161484
-98.030373
-63.149868
-142.015747
-129.411407
-118.161827
-63.373470
-99.803169
-78.354767
-51.908401
-59.808556
-35.082790
-141.720963
-30.887514
-131.830048
-128.572388
-66.509827
-59.633102
-69.467201
-139.475708
-103.874870
-74.102859
-77.705154
-82.433678
-68.707428
-66.092552
-134.835159
-74.091087
-64.541130
-61.870602
-140.632538
-52.702198
-65.677986
-125.435928
-53.055363
-112.802689
-124.241814
-125.267258
-55.611202
-125.046593
-80.567070
-150.971283
-59.941921
-66.806412
-54.373119
-54.858402
-51.022373
-147.407471
-77.191475
-36.545017
-63.466209
-122.771004
-85.762741
-145.399475
-61.854065
-53.465034
-61.290161
-64.419464
-58.469578
-42.285164
-79.544418
-110.928078
-90.114029
-73.022095
-68.424675
-57.425743
-47.247494
-60.024349
-113.649277
-57.370800
-60.177883
-76.777870
-56.412338
-138.887070
-58.762001
-150.922165
-85.327095
-112.329033
-153.837524
-46.057049
-100.813423
-117.092438
-72.272278
-74.571594
-146.738388
-88.391853
-118.563469
-63.535461
-69.485970
-122.927719
-76.890579
-41.646584
-121.291557
-42.436134
-153.449295
-148.117554
-57.954208
-63.173344
-53.157913
-60.592545
-51.782562
-92.204735
-64.407166
-119.200729
-119.887459
-62.461830
-68.037010
-68.411362
-75.302528
-72.127136
-56.837490
-51.338215
-62.280407
-56.334827
-59.637875
-65.504791
-148.051987
-78.035934
-141.368378
-134.348480
-61.908600
-127.830605
-108.288177
-143.370224
-69.932320
-77.144089
-57.568207
-143.284241
-48.294914
-40.201595
-112.041054
-69.809669
-53.990719
-38.173405
-45.441170
-52.843876
-70.306961
-56.723061
-70.668823
-83.300453
-59.613319
-92.453918
-62.114708
-106.125290
-71.463860
-124.781746
-42.096958
-149.625931
-52.257164
-62.076832
-92.196487
-77.499779
-74.747322
-70.569733
-59.126896
-76.826653
-108.129951
-88.393242
-74.913918
-76.148666
-79.421684
-121.110886
-76.873192
-109.433464
-105.502243
-97.612267
-66.285706
-129.348358
-78.059731
-144.384674
-60.497768
-80.761208
-118.468613
-71.293083
-91.848694
-78.004868
-58.131191
-88.672905
-83.819344
-113.736015
-80.856316
-90.914299
-60.279011
-133.989380
-73.485413
-62.829952
-135.115341
-57.036694
-66.401337
-72.627853
-51.551296
-145.710770
-55.358181
-142.196930
-49.231724
-62.338131
-55.456280
-68.453850
-109.255760
-70.542305
-64.242035
-54.835518
-62.715305
-98.582779
-74.115532
-62.457664
-130.991837
-80.952034
-67.097107
-156.886185
-84.938644
-90.492165
-119.648758
-60.735214
-112.670135
-77.391960
-62.978706
-113.833908
-96.133743
-121.609818
-55.273335
-58.180462
-52.595585
-38.606567
-138.186981
-113.564186
-45.969765
-109.481575
-87.584526
-74.630806
54.292027
59.287857
68.203354
71.726036
62.175098
55.856106
81.824631
63.111683
53.690880
63.062191
-54.479977
-95.919907
-66.571709
-49.764339
-45.303875
-77.832832
-153.615646
-86.036331
-58.304329
-73.922218
-46.889950
-113.928604
-131.040939
-61.747025
-85.763031
-56.196861
-88.918671
-153.021027
-54.112827
-68.119453
-46.581142
-54.723354
-78.194717
-67.486870
-38.583752
-63.409561
-58.460747
-64.850609
-85.708061
-85.242950
-117.023537
-159.680511
-71.509918
-63.436401
-95.811531
-67.157478
-122.974792
-53.199089
-61.700092
-92.334702
179.595535
-67.304199
-67.817764
-108.938599
-120.127037
-116.263855
-47.199142
-73.345917
-38.322388
-38.953838
-43.085121
-83.293022
-54.170799
-57.311554
-131.665894
-40.572624
-140.560898
-55.235943
-65.738716
-77.235954
-93.808487
-58.538345
-47.993668
-77.049789
-68.669098
-113.710487
-58.169479
-140.198181
-168.022278
-50.340038
-51.769703
-66.039818
-73.501465
-73.480209
-58.942097
-67.200539
-92.382195
-91.614159
-92.180481
-67.178368
-54.208576
-96.054665
-66.088486
-59.954025
-30.111902
-83.030861
-52.047386
-44.483315
-76.504242
-81.810829
-61.411438
-136.299393
-28.226080
50.149059
-76.215317
-53.235573
-67.612312
-62.770256
-61.472164
-120.195793
-67.238014
-62.774967
-150.090820
-73.199234
-75.614197
-86.367027
-56.880592
-54.530357
-68.412407
-63.015068
-144.079971
-59.005890
-47.130795
-93.613167
-64.531982
-57.151161
-58.965122
-153.773361
-49.351566
-72.235291
-60.899666
-76.484444
-150.233932
-63.304295
-140.162399
-60.268780
-81.064529
-70.404526
-64.152481
-94.314667
-75.090752
-34.209896
-86.073845
-162.095108
-73.354294
-65.782692
-62.383850
-61.304604
52.565937
50.223736
55.418713
72.962578
41.432320
45.443153
82.094933
-68.707962
-72.156700
-67.665512
-120.638786
-65.962631
-70.028397
-167.492493
-102.672646
-136.583878
-137.380890
-142.323151
-64.338524
-105.708412
-27.839733
-51.675583
-76.437378
-73.424850
-70.146606
-88.753860
-171.787613
-55.166920
-54.188515
-67.412956
-59.634418
-94.644852
-65.033958
-100.854515
-37.439724
-67.382202
-59.798344
-69.653038
-83.451088
-126.764877
-86.930428
-148.127274
-166.392181
-109.611160
-74.528450
-109.152672
-111.631561
-110.697845
-135.053207
-92.870918
-125.331505
-125.757889
-113.991699
-64.753937
-62.251965
-92.333649
-140.204361
-57.105129
-93.882217
-56.782639
-79.533722
-39.965633
-58.951805
-105.229858
-155.021362
-49.271061
-57.411922
-27.467693
-61.291794
-85.524605
-135.218399
-159.498505
-61.300014
-51.291943
-58.083447
-61.057503
-69.382721
-90.770355
-74.553993
-57.770706
-68.164574
-56.334885
-162.427094
-143.633453
-79.198311
-62.743687
-151.188095
-69.211609
-45.614864
-69.487595
-52.867989
-155.774384
-110.046844
-131.493668
-101.135780
-52.018654
-110.236610
-55.936298
-125.792885
-118.836052
-62.425297
-111.854446
-65.855751
-57.106697
-75.358398
-52.553493
-125.497887
-71.557220
-109.531792
-142.117981
-46.060268
-76.334198
-64.463158
-59.780907
-73.428612
-67.057999
-93.161613
-148.105469
-99.779129
-72.621170
-111.479965
-122.613716
-70.432243
-115.056252
-136.909653
-81.383698
-154.814285
-71.200661
-84.130180
83.087700
51.180328
61.043945
50.231819
80.315407
53.131805
47.204281
59.462334
43.198242
-87.180626
-61.227928
-118.910103
-86.912018
-144.961029
-93.506065
-149.588898
-153.934341
-106.980141
-55.083290
-68.030388
-52.000130
-64.645241
-82.078812
-101.115555
-77.031097
-57.243603
-57.365246
-29.232143
-141.490005
-134.978912
-117.554123
-31.727022
-87.516029
-88.166946
-66.970100
-65.422501
-50.366852
-116.859970
99.288918
48.868275
77.572487
77.700989
-70.385986
-77.607437
-63.802227
-74.912437
-126.707352
-76.123161
-56.190968
-69.330498
-75.972839
-90.622452
-34.333580
-76.913826
-70.917786
-154.760635
-59.756687
-144.076477
-68.893272
-55.104652
-74.708252
-163.018494
-61.251091
-142.307480
-152.117554
-133.756760
-56.300755
-65.068916
-85.019211
-58.455441
-77.896210
-67.386360
-152.709030
-47.998913
-140.399719
-60.278976
-67.578995
-69.974396
-76.056000
-50.528839
-59.874386
-20.995943
-98.938164
-141.928452
-57.123734
-76.988808
-142.019043
-149.131989
-62.745831
-63.559959
-69.556290
-55.704105
-84.305069
-105.595413
-112.489624
-99.465408
-117.091881
-120.167580
-99.514618
-159.258972
-120.773529
-144.252106
-58.558064
-63.975189
-74.438332
-31.830914
-149.074692
-82.064873
-77.216736
-24.762568
-63.194225
-96.873657
-69.638031
-96.118988
-90.726250
-27.558653
-62.998890
-114.237076
-81.096291
-64.955505
-88.509903
-95.276024
-74.608414
-66.608521
-52.982475
-114.908707
-103.077347
-77.202026
-55.679878
-64.463364
-106.902931
-65.441757
-64.536407
-60.425285
-43.845562
-46.493176
-74.322594
-38.354191
-60.640041
-156.705765
-80.799614
-60.029785
-153.806396
-156.035095
-154.787308
173.747330
-145.269119
55.339619
55.805470
71.328400
50.947319
50.130486
76.601418
65.156334
57.756451
75.408661
-72.312477
-57.519348
-90.469658
-107.017159
-68.037476
-79.417534
-84.781075
-61.765984
-117.328590
-153.009888
-72.082764
-71.325043
-165.571365
-65.382446
-95.295273
-70.573051
-111.869514
-101.024223
-68.431091
-70.332420
-50.369526
-50.260391
-31.901182
-78.128304
-128.579514
-150.309525
-50.906876
-137.338623
-102.937378
-109.028145
-126.284149
-97.829811
-61.416424
-89.196213
-97.390182
-113.375000
-66.983757
-58.829952
-138.569214
-56.506660
-55.301804
-50.217274
176.492554
-117.797127
-103.023514
-109.646240
-137.407684
-122.268082
-111.834740
-134.870575
-101.117615
-60.848610
-70.554047
-101.356697
-77.950890
-61.252438
-102.306114
-89.780113
-96.013657
-160.531143
-107.022476
-65.981293
-53.952408
-56.416702
-124.667328
-42.122089
-43.564674
-72.842468
-64.275856
-122.357422
-141.593445
-104.022263
-124.028976
-106.322426
-95.343323
-166.536179
-63.755207
-107.969688
-59.790592
-113.465332
-67.033371
-62.487663
-83.513741
-162.206451
-89.888443
-73.415703
-95.302505
-164.982193
-76.083282
-110.044853
-89.472153
-45.334373
-57.206379
-131.285553
-91.578865
-68.234993
-140.238861
-88.705933
-62.137779
-69.462936
-52.217995
-55.401649
-123.864616
-151.800232
-117.896683
-77.939034
-119.062241
-97.564468
-99.323647
-76.599693
-97.502167
-61.011086
-64.015137
-57.773876
-122.569023
-60.738846
-61.495857
-50.840271
-72.961960
-84.053185
-55.104877
-55.818417
-73.611557
-87.873672
-69.499962
-155.368210
-94.668228
-60.365070
-54.522282
-163.809723
-46.933598
-81.940788
-145.864441
-68.640564
-64.339600
-56.363892
-97.484428
-85.573235
-51.581871
-57.593716
-67.885284
-62.697636
-115.281403
-60.899601
-57.778465
-56.194412
-52.663151
-71.616890
-64.896400
-65.172729
-62.105034
-62.924973
-79.376678
-81.333092
-64.060555
-81.975266
-74.004112
-68.877174
-81.975914
-95.638123
-62.916149
-51.836571
-68.709877
168.896164
-97.997406
-55.204239
-46.858700
-45.215740
-110.213692
-61.916454
-73.626884
-113.560265
-145.479691
-59.085503
-34.456928
-43.708443
-90.426582
-62.225124
-75.682289
-74.352547
-91.188309
-132.715652
-57.966351
-63.912018
-70.914368
-57.560795
-61.300758
-148.824814
-85.395569
-46.344921
-84.930817
-48.626545
-27.319227
-54.406132
-64.338600
-67.455147
-51.338173
-48.788769
-78.565178
-66.267281
-115.398865
-53.686310
-130.642838
-73.398865
-60.653728
-73.503159
-145.939392
78.403557
100.066734
44.112526
-64.687202
-79.515846
-57.234764
-60.162796
-62.660835
-147.172943
-59.843948
-126.228065
-148.966537
-65.274406
-53.057495
-108.164101
-79.055344
-150.721695
-100.300720
-79.997566
-60.867699
-80.945908
-27.821291
-62.347248
-122.451950
-95.074135
62.391693
47.463192
47.720318
51.204227
39.068943
47.721798
-52.666286
-64.387878
-150.710999
-71.179413
-113.561432
-118.689568
-59.090210
-75.944801
-58.758720
-93.861328
-56.058628
-105.574554
-108.309334
-141.634048
-67.418579
-126.796455
-121.927902
-56.204609
-78.641014
-65.316620
-90.894547
-158.754654
-144.579315
-63.294266
-79.246140
-90.682281
-145.597305
-89.248932
-103.902649
-67.762886
-161.237015
-55.048977
-105.896233
-159.751099
-110.132912
-97.785225
-111.020660
-152.096970
-85.230591
-81.779953
-136.057831
-108.637062
-124.962036
-34.195652
-62.056473
-117.610649
-104.109070
-79.410759
-153.104797
-42.531246
-78.143486
-59.187103
-66.008293
-56.271645
-56.812706
-60.349800
-59.475285
-48.521004
-85.076050
-80.757133
-126.654694
-99.691742
-84.472794
-79.068901
-110.093155
-73.595726
-74.244148
-58.973618
-164.182541
-58.479816
-85.991699
-59.690094
-61.772160
-62.544994
-70.322716
-75.623070
-105.439781
-121.590294
-112.268181
-75.849892
-122.939056
-92.518860
-56.771168
-57.998512
-54.537342
-73.774086
-78.913712
-73.262146
-60.483063
-103.744843
-76.303482
-110.185913
-73.638184
-99.213242
-68.090340
-50.585026
-60.507576
-166.933441
-63.305153
-85.116089
-104.790199
-103.138123
-132.651505
-69.391869
-68.538010
-152.600098
-147.767502
-66.977203
-96.024940
-69.522255
-101.542130
-68.344208
-35.542336
-60.026634
-55.010216
-56.660000
-65.199234
-79.748016
-73.783661
-52.287960
-120.022247
-143.579987
-81.945099
-59.874992
-63.147930
-70.505295
-44.137764
-61.022163
-139.643799
-65.934868
-38.046532
-74.367477
-43.418308
-62.893909
-48.639565
-135.231964
-72.150055
-62.623631
-89.323128
-118.982857
-66.191559
-63.383572
-145.764801
-126.119492
-51.819923
-82.360535
-62.353642
-68.872765
-134.953186
-123.797745
-63.990398
-123.322609
-121.564194
-59.174393
-68.774055
-160.915924
-64.477364
-76.380157
-154.579819
-83.762222
-97.225151
-152.700516
-96.919907
-125.438713
-94.499954
-125.281929
-78.788658
-31.488110
-165.999130
-117.755707
-63.454468
-82.968063
-64.693359
-46.337849
-106.905716
-71.102936
-100.361832
-79.945824
-87.145851
-63.991829
-80.664093
-69.878906
-74.528969
-64.019974
-87.488289
-71.572578
-121.737953
-120.063599
-143.490723
-61.565109
-83.095215
-144.456772
-136.671921
-69.707100
-59.253323
-50.928059
-130.012726
-141.928818
-49.077030
-30.342577
-83.137810
-77.360428
-69.083504
-61.184612
-132.339813
-44.211533
-48.724277
-146.028122
-99.026100
-142.129272
-65.359497
-57.057617
-91.196365
-86.142761
-66.377571
-61.700024
-63.004189
-60.194099
-83.828728
-79.016563
-62.049450
-84.519218
-94.393959
-83.519539
-134.451248
-94.922249
-76.698402
-98.969543
-112.748138
-81.074936
-137.366943
-53.138897
-149.234726
-75.256058
-63.771252
-62.922016
-66.268822
-127.016701
-151.128540
-22.471447
-47.858398
-81.900887
-74.203964
-90.825821
-83.585037
-41.406193
-76.722237
-165.311066
-136.106491
-110.282906
-143.749222
-113.759026
-98.952339
-56.620758
-78.386604
-93.101967
-55.950882
-40.061501
-43.136543
-61.268494
-57.922562
-156.678711
-82.018402
-68.532547
-153.785126
-57.951214
-33.576668
-56.856369
-61.462841
-40.460247
-107.445213
-80.024879
-97.183197
-65.353622
-59.824245
-82.372238
-78.880722
-51.420090
-60.099693
-100.501640
-40.625771
-119.183861
-115.834801
-93.553200
-168.661606
-60.142372
-154.451660
-137.531128
-64.363380
-55.369793
-152.685257
-27.863813
-70.351364
-56.162964
-80.375862
-65.430992
-96.198296
-72.940628
-117.307701
-150.770523
-67.277016
-64.893684
-55.085751
-73.233215
-73.072121
-62.679905
70.331909
48.314026
71.607597
62.170536
55.746677
49.873260
47.070896
-44.549965
-65.327858
-70.890976
-84.320938
-151.094910
-77.853371
-128.707596
-66.081261
-149.614746
-60.472942
-114.742966
-111.116089
-131.360138
-116.275589
-85.644653
-61.933262
-55.658672
-78.094833
-131.451187
-81.777153
-90.935226
-68.102158
-70.465408
-129.241364
-78.478340
-79.932671
-129.603287
-133.140610
-114.314919
-100.425293
-65.840599
-63.506100
-43.385567
-113.770973
-60.131493
-97.483025
-117.569191
-20.203945
-150.926392
-60.961525
-94.516823
-90.521698
-80.613342
-90.478493
-20.817276
-98.350395
-57.028557
-60.633968
-98.131042
-62.859886
-33.564796
-93.427589
-77.448288
-83.189804
-119.306351
74.107567
-58.601688
-157.402725
-68.653297
-150.192947
-141.966583
-72.822197
-55.266014
-75.016190
-74.437790
-64.464989
-90.422020
-76.073570
-60.768143
-35.969109
-35.955215
-157.623230
-120.376968
-145.406128
-62.529510
-134.048813
-55.150700
-87.498062
-127.944191
-150.239670
-91.726509
-58.950405
-167.337006
-159.814957
-157.271866
-100.267181
-144.325058
-76.223320
-48.242657
-101.250519
-114.607315
-102.785439
-116.853630
-75.066742
-156.163284
-140.543427
-88.702461
-59.583603
-149.644104
-136.851822
-64.423805
-57.260429
-54.279926
-79.254387
-62.486153
-76.876114
-66.651802
-103.389076
-67.542068
-124.255531
-56.842258
-97.255272
-165.631943
-68.145706
-41.897083
-61.743351
-66.400909
-96.208672
-129.308105
-123.906647
-100.754990
-61.535069
-162.338394
-69.201004
-74.154236
-76.337807
-58.145317
-95.300926
-80.743248
-69.681152
-87.071892
-75.462265
-84.134117
-75.332611
-92.689262
-62.040840
-59.597214
55.114803
75.251785
81.926353
88.562866
-139.982666
-71.350792
-64.403595
-66.000168
-154.750488
-80.372810
-58.829063
-69.179924
-135.018295
-91.640678
-63.562332
-49.369225
-144.119781
-80.085983
-157.959641
-68.589943
-164.111969
-148.968536
-66.661568
-59.032207
-54.979851
-95.133110
-97.539406
-150.610382
-87.792252
-80.152313
-65.473946
-107.751312
-64.670883
-74.294365
-144.982147
-55.924744
-58.061516
-127.787025
-54.586796
-63.195995
-140.301529
-49.700626
-96.929756
-50.019558
-67.331787
-50.963840
-62.062565
-158.663132
176.817505
-132.803970
-61.654434
-86.981392
-121.238869
-47.832245
-77.211182
-66.198647
-107.017448
-59.365234
-150.810074
-39.126663
-66.597404
-108.023911
-152.019836
-89.482796
-102.448341
-66.884636
-62.113285
-62.632988
-101.973831
-57.814644
-143.287933
-62.339249
-115.170769
-61.299194
-51.469337
-107.616051
-83.093864
-148.749039
-69.217773
70.022095
54.761108
89.311234
76.161537
-75.493965
-60.647949
-88.200516
-63.192955
-59.829113
-68.710281
-146.393082
68.530235
78.321556
76.243134
-82.182335
-66.476509
-74.974457
-67.957764
-65.436691
-69.618050
-62.721195
-134.814316
-65.504738
-72.362892
-120.133324
-62.157955
-57.984425
-123.808022
-65.949387
-141.195084
-57.124935
-71.835655
-138.694366
-59.961094
-63.131771
-55.351753
-74.039795
-123.557091
72.869232
65.658333
81.765022
50.753506
50.800648
54.150085
50.376530
47.342178
81.341171
48.377964
66.601257
41.339230
-55.717888
-55.525295
-63.405598
-158.452805
-61.034374
-71.402184
-93.321304
-34.347958
-62.946926
-96.157326
-65.447182
-77.048187
-83.001709
-109.989258
-46.802593
-54.305889
-71.425018
-81.903374
-59.347652
-67.855919
-86.274147
-73.093887
-61.520515
-68.461853
-141.865692
-94.500053
-94.350273
-69.301117
-58.960171
-73.329506
-66.942337
-82.949913
-122.812492
-70.115211
-158.145737
-78.720818
-58.808327
-70.801147
-130.027985
-53.386173
-90.819145
-63.330658
-95.036850
-127.627243
-63.211376
-142.051010
-50.836800
-53.444885
-153.968613
-145.984634
-110.854744
-63.911648
-66.527267
-80.553329
-69.216408
-122.036079
-106.285477
-35.816055
-25.136736
-63.461361
-71.760490
-69.549324
-48.334415
-107.825974
-81.622627
-82.170364
-96.239235
-96.315475
-150.998352
-142.247452
-79.822243
-60.979542
-79.633110
-108.885063
-54.567429
-76.577393
-81.179977
-93.790192
-74.390251
-61.647987
-70.309837
-68.718857
-57.254807
-79.587456
-74.090393
-62.897282
-68.278122
-68.889023
-49.919422
-31.523928
-76.735909
-114.359627
-82.740166
-61.489841
-56.648548
-65.936058
-67.265976
-141.658066
-71.922699
-88.866425
-53.624653
-58.561829
-50.372768
-99.300461
-107.092964
-131.157410
-58.054165
-63.011101
-70.239243
-55.608410
-65.440201
-62.984776
-64.985725
-61.192398
-63.733528
-65.972382
-79.678032
-83.409004
-65.301796
-147.559509
-61.433929
-53.476448
-126.838463
-110.887680
-58.963135
-103.742203
-103.720566
-81.923607
-105.191406
-108.097824
-72.346077
-101.181931
-69.860138
-62.293030
-63.766232
-65.455696
-105.364388
-163.899841
-66.759087
-64.557083
-145.996399
-67.873474
-54.073833
-96.247696
-100.816338
-62.398476
-63.834549
-59.264763
-83.730148
-111.374428
-81.221893
-79.809059
-77.667999
-71.320053
-77.344086
-66.494759
-68.510582
-64.711449
-72.620331
-81.046173
-106.460609
-98.386482
-80.888657
-163.217636
-89.422600
-77.835800
-48.728096
-80.644745
-116.848900
-60.972630
-74.266708
-53.130611
-75.567177
-75.731476
-61.263172
-42.619884
-63.736679
-58.421329
-74.543892
-98.023773
-108.301697
-99.476715
-85.879929
-172.390884
-152.435760
-87.326195
-62.245327
-124.616409
-100.032272
177.611969
-58.311821
-80.703285
-48.139130
-77.188370
-76.127380
-76.913605
-54.728523
-61.330418
-46.576469
-72.816216
-53.471359
-60.911015
-87.726959
-62.869278
-134.922668
-79.290176
-68.330582
-74.727104
-60.622940
-51.388935
-60.370220
-68.322701
-106.018425
-65.444893
-59.268875
-92.518250
-61.749565
-75.576027
-66.645561
-161.534622
-118.841362
-77.823502
-43.293198
-40.976917
-46.541264
-63.017754
-64.700111
-52.122616
-83.342758
-170.732529
-126.872887
-92.712318
-101.824341
-107.683807
-70.808746
-79.470413
-25.586504
-106.744530
-132.311249
-97.241203
-114.643188
-100.489510
-75.594696
-109.017868
-56.605911
-67.374634
-56.378529
-75.597412
-154.407043
-98.744469
-106.274483
-119.855522
-134.813522
-98.983932
-87.610291
-56.692436
-93.336205
-163.249405
-69.221687
-102.995842
-74.101463
-58.727642
-144.605316
-81.640541
-150.548798
-93.752937
-67.483093
-64.362587
-91.032806
-115.187347
-98.451218
-52.233372
-83.861481
-144.196442
-48.456741
-71.716637
-77.440216
-64.515465
-139.935562
-70.209854
-60.653519
-81.938179
-69.396301
-63.878899
-87.912033
-53.833023
-65.631950
-53.109272
-51.422192
-59.854671
-60.239559
-53.059151
-136.064178
-76.491356
-121.237541
-53.189552
-80.690659
-40.320621
-61.396923
-81.598656
-33.703968
-99.119781
-57.399540
-40.652702
-85.734390
-68.579750
-124.191330
-135.823441
-139.886246
-77.842422
-71.816223
-75.566948
-90.759094
-21.787086
-62.314259
-73.903038
-49.662251
-129.862015
-64.636971
-64.309013
-66.785316
-60.798256
-130.461853
-102.495903
-56.053391
-30.323286
-151.164108
-35.574055
-105.792168
-61.547718
-73.755135
-95.140350
-72.144157
-70.979858
-88.130791
-58.756569
-60.719757
-65.501892
-35.692219
-56.814045
-57.924946
-99.690781
-58.949974
-66.308746
-130.522934
-33.503727
-94.983200
-119.693810
-53.411213
-47.753040
-166.383377
-44.379276
-167.726822
-90.069786
-65.755386
-47.462467
-94.759743
-145.515015
-85.634789
-64.717171
-68.666313
-65.296738
-56.784035
-67.983749
-62.524342
-146.028290
-65.960922
-91.568604
-73.597717
-91.325722
-125.091164
-86.265808
-62.552841
-38.730297
-56.856754
-75.999947
-65.184525
-93.101631
-62.741631
-38.910091
-54.241791
-61.475872
-55.524273
-109.554787
-71.253479
-87.916245
-122.143623
-158.378098
-94.219215
-66.875580
-71.827637
-145.684143
-74.599289
-63.714439
-150.510025
-82.073067
-64.863701
-119.677979
-53.782154
-128.308670
-94.293396
-96.341301
-162.579910
-157.223328
-107.055870
-56.778740
-143.106186
-56.864098
-108.437576
-51.301361
-54.053440
-60.567600
-138.629211
-53.883434
-70.374863
-58.719398
-50.380981
-122.143654
-72.314926
-131.735550
-73.601753
-133.070877
-57.161507
-68.316093
-59.999302
-56.287178
-120.603004
-62.751869
-78.955254
-68.686584
-65.334557
-61.070827
-72.413857
-97.460381
-57.843918
-71.751244
-102.379097
-149.456192
-99.238312
-81.636269
-63.527237
-58.253498
-67.367844
-62.798683
-84.409569
-146.958389
-152.530273
-55.249805
-117.302048
-121.989220
-46.814388
-60.595604
-151.701721
-71.925903
-55.749321
-65.866608
-60.823952
-159.905029
-57.710152
-59.942741
-92.052841
-82.621666
-103.873466
-75.503258
-62.069729
-59.660667
-112.808182
-78.634491
-63.294487
-75.762596
-72.440010
-156.677780
-76.134727
-74.068344
-52.903507
-62.122082
-60.781883
-127.782791
-60.409210
-91.781982
-64.034538
-49.879734
-67.554848
-71.856354
-79.025230
-72.716759
-100.935181
-64.098885
-70.440826
-36.343098
-153.962662
-65.540466
-95.374367
-41.277531
-160.811066
-60.797012
-154.237869
-135.851913
-106.466782
-100.527519
-60.832146
-65.836441
-62.135143
-69.910866
-54.349976
-82.039909
-62.447392
-123.203957
-57.615860
-69.420601
-73.729103
-88.962860
-90.835930
-76.467873
-51.180561
-59.866699
-55.000935
-67.438126
-161.298691
-163.419205
-78.211441
-151.285751
-67.674782
-86.237137
-135.911606
-75.063164
-75.036942
-64.728714
-82.195084
-94.411514
-77.269157
-118.295975
-57.564831
-64.168282
-76.922699
-109.937248
-68.327667
-95.818253
-74.691597
-60.599731
-68.147789
-34.185211
-100.125435
-156.892075
-84.377403
-167.056366
-70.491554
-71.954880
-79.339432
-63.209496
-131.872635
-60.032948
-70.201324
-61.377060
-151.509354
149.677994
-59.671009
-27.436615
-55.052395
-71.591141
-153.887527
-56.235252
-66.173386
-137.631760
-65.946335
-93.540680
-70.820709
-70.735924
-47.030788
-85.791206
-81.864128
-50.872585
-58.255985
-139.262329
-167.384644
-71.283104
-61.605133
-106.418777
-59.256691
-83.557625
-117.162979
-79.138969
-149.498901
-89.960220
-142.399200
-57.764847
-61.082214
-51.733288
-80.655090
-61.449467
-84.389626
-64.184547
-50.012436
-59.287331
-99.488419
-70.018600
-90.137962
-154.925049
-166.779419
-112.242577
-113.200043
-59.553741
-58.477165
-59.799274
-94.695320
-54.984722
-114.896385
-71.500275
-111.859665
-70.101135
-102.665329
-109.858986
-59.703888
-49.169701
-86.480354
-113.859055
-108.903763
-114.750328
-115.166931
-89.264740
-110.143753
-67.691261
-132.504318
-83.199158
-109.156952
-61.532303
-42.876625
-65.099396
-57.062672
-57.823776
-62.789421
-148.814499
-92.853859
-86.204124
-108.508842
-60.645916
-149.898483
-72.421082
-145.940720
-116.810654
-74.362625
-85.258720
-165.370987
-58.326992
-112.467842
-64.658730
-68.673759
-145.452423
-80.422874
-68.526886
-85.473892
-100.795975
-153.897354
-68.365288
-162.573364
-68.270157
-57.925636
-37.364826
-150.104736
-123.018829
-167.702042
-95.961411
-77.669136
-70.247086
-88.133026
-50.622829
-82.319862
-55.622143
-63.775097
-18.081938
-155.130554
-108.245361
-144.409988
-81.924156
-89.667114
-131.074158
-67.772247
-137.807144
-133.880569
-95.233894
-97.047661
-99.794273
-160.448257
-98.990318
-106.251785
-62.237690
-67.981262
-63.800568
-173.530334
-106.059761
-76.594193
-62.074627
-56.436935
-98.249397
-108.421844
-34.554382
-54.501431
-64.875534
-52.077160
-68.948860
-127.759171
-54.462849
-64.042038
-144.615173
-31.143599
-158.591812
-53.363186
-112.067795
-67.799057
-79.005478
-44.927322
-118.627541
-66.353523
-66.307381
-44.716640
-50.493305
-136.336777
-144.655579
-60.208359
-70.862305
-76.353256
-161.769531
-58.026340
-40.888657
-71.248482
-77.135086
-65.830849
-114.877968
-154.078079
-151.370255
-36.606491
-62.535133
-64.808235
-151.269257
-64.925880
-138.308105
-141.384201
-62.290108
-61.945381
-87.269325
-57.909210
-123.561882
-62.239349
-146.730972
-67.090958
-57.145775
-63.771866
-78.724129
-65.910851
-65.369186
-51.252773
-154.500687
-70.006180
-149.269089
-101.643562
-77.439468
-72.548508
-88.698509
-154.860641
-45.616127
-163.618378
-105.460175
-107.985779
-59.452690
-73.243683
-63.236618
-66.038254
-36.846531
-62.921043
-59.016834
-73.793381
-18.721008
-108.564789
-66.235847
-101.962173
-144.417847
-38.609409
-62.370796
-65.770050
-60.205204
-46.305965
-94.164246
-115.392860
-130.072525
-168.208405
-82.986671
-95.771545
-61.282040
-51.162422
-110.828636
-123.421074
-69.369667
-63.339443
-70.121284
-50.536404
-56.877197
-50.625534
-109.227486
-81.121704
-95.558128
-93.862373
-53.779194
-85.642212
-111.172661
-141.558884
-80.477997
-58.484230
-65.149963
-64.686760
-98.082848
-102.984428
-99.873322
-88.935883
-58.452354
-80.296303
-40.169540
-73.646729
-66.493813
-114.435875
-138.402786
-114.820335
-74.165840
-106.840408
-78.671425
-144.882080
-136.263626
-52.445381
-92.736084
-96.041718
-99.579369
-61.316593
-60.684704
-150.308777
-64.250244
-108.247162
-116.290276
-56.445911
-66.258270
-157.440125
-57.367802
-69.723305
-56.296017
-120.656952
-62.497929
-114.655647
-92.514374
-88.847946
-80.661751
-124.837601
-64.365936
-68.171715
-88.276329
-70.488869
-45.171375
-129.411362
45.593361
-55.462608
-57.901817
-88.656700
-111.977623
-83.265137
-144.823410
-58.207291
-62.762592
-59.940781
-155.098206
-69.653389
-95.566879
-56.459667
-166.217758
-62.720741
-30.690073
-63.089592
-67.965820
74.748215
54.451138
82.417679
73.231377
-60.437378
-57.430332
-164.785782
-66.583115
-61.631874
-87.849808
-130.641678
-74.465828
-65.728630
-83.502121
-53.972702
-139.603226
-106.397163
-90.652031
-83.449104
-132.680588
-92.710182
-147.564621
-83.169601
-56.808601
-53.464993
-135.390717
-58.159817
-142.631271
-63.384426
-148.383591
-75.458267
-77.339241
-39.469482
-110.141106
-71.681862
-78.592262
-70.334908
-72.574608
-68.934616
-63.269440
-66.323227
-30.268032
-144.934128
-82.625092
-74.137474
-44.850094
-57.221527
-132.021072
-92.663918
-55.375572
-65.541962
-60.947605
-76.474403
-66.959534
-57.165222
-105.240555
-78.543983
-63.034657
-54.983093
-87.122482
-73.443604
-41.930889
-62.443691
-58.306850
-57.158993
-39.078667
-140.501236
-27.209206
-73.923866
-91.597382
-143.298752
-57.930473
-71.721260
-73.245323
-160.149902
-56.312523
-60.227650
-62.611126
-64.268578
-62.393974
-149.939987
-69.055969
-67.947365
-24.060762
-69.680855
-138.184326
-108.801956
-80.101311
-64.418266
-105.746307
-155.472305
-165.392822
-96.141945
-126.487717
-96.862244
-160.116669
-126.994148
-159.375305
-59.009544
-138.906235
-49.993053
-61.051567
-54.346058
-71.243370
-50.637215
-140.230988
-44.585014
-96.493790
-159.370026
-133.552032
-65.284096
-59.374317
-70.612572
-127.121613
-117.793159
-79.739044
-116.689812
-62.282566
-79.141586
-102.751549
-109.213226
-72.817940
-145.357880
-94.711868
-118.193901
-78.829247
-68.788208
-49.117184
-66.971138
-109.358559
-65.903664
-64.438583
-66.557632
-67.315681
-143.828415
-94.262833
-113.938637
-65.183418
-142.324875
-73.366394
-90.948639
-93.449539
-137.724991
-70.284447
-78.582771
-98.281876
-66.105057
-137.086716
-62.174068
-90.616714
-98.011871
-147.832870
-56.876778
-88.014893
-58.109844
-63.733120
-65.819542
-26.592598
42.252045
83.161034
48.716385
34.657192
51.846619
39.732090
48.630318
46.531971
72.169868
81.839378
47.182461
-74.246773
-128.207336
-61.717285
-150.624008
-61.805382
-76.494003
-62.325741
-64.097282
-110.981232
-74.878258
-64.625275
-54.669376
-65.930122
-62.189140
-163.497528
-68.163399
-67.952187
-109.068611
-160.565994
-59.123917
-150.669785
-88.707748
-129.892227
-109.885986
-62.309406
-90.468948
-36.548328
-150.011475
-38.889900
-85.726700
-54.772652
-88.049736
-159.878662
-164.965546
-46.072849
-66.813377
-60.474342
-74.038116
-61.726040
-66.933479
-166.259277
-105.197174
-56.441120
-95.129494
-60.341003
-57.017803
-55.538086
-65.416908
-160.784454
-71.457329
-68.653175
-59.202839
-61.840897
-63.339352
-70.706894
-50.257912
-80.809288
-59.847507
-139.116531
-102.659813
-134.711517
-99.316010
-56.791958
-90.900078
-129.196991
-71.590858
-60.823994
-55.596939
-113.722633
-130.940948
-105.260506
-85.113342
-67.694458
-55.389050
-88.869118
-57.766247
-63.176270
-135.211334
-85.748764
-110.028809
-130.134460
-105.792084
-125.018967
-62.627529
-78.885529
-89.454849
-52.462257
-58.634651
-63.606640
-65.081573
-98.959030
-153.445312
-124.096237
-171.862717
-144.897629
-97.311081
-147.752991
-81.888092
-66.358948
-62.032486
-56.717712
-126.063347
-71.628548
-138.121094
-79.413010
-102.771202
-67.233749
-53.512394
-74.610962
-54.366917
-73.536453
-85.134399
-161.467407
-128.230179
-42.815639
-65.964638
-77.420822
-64.599312
-68.784569
-115.351196
-96.357155
-148.182999
-81.506851
-69.236526
-71.609833
-129.112762
-49.589020
-97.868561
-26.628874
-51.586872
-170.808945
-61.958324
-76.151184
-142.450562
-69.725914
-147.086456
-59.754131
-145.207703
-101.220886
-148.443192
-87.745346
-114.867012
-60.365135
-54.278080
-68.356689
-15.461643
-68.790749
-55.306080
-54.497181
-61.230915
-73.081642
-60.641983
-74.780624
-58.546349
-37.681950
-48.640652
-106.200066
-61.718937
-54.980694
45.871143
62.985275
54.961903
43.606308
46.973995
46.404514
88.639496
53.507431
30.172567
62.599567
-117.038567
-62.818272
-82.236198
-37.416626
-58.455849
-67.795853
-149.855301
-66.095245
-118.187317
-99.209938
-160.314224
-168.542603
-124.279068
-150.226471
-108.940460
-65.298569
-61.698528
-72.237457
-129.568405
-63.766888
-86.152847
-54.928169
-97.086555
-63.579975
-155.975494
-46.636356
-63.684597
-82.088470
-121.052475
-59.479012
-82.844360
-82.488190
-84.343399
-86.952660
-120.778992
-68.768173
-65.580711
-68.285500
-64.810173
-105.442116
-52.241997
-64.917847
-57.966461
-73.461334
-151.682785
-153.521545
-117.516701
-153.957581
-120.818336
-104.610237
-46.579468
-89.927971
-69.142082
-155.072998
-60.673359
-72.544876
-88.504066
-121.925453
-60.865166
-64.495796
-121.151566
-57.949284
-139.343933
-65.022133
-146.273453
-65.415375
-66.300789
-132.124664
-99.517586
-102.504044
-83.784470
-79.668343
-80.856094
-82.505119
-66.422813
-61.546116
-86.734459
-51.336441
-160.161560
-155.811005
-90.371368
-99.563156
-59.636040
-61.832676
-55.178768
-77.593796
-58.923744
-59.383942
-76.047722
-64.418106
-64.898727
-96.117683
-55.172665
-145.622681
-114.208473
-80.948807
-39.627388
-89.303192
-149.718201
-57.653561
-83.806137
-74.810631
-143.317780
-159.963959
-94.772392
-87.428833
-63.861412
-57.348396
-55.313812
-48.123459
-114.710686
-160.340179
-71.821983
-65.582001
-73.750916
-165.944901
-56.552975
-96.993759
-84.081833
-59.452736
-59.740307
-90.860878
-53.853027
-63.819767
-95.682098
-168.576736
-71.154762
-78.280579
-60.138222
-74.066002
-81.453201
-30.818905
-52.627357
-89.136147
-79.866241
-37.555218
-132.299957
-75.962898
-80.852257
-142.309326
-43.070316
-137.747910
-150.531128
-53.452232
-50.677151
-125.081688
-150.162964
-161.361252
-173.936630
-70.602402
-104.079529
-93.743507
-68.243584
-61.918373
-96.262337
-62.138618
-65.924644
-162.196854
-71.786140
-148.570816
-83.809952
-47.315571
-78.961761
-67.000191
-117.722130
-88.560844
-93.001778
-77.126106
-62.449844
-82.111992
-61.016487
-66.624283
-28.044662
-62.145424
-78.064331
-58.127071
-87.027832
-46.133831
-56.488358
-77.025085
-82.815804
-53.421700
-100.943756
-65.730324
-107.093040
-52.475647
-128.204163
-70.813133
-80.140480
-73.979439
-64.391701
-57.600773
-81.068298
-69.737778
-52.556808
-84.903847
-57.779648
-50.441650
-79.688187
-57.422867
-72.346397
-133.677994
-60.296982
-55.407795
-49.766754
-112.845581
-113.723724
-65.043640
-51.682121
-121.414772
-94.855377
-99.855972
-90.559990
-94.671814
-99.435471
-74.225128
-96.530571
-149.229660
-59.132710
-58.539040
-93.121140
-94.148918
-88.227440
-78.200508
-112.544968
-57.538071
-53.227291
-59.017612
-56.207733
-97.715370
-46.775249
-145.770477
-97.261627
-81.240219
-73.309288
-60.158772
-64.571533
-65.404045
-91.425285
-64.359100
-72.738602
-89.080399
-134.846359
-69.154221
-71.625458
-109.004646
-49.906792
-53.548962
82.176155
70.593597
70.473106
33.171593
79.028954
48.591553
45.577110
31.997194
70.235451
65.846588
47.209393
57.515297
66.067535
54.931499
-63.581982
-52.944401
-50.435360
-56.666870
-115.246567
-121.896248
-60.323925
-97.213753
-115.507889
-68.083122
-60.818127
-53.904648
-39.161083
-151.079514
-90.924583
-157.111542
-60.841927
-59.090786
-101.915131
-132.940643
-81.277954
-66.297646
-56.998005
-63.239174
-41.600662
-69.137535
-133.789642
-149.787033
-108.496223
-29.160538
-60.959641
-54.331718
-79.543808
-66.144798
-56.381622
-124.518768
-49.892296
-66.992027
-61.035442
-60.137810
-152.768097
-79.615585
-102.097351
-121.800407
-77.588715
-144.245148
-46.391930
-84.868835
-108.794960
-133.866898
-57.962391
-98.673965
-146.038269
-65.827103
-154.356537
-69.330452
-57.958954
-62.023441
-75.330711
-77.158142
-55.556465
-125.845665
-67.234764
-57.206940
-29.659384
-155.595291
-176.880386
-95.785271
-154.148224
-113.547913
-102.668037
-58.059902
-51.124706
-64.243301
-165.079269
-78.226410
-78.739899
-68.409340
-174.992340
-101.843742
-114.701973
-100.956703
-56.356224
-59.877472
-60.377491
-161.294250
-110.254417
-106.724007
-86.835594
-65.818977
-74.396400
76.511223
-89.143051
50.840450
-50.781895
-73.193085
-54.125092
-143.573975
-87.735657
-104.097694
-127.139404
-64.939629
-66.328377
-87.239738
-150.217270
-36.553555
-60.825897
-141.161728
-71.725655
-103.968628
-77.354950
-56.821461
-88.893776
-52.000488
-69.160500
-69.506508
-12.414682
-117.662842
-51.538803
-121.685158
-116.545120
-59.562294
-114.630379
-88.998093
-112.707108
-101.514526
-101.327065
-133.381134
-47.691345
-168.623810
-66.857712
-66.520134
-20.326769
-83.569260
-73.579346
-148.859314
-66.255493
-56.159756
-65.058235
-30.032196
-134.317490
-62.588051
-60.546726
-68.397644
-66.616074
-63.817883
-67.451981
-56.923302
-79.735954
-63.219048
-57.714100
-57.259762
-66.284142
-113.220634
-74.871628
-62.618168
-75.757545
-87.781555
-133.234177
-81.083458
-81.904434
-105.508507
-93.105446
-66.207413
-70.409424
-75.231888
-150.329636
-69.728157
-69.017960
-146.199173
-86.096863
-77.547752
-73.584450
-47.982971
-71.162308
-120.453575
-55.287197
-73.387955
-153.745560
-69.366615
-113.748840
-66.031914
-51.381542
-58.066822
-103.055847
-128.468033
-158.459930
-65.091415
-37.602165
-86.798042
-38.747463
176.720917
-73.509346
-78.889114
-94.657104
-77.543816
-91.691589
-87.536667
-89.716965
-62.384418
-50.304070
-57.488628
-68.799637
-149.594391
-134.428925
-63.897160
-107.235397
-124.235016
-121.960632
-113.924477
-91.290092
-74.845505
-87.870628
-87.953156
-66.124481
-76.170036
-65.413704
-69.120201
-163.427643
-136.949432
-68.900826
-138.014694
-63.446865
-86.528893
-78.011955
-102.047447
-131.724426
-123.427879
-91.015335
-60.466316
-90.558319
-104.580597
-143.665329
-72.302910
-123.176811
-104.804199
-119.373016
-94.490051
-63.333122
-177.726761
-137.730652
-88.416885
-50.641476
-96.177979
-79.311668
-59.905571
-69.255386
-49.159344
-50.811943
-151.064545
-81.705208
-84.833534
-67.350822
-72.187515
-61.932636
-70.005928
-77.718681
-65.869896
-139.146149
-58.637737
-67.152985
-67.574135
-114.128288
-54.276436
-53.576530
-61.580341
-100.208977
-81.439804
-72.421921
-111.837196
-74.437439
-134.750565
-61.948448
-62.456299
-87.189667
-55.211716
-102.791824
-113.353340
-165.362961
-57.776791
-107.015289
-62.455452
-75.320877
-140.472977
-63.119415
-160.744202
168.499619
-78.970924
-77.698593
-61.077869
-141.658218
-60.651592
-80.720551
58.143280
50.207951
76.780678
-59.692215
-34.147289
-65.100708
-70.843552
-103.580048
-59.035137
-109.495621
-65.510162
-57.664547
-155.935699
-57.989620
-66.596611
-88.518478
-127.300240
-104.654503
-89.077629
-99.605583
-68.385147
-66.885239
-61.937588
-116.355995
-58.563499
-58.516624
-149.140945
-54.377129
-100.988029
-127.745880
-70.118301
-148.825470
-117.072510
-101.881477
-116.904579
-69.860771
-76.081429
-74.154587
-56.968483
-56.279579
-91.047211
-66.343437
-70.945450
-52.352825
-163.330399
-133.879318
-95.210251
-52.832596
-91.830154
-107.281761
-89.642578
-57.827465
-106.298271
-137.923019
-64.901382
-145.164413
-98.816803
-95.572090
-107.802765
-129.949646
-71.577431
-151.342346
-129.107056
-167.273239
-120.489258
-48.636608
-142.940262
-157.210632
-144.973236
-68.694023
-65.076401
-119.043633
-67.940071
-56.527084
-49.686958
-77.838570
-90.061096
-94.136528
-91.984375
-63.792179
-146.345856
-97.813393
-57.572449
-65.270271
-90.338860
-68.403442
-77.098999
-89.665848
-93.478493
-78.521545
-139.688431
-73.701080
-99.924400
-50.464092
-73.804672
-91.965248
-51.539486
-171.678284
-122.560799
-166.430481
-81.901405
-162.768402
-58.877922
-79.586151
-128.167450
-41.791805
-25.724445
-136.842743
-61.252163
-141.789230
-45.614456
-88.722954
-61.239227
-85.211357
-86.985840
-116.888344
-65.705643
-114.748703
-51.339928
-66.684708
-71.632141
-55.338348
-72.097641
-109.697159
-64.767365
-139.083786
-116.848892
-54.652672
-55.882599
-69.248062
-107.694664
-68.554146
-33.190632
-159.050125
-152.898880
-57.836189
-49.013218
-84.838799
-78.252464
-85.315880
-64.021614
-122.932213
-68.779953
-144.340195
-95.962280
-82.624695
-107.114883
-47.714840
-61.724285
-45.280663
-164.882675
-30.127119
-69.228447
-139.578262
-69.822487
-91.551712
-133.427002
-141.369492
-86.111473
-105.113297
-73.559319
-30.776226
-106.108482
-82.752594
-56.897602
-70.043297
-69.802895
-98.353470
-151.084717
-17.077091
-70.727036
-70.216354
-165.824890
-85.248657
-65.692131
-62.329720
-88.495193
-61.027805
-57.297451
-64.587334
-122.878250
-105.465790
164.436722
-77.639946
-65.211639
-66.656082
-62.454098
-63.490517
-66.625244
-73.416313
-92.020599
-83.876389
-96.333084
-61.400940
-80.857796
-50.260891
-109.331482
-133.859283
-85.882339
-73.492844
-81.783508
-115.610443
-68.390465
-63.922638
-71.640358
-52.713589
-160.577087
-119.648270
-65.669868
-60.305035
-81.911446
-72.278732
-58.093018
-86.087196
-70.385437
-58.843102
-144.624985
-81.201447
-46.007317
-75.712372
-63.928352
-46.972916
-101.598618
-52.530037
-87.799515
-54.870262
-135.317932
-81.874702
-82.275162
-55.528393
-51.592312
-163.399979
-56.912243
-58.953991
-111.631378
-147.217117
-73.618332
-122.092766
-81.831375
-51.276619
-82.649185
-71.713013
-120.187119
-70.012184
-146.133514
-73.467026
-55.788551
-57.138428
-61.004173
-66.204239
-145.757706
-80.277237
-84.983330
-66.245193
-105.006950
-63.894695
-29.219288
-133.886734
-67.770172
-150.367661
-75.991402
-119.323181
-67.978035
-49.758408
-101.093910
-68.185364
-121.332184
-161.126022
-60.868225
-62.043339
-61.962448
-56.623260
-81.654732
-46.905540
-82.388420
-76.570839
-150.240356
-65.604492
-66.641037
-61.527462
-141.702759
-57.253426
-88.714493
-156.591705
-58.209732
-150.126205
-64.885704
-47.413483
-65.261414
-56.763733
-89.509720
-62.015846
-80.422340
-59.254410
-64.511971
-121.715767
-64.790321
-78.656219
-67.285339
68.367119
-79.840134
-63.064419
-66.355659
-97.398163
-59.521652
-74.232994
-60.749264
-58.917961
50.951988
40.099438
85.342628
-44.752144
-141.196991
-69.120216
-54.783569
-58.795650
-68.003510
-59.651878
-43.928532
-48.258858
-54.379387
-60.554173
47.404987
-146.644669
-102.514343
-96.159782
-93.101738
-79.788635
-60.813828
-90.450256
-45.171844
-159.793350
-66.795631
-83.316673
-41.860882
-77.255814
-94.335129
-56.365231
-65.660255
-58.473095
-107.836128
-102.728310
-134.936081
-69.486526
-66.710236
-84.059052
-61.320984
-97.658264
-105.616615
-71.591492
-64.127548
-62.907848
-61.384575
-54.716255
-74.351402
-99.295235
-29.244793
-59.620163
-44.927273
-165.454437
-54.160843
-66.276573
-52.882847
-88.215958
-61.807190
-72.721016
-58.792969
-49.003006
-63.498440
-71.341240
-34.991985
-121.517006
-51.989300
-125.591026
-65.556358
-60.614414
-59.001015
-80.947388
-54.598251
-89.461136
-89.066055
-57.037403
-52.345913
-129.913040
-83.287704
-113.981194
-97.480125
-114.603683
-99.502579
-69.531906
-73.192238
-106.760315
-54.586597
-99.747284
-95.949654
-84.775291
-96.133957
-92.156342
-55.479145
-153.188583
-46.904884
-53.531288
-64.382263
-163.059464
-147.521667
-88.217140
-58.315578
-97.919975
-63.919796
-89.244698
-133.847168
-99.217209
-85.181816
-110.158424
-104.525757
-118.186394
-150.454453
-154.915070
-70.806351
-78.082382
-67.016052
-65.975883
-152.411133
-75.742874
-135.979736
-36.797493
-61.999310
-65.942299
-43.132729
-82.783661
-64.905182
-153.743347
-104.534279
-120.506851
-160.776031
-59.729885
-82.424751
-59.704422
-83.526970
-92.280365
-126.961212
-73.136566
-64.271454
-100.502861
-62.901939
-57.287476
-59.140564
-64.676598
-163.222061
-97.933273
-59.352962
-63.557831
-130.878540
-64.153847
-93.935455
-121.552994
-156.225952
69.362930
63.989895
81.912811
64.212784
-81.475136
-64.231651
-55.712246
-118.896538
-33.813618
-67.281960
-48.003174
-152.485123
-64.560608
-80.666275
-157.008362
-54.957897
-91.550911
-62.723988
-58.382172
-61.830975
-122.156837
-69.019424
-40.275818
-60.798309
-74.912704
-62.036762
-136.037323
-63.801968
-87.760895
-147.198807
-64.444382
93.754097
63.297585
45.933098
75.514481
-124.994835
-111.085907
-103.676979
-56.962631
-166.265640
-88.039146
-61.809566
-112.064583
-58.874001
-95.800858
-92.617790
-159.212463
-72.185684
-122.181625
-119.151848
-62.928059
-138.738235
-142.074341
-74.662491
-110.537628
-70.023468
-60.724537
-128.964676
-85.872711
-141.349152
-140.089844
-57.434757
-74.289368
-127.407990
-77.909805
-82.364044
-60.121834
-60.706467
-124.323479
-75.869141
-83.693871
-73.335678
-57.669041
-72.900597
-68.861893
-152.369171
-119.909782
-73.602768
-49.814045
-74.612343
-84.592262
-68.670670
-53.992481
-69.311584
-56.418690
-66.459221
-59.918541
-51.459400
-47.793072
-140.685654
-63.153244
-90.768280
-60.699314
-84.538040
-28.810556
-85.806076
-137.382828
-77.944473
-89.069794
-49.463860
-68.085648
-147.129013
-78.221474
-40.671974
-67.275230
-148.420502
-48.623402
-92.038513
-39.570160
-151.168152
-101.662651
-70.605316
-73.290154
-136.288528
-76.962433
-58.339294
-140.648209
-62.894161
-86.476196
-121.142250
-75.256927
-42.381428
-53.804703
-67.712975
-53.327652
-79.802399
-59.870445
-66.484978
-116.388451
-62.446053
-109.411346
-48.668983
-57.921532
-159.193268
-51.157257
-64.648666
-124.738098
-128.812714
-99.930168
-66.460800
-40.907642
-56.990776
-63.669456
-93.939117
-41.388630
-165.136642
-141.655426
-83.403481
-54.962997
-56.192936
-55.080559
-71.354362
-58.314152
-91.835770
-81.687195
-102.226364
-81.441750
-108.902031
-150.264496
-88.328484
-153.131226
-77.121460
-42.189629
-60.463882
52.795204
39.759109
58.906780
51.435425
70.835983
71.153069
80.220436
-59.902599
-48.843327
-66.220291
-140.695084
-67.533066
-69.412895
-74.333183
-119.611496
-57.478565
-63.396790
-70.267792
-80.381340
-117.404564
-150.302887
-94.299782
-61.266617
-74.885986
-50.306561
-64.132645
-147.106644
-77.866341
-54.792435
-93.142250
-55.994961
-35.958946
-140.215317
-94.445808
-107.652206
-79.861069
-102.907692
-62.540878
-142.377060
-86.699135
-109.316826
-114.014145
-93.758484
-110.571724
-67.044418
-140.880676
-142.899536
-113.553543
-100.215508
-102.107025
-73.135994
-65.930588
-137.341568
-62.218254
-114.325287
-144.591385
-115.082123
-99.932983
-83.225304
-80.459297
-101.577728
-114.472321
-65.060837
-169.710373
-76.907387
-153.845337
-44.711296
-141.933182
-58.383362
-159.038391
-76.525650
-156.730347
-90.797012
-100.554314
-61.341747
-140.968506
-130.683502
-51.924641
-103.735588
-96.879250
-102.053688
-103.995224
-64.061974
-64.219231
-94.648972
-140.109268
-63.909706
-39.721035
-41.419067
-126.514931
-98.604019
-58.172070
-80.871368
-118.322136
-57.275120
-136.040222
-78.305161
-63.146183
-125.391693
-59.187145
51.897018
50.734802
-39.465588
-55.815105
-106.253365
-67.529099
-131.530014
-171.779510
-117.448563
-61.496998
-69.184677
-72.340561
-66.090805
-68.345566
-86.196388
-107.133141
-154.793076
-77.893982
-71.145348
-56.530506
-129.068634
-162.375565
-81.120384
-57.568916
-57.145306
-126.813904
-78.504181
-60.898026
-34.622272
-101.819344
-98.923637
-111.295494
-162.185654
-70.044807
-65.846008
-149.877060
-61.462555
-119.483276
-53.325321
-66.893013
-42.607216
-65.485863
-59.813126
-89.427002
-46.342674
-76.321571
-77.032539
-109.530464
79.900963
79.719803
64.233925
-49.827553
-56.498623
-67.652061
-143.739395
-65.320351
-151.914917
-123.399612
-57.197250
-105.592781
-115.986320
-70.466286
-88.683861
-74.492676
-97.788979
-100.274597
-90.441269
-60.621967
-94.819466
-164.731491
-86.011063
-126.294167
-104.276039
-109.738564
-45.025139
-122.931839
-59.915474
-59.853462
-65.081429
-108.169289
-99.206566
-82.463120
-81.113861
-59.253433
-138.008514
-141.133606
-32.953663
-131.713013
-158.852951
-67.920296
-58.633553
-79.341125
-85.775673
-67.786980
-57.655319
-86.862167
-11.752622
-78.367104
-65.722397
-58.539875
-65.195473
-96.968102
-109.792755
-157.297073
-73.354073
-86.914764
-127.947304
-125.655037
-119.172180
-101.421982
-75.858444
77.356880
38.479912
103.684280
94.245117
51.446316
58.488811
81.983322
68.387711
51.343163
49.246773
72.767624
50.406715
58.339661
-57.078663
-99.719246
-150.777542
-116.471001
-93.522942
-113.992775
-106.162292
-63.730457
-139.571716
-139.913452
-64.240318
-51.379978
-133.020401
-69.054214
-109.107468
-115.256584
-99.916641
-120.855453
-33.434284
-105.901939
-96.591850
-79.346733
-104.281776
-59.134441
-118.880325
-68.577019
-47.693893
-62.822151
-66.547966
-86.744995
-156.002975
-46.559330
-147.829483
-27.673128
-123.205307
-38.367119
-81.455894
-54.944775
-42.282345
-61.863861
-59.985073
-133.909210
-149.835983
-58.655621
-95.910759
-63.171986
-66.875862
-92.619034
-75.991905
-75.099548
-99.939293
-103.315872
-99.627663
-126.221359
-57.907490
-74.532883
-41.152138
-95.009132
-74.886803
-89.896843
-159.196823
-66.872963
-112.842651
-66.085655
-40.708374
-60.657185
-69.539970
-75.502884
-71.138138
-55.422340
-161.913635
-78.007774
-54.369717
-93.182480
-58.920383
-55.615852
-124.743019
-28.827318
-97.013031
-74.941193
-89.022766
-65.468216
-62.763542
-74.170784
-82.446770
-161.996704
-144.133163
-57.246201
-159.620087
-63.164303
-99.243637
-149.259262
-37.111042
-68.529091
-134.278275
-150.950027
-71.191727
-70.248085
-57.803486
-58.279945
-68.129112
-48.500771
-84.085236
-54.554070
-80.302040
-58.345432
-82.469627
-94.301521
-137.677536
-61.192570
-93.116623
-56.767681
-94.953468
-75.728188
-61.008244
-40.326942
-117.116348
-54.144299
-82.136368
-81.264191
-83.517731
-56.468342
-91.653603
-124.656898
-39.179836
-139.436630
-81.973465
65.074883
47.674149
66.305099
46.906910
53.653385
71.976440
97.723938
-83.984688
-127.828529
-122.047005
-96.983788
-57.567917
-67.735703
-70.404236
-144.948990
-97.443153
-147.501404
-118.050262
-63.237309
-73.581406
-75.951752
-51.878830
-106.998367
-98.005112
-111.379890
-66.995056
-101.110863
-71.027702
-63.975231
-143.949097
-95.297928
-133.275482
-64.025528
-94.646698
-112.309792
-111.484238
-66.996956
-60.130688
-117.644455
-78.500450
-95.028931
-108.411133
-56.840073
-99.429268
-99.205688
-165.750229
-151.803223
-52.964500
-61.184925
-88.487236
-100.406479
-102.699478
-63.246975
-63.856514
-45.529640
-67.423851
-61.261410
-61.544907
-57.142498
-61.886810
-55.948654
-133.900833
-88.070358
-81.914337
-75.454765
-57.777885
-161.399506
-60.428185
-71.564461
-40.259331
-61.619503
-79.702011
-154.564697
-77.823608
-73.887360
-85.858452
-93.938896
-71.281395
-67.670242
-140.209595
-57.439388
-68.858009
-104.889359
-92.129501
-150.943390
-99.382088
-78.907173
-91.006248
-114.975517
-141.962448
-129.700531
-59.629780
-50.882984
-62.083664
-152.736053
-67.987923
-146.270844
-65.376740
-55.819275
-58.607098
-132.918076
-76.435417
-74.950432
-53.617962
-125.119743
-67.901993
-99.541512
-85.934959
-55.733356
-62.949253
-62.085861
-43.135914
-74.755325
-70.361786
-107.350929
-58.427765
-108.391937
-141.563507
-52.915409
-49.674519
-69.967628
-88.351486
-65.640816
-49.572296
-52.323521
-119.080788
-85.020615
-71.847816
-71.622276
-64.841103
-163.023239
-136.112839
-144.449829
-72.895538
-78.620819
-53.793625
-64.778229
-89.143326
-68.702652
-69.058632
-63.906662
-90.256073
-79.716400
-53.590427
-59.025707
-90.067970
-55.803600
-65.914543
-64.224144
-88.521606
-83.490005
-62.012199
-110.760452
-85.379005
-109.851234
-75.649887
-55.963066
-78.416389
-133.278809
-133.053848
-115.505539
-59.442616
-63.233875
-137.696167
-69.215118
-75.394531
-64.779129
-49.090252
-57.404049
-59.965172
-81.268158
-64.084175
-97.276413
-116.869461
-82.016136
-135.132172
-89.223381
-65.622826
-67.059677
-103.218025
-162.854797
-55.985722
-88.121284
-115.880516
144.395187
56.863239
-89.686630
-65.250237
-43.985962
-154.844757
-71.641586
-90.154228
-86.329231
-146.643463
-62.335747
-140.222687
-127.371521
-50.814869
-91.053757
-152.624817
-98.487518
-77.377380
-86.479507
-59.998344
-89.252151
-57.455406
-96.542831
-48.270069
-111.026642
-73.176201
-73.037163
-66.231720
-92.643318
-105.173943
-92.535316
-97.685417
-103.594131
-56.371464
-76.453758
-48.092590
-88.674988
-39.238342
-95.190559
-92.932060
-62.659687
-54.758408
-94.844894
-66.963577
-60.708843
-88.877686
-70.482040
-72.219910
-151.619675
-154.346939
-81.313614
-96.420761
-63.472343
-57.114105
-53.542740
-167.160843
-158.598679
-73.482918
-65.515213
-36.654774
-70.510048
-68.863342
-82.386200
-62.984970
-33.065765
-149.143234
-63.818096
-64.485298
-72.806488
-131.459122
-117.991264
-100.494644
-68.321396
-116.629272
-48.171627
-58.964275
-56.735107
-61.253036
-48.284637
-65.996643
-78.474670
-91.345894
-80.826172
-51.615982
-61.869053
-80.918480
-68.251259
-136.684052
-124.021133
-60.643486
-142.572754
-143.053375
-70.872566
-160.993484
-128.635544
-70.382286
-116.551270
-82.268707
-88.196938
163.605499
-51.875000
-61.873596
-61.939056
-63.336040
-74.403702
-137.966125
-53.217655
-104.100868
-51.215622
-95.175087
-63.593826
-67.438240
-148.273117
-79.055290
-59.236382
-54.745331
-114.019928
-149.469070
-53.545059
-65.174240
-68.662331
-62.450054
-101.433479
-119.419197
-128.050461
-96.921387
-74.150505
-62.823559
-44.635334
-97.261574
-38.425632
-82.257927
-30.382339
-47.903664
-154.828629
70.682312
74.504555
77.894142
47.642036
-64.739845
-65.562637
-120.627502
-64.370842
-91.991379
-56.387871
-79.372330
-53.882797
-61.906845
-64.628151
-59.845963
-146.378784
-69.878044
-154.079773
-81.474365
-73.622246
-137.171921
-91.164886
-89.586578
-67.120918
-73.643707
-119.340744
-118.980690
-94.289246
-99.346161
-52.177364
-67.100388
-32.882225
-76.222771
-104.985153
-86.555939
-55.504818
-108.215714
-139.829422
-47.695732
-96.139450
-66.861626
-34.366096
-74.563370
-127.915176
-76.635475
-72.170425
-141.776443
-64.059708
-109.870895
-115.668251
-65.009399
-154.313416
-100.996216
-71.030754
-112.853584
-71.920258
-114.718536
-66.737816
-117.301323
-137.088959
-75.303093
-94.441063
-62.400070
-162.810455
-107.724548
-86.077934
-60.475338
-139.189194
-110.403694
-88.346146
-158.926239
-103.819328
-98.474113
-96.751717
-110.162979
-165.287064
-79.821693
-114.770531
-86.373001
-120.205200
-38.556824
-59.007423
-73.543251
-69.134300
-132.054932
-74.151138
-95.313728
-59.822563
-100.997711
-68.441650
-45.706375
-86.356651
-42.635944
-129.879715
-124.466270
-59.488976
-158.207581
-143.222290
-57.758980
-94.355698
-116.434570
-63.877571
-44.391434
-170.811737
-107.859962
-80.668709
-73.072243
-143.127197
-69.667763
-148.607346
-70.346367
-110.305656
-53.248489
-82.667274
-58.552406
-30.169802
-70.635475
-22.117884
-147.892944
-137.389801
-65.675568
-79.206688
-59.661987
-59.032303
-59.048347
-115.592407
-125.647728
-57.296638
-68.541336
-81.858383
-53.793564
-64.893105
-80.461723
-132.785980
-76.528656
-56.736042
-141.835678
-94.491737
-50.218716
-110.873756
-52.205994
-68.540794
-97.271584
-47.149799
-93.609726
-60.038521
-97.926422
-51.089260
-168.133713
-78.784554
-115.801888
-55.311092
-54.095913
-57.740360
-112.977196
-107.644867
-106.434593
-52.821434
-119.503143
-110.984856
-63.961468
-116.145760
-165.041428
-121.243256
-70.240402
-79.173721
-87.464325
-73.343582
-137.312073
-43.764107
-59.966488
-137.937378
-60.847134
-96.786751
-113.605721
-58.968750
-137.045807
-58.079815
-68.154739
-87.542870
-47.739071
-53.881527
-87.198196
-52.150688
-92.974556
-136.551971
-64.181068
-35.442009
-57.316334
-78.747459
-65.075737
-48.050903
-129.544876
-62.279575
-66.425270
-132.918213
-149.627914
-123.239471
-168.930313
-105.141388
-162.748962
-109.441872
-110.118591
-99.130569
-83.908478
-129.146927
-95.680107
-116.963127
-91.226997
-56.205021
-63.168941
-123.933380
-52.535675
-78.075134
-56.949848
-126.074005
-38.256737
-66.165825
-64.927757
-154.595139
-122.816521
-102.068825
-41.680855
-93.468597
-33.555573
-58.648098
-158.058075
-68.092781
-127.672676
-90.402275
-113.006592
-70.913635
-102.206863
-78.259346
-84.967117
-113.254021
-71.454048
-49.639374
154.118927
-66.293343
-61.753368
-69.986107
-75.768646
-68.681877
-64.307121
-112.115822
-144.632629
-64.780739
-57.377514
-71.982002
-82.499115
-127.703087
-128.579605
-136.802322
-83.213890
-148.316376
-136.368759
-70.078537
-115.021599
-153.032913
-108.093430
-72.045372
-62.221676
-57.006935
-31.315445
-130.007614
-115.403252
-87.356567
-54.925259
-66.451675
-158.880402
-69.121414
-91.954170
-69.464508
-104.147064
-67.278183
-88.915054
-115.896065
-147.194077
-95.387985
-74.921349
-58.319416
-62.576576
-100.596077
-68.268967
-80.647530
-88.104187
-30.322569
-69.886345
-96.927658
-94.154152
-97.737114
-59.862206
-141.630051
-46.745914
-57.027550
-149.679962
-84.101562
-158.263458
-89.401779
-65.248322
-64.171349
-89.328514
-69.491516
-73.770531
-98.133904
-98.605270
-102.016769
-113.372299
-37.523708
-37.235966
-58.480324
-128.519485
-71.452225
-137.993332
-58.419498
-67.843910
-53.309006
-55.671555
-137.717651
-70.336235
-57.528698
-74.309242
-102.799660
-97.786072
-56.265366
-59.915276
-66.523361
-61.175816
-49.347164
-67.056511
-132.422455
-35.443268
-68.159668
-58.402061
-91.523010
-65.337914
-71.105148
-103.596634
-73.828598
-100.027260
-86.753265
-169.453781
-59.640545
-99.178436
-112.131752
-99.246170
-72.605522
155.953781
-55.723312
-64.822662
-52.462326
-130.248169
-69.081032
-88.740608
-43.064461
-69.900604
-58.424507
-75.946091
-56.017338
-56.818939
-137.066345
-60.413231
-63.709747
-58.421623
-55.680805
-59.842438
-108.034599
-58.749855
-154.402222
-54.597698
-108.514458
-64.296547
-70.162720
-63.806011
-87.217323
-146.670059
-57.983932
-143.320206
-93.806557
-98.487244
-105.244614
-112.856400
-67.537064
-100.401276
-62.073746
-83.943375
-46.781532
-60.605774
-139.223236
-43.170658
-44.844654
-82.142647
-59.018185
-80.346725
-77.596245
-66.313194
-67.622276
-52.220234
-71.947037
-29.307156
-55.158993
-114.722839
-65.283272
-88.478836
-110.320854
-72.902779
-83.439941
-63.859367
176.351471
-64.100769
-57.477760
-78.103951
-88.722656
-79.054565
-145.456039
-59.892784
-89.056549
-93.865303
-83.490135
-108.326271
-90.616638
-60.016693
-146.509384
-64.133369
-77.012344
-110.006241
-65.379684
-55.686359
-105.659279
-92.407143
-113.277206
-52.418003
-148.395950
-87.583984
-124.149094
-61.474747
-128.174118
-72.086304
-58.250233
-62.414013
-73.487595
-134.143036
-35.602631
-74.176971
-99.141045
-147.846863
-65.232727
-58.839447
-71.357773
-163.304199
-142.073425
-149.022308
-150.532730
-72.756729
-163.041061
-96.384689
-82.649231
-99.574043
-94.719566
-74.400642
-121.028992
-100.557396
-116.926041
-172.223267
-141.558151
-104.298439
-80.562965
-59.769993
-87.614761
-58.989998
-82.227142
-127.555977
-85.921608
-64.183914
-62.809952
-103.751183
-63.401543
-162.042328
-80.259544
-56.326321
-145.435593
-75.598663
-65.140213
-62.034969
-136.487137
-90.918449
-124.929001
-91.622459
-127.499680
-62.295994
-66.250259
-70.240921
-65.691093
-68.041412
-63.191746
-105.846283
-79.939598
-58.312382
-92.864517
-59.622097
-118.781013
-114.573143
-68.084229
-72.148804
-133.695129
-104.581528
86.462357
47.358379
61.777596
53.784832
68.880676
56.274719
72.129486
71.350174
62.766403
65.476662
79.261597
-87.482216
-33.137524
-90.346123
-147.812302
-119.584137
-62.832886
-71.478241
-82.838974
-102.178215
-123.530769
-139.254669
-63.264938
-72.200500
-68.954491
-129.323334
-91.111923
-72.712852
-167.846878
-69.474693
-72.248459
-101.430313
-118.827103
-124.874825
-82.203163
-112.214745
-79.125626
-58.165882
-95.692650
-61.984436
-71.751816
-94.341515
-57.393810
-86.018951
-119.139458
-66.327774
-92.918564
-149.477020
-83.849129
-121.773933
-65.169739
-54.174599
-80.564766
-65.773232
-157.035446
-55.362988
-70.494576
-57.694134
-54.104401
-60.743050
-72.363464
-60.179947
-69.507324
-73.828156
-138.568115
-62.446140
-92.026382
-105.647568
-90.700340
-60.587414
-116.280594
-71.117157
-76.714577
-60.520882
-63.524033
-69.858498
-78.099289
-71.000252
-56.611599
-152.559692
-76.989037
-162.372253
-145.423782
-114.892883
-84.133133
-76.063385
-55.056015
-34.797512
-69.396782
-128.309326
-150.280792
-67.114258
-73.157005
-57.523678
-116.849228
-105.137474
-60.773243
-70.263313
-107.135796
-57.411789
-103.965889
-62.349739
-68.594566
-152.981094
-128.260056
-53.124790
-55.690132
-61.501526
-63.122528
-89.680466
-132.634979
-91.631104
-61.279690
-70.656006
-62.461784
-66.410530
-63.383114
-115.274857
-86.992676
-54.784649
-69.547417
-92.218536
-58.807644
-80.541740
-100.796669
-109.327263
-117.999611
-59.599880
-64.871674
-112.791725
-57.526772
-116.703690
-106.058403
-108.526810
-95.185181
-66.592117
-104.689758
-71.586266
-108.158005
-58.270630
-60.549557
-111.543488
-80.785034
-67.439865
-153.386856
-41.026817
-55.367367
-145.361237
-50.007538
-38.812794
-93.005951
-45.831272
-79.185310
-131.448349
-102.479752
-109.068810
-85.467209
-62.923279
-64.807007
-53.369556
-65.371094
-162.711884
-71.239212
-76.584778
-73.193123
-69.973167
-90.205566
-52.292995
-61.848152
-101.020599
-68.733971
-146.022247
-64.993767
-70.684006
-50.511547
-65.141685
-67.549309
-47.417316
-80.623955
-56.182789
-102.936600
-120.075783
-60.361862
-91.943619
-122.354401
-57.917728
-141.822784
-128.852951
-120.973160
-27.064732
-95.695450
-91.377876
-117.364761
-70.126549
-99.559425
-81.622177
-93.349403
-103.357399
-60.686909
-57.296562
-79.169067
-106.409599
-50.328522
-89.288948
-115.127571
-109.242363
-65.841125
-86.195320
-60.169128
-108.191772
-59.484127
-36.696144
-79.530922
-155.117798
-63.215370
-89.661293
-64.033852
-105.381386
-66.168907
-102.889915
-60.427788
-105.781403
-67.423386
-56.152634
-65.999390
-86.163345
-80.963531
-59.242393
-144.870026
-140.736465
-73.301056
-62.662651
-85.447243
150.716019
-58.020153
-47.861092
159.992172
-61.553265
-142.867737
-107.571907
-51.809898
-147.079803
-131.487808
-149.661377
-71.092949
-81.189240
-113.871239
-158.753693
-45.857513
-75.188118
-57.330208
-62.124439
-49.583927
-82.385895
-51.195065
-80.176704
-60.141972
-52.894958
-160.173096
-83.987755
76.239571
93.165588
53.709881
-156.060883
-97.384651
-55.073696
-54.135914
-104.844917
-101.084160
-87.126373
-82.491402
-133.119171
-26.676874
-102.435303
-104.833191
-54.496471
-67.638779
-68.257851
-63.844173
-80.645424
-65.411629
-70.239906
-61.012070
-83.350090
-62.313034
-56.108124
-68.678726
-110.550621
-59.188271
-57.561623
-63.042561
-59.296188
-62.683826
-121.498161
-95.091461
-95.127464
-154.177856
-52.846912
-119.032448
-106.515030
-63.566360
-59.746632
-114.437119
-110.155991
-69.217102
-93.623802
-95.725700
-95.534531
-95.851151
-93.394867
-101.294571
-93.538872
-91.055450
-62.971184
-60.134041
-58.088440
-75.803368
-118.627579
-56.112999
-34.828690
-87.826683
-133.509872
-57.994102
13.888936
-75.073395
-63.290833
-97.424538
-56.284431
-127.193443
151.118164
-81.549873
-56.268253
-83.082092
-70.965645
-65.207939
-69.012512
-39.133640
-69.731926
-122.800919
-110.081619
-78.378143
-155.094406
-112.013870
87.252457
71.236084
51.504951
55.913887
-68.595901
-58.328152
-55.565399
-72.607796
-79.115791
-100.299179
-62.123875
-62.542149
-61.176254
-60.129486
-45.369457
-74.219101
-39.168728
-38.297699
-78.599777
-147.790970
-140.206940
-119.059784
-58.338951
-121.115273
-108.868767
-154.183136
-175.581528
-75.087090
-73.306396
-116.697464
-51.757301
-70.989357
-79.695831
-56.742451
-84.083672
-90.153107
-152.337250
-93.485962
-61.096844
-106.724663
-62.996525
-143.990219
-110.449677
-71.755043
-146.752823
-72.458778
-69.429016
-68.158325
-58.882660
-78.018219
-70.110016
-42.545784
-79.704987
-75.232178
-60.258877
-60.981560
-94.879730
-54.675716
-69.675026
-69.031906
-78.049911
-82.630600
-99.952705
-83.381607
-91.344482
-90.276772
-60.135571
-74.236862
-94.356644
-60.505322
-89.311340
-152.540497
-88.885193
-83.865990
-47.552784
-81.974312
-81.356270
-92.550873
-47.817345
-93.871796
-154.052795
-120.286003
-88.949142
-140.941177
-44.691910
-60.228249
-53.971085
-78.171165
-83.058899
-64.205521
-51.862000
-63.360958
-69.173500
-158.968231
-129.747223
-91.901955
-80.962234
-66.464798
-50.461285
-100.719887
-84.976265
-41.959721
-84.549538
-106.893532
-38.495728
-67.950294
-136.689651
-82.547905
-57.707275
-70.319542
-90.394493
-159.169296
-65.084648
-94.597031
-64.461288
-92.298416
-41.940525
-53.794914
-56.489029
-63.376514
-80.972397
-112.091866
-55.231903
-57.048988
-97.471237
-39.993992
-148.901901
-74.742989
-140.630280
-53.083321
-73.172676
-54.723785
-52.524441
-142.817780
-144.285004
-96.305305
-111.750183
-147.752991
-72.509285
-95.632683
-56.081348
-115.602531
-104.676208
-141.357758
-56.961155
-110.272377
-96.287933
-118.509079
-69.774315
-113.671837
-74.323814
-54.761837
-167.420364
-63.795357
-61.392693
-103.014740
-146.406708
-78.679344
-36.206905
-57.864227
-153.639465
-58.803226
-121.303444
-70.421921
-80.955704
-146.244446
-150.463104
-112.272797
-77.622459
-112.381416
-131.907623
-75.063972
-130.240570
-153.666092
-64.444115
-86.008896
-66.289459
-50.519444
-74.200752
-145.960419
-77.706841
-87.095535
-63.734638
-62.975189
-52.880428
-99.446922
-84.478798
-117.223167
-153.645676
-67.548424
-159.230865
-107.652985
-58.350426
-101.372719
-82.973175
-95.591682
-56.266129
-143.056091
-89.441513
-103.330338
-71.639313
-91.471436
-113.016594
-81.457611
-111.715637
-96.737167
-99.717461
-70.819054
-65.097412
-148.335205
-65.347252
-64.552704
-52.999485
-62.377506
-58.999096
-61.083881
-70.158150
-53.788357
-54.862663
-72.056870
-60.319748
-134.783920
-97.824158
-96.854668
-68.227020
-120.008369
-103.612793
-71.366432
-147.851318
-84.798119
-47.242470
-52.593643
-77.144325
-58.031647
-64.404526
-148.267700
-111.111000
-113.536995
-77.207695
64.798027
83.242378
73.308594
75.427498
73.662827
99.364029
-66.978821
-77.086983
-65.341797
-112.192322
-120.806259
-72.203575
-97.087860
-154.426941
-54.825958
105.002991
50.319012
86.671272
71.056488
67.237854
45.828384
74.492981
57.961815
44.041168
55.504990
68.120010
52.117519
44.162151
-39.895264
-80.500542
-52.181343
-87.899170
-129.468658
-163.380951
-115.408363
-157.811249
-82.820824
-92.377754
-106.512306
-54.708431
-98.175934
-58.222340
-112.014320
-127.986916
-45.575939
-97.285233
-51.697433
-97.230347
-132.831924
-56.899475
-82.010323
-27.991001
-69.125481
-89.074333
-64.777641
-54.050278
-57.849117
-64.071503
-68.104622
-39.504375
-138.292068
-57.964874
-130.549576
-99.577866
-109.819168
-79.486534
-62.370621
-134.361420
-140.468048
-76.025482
-89.526772
-74.183182
-149.124084
-99.972900
-49.697029
-125.847214
-85.599922
-73.379463
-55.305187
-64.962418
-165.234238
-64.942345
-58.967724
-60.237305
-67.096840
-129.851120
-60.838047
-56.542904
-62.393570
-61.357525
-156.056030
-59.750206
-68.203987
-66.340637
-60.105728
-72.675880
-84.813118
-67.419762
-124.359573
-100.177475
-155.428192
-46.922527
-58.570599
-79.903130
-46.827797
-159.402542
-59.920475
-59.322144
-82.174408
-69.006813
72.342133
64.324875
39.233158
75.472961
78.320000
54.796047
-113.348663
-124.269493
-66.688416
-94.533424
-55.460701
-76.201591
-58.897621
-69.123383
-55.156498
-151.815765
-77.853691
-57.932487
-103.635216
-49.240993
-81.839363
-112.375458
-51.871681
-117.085785
-125.925430
-59.212093
-93.674469
-55.203274
-70.587471
-60.437992
-66.211006
-170.073807
-59.469696
-99.715851
-143.659103
-94.168152
-76.579483
-90.984695
-64.158691
-102.831306
-144.459946
-151.401810
-102.018356
-59.859421
-77.893097
-126.895645
-39.974384
-98.982544
-49.668049
-59.995777
-50.290520
-61.994781
-131.703232
-96.638664
-69.592247
86.855553
55.476425
57.724022
68.427071
59.052269
49.972809
73.918129
73.991982
-73.880417
-159.542709
-126.111565
-60.942074
-104.116379
-57.116165
-81.486130
-54.290028
-121.501160
-49.562645
-55.629261
-58.769306
-171.096420
-105.170349
-140.293976
-84.900017
-60.281879
-62.706360
-62.313507
-70.809715
-118.114716
-74.012962
-65.609024
-59.170185
-162.516830
-77.312538
-49.676342
-105.572639
-65.538490
-81.981903
-60.681789
-53.648781
-53.982391
-60.408333
-57.550331
-64.224754
-79.504883
-80.439110
-69.047935
-62.655342
-68.428780
-149.739044
-107.622742
-149.469055
-65.654564
-79.211517
-68.768837
-98.140053
-83.912460
-57.610115
-101.457191
-83.293243
-99.644241
-66.314354
-121.175529
-107.705292
-60.331699
-68.497993
-51.372772
-88.057976
-99.153114
-127.166504
-61.965137
-135.961014
-67.131958
-63.130833
-90.217056
-58.230564
-62.290638
-64.557716
-58.866611
-74.904938
-58.816784
-154.448624
-62.973713
-78.733276
-73.364510
-63.705765
-105.157867
-106.197311
-157.653214
-135.710205
-67.396545
-47.058414
-73.060661
-148.108688
-79.090698
-70.185600
-56.369041
-53.723354
-58.740021
-73.277039
-61.955986
-64.300575
-91.229851
-52.640987
-55.960335
-61.956692
-70.483780
-66.091812
-142.663620
-74.790321
-91.458771
-78.273582
-119.379730
-120.188210
-85.776978
-117.102524
-46.759964
-118.350792
-163.716095
-81.928604
-71.036766
-76.654251
-60.211857
-134.828400
-164.480057
-60.565277
-92.421623
-62.704437
-70.448601
-49.254593
-84.670273
-148.739548
-74.701157
-57.851276
-159.775299
-100.273178
-61.894714
-145.390884
-64.267189
-77.390549
-101.689240
-53.106777
-60.873928
-67.177032
-158.450348
-128.274261
-138.284241
-109.528976
-111.595337
-126.001083
-45.608204
-98.277435
-48.818172
-95.630089
-125.658615
-119.024361
-68.249115
-149.624420
-120.687195
-59.647385
-151.164490
-111.291428
-67.437553
-117.163651
-113.146072
-141.057114
-54.062233
-63.867702
-142.727676
-62.187298
-66.952011
-54.494926
-77.520729
-78.289124
-58.628532
-30.506018
-59.963287
-74.344566
-45.101002
-113.427971
-64.026489
-138.718903
-65.630737
-83.604599
-65.119621
-124.616219
-54.513290
-59.718170
-101.787560
-98.128937
-70.467812
-125.539101
-90.819283
-55.380165
-145.921524
-154.890366
-66.065613
-61.039429
-78.493332
-81.528389
-64.554420
-132.393326
-63.823154
-155.706421
-55.297916
-42.086567
-65.155251
-127.684326
-96.645401
-104.057495
-110.105850
-61.433804
-64.059631
-102.756599
-60.305115
-67.984955
-157.257370
-119.910873
-94.817764
-128.773483
-63.154186
-118.614357
-157.752487
-76.612984
-69.381798
-100.349625
-98.867828
-155.185577
-59.387043
-71.228966
-144.666489
-97.711517
-155.193604
-50.588379
-65.585876
-89.458206
-69.989998
-77.028870
-51.130215
-91.403221
-46.289364
-60.019402
-82.135605
-51.224846
-39.868404
-61.852905
-165.745010
-61.335579
-110.526848
-91.194099
-83.812576
-69.606842
-148.853012
-135.992752
-59.995941
-65.775406
-66.577446
-87.353752
-125.250038
-149.655060
-117.556213
-82.225716
-73.807037
-71.142181
-135.727600
-59.873932
-101.333687
-94.603500
-132.204941
-97.406662
-84.644989
-61.435486
-56.517963
-154.276917
-48.113922
-64.256042
-72.663452
-57.765728
-98.088394
-108.116631
-94.461357
-98.409218
-145.248962
-150.414062
-102.058113
-104.713058
-124.240585
-149.344543
-61.158916
-156.396896
-103.038223
-124.441368
-157.708679
-43.138725
-101.352440
-131.476898
-102.443314
-92.096466
-100.127937
-93.209145
-81.789787
-99.106140
-66.952652
-55.970909
-106.807869
-54.807442
-117.291977
-152.059418
-57.738182
-146.438995
-68.028053
-76.784706
-101.340805
-61.835941
-40.024529
-52.152840
-54.807049
-157.627350
-55.436203
-127.870712
-78.678375
-74.202934
58.372849
65.154633
52.198063
41.021885
84.293564
65.397034
-69.327042
-79.420425
-29.088797
-63.112003
-54.799911
-121.238365
-74.622635
-155.086899
-50.458729
-38.712139
-140.530609
-130.646561
-72.423904
-169.218979
-98.852791
-122.266388
-58.540066
-62.809216
-50.671478
-54.588795
-119.619637
-69.410645
-58.831093
-79.173119
-39.195816
-67.850281
-148.263214
-62.833031
-103.972183
-60.708809
-78.181412
-81.343452
-122.552040
-150.140793
-59.037285
-62.303562
-52.459038
-86.575043
-144.546265
-56.709698
-45.301167
-88.335945
-69.524063
-164.429611
-127.911674
-153.056320
-49.928677
-57.692924
-71.309441
-57.816982
-74.332909
-71.559006
-61.927029
-54.993874
-126.576050
-69.592003
-96.947289
-107.423943
-112.219986
-155.647491
-60.265617
-59.146820
-64.244568
-116.633659
-84.357124
-68.511688
-77.533501
-83.903908
-59.425476
-97.878830
-73.961479
-143.952164
-49.264816
-144.322800
-65.919762
-62.753071
-141.703995
-47.965454
-85.926483
-134.093613
-68.097939
-117.137245
61.967449
38.115826
-61.171391
-155.636353
-74.523705
-79.307068
-67.308411
-72.430099
-63.685539
-82.911346
-59.161854
-165.687546
-85.354485
-51.055695
-59.641659
-159.333298
-71.358185
-72.361931
-60.660587
-95.040543
-65.936218
-63.919128
-91.355072
-133.601532
-79.790840
-84.481499
-71.109283
-65.337318
-66.776848
-160.289780
-62.738945
-146.647858
-67.231758
-69.940353
-50.465275
-37.757183
-67.845352
-57.374802
-83.089394
-57.326424
-67.428123
-130.915527
-95.151093
-106.587067
-62.185619
-65.926125
-126.049522
-157.557617
-63.950558
-97.742676
-76.260536
-62.122978
-83.779579
-68.772507
-70.442665
-121.417442
-153.024643
-95.003189
-41.303352
-59.649902
-65.136108
-43.548264
-110.344498
-91.290382
-147.450500
-94.269218
-108.055389
-83.073853
-48.820541
-59.191284
-60.716274
-67.258293
-127.558899
-65.125908
-136.643890
-160.191711
-34.473087
-136.196091
-97.492111
-84.877708
-67.946053
-62.666744
-105.864555
-100.989304
-91.581253
-61.911537
-169.041702
-55.236420
-71.776398
-72.047478
-56.740093
-67.503647
-53.428307
-122.706009
-90.048103
-88.813316
-61.246548
-62.515064
-74.163452
-71.618790
-105.356422
-46.043625
-61.256329
-97.580276
-77.146408
-89.610939
-85.550125
-110.129990
-92.686478
-84.653473
-69.708618
-115.460312
-109.304390
-102.909142
-74.722473
-62.357193
-104.218765
-101.432701
-162.353226
-91.408134
-121.240143
-132.365372
-58.683235
-123.996979
-75.902672
-84.678749
-88.949989
-150.296799
-76.930656
-149.226517
-54.414623
-133.188049
-97.431328
-158.007889
-100.962044
-56.853626
-28.797548
-152.625977
-67.192177
-54.329884
-76.927299
-54.361813
-30.262163
-61.474499
-143.878754
-75.560791
-69.556770
-64.190117
-37.327953
-45.619499
-62.558449
-61.282639
-46.720146
-106.023155
-61.438995
-67.450821
-136.965179
-115.389526
-55.712566
-66.636299
-66.248199
-81.072517
-63.229107
-75.341782
-65.499947
-91.040543
-70.174805
-142.719879
-64.343613
-65.542618
-62.425957
-77.609123
-143.386002
-102.650429
-108.205933
-75.390747
-114.944206
-102.770477
-92.360916
-65.484566
-56.721748
-74.824127
-99.043594
-81.289719
-67.971016
-160.001709
-49.017059
-147.193924
-50.237656
-88.725815
-75.491386
-78.588226
-52.629265
-45.308128
-56.135208
-118.845024
-142.855225
-100.951340
-74.408722
-89.151405
-74.768631
-59.098557
-29.117712
-133.853638
-94.922134
-48.484562
-86.753464
-92.728004
-74.026375
-55.757801
-76.318245
-51.448517
-64.733978
-125.353745
-76.076935
-58.897717
-68.809860
-148.964050
-57.850441
-76.453957
-55.524906
-80.338936
-71.175278
-80.136147
-69.900528
-69.256561
-153.215744
-60.878933
-48.692154
-66.841034
-126.678040
-56.169689
-107.652748
-68.669693
-70.953644
-157.645813
-124.011925
-61.519524
-161.252350
-58.969151
-66.489388
-110.646942
-86.853226
-54.441254
-108.333038
-144.922531
-136.035202
-89.341545
-76.464066
-103.474579
-107.937759
-81.011963
-66.421089
-57.496796
-132.667831
-151.954437
-54.944607
-143.737656
-159.420090
-62.593960
-62.598572
-58.977737
-75.192131
-46.650894
-57.549824
-41.014603
-52.181961
-145.910690
-81.243889
-58.610016
-175.504105
-100.333588
-54.791344
-64.350708
-151.796707
-122.902336
-121.118263
-83.236687
-56.415592
-115.397598
-87.809395
-35.878254
-57.279785
-66.334976
-62.664272
-111.218834
-160.912384
-89.740189
-70.048401
-98.422989
-69.718361
-147.772446
-92.367790
-78.999458
-90.435692
-72.843994
-80.982346
-51.683441
-88.278847
-58.003468
-101.483330
-110.064896
-134.727844
-88.763733
-80.548828
-87.742897
-107.042374
-117.821770
-129.275986
-71.550545
-63.404171
-44.105942
-25.549868
-57.895844
-70.314743
-65.948372
-68.491882
-41.846821
-118.635941
-102.699661
-58.193687
-67.888084
-142.458862
-68.967491
-63.864098
-51.487000
-57.906143
-81.910851
-59.555481
-113.295555
-80.155220
-87.680145
-60.607025
-123.796936
-43.005646
-67.333008
-148.398499
-102.775452
-79.945778
-67.268013
-106.170082
-103.505722
-47.702160
-41.322998
-69.070435
-57.218651
-100.435623
-61.973000
-55.530010
-59.833214
-78.542305
-46.355076
-72.354393
-122.608200
-85.454178
-77.029526
-67.562614
-79.065781
-64.125816
-56.577091
-100.388519
-67.595497
-28.104616
-66.382019
-39.498264
-81.182281
-61.669529
-55.296303
-108.357521
-61.589417
-82.022148
-74.146645
-128.123978
-71.953400
-53.561905
-158.882614
-76.461365
-65.757584
-68.557060
-73.150314
-73.817505
-51.543106
-56.380489
-116.538086
-79.178467
-94.237473
-94.417023
-57.110897
-161.814407
-79.423050
-139.846497
-108.793098
-158.137115
-63.445187
-133.175110
-100.499832
-68.559052
-165.185074
-86.735634
-68.537865
-130.003265
-120.827736
-39.594646
-55.268074
-121.785706
-53.887047
-123.445679
-106.773468
-83.461723
-60.324547
-103.483994
-60.851410
-67.749969
-85.916031
-37.131435
-46.972820
-68.182449
-61.494896
-57.798054
-62.181957
-63.574688
-62.370216
-46.453621
-59.195534
-143.872849
-75.416145
-58.653946
-65.358582
-63.160503
-67.894844
-56.052437
-159.983871
-56.583916
-149.788635
-146.251282
-96.469795
-69.849503
-86.866570
-97.152534
-63.361832
-70.586945
-136.489471
-62.932198
-70.010750
-83.326271
-69.714928
-54.623924
-84.314682
-73.132973
-58.188599
-56.795448
-165.513947
-68.558426
-74.347435
74.232895
-59.004826
-115.984230
-100.069382
-84.084869
-154.622192
-48.414574
-85.787659
-64.240982
-56.653698
-43.408318
-144.480240
-95.734154
-93.075310
-139.812759
-60.966866
-77.171722
-61.968964
-79.318024
-69.436317
-55.337685
-147.595886
-78.161018
-70.060234
-116.159706
-172.508774
-148.510513
-51.800568
-56.595482
-144.119995
-53.228580
-152.834839
-57.642258
-71.055580
-68.359230
-142.921280
-145.553375
-152.278610
-66.791313
-140.863785
-47.611820
-63.344688
-126.049683
-68.435722
-66.208992
-55.134735
-80.910538
-40.861496
-62.949226
-106.467178
-101.499496
-62.855633
-149.599625
-164.127289
-114.851440
-71.041656
-66.965622
-135.859512
-73.566689
-66.308029
-148.690277
-124.717514
-83.094574
-59.135960
-65.699821
-98.849785
-51.440155
-59.968594
-58.976288
-51.383102
-57.262939
-104.396599
-141.585800
-59.932285
-30.690300
-71.707504
-68.389809
-125.304199
-143.735825
-89.862236
-65.157913
-70.456757
-131.869263
-88.619278
-146.557114
-58.820206
-69.146416
-118.034225
-99.880981
-106.181641
-121.649651
-86.672028
-135.540939
-68.597443
68.249153
-80.797523
-96.129868
-65.441978
-149.606873
-136.064407
-72.573463
-89.671280
-68.171753
72.747383
-76.347130
-60.291813
-61.204269
-109.896416
-47.269390
-61.507408
-35.482674
-148.362671
-92.767380
-57.029861
-54.837673
-96.410629
-35.835110
-67.421944
-65.601227
-129.942535
-119.414650
-67.400024
-58.230099
-79.433617
-86.770546
-53.586624
-60.482388
-58.184635
-66.482681
-121.182968
-67.538078
-57.428520
-144.132629
-72.952568
-115.900803
-61.938602
-45.468285
-43.213955
-140.941437
-91.546257
-33.196037
-173.500809
-78.044907
-82.396805
-56.263378
-55.164902
-68.191895
-93.988808
-124.289215
-104.406044
-129.470642
-86.151550
-123.181061
-92.102470
-65.769562
-66.205795
-100.204597
-58.001579
-65.738647
-149.575226
-56.281425
58.955082
-66.378906
-90.215675
-98.630112
-67.444519
-92.907173
-79.450302
-98.595634
-58.584236
-165.200424
-74.935524
-141.213287
-133.003799
-52.380043
-70.773354
-55.172878
-53.746368
-85.215088
-68.877487
-61.854000
-73.127502
-81.287766
-70.003036
-107.105156
-55.447216
-109.789833
-151.712372
-86.349022
-85.680511
-65.315071
-96.614082
-85.570946
-45.888325
-63.282696
-106.749329
-119.646561
-69.399055
-111.447243
-104.198845
-76.503662
-108.095337
-106.823235
-119.766525
-120.037300
-73.525818
-63.738647
-91.905464
-70.085075
-109.890358
-58.958031
-63.567261
-78.196014
-101.224068
-79.328255
-95.572273
-63.463169
-109.054375
-90.204964
-45.892601
-86.601593
-94.506706
-61.022671
-97.311119
-60.000546
-120.648834
-64.103355
-105.258934
-44.522392
-86.051697
-70.514618
-66.694580
-107.536980
-62.446716
-102.867554
-105.704567
-51.379646
-92.248878
-66.795654
-114.450485
-128.182312
-106.161392
-161.722580
-61.404072
-117.945534
-109.974144
-100.087753
-131.388000
-98.549797
-151.825531
-92.632233
-63.726940
-174.789169
-70.235603
-83.441002
-59.445686
-81.110497
-159.952423
-69.024315
-81.678635
-58.682816
-56.580456
-125.797874
-95.113251
-74.219467
-65.402588
-53.266350
-60.968937
-151.072662
-60.873878
-79.920486
-75.753067
-62.307953
-70.312714
-104.125854
-97.013161
-56.771538
-99.584282
-63.614357
-145.029968
-74.123451
-68.847275
-107.897087
-60.323940
-145.928986
-64.249168
-38.427284
-98.830490
-40.287865
-147.950470
-69.004234
-104.365082
-71.470451
-61.459118
-61.836868
-144.213257
-83.769585
-52.353622
-66.670624
-51.692440
-39.423122
-131.344498
-100.918327
-60.372768
-56.114815
-120.851227
-57.207180
-104.842621
-88.883446
-88.366035
-56.892010
-70.773361
-135.307510
-156.194702
-87.976242
-121.220787
-112.630539
34.249924
49.231560
-70.312363
-76.355858
-96.724213
-105.742905
-105.600883
-61.718643
-117.771782
-76.059540
-157.848251
-115.408714
-103.834534
-62.766396
-103.452850
-64.196236
-88.536224
-91.757156
-61.874161
-69.331787
-136.922623
-117.181099
-128.386169
-72.711090
-104.494652
-85.352608
-53.430309
-57.670277
-166.314728
-50.429474
-51.290680
-110.088448
-105.027229
-112.134026
-72.198486
-19.861053
46.504215
53.262230
67.871994
93.312630
49.731705
59.752316
60.727940
56.052010
63.283463
64.685646
-99.840202
-76.144829
-56.196438
-79.531471
-76.489220
-77.300911
-64.327309
-108.334595
-67.443130
-61.844116
-68.182617
-155.696304
-104.011276
-139.744522
-74.966316
-70.530190
-72.181404
-74.580368
-155.378983
-127.976456
-64.408554
-37.462284
-133.879486
-35.365372
-55.359684
-71.620598
-40.467182
-61.909801
-104.089127
-69.452896
-115.428200
-54.014416
-94.879539
-106.658714
-84.516632
-104.737991
-46.743195
-59.936676
-47.951900
-66.173119
-56.406563
-79.251984
-70.775444
-96.803352
-56.642639
-85.035164
-88.456116
-156.950714
-57.299786
-82.614395
-146.272034
-77.217545
-48.333416
-87.572243
-65.299553
-62.730003
-72.654648
-60.493843
-67.935516
-66.990044
-146.035782
-90.156075
-54.264771
-68.102066
-113.541237
-78.490501
-95.011971
-63.413841
-76.793808
-62.466125
-113.914261
-148.210968
-55.822411
-85.167877
-97.207878
-127.548309
-152.977341
-60.640190
-123.167343
-90.769363
-53.317867
-92.931953
-59.182453
-73.676605
-66.059349
-61.274799
-39.915997
-132.283997
-69.998985
-73.520645
-53.501060
-68.968369
-85.177734
-58.881214
-74.313972
-48.287933
-87.469147
-67.415230
-108.673256
-114.846840
-71.696640
-75.604538
-58.378635
-51.977417
-54.040962
-150.317154
-62.440369
-52.052795
-55.293365
-111.764275
-67.996895
-109.121277
-106.148788
-125.054634
-118.279594
-118.085686
-149.953873
-102.011894
-94.877792
-67.197693
-61.926704
-53.673885
-69.983727
-69.236885
-46.845581
-66.201485
-53.781643
-58.423470
-52.234188
-139.009705
-76.818283
-126.553970
-58.676807
-114.652298
-121.668724
-61.615154
-129.512177
-93.781334
-81.277008
-74.172768
-125.932602
-72.349098
-120.262962
-51.600685
-72.389755
-143.468048
-108.683517
-75.346664
-85.998047
-65.707123
-44.839344
-85.716660
-60.651661
-79.856712
-50.964909
-53.801807
-77.004501
-66.208809
-162.778625
-73.082939
-109.198151
-83.165672
166.580093
-109.676056
-118.257668
-88.601212
-55.902710
-80.125641
-63.029995
-93.978561
-87.645264
-84.347260
-99.558823
-129.255280
-89.057220
-62.145885
-166.779129
-67.111443
-78.006401
-50.133480
-135.690491
-72.325134
-116.131432
-61.664856
-59.135025
-134.541367
-104.477043
-74.708542
-86.638054
-56.720695
-57.802242
-67.179543
-84.300476
-61.412994
-116.721413
-87.404343
-143.890228
-56.632915
-75.042969
-51.157272
-124.037598
-152.972137
-137.978073
-43.817951
-61.200733
-77.539116
45.519329
42.841026
67.960754
55.888149
-30.626984
-82.207794
-133.409851
-109.107796
-153.982361
-100.358597
-177.165787
-126.397453
-54.342030
-62.217575
-88.427063
-77.956444
-50.429775
-89.122292
-60.875042
-69.564087
-124.791199
-64.711121
-61.676003
-36.269653
-71.365623
-61.410748
-71.644310
-161.300674
-143.372910
-155.192917
-79.783615
-131.064911
-125.454147
-163.386444
-49.529434
-104.916977
-102.574738
-65.869759
-66.849121
-69.864296
-99.444954
-85.378998
-64.093208
-48.804474
-65.490173
-65.255226
-76.989151
-48.302746
-80.214355
-72.189186
-56.856003
-102.276558
-98.969383
-124.311264
-122.888306
-111.616402
-158.749817
-75.058937
-75.987595
-62.780254
-48.479343
-105.215393
-104.744873
-96.005692
-94.966614
-71.933731
-43.190147
-61.553211
-93.609779
-93.828636
-56.113117
-160.575089
-117.368172
-108.470665
-172.126770
-77.710724
-102.910622
-77.700623
-80.245216
-142.366928
-49.488953
-74.619812
-128.696899
-31.764456
-46.728951
-63.284977
-106.702179
-79.127869
-150.665573
-66.450294
-51.429573
-139.704620
-64.028152
-58.383640
-66.298973
-77.691269
-74.552673
-79.181267
-106.792625
56.803524
53.797276
51.143757
52.226566
50.147499
61.797848
41.685898
77.603203
89.077240
62.940014
-66.949745
-67.244324
-66.390114
-126.548470
-57.441341
-99.259415
-56.997585
-132.910172
-71.519714
-72.769119
-70.048134
-166.621048
-91.755692
-87.382889
-62.333321
-66.119591
-82.947968
-67.052429
-76.593788
-64.010529
-68.834251
-63.673737
-121.035027
-49.991848
49.820709
80.445374
61.314484
62.520954
50.346363
74.414818
83.144821
-62.436600
-107.522842
-65.703224
-151.084244
-133.411072
-114.839394
-77.798599
-60.152046
-79.055908
-59.907757
-60.058479
-63.840363
-92.175285
-96.205048
-59.958122
-140.011780
-53.475460
-118.434395
-65.825172
-80.859436
-79.524223
-61.288235
-93.472717
-51.789932
-166.895416
-49.558746
-46.478085
-77.747925
-55.271526
-55.845367
-65.292343
-75.078224
-66.949867
-135.706650
-122.025749
-56.152035
-59.076447
-125.626381
-65.261772
-138.684387
-75.366943
-72.871681
-73.070984
-73.229134
-90.847351
-93.527550
-42.381920
-65.235519
-139.841675
-24.215218
-62.278671
-112.220970
-118.562408
-137.364441
-64.799026
-68.161697
-61.591747
-149.111633
-64.895027
-69.610344
-61.194420
-68.653145
-116.545464
-113.333191
-89.066788
-62.979660
-134.253571
-106.480377
-80.014435
-124.871407
-114.172386
-70.612442
-116.691086
-61.764469
-52.832630
-55.831078
-95.393646
-91.485405
-41.130959
-107.489395
-66.753296
-103.181419
-58.628242
-60.525841
-68.597641
-48.578140
-27.811934
-66.372871
-118.630409
-61.097706
-105.599434
-125.991356
-85.732399
-99.577019
-83.523109
-104.979797
-84.032379
-63.535866
-53.709370
-64.011505
-112.928726
-172.140045
-110.376968
-78.446129
-104.141174
-57.617210
-99.006622
-119.407890
-80.188065
-137.922745
-80.203720
-72.274208
-61.302979
-102.889297
-93.120605
-90.962402
-65.711418
-103.691925
-71.367599
-57.665974
-123.200661
-105.285957
-67.495491
-165.094604
-64.588814
-75.322411
-150.589218
-86.620865
-161.794937
-65.739487
-61.004234
-78.594231
-53.310143
-66.822403
-98.572411
-76.837692
-83.351059
-67.402763
-75.545624
-137.132507
-145.806747
-48.009956
-38.371395
-67.994339
-36.158062
-110.424820
-68.129028
-129.825348
-71.491272
-56.208561
-90.257973
-54.562935
-46.555557
-49.816391
-121.391991
-163.325211
-83.896538
-64.960571
-80.148872
-76.252144
-64.705429
-145.282990
-33.517136
-81.383217
-70.726631
173.590591
-93.049629
-57.412655
-60.037086
-124.918045
-133.932693
-137.210129
-86.652336
-75.483170
-77.894722
-95.312790
-118.071068
-129.392487
-106.731422
-119.153488
-89.552773
-65.919922
-151.649017
-54.326694
-148.542755
-179.110428
-109.437912
-61.945694
-103.918587
-61.149815
-62.366386
-61.537540
-118.118256
-105.704842
-74.590210
-131.785019
-61.956650
-98.415771
-89.127998
-147.124023
-61.365456
-95.427788
49.649593
32.781216
52.512280
46.887405
87.395821
-43.366402
-67.075333
-88.586082
-158.601425
-53.107460
-95.405647
-93.293602
-34.886723
-86.839317
-71.049217
-66.391273
-48.840931
-79.922913
-90.252502
-126.459755
-56.702839
-39.527546
-66.994331
-75.137054
-56.293419
-62.907322
-160.092514
-108.139671
-83.403969
-65.284241
-113.106766
-55.403290
-96.432854
-57.779873
-53.312084
-78.340942
-69.444153
-93.554932
-108.056480
-120.894180
-88.053780
-112.059959
-71.443192
-144.308929
-162.279251
-119.789597
-61.823345
-154.046310
-64.827682
-56.275852
-58.120953
-130.695496
-68.168571
-72.251106
-147.770355
-60.289639
-61.353413
-62.320076
-47.843029
-65.275681
-61.320835
-68.840126
-104.264709
-79.897728
-77.546524
-82.237267
-148.795898
-156.822571
-70.281906
-118.198196
-57.291664
-163.563507
-97.842972
-103.052704
-99.077812
-61.820461
-80.286446
-47.410828
-49.666000
-65.443924
-63.449638
-27.611584
-75.070129
-74.501297
-75.556404
-106.497154
-57.198521
-62.695751
-87.546463
-31.881945
-96.660477
-60.749023
-77.827499
-61.518272
-62.658363
-85.721222
-35.230068
-119.605896
-97.974297
-147.964569
-66.180443
-55.259464
-69.840210
-62.036091
-62.307323
-137.470062
-116.430923
-138.815491
-155.752457
-73.514748
-60.978657
-78.491783
-56.756901
-114.780190
-80.180588
-96.045601
-86.281960
-38.480995
-53.238945
-59.171463
-133.534531
-82.787979
-68.794228
-92.479889
-53.300903
-48.720020
-128.573990
-82.828789
51.651855
45.513165
82.516441
35.700336
33.596497
50.586391
57.051693
49.195465
51.130474
49.429863
-117.082237
-142.799316
-63.959904
-58.812603
-63.614037
-68.495926
-36.991379
-39.198101
-35.700470
-69.350487
-70.824837
-62.931351
-42.931549
-45.667530
-149.172028
-54.198696
-143.134125
-141.810989
-55.120228
-63.275608
-64.325172
-82.562950
-60.424774
-122.903526
-82.663620
-73.434296
-62.530384
-56.524155
-94.162834
-58.441917
-96.783020
-161.310516
-58.544491
-81.120644
-91.929245
-87.809952
-76.494980
-53.872765
-139.601212
-49.998150
-66.900513
-98.829086
-77.695984
-111.759216
-65.862732
-111.120850
-58.529438
-139.773590
-62.080849
-81.141479
-102.305794
-139.399857
-66.030693
-71.994682
-91.722351
-72.042015
-174.336899
-152.617249
-105.348480
-158.630661
-63.657631
-73.426384
-61.366093
-66.767242
-57.299355
-163.119949
-42.882591
-43.948174
-65.301331
-92.927071
-64.588493
-94.735260
-57.838741
-64.933678
-112.604507
-75.724335
-57.775951
-58.802460
-67.503571
-79.786232
-42.340233
-26.295330
-61.921215
-61.116077
-72.560280
-97.809639
-105.066208
-55.221684
-104.507652
-104.800285
-136.831055
-64.941452
86.088943
43.463734
85.132210
52.213467
-87.373909
-61.839039
-73.469650
-104.476768
-116.050110
-62.893047
-59.104458
-98.694115
-115.588310
-59.882984
-105.011345
-92.977356
-142.089294
-69.728882
-80.743416
-82.524307
-31.342617
-84.197540
-100.992180
-51.928169
-91.425858
-113.091591
-150.580490
-95.784706
-61.560394
-83.122726
-142.862610
-95.847115
-66.897346
-154.746109
-88.971497
-61.045864
-99.455345
-121.235527
-69.018295
-62.885227
-104.983475
-174.564606
-156.827301
-98.227448
-133.506454
-77.057793
-81.039696
-106.806877
-52.475349
-74.784927
-74.762512
-58.883419
-60.313068
-152.953979
-65.398933
-110.816559
-61.860195
-93.344666
-57.257553
-155.739166
-81.628914
-67.524445
-120.239029
-118.408470
-86.210876
-70.088409
-97.775391
-97.873680
-65.959236
-69.818558
-134.648254
-57.974186
-118.734993
-62.803055
-60.815208
-57.241756
-57.949772
-48.421993
-44.729046
-55.296234
-62.320255
-58.996597
-44.548294
-55.484203
-97.097061
-116.176743
-60.113754
-56.067318
-64.239746
-144.665482
-58.147591
-49.364643
-115.530891
-96.093506
-53.061069
-57.037460
-86.566170
-60.837898
-95.294785
-160.173111
-58.594761
-151.049545
-55.757694
-50.110500
-85.394691
-59.591579
-81.396942
-69.471733
-74.627213
-66.026588
-68.313347
-87.771622
-153.019287
-152.195038
-62.868023
-98.977005
-74.108116
-95.600418
-99.186264
-115.045258
-91.078278
-73.962433
-75.224823
-147.682098
-73.252357
-89.821861
-57.439434
-65.497932
-108.652588
-55.102596
-149.149307
-41.742619
-77.852516
-44.946011
-45.616039
-62.639320
-82.447441
-64.420906
-142.634155
-68.397736
-95.931595
-83.360954
-149.602356
-89.331848
-59.285320
-36.628090
-68.503830
-58.995483
-67.240242
-22.826847
-58.682201
-97.314384
-83.697296
-69.526299
-85.688728
-62.655495
-73.404770
-170.535431
-66.608994
-68.613533
-87.801048
-60.249668
-137.546616
-73.533157
-147.202530
-38.284660
-141.957245
-69.640182
-102.986931
-51.011410
-80.197952
-159.835632
-67.319435
-92.373085
-51.517769
-144.001572
-152.136002
-55.718452
-57.376606
-86.352348
-73.332359
-108.772278
-138.720428
-111.718666
-80.456474
-77.995972
-68.496376
-65.817383
-61.351624
-53.397213
-77.675919
-100.529251
-120.895027
-60.438217
-119.547440
-30.034399
-59.336636
-87.046356
-78.430702
-64.068428
-147.480545
-90.073593
-42.416828
-95.410362
-84.714500
-99.155304
-74.554726
-81.476868
-72.257698
-78.151085
-170.875519
-121.987717
-64.303513
-108.251884
-54.683414
-67.085037
-102.409973
-122.020256
-94.594139
-57.668427
-64.233635
-59.184803
-45.615479
-61.328854
-66.520134
-93.026741
-66.985939
-120.344009
-77.834244
-63.817814
-136.034317
-75.015388
-114.619682
-63.709732
-56.909794
37.276543
50.044308
-37.924824
-67.312073
-150.922333
-82.291389
-68.102798
-62.447849
-65.005875
-162.474243
-72.703545
-32.830494
-109.153587
-90.509163
-159.412857
-107.843605
-51.482803
-89.221886
-45.090054
-60.329472
-71.757591
-46.593880
-62.461529
-48.598217
-81.375885
-61.333591
-78.123901
-106.329109
-154.432465
-84.109398
-52.955051
-119.000137
-41.265083
-34.902004
-64.998230
-159.394806
-62.422829
-86.108665
-150.788910
-43.516972
-56.824139
-61.362015
-70.408607
-71.675285
179.175278
-122.993721
-124.801514
-153.829910
-59.761871
-56.417049
-105.551254
-50.675751
-53.108086
-110.968330
-119.289040
-156.290039
-122.834686
-60.835220
-58.496735
-131.536713
-75.930252
-83.347267
-69.028221
-63.447742
-56.462807
-84.102715
-79.436424
-128.927368
-70.414139
-57.374741
-136.294968
-75.923141
-104.144661
-115.681923
-68.714500
-58.355186
-82.447662
-53.986454
-141.673599
-69.263657
-54.629013
-57.425182
-62.974735
-86.457169
-50.783440
-82.560600
-133.238968
-136.528366
-60.879768
-73.876564
-64.860237
-89.940895
-58.441494
-64.662781
-90.711380
-60.776543
-61.358475
-60.888454
-64.612846
-58.959400
-98.020081
-72.959534
-84.842499
-87.586876
-140.501221
-85.196304
-64.090431
-61.074265
-79.851372
-68.059723
-53.076843
-50.870575
-127.378761
-74.057083
-80.880699
-67.699387
-36.090321
-75.751472
-62.216778
-150.101273
-75.419617
-72.841530
-142.427475
-104.587105
-55.525032
-153.020020
-103.977318
-61.217220
-107.685905
-138.722748
-133.205231
-87.717140
-146.564865
-91.989220
-51.722950
-159.982086
76.075302
50.626587
77.910286
58.617863
-60.615036
-78.499634
-47.238876
-130.024307
-93.305229
-56.822487
-101.009628
-97.691559
-76.883888
-120.280228
-51.033127
-147.011383
-76.054382
-66.205917
-60.050953
-103.186562
-70.033470
-122.220314
-44.764507
-151.308273
-97.526505
-60.760887
-141.004440
-113.607635
-64.696266
-93.687546
-58.782757
-135.062897
-63.173244
-76.163536
-63.695370
-59.591122
-137.863312
-127.065529
-76.113846
-123.757462
-93.079178
-87.152916
-83.585190
-84.648399
-112.020401
-65.946739
-73.325836
-75.952522
-69.205826
-48.814758
-40.196384
178.653305
-144.162781
-133.162582
-71.533493
-76.094360
-110.961716
-83.187927
-69.053093
-106.823509
-61.220486
-73.273033
-67.137146
-69.087494
-63.156681
-104.686005
-64.520187
-57.282223
-109.166222
-64.590515
-143.485443
-69.004379
-92.534950
-142.687393
-80.596695
-79.933876
-157.737869
-58.848366
-104.184814
-50.346249
-60.943016
-60.635437
-88.465683
-21.729664
-120.469887
-25.876677
-57.090309
-53.961647
-150.205154
-66.476387
-149.394730
-122.050529
-114.458557
-61.379436
-67.639664
-133.456741
-60.451447
-86.943420
-147.627289
-91.285286
-109.948761
-80.162880
-38.955654
-72.660675
-33.077671
-66.441093
-50.299244
-125.366051
-111.184677
-62.623802
-102.192596
-76.222466
-50.418594
-65.753281
-58.302956
-62.546246
-95.267128
-69.856873
-28.545982
-73.265137
-137.878922
-60.768421
-133.199463
-140.550171
-142.844025
66.280159
65.586006
45.775723
81.623543
78.026619
43.428741
70.857567
58.352474
68.684326
77.806938
82.369713
45.666149
-72.982643
-68.158356
-150.537231
-154.930222
-115.439972
-55.398186
-90.183716
-93.405037
-100.934196
-74.793098
-93.821121
-71.005379
-66.449646
-57.158478
-72.461784
-105.519653
-82.584877
-93.959541
-41.550892
-81.668892
-52.367264
-62.317768
-48.224754
-55.618881
-99.830154
-103.366531
-118.144821
-48.519768
-90.347862
-97.746765
-143.451523
-57.696423
-77.014709
-127.563995
-58.144180
-110.243492
-115.151970
-79.204086
-59.481403
-147.436081
-65.596748
-68.515961
-106.477303
-140.907883
-161.913177
-104.243904
-66.768494
-162.438522
-113.880714
-97.334793
-58.999027
-108.956985
-58.396702
-66.221954
-91.067459
-60.238701
-116.736450
-52.437702
-92.212593
-116.652481
-147.949600
-116.572693
-54.066601
-86.751503
-99.707222
-86.810822
-151.243317
-73.715561
-68.794930
-56.018280
-90.582481
-163.999771
-162.310974
-97.579826
-92.605888
-82.010643
-87.103157
-88.938858
-151.089859
-62.582348
-75.524078
-64.874306
-104.262329
-117.397148
-124.195847
-110.463226
-81.207283
-80.974739
-72.284286
-73.809059
-127.777206
-71.918526
-102.489883
-78.460472
-129.575790
-94.550842
-64.038025
-82.968475
-86.091972
-83.847122
-157.404816
-61.077763
-135.200302
-38.769108
-31.680708
-57.846329
-60.275024
-71.749969
-162.367813
-126.236206
-73.307976
-71.453102
-27.502354
-64.236176
-121.591896
-43.779114
-141.852325
-46.370720
-55.647316
-60.153351
-147.083557
-78.087448
-56.998569
-73.680191
-55.220715
-29.536606
-91.301369
-59.367340
-154.791000
-150.132294
-55.959190
-67.402328
-116.019196
-57.697254
-110.738319
-162.237427
-90.240906
-151.563034
-91.987106
-135.859146
-68.040176
-62.860783
-107.305313
-63.092491
-95.527832
-126.376938
-56.624313
-60.585522
-64.304359
-99.225967
-95.687294
-91.869896
-79.892410
-153.797745
-127.894547
-68.042000
-96.664703
-73.859085
52.324978
57.192039
45.610592
50.842499
53.932072
43.957401
71.954720
27.944061
63.445240
100.107109
87.732948
-141.482391
-53.995651
-75.734688
-166.065720
-96.231483
-78.341240
-53.759014
-72.726082
-68.030273
-76.094048
-56.085228
-51.579704
-148.547256
-80.895378
-74.008698
-58.838512
-80.477867
-63.391933
-14.002117
-71.652817
-60.917259
-81.415962
-84.299599
-50.953701
-95.840508
-97.762749
-152.197342
-146.465317
-136.096268
-100.999001
-56.124058
-62.080631
-150.056961
-91.987747
-66.022491
-81.836426
-107.739929
-57.188179
-142.406784
-92.250900
-138.969589
-55.144112
-72.201073
-72.283340
-89.297707
-63.535072
-70.463585
-62.288086
-155.695602
-58.789867
-61.089809
-100.609032
-65.493385
-100.003784
-79.028069
-67.578934
-41.864391
-59.273136
-70.331093
-63.446827
-69.801605
-21.626635
-149.441650
-89.243729
-56.027225
-72.725914
-58.810528
-87.032166
-67.709885
-57.609089
-59.284618
-144.475052
-47.345276
-156.513107
-87.565453
-102.269691
-116.389519
-58.342979
-56.515598
-109.913864
-71.303490
-48.166924
-51.658215
-66.565559
-168.237045
-51.192913
-59.144463
-84.868706
-49.664246
-52.235283
-66.749901
-158.527039
-128.667648
-71.394241
168.716431
-87.428734
-66.142975
-150.162628
-58.739079
-70.835403
-70.180664
-75.798859
-56.381065
-71.715332
-43.204327
-106.009743
-71.371361
-112.932831
-65.109772
-51.572056
-77.112152
-108.132271
-110.179543
-106.992737
-63.252869
-56.091949
-59.854454
-67.068207
-60.894382
-159.855331
-118.757446
-63.911846
-118.077530
-93.011818
-68.900650
-101.051895
-82.646149
-59.147270
-66.816071
-58.432728
-63.678307
-104.513145
-76.164818
-69.538483
-42.831017
-67.439331
-78.627068
-156.774277
-145.037933
-66.209175
-54.536037
-59.120659
89.712791
74.314560
57.735184
49.166512
82.184891
103.460594
94.300713
-65.698158
-80.505028
-138.487808
-63.981003
-75.887573
-149.549454
-156.313293
-83.933510
-49.335163
-77.133514
-77.099800
-78.043060
-112.039963
-151.210602
-140.569199
-120.913536
-107.899139
-94.615974
-67.047112
-70.121536
-75.199432
-49.211620
-81.994148
-122.734940
-107.685455
-107.562332
-95.326851
-63.611263
-139.759689
-80.100388
-61.875854
-73.181419
-57.383381
-122.472786
-145.079346
-155.265381
-154.663956
-47.193382
-65.510323
-64.628677
-121.073044
-73.455536
-88.894463
-34.668911
-53.276588
-74.677475
-42.426407
-160.466782
-65.661285
-101.662704
-47.022236
-59.321930
70.923386
62.819035
49.638695
71.397972
68.671333
48.319664
-66.901863
-137.904785
-50.557014
-56.382561
-53.906895
-47.380421
-83.639687
55.971443
49.723225
53.113735
68.408463
68.273582
76.666931
45.659916
70.590500
62.119373
53.459087
-79.340492
-65.402954
-69.224686
-128.895615
-140.130447
-111.135506
-107.232635
-134.403503
-105.002022
-110.580170
-91.902557
-63.060291
-129.347870
-163.509445
-136.636368
-63.931549
-70.392448
-38.203613
-56.667580
-153.463058
-7.881298
-78.575760
-94.989990
-64.121651
-133.333649
-70.538628
-59.959572
-71.443588
-87.491058
-32.717522
-64.734573
-55.376526
-93.527458
-97.178513
-151.540955
-153.023376
-60.529037
-147.024124
-45.824028
-70.485748
-137.119705
-65.462624
-80.325119
-74.283218
-95.246933
-68.135651
-169.609192
-84.745880
-120.678757
-94.235573
-62.544018
-55.695301
-56.754414
-62.884102
-80.929398
-80.246353
-97.997757
-57.116474
-81.278236
-59.986938
-61.887836
-100.538437
-100.661690
-83.936287
-119.486542
-59.711422
-84.354378
-157.041824
-122.964432
-63.369316
-73.787979
-59.470673
-73.840004
-80.061653
-41.417168
-81.090675
-146.319641
-127.944870
-158.281006
-52.310581
-60.197582
-139.933273
-141.572311
158.597977
-66.227852
-51.929489
-153.146332
-76.144554
-89.666885
-72.517578
-135.551743
-31.679253
-54.326897
-60.143036
-61.384109
-66.424240
-81.818214
-45.099716
-64.096977
-121.354012
-59.555325
-120.282005
-96.922752
-60.078819
-102.507690
-39.866928
-74.151566
-57.423077
-118.746681
-87.438072
-75.196434
-80.298164
-95.654991
-97.591759
-155.489410
-84.284828
-62.440987
-64.992371
-172.438370
-161.702286
-143.289993
-64.892693
-96.386909
-122.566452
-139.631958
-115.472237
-161.988190
-86.277512
-166.636856
-56.243233
-156.688080
-152.694946
-69.240898
-103.894592
-89.329185
-53.721485
-64.153763
-62.956909
-68.156837
-112.964890
-63.495113
-105.386452
-57.181736
-49.405544
-67.151085
-160.353149
-67.265091
-57.974396
-69.464539
-52.695908
-141.052734
-57.305279
-141.940475
-96.873688
-61.856300
-136.911713
-113.329529
-139.779388
-50.902020
-61.037033
-40.520119
-58.895210
-66.655937
-60.647991
-145.256958
-159.231964
-114.439934
-103.745819
-107.186523
-157.381256
-93.267075
-65.454605
-99.765030
-103.410255
-70.496376
-164.718338
-62.457104
-104.142174
-113.227478
-63.852581
-65.523537
-64.251434
-100.243095
-110.488525
-95.708755
-95.012451
-85.346794
-73.999130
-67.645950
-56.468285
-109.593193
-123.768456
-79.518684
-113.450943
-112.189636
-67.520477
-95.517914
-73.121758
-119.796104
-110.986595
-146.084030
-72.891853
-97.525642
-86.017967
-120.386833
-85.842323
-110.201530
-102.394630
-91.059479
-93.395546
-82.806824
-75.303230
-144.387161
-66.061028
-84.345436
-124.630890
-49.854321
-59.063442
-79.619339
-46.019772
-63.345863
-72.836021
-58.708439
-67.839996
-50.067661
-64.368782
-53.266407
-92.209068
-64.138306
-61.367130
-63.819016
-57.407608
-57.641220
-65.697823
-61.757694
-61.689678
-101.197670
-101.158318
-122.607109
-127.461884
-67.412498
-62.039398
-70.360039
-90.034409
-56.639309
-62.408760
-64.752319
-71.284927
-149.135361
-55.456772
-81.362503
-77.548416
-76.979813
-136.026871
-83.430618
-99.903641
-85.940948
52.887440
-78.258537
-75.445511
-60.206593
-114.047417
-69.205467
-122.865372
-107.354752
-112.252907
-124.950081
-56.726692
-82.125282
-163.533310
-127.829933
-85.783035
-57.733723
-52.556080
-97.704659
-113.210991
-92.739471
-118.034378
-111.901505
-50.336670
-160.302765
-98.780571
-61.316437
-64.686470
-81.260681
-40.073509
-145.112778
-48.551830
-70.398811
-72.386154
-157.555008
-66.013977
-86.973534
-54.685696
-54.107574
-98.448143
-154.324799
-90.765182
-74.348068
-154.960648
-72.378006
-103.630714
-93.453201
-139.420349
-55.935432
-73.944923
-39.933556
-56.710724
-43.276974
-94.912384
-66.686119
-100.844872
-107.977249
-164.975784
-122.351982
-67.192833
-65.332787
-75.640747
-57.663425
-62.309639
-74.458092
-145.980270
-160.839523
-42.247929
-46.494896
-76.988701
-56.109856
-97.228409
-105.627228
-89.168167
-62.582546
-69.428345
-106.393677
-78.708778
-58.696510
-65.710510
174.568787
-139.440506
-70.103691
-72.926468
-106.986565
-63.241592
-32.999290
-108.194016
-108.944145
-66.293709
-68.706345
-57.633514
-123.434082
-158.981445
-165.850021
-142.141998
-55.990910
-108.876396
-57.999443
-66.987854
-96.219452
-135.787903
-92.848534
-76.724960
-84.849106
-112.371376
-107.726791
-72.484276
-79.322929
-127.544540
-107.276482
-48.639217
-64.414879
-82.698463
-90.623543
-133.774445
-77.683823
-71.109589
-105.434120
-67.988876
-56.925674
-118.488747
-71.617020
-67.169640
-51.245934
-105.737282
-52.090744
-65.650024
-55.222569
-161.775650
-62.582043
-145.804901
-63.374290
-63.394440
-57.012096
-93.752144
-155.721115
-91.650818
-142.061157
-93.277771
-162.731705
-73.910591
-124.988029
-82.912323
-62.360134
-81.029137
-44.358170
-96.562988
-52.685822
-118.497040
-51.030010
-57.925617
-139.471069
-62.044724
-61.209736
-59.220482
-102.554138
-84.807625
-61.198780
-129.469543
-116.667084
-102.794693
-105.864166
-56.816174
-64.224876
-61.994244
-81.249405
-96.331696
-67.921974
-74.537689
-84.170975
-72.738350
-58.251961
-100.631927
-55.803959
-37.653305
-60.098640
-60.237759
-86.670174
-60.801193
-60.112579
-142.962433
-42.308575
-70.470757
-141.962585
-62.066635
-108.168983
-87.489464
-82.768723
-107.244621
-94.039986
-43.484406
-64.237915
-148.483002
-52.447464
-121.826691
-60.391342
-64.768082
-50.290703
-114.529129
-47.770390
-83.367241
-53.188129
-61.300533
-57.464729
-161.548401
-60.565647
-58.872246
-63.622429
-144.005310
-70.223289
-141.340485
-69.358780
-52.894958
-96.064819
-83.878494
-108.505966
-43.785545
-85.843826
-56.297432
-26.608484
-48.067253
-88.022392
-49.254620
-48.858532
-56.703098
-60.460136
-99.934914
-84.941704
-156.153061
-59.349041
-64.830452
-84.682487
-81.981827
-92.172203
-155.517792
-158.512909
-76.681488
-103.329941
-67.678490
-59.719311
-142.699951
-131.655792
-85.404076
-145.837830
-58.174007
-80.860153
-109.542252
-42.784779
-126.291298
-94.153168
-40.177982
-92.518951
-102.589569
-152.891937
-105.933617
-93.494797
-56.930103
177.257965
-136.404007
-103.291008
-87.434479
-101.516510
-110.480873
-66.035522
-132.326965
-81.142174
-94.520760
-75.690903
-128.617645
-81.012199
-142.014740
-86.707779
-51.250309
-106.357643
-62.630455
-36.442043
-93.170784
-50.412140
-57.497952
-83.308258
-105.651237
-60.082970
-64.522835
-48.267265
-59.776466
-151.465637
-105.914276
-44.148880
-95.470016
-91.206093
-63.949936
-55.658096
-133.440125
-49.377827
-59.909046
48.480976
44.631981
82.061028
61.273117
74.741379
83.718849
37.496834
58.726593
65.607979
40.692429
59.063805
65.878685
-62.173653
-73.056747
-73.896515
-33.333878
-57.654354
-90.072792
-66.958145
-54.815540
-131.137756
-68.973244
-60.294651
-73.470100
-56.575077
-157.314667
-82.482590
-65.968643
-117.604187
-101.154190
-103.096062
-55.732670
-157.850647
-121.492584
-91.767113
-83.783325
-93.676521
-60.093109
-157.063202
-102.562141
-72.141701
-110.016251
-120.225143
-138.949814
-56.689674
-70.594452
-127.175491
-54.434525
-89.459152
-127.265472
-67.776047
-53.377586
-60.457417
-59.915325
-81.520859
-149.742188
-67.356712
-104.004715
-48.573143
-44.368259
-98.565933
-89.833809
-75.951607
-70.238174
-64.967499
-165.622910
-98.631271
-125.019203
-130.679550
-121.367195
-92.691765
-161.719467
-56.397533
-79.525223
-65.891785
-136.969955
-51.083855
-83.149254
-77.658981
-53.249226
-60.228481
-113.438881
-140.432022
-121.394745
-42.474968
-68.579414
-77.130455
-49.052319
-87.080383
-49.963627
-84.389008
-153.031876
-51.254250
-76.371780
-56.387184
-44.165802
-50.081516
-67.819519
-62.313843
-69.777809
-68.903290
-59.340858
-131.242645
-33.065502
-124.894524
-56.908825
-111.622131
-84.769569
-136.392410
-88.742714
-60.109425
-36.790844
-54.579784
-156.888367
-43.133842
-32.441181
-68.981720
-95.319550
-150.998367
-72.511955
-109.388641
-57.478157
-79.900406
-66.424644
-60.632828
-68.384468
-61.454960
-73.054298
-142.527603
-51.942410
-82.335396
-71.455849
-71.735939
-68.834831
-99.090218
-126.850906
-68.084030
-101.160645
-77.364143
-91.008636
-111.292702
-100.993759
-51.781841
-113.699287
-81.067062
-99.039581
-73.156746
-112.455811
-61.521114
-62.174450
-117.048645
-66.717346
-63.014481
-81.730362
-56.060303
-79.984184
-62.353680
-74.224579
-73.214600
-59.418545
-63.720997
-56.170010
-119.702744
-120.530632
-124.522072
-53.211338
-79.615692
-104.102669
172.870071
-113.960991
-113.569862
-119.598831
-176.641220
-112.347221
-99.343307
-102.929092
-110.268333
-130.103317
-104.777679
-57.485554
-111.958672
-65.126564
-97.507080
-96.555466
-169.497070
-113.085533
-67.546547
-66.105019
-162.080444
-85.870682
-156.043518
48.669930
96.406227
42.885326
43.700615
79.595222
62.025482
82.118332
54.812538
50.655136
89.804535
69.693359
41.191559
35.525791
50.612846
46.171501
80.627975
84.958847
61.048916
62.125294
58.463711
71.351570
49.465412
49.236763
84.444229
51.527836
51.562096
47.055904
79.304695
60.914314
-112.169807
-151.248322
-112.158409
-99.463890
-150.877640
-167.219193
-75.853218
-100.246681
-56.691105
-107.381523
-77.647240
-65.495483
-62.442741
-74.339691
-57.934925
-117.272141
-92.093681
-65.056015
-112.744827
-52.799294
-82.825882
-54.670334
-79.636475
-46.855206
-98.605988
-54.265278
-99.663353
-57.864983
-59.094402
-61.742626
-61.593441
-73.714546
-64.003380
-69.962975
-70.479774
-74.982574
-149.621597
-50.615669
-54.571621
-59.938061
-61.224174
-137.304443
-57.684795
-86.624313
-143.662415
-175.910263
-31.169508
-53.982365
-101.905006
-120.452782
-149.092880
-110.034874
-74.590576
-159.395462
-145.147079
-122.298820
-141.663986
-68.310715
-93.759560
-42.877831
-158.440521
-106.109344
-63.317654
-73.640312
-62.273262
-126.997086
-54.235794
-63.462025
-61.833569
-68.036186
-62.537388
-70.899872
-68.193542
-131.374329
-69.289818
-152.046524
-160.485321
-76.466385
-101.432617
-142.708496
-150.644684
-48.793900
-115.554497
-143.547485
-142.351242
-113.113564
-140.093643
-53.703976
-72.082047
-75.391640
-63.032459
-64.143135
-107.663666
-138.625778
-56.819298
-120.711662
-60.338379
-97.347969
-63.762161
-90.982063
-83.366196
-85.441864
-59.723965
-34.184658
-158.880203
-55.025169
-57.946796
-115.299751
-45.068108
-153.760986
-78.745193
-110.891434
-60.766327
-81.339615
-91.839218
-56.548286
-74.838150
-144.406052
-151.789886
-149.220749
-70.787926
-133.868668
-67.491371
-61.331516
-63.550671
-79.856194
-151.239792
-87.226601
-68.304466
-62.602367
-75.544373
-55.949265
-68.443520
-67.865913
-67.141441
-90.784920
-115.743584
-50.949276
-142.641159
-61.284164
-70.093361
-93.615486
-119.577812
-61.208778
-58.529800
-71.789940
-52.255859
-149.984177
-152.921692
-97.584305
-77.448387
-73.898033
-65.134361
-164.265717
-59.459667
-89.903030
-67.014870
-53.293232
-50.151451
-62.417591
-105.295921
-112.761017
-83.465775
-125.388252
-64.990204
-145.136978
-111.973198
-53.596214
-124.729454
-132.090530
-65.927429
-83.743263
-90.927124
-56.772449
-150.728592
-149.148056
-83.234077
-62.969357
-44.060894
-66.126495
-33.837975
-62.663212
-140.886719
-124.419838
-63.752136
-131.987686
-61.403809
-126.430496
-82.751457
-125.871773
-147.757263
-60.850288
-34.088295
-71.835838
-100.723145
-160.812927
-65.023468
-81.623116
-97.576439
-97.586159
-71.126823
-110.102394
-100.661186
-57.077713
-60.849102
-84.561920
-156.627625
-86.486870
-61.246944
-83.484543
-77.809631
-99.545357
-120.024284
-81.184181
-38.441250
-61.628582
-68.381714
-159.449081
-55.532833
-77.540077
-99.963928
-58.586517
-88.238663
-59.519638
-71.310867
-59.678776
-79.063324
-66.605072
-61.630241
-82.626129
-120.355209
-118.088760
-141.842972
-62.206810
-64.353958
-149.796494
-65.886467
-98.989838
-59.701683
-83.540611
-68.633041
-140.618988
-154.633789
-96.513153
-118.898285
-66.011345
-117.304192
-61.741104
-112.686729
-80.725060
-155.575928
-68.431717
-78.132774
-74.604836
-154.151016
-98.846275
-75.825661
-114.223381
-64.609520
-91.233162
-150.984146
-36.708118
49.575478
83.090462
-44.319225
-53.944351
-131.346130
-62.981213
-64.341331
-91.981895
-55.137882
-59.104820
-101.425041
-74.921234
-64.048569
-40.846851
-78.138557
-84.989738
-96.391792
-81.776031
-130.998535
-67.750511
-49.562973
-76.287918
-54.935699
-61.666340
-78.291008
-56.925850
-58.786095
-51.871998
-58.971420
-121.446602
-88.438911
-150.155655
84.620445
-74.631134
-59.220188
-166.010956
-158.531464
-79.207451
-55.572308
-59.584396
-110.059647
-47.675919
-66.792747
-55.102489
-69.624657
-64.334961
-81.932816
-49.391777
-155.033081
-121.325821
-58.182991
-146.505356
-58.138096
-80.332558
-56.521507
-77.659157
-91.492470
-147.128708
-60.421215
-78.785561
-129.741211
-83.422966
-60.647438
-66.867805
-63.497234
-106.874756
-52.685814
-72.946686
-68.738281
-131.371460
-71.704994
-52.199173
-29.108561
-55.599781
-62.494972
173.440842
-63.392807
-72.299217
-57.247902
-84.846107
-151.408005
-52.735611
-72.339760
-89.154701
152.272034
-34.936428
-135.301605
-87.746422
-53.527645
-130.368439
-50.901188
-78.505714
-64.481590
-61.243885
-100.701569
-112.533798
-57.692371
-62.101402
-146.397842
-119.136253
-84.446892
-91.429176
-77.372696
-61.843937
-87.070564
-62.493248
-75.346260
-114.587128
-104.700752
-107.688164
-76.321976
-51.229195
-88.638039
-158.081680
-67.875969
-109.086433
-63.834747
-98.381676
-154.771561
-108.710907
-151.758209
-103.965965
-70.662811
-107.972054
-117.153130
-130.875793
-71.211052
-96.488777
-72.947159
-91.864494
-116.668808
-51.327343
-64.449814
-57.870399
-61.614025
-76.974083
-74.733887
-129.459290
-121.242599
-117.427147
-97.274475
-59.856701
-67.063011
-114.807335
-87.039749
-57.079109
-98.851288
-98.652145
-134.395523
-93.127792
-65.090714
-68.181641
-77.532867
-58.468281
-156.567627
-76.431717
-119.961678
-67.900375
-136.400162
-62.168194
-150.605469
-76.265091
-122.256912
-127.827705
-133.055145
-86.451660
-61.793003
-89.344414
-74.261261
-65.965073
-139.350647
-59.379360
-64.417694
-155.490616
-62.464310
-59.221458
-103.296883
-108.527100
-80.108009
-67.120964
-107.668991
-64.429634
-75.664459
-50.321701
-82.683418
-64.880356
-129.892822
-47.458538
-53.575111
-80.017708
-81.134094
-99.956223
-108.374901
-156.886261
-76.107368
-72.563019
-64.165199
-68.773247
-71.166809
-88.691376
-63.092777
-52.775867
-81.289223
-70.965034
-64.626152
-35.269451
-78.291725
-69.613319
-80.919357
-51.145260
-61.711315
-118.374168
-59.011505
-90.669174
-139.415756
-71.553383
-40.444664
-63.018162
-70.266487
-61.093109
-82.877518
-97.762436
-78.842026
-72.524933
-135.660583
-127.753517
-117.744041
-79.822960
-62.030373
-58.776314
-38.051826
-90.430405
-41.522491
-67.096626
-67.518921
-61.615620
-66.558022
-82.035896
-75.912659
-69.589020
-75.778831
-46.886436
-62.169846
-49.722099
-100.844322
-52.479576
-85.993362
-68.198654
-68.009995
-130.406296
-74.183449
-68.845177
-148.696228
-109.945877
-74.998779
-64.820175
-132.664932
-50.818920
-149.297165
-73.960152
-67.313087
-89.523529
-103.602646
-52.550518
-45.489906
-62.627586
-87.814629
-43.950687
-55.276089
-60.063148
-98.970718
-104.570549
-69.371330
-91.823845
-81.887329
-76.389641
-76.310524
-82.598625
-59.312122
-74.217010
-69.765717
-112.482071
-77.033775
-89.092049
-62.495136
-60.145878
-100.243187
-76.996498
-55.824562
82.957428
94.435936
84.300133
65.338013
67.574821
70.659256
83.700859
76.230057
-53.937702
-57.359180
-123.004951
-73.740303
-155.340958
-159.478775
-68.074661
-151.357635
-91.949883
-97.602257
-65.646484
-33.859039
-144.752335
-52.395939
-75.338776
-134.523453
-56.982262
-43.255413
-141.422577
-84.380295
-109.557518
-61.810013
-70.825745
-62.634571
-63.058681
-41.504765
-95.119972
-64.654434
-72.066536
-68.621124
-58.777107
-59.752705
-84.245270
-82.016182
-47.092842
-136.543182
-52.344761
-41.301186
-107.305435
-102.251572
-103.843674
-53.581879
-101.300186
-58.054214
-75.677727
-52.796650
-146.625076
-61.489292
-71.044998
-83.831856
-58.764904
-52.163250
-60.459854
-87.389603
-75.246529
-57.810219
-61.526451
-65.078217
-69.212204
-66.597206
-107.379807
-65.013794
-120.312256
-52.268745
-155.718765
-83.458603
-118.722412
-61.183151
-50.101295
-59.975445
-56.057514
-133.869904
-95.328285
-94.816818
-70.562096
-91.401360
-76.344215
-157.672195
-109.763390
-45.120564
-72.109268
-73.309639
-68.043762
-79.750687
-113.643066
-108.877571
-83.989731
-42.902321
-88.830437
-96.986671
-100.974220
-58.529945
-60.711609
-88.605064
-56.923084
-63.379543
-68.400940
-66.835930
-142.960983
-107.105247
-162.133987
-171.357086
-92.659515
-41.359398
-37.734001
-60.361534
-78.334053
-111.056633
-140.565399
-63.440315
-94.217636
-50.217365
-136.638504
-48.228561
-123.312614
-72.533356
-102.257462
-146.959976
-57.366440
-85.997284
-55.655190
-56.065342
-63.599701
-113.006004
-100.261032
-76.660950
-125.251564
177.804642
-53.558186
-50.756321
-59.489700
-25.545662
-63.997696
-64.117096
-122.898376
-69.860374
-139.599365
-120.640450
-98.088356
-38.121483
-103.349091
-66.243797
-97.414772
-116.306313
-57.095947
-64.991852
-92.888367
-93.366928
-92.989960
-101.060951
-97.776268
-108.290443
-150.942764
-77.120781
-59.785347
-109.332726
-67.834923
-98.445244
-56.373234
-89.905312
-29.999630
38.946838
71.071907
79.404579
45.772423
70.986053
-124.131798
-76.804260
-112.115349
-139.483124
-94.435539
-57.236340
-163.196320
-61.090111
-144.963104
-168.073380
-56.729523
-87.177574
-119.337540
41.605167
59.861408
37.562778
57.493824
58.684086
51.451157
68.008911
88.906296
-48.105038
-66.191063
-55.051277
-57.991730
-66.467278
-142.027725
-54.188522
176.264038
-72.992424
-93.216965
-120.720032
-54.902107
-124.217201
-58.943470
-96.817238
-59.115181
-71.646263
-67.004669
-80.334465
-93.772034
-60.434124
-159.924286
-46.640919
-68.505249
40.785664
59.752289
58.940540
63.168667
-77.019402
-65.848877
-135.196472
-99.227936
-75.258186
-104.540207
-79.290154
-115.030403
-142.998825
-71.163750
-123.781708
-142.861450
-52.643131
-110.997032
-169.933197
-93.256096
-69.091286
-159.067078
-65.953644
-66.312096
-90.148102
-74.927628
-58.580986
-77.898148
-66.807701
-113.878906
-77.047081
-66.670753
-36.119137
-61.850918
-82.226173
-62.978027
-93.457352
-47.991936
-126.381714
37.826118
50.034973
52.800903
50.522720
53.736092
97.147247
73.041412
58.848743
55.533108
46.295486
74.209755
53.406765
76.724411
50.796032
55.849522
77.075333
71.458443
64.774971
82.559456
82.032478
59.865326
68.871056
54.259239
62.401985
70.510857
42.471500
-112.493996
-51.164280
-70.972015
-59.965706
-125.235199
-163.845123
-147.171448
-54.740398
-64.438553
-39.563602
40.147816
-57.028534
-158.531952
-101.150742
-103.483521
-80.825127
-71.051216
-106.259308
-62.294437
-60.650097
-157.928833
-101.236511
-64.935974
-103.224892
-98.853302
-89.737968
-134.976227
-69.079010
-50.750149
-93.082298
-67.302261
-155.118530
-58.774521
-75.947083
-90.830444
-59.797203
-61.164616
-121.472275
-84.202530
-155.851822
-68.725754
-47.194279
-115.454536
-141.046219
-49.206543
-74.957275
-53.004501
-72.039589
-65.532043
-65.708778
-52.073547
-66.887077
-68.949623
-129.698334
-56.397499
-107.102463
-62.218109
-84.144821
-45.390324
-71.594612
-69.579254
-86.577065
-110.102524
-108.563873
-89.988571
-54.969467
-19.040085
-58.621250
-78.445229
-77.232254
-54.997746
-117.818352
-91.700302
-144.830032
-133.637787
-54.758499
-106.340622
-64.677139
-71.443665
-93.267387
-64.227684
-146.260025
-111.886757
-60.588673
-145.054977
-82.980240
-83.798149
-48.057056
-63.528076
-78.558304
-58.099907
-88.729424
-142.886154
-51.834232
-118.258575
-125.382172
-77.871849
-39.956833
-87.761421
-98.639542
-105.335587
-56.102753
-55.852047
-71.000771
84.927063
-133.008163
-47.748322
-60.333195
-64.858963
-138.212372
-110.631981
-54.503925
-47.678257
-47.826122
-118.675690
-97.813515
-49.530106
-81.281540
-58.129368
-34.466446
-62.867680
-83.315857
-53.962189
-72.986603
-149.061478
-170.233627
-53.688465
-126.612358
-69.095398
-64.637672
-84.985489
-143.104965
-52.375042
-139.566772
-67.576233
-99.101479
-66.729874
-58.606564
63.738613
77.817513
-90.528664
-69.305519
-79.324081
-53.831264
-63.362877
-102.772560
-62.908192
-104.066208
-110.546448
-30.306562
-74.383980
-58.681171
-72.021324
-136.866623
-163.252518
-54.989090
-64.604630
-92.931625
-91.523239
-158.245758
-75.881844
-55.742664
-150.865097
-45.754898
-43.482697
-91.401497
-36.234482
-66.453255
-148.359528
-61.764866
-42.116554
-84.191231
-140.345779
-147.993805
-51.577694
-61.630802
-89.856941
-114.859871
-82.561676
-35.880066
-155.329437
-158.193832
-67.614761
-160.256851
-73.881447
-68.755096
-61.158440
-65.351112
-117.478226
-57.210987
-163.061813
-45.624546
-58.202011
-95.504921
-50.876740
-80.890953
-121.174408
-59.586750
-70.565399
-124.946365
-67.268059
-92.226067
-82.654434
-57.731159
-70.433067
-73.541382
-87.594780
-72.036400
-85.130272
-70.721153
-37.395535
-72.687294
-71.802269
-66.028267
-72.850082
-67.689079
-63.370457
-158.876755
-93.621513
-86.090942
-67.770164
-164.900085
-49.081512
-56.983200
37.452717
77.125458
44.339054
53.410950
-109.521469
-68.683388
-68.308105
-50.764076
-103.301041
-109.314095
-81.417534
-100.827057
-166.981735
-58.811478
-167.329636
-137.755722
-88.419144
-108.435173
-47.749912
-66.698540
-68.364799
-91.844215
-86.047684
-92.144722
-57.767498
-139.569107
-93.778931
-97.519043
-64.696747
-61.438675
-64.347214
-53.463516
-65.473427
-98.875137
-86.865082
-166.277710
-133.821457
-71.339844
-60.665745
-156.990082
-67.311951
-89.059830
-146.603806
-66.787445
-61.334972
-59.094807
-56.375645
-60.162037
-47.355827
-68.378593
-76.886627
-56.143879
-71.455444
-157.532898
-89.712723
-63.674831
-125.311852
-74.431267
-82.331001
-79.228745
-99.925476
-141.700714
-135.803848
-51.587559
-62.336559
-131.897690
-118.716492
-56.289978
-69.420959
-53.818512
-56.991013
-65.485435
-55.629288
-51.904892
-63.497574
-144.889633
-61.028728
-60.826382
-69.295792
-114.673790
-64.841179
-58.070232
-50.783337
-49.143036
-153.784637
-62.866192
-120.350494
-73.739876
-94.328888
-92.667679
-137.413330
-65.552925
-42.584023
-38.586720
-58.128384
-59.833508
-55.363419
-66.496376
-154.310944
-29.761209
-86.503242
-88.471809
-59.328762
-134.955246
-61.145325
-64.674866
-28.008352
-53.123123
-149.396881
-56.674198
-75.454521
-84.082520
-64.832863
-70.181755
-56.684074
-83.110626
-70.369431
-127.018753
-97.925430
-63.170048
-73.928200
-93.324173
-75.146950
-64.106667
-72.265259
-88.695091
-59.643749
-96.736160
-135.912369
-117.266678
-82.768242
-64.582390
-95.262093
-67.476357
-62.709103
-96.055824
-75.112129
-137.306488
-118.460991
-80.671822
-84.399330
-61.074127
-114.963371
-94.897652
-132.987823
-141.178391
-75.995987
-56.319328
-56.189289
-58.623646
-56.018368
-55.581379
-61.373528
-83.986839
-90.122337
-43.166573
-66.243530
-57.733795
55.796326
49.877613
59.146301
-59.878811
-82.804329
-62.712593
-164.227295
-51.803650
-59.495953
-88.097366
-81.876778
-74.836304
-69.697075
-57.874012
-71.719345
-37.928143
-49.609486
-59.650505
-59.703686
-119.356209
-84.789352
-149.266693
-63.196453
-115.883049
-133.302719
-78.236649
-65.102867
-73.248436
-16.034260
-144.962036
-54.658665
-63.018852
-143.374374
-59.613773
-55.919384
-105.681473
-117.732895
-96.311913
-172.056595
-61.139778
-61.747898
-48.122585
-67.471497
-98.289436
-60.659801
-59.452217
-47.218090
-66.901680
-64.831276
-81.918915
-118.164421
-117.366165
-112.570358
-66.345833
-57.543270
-81.525566
-133.842377
-95.779411
-66.425613
-111.999954
-59.361397
-77.516731
-60.905190
-102.248451
-81.505714
-64.832413
-115.027534
-93.021301
-123.605804
-144.385513
-133.552353
-64.917160
-47.820045
-163.414017
-69.987915
-102.000992
-63.551628
-102.905373
-130.007690
-71.784943
-126.858353
-72.100380
-81.820869
-160.461395
-70.086769
-58.013371
-42.761120
-59.137249
-83.596046
-60.669823
-79.005814
-100.067657
-91.539444
-107.893730
-107.855644
-57.391781
-138.814804
-118.118347
-83.317589
-46.542450
-76.315598
-161.950348
-10.227988
-47.071606
-85.598328
-156.401901
-47.103882
-69.815842
-87.112793
-161.667953
-86.178978
-97.036781
-121.864311
-66.976723
-74.200111
-52.532490
-150.604034
-52.614502
-53.157528
-66.052299
-62.768425
-61.281437
-56.854988
-68.454208
-70.411575
-62.491623
-109.361588
-61.384491
-90.169525
-89.819336
-61.598408
-145.667221
-74.904343
-62.292488
-40.083290
-62.521725
-29.270693
-160.649490
-66.598755
-61.233803
-43.208763
-101.957367
-68.878731
-151.756073
-79.198540
-134.178848
-66.279602
-59.897171
-81.656021
-67.230461
-49.871101
-100.646530
-160.233063
-57.455799
-68.573204
-40.680756
-160.494827
-57.373123
-67.952164
-49.631470
-162.602951
-67.569702
-132.627731
-62.400887
-62.470654
-61.760876
-154.409653
-128.027542
-84.068748
-156.266296
-62.030128
-115.313942
-76.205017
-63.969036
-154.651871
-94.562439
-56.139336
-59.118561
-121.295670
-88.682724
-48.366844
-68.720520
-123.823372
-149.414505
-36.248451
-58.822243
-60.094391
-116.155533
-73.758942
-133.721497
-142.592041
-115.256813
-58.010994
-64.875610
-70.624229
-113.522400
-107.937561
-63.652809
-68.426048
-50.544361
-158.878418
-82.290268
-31.784201
-125.894165
-135.605194
-41.987801
-54.074921
-72.883537
-47.580978
-26.523434
-147.785645
-73.931656
-37.358807
-22.094923
-160.883453
-61.743610
-74.621132
-95.974777
-78.002998
-44.500084
-108.659592
-95.883949
-110.039642
-87.958130
-88.434250
-145.748093
-61.558853
-15.069343
-54.655895
-63.894730
-118.395432
-65.819336
-158.112335
-28.682831
-60.417786
-60.917622
-72.803093
-49.199265
-68.144333
-60.012688
-68.508339
-151.932007
-151.805344
-147.089706
-98.898117
-89.011192
-154.310089
-63.994080
-46.270344
-153.023102
-73.627823
-139.059509
-69.710045
-56.373661
-30.325235
-63.023544
-89.020355
-66.362343
-73.136520
-145.965530
-158.454575
-47.854706
-57.320202
-92.891113
-161.241730
-64.980835
-113.668694
-49.915817
-75.770737
-96.060059
-72.212929
-69.187996
-39.745209
-58.257515
-113.258545
-73.231201
-61.670654
-105.649155
-118.358101
-140.340240
-103.453087
-63.327152
-64.552071
-87.407272
-49.129017
-129.666351
-63.656723
-86.415848
-44.641754
-55.867672
-50.365379
-140.704910
-72.060501
-43.473476
-54.348316
-169.760605
-61.260727
-61.242779
49.363609
74.873840
66.100723
69.583496
81.293877
74.794594
79.781944
-59.731831
-70.870972
-88.420616
-79.075592
-121.674568
-41.419533
-98.535255
-142.464615
-64.897797
-74.011642
-63.954315
-69.180672
-88.293900
-78.698975
-59.347912
-51.672729
-66.004616
-106.002754
-55.947544
-52.715286
-112.420235
-59.221329
-155.979950
-90.771027
-99.179749
-53.333733
-81.443436
-68.966209
-142.967514
-53.010826
-154.737076
-90.530228
-67.514862
-156.757446
-112.441574
-63.402519
-64.662163
-69.809158
-125.965660
-72.180077
-62.542919
-125.398117
-109.048416
-113.171692
-93.241928
-25.688679
-67.232323
-106.424194
-93.267334
-105.425377
-96.269218
-118.716698
-54.841770
-113.604797
-128.564651
-96.034492
-78.370720
-65.985893
-46.536983
-71.545120
-85.041817
-51.562080
-72.126465
-69.411713
-115.575768
-57.207970
-101.987778
-125.146721
-70.637657
-89.590797
-141.119827
-60.031628
-39.595116
-128.364075
-125.493790
-96.130493
-60.285213
-85.661507
-53.056751
-136.926941
-143.174881
-65.369766
-43.842918
-64.055344
-64.044304
-58.211826
-52.403461
-125.538757
-98.300407
-130.069824
-66.008904
-101.572769
-83.258652
-53.829514
74.700432
47.203011
54.886108
50.033066
59.636791
75.728157
-55.170517
-55.233162
-127.148460
-53.022728
-65.603165
-59.129066
-134.453995
-68.088905
-94.242760
-104.102798
-91.515106
-107.523819
-103.659676
-45.571674
-133.191269
-66.898994
-55.670452
-140.816223
-65.086319
-86.177383
-124.062950
-60.782463
-79.886581
-60.051239
-63.599987
-140.670700
-70.978088
-94.596764
-129.934830
-72.243866
-91.695992
-143.524048
-35.395199
-66.552094
-86.642990
-94.850433
-63.883324
-117.607338
-115.798080
-70.225525
-62.425461
-64.157715
-61.087837
-59.151062
-101.608551
-96.823578
-93.721504
-120.012650
-82.309242
-75.218796
-142.904709
-55.985935
-57.395683
-122.033997
-34.600368
-72.122589
-61.336380
-58.223022
-39.281857
-96.246605
-123.163383
-139.982330
-52.730064
-57.519993
-59.707989
-129.264084
-107.409691
-70.268951
-134.654419
-161.152725
179.420532
-130.716614
-76.096298
-65.408012
-62.087372
-60.780308
-90.533539
-56.636909
-57.096500
-56.006992
-130.726318
-63.906593
-97.767906
-111.884956
-64.462936
-101.055061
-61.273598
-109.691246
-66.241158
-90.791229
-158.637436
-115.667374
-150.655945
-113.494614
-62.185837
-91.716774
-145.052658
-55.451439
-143.629791
-72.460793
-61.144302
-151.087357
-68.898613
-111.260002
-173.240479
-94.039055
-41.032318
-71.286003
-51.236450
-134.947815
-106.739899
-91.192764
-62.576893
-102.071175
-93.283249
-66.425568
-54.269211
-107.444283
-91.353279
-106.918251
-62.742573
-65.511070
-122.131264
-106.679497
-149.243118
-115.126045
-70.314819
-105.573853
-89.905792
-61.352116
-84.850204
-70.222885
-76.263298
-99.118675
-55.087513
-65.880684
-63.053913
-51.805710
-94.173279
-150.727783
-95.622780
-59.413345
-72.496513
-108.713516
-64.737328
-96.071060
-114.075905
-54.378185
-145.395203
-149.944260
-49.457989
66.030998
65.553421
-65.195724
-68.828224
-78.089233
-97.222916
-73.083755
-140.882904
-42.809692
-71.021065
-140.676376
66.067329
-110.911194
-102.407242
-165.863098
-60.223125
-52.848347
-113.002060
-97.422028
-118.300194
-135.896347
-105.093674
-88.595139
-156.292313
-88.275696
-73.418686
-109.154045
-71.209000
-63.560993
-126.625908
-72.216858
-57.350754
-148.746140
-141.985596
-63.677258
-148.490295
-120.710503
-83.173347
-61.225449
-152.127060
-69.894531
-115.954887
-62.992836
-109.159302
-139.550827
-71.291519
-60.813816
-103.260612
-64.227066
-95.890465
-79.917137
-67.836296
-85.457314
-116.273926
-101.807106
-79.703667
-104.133499
-98.120621
-64.168961
-117.071625
-63.704529
-105.754326
-96.617149
-106.676796
-159.506622
-56.010738
-100.416740
-100.401772
-70.689201
-129.930710
-65.868797
-61.505428
-63.469803
-155.111298
-60.297482
-63.561150
-94.383904
-120.034912
-102.686523
-106.832062
-90.333717
-68.442772
-68.604630
-43.689495
-149.103592
-59.859985
-72.554390
-109.403198
-60.710625
-53.227951
-105.072289
-75.352402
-50.680935
-58.847336
-64.908112
-139.283127
-70.797562
-55.485249
-116.958702
-106.976730
-113.907959
-109.743942
-113.962059
-80.465866
-65.042183
-52.993946
-124.278717
-76.084259
-142.635574
-79.172699
-154.782593
-63.678600
-78.955360
-54.350147
-57.101723
-72.664223
-38.690315
-45.939896
-61.544735
-83.960327
-62.053318
-156.918579
-83.458839
-79.797363
-78.610115
-155.493866
-88.889030
-54.021023
-59.073635
-48.071564
-61.825764
-89.005211
-108.360641
-143.842667
-84.904976
-67.480560
-110.611214
-46.790688
-89.683304
-48.911419
-79.701202
-80.074707
-85.444382
-38.641422
-75.591988
-72.283958
-101.695152
-70.666542
-137.258514
-67.378967
-83.650764
-55.185482
-70.207138
-103.021744
-78.349434
-140.118652
-62.122341
-72.482796
-64.740089
-63.771908
-41.850506
-56.669926
-88.708580
-122.519516
-116.204857
-54.125393
-140.849243
-133.972519
-98.568497
-86.946228
-105.389427
-116.147156
-58.765858
-58.553665
-56.196255
-68.603714
-62.853760
-40.672386
-122.986214
-99.644760
-129.242157
-39.899277
-55.524891
-154.830551
-48.458385
-74.855721
-65.752007
-135.121719
-89.218994
-127.244904
-120.416679
-112.415703
-115.640900
-162.988098
-57.319721
-93.335197
-158.260818
-65.049988
-65.453545
-70.406525
-130.484879
-86.629059
-138.859528
-65.420616
-61.117138
-71.537605
-140.851578
-128.904190
-31.312836
-68.979385
-140.421204
-139.167618
-44.581493
-69.073715
-46.195625
-50.553940
-61.448204
-123.884567
-85.809525
-64.690948
-144.793579
-145.190964
-152.579941
-142.395432
-64.460159
-97.505142
-76.093414
-70.000313
-58.081425
-68.858414
-70.169670
-132.750168
-63.052444
-68.474960
-69.455215
-140.016739
-146.245728
-54.677708
-59.018738
-135.629593
-147.728760
-70.141655
-89.474602
-65.821671
-53.851353
-55.863411
-51.516842
-41.055603
-60.389511
-109.937553
-102.048340
-86.705597
-70.725380
-56.705769
-90.429626
-94.601837
-71.246437
-92.253105
-38.011181
-100.131226
-94.066162
-77.274612
-55.478195
-65.837395
-57.634575
-63.475800
-58.784786
-109.364632
-57.773109
-63.761799
-65.500664
-56.005833
-62.396500
-144.850906
-61.975945
-71.840858
-48.497509
-72.371719
-83.310410
-81.114792
-93.430313
-77.399040
-82.987381
-141.168747
-108.620758
-99.783470
-136.308487
-49.386284
-67.472961
-91.548714
-89.795456
-121.276146
-45.297859
-112.960907
-54.587212
-109.186295
-71.615791
-64.548325
-64.093727
-68.961182
-77.263809
-109.924568
-121.184242
-51.564968
-77.133972
-139.210892
-160.853378
-64.481026
-84.367188
-73.308083
-96.779938
-73.009407
-64.628883
174.111130
-118.296249
-54.733433
-105.084953
-72.345062
-86.789612
-50.371845
-99.547920
-86.891327
-66.816780
-55.218964
-99.113129
-54.710236
-111.094276
-154.107834
-103.754677
-99.532143
-116.868217
-67.808548
-63.242683
-37.429482
-58.848545
-155.266937
-126.294136
-164.891510
-127.674789
-66.826881
-61.211864
-83.384918
-32.169014
-60.898949
-59.794060
-146.845764
-158.133469
-70.447266
-66.265221
-48.424927
-59.919231
-68.614723
-75.606163
-61.935837
-57.035187
-100.126175
-74.617828
-74.325645
-57.492786
-148.044708
-67.569061
-78.683861
-53.827198
-69.245888
-62.924980
-68.714554
-122.833488
-62.853828
-80.567947
-139.412476
-63.305332
-47.905632
-39.678436
-64.707024
-66.483391
-89.983994
-70.670464
-112.761497
-77.225853
-69.172760
-67.646477
-62.628277
-155.660782
-55.161388
-34.046261
-64.407822
-151.345291
-100.520370
-91.377914
-82.542343
-134.025330
-89.630234
-73.277298
-116.941162
-58.720882
-70.499512
-55.505695
-59.361794
-63.719891
-139.055725
-81.069618
-162.411316
-63.877148
-165.350021
154.412460
-64.372665
-77.841988
-33.239941
-157.082550
-68.151474
-54.059498
-79.076515
-63.883904
-71.484856
-68.655907
-86.875923
-101.145401
-109.628334
-63.868904
-99.762970
-116.734413
-127.343376
-87.965614
-108.500076
-89.057823
-55.380199
-67.391830
-100.505241
-54.597553
-83.802032
-106.799622
-64.867180
-155.365082
-153.702942
-142.626221
-48.338570
-56.087730
-103.362061
-71.988708
-72.789909
-58.971138
-121.908913
-148.642838
-67.306419
-146.920120
-90.960243
-158.906784
-162.571793
-158.607559
-36.337471
-74.709892
-172.194885
-56.866302
-53.667728
-71.197136
-35.898609
-58.237709
-59.891644
-81.039970
-100.103828
-63.968311
-139.433197
-60.098942
-61.545143
-44.306263
-66.563454
-57.011265
-70.597282
-58.266510
-67.775871
-99.561287
-110.671265
-41.775124
-63.532379
-62.411026
-71.802246
-160.881485
-72.121468
-58.835457
-60.694111
-106.629272
-74.597549
-96.627434
-56.821793
-66.876709
-79.563217
-61.452457
-145.220230
-66.365158
-63.268829
-59.254436
-69.839455
-89.596764
-50.697701
-77.638008
-76.311897
-73.134087
-96.694771
-122.544556
-89.782791
-152.568375
-61.508827
-60.287994
-53.228336
-120.328690
-76.017990
-97.882637
-61.170822
-134.326874
-103.657211
-70.068962
-153.048828
-66.242111
-41.223320
-130.959839
-72.430923
-96.079720
-101.625122
-146.272888
-80.760170
-80.921982
-106.820366
-65.978859
-95.766975
-57.873714
-125.624565
-108.626907
-51.181530
-68.039085
-54.524925
-66.290771
-58.793301
-113.938766
-73.027710
-110.186012
-87.298065
-62.901611
-157.327103
-137.494110
-60.772655
-49.515179
-42.605049
-78.325081
-96.333740
-93.965790
-41.358990
-59.296577
-126.571526
-82.460350
-71.409607
-64.116417
-72.134903
-163.957199
-56.948807
-163.749847
-103.696281
-62.759819
-112.485092
-112.521889
-114.735451
-72.532272
-67.573082
-111.288635
-73.592453
-58.830772
-94.112541
-68.530373
-95.859184
-113.595879
-64.546654
-60.347164
-64.182533
-56.313171
-46.652737
-60.753738
-70.293449
-57.237701
-78.042633
-46.589264
-68.374733
-55.842278
-141.022461
-133.652725
-67.900772
-57.885838
-61.981354
-85.750877
-37.013477
-105.079895
-57.652859
-133.064468
-48.059555
-58.172821
-137.116730
-68.094307
-153.486008
-78.869278
-149.048782
-121.944099
-59.670662
-49.472626
26.737217
-91.240608
-104.941154
-51.270065
-64.768166
-78.220047
-144.235535
-66.640198
-63.906353
-72.207367
-80.639740
-62.055851
-84.928947
-26.336275
-84.382690
-61.763573
-99.554192
-113.954132
-57.305195
-36.041477
-83.505081
-75.612160
-65.025055
-154.243881
-63.525864
-139.946640
-140.529663
-69.402534
-119.232773
-116.852303
-156.848831
-103.645500
-74.106972
-103.186897
-127.343010
-47.806759
-66.362267
93.301735
-66.627266
-156.872711
-105.173698
-92.360893
-64.202782
-108.428543
-59.344818
-81.585518
-55.875072
-54.053223
-131.147263
-74.434128
-52.901215
-65.309723
-91.434090
-137.436859
-58.378155
-166.247757
-73.516762
-59.111828
-52.755215
-66.527626
-51.373985
-30.490513
-126.560379
-93.261345
-66.961708
-78.786949
-137.609573
-108.824570
-39.357540
-54.128582
-55.726685
-135.467621
-53.101017
-55.196865
-84.521965
-60.399101
-142.327972
-104.116287
-58.528244
-61.348045
-76.508987
-133.449844
-64.243401
-53.614029
-140.037354
-89.617340
-57.082115
-125.561722
-81.923317
-29.561293
81.119713
-106.725586
-95.388695
-102.917801
-108.772324
-116.179657
-70.615372
-72.101112
-140.337006
-79.348198
-131.965179
-76.350990
-59.481144
-62.677582
-63.183743
-44.895737
-87.202751
-129.048798
-92.346718
-126.325615
-79.167137
-58.971992
-103.248650
-72.239174
-30.689497
-64.396469
-61.828850
-78.414612
-135.772354
-56.671829
-54.913212
-60.719353
-79.209846
-148.739716
-59.245979
-78.163757
-63.005009
-66.471909
-64.792526
-62.847019
-89.643181
-114.863121
-62.336006
-35.420605
-92.136719
-26.220415
-132.292267
-57.517033
-60.965977
-88.257088
-56.363529
-64.024048
-55.039883
-113.007263
-72.206963
-71.955147
-84.057770
-85.319901
-74.028740
-141.403015
-65.854691
-79.817307
-73.144707
-76.096481
-81.563141
-59.433674
-68.308411
-76.143692
-67.659706
-132.573715
-83.578369
-146.397751
-144.980209
-79.977638
-56.743816
-120.230377
-73.919067
-94.850883
-132.846573
-150.879288
-68.697632
-48.447857
-63.036678
-97.247360
-42.883179
-95.981323
-84.957298
-57.343533
-44.366768
-78.101974
-88.403008
-76.937927
-92.195084
-115.964241
-69.887428
-73.720772
-70.603668
-93.177628
-101.386070
-129.016968
-107.807457
-114.091736
-102.854744
-94.821022
-97.695595
-141.207077
-92.576729
-93.853470
-78.518951
-64.004425
-51.992481
-80.410049
-93.960030
-124.177147
-87.744713
-112.956818
-75.358681
-63.079586
-88.511848
-96.681320
-52.069981
-101.489037
-68.050766
-59.437916
-127.280174
-94.299324
-63.999615
-95.903152
-64.312737
-69.338943
-77.654480
-98.838402
-87.023582
-125.853867
-102.541916
-57.377232
-60.777409
-105.168564
-113.521225
-60.093033
176.712036
-70.925148
-80.176582
-63.133209
-73.000755
-82.946198
-62.866470
-106.978104
-58.689625
-64.196701
-85.098190
-143.101181
-159.346207
-57.182434
-65.503136
-60.915737
-59.326324
-136.256180
67.779556
50.228813
36.648487
46.725826
88.109993
41.405064
119.020302
48.140900
-73.726677
-61.942677
-74.430931
-118.008438
-55.759186
-117.069901
-82.322250
-58.888939
-62.553097
-61.676987
-144.444885
-71.160828
-78.502846
-70.556107
-94.172249
-96.079735
-97.126839
-115.464111
-64.661232
-79.723305
-69.236778
-73.086281
-61.054184
-81.556000
-62.135006
-102.079079
-93.284454
-87.839851
-66.932686
-42.339211
-63.875954
-93.492790
-76.491135
-56.195450
-48.706581
-52.001141
-94.995102
-68.761559
-88.292564
-69.663940
-103.878746
-81.863701
-83.922043
-76.671501
-84.886040
-84.517067
-120.497292
-152.254044
-75.766304
-58.362850
-147.571915
-70.984856
-115.921066
-90.310486
-120.983871
-61.227600
-50.779564
-137.086288
-55.966820
-67.197723
-59.332012
-34.527084
62.802357
54.517925
65.522972
72.134819
-82.018639
-55.920403
-112.630943
-63.105957
-140.868408
-59.518223
-59.055969
-28.557592
-51.923630
-56.695557
-32.293606
-62.871258
-51.816650
-109.811852
-54.032963
-109.900482
-157.585205
-129.054001
-63.540558
-56.838448
-98.271843
-98.624657
-103.019775
-125.223206
-119.112251
-120.213440
-78.421936
-112.093666
-111.201729
-135.728043
-138.259109
-72.340523
-58.675125
-129.127594
-47.747124
-89.721001
-90.247849
-115.418495
-51.078842
-87.432701
-75.556694
-120.986931
-56.913551
-109.033958
-121.154243
-151.754166
-95.611244
-71.043129
-132.477341
-121.408310
-41.147232
-90.632416
-77.220650
-111.112152
-141.227692
-52.790543
-69.279762
-53.796799
-105.063133
-62.544941
-64.266220
-74.969818
-68.927689
-51.177189
-73.263939
-57.919987
-160.384506
-72.064026
-88.365349
-87.609634
-53.966358
-60.426624
-122.184021
-106.831131
-65.925873
-95.778946
-63.303680
-69.811035
-59.760643
-83.979950
41.486404
67.539490
52.430443
-59.951859
-123.454597
-129.647491
-57.463589
-58.341499
-57.733639
-54.051224
-107.225739
-61.210670
-155.635910
-93.051384
-63.566868
-53.850719
-74.477623
-67.810623
-96.815918
-101.647293
-90.303215
-78.638588
-85.409737
-106.599098
-88.811501
-62.037689
-77.098091
60.884174
54.991825
27.946823
51.280991
82.022011
37.486652
86.889786
50.723145
43.240646
52.570122
59.392590
52.348042
53.686073
56.637447
69.842262
66.400467
47.099964
39.681435
40.605885
35.628765
-68.763527
-59.677185
-58.846748
-135.760162
-54.032814
-75.870705
-60.734489
-68.185402
-76.306694
-64.651810
-79.562126
-87.333260
-61.201485
-55.869560
-53.377121
-137.453812
-99.386742
-78.794487
-151.121490
-45.646740
-61.220650
-67.671494
-50.711353
-49.272755
-155.178635
-55.452122
-87.591232
-93.115211
-94.316483
-107.672722
-100.628304
-86.204575
-71.802429
-81.668770
-114.124138
-117.543945
-88.355865
-57.615921
-95.693497
-149.633041
-163.347244
-103.811737
-68.763718
21.337900
-111.464539
-31.680000
-153.823517
-106.793793
-59.466309
-114.831932
-114.024963
-69.830086
-51.176697
-113.457092
-159.996826
-92.491150
-162.125015
-87.845001
-100.310066
-90.169220
-119.718758
-84.026222
-76.926903
-95.446701
-117.095940
-46.129829
-102.667900
-25.766760
-133.144470
-80.516846
-90.444366
-66.222931
-57.087002
-68.084305
-89.096367
-101.503929
-55.873192
-45.750824
-116.497993
-125.086914
-72.401192
-92.972168
-137.302917
-73.263245
-55.545151
-140.288239
-78.573563
-56.486103
-115.808830
-60.012634
-129.822235
-61.461311
-83.190010
-57.562244
-46.479664
-62.434238
-76.265327
-95.810699
-70.167618
-54.094196
-123.590302
-75.411751
-106.597389
-97.663727
-144.720398
-116.402657
-89.404350
-78.612587
-113.869652
-123.739494
-100.096565
-89.302368
-68.404259
-73.795860
-162.026779
-85.323822
-65.383049
-60.275829
-64.072227
-95.585335
-40.845165
-72.111374
-100.286682
-62.701981
-52.593716
-162.119034
-98.356483
-57.794319
-70.042854
-52.409542
-56.263962
-121.001808
-67.274857
-63.284157
-76.496262
-52.398975
-165.430756
92.881348
84.495110
-71.154785
-60.216339
-54.208797
-92.323860
-86.818237
-53.349613
-125.161652
-55.331097
-62.857113
-76.715546
-48.286980
-138.682373
-62.960190
-129.804886
-78.532242
-147.868317
-173.660355
-74.202164
-62.801491
-97.315140
-71.274605
-122.251610
-97.578232
-112.084541
-72.943687
-135.597260
-72.226181
-63.077217
-58.913780
-59.319389
-63.573990
-60.741444
-81.559631
-30.325235
-77.935616
-57.349339
-76.469398
-64.334724
-41.094810
-137.571213
-158.708954
-139.656479
-142.413895
-77.890602
-61.945427
-85.994026
-100.566856
-64.823776
-76.688728
-137.206421
-63.529861
-82.440849
-81.687294
-65.115364
-80.503769
-71.743401
-81.646439
-73.177223
-84.808723
-91.565811
-79.094765
-96.566437
-124.367096
-59.051838
-118.762070
-126.994926
-88.922478
-99.161232
-80.358948
-68.596558
-103.825470
-54.754261
-88.898521
-60.348824
-104.793297
-56.659317
-79.560371
-86.223305
-72.396400
-83.629051
-127.320808
-67.121208
-58.164810
-68.383255
-94.086601
-52.057278
-62.516972
-136.357910
-152.160126
-45.569069
-115.659081
-66.630951
-138.498276
-117.883347
-124.383369
-42.117657
-63.615654
-59.810562
-94.416679
-73.525513
-94.234962
-122.713837
-77.423538
-116.423714
-102.982002
-118.152008
-119.355927
-70.377708
-133.624191
-61.523773
-120.874275
-62.182262
-67.654129
-56.994362
-148.438950
-68.709412
-71.585678
-49.659004
-25.894331
-73.742325
-81.582558
-135.632416
-41.712681
-53.039780
-61.262955
-49.713276
-17.163668
-59.972855
-91.686996
-94.651772
-80.069733
-66.784035
-79.090263
-79.941582
-55.815891
-62.805614
-78.316765
-152.222717
-77.767189
-69.092896
-118.214691
-123.909584
-61.518986
-45.597122
-86.729652
-64.150848
-60.651161
-56.238708
-83.563934
-137.220139
-121.166389
-46.277649
-32.206863
-88.993469
-34.280411
-112.549355
-62.499931
-95.068329
-69.840836
-70.439148
-146.157455
-74.684494
-51.854427
-82.552559
-34.719406
-67.118584
-63.209682
-120.561852
-98.610779
-94.173088
-101.440338
-57.082355
-169.459900
-101.870064
-24.401127
-55.890480
-37.793941
-65.726791
-104.244690
-76.408203
-61.952312
-87.930664
-85.351700
-57.873959
-56.912350
-113.257698
-113.700020
-87.680122
-78.749649
-128.984940
-78.535942
-44.358738
-91.065559
-91.509651
-117.211761
65.564148
54.779247
-79.346901
-143.402069
-154.588654
-85.032677
-101.379822
-79.349983
-96.639854
-86.638481
-85.931267
-45.940094
-53.080582
-127.009109
-121.506119
-86.916275
-129.937683
-67.125351
-77.509918
-68.244026
-72.805122
-88.028183
-60.146465
-71.240356
-61.220184
-57.496128
-72.570015
-70.067856
-79.573341
-147.896179
-164.943497
-72.502434
-41.756897
-57.134911
-76.353172
-126.583641
-54.627441
-142.962311
-55.266495
-86.939278
-68.212158
-72.602043
-122.124512
-59.955574
-136.987793
-154.350616
-81.291939
-105.562172
-65.848976
-134.964005
-99.774040
-47.338558
-152.133408
-89.043083
-59.624359
-70.539520
-78.836693
-50.870018
-87.020355
-85.103508
-56.482891
-172.396515
-58.653446
38.887165
-60.172886
-70.261482
-64.937218
-133.072586
-70.213745
-58.071419
-60.083717
-66.600784
-128.732681
-93.025116
-66.575157
-64.339264
-18.906172
-149.243805
-141.500549
-75.375610
-68.958122
-146.313141
-126.078156
-100.448250
-110.346146
-86.558861
-59.805534
-109.561790
-63.665768
56.287491
54.086193
56.264484
49.354454
49.402180
48.983158
61.313915
-130.606705
-66.014305
-169.238083
-128.516739
-75.959709
-84.281326
-122.212975
-53.557785
-59.813698
-149.266327
-62.976746
-62.098122
-147.563065
-131.451157
-116.715866
-66.472992
-67.280228
-104.839180
-59.933895
-161.216003
-52.694485
-63.186260
-112.979294
-71.644783
-64.850143
-64.433464
-84.418831
-67.050385
-60.857773
-109.303909
-126.042053
-51.547832
-83.810402
-56.322189
-58.245834
-121.180885
-110.397247
-55.102089
-97.303017
-56.522850
-65.340591
-118.448219
-109.412544
-112.746193
-102.939384
-78.225868
-57.599575
-101.989433
-63.275497
-83.470901
-65.253883
-90.615540
-177.916245
-46.057518
-91.308563
-48.975491
-158.850418
-118.390915
-146.774704
-53.853531
-46.765507
-43.407120
-107.230011
-152.415421
-75.411842
72.799919
63.017998
47.766403
86.127983
74.097153
58.970341
76.106529
74.916702
83.419785
60.952599
44.733978
83.166061
60.447048
47.750835
75.573334
68.069649
47.957451
20.071630
-69.475204
-66.378059
-71.131966
-57.258987
-72.535011
-40.417412
-78.819969
-65.994019
-112.920555
-126.682121
-58.411926
-48.972263
-56.423561
-61.781960
-141.299088
-70.098236
-90.065865
-68.641632
-131.219757
-101.474609
-60.050827
-47.516983
-62.091434
-92.547050
-161.982803
-68.810204
-102.258736
-95.301407
-67.303017
-137.778671
-145.410645
-122.272400
-126.040070
-99.821396
-70.293442
-99.515366
-62.905144
-114.360565
-109.603958
-97.981544
-116.703827
-58.267365
-65.044868
-141.456635
-150.741501
-108.762604
-94.783607
-82.038300
-77.871849
-89.196510
-78.079720
-70.013206
-147.456497
-131.892044
-57.690132
-77.139877
-27.184166
-66.923119
-119.825966
-99.732407
-94.717361
-133.281265
-93.492767
-173.378113
-114.169594
-111.813477
-43.232616
-64.363083
-112.027954
-157.194672
-79.904488
-154.607605
-65.917641
-79.098740
-38.636013
-72.773735
-61.745140
-49.577915
-116.220085
-59.020897
-74.162971
-79.419128
169.802368
-98.840424
-65.110847
-49.880806
-97.152328
-67.582817
-111.137001
-87.923378
-68.867432
-72.407188
-87.279594
-87.527023
-157.862274
-86.181213
-158.405029
-64.132416
-140.454147
-48.279289
-57.451141
-85.292816
-85.611801
-61.274258
-31.156248
-100.467941
-46.883484
-144.197983
-43.122585
-115.286949
-142.514877
-33.919548
-57.058002
-63.461163
-90.657555
-157.676788
-144.597397
-85.764320
-65.314117
-77.971634
-69.287910
-130.077301
-48.696671
-65.591393
-66.618118
-75.395706
-68.606239
-68.811615
-95.565331
-84.241745
-64.432228
-121.618858
-105.082474
-120.713791
-58.768726
-59.005756
-103.976006
-152.292160
-71.459938
-69.017357
-63.176670
-110.862007
-39.815113
-70.512192
-52.336651
-62.473614
-60.654305
-75.558228
-67.747246
-139.556305
-59.889847
-145.992706
-152.468796
-146.611664
-52.600964
-45.812737
-51.389523
-92.150330
-73.355499
-126.201508
-28.883738
-158.142441
-90.633278
-71.993233
-71.531227
-67.499168
-94.031670
-90.490990
-101.481323
-84.369675
-97.084045
-79.990082
-74.042671
-88.757248
-161.058105
-136.351257
-48.845932
-102.391006
179.800201
-144.203461
-97.969139
-52.504604
-68.972305
-134.791748
-137.698685
-102.663582
-81.446960
-107.020241
-81.475098
-109.002502
-113.153481
-45.712536
-93.573639
-156.263641
-69.418816
-72.351021
-92.988373
-118.007164
-146.324753
-145.104034
-65.099045
-51.806297
-67.701935
-112.608963
-61.434242
-66.173988
-174.423935
-109.796387
-88.765656
-100.779366
-104.999611
-101.771904
-86.865944
-62.630394
-61.098995
-117.320732
-47.468407
-64.473541
-69.034218
-159.769974
-67.436646
-154.261368
-90.617958
-65.108757
-69.960724
-52.264091
-60.725769
-52.505138
-52.539852
-53.628456
-138.888580
-117.048576
-95.641342
-178.329285
-111.931976
-62.085617
-103.283508
-114.734962
-80.412231
-67.256615
-88.985176
-76.323067
-85.422935
-71.387505
-122.631638
-81.469032
-61.613304
-139.526505
-77.901649
-114.405060
-152.146912
-148.226471
-65.795372
-67.163589
-36.153965
-54.431740
-51.701450
-34.597424
-67.107933
-68.906387
-116.728600
-158.568680
-61.582806
-107.980637
-53.945843
-155.347610
-79.076256
-140.391083
-78.348000
-61.110432
-50.963154
-144.853531
-175.968613
-128.629715
-51.017479
-70.539383
-61.890198
-80.834511
-60.867699
-146.155334
-64.299530
-150.463181
-64.001587
-42.049622
-79.697021
-65.431900
-54.425446
-148.958130
-61.001263
-56.504974
-54.845295
-72.722961
-56.003624
-166.313538
-63.509937
-84.801277
-148.683746
-54.895546
-62.543030
-66.697968
-60.139690
-27.569672
-65.176506
-75.095329
-37.084396
-50.884212
-89.065132
-75.936142
-90.732941
-149.304657
-48.776737
-31.337528
-62.848373
-157.309814
-159.224152
-156.702225
-61.115376
-111.294098
-44.742027
-97.680183
-88.439873
-129.155853
-135.700455
-150.273346
-64.685074
-68.108330
-134.665237
-154.091614
-162.470520
-124.083382
-72.088066
-82.765648
-85.830879
-52.683395
-107.325089
-148.241928
-66.189781
-125.662827
-124.464249
-71.828056
-34.586987
-40.070511
-85.669502
-71.344368
-57.896648
-48.016510
-72.125748
-61.505318
-69.426193
-75.023026
-66.797287
-80.178246
-169.719315
-79.512947
-56.667458
-46.469830
-78.727745
-53.680222
-68.208221
-58.880749
-156.632706
-87.126396
-43.052486
-84.870560
-133.823410
-156.095566
-62.361012
-60.272289
-116.685989
-74.696892
-59.356915
-82.873245
-50.837387
-85.046906
-86.278992
-68.242699
-19.048281
-141.884521
-130.193527
-102.738632
-59.881153
-165.537689
-76.323677
-108.645409
-103.475410
-68.082855
-80.083946
-83.413910
-169.198532
-85.216766
-86.870140
-69.684975
-60.306511
-102.781609
-58.402199
-101.325714
-52.725391
-66.846527
-64.231339
-60.127750
-73.257378
-91.475212
-143.252365
-72.378288
-57.993099
-86.812225
-80.048386
-69.050125
-108.107719
175.966965
-102.210564
-155.738831
-83.001633
-90.774338
-144.921661
-101.472031
-85.943810
-121.149384
-105.476051
-92.584335
-65.218071
-53.901718
-73.417648
-56.663185
-62.453362
-65.393784
-66.527901
-89.990395
-83.965218
-49.517021
-31.818075
-132.746689
-88.299599
-79.388199
-106.985664
-65.025604
-53.277885
-59.788483
-71.319466
-57.483879
-167.787445
-161.073090
-68.598663
-52.379433
-147.763382
-63.717903
-101.834503
-153.923553
-106.016449
-99.373573
-59.832489
-75.456100
-169.913086
-55.534966
-150.619675
-103.218369
-162.211609
-96.666130
-83.883423
-93.203125
-56.252892
-97.773514
-128.666336
-60.183949
-53.141811
-94.162888
-89.908691
-81.022514
-165.143768
-76.126114
-80.284874
-65.617653
-90.485229
-64.422607
-111.001862
-81.762238
-121.729454
-154.257156
-149.882355
-131.639496
54.322952
-50.185139
-60.486225
-76.480690
-140.393417
-65.809929
-104.101562
-69.510353
-59.601452
-64.588173
-98.419838
-75.071205
-63.890530
-104.190414
-70.220627
-109.303726
-115.500282
-67.753815
-57.654369
-141.904770
-64.748642
-154.016953
-73.829910
-74.508911
-44.577477
-135.908234
-73.365662
-149.059052
-67.385017
-84.163010
-122.617897
-82.617790
-87.633041
-86.800797
-89.199890
-40.629459
-60.816109
-68.005867
-59.845081
-82.424774
-156.674377
-70.333565
-67.730843
-66.511063
-109.577980
-73.821060
-162.873810
-62.335049
-105.674789
-109.271660
-76.563095
-83.484505
-85.663383
-89.060074
-65.811920
-129.415985
-90.297348
-70.218452
-82.581009
-141.566620
-58.224613
-69.533112
-50.826305
-99.441879
-62.889729
175.104218
-96.319489
-94.559143
-73.229752
-121.440140
-65.306023
-49.188789
-66.048004
-103.182129
-66.145691
-74.420784
-165.139145
-93.761070
-110.308823
-80.547539
-40.341335
-52.650467
-50.907303
-70.632004
-79.186165
-63.431377
-45.850601
65.820969
38.838924
-145.822998
-60.066128
71.733154
67.968094
84.713524
-68.528801
-65.279663
46.284065
79.186958
78.801277
77.311844
-100.936058
-46.759949
-66.625000
-79.397346
-47.957703
-58.638584
-61.154751
-118.410858
-74.533737
-66.172852
-54.257744
-98.244148
-138.181198
-65.827095
-59.343536
-53.816162
-49.032051
-58.408569
-69.729790
-60.951839
-139.851578
-64.105392
-66.706848
-51.726753
-102.200249
-59.868347
-79.679916
-77.566490
-65.661758
-116.385078
-161.401367
-93.494675
180.000000
-95.494415
-131.960297
-56.325626
-91.034256
-91.673515
-72.373558
-142.666168
-60.949642
-100.299278
-65.942032
-90.743256
-67.171066
-95.494621
-106.568100
-141.484222
-51.755573
-84.372925
-136.794144
-47.501572
-160.768570
-72.597313
-60.055065
-58.427895
-38.811775
-51.037521
-57.190498
-99.968987
-124.830498
-64.631935
-78.597755
173.729263
-46.785469
-55.123535
50.848598
-74.792282
-132.175552
-77.365982
-101.096779
-53.420853
-77.020348
-77.208321
-164.289062
-49.038582
-71.504501
-50.526886
-68.839844
-65.805634
-107.788338
-70.818146
-95.056847
-61.246918
-114.286011
-66.479675
-80.194534
-59.417622
-127.163963
-65.947762
-82.638367
-157.185898
-82.235855
-73.711540
-84.306068
-69.861237
-147.348923
-154.078110
-141.902222
-36.307640
-104.055931
-129.488480
-63.532799
-64.285103
-101.356506
-78.074471
-41.133476
-55.716412
-131.991318
-109.398727
-86.466179
-123.180130
-65.981918
-141.361603
-143.113541
-46.727337
-155.540558
-70.698807
-49.633705
-45.498287
-121.414391
-143.740128
-70.971138
-75.337509
-48.648891
-79.455399
-64.307037
-69.848946
-61.143665
-111.521599
-106.400124
-66.948975
-74.832352
-118.320396
-108.495560
-66.835129
-51.056793
-64.694435
-60.889091
-75.746315
-164.081955
-75.784477
-147.539948
-82.050621
-63.290085
-122.712227
-137.281784
-89.586700
-62.445713
-105.500641
-77.791000
-110.397041
-94.972214
-138.514374
-78.574615
-148.068359
-63.145401
-59.303463
-160.803665
-62.083397
-58.569824
-64.377464
-46.476349
-84.178322
-64.756996
-133.824097
-39.208221
-75.503311
-95.589981
-60.410328
-130.089218
-63.735748
-56.602276
-71.197563
-136.685287
-69.993042
-97.815254
-76.137772
-54.308197
-152.245560
-54.703430
-55.135468
-61.403164
-82.086784
-134.930222
-77.829102
-33.560066
-2.716133
-59.918472
-70.598503
-46.145294
-88.305885
-66.281860
-50.487804
-105.462868
-82.765839
-79.861954
-88.487785
-73.728951
-117.090775
-153.435883
-89.965408
-62.128635
-60.903591
-65.604904
-129.938385
-132.606354
-85.579468
-62.152176
-145.864944
-56.949982
-89.169701
-60.078178
-60.072575
-123.055328
-94.304657
-114.693497
-143.677063
-135.553574
-58.060417
-64.685349
-68.641510
-140.644974
-99.993256
-97.961975
-47.653347
-58.538769
-45.344872
-44.771740
-67.205734
-69.732414
-57.620361
-65.434120
-73.083984
-73.105347
-54.131809
-75.999077
-52.848698
-83.812340
-74.493515
-91.316162
-54.464142
-139.784180
-72.627266
-83.499199
-71.533493
-75.548378
-88.270103
-83.131920
-119.398094
-63.705238
-18.034069
-64.363747
-142.147598
-65.574539
-66.727196
-66.252213
-136.314499
-70.073586
-123.679184
-68.326111
-64.762970
-85.573547
-78.942055
-122.858871
-63.624931
-69.563774
-62.799858
-65.538704
-104.250740
-114.623215
-119.406532
-63.560806
-49.699619
-46.490753
-78.195297
-86.863068
-85.421051
-34.280647
-55.412354
-145.251389
-93.063965
-75.169495
-63.742928
-64.716721
-130.630386
-135.327347
-74.170288
-109.543762
-64.381271
-51.640148
-71.705887
-78.626930
-49.370098
-33.918251
-123.553223
-81.428284
-116.188408
-119.146469
-100.736786
179.746643
-71.601181
-98.423309
62.594761
48.307060
53.351990
-130.111130
-64.422607
-62.250149
-49.830189
-158.214447
-62.975433
-70.410049
-46.363064
-138.039322
-152.936569
-52.720566
-102.782303
-120.287819
-133.466537
-93.097641
-72.730751
-66.093918
-159.996246
-73.414047
-56.210979
-60.690441
-94.364471
-125.852966
-102.753342
-67.635414
-145.485626
-129.983765
-119.676712
-98.691238
-143.514832
-99.564110
-61.251808
-157.702637
-128.086227
-110.253555
-97.471069
-156.286697
-66.164459
-53.165375
-120.305565
-127.044708
-140.078339
-133.248169
-62.469616
-161.756653
-58.969337
-58.390060
-124.426384
-59.385868
-54.182911
-114.497276
-98.610367
-78.272690
-123.813828
-58.397915
-67.692200
-162.250610
-74.757812
-119.904427
-56.501083
-91.891891
-104.140015
-103.127785
-69.168694
-149.893082
-86.104256
-64.200455
-60.508465
-171.581268
-43.125580
-60.109699
-157.413223
-64.857719
-59.107635
-58.188080
-108.624641
-87.047699
-143.985413
-158.064468
-97.893166
-60.330757
-54.348911
-162.162186
-110.314240
-58.565002
-53.457352
-121.544579
-61.763874
-68.802979
-59.139545
-62.272320
-64.867699
-91.751579
-56.455238
-72.436195
-137.149048
-144.257706
-65.964516
-58.674709
-126.906136
-140.632629
-72.648621
-83.223663
-106.267441
-29.412233
-108.615242
-58.634781
-111.901085
-160.165955
-62.530514
-83.343819
-83.516418
-68.739807
-94.321373
-151.659180
-69.250206
-56.808872
-61.722866
-75.276665
-58.992409
-63.863659
-54.115791
-127.223961
-63.697895
-58.900066
-78.592033
-43.598141
-49.637733
-78.369385
-84.197121
-84.923454
-75.609192
-107.747421
-56.578423
-66.224007
-154.171494
-60.346535
-69.696609
-96.775589
-89.759590
-102.875755
-154.047607
-47.610588
-137.287857
-59.282383
-108.617088
-64.238487
-104.887695
-128.633438
-128.573105
-61.512829
-65.123894
-57.889900
-107.006516
-160.835754
-111.755402
-64.348946
-76.928749
-60.053833
-80.508110
-55.192039
-131.341660
-96.141884
-147.777908
-120.015190
-152.174759
-158.235825
-100.851112
-86.061928
-62.534817
-99.095688
-65.926208
179.228729
-93.391899
-56.731190
-71.230225
-57.584934
-50.716599
-128.458633
-58.993080
-146.403412
-86.357147
-70.960625
-91.078331
-107.581161
-77.485931
-76.493797
-149.617477
-55.397495
-124.343590
-118.914703
-65.565681
-74.484734
-66.608780
-60.658333
-66.591400
-50.479301
-84.910034
-65.974457
-53.302372
-145.139862
-83.494347
-134.895020
-55.773991
-67.581345
-160.121124
-163.579865
-99.239014
-56.848202
-48.124290
-94.764259
-58.812454
-136.788300
-68.017075
-73.501961
-44.395432
-72.449669
-74.529175
-64.588104
-84.192978
-78.042374
-65.616501
-55.934040
-58.456333
-61.098320
-60.374512
-65.892326
-59.238255
-62.175400
-151.830063
-71.983910
-60.439754
-57.476490
-60.276852
-68.591362
-57.906464
-52.766151
-54.578289
-147.541214
-94.516541
-66.484222
-99.806808
-59.735924
-96.170715
-76.558853
-72.864983
-45.725574
-82.282173
-65.017906
-69.839142
-57.767860
-141.960815
-62.571751
-78.016075
-55.157566
-159.085754
-121.516548
-105.809517
-142.772064
-62.321373
-69.431686
-101.127243
-77.311516
-112.897934
-81.331596
-62.378620
-104.453926
-68.047989
-153.844009
-69.428703
-52.801785
-70.668716
-101.422829
-170.200836
-59.056217
-19.619175
-97.352043
-61.516293
-56.035351
-80.338554
-61.661327
-81.993080
-143.029037
-119.715408
-73.741631
-59.890701
-77.339439
-106.778824
-53.095524
-63.721462
-55.349434
176.287003
-94.967827
-59.000290
-159.888412
-98.572556
-102.019806
-65.169807
-61.568974
-105.381989
-61.873909
-59.237217
-24.533426
-77.428062
-155.605728
-88.561394
-77.406609
-57.830231
-62.536709
-79.512802
-81.578667
-63.965099
-25.174479
-58.466503
-32.200546
-72.034668
-58.644520
-80.182434
-46.006355
-86.685547
-103.584595
-108.527725
-64.622612
-140.902023
-108.029213
-138.501541
-157.580521
-89.798576
-120.802078
-81.479904
-54.063858
-98.651756
-58.712547
-117.775360
-60.578747
-84.057884
-57.072536
-57.316998
-152.760849
-85.180908
-39.265186
-48.031368
-62.253429
-65.638824
-101.836266
-60.285946
-42.440845
-9.294725
-32.176552
-133.697540
-70.357567
-127.382492
-136.175049
-60.739632
-133.250534
-68.949112
-65.145065
-68.648300
-61.361378
-166.866455
-77.207085
-131.349442
-47.712986
-67.225235
-48.520733
-88.934830
-120.487579
-65.210800
-163.104706
-125.277153
-52.173988
-101.094795
-58.958088
-55.638248
-68.580032
-78.497955
-73.761246
-68.100716
-73.100784
-68.300774
-94.165085
-95.807922
-64.604652
-48.495110
-64.125755
-68.733032
-79.246750
-70.388603
-164.647476
-49.939354
-67.926430
-95.531754
-44.088715
-46.905125
-76.336418
-61.102863
-62.360313
-64.876060
-54.996147
-166.006653
-62.146767
-56.303665
-77.420181
-140.177689
-55.423519
-50.278687
-35.243828
-52.493107
-35.976368
-55.703205
-77.542267
-138.735855
-67.985252
-140.632904
-102.473953
-96.604874
-100.683350
-86.983582
-58.678925
-104.538902
-55.028671
-71.031654
-59.243679
-69.340691
-157.786438
-70.754623
-122.121330
-151.954010
-101.647003
-63.401844
-70.259140
-72.405174
-151.462723
-129.749741
-77.240387
-113.087845
-69.152893
-136.430405
-118.535194
-107.578796
-66.205063
-143.442596
-74.403442
-53.725368
-166.312836
-59.017345
-81.055527
-66.798027
-56.349148
-66.939392
-68.702637
-157.380753
-68.396866
-147.935699
-57.312183
-75.782211
-141.930832
-56.304279
-39.504906
-154.316650
-63.118465
-50.517445
-58.652390
-87.915688
-118.991234
-59.492931
-60.782555
-76.796486
-65.179611
-68.132797
-90.141533
-129.115662
-69.427948
-67.743942
-98.738495
-72.952087
-54.918526
-113.344810
-56.745129
-93.444061
-151.533264
-111.843964
-139.838547
-67.770256
-79.932129
-95.851669
-47.137890
-73.129707
-54.789078
-159.470169
-58.018848
-73.157593
-80.681244
-146.370529
-56.999847
-59.460564
71.968422
-85.223770
-73.898125
-82.626144
-66.048325
-118.961700
-125.568443
-102.030121
-88.922173
-105.374596
-55.867481
-88.634743
-80.443237
-35.595581
-141.399689
-56.256474
-72.736565
-70.934799
-85.155472
-150.296768
-144.687393
-60.563114
-55.332386
-80.283844
-69.187874
-61.163460
-101.840828
-25.772831
-150.912079
-69.344681
-81.710037
-112.109512
-69.392082
-68.687820
-83.029175
-64.083046
-120.474640
-157.191376
-100.953392
-146.059738
-47.092804
-70.087517
-89.070152
-82.350761
-52.992588
-73.592049
-68.819931
-79.897621
-102.220184
-73.987793
-77.081802
-64.172012
-91.907158
-59.838951
-56.684555
-55.012104
-48.553711
-70.868149
-163.671387
-116.781410
-118.449379
-150.686127
-61.080902
-83.347588
-59.317928
-73.190239
171.985458
-82.748016
-158.081146
-45.164742
-49.660255
-138.413605
-51.434586
-99.684967
-50.954563
-100.036110
-66.690086
-137.797363
-24.266113
-75.991318
-48.956974
-76.039810
-107.031174
-91.202492
-66.243950
-154.561081
-105.511200
-142.782120
-125.494080
-149.375916
-151.303955
-68.321404
-125.549278
-45.196487
-69.596703
-66.820694
-122.665794
-70.944572
-53.545750
-60.197174
-75.462105
-53.814598
-61.433041
-61.489697
-107.161766
-73.718643
-58.277023
-131.637863
-110.026733
-77.706306
-79.170280
-77.186218
-157.297806
-50.737118
-147.684753
-75.121529
-95.670746
-60.940071
-159.351440
-79.581650
-78.720451
-81.262932
-65.472633
-97.736549
-152.270538
-99.855545
-80.194618
-19.060320
-140.744476
-79.720055
-72.262695
-63.065571
-72.736900
-65.734627
-155.793350
-120.374687
-56.680107
-53.064220
-147.195923
-81.311691
76.339958
63.908562
68.493141
67.831993
-127.610710
-61.726822
-144.790619
-87.165520
-48.988621
-49.462208
-70.387787
-53.333736
-82.238632
-156.877060
-65.253838
-62.160648
-57.402805
-118.412125
-100.455338
-67.727859
-55.636799
-148.685638
-121.802864
-116.442299
-100.910690
-99.696190
-113.588623
-129.934418
-100.623711
-55.286427
-91.838890
-49.311451
-149.445770
-58.260822
-108.593559
-115.216202
-113.197937
-57.501228
-55.357193
-40.288536
-69.749573
-80.995445
-66.994743
-106.561768
-67.014328
-151.750885
-67.397064
-72.826897
-139.590256
-66.846825
-110.608612
-61.272831
-55.990788
-68.074577
-57.624165
-57.076683
-56.483463
-66.221916
-135.288986
-55.131142
-74.862076
-101.925415
-77.467239
-59.157890
-72.595711
-78.685638
-69.848145
-149.766968
-99.247360
-62.771107
-59.974480
-58.817200
-48.187302
-75.234650
-118.972969
-131.630859
-83.879616
77.818901
45.508213
56.707008
36.055511
-149.358139
-142.610382
-43.327217
-59.111317
-135.595154
-71.701973
-90.376671
-57.465424
-19.215034
-62.985134
-60.699574
-61.312103
-47.315353
-62.532879
-60.314926
-67.705170
-62.708347
-61.397503
-81.421120
-62.792461
-59.178585
-54.523464
-63.475033
-66.809608
-73.583206
-116.957886
-153.470032
-56.664276
-55.727036
-46.188309
-65.353661
-67.748810
-57.714748
-63.754593
-60.282303
-60.806427
-67.123779
-69.181190
-150.921906
-71.907692
-124.723137
-48.093178
-156.647141
-51.239380
-57.696789
-61.687622
-51.016026
-91.695839
-153.031906
-55.818001
-65.534027
-74.673851
-63.175285
-135.971680
-50.034164
-143.490753
-156.976532
-48.834843
-51.661842
-83.933914
-142.323074
-90.416550
-68.013329
-78.369186
-112.421410
-68.327606
-69.272873
-60.915668
-40.219765
-73.289848
-170.913345
-54.897854
-57.583313
-73.349472
-83.737366
-87.597763
-46.042652
-65.995415
-80.601974
82.166260
73.065552
86.164131
-63.721626
-153.734711
-38.136509
-98.247780
-50.490917
-69.627602
-77.407692
-52.161896
-94.437187
-96.070091
-103.009521
-145.699753
-54.270512
-119.042488
-61.120930
-144.590134
-56.733250
-96.450409
-75.002731
-70.160896
-145.870163
-84.691490
-79.373421
-37.242435
-107.232285
-66.558800
-57.708244
-119.169640
-147.962082
-58.342449
-155.596420
-65.561165
-62.958256
-63.309593
-66.979935
-94.112595
-84.219177
-52.607594
-59.732147
-84.397926
-151.580856
-78.051979
-156.558289
-37.913933
-150.770233
-145.020035
-64.929138
-132.881531
-161.694946
-44.327995
-63.012291
-34.772865
-74.775894
-54.226124
-63.936802
-117.148857
-58.618202
-141.734985
-52.141121
-77.590088
-61.943134
-70.154617
-90.933167
-65.177620
-103.117302
-55.854160
-61.988689
-69.725670
-119.706490
-90.124664
-53.802937
82.384552
-75.815224
-64.094193
-64.453362
-86.992760
-104.711792
-86.202286
-67.352081
67.959740
54.394638
59.891945
87.790398
49.687656
-61.401634
-136.331802
-67.407585
-45.124443
-50.467300
-64.326469
-33.129623
-157.807602
-39.915146
-107.299332
-77.466125
-53.764671
-62.826576
-99.785629
-39.674263
-53.512089
-49.858669
-95.269318
-57.937126
-62.524040
-122.897743
-145.618698
-89.859093
-111.502411
-137.363693
-81.703209
-74.009186
-73.116867
-133.062805
-152.364410
-94.303185
-149.753494
-77.345627
-60.291142
-78.733978
-123.937981
-70.566727
-54.167122
-119.055313
-81.624771
-136.613174
-61.960270
-77.840340
-70.065887
-89.066895
-44.885147
-119.587929
-82.747879
-55.070198
-154.787567
-77.889206
-73.946037
-78.284874
-54.403576
-112.410431
-97.204910
-101.237038
-65.040199
-68.086037
-26.208958
-63.075577
-49.999340
-48.398422
-87.225418
-68.284561
-66.673569
-97.559425
-45.470066
-98.172943
-77.774727
-67.688484
-63.017391
-61.862141
-68.378273
-116.059509
-124.080566
-74.492577
-61.890034
-88.237045
-90.705917
-94.571510
-55.354355
-82.474533
-151.769470
-116.249100
-98.977989
-52.778316
-148.283463
-51.873104
-158.321335
-63.387432
-63.564545
-80.848320
-74.235008
-81.959953
-92.625702
-61.592949
-95.970345
-63.730759
-79.643700
-75.403000
-149.656006
-31.972807
-104.680534
-56.104626
-157.231400
-69.753494
-81.677513
-131.532135
-73.030212
-64.346809
-61.773766
-75.422691
-68.268990
-45.740021
-47.028648
-65.850296
-38.821182
-50.800655
-63.875107
-106.933411
-132.420944
-81.059425
-69.147438
-60.463135
-71.681534
-72.781273
-66.087608
-82.008461
-70.198906
-92.769188
-123.841965
-62.121571
-72.561836
-153.356171
-56.372459
-62.762032
-120.312820
-109.689461
-61.246834
-116.687820
-74.963997
-87.874207
-97.225685
-114.236099
-155.448502
-94.107292
-125.222343
-71.709969
-179.687195
-58.036163
-94.701607
-135.014908
-54.942974
-90.964783
-64.892258
-60.376247
-130.523331
-56.677616
-55.785194
-126.378685
-62.148064
-69.752213
-34.617485
-121.546463
-66.374992
-147.571396
-115.488518
-85.582321
-155.681305
-85.945389
-123.773773
-118.881088
-52.321602
-93.718750
-57.762573
-126.868240
-85.084724
-44.745754
-82.772644
-19.302885
-63.778282
-122.589432
-57.756424
-138.949265
-95.370834
-64.130280
-79.063286
-159.809387
-142.312592
-56.460335
-66.908073
-152.241211
-78.580002
-59.324699
-58.394848
-96.882286
-57.317768
-61.686138
-153.402054
-60.464493
-59.863041
-64.944496
-63.741932
-61.407578
-112.453812
-67.089355
-72.092293
-141.729553
-145.777115
-64.459023
-105.887589
-97.430222
-145.443207
-58.993374
-89.990967
-58.176865
-52.866154
-147.867279
-100.589897
-62.455368
-79.485786
-102.754288
-49.527744
-69.042999
-107.383087
-72.485382
-48.002613
-80.810394
-99.426941
-115.601898
-93.377937
-53.444366
-56.774982
-74.060493
-55.975201
-162.543777
-82.288696
-64.879128
-161.908325
-129.355499
-51.139236
-53.791897
-131.667572
-76.999687
-128.800339
-60.016567
-163.332596
-60.028160
-62.798615
-86.008766
-83.531487
-42.902245
-116.036469
-83.941925
-120.007950
-75.432785
-95.162994
-64.195198
-69.049545
-46.470127
-133.145630
-58.345699
-72.670296
-130.675644
-65.363251
-66.226494
-86.649529
-137.894684
-57.221428
-89.830757
-72.758125
-144.350128
-58.759048
-108.937469
-172.686020
-92.257317
-95.612976
-79.663963
-146.961884
-76.096474
-61.056931
-158.416809
-58.163368
-115.596123
-55.922928
-94.936844
-116.120369
-64.627808
-150.321228
-42.261703
-57.583061
-60.379429
-143.722610
-30.989229
-71.140709
-48.525845
-63.445473
-147.173111
-51.321857
-67.654083
-67.418335
-160.889420
-66.939713
-115.144730
-63.477837
-50.802361
-86.779823
-87.189301
-57.530933
-158.461716
-87.076874
-154.257645
-61.227150
-121.686455
-84.417480
-121.103836
-95.429939
-83.797104
-110.483795
-97.268021
-98.416794
-109.684906
-80.028328
-41.693241
-58.897141
-40.487263
-43.011749
-71.817131
-112.247833
-119.136841
-56.554100
-77.170197
-66.916924
-151.482330
-155.073761
-72.222595
-59.280590
-89.606827
-75.243248
-55.623837
-30.480572
-57.676743
-54.184093
-73.275635
-42.457371
-78.728912
-66.641525
-69.981743
-36.932453
-149.982208
-56.183563
-101.757973
-94.741051
-67.363258
-168.448334
-61.793770
-65.791763
-100.715195
-107.691246
-56.947048
-93.593430
-136.138718
-144.223755
-123.237534
-104.451233
-147.348145
-71.767044
-97.822990
-114.658287
-85.421394
-147.591782
-58.305443
-61.665199
-56.588791
-89.037689
-72.912148
-160.391083
-69.210770
-57.128475
-62.774792
-143.189499
-69.790009
-24.224207
-102.089134
-87.053574
-68.405342
-117.011940
-89.051994
-149.438705
-91.915138
-91.816292
-101.183441
-75.002632
-92.913147
-55.494900
-144.540848
-79.880058
-54.898483
-147.290665
-56.669735
-154.245560
-79.653702
-61.348709
-48.555759
-35.845837
-75.516167
-131.760544
-84.482109
-50.070736
-55.257610
-87.644592
-59.096363
-125.303513
-47.143570
-155.248550
-54.071991
-60.625057
-43.844788
-117.112305
-43.380302
-59.406387
-57.970154
-60.852688
-71.968933
-142.432114
-101.090553
-152.551071
-82.686417
-66.529976
-64.972092
-62.913376
-109.782181
-74.206009
-101.400528
-159.042648
-68.059799
-125.106529
-82.680283
-60.831970
-77.923637
-135.886002
-55.808914
-56.179333
-52.020626
-70.865440
-60.010681
-37.908165
-128.432053
-65.985443
-44.275703
-153.653519
-92.212692
-73.572250
-59.637287
-116.354263
-153.235641
-59.516003
-145.173233
-154.199005
-83.774231
-59.581097
-61.330296
-81.176559
-60.193115
-102.816788
-109.848503
-85.108376
-65.679939
-100.456924
-73.295654
-61.025604
-57.689823
-66.411186
-74.721992
-67.316650
-37.267738
-136.178589
-75.538002
-91.839851
-59.980484
-169.026001
-120.973953
-106.564728
-58.280750
-94.978798
-77.496094
-124.672379
-58.239304
-83.014915
-54.920254
-66.014313
-82.961876
-69.927116
-101.554848
-112.025940
-126.783165
-55.481228
-55.673820
-60.518559
-75.132935
-104.488823
-89.838737
-58.132462
-119.854759
-161.422363
54.132362
74.260872
60.265316
56.734112
73.935814
72.084076
74.565445
85.610786
85.176346
70.968048
-130.050812
-114.043495
-74.769539
-72.608727
-146.761337
-57.879211
-126.933731
-57.700016
-134.189529
-95.393028
-64.960159
-84.976433
-81.681564
-54.078644
-61.950699
-98.271820
-106.531563
-65.288101
-103.727753
-55.687202
-58.167000
-58.697449
-40.102959
-84.637321
-89.596794
-68.899628
-61.254574
-81.798370
-89.746094
-91.069305
-59.749748
-83.028099
-73.593849
-70.090126
-106.074089
-77.286171
-59.845821
-153.183228
-68.885170
-50.387619
-84.424591
-58.568062
-65.011566
-82.202301
-63.791168
-56.177242
-173.070938
-125.022812
-86.585381
-99.889297
-95.978233
-60.660923
-123.021286
-51.861809
-59.271347
-61.284554
-65.562508
-113.531898
-156.681885
-115.562927
-132.513519
-104.287895
-66.080048
-95.527222
-88.488762
-155.527176
-58.987793
-79.845032
-54.708126
-89.587959
-75.610123
-85.509811
-137.505081
-74.066719
-57.060215
-73.313179
-117.411507
-89.577988
-86.729309
-69.237518
-92.188202
-70.769646
-90.256615
-95.656532
-119.417084
-56.040890
-54.957886
-93.670898
-57.437584
-57.927608
-121.833687
-70.329826
-101.890732
-95.339638
172.666626
-63.749157
-85.210564
-61.885540
-62.168652
-52.690983
-81.635918
-54.403221
-148.255920
-48.306274
-80.738167
-56.721630
-63.267036
-156.927582
-98.483818
-60.087437
-53.381065
-106.415131
-64.243645
-68.982445
-75.338280
-132.276550
-114.975830
-152.032349
-71.958900
-92.567284
-40.312897
-86.584717
-49.581211
-93.319496
-49.497185
-70.275169
-59.776432
-79.413597
-69.202187
-53.183212
-72.391518
-91.182877
-132.337448
-63.690166
-120.123268
-76.028351
-147.868942
-86.890610
-63.288120
-102.055702
-67.637314
70.708221
67.546715
57.909538
69.253654
79.206329
-150.607162
-74.454414
-65.331757
-152.389847
-66.276924
-63.316479
-135.039993
-54.575066
-159.559875
-76.702431
-56.045925
-135.385742
-96.586243
-64.704071
-38.947441
-56.643524
-76.890396
-57.460629
-65.407608
-33.332638
-94.891785
-63.317898
-127.725853
-102.579979
-146.962601
-52.774914
-107.438286
-55.900089
-58.070847
-41.144222
-164.837158
-53.716309
-84.501961
-155.408768
-178.971664
-82.971771
-62.772823
-112.650337
-65.320282
-81.439056
-47.514271
-35.821896
-54.794838
-126.335159
-144.911942
-111.432755
-67.881355
-149.348007
-57.167519
-123.664597
-62.696953
-89.211441
-58.722363
-69.367096
-101.096626
-110.738380
-119.044533
-110.590240
-81.306396
-166.638474
-123.224213
-129.041733
-92.405472
-76.800148
-74.106186
-59.597107
-60.172249
-87.610832
-75.754997
-70.173149
-60.147190
-52.902565
-131.286774
-91.492119
-56.934685
-63.171310
-54.494774
-75.931305
-65.045792
-50.925667
-83.577110
-78.413528
-58.800667
-71.163795
-59.851700
-57.602310
-150.747543
-55.534054
-112.543404
-54.325550
-76.283089
-61.640167
-146.312408
-69.258881
-83.734329
-84.297157
-63.662491
-72.984428
-77.211273
80.570488
52.924660
86.179207
67.964371
48.095894
56.767044
62.290379
51.964455
58.148647
28.141611
63.817001
45.681866
61.415287
-58.610477
-108.574211
-59.141354
-84.544952
-65.786674
-71.023643
-116.372604
-147.629471
-67.157013
-89.993378
-62.034096
-80.285355
-69.122429
-101.394470
-56.150574
-60.247921
-98.421211
-95.474075
-56.124413
-144.583496
-100.361412
-76.340431
-64.818230
-61.550541
-52.280460
-64.661858
-74.122452
-64.800728
-111.575455
-55.437351
-60.217514
-51.109406
-61.234043
-104.798958
-157.971344
-109.444679
-57.748268
-75.897949
-30.326242
-60.646305
-67.632401
-58.360973
-68.683044
-56.792454
-59.898289
-55.563343
-69.407166
-75.170029
-96.492218
-80.807243
-71.777740
-69.940300
-62.232574
-131.344559
-107.235878
-58.161747
-116.212845
-77.842461
-64.551102
-94.238174
-65.315910
-73.821304
-70.279961
-62.969997
-78.157753
-134.182602
-60.389175
-63.013302
-76.778496
-137.301193
-57.126438
-55.403355
-100.523003
-159.409760
-145.447754
-44.138786
-55.798676
-42.814201
-55.733894
-67.517929
-59.097431
-66.406700
-117.770912
-66.152023
-44.197079
-73.442619
-144.103592
-70.026062
-128.192520
-89.962547
-81.245338
-65.073174
-73.323029
-121.465157
-148.373520
-61.786488
-65.428329
-160.915115
-81.863976
-49.748844
-65.314590
-57.635120
-130.890030
-150.160629
-74.925980
-146.474442
-54.659176
-156.603149
-73.815834
-64.548500
-97.460152
-56.441231
-42.303207
-121.871849
-150.825562
-86.330078
-82.133026
-62.221844
-62.525562
-48.912231
-50.862976
-81.027786
-77.064880
-77.784317
-80.056442
-48.889240
-68.987091
-66.536781
-152.671143
-64.971092
-154.455246
-148.187851
-55.024746
-68.311188
-96.121681
-82.526779
-53.378574
-67.168861
-44.634563
-66.302353
-99.707489
-129.145874
-102.546394
-56.951797
-119.128464
-64.907921
-91.015976
-123.795639
-97.060188
-48.518372
-85.993889
-66.508522
-73.107750
-122.639961
-161.811447
-132.701782
-59.853489
-94.230461
-106.289482
-80.470398
-111.149178
-101.438545
-108.111687
-116.137444
-155.779816
-147.954330
-67.475563
-75.778114
-49.812485
-49.975849
-57.319000
-71.119453
-67.550629
-104.843201
-79.778503
-116.421127
-94.319885
-77.161079
-64.329460
-67.869576
-55.379623
-59.020187
-99.146355
-152.484085
-104.771156
-133.059891
-150.849304
-75.024300
-77.884224
-71.145966
175.383728
-53.402332
-69.441788
-56.830887
-66.534210
-61.214378
-158.592484
-80.744194
-62.380783
-58.677803
-63.426525
-90.018402
-76.540939
-44.402721
-104.474236
-61.661362
-154.112762
-94.496597
-111.230667
-102.040565
-65.488152
-77.214134
-73.244270
-57.880386
-63.179409
-116.364769
-49.805882
-90.388924
-117.122902
-128.554993
-63.191044
-65.848793
-87.759232
-168.544067
-79.559296
-89.496902
-66.851433
-103.492607
-56.868015
-65.486664
-97.068802
-126.311600
-101.529457
-74.578102
-66.845108
-154.810547
-75.605644
-146.979980
-82.089005
-100.749763
-65.026428
-77.991585
-60.753056
-118.923119
-150.350800
-51.801437
-53.349869
-77.199669
-129.759689
-109.955986
-143.343903
-79.869942
-57.300148
-134.691544
-82.058121
-49.482094
-68.391754
-74.050804
-151.445602
-99.794464
-96.246185
-69.452538
-92.113960
-73.387482
-58.702698
-59.670044
-140.831116
-77.878616
-46.812054
-120.402298
-58.475323
-58.028370
-48.173687
-142.827026
-77.514908
-156.552750
-33.425846
-58.775238
-51.904007
-36.927856
-107.838303
-60.938835
-69.857704
-66.507759
-66.913765
-75.128471
-75.087990
-150.636292
-141.178604
-68.602173
-158.100494
-107.499969
-115.157394
-65.820427
-62.468208
-80.568336
-91.673500
-123.793457
-71.228210
-97.383232
-148.286972
-142.428513
-64.706436
-148.421982
-54.736496
-73.540710
-36.316048
-62.233593
-72.935150
-104.976242
-49.632427
-67.432297
-109.840157
-52.316410
-127.364731
-120.046768
-74.756493
-92.092850
-93.313797
-163.353027
-71.361397
-73.352112
-146.951736
-48.512871
-46.050026
-113.754868
-59.464252
-134.353958
-44.189034
-76.382339
-71.256546
-64.313820
-78.824982
-75.846779
-109.982132
-103.388908
-95.421326
-127.275215
-86.741745
-66.639336
-104.618828
-63.719849
-53.171989
-61.119720
-58.792099
-27.357464
-86.965553
-163.157089
-76.637520
-141.436661
-84.068016
-53.146023
-67.493675
-145.851379
-126.709183
-116.963226
-141.278854
-54.357853
-61.832947
-82.986244
-59.214745
-63.307537
-73.982918
-61.250755
-136.784378
-78.124733
-62.070736
-158.018204
-55.560173
-77.361534
-103.119110
-73.195038
-76.507812
-54.272614
-111.542259
-77.573433
-61.157604
-144.857620
-68.301056
-121.261398
-77.987251
-117.553421
-137.357285
-88.827286
-56.834305
-70.497406
-29.979282
-58.750408
-84.275421
-78.520798
-80.718811
-116.182770
-85.147461
-56.161377
-131.216507
-67.627945
-35.458439
-65.400162
-92.995148
-81.336166
-101.423035
-108.574799
-66.855240
-135.018509
-89.797523
-112.102783
-103.349060
-93.720993
-78.457771
-103.809486
-65.988884
-59.870670
-64.293144
-64.683708
-38.089092
-66.980347
-77.416122
-56.152946
-46.612850
-60.014603
-66.905586
-64.357826
-85.721619
-59.000385
-56.260792
-84.526894
-154.881470
-68.819733
-144.315613
-60.941238
-56.555603
-56.492500
-65.372658
-63.214710
-98.249557
-57.930725
-54.559410
-46.706642
-79.402779
-59.595226
-137.784286
-53.003368
-56.577545
-141.869476
-68.947754
-65.589256
-62.029720
-72.730026
-75.634636
-93.299416
-119.378777
-157.321304
-160.373413
-102.628365
-71.311798
-135.464859
-54.870232
-144.621338
-154.397675
-157.429443
-100.820274
-40.305557
-53.599480
-67.217163
-164.503250
-152.327438
-62.041241
-62.428719
-77.278481
-61.562088
-90.549774
-68.921181
-107.032677
-90.532646
-115.721291
-85.933266
-76.140266
-65.816078
-81.780289
-146.983902
-71.928963
-109.593208
-76.662766
-54.593494
-62.350636
-63.923069
-96.039696
-95.821999
-87.705765
-78.369370
-92.123665
-66.912766
-86.962486
-71.166031
-115.444901
-71.619911
-82.018654
-123.327911
-74.529930
-108.922035
-116.781189
-116.266754
-45.623177
-82.997330
-85.734200
-112.147324
-67.696579
-78.169678
-153.232712
-55.586372
-73.405708
-62.740524
-60.098064
-61.794537
-43.276119
-130.011520
-78.663780
-73.026321
-57.633038
-58.243450
-58.194225
-62.754948
-47.581799
-70.768181
-71.522278
-51.247070
-127.898018
-86.659630
-121.318619
-99.727928
-81.318169
-80.716621
-100.741951
-138.778427
-80.146912
-85.884125
-93.842194
-48.500069
-57.367363
-161.818268
-69.627296
-164.170578
-127.247826
-109.816696
-78.856483
-75.212456
-79.421440
-70.250999
-78.020042
-142.249466
-74.844032
-66.761749
-62.449631
-70.787384
-105.230949
174.595642
-87.260216
-165.915451
-74.722343
-63.144424
-62.938019
-62.231373
-73.289391
-116.541534
-60.618526
-63.436779
-61.517769
-45.270554
-57.851841
-58.679962
-56.182858
-77.268982
-92.619476
-135.889038
-70.059685
-86.138428
-104.291054
-60.928883
-68.065056
-103.435944
-111.414268
-105.929512
-69.012619
-61.127586
-66.788757
-64.496033
-113.922783
-159.924652
-153.552734
-131.090637
-46.258186
-49.872597
-34.905193
-62.597080
-138.825241
-47.565140
-53.593266
-82.073257
-57.071861
-52.898399
-85.598587
-145.333603
-69.415451
-33.508129
-63.648495
-37.932186
-147.970276
-88.994576
-58.247223
-67.076485
-75.520554
-125.450325
-79.747078
-154.280640
-119.470551
-152.259827
-61.604805
-58.116718
-51.172688
-74.199272
-83.872101
-55.624332
-55.483971
-74.972054
-64.061577
-118.203934
-92.973907
-159.678604
-154.054077
-144.083725
-115.915649
-119.247559
-123.225784
-104.925392
-94.089577
-93.497307
-60.116760
-63.254112
-76.106026
-75.290283
-61.009220
-67.717125
-51.588081
-60.352970
-64.228622
-77.404922
-154.342285
-132.374100
-64.742828
-37.963703
-82.523308
-61.524586
-121.011246
-37.204445
-90.137199
-65.623833
-73.229858
-75.119858
-55.518356
-62.272190
-122.606888
-77.830353
-49.138302
-66.658653
-51.807358
-101.505127
-71.982475
-82.216293
-65.865280
-78.964729
-119.342903
-148.670502
-57.580479
-45.720989
-86.005753
-95.175827
-73.531487
-105.408638
-69.759575
-59.889580
-57.336246
-96.686981
-31.934526
-111.091087
-58.780323
-79.903152
-68.532951
-61.589336
-61.141338
-89.442635
-66.171318
-48.794193
-89.454269
-77.595207
-71.796265
-87.944893
-85.355057
-74.669502
-73.884941
-59.923023
-91.216087
-157.078232
-156.168716
-80.106911
-162.178192
-90.869301
-111.055847
-76.489174
-53.615658
-143.660217
-64.226776
-150.210556
-21.993240
-81.409302
-71.998711
-59.378887
-82.796692
-114.261147
-61.496235
-65.483780
-97.638741
-129.585754
-156.319839
-130.488953
-127.097031
-102.708534
-106.409111
-82.422615
-117.598679
-91.943764
-55.522072
-55.475418
-107.800705
-114.976746
-143.319595
-63.240849
-49.758221
-105.847450
-67.464912
-59.822510
-152.519501
-126.059959
-59.481770
-75.537476
-113.233818
-92.993698
-61.380447
-147.521088
-47.286190
-95.674469
-104.810081
-71.941437
-67.354263
-47.267334
-77.888992
-102.246178
-77.238533
-68.655998
-149.651642
-127.684929
-63.488346
-137.286514
-142.732803
-72.402336
-151.950821
-90.526321
-64.346443
-128.279572
-65.644424
-63.874340
-102.223389
-66.831650
-60.726048
-62.463444
-116.539879
-121.987938
-60.026649
-70.955994
-64.686836
-65.250877
-54.795864
-127.848595
-128.076660
-62.216450
-70.133278
-139.152405
-122.905479
-73.689896
-67.230324
-62.307564
-140.242432
-170.188965
80.324089
105.640373
-57.012913
-78.056870
-51.783859
-52.323963
-53.943062
-101.355995
-75.830574
-87.821327
-44.866459
-69.752281
-74.920982
-65.898499
-145.949463
-91.370338
-44.631588
-62.814316
-39.819530
-115.727806
-164.582977
-162.310150
-154.067322
-70.821609
-60.969284
-99.219063
-60.779118
-37.267330
-83.515137
-50.122158
-67.392296
-75.716743
-61.591957
-147.067810
-57.541416
-46.070625
-115.909508
-36.286442
-105.756134
-59.203686
-65.904106
-69.607101
-54.341763
-80.615936
-102.603905
-67.508156
-90.311584
-75.491013
-141.967712
-61.785896
-66.619873
-117.266968
-54.968826
-91.407394
-49.958721
-52.520981
-90.590485
-68.863174
-86.257690
-75.511757
-104.395706
-142.455811
-63.498093
-52.628922
-71.880844
-132.422745
-155.248322
-61.941929
-61.400909
-150.053558
-59.642097
-62.046658
-104.927147
-60.792370
-89.724197
-70.928589
-151.283401
-69.104301
-69.518341
-60.934681
-88.096550
-106.629585
-110.795372
-62.862099
-88.375313
-96.016777
-97.096161
-115.155067
-126.931190
-50.620312
-65.779495
-168.660950
-53.753372
-75.885178
-79.407684
-63.331425
-76.938004
-51.832489
-140.895126
-79.510841
-54.819149
-161.739685
-98.334068
-162.912796
-104.606270
-76.918823
-141.736740
-98.104546
-63.287724
-100.808395
-83.063049
-84.418755
-56.847687
-64.722092
-81.744492
-61.576603
-71.654594
-147.045670
-58.692059
-114.926590
-84.877296
-61.906197
-50.759281
-63.975857
-58.680073
-106.943192
-74.121826
-88.676430
-72.251175
-74.809692
-59.839344
-65.688263
-70.179749
-64.429939
-54.462315
-49.996384
-63.098930
-96.319046
-81.116692
-63.331573
-97.912224
-52.358135
-76.894333
-86.129158
-63.667141
-37.056652
-71.879021
-74.806053
-69.672989
-150.818909
-64.232231
-151.722641
-67.629593
-164.740295
-59.880928
-61.750549
-94.279396
-50.147621
-150.793137
-152.990417
-54.503212
-140.771255
-57.581448
-60.078033
-32.958637
-118.857140
-62.991081
-58.246403
-96.723213
-123.963860
-35.615990
-63.677494
36.113525
72.514664
53.175220
48.553062
73.155334
62.464466
38.843102
66.965408
-65.817764
-129.467758
-142.171616
-65.212990
92.541191
45.717709
19.420288
93.599182
87.802841
-56.998405
-27.708263
-56.736683
-57.691715
-94.669769
-101.038239
-62.495106
-146.112335
-86.291817
-49.717995
-34.193069
-90.934044
-64.179939
-67.318924
-67.050163
-61.304981
-148.730667
-138.976486
-60.938038
-34.325451
-81.260590
-62.613953
-101.759247
-125.754433
-36.497295
-47.229622
-70.324478
-124.410698
-115.835426
-97.321968
-113.947701
-101.558945
-65.512833
-81.510170
-94.660660
-114.594521
-98.063919
-69.108818
-38.012764
-26.405596
-149.704178
-73.183701
-111.459045
-100.628128
-65.695763
-97.508308
-138.507126
-99.161728
-149.508850
-72.031570
-63.385967
-113.536331
-66.478714
-59.192371
-120.302681
-73.318153
-95.472977
-103.486534
-100.381996
-142.283325
-125.464188
-95.348419
-71.677719
-105.598595
-97.575218
-102.875175
-91.790535
-125.605072
-173.059082
-83.151909
-64.491455
-157.266907
-66.713860
-55.918091
-125.884506
-89.485657
-63.422974
-59.728138
-35.498711
-64.220642
-63.353115
-96.131226
-64.264877
-165.091339
-123.631660
-154.970581
-66.871292
-131.651245
-81.971436
-67.578552
-61.991257
-57.101364
-91.006653
-50.921467
-29.073149
-99.563431
-62.240288
-92.376427
-116.828125
-108.707100
-75.160835
-89.417419
-46.659264
-94.950333
-96.148781
-66.023239
-142.600967
-159.966751
-60.725719
-57.155869
-92.039062
-58.110168
-50.044853
-38.555122
175.075577
-66.189171
-58.021431
-30.446352
-83.763039
-89.127045
-60.446529
-115.389511
-125.373222
-79.145546
-68.465691
-72.294983
-62.795689
-50.863792
-61.934296
-64.567062
-63.680389
-55.203121
-62.027267
-72.288422
-56.756374
-151.442230
-82.973854
-62.698605
-80.313637
-112.265083
-104.794090
-119.023346
-82.245316
-93.219200
-109.169006
-85.537773
-85.527077
-50.371101
-71.705574
-43.338436
-70.907021
-58.904327
-164.436981
-125.126221
-77.087296
-68.551712
-68.699005
-117.702850
-48.256874
-107.783043
-93.692474
-94.812912
-115.348007
-116.737587
-110.491394
-88.592873
-100.495651
-83.347427
-76.299507
-101.032738
-123.424026
-76.121780
-53.829792
-139.473770
-98.845726
-111.711304
-104.470047
-99.042458
-66.298538
-154.089249
-57.951767
-62.299137
-56.302399
-136.536102
-66.109497
-87.267830
-64.542786
-129.466888
-69.044296
-103.320244
-53.510670
-70.003410
-116.787048
-65.777542
-58.511093
-56.174747
-80.718361
-110.706757
-97.757828
-73.228699
-74.609612
-68.394249
-161.494888
-99.484695
-115.137886
-106.932602
-113.016602
-68.252350
-66.196480
-67.822517
-118.921783
-92.197403
-145.086700
-58.651909
-169.884186
-125.383850
-83.215607
-62.185413
-92.682358
-73.478065
-111.161034
-64.272896
-98.175484
-120.283096
-63.174938
-25.625618
-127.767395
-53.855862
-144.592834
-58.255089
-63.300941
-111.528244
-78.578369
-51.821911
-43.982292
-97.680351
-54.508579
-26.305096
-56.085785
-63.415344
-65.318871
-104.448135
173.605484
-86.865921
-92.337914
-145.988541
-93.249474
-54.734871
-128.091812
-83.184464
-55.380241
-113.809586
-152.890320
-81.699585
-106.968002
-75.276047
-113.451660
-47.219959
-149.679306
-146.754837
-74.699211
-26.884155
-71.533813
-60.229259
-78.769463
-78.013573
-137.489685
-47.732098
-74.578835
-65.894150
-90.363731
-61.985050
-112.211136
-163.427444
-137.764694
-30.804363
-97.626251
-111.429993
-58.855511
-33.082882
-63.631985
-106.836884
-53.078098
-52.083885
-77.345810
-69.216995
-54.828457
-66.491638
-69.004402
-47.100368
-123.796616
-69.900795
-160.989059
-32.459309
-60.656216
-65.370308
-84.171135
-154.213974
-63.079456
-63.801750
-67.874565
-88.468353
-87.689850
-73.857780
-61.505863
-136.273026
-71.099777
-68.089439
-64.940735
-92.611229
-57.689209
-156.435715
-90.905632
-58.922325
-87.907341
-94.333855
-85.868370
-106.126945
-71.977196
-67.778740
-151.589035
-60.904358
-84.335846
-65.691673
-62.974697
-62.272026
-113.927643
-57.554108
-134.949203
-85.276825
-146.329132
-55.834862
-60.250469
-143.472931
-72.697617
-56.173656
-127.720787
-56.900509
-65.682663
-49.703876
-60.877262
-139.356918
-160.601349
-76.400253
-134.600204
-53.425312
-101.242577
176.351959
-54.036236
-72.141090
-108.128326
-63.180443
-60.275406
-59.411625
-60.699642
-73.872253
-119.406342
-117.564667
-101.485947
-90.764153
-34.124680
-157.330673
-154.937637
-59.979099
-76.106255
-24.039595
-80.127304
-55.266628
67.446732
64.393440
57.313980
88.860199
84.270790
66.064941
73.552788
72.580513
88.065536
-52.681290
-61.029049
-51.653469
-142.739182
-86.096458
-61.135899
-57.126949
-152.793716
-62.803040
-59.976337
-133.429871
-69.272514
-62.056309
-155.450241
-143.051453
-70.556824
-65.063499
-74.929344
-39.253201
-133.221466
-80.321609
-143.297195
-106.668793
-68.967926
-140.538422
-60.122169
-145.208237
-36.777809
-44.588978
-63.589561
-163.641510
-65.212502
-64.360138
-90.489120
-68.294456
-131.961075
-63.080688
-132.353928
-86.896652
179.446442
-80.747734
-80.197762
-62.018326
-65.039238
-114.301697
-51.104366
-95.052284
-87.770119
-57.494740
-71.358025
-83.865021
-98.081993
-68.223785
-99.115204
-86.745392
-66.496803
-35.308258
-70.718613
-115.131195
-40.919590
-58.342190
-72.889282
-89.198990
-73.446220
-74.794006
-57.442516
-108.912254
-60.606678
-159.946213
-115.383965
-74.469681
-78.529495
-90.568573
-79.432159
-59.832325
-55.716751
-61.306656
-121.250328
-56.816811
-61.986526
-98.558708
-55.613651
-47.628658
-47.334442
-55.700039
-84.832047
-46.780186
-58.688103
-48.449310
-129.981995
-96.713181
-81.326645
-157.216690
-135.357346
-78.931099
-58.905746
-110.262115
-123.050262
-117.708443
-124.863991
-76.941582
-41.780037
171.804611
-60.062660
-76.495171
-67.202705
-66.250618
-122.593529
-75.170967
-104.057121
-83.237564
-66.188042
-94.325401
-145.889633
-136.421021
-54.961155
-90.242470
-92.220848
-48.579098
-69.740486
-59.416473
-68.713943
-60.674389
-56.964054
-113.057167
-65.848648
-84.532127
-66.626114
-110.313606
-79.068466
-101.937805
-44.660816
-31.949703
-91.193733
-62.614922
-156.715134
-103.276619
-28.283957
-88.318619
-95.809074
-70.621056
-75.042587
-60.871025
-140.122391
-61.086258
-135.051224
-143.513092
-97.019745
-51.720512
-107.438721
-80.529968
-156.204132
-92.789001
-63.511616
-97.053444
-64.870155
-82.650398
-140.092072
-61.416634
-129.714615
-60.639263
-48.300968
-76.254189
-65.646034
-97.496819
-73.462440
-90.770615
-66.938797
-65.690109
-76.536377
-67.748825
-55.938396
-93.076721
-75.297928
-82.250015
-73.485390
-102.245491
-95.180641
-138.490585
-147.903641
-132.520142
-118.440445
-127.955597
-62.852478
-63.112988
-109.665878
-79.448975
-106.065041
-62.477924
-106.216423
-57.995911
-76.977562
46.725742
-91.625168
-72.572762
-73.031364
-48.370491
-23.666622
-75.327492
-59.355816
-136.568390
-56.764374
-67.160751
-64.081627
161.455017
-25.399532
-46.417599
-58.775517
-149.129669
-68.819969
-58.404808
-142.284882
-70.617889
-158.781189
-115.819321
-106.979065
-144.927765
-74.240524
-114.601784
-141.295792
-142.005493
-64.550926
-66.574509
-128.325897
-53.992195
-157.489517
-97.971939
-63.969929
-64.480362
-52.193787
-76.396072
-82.971558
-80.236267
-141.017822
-95.273399
-106.457375
-123.220253
-105.141182
-60.847282
-77.172867
-62.372547
-61.693516
-59.074448
-59.952229
-165.441238
-31.950924
-52.562027
-55.538898
-59.429192
-34.355896
-97.892517
-36.682743
-92.645065
-166.427383
-61.554924
-153.797867
-156.885345
-61.924221
-116.140602
-108.605865
-102.082680
-144.529358
-65.256058
-135.080139
-47.627518
-45.274475
-99.481850
-84.426498
-144.769836
-81.742928
-100.514618
-59.998215
-72.483505
-50.486248
-139.174301
-98.313980
-132.048340
-82.853867
-140.812271
-80.763824
-64.710915
-140.986053
-91.087814
-109.910645
-170.212997
-134.523087
-63.046398
-64.079163
-48.089951
-55.521358
-53.819790
-71.741798
-113.532196
-101.574646
-104.018250
-144.130676
-106.850990
-83.395309
-43.187981
-58.747166
-75.180496
-56.745338
-67.898125
-72.994835
-96.884743
-88.316925
170.961929
-60.566113
-150.518845
-64.579239
-85.825676
-108.230721
-99.716446
-131.212463
-44.182709
-126.366333
107.359634
49.892849
46.086090
46.129528
61.749126
74.156326
-109.939903
-82.225670
-54.221268
-58.525471
-137.655548
-43.074158
-19.506014
-97.776726
-61.182056
-52.156986
-74.189346
-55.867954
-134.392334
-89.251251
-99.963051
-64.474678
-61.266262
-65.673531
-112.534492
-139.001541
-97.387459
-53.011063
-101.011993
-72.209251
-166.072144
-161.372330
-82.362755
-111.791855
-99.130127
-65.857300
-74.704216
-62.478359
-70.911911
-64.829178
-53.821590
-139.204819
-68.943703
-47.315815
-58.006634
-103.118416
-55.534454
-101.229507
-73.227036
-66.944199
-47.660545
-148.106003
-72.399055
-115.877716
-157.928711
-43.751873
-83.479027
-147.277664
-52.594551
-73.859535
-75.296669
-56.752602
-66.881157
-63.692863
-156.441528
-64.336182
-46.422226
-64.310257
-54.528183
-81.909370
-87.494019
-79.869499
-72.792549
-90.193703
-158.232178
-55.834419
-108.555138
-127.279778
-96.793610
-63.458607
-72.596443
-62.592125
-165.328827
-41.128075
-63.003704
-153.207138
-96.133667
-116.545326
-65.639252
-141.145981
-132.596024
-127.107788
-72.347412
-55.321358
-59.175896
-91.082825
-70.184547
-36.188507
-68.828110
-60.710865
-81.560585
-62.442951
-130.594864
-156.957352
-49.464939
-70.352074
-48.456070
-143.173645
-73.402794
-123.314697
-137.314163
-60.790962
-81.218781
-126.910095
-56.027264
-152.407104
-90.987320
-90.438553
-56.511799
-74.291939
-70.588600
-63.173859
-67.375137
-74.817154
-85.360214
-97.901733
-112.337143
-93.078232
-144.836151
-86.966919
-102.559776
-66.665344
-98.528542
-102.901833
-73.959297
-62.133926
-92.768242
-144.626831
-90.013420
-94.909325
-58.135235
-60.381950
-79.637596
-68.408829
-86.522133
-83.646690
-85.580002
-78.380257
-140.844727
-59.180191
-130.452988
-61.118866
-65.251419
-57.833088
-58.164036
-107.814140
-66.294945
-62.130512
-60.407043
-73.260086
-147.656326
-148.251678
-85.408859
-118.031166
-108.057640
-81.782555
-80.309013
-107.951683
-83.360672
-123.503258
-64.847496
-123.132500
-155.820358
-127.876213
-132.441910
-66.656075
-55.272507
-112.685677
-68.144463
-45.459469
-51.157547
-68.235481
-49.628429
-53.856255
-87.295074
-105.423866
-75.082733
-87.839577
-75.214409
-111.661026
-66.366821
-60.258247
-80.235641
-156.424850
-145.813004
-141.680664
-80.878830
-131.027176
-70.832062
-100.831474
-58.756069
-85.436562
-60.503262
-77.833954
-65.429207
-53.889771
-86.345215
-59.558140
-65.140404
-59.677498
-149.320206
-154.565186
-152.884766
-57.868755
-156.267975
-57.145454
-63.610970
-65.620697
-52.232777
-135.779404
-125.985756
-137.887329
-56.220375
-152.921036
-147.021652
-75.053185
-146.468140
-74.005966
-71.385612
-64.672691
-89.530525
-60.005817
-72.328506
-91.512100
-112.103104
-50.663113
-101.914055
-90.119354
-55.672844
-46.879936
-52.399712
-87.220757
-134.909317
-79.409431
-50.665070
-64.779556
-46.063053
-52.641541
-138.193771
-61.272270
-69.899712
-62.780853
-58.562195
-124.989464
-69.295731
-161.115677
-113.565437
-65.728714
-82.958336
-58.160957
-142.293640
-141.748245
-70.769936
73.208229
49.197948
74.457947
-146.476852
-73.628952
-67.057877
-151.248138
-64.725685
-61.272068
-135.448013
-59.660942
-77.403618
-156.609818
-125.505196
-58.643181
-75.635803
-150.103256
-63.914818
-130.960190
-103.004356
-115.464859
-67.364128
-113.185219
-79.035080
-151.376099
-58.970840
-58.043045
-63.057793
-79.686592
-125.933517
-55.489502
-61.251659
-64.464104
-48.792175
-70.679680
-56.909393
-71.985260
-94.025703
-60.827133
-42.803490
-30.148870
-51.894184
-80.939056
-151.488174
-87.676476
-154.388626
-81.834663
-70.126251
-62.406464
-112.433693
-134.334976
-82.123474
-53.129665
-137.424759
-107.882614
-50.499882
-94.132469
-59.143795
-64.011566
-50.593670
-92.014435
-71.460220
-51.245621
-87.766724
-59.860840
-60.687866
-98.264748
-52.188416
-93.389496
-94.970451
-158.064240
-108.668106
-62.600342
-65.490891
-98.210434
-88.934319
-66.524574
-75.804184
-66.098251
-96.987030
-57.986908
-129.276657
-62.569954
-133.538208
-55.356945
-63.936031
-61.516506
-75.462112
-55.516479
-63.338493
-74.160934
-72.993591
-62.560467
-42.167751
-102.725830
-66.464813
-65.953911
-77.283791
-90.570541
-56.106956
-63.168953
-63.075142
-65.963020
-85.234856
-47.624630
-85.009804
-55.607662
-79.921768
-69.802658
-43.472961
-62.242336
-111.413284
-104.554268
-102.000626
-142.091202
-43.957153
-45.306362
-57.599537
-59.786957
-65.545563
-117.877403
-83.748787
-62.309963
-76.752541
-87.972107
-97.862129
-71.715370
-60.561153
-88.960007
-54.049850
-63.918968
-78.531937
-99.891678
-59.475945
-76.383514
-42.651234
-60.767696
-78.770897
-60.275188
-68.957146
-51.252712
-58.959557
-72.291138
-62.358429
-74.086197
-58.849892
-73.902489
-113.721672
-55.452263
-118.770180
-99.111397
-58.957077
-67.205223
-83.118195
-39.346722
-56.150684
-63.317673
-52.476955
-66.848587
-44.287407
-86.303558
-51.228676
-76.331169
-80.142242
-67.529312
-126.888451
-65.978447
-109.700584
-87.255966
-54.049816
-49.756454
-82.515099
-59.133785
-138.687225
-147.967239
-111.543350
-65.816711
-44.422344
-96.642319
-156.628098
-155.412186
-104.876083
-133.098267
-144.179535
-64.174164
-65.572327
-55.025040
-36.924786
-89.109718
-56.749271
-59.028057
-60.676140
-109.285538
-147.528458
-54.950253
-55.326996
-128.424332
-58.832226
-110.977806
-108.681793
-65.143417
-62.423042
-157.506805
-43.980556
-43.616268
-75.060753
-35.755440
-57.151825
-58.407368
-167.238220
-78.727058
-47.630142
-94.718842
-117.395294
-161.231201
-98.107368
-107.176804
-127.189293
-61.699501
-58.634895
-66.197060
-59.646591
-92.071602
-55.693668
-44.644634
-78.388756
-70.801163
-111.428314
-92.306915
-57.370125
-53.695107
-133.445633
-85.863220
-70.234680
-66.639664
-152.718323
-64.878532
-108.027885
-135.387207
-60.155781
-54.668427
-72.570450
-66.722130
-62.292553
-54.467220
-72.018250
-134.940445
-69.794067
-75.459343
-37.580379
-159.656631
-63.106655
-54.854019
-77.674423
-25.687954
-102.299599
-87.027992
-142.073273
-57.118916
-99.304382
-142.674500
-50.429775
-74.329956
-57.914223
-87.077065
-52.812286
-86.174881
-63.621918
-75.751205
-90.105896
-82.293518
-114.527580
-145.894119
-66.602440
-61.962666
-121.245300
-155.952515
-67.726349
-138.507278
-61.373672
-70.710907
-66.692734
-137.494583
-54.748722
-58.144592
-57.069668
-74.316109
-96.465324
-61.318165
-49.884323
-161.813873
-53.084869
-74.384506
-73.543289
-76.764076
-62.433620
-68.668808
-69.389114
-102.223785
-52.568581
-65.748657
-116.485458
-125.051224
-69.974678
-65.104164
-78.008156
-154.674271
-154.038254
-59.782490
-94.261452
-80.700859
-57.111263
-71.118874
-54.227608
-59.527493
-64.258400
-63.972137
-58.282253
-57.074833
-66.207474
-129.387497
-45.636871
-163.805023
-119.608231
-66.034546
-62.162994
-110.760033
-55.835018
-45.092365
-58.245296
-136.799667
-78.402115
-112.593010
-79.848503
-120.761101
-94.170090
-109.472519
-128.164948
-80.703659
-84.617836
-79.520256
-58.039230
-127.290062
-157.298828
-105.473541
-121.676727
-151.449539
-61.235359
-118.574127
-124.992989
-112.319885
-119.773056
-76.549332
-56.040134
-59.569485
-118.556641
-72.712524
-121.437546
-64.067429
-76.648254
-94.154922
-139.078156
-59.536453
-68.406639
-69.628799
-84.860184
-110.387238
-78.818642
-84.021141
-73.044838
-150.706039
-71.653145
-66.439140
-85.808411
-86.584763
-152.561935
-133.554718
-145.400757
-55.666088
-77.446106
-36.251415
-84.920746
-101.830391
-96.462738
-89.448067
-149.074951
-61.560886
-40.128624
-53.355961
-63.153625
-82.640144
-82.763680
-94.328339
-94.170540
-106.793770
-63.573547
-46.792580
-140.818802
-118.349358
-97.481522
-151.580292
-97.335052
-60.426147
-70.504730
-78.214569
-173.737930
-73.811928
-133.841537
-74.660179
-107.635353
-133.516037
-139.161163
-54.537197
-54.430420
-90.845406
-50.824703
-150.004089
-66.354927
-145.072998
-136.091751
-53.890190
-42.764030
-31.605875
-96.314667
-64.270386
-53.990101
-91.097450
-73.604355
-105.803467
-72.142876
-91.040482
-56.293240
-87.865356
-43.215008
-57.078529
-79.803238
-97.510918
-60.151176
-161.142136
-93.023842
-54.354267
-69.149956
-69.154404
-54.793900
-73.455688
-82.056000
-65.521759
-72.399193
-68.149017
-35.313976
-154.462646
-53.603016
-79.235191
-88.566498
-69.222496
-71.979736
-62.855591
-138.719803
-96.865295
-115.795280
-78.527481
-146.462982
-68.343391
-82.536613
-49.548241
-92.852707
-94.936844
-108.594658
-63.000015
-99.456131
-126.377083
-121.673424
-53.520882
-61.776272
-62.930313
-168.336807
-112.110641
-134.566406
-96.357712
-53.420250
38.133358
79.994774
53.754372
-85.943085
-94.638123
-70.829056
-101.325157
-82.670540
-99.407249
-106.059265
-141.797516
-109.850426
-108.734695
-71.592384
-61.960289
-132.651657
-104.491501
-64.603027
-119.565186
-101.570633
-133.848862
-100.210083
-110.666351
-78.517273
-103.135040
-108.801323
-103.310806
-103.938103
-70.199524
-59.459724
-67.470543
-42.817440
-81.527725
-50.492630
-73.317650
-91.433342
-129.332687
-61.846977
-136.030136
-58.471020
-80.156616
-64.329720
-74.629959
-59.486492
-158.044647
-66.538116
-109.001045
-58.856373
-138.718948
-76.468987
-89.262146
-108.716713
-60.471752
-126.469917
-152.767548
-66.815269
-41.960323
-103.209473
-53.989090
-97.032326
-93.460777
-56.802391
-129.407715
-58.249134
-49.759823
-105.334206
91.189407
55.755894
56.850937
66.251808
46.965275
74.694534
78.967491
76.234344
52.662701
49.596363
57.675064
65.282272
52.261200
-152.599121
-58.560822
-42.081573
-103.192131
-67.314430
-51.470955
-79.761482
-60.644646
-143.467056
-153.052750
-152.210632
-95.084770
-105.121231
-77.650024
-161.984940
-61.856682
-144.459106
-135.740936
-67.331726
-154.804153
-106.533234
-116.763718
-161.803329
-92.236794
-54.224052
-88.128265
-61.106228
-155.622330
-154.573090
-134.615616
-81.018036
-66.431618
-74.284615
-52.490921
-86.950119
-78.499527
-71.520653
-97.083015
-57.761608
-95.462875
-56.668045
-97.453178
-156.445648
-98.293243
-106.178497
-54.012501
-62.739971
45.597454
73.022430
-61.847237
-69.635658
-148.403229
-126.752647
-170.850052
-64.049095
-131.202820
-84.115593
-81.446243
-135.803833
-54.634041
-28.155075
-99.115479
-144.895737
-79.650726
-71.475075
-42.272755
-132.204529
-60.150112
-82.238197
-68.512505
-151.311905
-159.796432
-129.179611
-138.036011
-72.801353
79.822563
48.251736
58.330551
37.000347
63.617588
66.154190
36.573345
49.084797
4.423945
-154.824036
-119.547935
-81.452492
-57.362843
-72.572083
-83.200958
-55.885952
-45.258659
-81.767761
-51.887508
-85.924980
-90.172577
-54.552658
-138.212753
-141.650574
-80.595482
-59.282284
-46.145142
-65.434502
-60.576481
-66.052956
-85.593468
-112.286560
56.563297
-80.506691
-69.235229
-123.104630
-104.740715
-110.778175
-61.318649
-79.052277
-69.901917
-43.229496
-58.643723
-52.180470
-95.681984
-35.637482
-57.674686
44.679920
-121.135887
-62.212467
-105.867294
-58.382973
-116.745903
-125.936867
-69.264618
-73.915131
-72.025101
-67.366394
-48.615906
-119.131058
-121.209129
-60.350758
-73.544945
-58.563110
-80.358917
-76.656342
-70.107582
-53.266247
-74.433884
-44.943588
-158.597076
-36.281528
-109.115921
-60.131096
-46.522415
-50.176605
-156.718155
-93.133400
-131.998016
-78.031906
-145.315552
-57.439301
-91.508987
-67.890602
-71.384247
-56.217522
-59.670898
-71.522575
-72.593048
-101.533546
-107.760788
-51.964687
-130.947708
-60.877403
-158.812332
-77.717422
-60.673973
-72.544243
-133.842773
-130.122360
-46.417076
-75.262413
-90.133286
-141.334259
-134.398422
-103.737068
-33.890739
-55.232414
-58.712570
-54.622227
-63.345398
-151.562759
-65.296532
-65.395103
-66.560760
-69.780746
-64.415077
-74.312019
-57.838837
-113.168152
-34.782806
-117.235222
-135.853134
-74.819389
-18.794828
-55.037472
-83.125977
-55.314865
-26.581701
-74.387184
-75.153992
-57.091415
-121.936577
-42.111012
-64.893562
-64.902222
-46.736713
-56.952633
-115.146523
-63.638645
-127.260803
-95.314011
-58.269550
-47.057404
-41.404419
-60.962318
-52.378811
-59.891685
-102.860756
-67.326942
-149.253113
-92.931450
-60.904861
-102.894012
-125.698166
-86.660378
-99.622688
-63.087284
-155.456680
-154.794952
-60.966702
-69.178062
-75.021561
-62.617409
-67.986336
-95.466080
-117.160278
-55.915768
-62.336502
-114.438065
-53.176620
-107.053391
-85.661179
-79.802155
-50.143959
-110.237236
-83.186836
-51.120682
-53.834095
48.833374
-63.099537
-66.096039
-83.987862
-46.692780
-91.472893
-59.261845
-62.746655
-54.674335
-61.861252
-166.564590
-28.118242
-79.415749
-156.058456
-52.395775
-137.132034
-53.558399
-81.260445
-69.330101
-162.666351
-69.499779
-166.048416
-103.071999
-150.822372
-79.893578
-177.906021
-90.589279
-84.350929
-141.363098
-60.898491
-165.059082
-63.634075
-154.299759
-84.950340
-62.220089
-83.978592
-61.601719
-65.419334
-63.316574
-158.111969
-50.958881
-55.631981
-134.604004
-85.866173
-171.014191
-65.214211
-78.820259
-77.527534
-137.884399
-110.508575
-89.998329
-60.651340
-83.476707
-95.031540
-164.588165
