# Supplementary material for: Comment on 'Valid molecular dynamics simulations of human hemoglobin require a surprisingly large box size'
Source: eLife. 2019 Jun 20;8:e44718. doi: 10.7554/eLife.44718 (PMC6586461; doi:10.7554/eLife.44718)
Supplement: Figure 3—source data 1. — The zip archive contains a README file describing which source files correspond to the different panels. [file elife-44718-fig3-data1.zip › figure3/panel_B/box1/phi4.dat]

-156.607101
-147.010681
-141.237610
-144.383789
-122.338684
-157.829742
-69.424316
-103.582382
-95.855347
-58.927811
-119.265884
-68.157974
-86.559387
-162.204178
-77.679680
-169.425797
-102.773689
-59.909866
-59.289631
-72.072701
-69.795258
-52.024517
-54.780472
-68.081818
-108.561981
-61.015442
-53.088924
-61.946289
-57.263371
-20.000769
35.831783
44.436123
-92.213387
-97.459984
-135.667740
-63.632000
-64.106598
-90.654381
-54.722973
177.474380
-159.876358
-79.069199
-55.520924
-87.482300
-69.581200
-72.903786
-87.836311
-56.264252
-64.395859
-64.397278
-124.779938
-57.755421
-94.754036
-59.925671
-70.094116
-116.190514
-74.186516
-80.887321
-159.820114
-45.773045
-101.281616
-161.792984
-166.899658
-65.620987
-60.947701
-165.251099
-133.411041
-157.119598
-62.789093
-46.402657
-76.364143
-52.231049
-50.328094
-58.723606
-63.134052
-126.702568
-65.128220
-61.458298
-58.137691
-140.922470
-63.463902
-65.726807
-92.789085
-74.243965
-112.416527
-47.798725
-120.760063
-65.178696
-121.809967
-43.597225
-95.956413
-96.212875
-65.780571
-62.078037
-123.188004
-69.371376
-62.505531
-91.154305
-74.534096
-63.093807
-41.374928
-53.452915
-69.946327
-51.621517
-56.384384
-79.818939
-149.674103
-54.730114
-77.351204
-158.448059
-71.735580
-71.897751
-126.605759
-102.191338
-32.289692
-54.850414
-144.767822
-56.198654
-65.725037
-50.223469
-18.410316
-57.665447
-69.242210
-91.814240
-151.385696
-56.350204
-87.670944
-70.484253
-100.453041
-51.313736
-67.899315
-52.656204
-59.698372
-64.955780
-71.051926
-57.487652
-74.878471
-66.746353
-133.061172
-62.388474
-149.584961
-89.637650
-50.066399
-58.555672
-71.972343
-76.235161
-61.681686
-69.655853
-52.345760
-87.087616
-141.048615
-96.741272
-78.362022
-81.088852
-61.967529
-35.080780
-135.082474
-64.189842
-51.833641
-91.214470
-81.902298
-51.731297
-59.259682
-86.474121
-59.465549
-62.325413
-154.674515
-61.825085
-72.486427
-140.082245
-69.191368
-142.003265
-137.875427
-73.204636
-74.269646
-84.738358
-113.274757
-56.657089
-60.710609
-106.338554
-134.908295
-100.070038
-105.615852
-51.845978
-107.048088
-125.228409
-69.055847
-116.164818
-142.047028
-131.527802
-103.874542
-57.083534
-56.455830
-138.241669
-83.364922
-58.536152
-127.056808
-77.368912
-48.832077
-60.363598
-60.532837
-136.069870
-82.532158
-63.534340
-60.333462
-84.039612
-59.401272
-153.231262
-69.212029
-97.519829
-104.566200
-27.763893
-163.065353
-75.034676
-66.677788
-44.512711
-94.378326
-119.533401
-63.070580
-145.615570
-69.021042
-63.581326
-120.152832
-170.004776
-67.840988
-49.077953
-161.823257
-71.857948
-72.437416
-70.437889
-64.221245
-56.247440
-52.683228
-86.292007
-93.332237
-92.933693
-57.013069
-60.762909
-56.902699
-31.158518
-71.080986
-73.122116
-62.003353
-64.761337
-59.374100
-54.308964
-68.216560
-86.106621
-169.964783
-76.531113
-66.813332
-114.732407
-93.857811
-83.706421
-73.951385
-54.017673
-66.047440
-58.398216
-80.583031
-150.249695
-97.555847
-95.951843
-75.174286
-69.478500
-59.997574
-79.842369
-159.904037
-70.950577
-74.921707
-82.824989
-112.927483
-88.276604
-68.510628
-72.897461
-60.022839
-60.250954
-125.675133
-116.254784
-102.513771
-112.043175
-98.570290
-132.058426
-86.877914
-93.430573
-89.206337
-76.576057
-73.658356
-98.506393
-102.077881
-58.892784
-103.931610
-41.605595
-115.617996
-96.411224
-64.746185
-104.599846
-125.718521
-113.728996
-158.765350
-123.601036
-105.392586
-60.650299
-125.762794
-105.591812
-128.405975
-75.200912
-65.568932
-68.345169
-78.679100
-88.865692
-73.916878
78.488495
68.288528
51.514603
80.091560
53.267094
63.053146
66.504814
60.614033
52.714512
55.361675
49.466328
85.047966
-64.831390
-147.103607
-87.921021
-85.640495
-66.345169
-134.891235
-61.960701
-144.548431
-87.754135
-53.568256
-63.605354
-74.027069
-70.298035
-77.332993
-161.418076
-88.157860
-108.067856
-93.055984
-74.366524
-141.253525
-41.965950
-122.244286
-63.455601
-64.615860
-94.308884
-57.091026
-54.461048
-133.967896
-78.258842
-62.579159
-151.031952
-60.121685
-34.203835
-90.363419
-45.841335
-105.272522
-61.274143
-126.847946
-80.704895
-59.024216
-58.394623
-70.240227
-49.829048
-78.152779
-60.873428
-54.354351
-101.119003
-61.032940
-79.491364
-48.643154
-65.620216
-75.586006
-82.510460
61.908672
95.002876
-68.574791
-136.621048
-60.359921
-132.322281
-54.303398
-90.322906
-61.060879
-64.210701
-30.948484
-162.493530
-81.957443
-83.680115
-95.624474
-80.554871
-121.685387
-75.253510
-116.646591
-101.803726
-107.478798
-83.088921
-78.746742
-146.045670
-115.172211
-28.033388
-92.098961
-151.933578
-66.818306
-53.321877
-143.565155
-168.990463
-70.598816
-88.778847
-100.928123
-39.760269
-71.194847
-44.270756
-74.964249
-63.376953
-162.126312
-46.450851
-61.747105
-137.343399
-68.186188
-149.496597
-47.002911
-56.498486
-64.959450
-121.648941
-59.891270
-106.878510
-68.786644
-106.724319
-48.864990
-67.466522
-62.215931
-102.492294
-84.378639
-85.119537
-82.394989
-72.173187
-116.053116
-160.582611
-41.751572
-97.686600
-87.077133
-124.575020
-84.238205
-105.788490
-127.090050
-35.819069
-68.888275
-52.762295
-86.824326
-74.038437
-78.519386
-53.057190
-107.950729
-95.200279
-67.329948
-73.172287
-68.634476
-101.874352
-90.889725
-116.466385
-59.172188
-72.190735
-55.948833
-150.069046
-157.933685
-84.308418
-108.782257
-48.615406
-55.438042
-76.841934
-126.839485
-124.058006
-64.353050
-60.506210
-62.794708
-79.385674
-124.711212
-85.129265
-159.313110
-150.803085
-59.787354
-91.773460
-56.850216
-78.403496
-67.708336
-54.730141
-75.919556
-37.896896
-77.350494
-49.954330
-80.987144
-67.411293
-128.347122
-146.125137
-121.446060
-54.805374
-146.610306
-68.523552
-50.410122
-60.571762
-152.969009
56.014835
-78.575356
-97.261986
-172.078842
-74.117996
-72.628143
-81.325264
-90.055695
-93.490768
-126.044128
-92.584953
-67.395538
-92.827782
-75.333008
-65.390182
-58.354607
-52.124115
-45.398872
-69.579308
-94.294861
-75.059151
-151.799316
-68.645218
-69.487923
-81.728645
-69.946388
-49.664162
-74.462746
-70.446510
-32.434399
-101.541351
-66.349174
-38.583275
-66.649719
-59.779232
-57.614220
-111.590149
-62.428505
-86.653648
-79.659630
-96.595688
-77.400055
-76.408066
-37.788673
-83.549950
-78.397346
-89.526001
-64.272270
-88.738083
-65.101494
-61.835876
-159.662857
-31.992092
-95.112694
-53.686085
-67.424515
-48.451458
-60.359280
-59.479122
-91.375412
-33.089466
-53.374825
-63.229080
-148.895279
-131.369659
-77.936516
-65.365265
-70.084778
-61.450054
-42.353352
-154.431030
-159.919006
-137.211380
-112.715057
-63.110889
-63.852669
-73.565353
-117.130920
-118.952850
-61.404026
-38.492104
-123.510071
-71.317406
-28.828096
-76.241966
-99.054619
-68.202377
-148.820511
-108.736099
-94.810249
-136.155746
-65.908928
-102.628922
-64.153046
-111.921349
-95.931900
-81.726746
-109.240135
-99.193367
-60.203140
-100.529800
-110.423813
-100.324059
-48.228748
-52.073483
-20.181904
-69.467323
-137.656479
-47.310696
-63.884155
-66.932709
-68.141464
-89.486153
-66.954742
-101.236092
-122.780731
-65.353828
-90.491531
-125.404724
-59.581009
-68.472908
-58.767395
-70.174004
-61.127060
-55.605125
-104.938545
-49.935394
-56.746399
-140.944061
-83.023926
-59.512051
-61.671326
-56.624401
-58.368340
-72.782707
-160.590607
-88.253914
-142.763596
-141.504395
-100.310593
-170.583847
-93.935684
-132.594772
118.702072
74.185837
46.054089
-77.728371
-72.540390
-76.767212
-64.107643
-67.979347
-58.024155
-90.963570
-88.981468
-53.279739
-61.066689
-41.704952
-76.593246
-68.085190
-57.346756
-151.038376
-104.481468
-59.722229
-73.792282
-43.525150
-153.586349
-60.533272
-121.492638
-105.979668
-102.717354
-177.392548
-56.975002
-81.749001
-63.883591
-62.047791
-149.148682
-67.569458
-65.238121
-107.649094
-88.235481
-81.498024
-70.580421
-163.335068
-75.027573
-68.016541
-53.086182
-69.253677
-99.970467
-74.246368
-65.375183
-102.399055
-53.712185
-63.358326
-70.841660
-75.768967
-43.917336
-68.610741
-18.848845
-79.576538
-82.252853
-89.503448
-72.731094
-57.405865
-69.480438
-116.873352
-58.352077
-72.181213
-92.055573
-63.129101
-57.051655
-71.795349
-144.776077
-120.134842
-70.789223
-68.036003
-57.612411
-77.007629
-61.651428
-98.178131
-52.508392
-62.076641
-67.238358
-153.542282
-82.962532
-88.060074
-148.117859
-96.667679
-101.129410
-60.519924
-106.782265
-166.876328
-73.247986
-93.064651
-49.758160
-63.199955
-120.730331
-120.608734
-29.777103
-68.458618
-82.431053
-94.544296
-107.313042
-135.887436
-92.236092
-137.975998
-63.397690
-55.247108
-146.060287
-149.132217
-63.790035
-63.270081
-73.205101
-57.751427
-98.094147
-146.913712
-65.098282
-63.686852
-82.188469
-64.345650
-59.459000
-64.844627
-67.668518
-130.342026
-45.483658
-74.809601
-64.724747
-123.660599
-68.194916
-59.521099
-119.325806
-59.539207
-118.153931
-139.252792
-104.383629
-136.317200
-59.046608
-75.359398
-67.073578
-64.692825
-71.699768
-54.284321
-67.678604
-149.535370
-77.983711
-153.756226
-56.243732
-55.962086
-59.671658
-70.026779
-128.773743
-62.565166
-115.924126
-46.130447
-23.904711
-124.566841
-58.556145
-56.428749
-68.123657
-82.395569
-58.810024
-122.490585
-60.776619
-57.983940
-159.078629
-55.084843
-58.141094
-66.001671
-55.528835
-56.914440
-64.806175
-153.689102
-69.185257
-57.123848
-104.411888
-94.993019
-80.408707
-57.430393
-59.414253
-111.933968
-88.841949
-64.223526
-43.538174
-72.119370
-159.216873
-35.683395
-106.757111
-151.998611
-82.095200
-69.980965
-59.789650
-158.040955
-140.364151
-66.204926
-43.747452
-72.013351
-53.870064
-51.778831
-77.497337
-72.666359
-64.155823
-68.405312
-62.303452
-62.992661
-85.450386
-54.910229
-59.565086
-133.819366
-72.134796
-94.353424
-62.112110
-64.251282
-56.991425
-64.044769
-63.620190
-57.834007
-76.706665
-53.593033
-32.902416
-128.246750
-79.379257
-90.667198
-64.730392
-61.721622
-72.264114
-66.880653
37.597088
-78.269363
-58.728710
-93.838875
-143.890778
-150.387192
-79.795494
-78.950363
-61.485996
-57.005768
-9.416551
-57.374489
-70.945930
-104.211426
-134.242065
-80.292465
-138.078430
-57.908630
-83.308876
-104.567238
-99.046005
-117.091125
-64.727745
-86.510384
-154.899414
-87.853867
-127.451485
-83.347389
-102.295479
-67.830757
-143.362961
-102.655327
-94.737991
-89.458260
-142.137970
-107.821777
-63.757408
-58.293106
-76.967476
-69.829147
-135.693634
-125.497658
-120.425682
-140.897568
-58.438889
-57.949768
-139.102936
-40.537716
-63.824787
-82.135521
-112.609558
-93.707611
-63.641834
-63.765411
-68.908249
-59.869991
-65.165276
-56.032284
-117.972618
-66.173698
-64.283554
-32.662445
-173.035629
-71.213928
-26.372608
-49.190525
-30.793592
-73.223244
-65.604019
-81.285210
-135.554733
-90.416206
-72.355286
-133.630814
-90.736351
-84.038399
-136.138062
-149.728683
-82.995720
-152.991318
-51.146317
-51.823936
-63.550961
-42.293743
-37.283421
-63.826653
-155.635803
-56.761078
-157.119095
-75.798172
-127.389496
-47.511288
-89.758255
-61.675690
-63.895985
-59.111221
-78.967674
-62.924740
-59.781418
-136.456757
-86.087425
-158.955322
-149.908752
-66.998283
-80.715271
-107.066498
-96.587090
-67.255531
-63.451073
-53.477375
-54.787460
-67.156860
-55.185211
-65.794571
-64.613373
-153.274857
-73.861183
-72.963669
-71.053513
-49.221264
-80.980934
-71.428131
-119.473869
-50.417046
-76.354469
-61.361679
-38.724922
-147.591751
-103.586311
-120.446579
-56.404804
-153.436432
-65.609978
-48.229324
-57.047077
-80.820480
-78.080551
-124.433868
-52.516930
-67.019905
-58.916027
-149.140030
-63.315353
-81.403404
-48.790451
-54.268505
-119.796921
-83.314697
-106.701500
-58.947670
-62.690983
-112.316330
-55.910305
-78.896019
-63.670815
-62.551552
-52.012798
-47.139656
-81.563522
-140.690033
-73.034966
-94.503754
-84.745361
-94.656883
-146.473129
-107.963814
-59.624393
-55.816288
-51.716450
-67.630722
-73.797050
-56.376965
-86.622276
-94.348839
-55.411171
-81.322083
-68.817810
-63.645599
-51.931141
-56.118332
-139.544342
-121.138588
-62.849480
-93.260284
-110.952003
-105.283401
-110.026649
-86.231262
-62.524387
-59.482155
-99.970055
-113.818428
-155.970963
-75.180550
-77.789253
-75.403358
-62.024479
-55.077400
-66.000717
-51.517902
-67.067459
-71.962860
-58.172432
-75.402603
-65.620583
-60.331234
-65.995476
-94.589432
-98.523079
-106.410172
-115.442978
-66.758057
-106.670403
-89.212738
-88.174225
-78.532661
-47.765961
-102.854454
-58.957657
-61.213383
-56.651478
-57.167667
-120.438560
-52.664120
-71.151360
-78.443001
-67.369659
-58.755886
-62.704861
-61.243149
-63.099026
-148.558426
-80.154724
-108.200607
-129.410965
-117.460434
-56.009850
-65.963242
-73.097313
-91.976379
-75.536011
-66.903442
-80.117325
-76.775856
-106.647141
-56.651138
-103.549660
-62.069622
-54.519371
-60.259274
-135.481903
-125.274307
-63.077297
-52.274651
-67.476654
-55.196083
-64.129967
-132.740677
-62.798409
-77.226562
-146.684280
-68.184425
-58.792709
-167.681961
-148.087479
-151.451508
-141.187180
-58.713287
-55.389881
-41.790867
-88.460663
-58.245747
-60.572765
-63.490135
-152.380554
-128.770157
-61.139233
-69.123955
-132.757416
-159.655396
-150.441727
-109.788948
-64.742035
-112.456596
-64.242012
63.034138
-80.003410
-64.967369
-57.646034
-64.155525
-82.567986
-64.690346
-138.938507
-151.325333
-141.077499
-118.155174
-130.291229
-110.434471
-81.989227
-76.018661
-118.776070
-80.738503
-104.486061
-83.473450
-68.480682
-43.118633
-58.885464
-58.702202
-70.497025
-84.258453
-79.972244
-79.789986
-63.537724
-65.158417
-81.078232
-81.132164
-64.891365
-55.601704
-56.552124
-83.665306
-94.488815
-81.520569
-94.654282
-98.374512
-64.965775
-61.492081
-94.875961
-120.302902
-89.180466
-85.890251
-78.017113
-151.830902
-81.091255
-118.229584
-61.792362
-55.314060
-109.019997
-82.071213
-51.132519
-57.207214
-94.351685
-128.242615
-55.648113
-46.820175
-153.878464
-27.780142
-70.561646
-58.859379
-97.104553
-74.489166
-151.235703
-93.433784
-85.434326
-110.274422
-81.410622
-118.905830
-68.662422
-65.925591
-101.662560
-97.437851
-103.159081
-147.378082
-84.013245
-51.967339
-59.871208
-48.519882
-69.204079
-57.439053
-136.289566
-74.422325
-85.034554
-107.395966
-154.495041
-92.073425
-67.740234
-34.746521
-111.190086
-141.964111
-116.234077
-50.760506
-56.992279
-49.342003
-63.333900
-64.630402
-113.316971
-68.537025
-121.225960
-40.335701
-63.159534
-63.669693
-96.152191
-88.963867
-67.285591
-56.329205
-76.657425
-62.610523
-147.974380
-68.697311
-64.402603
-138.027603
-45.657734
-54.800446
-16.149361
-149.273346
-62.651451
-56.379322
-61.775398
-79.905441
-52.924206
-71.468399
-81.545685
-46.770416
-58.108891
-60.900524
-154.413925
-147.000824
-160.319885
-68.551361
-67.553772
-99.720039
-40.889328
-148.725006
-99.986015
-158.637253
-112.210495
-73.812180
-70.274773
-123.449326
-62.864670
-117.371468
-154.698563
-83.312080
-50.375523
-54.967571
-67.597984
-59.740963
-47.584042
-68.192749
-55.817154
-61.412994
-81.241226
-108.126152
-154.410614
-67.088028
-77.239769
-82.767532
-133.345963
-57.269531
-56.739712
-158.225983
-117.424194
-84.690102
-121.789314
-64.319420
-54.568409
-88.128502
-72.890671
-129.213898
-74.478249
-64.634811
-41.665749
-33.309101
-102.739052
-92.334221
-87.734428
-98.556442
-57.208878
-55.384193
-62.029411
-84.274231
-133.629959
-76.438210
-67.345932
-125.609985
-114.801048
-145.602524
-73.696083
-57.435719
-164.554047
-55.393696
-65.488861
-60.288124
-65.167114
-66.745003
-66.069527
-56.445415
-66.691818
170.091980
-65.957878
-31.033594
-92.853294
-82.211502
-63.994278
-86.321144
-77.447182
-75.829147
-158.975555
-153.112747
-68.888985
-91.157501
-60.947525
-129.493118
-61.661346
-98.750671
-75.473503
-154.362732
-105.970284
-42.569057
-100.734253
-60.531715
-65.111191
-122.104607
-74.100525
-75.927597
-87.402992
-33.791595
-101.605858
-115.818680
-53.009335
-36.412796
-61.304543
-64.612991
-157.186066
-91.760292
-107.801842
-55.160698
-75.358154
-85.798981
-143.575745
-73.678024
-62.155369
-86.715950
-73.938614
-59.133335
-25.884836
-56.637321
-72.038879
-49.744495
-168.079773
-149.572037
-83.385086
-67.233963
-75.504333
-150.729568
-57.635448
-74.565437
-98.347099
-45.120247
-47.634357
-45.241760
-63.092762
-47.459236
-97.752174
-120.964760
-74.282860
-123.448067
-48.762852
-140.206924
-57.139751
-52.841507
-135.011871
-58.590904
-97.964714
-57.040627
-139.832458
-147.767746
-138.455490
-62.760452
-45.211868
-72.685310
-76.323036
-49.273056
-51.721867
-65.951630
-98.521782
-69.577545
-95.111893
-40.571934
-141.996796
-143.856339
-62.278591
-138.906342
-127.516426
-153.192551
-99.342148
-106.870110
-62.787071
-87.452827
-56.675907
-116.361076
-58.660358
-155.078400
-34.087467
-56.140186
-43.485882
-132.323700
-58.929920
-47.315151
-64.404366
-68.722885
-67.310387
-60.450748
-109.018196
-107.373749
-123.669624
-94.331047
-89.487236
-70.714844
-112.830421
-100.875130
-111.236374
-71.889542
-77.859398
-37.453587
-66.697678
-85.945282
-62.548149
-70.009506
-71.722305
-105.022240
-69.525314
-60.372570
-84.734100
-83.075928
-151.988022
-66.550850
-107.089500
-152.046921
-55.327396
-109.393196
-77.112045
-109.540100
-29.520233
-150.728638
-57.425522
-90.124191
-77.678368
-57.995235
-58.030560
-64.113579
-125.399696
-60.127094
-69.350555
-55.964287
-70.367035
-68.371468
-99.754234
-112.697411
-102.576973
-111.988312
-155.573730
-63.873775
-92.577087
-94.698608
-63.366146
-120.341614
-150.863998
-40.388790
-77.679886
-75.824989
-57.187134
-120.109444
-143.635712
-155.030273
-58.475357
-73.961174
-64.815025
-152.945389
-110.800911
-75.695183
-66.237259
-105.525871
-155.725494
-64.299271
-64.085777
-113.645432
-60.455940
-67.137329
-91.773415
-131.619827
-74.191185
-71.304604
-155.573059
-88.304398
-62.450218
-53.644905
-90.644638
-108.762024
-148.649353
-44.545956
-57.774757
-78.609528
-87.070694
-57.765366
-88.339226
-161.004395
-178.602539
-76.167633
-27.847324
-59.180882
-44.912979
-154.978973
-60.824989
-143.485229
-152.185791
-72.979584
-70.611778
-50.550552
-126.364792
-148.297775
-85.344681
-118.999733
-117.735420
-46.262226
-95.329788
-99.593185
-103.420357
-106.503304
-160.184845
-64.071777
-64.789978
-58.346062
-67.126335
-93.195847
-93.699379
-70.293777
-73.927444
-55.844196
-158.317474
-117.366905
-116.612274
-73.996384
-56.763683
-37.825218
-63.655201
-51.005123
-65.691231
-73.153313
-103.120369
-52.432175
-66.004883
-37.613449
-86.676353
-120.531685
-62.375130
-33.304985
-74.073677
-132.612534
-77.508224
-57.457603
-160.873291
-150.835999
-160.349625
-70.836151
-60.078613
-82.884850
-88.912827
-59.693481
-45.276901
-86.103394
-42.935493
-68.344673
-58.862240
-60.727032
-22.479496
-17.518425
-63.111217
-160.866089
-65.615379
-24.958006
-63.869995
-116.704926
-68.417923
-67.727295
-28.710142
-88.101540
-97.942657
-116.748474
-45.632599
-66.045013
-71.054482
-66.863861
-49.311642
-60.537987
-166.599503
-56.359909
-92.506683
-56.546616
-99.734024
-55.169285
-61.501091
-73.685303
-71.350716
-94.582382
-89.968887
-106.468277
-60.943192
-96.409477
-99.518829
-35.621994
-54.058392
-26.256697
-88.013390
-143.263641
-90.745049
-105.102654
-68.018639
-79.459572
-85.535286
-101.275909
-99.107307
-126.556023
-70.205322
-133.523254
-85.089821
-51.626080
-90.375755
-64.961044
-127.559052
-140.961472
-64.296272
-98.736168
-71.171524
-71.123039
-51.104130
-66.390007
-145.041519
-28.923569
-58.153702
-74.971809
-121.582085
-48.333073
-141.632004
-133.375549
-74.175446
-44.769402
-47.734013
-100.533714
-51.627213
-89.691269
-74.417671
-138.178360
-60.339767
-57.188305
-53.132187
-68.295921
-131.456894
-51.280506
-60.372437
-65.649208
-124.897461
-115.344841
-109.336472
-71.748161
-103.060883
-142.424210
-59.796856
-67.513168
-60.150578
-61.316784
-140.458908
-63.449436
-79.554649
-114.475868
-91.539246
-109.668243
-60.275589
-58.890053
-97.373703
67.827728
74.881302
72.697746
-71.819260
-69.896683
-66.665535
-166.565002
173.396301
-46.599976
-46.700993
-78.072250
-63.966896
-48.533855
-62.166336
-78.560242
-62.156540
-174.049408
-63.557148
-153.437531
-139.992722
-86.594864
-122.082359
-88.934959
-164.625061
-106.456177
-89.759628
-44.487671
-75.898468
-63.396515
-110.507309
-148.260483
-134.564529
-65.193184
-55.696568
-59.592270
-74.414528
-61.793907
-84.726067
-123.163589
-60.929478
-59.304249
-131.903015
-92.382797
-64.554123
-64.124474
-51.578876
-140.925308
-94.836197
-84.521538
-102.897812
-99.695900
-142.373611
-158.789261
-66.810219
-95.604897
-101.519485
-93.044899
-100.644737
-82.510910
-62.644817
-149.855804
-59.896164
-114.868011
-85.049004
-66.272141
-55.184101
-101.503708
-72.615318
-144.687943
-139.468536
-93.967232
-98.420074
-98.271072
-149.148239
-146.514099
-89.322105
-68.439972
-117.482895
-111.374603
-75.241859
-83.094467
-136.892075
-53.817913
-79.036995
-114.702980
-66.847771
-98.729095
-147.917542
-73.939606
-79.910217
-175.700165
-107.986572
-60.420902
-61.660656
-69.895943
-61.665901
-58.807556
-96.780800
-67.303818
-84.231583
-63.503941
-92.447983
-66.069702
-49.499493
-56.834045
-132.983841
-64.442589
-68.607811
-62.206436
-53.064339
-165.801270
-48.383675
-58.081718
-128.148331
-62.349419
-89.731537
-87.861488
-74.681404
-63.033997
-48.561829
-44.505199
-43.469898
-48.137844
-146.139648
-73.479210
-167.033264
-113.489243
-118.921402
-121.730995
-114.166496
-69.311241
-119.396400
-73.680542
-86.574074
-97.811554
-110.538162
-62.786606
70.326820
76.676285
62.919739
-59.937168
-54.744640
-137.384644
-45.680981
-63.355061
-58.344524
-122.971840
-64.537949
-61.231701
-125.728722
-143.377609
-126.730408
-114.052399
-94.511955
-95.074570
-72.363617
-121.593140
-142.119781
-61.248924
-123.625519
-51.468727
-60.366245
-94.635094
-86.888618
-60.658550
-98.906494
-50.538441
-56.647503
-115.876640
-66.637756
-67.424019
-49.675861
-94.415817
-78.479500
-71.778931
-52.672230
-133.313126
-136.561050
-57.394924
-41.132595
-65.594818
-69.271584
-64.734108
-74.770592
-154.155197
-120.171242
-96.349197
-96.023880
-78.345589
-60.667118
-127.176163
-87.702797
-71.922234
-157.397125
-58.714680
-137.193481
-84.269333
-106.989426
-83.943954
-101.710381
-81.015739
-78.128265
-113.314499
-49.337887
-50.884605
-79.146706
-159.369995
-71.116829
-80.889359
-87.298843
-123.011002
-81.370987
-62.083759
-70.763451
-50.475506
-94.620064
-39.602077
-98.680725
-98.072792
-120.499832
-159.404449
-100.759338
-177.761826
-158.748444
-88.940269
-98.528069
-97.165276
-109.991188
-79.941383
-74.186157
-54.886803
-59.483253
-149.456619
-61.429173
-63.496346
-22.917479
-64.775383
-52.965462
-147.999374
-115.261360
-96.229225
-66.671730
-59.550701
-170.473450
-101.721489
-66.479263
-55.231503
-101.421349
-122.883987
-59.893379
-45.348820
-139.615326
-95.234451
-82.630333
-42.522251
-51.352276
-57.453445
-36.770256
-89.039505
-51.361744
-52.128624
-46.436409
-73.394897
-79.848389
-47.179310
-31.944773
-85.832619
-74.799652
-63.371025
-163.711136
-58.008862
-63.020874
-113.734589
-161.933762
-137.373627
-91.282051
-80.733467
-71.299385
-53.540134
-63.158245
-76.851669
-78.552155
-85.413887
-157.186325
-71.355026
-79.036430
-95.301102
-68.022392
-129.612320
-37.114761
-49.943111
-151.203705
-118.366409
-53.352619
-143.621002
-95.550308
-77.316147
-113.163185
-108.253868
-97.892250
-104.322777
-97.948326
-112.233002
-58.084610
-73.242920
-52.738808
-62.566921
-61.173023
-147.552124
-137.941467
-117.439346
-68.678261
-149.160294
-171.041245
-72.561234
-63.325588
-47.404705
-57.157894
-115.990089
-56.807335
-137.385437
-61.437889
-92.839104
-35.007786
-68.407349
-67.684418
-38.118031
-116.128372
-128.868881
-154.412979
-110.127258
-53.668865
-149.646317
-50.386478
-58.022591
-166.488129
-61.106133
-52.149139
-59.984810
-54.313141
-99.708336
-66.223839
-91.074753
-141.094498
-75.914864
-77.354652
-72.865440
-64.747322
-79.144852
-54.210850
-70.243286
-55.941925
-66.152496
-105.923660
-61.483658
-94.134697
-108.375282
-126.550339
-68.236900
-97.779778
-117.867119
-53.739204
-120.960266
-110.961388
-100.059746
-78.154953
-53.513321
-87.483307
-157.415878
-100.217728
-117.662491
-52.922256
-95.153763
-60.931580
-122.956474
-73.391350
-27.334261
-53.554016
-57.020443
-154.935074
-156.627655
-94.628372
-97.675041
-116.606621
-105.844002
-140.011459
-105.993553
-62.311909
-46.269768
-58.643993
-80.502258
-61.114399
-53.528732
-120.424751
-71.435265
-102.495674
-61.906120
-71.118790
-119.901901
-62.245094
-136.453430
-133.249908
-94.772934
-112.630310
-116.052994
-121.215103
-108.879913
-54.391853
-79.060310
-131.346451
50.666348
29.531763
-164.113144
-67.069817
-62.584064
-67.101852
-103.139618
-113.826370
-118.105194
-156.601471
-73.306053
-92.176392
-62.442673
-58.892094
-81.110458
-58.066128
-54.625298
-139.620178
-59.879642
-63.783051
-64.096260
-91.417656
-162.671280
-55.470665
-123.639435
-31.768963
-55.137547
-41.464165
-129.464142
-44.953579
-102.875092
-129.148682
-121.958839
-98.072929
-65.816818
-84.704956
-61.404346
-83.740456
-148.457565
-50.692039
-63.167820
-134.070816
-88.055305
-72.401314
-114.436935
-68.137840
-103.414253
-58.987900
-52.066803
-36.321007
-55.149212
-121.621552
-80.048317
-81.078568
-60.174191
-69.988434
-56.616745
-51.611069
-60.969891
-86.875320
-64.398262
-143.778854
-139.072433
-71.039322
-145.107300
-65.657898
-66.459076
-65.680313
-131.519531
-147.961121
-85.159767
-67.739189
-102.520973
-71.515251
-64.878540
-78.713005
-112.152618
-95.663261
-93.544601
-77.832413
-110.683685
-67.523666
-65.173607
-58.311874
-148.621887
-62.378296
-162.459229
-68.206467
45.407341
-72.115738
-127.907173
-78.232330
-111.995590
-44.878986
-83.636467
-116.423737
-143.098877
-90.857353
-59.569466
-54.807659
-65.974464
-154.431915
-56.262951
-97.345863
-136.563416
-62.968349
-86.919365
-64.433929
-66.324730
-92.530914
-139.352005
-70.944397
-134.397522
-62.369698
-62.951458
-96.103516
-76.334068
-99.378510
-48.435265
-82.461510
-87.730965
-118.843071
-142.471283
-45.554287
-63.532818
-149.888687
-79.856476
-82.489494
-98.989479
-64.239578
-36.282669
-62.367329
-85.515160
-69.286247
-73.464592
-74.867882
-109.486465
-109.871796
-141.435349
-60.804077
-66.493568
-56.910416
-61.841377
-68.831245
-79.127075
-136.229691
-72.362282
-51.993591
44.083645
44.189621
52.157761
71.485687
53.146885
66.841705
43.465683
-144.862930
-73.428459
-62.439484
-67.459106
-62.934002
-140.400482
-147.797684
-93.895035
-135.842911
-68.734276
-78.461105
-71.111389
-84.111900
-145.066711
-95.154198
-88.497215
-72.100334
-156.764603
-60.243153
-68.095001
-61.125168
-115.056389
57.659069
51.263165
67.363564
-74.331085
-58.079643
-46.953842
-57.861767
-166.462387
-26.624523
-152.011063
-120.957100
-146.797562
-150.621048
-49.397018
-109.535339
-57.266014
-68.878555
-148.922806
-66.192848
-165.074982
-70.321426
-58.671860
-138.268387
-40.333210
-82.915947
-116.571869
-68.168320
-95.622162
-79.892197
-126.251808
-79.192711
-140.120468
-62.981075
-154.564865
-155.282578
-148.765228
-58.723804
-69.210770
-43.583504
-61.174721
-39.179306
-125.779488
-66.530846
-61.845749
-125.691933
-73.306656
-94.486115
-59.145473
-56.914902
-57.670788
-67.062347
-112.621765
-56.525455
-72.895096
-78.129555
-106.225006
-114.277000
-62.147102
-113.811600
-82.331963
-91.186996
-72.916328
-21.639549
-73.620872
-65.888626
-119.419922
-37.741295
-60.883198
-84.484856
-93.459465
-71.075859
-54.023899
-62.673271
-144.230759
-69.117302
-80.206734
-63.248211
-124.729820
-63.214012
-131.665680
-94.736588
-121.148071
-101.451996
-96.792809
-93.694054
-133.689819
-62.003128
-86.720062
-144.124756
-107.230247
-99.140465
-76.520462
-95.751923
-54.066860
-83.964180
-58.070137
-130.294235
-44.477905
-138.553055
-61.423683
-38.395916
-105.969994
-72.742737
-57.873093
-65.279343
-84.050323
-49.987614
-60.885956
-60.324287
-87.761200
-115.574989
-144.254669
-60.888531
-54.121067
-70.455475
-79.646408
-66.791206
-139.826675
-90.741287
-71.079926
-83.945953
-93.473534
-55.473583
-66.734474
-69.910698
-135.911194
-97.464836
-98.973846
-74.496918
-63.522465
-154.871628
-69.167816
-32.360432
-71.708488
-138.952698
-123.834808
-79.237946
-75.122177
-147.986420
-152.660095
-88.505806
-129.776047
-49.260044
-50.592693
-118.439041
-123.014923
-62.832428
-150.453812
-156.132355
-86.623199
-69.447540
-65.968834
-40.446232
-62.983139
-148.473236
-49.320156
-119.024963
-66.089951
-78.266548
-83.562691
-138.279831
-61.740578
-112.510124
-74.557449
-156.197159
-64.946358
-68.065773
-55.156631
-75.045677
-16.850367
-70.289284
-110.879478
-63.412975
-56.326256
-64.672653
-86.931091
-56.843876
-145.569321
-67.410019
-138.964203
-77.315796
-63.166515
-149.523743
-126.808563
-69.489372
-65.328362
-55.783585
-70.307739
-78.055771
-53.763645
-157.233337
-155.283875
-141.092026
-127.654617
-109.103432
-88.262085
-111.395363
-99.638695
-91.598198
-75.946548
-90.291344
-96.723686
-62.245178
-96.249130
-114.949097
-70.473923
-96.061890
-81.466522
-59.584915
-81.663208
-109.074905
-95.512215
-59.627071
-78.500008
69.140137
63.020866
98.123772
62.890125
71.094505
77.966110
54.558487
49.822346
-77.387711
-78.918037
-97.914680
-117.503975
-59.869759
-91.950546
-87.492188
-50.908863
-71.190132
-66.840500
-44.201008
-127.588730
-82.010857
-80.377007
-59.585434
-89.600967
-157.694870
-92.505394
-55.946243
-55.153641
-159.274353
-60.730091
-105.388641
-54.427925
-53.970478
-165.280869
-134.204849
-89.308540
-73.804916
-60.497890
-74.832954
-43.481083
-66.177498
-158.568939
-64.364075
-101.067673
-52.186096
-61.982899
-130.436142
-75.564934
-100.955200
-74.083435
-97.867722
-80.708466
-23.064852
-80.901390
-62.900658
-48.468357
-58.307293
-65.433319
-54.836952
-73.590202
-61.983097
-96.631721
-58.812954
-79.754013
-71.343628
-155.304413
-58.644138
-45.869907
-140.637848
-101.586296
-60.443497
-64.625977
-51.912121
-104.244560
-138.998062
-114.784492
-57.499519
-63.701374
-83.180099
-85.242653
-55.227261
-67.791176
-64.925774
-48.118504
-81.660423
-60.838280
-93.908577
-88.697182
-155.389984
-72.363953
-109.058830
-64.716133
-129.597595
-67.038277
-95.918358
-60.047825
-61.458347
-116.187042
-137.827728
-46.258274
-116.489487
-121.280823
-93.545982
-79.397041
-62.307346
-42.012127
-136.313736
-104.850655
-63.406269
-107.299217
-108.609756
-110.135757
-99.975639
-83.042870
-103.539116
-84.086502
-100.943954
-83.915054
-108.375534
-120.379425
-117.007378
-88.280518
-86.177223
-86.486641
-60.430267
-57.436409
-79.109108
-60.250149
-149.543915
-111.671272
-46.108463
-57.489658
-79.440887
-122.121346
-112.809456
-74.956161
-129.255005
-134.522736
-69.954514
-159.345245
-102.100006
-69.782745
-82.290062
-59.766445
-92.126434
-63.436695
-70.186058
-59.072739
-113.594948
-76.047325
-60.285980
-60.801220
-163.991272
-83.035484
-105.132538
-93.506218
-66.007545
-90.901566
-70.803032
-76.530754
-88.444016
-90.086365
-81.677444
-59.837646
-65.740295
-125.090492
-60.306004
-82.827896
-62.931084
-83.410446
-46.610119
-53.094761
-70.637817
-74.610596
-117.586533
-71.307564
-153.807404
-128.422684
-58.619564
-72.343132
-99.761559
62.528854
43.789455
57.494255
60.718849
42.879894
50.802994
47.678589
41.441971
49.409416
51.425426
-82.244392
-61.822758
-51.005123
-56.152695
-102.996033
-156.152939
-61.588428
-54.268551
-65.200600
-145.762848
-123.256111
-165.238464
-63.849628
-59.798058
-66.836678
-75.214302
-125.688667
-60.377590
-126.227257
-55.940525
-85.793091
-61.109192
-70.060768
-115.220940
-30.734377
-59.087330
-113.936943
-67.141464
-57.311768
-44.908298
-123.102623
-67.061249
-75.730980
-63.041698
-66.296478
-132.927444
-82.774879
-102.243973
-55.182316
-52.379032
-87.187172
-68.216087
-71.474762
-125.934296
-69.512466
-87.307884
-96.595032
78.556793
102.815536
76.944328
47.463974
51.512943
59.270813
93.117943
58.757259
54.665794
48.439312
68.917351
80.546280
57.290478
52.586792
66.807510
58.919231
84.303841
-155.747406
-68.443817
-51.334278
-91.183487
-69.022118
-55.431366
-56.092930
-55.336876
-147.010162
-72.221886
-62.001976
-55.563232
-67.278656
-60.621586
-71.061058
-82.062973
-85.201576
-138.807358
-62.836082
-62.365143
-75.975670
-81.752182
-70.299133
-71.527168
-131.271881
-159.695618
-95.627853
-134.333649
-136.691879
-83.905739
-134.971222
-137.321167
-52.537865
-82.422890
-135.124802
-58.367886
-146.602066
-50.404316
-72.242867
-72.647781
-64.233841
-55.879715
-82.439278
-49.106068
-53.497025
-75.639862
-59.258812
-92.348755
-74.532204
-147.308990
-93.095718
-68.316704
-67.264557
-66.279533
-67.478592
-106.703835
-114.521362
-86.116417
-26.891285
-153.266052
-149.762924
-150.323105
-54.691715
-53.307819
-60.690681
-163.495697
-163.165649
-109.980080
-88.175209
-69.982414
-90.898399
-108.336769
-63.293022
-63.462242
-103.393333
-86.617844
-73.893639
-136.684830
-57.802753
-49.580208
-59.336220
-93.279305
-60.386971
-55.984093
-154.797577
-60.164661
-127.505775
-54.406952
-49.227333
-75.410461
-125.627296
-102.673424
-51.028358
-68.738419
-111.110016
-66.206131
-158.803909
-92.651062
-89.761696
-67.884613
-78.788307
-125.148445
-78.763382
-101.071632
-68.550072
-69.047966
-67.126976
-86.325050
-57.619411
-98.998619
-168.668213
-70.547859
-85.434486
-104.326065
-76.938660
-136.006668
-136.154846
-55.520851
-149.802902
-50.551861
-148.449921
-47.240852
-52.550121
-55.291218
-147.660400
-55.997364
-89.842445
-63.723148
-111.070068
-57.066082
-102.270546
-128.724472
-164.042221
-62.920689
-169.518768
-97.175903
-99.039566
-59.850498
-161.350143
-66.278175
-70.421539
-68.573250
-88.453606
-87.489738
-90.825714
-61.165844
-97.259933
-71.695587
-71.312492
-130.266739
-63.140121
-59.898632
-129.312912
-86.442352
-101.225533
-114.247055
-149.400848
-155.775726
-68.717850
-106.847672
-111.933273
-70.457367
-97.008621
-68.727097
-104.165085
-115.821136
-123.980743
-137.650864
-86.354134
-145.091660
-63.179417
-53.178234
-154.610474
-120.022675
-66.517189
-55.667313
81.037910
80.325737
80.075729
71.793304
50.041439
64.715813
49.544529
83.035904
64.925171
74.222832
24.596861
-110.361671
-86.402863
-88.408722
-59.845963
-108.906853
-112.817673
-107.377892
-96.911858
-96.799568
-118.870857
-52.298710
-102.191673
-54.431007
-48.502224
-144.197327
-91.060829
-86.536255
-61.191654
-63.865154
-83.218094
-65.144989
-106.493217
-62.250465
-57.265972
-64.510460
-52.345692
-94.316063
-48.901485
-143.395905
-64.962074
-56.408039
-87.797859
-80.294205
-86.499504
-65.502495
-167.262711
-67.416039
-76.986633
-57.129913
-55.489765
-73.754471
-152.881409
-74.104683
-72.358223
-62.263393
-94.763016
-60.832169
-83.138580
-165.364197
-98.683357
-57.936920
-61.907532
-104.185211
-80.322113
-145.876251
-63.916878
-55.499126
-56.669743
-70.042984
-83.429031
-127.113472
-58.441364
-142.951263
-166.735779
-157.799484
-58.685577
-121.676292
-77.476540
-99.748848
-115.711594
-164.690201
-164.193817
-52.768486
-69.241905
-58.540867
-71.395599
-60.590313
-132.155991
-88.294876
-112.169289
-86.565208
-147.712616
-71.925911
-84.091164
-46.104759
-52.769142
-71.541939
-64.270348
-154.564331
-83.345520
-61.105232
-60.822655
-90.685287
-129.058899
-134.054855
-99.755791
-92.700150
-109.651405
-87.947166
-90.555351
-92.745178
-150.166626
-64.801529
-137.805038
-58.068378
-159.939026
-88.696594
-80.130325
-107.008789
-43.955921
-71.191963
-51.345219
-86.095383
-59.629086
-114.566727
-104.865562
-33.952911
-106.943962
-155.674637
-103.934433
-76.688591
-106.251877
-143.713196
-54.605991
-84.351585
-148.870026
-83.958092
-152.003632
-64.190552
-88.758362
-45.132404
-72.927116
-133.732666
72.804710
76.326424
45.520695
50.682533
65.830551
64.858833
42.903793
56.407318
73.443466
-93.821854
-77.620186
-86.515457
-59.691711
-65.651321
-59.641262
-78.200104
-156.202637
-150.276199
-77.604523
-79.699303
-95.444832
-66.764145
-42.171780
-86.845428
-63.146538
-64.281258
-54.064312
-73.199173
-117.098152
-122.777603
-40.495327
-118.035126
-74.481880
-70.725136
-159.491379
-69.214378
72.133934
66.087044
53.837330
49.874161
46.750431
49.899326
46.380112
-54.990429
-81.493393
-71.760071
-148.689728
-64.038269
-76.155922
-68.374550
-51.571640
-55.717434
-89.066711
-76.948456
-73.332397
-64.343330
-112.496124
-120.114647
-69.453827
-89.259178
-75.407784
-70.789764
-54.825058
-107.555634
-63.895199
-72.683929
-71.506081
-70.937798
-94.826752
-64.983383
-86.467255
-99.935745
-50.541019
-94.900528
-92.037315
-94.494743
-121.827606
-131.323059
-100.565483
-69.636032
-61.715279
-93.754387
-152.013931
-79.379807
-73.978134
-62.073082
-111.762756
-64.762627
-116.246468
-109.322441
-67.908928
-103.686386
-74.678627
-148.479950
-59.793385
-60.442883
-33.576408
-69.723846
-85.466156
-159.624847
-55.911987
-139.630966
-122.231842
-64.910820
-67.767136
-104.055252
-122.405067
-67.414482
-75.724915
-133.541473
-56.971657
-24.676205
-110.941650
-78.481033
-112.540642
-143.434128
-67.954971
-93.811188
-63.298733
-116.081337
-89.230141
-156.767059
-119.220795
-59.197247
-80.016228
-170.152802
-119.595551
-95.784721
-88.653206
-70.521202
-76.136345
-89.741745
-63.014572
-53.532566
-70.063507
-54.766743
-53.239059
-92.053787
-58.770721
-71.537727
-55.015717
-79.236053
-61.957058
-113.856964
-76.062477
-101.861107
-90.305130
-112.101387
-93.493767
-95.473534
-55.649738
-97.636200
-56.927021
-143.343231
-62.689304
-55.140686
-65.993279
-164.980591
-86.702133
-139.701019
-134.231369
-84.231522
-43.162426
-116.392097
-54.433712
-166.149139
-53.010017
-87.237152
-58.451847
-48.189125
-75.956894
-67.657143
-63.812222
-159.058960
-62.390633
-66.010895
-89.412666
-71.540535
-161.849991
-104.055466
-109.288376
-153.242325
-49.661331
-70.238167
-77.201439
-73.175476
-130.796753
-85.083229
-154.585007
-58.947010
-112.965462
-60.672268
-150.817810
-136.560898
-90.934822
-124.048157
-53.555092
-98.790817
-93.790932
-103.843346
-73.777267
-67.977005
-80.244987
-164.388458
-161.244644
-65.672928
-36.857536
-66.220673
-73.768242
-76.303207
-50.119484
-79.854774
-51.925682
-61.133148
-79.570175
-160.880829
-78.942932
-45.108646
-76.405823
-88.607986
-61.830379
-82.606461
-70.137085
-88.418121
-59.630184
-64.417259
-72.050568
-109.105789
-77.176460
-75.833107
-79.586159
-47.336365
-72.591072
-81.598694
-58.928711
-64.825119
-63.758530
-153.891144
-59.624557
-89.403557
-54.796677
-70.883118
-73.531555
-72.697136
-58.618095
-87.585884
-48.904449
-76.661469
-43.424332
-128.589035
-80.844810
-106.898460
-87.799744
-65.796417
-151.060669
-131.559708
-117.774246
-114.593452
-78.967018
-95.355774
-82.769440
-102.108070
-61.089359
-128.931412
-62.301048
-101.273514
-95.053658
-60.652542
-154.082809
-124.953156
-160.554901
-69.123413
-76.661179
-62.397388
-47.195839
-67.783371
-69.612617
-93.796295
-57.816612
-45.419987
-71.683952
-60.554871
-38.414818
-160.889923
-96.335869
-140.700439
-60.725105
-86.845970
-148.137131
-75.708099
-44.952488
-69.414482
-158.384048
-127.461678
-74.449387
-116.841812
-115.843201
-57.055725
-123.749619
-82.252342
-73.276657
-120.830162
-136.036774
-58.584229
-88.498360
-70.539879
-62.492462
-159.203690
-59.690918
-23.492914
-146.910858
-65.585732
-147.466583
-49.474361
-43.979485
-59.590160
-37.750038
-75.482590
-146.220261
-57.443970
-92.366501
-75.237915
-73.754097
-52.998550
-57.335861
-74.562683
-49.069817
-31.988970
-62.543655
-75.124084
-76.464233
-57.026913
-63.743591
-55.996613
-62.136284
-62.554672
-75.311195
-109.946381
-89.341286
-105.999161
-63.775536
-57.883297
-79.220863
-100.526543
-81.968567
-64.998901
-76.237968
51.474155
53.026600
45.425461
70.576981
-83.030899
-64.426247
-52.002495
-50.618782
-80.773125
-103.470634
-88.370972
-69.525963
-63.941933
-57.813995
-62.430611
-91.005211
-56.937347
-158.268936
-57.169094
-74.147598
-97.703453
-124.370689
-39.056957
-116.419678
-70.656143
-57.871117
-136.631409
-61.985424
-112.491737
-63.424889
-66.961266
-164.193832
-96.786201
-65.855331
-55.130688
-64.109970
-59.274284
-69.845726
-81.071571
-88.664650
-56.571152
-59.476032
-47.757965
-67.390778
-88.252968
-153.419098
-77.442322
-90.389915
-164.319229
-97.563301
-67.821846
-91.480469
-38.324600
-82.777893
-123.554565
-62.958401
-151.704987
-135.892838
-87.393333
-58.330070
-53.023453
-78.152802
-113.741440
-35.212563
-160.939804
-47.148712
-79.285568
-88.436325
-51.402107
-83.685699
-54.389648
-56.067497
-114.716202
-88.372185
-36.986656
-62.549938
-63.402138
-121.757294
82.300720
80.621544
64.190598
67.104614
54.437511
45.429169
20.590912
48.946178
44.222092
47.886745
-54.652508
-83.629593
-58.456738
-50.910992
-80.822372
-92.065262
-60.168255
-66.576210
-72.634460
-59.525238
-57.929169
-94.655731
-92.312050
-62.622902
-88.720795
-110.735367
-120.293282
-67.814072
-115.020081
-57.236824
-106.351234
-83.588409
-47.971516
-116.584587
-70.409790
-61.927887
-116.133194
-40.865173
-158.436646
-106.699913
-75.540916
-146.143250
-74.738068
-95.721725
-77.376045
-107.814766
-72.176331
-106.627518
-141.031494
-81.564522
-136.651779
-130.009750
-79.585449
-86.635216
-58.712780
68.282669
94.269623
74.219872
-59.999733
-65.620064
-139.045929
-66.362228
-124.827271
-76.404510
-55.613258
-74.532005
-67.448906
-77.462357
-62.157894
-64.429352
-65.229263
-86.983856
-143.344238
-67.778351
-113.945358
-83.394325
-57.441055
-65.505379
-125.016388
-88.864609
-121.495399
-131.639847
-82.457436
-62.654449
-59.498608
-88.629494
-60.973640
-88.356499
-68.657867
-28.912958
-79.785866
-60.016964
-85.321350
-53.225212
-122.092766
-74.765381
-50.381004
-64.742432
-87.000053
-86.172935
-74.296005
-101.902222
-146.631577
-70.482262
-83.477867
-84.251770
-61.999310
-55.936821
-67.745651
-66.217728
-55.745720
-67.099373
-52.767193
-130.593582
-66.334091
-155.762466
-64.375107
-114.694077
-54.030457
-51.203533
-62.234810
-55.066658
-126.616608
-62.239262
-75.463768
-75.944801
-55.642273
-65.492302
-47.145321
-34.936089
-99.490761
-70.401772
-59.653107
-51.270027
-50.440434
-69.086372
-55.262821
-113.697777
-103.650673
-66.343651
-41.623657
-88.956306
-77.756386
-67.802437
-100.277748
-66.403427
-53.251873
-93.152420
-63.468285
-69.970779
-35.336124
-66.818901
-69.241722
-142.666718
-132.315430
-128.463470
-95.318779
-83.695572
-59.818554
-124.601456
-94.544800
-59.741508
-135.754913
-67.716286
-78.593224
-128.135406
-87.547920
-69.501480
-71.606499
-146.021027
-56.905491
-64.548088
-65.533119
-120.328690
-150.884735
-123.091888
-59.584751
-88.222023
-75.818726
-68.016647
-100.035370
-77.659004
-68.544624
-73.966393
-77.660698
-142.285370
-53.617310
-138.820160
-117.276497
-59.301941
-48.296902
-54.731503
-83.657471
-118.152184
-109.819008
-73.227127
-49.337589
-38.480877
-90.631813
-104.354149
-73.041603
-76.531708
-52.269516
-104.534653
-107.175262
-86.342468
-76.454567
-97.086609
-127.611092
-116.294975
-69.912079
-74.986931
-59.426544
-145.452423
-54.771229
-83.821815
-110.131020
-59.189602
-118.880585
-98.799301
-80.405090
-165.766159
-123.081123
-112.565201
-61.677166
-120.691734
-105.110817
-64.816505
-147.179306
-141.502518
-151.267578
-83.260277
-155.779724
-144.596893
-63.267826
-91.055862
-97.458389
-102.414635
-79.604958
-112.590996
-105.105278
-121.724594
-99.602242
-64.313095
-61.151459
-60.298599
-70.651070
21.985815
62.370819
56.062374
81.787254
43.452969
33.809071
56.434715
58.217476
69.357086
88.486542
41.317150
61.685791
75.491135
67.020943
60.627037
72.021935
105.857613
64.635437
-58.394543
-140.221817
-70.025208
-81.835213
-169.517639
-60.273048
-53.019844
-119.616470
-62.703674
-49.769531
-63.076286
-30.149652
-101.661224
-89.318588
-74.437759
-86.940254
-94.622353
-69.650917
-100.516212
-122.306786
-73.751152
-57.944904
-85.071915
-120.475136
-107.603020
-107.421555
-55.259182
-99.303513
-100.609039
-94.561485
-62.385948
-60.575455
-90.584335
-63.745235
-83.810204
-58.610779
-79.669830
-106.192535
-161.239349
-66.065361
-67.607735
-63.696320
-134.037491
-57.728481
-64.086517
-65.730568
-104.659302
-74.501343
-66.705757
-68.260216
-83.341652
-65.509094
-62.629745
-102.068329
-89.590866
-58.973156
-82.486763
-145.425903
-54.265465
-81.826920
-67.170387
-54.340031
-85.137749
-66.423386
-128.629822
-52.740376
-52.321510
-98.108810
-148.377960
-106.169861
-65.227333
-59.983681
-72.894722
-70.993965
-133.366013
-146.336884
-153.945496
-158.864761
-124.551064
-135.020798
-151.054291
-61.051949
-71.614487
-56.746498
-80.417564
-76.255417
-88.410728
-111.451523
-68.693611
-166.350128
-67.169617
47.779091
-63.303993
-55.019558
-82.249664
-138.897293
-122.574692
-88.427986
-97.033684
-64.775230
-64.695068
-69.073235
-66.390480
-60.884808
-56.585953
-77.055557
-77.014748
-52.034931
-64.450462
-158.745651
-72.062660
-74.170090
-84.201683
-79.960213
-115.625031
-90.528839
-60.779446
-115.174347
-84.949608
-61.203438
-86.323433
-65.955795
-60.255447
-57.694412
-62.976791
-67.022461
-126.530945
-78.511528
-52.432919
-50.686966
-50.596420
-78.767761
-81.744591
-79.388466
-62.556225
-88.244759
-60.480545
-65.590714
-72.128960
-64.296860
-132.044876
-37.807888
-94.848358
-119.117699
-92.186829
-92.202095
-78.436806
-65.418602
-62.573643
-49.413437
-54.236904
-46.592449
-85.050430
-62.484051
-102.657707
-61.884052
-75.106644
-120.693695
-74.967545
-104.155472
-119.773399
-58.233547
-100.380951
-80.083817
-68.876968
-73.261559
-49.487953
-98.484413
-55.032314
-137.668106
-160.342331
-107.098724
-74.605247
-56.425610
-99.097061
-63.537174
-66.085167
-115.929543
-78.393677
-160.958557
-75.275185
-77.216682
-63.790268
-68.443443
-103.088013
-36.770805
-64.047874
-75.987015
-47.044102
-99.948967
-68.387238
-124.571411
-122.200790
-128.725281
-107.632652
-56.966148
-101.511711
-52.047398
-113.423225
-151.337204
-62.327591
-76.060593
-98.445564
-90.633095
-90.721634
-146.015137
-70.224190
-101.152855
-135.640900
-60.087246
-47.733788
-68.410789
-56.122921
-78.516632
-155.912277
-174.042175
-94.479942
-57.225910
-84.216858
-71.693680
-163.811035
-56.962971
-54.896557
-55.137844
-85.648529
-148.112976
-57.436089
-64.421852
-70.512550
-40.751167
-109.397858
-63.194889
-116.020836
-80.946465
76.732376
94.064255
-55.108368
-123.978310
-59.450912
-136.959427
-63.432537
-159.092178
-58.349983
-118.908646
-63.673698
-58.688255
-76.650497
-97.001137
-79.683472
-138.018417
-94.559486
-103.413383
-127.996262
-63.391487
-87.244453
-55.253887
-94.393135
-89.323151
-78.242828
-136.392410
-63.326874
-85.623352
-50.798702
-61.521839
-152.545868
-115.755730
-71.742088
-108.435760
-118.717079
-111.511124
-122.484138
-68.776199
-87.396820
-99.168144
-119.010384
-101.626244
-70.250626
-63.444988
-58.366360
-95.974419
-65.456421
-59.577217
-64.519279
-143.311371
-64.794655
-138.383163
-142.486404
-58.591564
-36.943218
-137.794250
-47.058109
-43.872009
-95.927376
-58.333206
-94.842484
-91.469528
-68.381126
-67.199287
-126.201027
-61.353706
-85.992165
-121.374260
-55.282715
-55.261578
-77.969269
-61.487019
-70.593140
-164.347366
-46.660316
-90.492805
-80.900024
-56.971672
-44.527431
-47.682697
-67.175583
-43.371689
-100.637444
-67.780762
-53.964981
-68.216667
-71.095352
-56.659576
-78.934036
-59.130257
-87.285606
-100.934517
-82.748421
-89.791763
-58.225090
-120.998024
-122.112274
-66.309937
-35.737110
-91.040405
-57.240402
-69.170708
-71.621185
-34.134045
-64.328781
-148.784866
-65.601463
-86.581276
-59.206951
-82.990517
-175.060074
-111.073235
-60.451653
-160.860672
-75.004364
-134.756134
-72.547333
-105.068169
-123.475594
-103.111336
-166.227921
-124.049614
-115.843338
-85.098862
-67.587486
-131.725220
-67.714340
-72.312889
-60.593021
-158.677505
-75.976089
-151.399719
-84.892296
-70.629272
-31.947863
-86.250725
-71.201065
-146.473282
-85.667175
-164.487671
-38.399864
-66.342133
-50.164272
-72.682556
-91.139740
-61.651394
162.794174
-85.984642
-134.006363
-155.246811
-54.475807
-101.700844
-84.086143
-69.996536
-32.438435
-71.115410
-56.800732
-123.058784
-41.843212
-107.670647
-78.715065
-115.218124
-50.544987
-111.616478
-68.060234
-73.803131
-56.603790
-78.315193
-122.647079
-118.204941
-63.327900
-148.263351
-96.338631
-91.011169
-36.003769
-55.666374
-65.044624
-99.749947
-64.084480
-68.878410
-75.446373
-55.591213
-28.830511
-64.971039
-128.389297
-106.911591
-76.334465
-85.221451
-50.116886
-74.435783
-71.444939
-92.573112
-117.605034
-89.843941
-101.302032
-113.253242
-48.537964
-57.243752
-75.078995
32.069897
-58.516796
-149.427521
-90.698593
-57.175838
-167.525497
-58.591286
-150.391693
-125.845711
-66.561119
-77.872238
-98.275589
-58.135815
-101.049217
-94.173027
-63.397964
-106.692307
-53.466873
-79.446198
-104.230980
-61.570320
-76.861259
-105.551048
-59.966488
-57.983829
-51.614666
-34.027168
-111.358414
-70.042686
-100.963722
-115.309845
-69.697113
-113.675415
-103.413429
80.376320
63.685787
63.013954
50.202770
76.511986
35.864948
52.604343
65.059479
66.379646
64.497086
81.143410
38.268185
53.118965
64.530914
42.746666
64.746742
53.225376
59.890667
53.175385
56.830616
51.477779
57.441280
83.400940
71.088127
-89.277763
-60.930283
-126.230591
-74.349060
-63.944946
-71.798790
-55.341904
-156.972000
-61.843029
-113.682961
-104.458229
-125.493584
-139.891891
-73.395180
-167.874100
-63.801872
-78.601891
-71.691032
-78.383148
-77.218208
-78.138588
-57.640987
-63.595901
-74.972298
-132.833054
-43.853992
-151.945251
-76.326134
66.766907
-63.860142
-25.699690
-74.721397
-64.781776
-44.625568
-62.029575
-57.008614
-71.228737
-41.802128
-54.832481
-169.160477
-34.267090
-31.879818
-67.813934
-69.310623
-150.207138
67.638931
-72.822533
-101.785767
-104.705124
-91.159843
-108.367256
-82.241905
-61.120819
-59.559601
-66.694969
-108.837959
-67.263077
-41.185574
-59.931278
-64.421318
-63.431347
-173.058960
-118.096123
-82.988815
-42.188835
-68.222511
-106.169060
-61.702820
-98.445290
-59.308804
-87.705139
51.638531
78.350739
51.901348
49.377018
43.094795
65.145683
64.364624
-32.247486
-76.916870
-66.300728
-145.738068
-55.567722
-98.591156
-62.347290
-69.202957
-137.706131
-48.452442
-151.403488
-65.919411
-87.343887
-75.447784
-62.514893
-107.315765
-69.451370
-88.355865
-40.770775
-66.370285
-65.443542
-63.714336
-57.855598
-131.130905
-62.867756
-120.531792
-112.153381
-118.009598
-112.394852
-58.319847
-69.408997
-133.563843
-115.139099
-105.853554
-126.216728
-69.746574
-123.322525
-90.849655
-124.461479
-61.213779
-84.581703
-54.222008
-83.984909
-71.424347
-110.914322
-77.706612
-41.506531
-58.716717
-85.512512
-103.915749
-92.356171
-100.296921
-125.402809
-61.914890
-86.144051
-71.953697
-66.089279
-73.244209
-84.906097
-78.105774
-51.105305
-86.436653
-64.656174
-57.054905
-67.583916
-47.561172
-50.192616
-96.704071
-65.912399
-116.915924
-52.719326
-134.617126
-41.688282
-35.427925
-143.885254
-91.968781
-112.473824
-107.624481
-78.311546
-60.136425
-65.979927
-70.342438
-33.741714
-63.799038
-93.333618
-139.391968
-61.999084
-50.252113
-70.140144
-100.701256
-99.848564
-73.770584
-173.889694
-77.816940
-87.982353
-95.707207
-44.323044
-32.985256
-163.279099
-154.941971
-74.461212
-155.044647
-64.627518
-91.877556
-171.219406
-124.173653
-117.319366
-57.688049
-98.666573
-61.047859
-78.058090
-67.309151
-148.017670
-63.441826
-86.112526
-53.315590
-71.636932
-118.776588
-66.053688
-72.318199
87.871193
-59.809818
-61.193954
-62.688278
-64.522697
-50.980736
73.076187
65.882492
54.883572
50.060043
64.657562
56.112598
-80.467247
-44.986477
-105.229286
-34.196762
-86.275948
-58.734352
-81.301712
-69.633461
-136.086334
-125.426582
-64.091980
-90.562073
-38.669708
-142.344009
-66.961830
-69.042221
-63.389076
-76.199371
-52.736916
-33.126385
-81.990204
-48.052391
-89.419556
-161.646667
-100.428940
-106.417152
-74.617889
-56.412697
-78.883011
-93.408470
-94.535469
-79.396065
-103.535530
-63.534786
-105.451286
-57.923702
-87.338745
-75.983185
-73.157654
-155.383270
-108.766342
-129.240631
-51.562031
-85.291695
-75.324692
-51.971699
-70.528870
-71.608566
-39.848618
-160.162048
-51.586475
-59.803623
-87.308891
-141.264252
-59.272713
-74.687950
-50.158077
-80.292130
-68.666626
-139.956665
-103.900711
-84.916580
-65.004326
-60.449509
-31.634850
-110.155670
-113.577820
-76.675819
-102.096886
-67.371574
-56.408733
-49.870106
-83.033150
-133.409683
-61.958691
-59.507568
-62.413143
-72.755035
-152.914383
-68.744774
-153.009979
-67.049767
-47.407375
-93.017609
-66.576820
-63.664600
-98.832924
-70.376770
-79.849747
-59.079670
-46.369724
-59.740780
-63.822998
-70.065895
-81.948608
-52.612679
-137.889557
-80.139503
-171.225204
-84.823425
-76.028214
-58.975376
-77.176544
-73.108658
-62.334713
-101.781593
-62.015984
-95.866798
-49.364277
-69.013596
-88.814461
-63.938545
-62.145454
-46.600075
-90.059616
-62.905781
-62.914406
-73.422478
-78.094749
-159.170090
-74.168930
-115.010803
-54.692741
-68.555687
-91.035057
-54.358608
-74.120071
-73.143860
-119.192009
-66.226898
-156.591461
-150.234161
-148.036469
-75.075699
-72.489136
-106.057930
-38.594162
-61.661728
-62.128830
-53.057877
-84.162399
-70.849701
-62.470531
-53.498035
-96.977898
-154.867371
-63.883232
-82.169594
-66.883896
-74.953995
-68.597748
-150.559402
-55.428589
-139.104752
-63.057178
-143.805603
-91.314552
-99.129333
-94.734665
-95.813789
-73.821053
-99.971405
-90.111496
-106.781693
-79.766342
-71.633598
-108.755730
-55.559727
-91.547119
-50.964237
-53.612911
-78.818939
-55.250530
-138.202301
-68.367508
-61.682552
-69.223320
-77.837166
-74.385437
-127.667427
-69.362503
-65.250183
-84.369316
-67.676659
-71.057709
-115.639259
-110.040405
-109.552216
-90.948151
-59.887539
-146.600861
-137.511261
-42.409866
-68.715080
-40.363888
-45.760857
-61.199100
-68.022957
-61.940994
-151.332581
-122.155464
-27.452822
-47.071522
-139.295059
-72.914490
-65.508392
-47.212116
-101.588577
-137.212524
-57.304234
-119.764877
-116.646767
-105.362183
-88.058990
-61.880295
-107.627052
-73.617485
-67.335564
-120.513504
-165.858841
-150.538773
-62.372334
-61.874722
-91.532150
-73.948784
-61.990677
-53.480694
-55.795067
-67.670700
-84.975037
-108.929543
-112.949516
-158.389206
-97.442734
-61.371635
-114.599258
-57.664867
-89.395866
-113.827499
-51.625847
-73.745575
-82.423248
-51.862034
-113.214363
-55.565815
-114.154205
-48.594627
-88.842468
-85.318718
-68.073364
-54.303986
-155.774582
-130.864853
-61.243771
-51.784939
-61.967319
-77.997627
-137.835236
-54.663002
-36.947968
-56.034256
-85.446388
-117.446671
-100.116043
-53.808460
73.881279
-60.448853
-60.558914
-111.035225
-73.427521
-96.982567
-104.829491
-142.491730
-76.616608
-69.317719
-151.519318
-56.862656
-66.195099
-48.605007
-120.830002
-59.404644
-72.861450
-67.676201
-59.134811
-90.180229
-63.236790
-67.215179
-131.726196
-55.225784
-91.889183
-128.214127
-45.808498
-60.715073
-50.167061
-152.605865
-49.947910
-55.133400
-61.209049
-141.411880
-146.468353
-138.651062
-114.366135
-48.019264
-91.993279
69.688377
51.872215
77.013824
-48.647209
-60.922253
-113.051414
-82.401352
-50.228298
-74.466789
-64.922012
-91.470795
-82.888123
-162.520920
-94.315285
-103.758583
-81.757355
-143.645264
-82.444153
-125.755196
-66.119492
-121.739014
-46.776623
-81.582542
-88.780273
-66.307320
-125.757492
-152.353149
-94.151741
-91.957397
-76.125305
-59.470612
-81.928482
-94.309746
-89.728676
-92.434151
-56.527740
-60.904911
49.327728
82.936737
-66.895142
-55.301476
-159.185959
-122.241142
-60.774281
-70.013145
-67.754501
-64.963425
-83.447357
-78.048599
-56.106415
-61.912384
-153.933334
-146.105392
-113.063004
-54.870449
-87.039154
-64.801353
-155.586807
-53.014389
-74.007751
-163.482101
-86.767662
-61.248543
-67.745544
-119.674828
-85.576714
-73.668282
-62.039364
-57.278503
-50.573082
-145.155609
-75.478050
-142.138931
-58.598145
-119.821060
-50.379261
-65.845093
-66.010033
-62.587814
-57.640079
-44.959747
-74.183418
-62.971336
-157.584885
-53.695652
-47.457897
-92.832542
-86.633301
-60.839607
-123.759499
-56.523861
-64.169640
-134.461868
-80.091614
-100.144821
-100.822212
-138.946701
-138.136017
-96.986969
-114.753128
-150.456146
-65.165947
-53.505932
-66.707657
-79.650963
-73.096977
-72.642174
-155.008072
-92.034897
-148.101730
-151.408463
-68.980766
-81.326889
-40.703266
-69.271294
-63.561424
-106.336296
-74.606125
-39.273453
-32.040848
-146.861115
-43.271206
-72.051544
81.543549
77.156380
-80.049538
-63.768028
-72.828102
-74.962326
-138.637421
-92.827599
-139.222122
-60.304169
-55.773823
-71.700676
-68.221611
-99.833809
-98.836189
-142.623444
-142.944183
-132.325806
-64.259064
-64.403671
-64.566551
-58.304180
-70.619041
-148.508881
-60.016083
-60.344055
-151.149567
-42.288807
-124.809792
-85.592102
-65.610374
-137.896942
-53.430752
-68.972816
-76.156189
-84.303200
-147.531860
-69.100838
-82.737106
-52.434723
-154.014343
-66.150162
-164.928207
-35.815102
-77.431854
-87.829689
-145.431870
-57.475361
-62.401356
-62.961159
-78.219452
-84.043137
-91.724113
-32.904537
-103.489616
-69.760315
-63.229824
-51.034172
-69.062477
-61.007820
-80.533913
-84.314674
-52.945900
-70.129524
-144.174820
-71.395226
-137.836441
-75.476471
-52.848358
-131.265991
-91.477844
-74.999306
-111.327858
-122.413734
-138.569733
-70.608986
-65.496796
-146.200043
-69.152100
-109.149277
-60.837898
-62.723549
-53.596397
-64.967491
-92.136147
-82.080582
-90.141136
-112.444107
-53.851444
-64.985176
-4.911950
-59.623875
-49.262226
-48.010597
-148.520401
-69.578850
-72.388947
-64.454018
-66.950058
-63.528427
-78.934753
-62.126755
-53.272896
-61.767220
-62.219181
-67.472046
-63.481201
-63.390934
-67.230972
-53.614559
-68.715218
-116.413208
-55.736725
-103.632744
-60.163185
-62.162197
-69.976151
-109.358414
-64.450722
-62.606987
-58.212639
-70.003792
-72.579666
-131.678879
-56.834774
-28.487337
-102.159081
-127.447281
-49.164356
-93.730247
-72.099976
-131.239563
-69.583397
-107.560234
-117.168831
-102.630157
-76.557983
-89.839653
-109.916733
-104.014259
-106.764740
-133.021332
-109.984398
-44.705433
-134.991180
-136.050598
-128.783676
-93.817413
-107.452454
-105.899963
-148.242096
-148.687454
-44.848732
-67.695183
-106.265007
-76.871590
-107.933723
-56.180367
-55.103107
-72.480759
-27.970345
-70.978966
-95.514229
-68.448883
-65.840820
-152.215607
-119.794312
-144.399673
-64.551750
-102.582695
-112.044075
-116.545845
174.650375
-108.917068
-82.328522
-106.814133
-107.019608
-96.188164
-96.598572
-104.160393
-63.213451
-56.309612
-97.981209
-89.352966
-63.017754
-108.221825
-85.289032
-71.570724
-69.700256
-51.339703
-138.072754
-57.795528
-97.876991
-126.441971
-153.491486
72.819427
53.361744
-166.825958
-63.610851
-38.846943
47.879066
71.680130
-86.282890
-57.082661
-150.943283
-153.415405
-64.341026
-110.375427
-87.960861
-53.204720
-146.993546
-117.763054
-55.669819
-46.611263
-47.091866
-46.686996
-67.478210
-82.909927
-67.665680
-148.244034
-150.419388
41.444237
85.956520
57.631180
66.887619
-69.297714
-43.699215
-69.987938
-72.913544
-41.507469
176.280579
-62.431435
-113.931091
-106.126091
-95.336311
-54.505657
-65.984642
-65.384300
-68.666855
-114.555748
-119.497360
-153.002869
-59.665092
-63.930676
-80.118118
-100.190025
-94.741760
-78.364960
-143.884735
-54.564922
-102.465202
-159.317215
-162.064911
-89.558456
-27.872383
-70.245049
-66.069458
-74.089684
-53.392906
-159.942612
-82.300537
-131.036133
-152.764893
-76.540085
-57.901531
-170.789276
-94.553375
-68.376396
-60.993099
-47.352676
-74.715042
-86.134087
-117.393898
-144.239471
-92.456116
-48.558693
-104.716835
-125.663620
-90.327187
-57.123600
-86.062630
-150.417252
-112.970161
-118.397125
-69.532234
-163.884140
-70.083275
-53.683834
-101.608040
-96.240463
-76.944290
-124.934532
-96.642288
-90.644203
-113.710770
-147.073029
-129.576996
-104.348915
-55.993233
-62.939178
-100.784889
-158.834457
-116.695389
-60.189255
-70.884010
-131.220062
-91.059883
-137.439774
-109.434929
-118.754280
168.261185
-147.034027
-56.459709
-72.113632
-76.714638
-57.611332
-56.050327
-60.254452
-166.615845
-68.670097
-107.770493
-135.518875
-77.122093
-76.840851
-49.043083
-55.599030
-159.323532
-51.390453
-44.760368
-87.877197
-64.041756
-61.018597
-65.835777
-65.666389
-88.291344
-79.289413
-64.490273
-63.556511
-52.019600
-56.825497
-89.163170
-71.570351
-62.123272
-55.268826
-60.282196
-49.577866
-137.548111
-84.321411
-59.141464
-88.941475
-97.364845
-64.628357
-64.111588
-52.219505
-55.727169
-58.342976
-60.882191
-113.383987
-82.906876
-77.970039
-111.599396
-97.745506
-62.618118
-60.257038
-82.418419
-77.134743
-101.767517
-99.443436
-154.129242
-65.683990
-66.284195
-63.570393
-66.280693
-76.134583
-90.692162
-137.760590
-47.520462
-154.715622
-64.002632
-60.207607
-64.577103
-79.568748
-56.200768
-81.504128
-107.320526
-74.336426
64.600777
51.082264
73.365662
61.315125
53.746449
51.395924
73.135139
71.286438
52.112820
48.064491
33.770981
53.535553
46.675091
-46.940281
-62.031475
-26.555618
-150.827667
-154.531570
-38.193077
-58.742390
-64.390099
-104.101799
-55.446087
-53.638420
-30.220238
-85.746254
-48.328495
-52.759289
-61.559155
-62.737156
-64.797287
-66.699295
-52.359829
179.083145
-69.021500
-156.124069
-35.619228
-45.939392
-97.338440
-121.899117
-99.569130
-103.389618
-167.940430
-78.936783
-68.094025
-79.919373
-64.273232
-81.933151
-62.537331
-149.995895
-50.247540
-58.562626
-158.178619
-59.090069
-78.146431
-53.818207
-104.411224
-91.982742
-103.819679
-79.414970
-70.837936
-101.502708
-89.691826
-98.749695
-136.836075
-110.214218
-75.476082
-141.173660
-139.021393
-104.351944
-70.633270
-136.785370
-141.002487
-60.366138
-61.022217
-60.657356
-123.036766
-62.939983
-92.821587
-76.778313
-86.844643
-110.402390
-74.785019
-105.187546
-103.864998
-99.589218
-154.048340
-67.763931
-63.008205
-56.366135
-67.097656
-68.648476
-158.547241
-95.262138
-116.651375
-83.759155
-84.916679
-92.328445
-118.507164
-55.934601
-51.254745
-66.885651
-60.426823
-82.737282
-60.527378
-65.807213
-48.713581
-58.877041
-65.757721
-56.649212
-140.563568
-77.240356
-160.874817
-73.289032
-67.874413
-114.814980
-66.103958
-153.291855
-138.138412
-62.935635
-85.013306
-64.071198
-58.550934
-92.529274
-99.434937
-116.174042
-104.285576
-138.225021
-115.133461
-71.257042
-87.428505
-153.636673
-90.715836
-92.323883
-60.109814
-73.414856
-107.114288
-128.884872
-46.213356
-65.246841
-62.129406
-69.792511
-103.900993
-65.763451
-63.358776
-59.728882
-79.673607
-58.768391
-59.755505
-65.195763
-84.021988
-65.900917
-60.554596
-66.832397
-135.938156
-80.976852
-56.935787
-64.081039
-64.811165
-57.169460
-59.846550
-57.239742
-53.414661
-79.965538
-56.563217
-59.658012
-30.493860
-54.737789
-62.607731
-162.214981
-128.362381
-73.783226
-40.461102
-57.468155
-152.973877
-82.944275
-63.724369
-67.972542
-69.947777
-158.754288
-40.419445
-166.334534
-139.072311
-58.719749
-150.802841
-54.243065
-49.134087
-128.768814
-65.941277
-64.269386
-153.423813
-101.490639
-128.178009
-98.040794
-82.877762
-56.936398
-143.671066
-117.251709
-53.836323
-125.518555
-46.580406
-108.740051
-59.561363
-143.941589
-100.236740
-78.087204
-100.308922
-63.022888
-61.805367
-57.925022
-84.437447
-58.599762
-111.958832
-80.005356
-75.811623
-67.210487
-61.768253
-124.730339
-146.453186
-57.910629
-88.591721
-153.881363
-106.445145
-103.937103
-152.744080
-66.531586
-67.795662
-113.213615
-100.390099
-61.066628
-151.666412
-71.741364
-150.637238
-65.290909
-56.578671
-83.899506
-121.675278
-144.429886
-166.711349
-57.308891
-54.797119
-76.178841
-60.558994
-75.500389
-64.244896
-63.266090
-99.252876
-61.754501
-114.612656
-71.783134
-86.087784
-80.675079
-156.721954
-94.681061
-52.948063
-25.316408
-145.123260
-71.913513
-46.879616
-27.184189
-143.597565
-82.663231
-71.345352
-126.873405
-72.716133
-117.353065
-62.030205
-138.940796
-145.961548
-160.334305
-105.099190
-69.426537
-171.430618
-71.871445
-78.092361
-67.778450
-70.118919
-122.622681
-158.223053
-52.986233
-65.698669
-55.155548
-84.790710
-87.669540
-123.025879
-136.410995
-90.353119
-90.537071
-62.114388
-93.517883
-103.640732
-127.036919
-106.861893
-80.219292
-113.884796
-153.830246
-62.839546
-106.279243
-40.675255
-67.231407
-95.322929
-80.793915
-118.981956
-44.070171
-155.721802
-92.505165
-85.944260
-67.388252
-58.222122
-98.902267
-97.184372
-158.607910
-134.580948
-103.511391
-62.216984
-101.953720
-81.301590
-60.551044
-66.650146
-44.344757
-39.415897
-155.152267
-86.315414
-160.934540
-79.995163
-58.412964
-73.633629
-50.985970
-68.868729
-102.418945
-134.888580
-107.469292
-152.103714
-59.857105
-58.061783
-101.317757
-149.547989
-31.454033
-63.224442
-68.120361
-57.523796
-144.435410
-100.750687
-72.750511
-83.593658
-59.108192
-61.522385
-69.101921
-75.385429
-85.611115
-68.212845
-56.058846
-57.816769
-117.263046
-76.527702
-147.564804
-88.475479
-78.039528
-116.084274
-96.730736
-124.150017
-166.078613
-95.440308
-95.830238
-92.651184
-57.524300
-135.936050
-72.685066
-100.055016
-84.492073
-115.726372
-94.102432
-77.017647
-73.694427
-68.881691
-50.421276
-75.657967
-121.983650
-93.790672
-53.828682
-86.062759
-44.608662
-59.370308
46.845821
48.883400
80.381866
-58.807625
-118.422905
-68.489685
-94.042892
-73.763031
-59.232300
-70.725357
-65.173828
-61.832306
-99.573410
-139.836807
-69.635902
-53.499573
-143.178940
-97.259460
-74.828896
-154.664932
-75.241249
-101.194496
-62.324078
-64.977470
-87.087975
-71.343994
-145.634842
-51.692997
-106.070549
-87.781731
-64.827347
-132.757477
-60.989719
-47.218063
-81.991577
-115.682564
-147.965424
-88.779129
-66.375237
-60.266758
-169.984970
-60.780094
-60.888660
-62.991219
-79.911407
-54.627892
-55.056381
-66.995590
-91.928299
-102.928551
-57.897808
-76.087822
-74.672539
-96.404297
-46.304512
-70.494713
-77.548691
-115.921638
-85.643250
-70.640373
-133.504898
-101.448921
-72.477348
-109.253143
-61.380722
-112.450165
-61.887104
-61.315670
-76.347458
-58.391994
-111.581093
-164.895477
-57.875755
-59.115189
-69.231323
-159.495850
49.292492
73.044930
56.616360
68.967247
-130.425781
-47.700050
-96.756012
-62.627464
-120.719803
-158.718903
-62.682201
-65.908409
-61.790600
41.867645
53.674263
79.931335
60.008305
76.813263
74.732841
-60.081673
-70.370560
-92.167770
-63.419708
-35.447941
-131.963211
-68.204613
-134.268066
-67.650116
-63.539867
-68.327507
-64.495506
-65.463249
-53.176857
-66.394966
-110.614449
-106.266647
-100.743279
-60.896023
-63.504078
-162.987534
-110.483604
-59.078331
-66.264511
-114.604637
-96.310295
-62.341354
-120.062004
-117.491241
-113.852905
-75.322548
-76.567642
-160.130676
-82.463989
-87.826057
-144.478180
-100.003677
-58.002426
-114.525261
-164.705551
-50.584652
-113.430077
-101.807343
-96.214729
-152.207977
-53.010727
-46.593822
-136.522049
-54.165390
-33.836235
-56.123653
-61.376411
-150.531097
-67.535080
-61.511780
-95.952660
-69.550117
-93.715897
-132.775345
-97.680283
-64.125008
-110.466469
-143.978958
-53.442680
-101.813774
-103.741882
-98.342194
-94.030083
-57.139946
-62.887329
-119.391129
-116.721313
-106.365051
-75.981544
-46.094299
-57.689495
-54.927032
162.860001
-64.125290
-41.467831
-70.132355
-78.513939
-156.725830
-53.489189
-53.936699
-72.356728
-148.085403
-35.704357
-77.940025
-72.406227
-57.508530
-81.289787
-72.126640
-146.214569
-66.136993
-66.548759
-87.203957
-137.224289
-79.965019
-73.559113
-97.195282
-59.916992
-72.542084
-94.475029
-150.652679
-102.010620
-136.400665
-62.585442
-63.154495
-76.058228
-52.581722
-80.363312
-56.958843
-64.072334
-125.679054
-54.439526
-65.114296
-61.409626
-63.169281
-62.589836
-52.356483
-54.176346
-137.440842
-53.892277
-160.787445
-70.702370
-141.910675
-68.508286
-97.169998
-63.676491
-74.566124
-68.758293
-31.904810
-93.719162
-51.036720
-67.447365
-65.902153
-114.747543
-73.688751
-65.131371
-70.427017
-67.127823
-88.523239
-60.793079
-63.361382
-66.937469
-66.956329
-153.292679
-51.391510
-87.887833
-64.864540
-156.554169
-62.523876
-53.912670
-53.409603
-64.709969
-88.143784
-100.145882
-63.271023
-25.634146
-60.057686
-88.391396
-67.845787
-138.305618
-62.722984
-63.592529
-153.525345
-144.212738
-55.501324
-77.211594
-130.822739
-150.960297
-141.423294
-61.016605
-96.078056
-111.193100
-93.049965
-152.433838
-57.801785
-84.006195
-92.071098
-141.522736
-166.948563
-88.586037
-61.472363
-55.800163
-49.365566
-58.418968
-28.846186
-61.950756
-100.371971
-156.711670
-70.162949
-60.111698
-62.171650
-143.979645
-61.631279
-143.262985
67.180618
52.525898
76.540138
-80.332115
-95.931541
-72.355560
-66.881157
-67.495651
-66.077217
-153.930756
-108.348404
-54.054039
-96.512383
-147.328796
-53.114796
-131.192825
-62.648083
-59.923630
-38.190647
78.765869
59.912792
62.127644
73.913963
58.900276
78.275459
53.933334
57.014095
48.368656
58.812611
54.015755
-153.484787
-105.781914
-117.208549
-63.626793
-63.574169
-162.001846
-61.586433
-108.171448
-91.425125
-142.337692
-87.891495
-135.097443
-50.624996
-65.138214
-150.211349
-70.626312
-147.567902
-87.759430
-110.970497
-83.785728
-68.261238
-67.942032
-136.371948
-94.016472
-74.043510
-59.534275
-79.989746
-55.061012
-143.420975
-16.784561
-112.008354
-121.049713
-60.086727
-97.728035
-79.537544
-83.062721
-154.761032
-152.592194
-63.553406
-115.107956
-46.316116
-148.222183
-45.434090
-57.680325
-72.900940
-52.910172
-79.432632
-138.599670
-113.087898
-157.315384
-93.486130
-56.743786
-60.925667
-143.608643
-60.375153
-94.277779
-66.326042
-44.834202
-70.116707
-69.672897
-63.852264
-90.439995
-131.888321
-88.059761
-74.558334
-99.879601
-77.184715
-55.303791
-99.227921
-48.097458
-116.051003
-114.899551
-142.354355
-134.763229
-68.702560
-49.352020
-99.151726
-75.975067
-57.099072
-65.482330
-74.258064
-59.829571
-57.382862
-131.082626
-59.093845
-127.089432
-104.333626
-58.547955
-73.688354
-148.630814
-59.894466
-69.842995
-44.211418
-65.543365
-52.642113
-61.710659
-93.159981
-150.196198
-70.858849
-56.866444
-85.299797
-48.008865
-70.259071
-81.425102
-148.500122
-63.511398
-94.851662
-98.113541
-74.913567
-109.722351
-141.575302
-72.906662
-81.214790
-160.147430
-106.446098
-59.137074
-55.340118
-140.324265
-119.183105
-39.928822
-70.865639
-157.925262
-99.127838
-68.251877
-36.987946
-81.845276
-107.936890
-48.306561
-64.135895
-95.086227
-38.897900
-74.710121
-87.373192
-56.936981
-83.686974
-59.367638
-57.867065
-58.073299
-123.223022
-105.983101
-164.117172
-79.150185
-115.915886
-112.534515
-76.720665
-62.996937
-94.150711
-65.859001
-143.243820
-125.892265
-67.390106
-61.327065
-56.916473
-79.132446
-99.710503
-90.036453
175.031021
-101.542946
-98.341042
-126.248062
-86.807648
-112.741905
-124.308029
-116.597389
-171.065155
-73.981911
-52.750977
-85.551193
-128.552094
-116.189339
-71.754333
-91.016121
-83.666176
-63.242916
-68.045059
65.751976
41.566154
52.573608
56.186588
47.842525
-60.242619
-135.591782
-111.298553
-62.472363
-132.550858
-57.860565
-58.522457
-56.594402
-59.464790
-58.981857
-47.212063
-58.184177
-52.173767
-109.281578
-111.206924
-130.099548
-116.920280
-82.076385
-40.630646
-88.330894
81.776245
-71.092697
-74.708893
-67.923096
-64.737267
-61.278923
-61.543526
-144.721619
-110.312576
-90.031006
-88.841087
-95.884727
-47.611515
-73.071602
-94.598190
-65.210098
-73.482010
-104.491577
-90.682762
-90.755188
-55.136982
-83.897003
-66.634995
-80.885704
-52.291050
-116.374916
-143.188721
-49.622616
-160.815430
-53.545715
-68.099556
-56.984100
-59.234062
-93.797768
-72.584984
-106.798180
-151.479614
-63.007065
-90.446198
-146.719009
-68.353271
-81.468407
-140.544022
-101.540527
-66.058388
-65.134453
-59.684135
-58.512280
-152.151230
-61.409859
-103.104385
-43.853691
-57.667816
-66.843124
-67.423340
-76.465302
-85.608269
-48.791924
-53.798477
-63.835285
-82.921761
-68.574646
-42.118618
-138.434570
-89.927933
-74.164467
175.731873
-93.218994
-109.184196
-77.551842
-83.316742
-111.115036
-68.560577
-87.332291
-110.003326
-99.211693
-70.286850
-128.356232
-58.363014
-150.110443
-167.317810
-88.645424
-95.025726
-58.720272
-63.420387
-91.635056
-114.540665
-74.318420
-106.506149
-98.502579
-84.717690
-122.071991
-81.235374
-52.584766
-146.497025
-128.307114
-62.298683
-148.874832
-51.842541
-60.260052
-61.638084
-80.975899
-58.982048
-127.803581
-75.359573
-140.686295
-53.400131
-153.357101
-155.067001
-54.319878
-64.046043
-121.799973
-22.609924
-41.123226
-68.432014
-72.954994
-59.244957
-60.100216
-51.334259
-50.362354
-111.988441
-111.483749
-70.816071
-62.858322
-114.430328
-63.839302
-141.830231
-85.868065
-69.767853
-47.853951
-65.986679
-61.175472
-119.601456
-67.586319
-89.393379
-29.158482
-63.734123
-49.335247
-42.673355
-91.035095
-52.448597
-132.227966
-99.079536
-117.345741
-108.218536
-70.860779
-134.267075
-72.066498
-157.747314
-59.036251
-58.012959
-60.440540
-123.285332
-76.067932
-64.312935
-142.580612
-67.031738
-84.577492
-146.648209
-89.260002
-63.181007
-71.764656
-45.782799
-152.446930
-55.663944
-53.981731
-85.806145
-70.471008
-101.396416
-142.902954
-55.175388
-22.431295
-147.330231
-131.102020
-66.056892
-160.363663
-132.627533
-146.129532
-67.341553
-96.595795
-104.250412
-140.596146
-61.430283
-63.346191
-155.086075
-118.355080
-105.145554
-112.475243
-96.308533
-103.397186
-93.094734
-67.266266
-77.995659
-108.235222
-103.146530
-58.290062
-64.614052
-54.217926
-91.278732
-62.303547
-47.116158
-156.223145
-64.676643
-73.077049
-78.283218
-68.473228
-101.040878
-59.868935
-144.035370
-81.529610
-98.977852
-119.062988
-115.140411
-165.942627
-82.030045
-93.850281
-99.527000
-90.297409
-99.368294
-121.657516
-76.178963
-74.803886
-125.637787
-69.720772
-120.747627
-66.976135
-74.748848
-130.398743
-92.269600
-85.514938
-49.910664
-137.520309
-78.316162
-75.539856
-29.839531
-65.351913
-53.579651
-82.384468
-62.397758
-46.833447
-84.090897
-100.068756
-92.814018
-64.282799
-75.876526
-137.546997
-106.800484
-57.306351
-86.218445
-73.031593
-65.991104
-159.467209
-141.034225
-139.359100
-126.184784
-67.413666
-62.808846
-138.256989
-57.254665
-119.809219
-125.068665
-73.855453
-45.225769
-62.723011
-75.191086
-122.361572
-72.450371
-70.422455
160.527161
-70.374435
-137.555283
-44.340584
-82.520615
-61.238392
-107.788765
-122.538399
-75.619850
-109.351295
-157.098373
-83.293739
-140.878708
-59.888084
-67.917664
-108.381683
-34.822502
-59.583897
-72.433578
177.559998
-160.286957
-74.203499
-99.776337
-44.078701
-106.381874
-90.573677
-74.875916
-86.020279
-98.382042
-75.755264
-63.659832
-78.528381
-102.236839
-144.299957
-58.955082
-56.997211
-65.590218
-150.171341
-70.742241
-72.739502
-72.757607
-151.811676
-89.963402
-36.674114
-60.561890
-63.725014
-59.159817
-119.845993
-91.513565
-67.352959
-59.026669
-124.894958
-112.436440
-44.246517
-128.887238
-25.255917
-67.891739
-76.095978
-50.805157
-65.561272
-135.865326
-80.711243
-66.563110
-73.784920
-116.671234
-123.242531
-123.658249
-65.595825
-57.328690
-85.409164
-71.979027
-94.460747
-49.959496
-57.485184
-72.003685
-111.316200
-74.823883
-131.050400
-84.992180
-55.352379
-83.352989
-55.014179
-95.173988
-128.121124
-80.353928
-157.095078
-148.151596
-82.189796
-80.339020
-63.810303
-130.837585
-44.309921
-128.676880
-84.469574
-76.470222
-98.719887
-136.825394
-63.799057
-69.452805
-74.986221
-57.387527
-77.545563
-129.072586
-63.194340
-64.173912
-66.965202
84.285484
39.459381
78.434853
-64.401428
-84.035271
-141.805206
-84.779686
-52.179256
-46.859306
-72.216682
-80.706482
-56.646751
-58.356735
-72.985352
-62.567986
-106.236732
-114.927040
-49.470028
-76.007362
-54.955265
-93.980240
-42.867451
-59.894581
-71.564659
-85.267876
-88.835052
-74.268997
-139.003189
-51.132309
-69.311966
-48.392780
-80.711716
-157.205383
-81.076218
-79.853264
-65.184021
-78.385925
-39.471127
-63.899307
-72.743782
-45.380783
-150.404602
-57.769653
-151.774368
-54.838474
-62.716599
-48.128685
-63.111656
-149.504364
-61.571339
-70.869026
-67.444542
-60.229153
-72.708221
-56.258976
-69.863655
-99.320847
-68.419815
-64.495407
-63.453423
-70.040016
-62.705532
-79.610191
-91.876801
-74.458679
-61.704205
-56.641418
-74.479820
-55.546669
-89.883995
-86.385925
-46.527290
-68.259346
-106.344223
-90.029816
-102.091705
-49.144844
-109.496521
-82.588219
-65.158844
-78.789162
-106.496330
-64.522842
-54.252708
-87.381577
-152.649109
-61.732422
-73.121338
-64.804115
-104.571571
-62.327305
-58.502602
-83.469070
-95.761322
-154.310883
-94.720016
-91.672455
-118.374207
-78.639099
-70.413605
-115.131905
-85.279068
-106.537247
-66.161438
-154.783112
-52.200512
-54.136696
-57.126015
-59.990387
-60.388931
-70.392769
-59.737179
-90.878586
-89.066589
-65.481178
-66.142265
-125.281921
-77.972725
-106.210281
-105.461548
-77.875572
-57.560837
-131.315430
-101.984268
-45.958893
-163.632629
-53.698143
-57.744240
-83.147240
-49.104584
-51.863144
-60.661381
-112.303757
-75.736183
-54.159298
-64.498413
-71.406807
-115.841560
-110.541138
-153.142593
-73.144920
-154.083862
-74.997643
-45.908825
-101.993530
-50.576237
-67.772972
-70.926872
-51.486610
-60.042286
-69.027985
-65.620941
-60.416710
-56.977623
-54.012390
-65.540344
-66.687469
-125.720963
-59.391724
-87.124413
-52.361900
-64.798714
-63.020260
-46.155128
-119.638763
-104.608116
-79.239143
-129.909714
-157.161819
-94.868156
-60.108448
-152.269470
-62.963154
-81.002777
-147.771439
-143.678925
-50.523483
-87.587692
-79.597015
-71.981461
-62.151527
-91.373390
-127.914001
-61.622646
-72.048332
-115.575264
-54.026562
-121.333603
-96.725578
-125.279160
-58.414635
-66.919250
-54.744812
-74.096077
-59.517139
-128.750290
-151.017303
-122.332741
-61.580990
-60.470085
-169.599350
-62.861507
-63.209518
-62.349770
-67.246704
-70.080528
-62.326393
-87.294678
-63.951626
-97.779724
-62.243393
-96.388878
-74.521545
-62.924366
-56.117695
-64.166946
-73.482079
-72.969841
-64.091560
-112.003151
-90.106026
-143.872406
-48.086433
-54.034309
-59.787804
-104.135513
-126.516792
-63.809589
-104.369919
-119.327057
-73.356750
-66.300659
-85.649864
-120.507454
-76.820213
-98.849228
-103.527313
-110.448936
-152.939499
-53.926777
-51.105957
-57.247337
-51.277794
-79.447250
-64.740318
-84.292664
-96.234451
-140.811798
-39.842911
-39.698685
-116.174965
-60.901363
-58.591812
-157.547592
-51.392113
-143.207397
-62.185490
-34.338963
-146.703568
-114.791924
-112.441353
-60.639305
-71.405045
-124.365227
-134.225784
-91.939247
-133.645828
-89.114037
-58.477654
-110.829048
-66.180786
-71.196159
-99.895737
-131.873016
-86.159119
-48.452789
-63.955456
-48.879028
-58.161209
-69.027771
-84.598740
-61.486752
-71.380554
-32.617882
-152.509872
-60.577320
-60.566479
-58.354649
-77.057373
-74.269585
-106.941368
-77.510994
-55.057529
-82.772568
-71.382225
-34.834908
-113.582024
-113.977188
-131.391037
177.937103
-62.219460
-53.366199
-73.160629
-142.885101
-61.137157
-65.151299
-71.285995
-67.758713
-62.770294
-80.556343
-137.954803
-61.097431
-50.861942
-150.397491
-153.332382
-143.154907
-57.434578
-142.969162
-113.509583
-67.614952
-105.759010
-154.944916
-135.578842
-69.687462
-54.321384
-61.098694
-143.692551
-75.440605
-51.090523
-158.708923
-80.823997
-66.752174
-70.311699
-52.374714
-113.264542
-75.321617
-101.310768
-87.909309
-61.754345
-102.913895
-90.491257
-60.606873
-36.578442
-147.429520
-117.928688
-121.649513
-66.383698
-61.062878
-83.452583
-93.366608
-113.889351
-77.700676
-88.096634
-81.945152
-63.203991
-95.553757
-97.975502
-89.724480
-100.558464
-67.560066
-75.339661
-67.502998
-90.254845
-72.724686
-154.372620
-68.633606
-57.800800
-71.544067
-159.163025
-68.706558
-60.659775
-52.418083
-48.915577
-43.693378
-41.320107
-124.381783
-70.150879
-57.026436
-56.094387
-61.504826
-55.214619
-127.987190
-62.816605
-60.667049
-151.234283
-63.437489
-68.462555
-48.799648
-97.509979
-135.993881
-65.160522
-107.122566
-147.881683
-59.178246
-63.041145
-149.586792
-78.600723
-18.616314
-75.078491
-53.280663
-74.821793
-93.185608
-49.158493
-148.850800
-89.721405
-56.593807
-97.486504
-115.038467
-94.655296
-54.992989
-120.710365
-50.581757
-49.207939
-81.054680
-82.325623
-58.753078
-58.442860
-86.424797
-113.247986
-42.263412
-76.338737
-50.942722
176.099060
-152.887375
-53.401131
-59.662281
-60.399727
-90.326218
-116.530258
-66.322479
-109.868095
-63.467384
-93.159943
-57.662613
-73.090218
-144.859344
-142.741501
-85.695633
-63.356300
-99.894142
-60.802860
-95.543648
-128.997910
-67.036751
-55.356159
-57.907070
-156.620758
-101.467545
-60.609566
-147.090439
-43.966038
-72.047661
-101.254608
-157.213318
-96.897652
-80.592796
-57.776909
-159.594910
-57.794495
-88.237267
-80.362915
-150.943909
-94.596436
-111.426582
-102.292503
-45.526161
-146.170441
-61.203354
-64.396858
-50.124905
-57.185242
-128.555359
-49.879387
-162.347275
-54.740486
-61.944569
-74.470253
-52.038792
-61.879768
-133.075714
-90.334137
-151.873672
-72.433441
-93.896057
-93.061470
-74.721664
-103.851624
-87.753456
-57.674271
-60.723152
-58.947021
-81.217560
-150.110001
-145.293182
-156.046448
-123.062080
-84.058609
-43.334736
-69.750450
-47.336449
-56.884800
-64.520447
-130.965561
-128.962234
-80.478348
-65.075180
-62.976246
-119.861481
-65.660217
-73.487000
-86.130440
-49.337013
-69.514122
-118.791107
-138.063660
-153.109589
-104.363800
-82.190170
-59.051361
-158.350525
-113.609497
-80.565567
-61.994080
-143.296432
-105.926369
-76.537125
-124.563629
-166.549500
-53.691563
-64.224342
-61.144970
-83.299835
-138.728195
-77.986702
-111.851173
-74.110909
-57.041317
-65.836288
-164.994080
-119.826820
-28.704950
-82.819321
-172.300339
-130.762894
29.575861
-57.887058
-53.731621
-72.753189
-86.474236
-55.848217
-69.195641
-61.807690
-60.974449
-45.910835
-92.409798
-87.033882
-62.805927
-59.875935
-70.337532
-53.739510
-49.223179
-64.423096
-134.772446
-116.313034
-118.953079
-68.732887
-73.698730
-66.201195
-99.932594
-64.080734
-69.826096
-154.054413
161.013184
-47.732220
-117.626221
-61.337158
-87.495323
-41.248119
-40.172802
-84.635925
-58.336411
-63.888371
-71.569756
-93.126205
-82.836639
-60.823132
-87.419975
-85.367767
-55.115726
-71.180710
-70.795128
-52.263485
-116.365395
-50.490284
-45.402603
-103.182304
-60.794678
-62.599983
-150.813080
-98.285683
-169.037125
-68.680229
-57.203239
-66.302628
-59.952377
-153.398361
-121.187439
-54.768864
-123.823143
-104.605827
-116.220238
-97.715935
-88.100922
-62.794025
-97.000473
-97.516998
-56.734417
-23.702795
-70.504967
-67.128448
-71.477562
-74.729843
-69.982063
-83.810814
-66.699005
-76.142654
-138.849991
-83.217552
-155.454453
-87.351982
-59.970219
-54.890759
-63.821312
-88.677322
-57.003479
-53.667027
-39.069252
-56.108212
-87.543640
-72.859695
-94.077011
-67.987724
-147.608948
-123.365356
-148.586349
-156.504211
-92.011925
-110.410263
-101.605263
-140.896255
-59.293381
-113.297821
-84.857193
-89.828316
-86.636497
-157.892700
-61.120956
-118.953026
-101.166550
-159.855194
-63.955048
-91.197510
-62.983002
-71.917213
-67.658722
-59.537807
-65.638947
-62.986702
-120.964806
-65.946831
-98.299767
-123.998840
-66.725739
-119.192451
-154.487976
-44.046257
-76.007225
-66.338036
-86.198669
-139.796097
-60.103798
-98.253204
-77.688011
-57.822662
-58.112946
-70.035431
-20.429550
-74.038727
-102.978745
-117.495094
-126.196793
-78.737900
-62.257992
-63.365395
-158.363190
-44.806969
-50.414955
-93.785873
-52.986710
-146.519226
-63.404957
-93.387802
-164.103348
-68.054558
-74.975037
-105.534843
-58.339703
-64.739380
-63.926918
-113.098885
-144.646408
-70.723984
-47.047085
-54.587261
-107.797714
-120.734436
-100.248947
-64.037025
-61.041672
-68.592056
-91.884499
-69.194550
-93.527542
-56.235634
-61.946480
-100.180664
-81.209663
-58.003662
-109.045395
-58.372036
-58.928955
-77.271477
-39.033131
-65.470543
-115.716675
-85.580154
-57.024780
-87.572433
69.867958
90.954086
47.599537
38.386692
68.917053
86.920769
75.039604
80.710190
75.722618
-59.897018
-33.979816
23.797340
-75.182030
-60.977718
-146.297989
-119.359161
-114.679688
-126.318253
-148.689789
-61.520481
-83.368889
-170.427612
-76.290413
-120.854713
-78.476295
-60.972385
-58.803944
-59.028049
-80.729126
-78.549461
-78.405640
-100.417793
-87.433357
-55.213421
-62.562767
-58.911144
-122.160469
-80.823029
-104.229050
-115.434998
-144.300217
-64.097801
-70.661720
-64.409157
-57.267174
-110.281311
-109.516090
-107.815460
-79.045143
-70.413765
-96.295952
-107.052879
-94.069519
-56.338165
-80.739960
-82.464104
-66.559616
-95.875809
-107.134254
-57.590969
-68.294838
-131.267044
-27.349066
-152.854263
-117.479889
-99.425430
-135.563034
-68.166351
-59.813896
-64.008430
-73.923355
-119.659416
-25.055483
44.890717
79.991150
100.682281
54.115280
61.163548
70.110985
59.762554
71.334953
-149.683456
-70.539566
-80.488464
-65.272690
-91.998367
-53.953014
-99.821274
-151.930099
-66.006638
-69.214828
-52.086685
-109.154121
-152.545898
-172.094208
-58.431870
-66.326653
-64.134377
-58.461342
-160.694077
-129.558716
-51.426167
-146.350006
-54.458389
-69.404839
-93.912582
-45.041965
-123.287231
-53.689667
-141.147125
-38.678474
-148.801895
-55.362679
-72.912834
-73.930252
-53.584835
-73.303238
-68.073730
-156.510727
-145.918518
-69.965828
-77.089417
-143.508102
-122.820793
-113.555542
-139.753784
-60.512482
-103.924164
-62.745899
-60.143311
-117.991127
-53.751541
-79.886223
-115.913193
-135.851303
-65.479767
-64.330353
-155.723495
-159.402206
-75.611595
-46.415089
-103.862015
70.772148
51.080070
76.197433
77.285912
65.159378
64.999710
-118.703247
-146.931946
-68.322266
-35.573704
-109.613136
-144.712982
-48.554573
-118.838783
-63.327183
-56.825619
-64.745193
-61.255966
-85.471863
-51.271786
-52.984982
-62.954758
-62.591373
-79.456306
-64.888115
-62.412708
-49.647625
-75.190422
-72.865913
-79.239014
-63.279427
-85.809006
-64.033020
-101.727180
-104.528610
-80.496452
-97.821869
-74.431412
-83.232697
-125.810600
-173.168625
-156.869873
-67.411255
-65.224533
-60.997150
-64.044540
-58.650013
-43.500782
-76.826157
-154.441299
-73.548386
-49.463478
-67.672272
-42.389980
-107.309944
-75.872437
-63.878574
-39.866253
-35.043961
-62.530884
-64.712761
-125.806038
-157.327942
-58.406685
-68.415611
-57.615376
-42.321445
-69.036598
-96.474007
-54.165150
-147.281891
-94.842598
-49.445587
-86.264061
-95.334274
-64.567024
-131.155136
-63.361244
-88.396614
-88.535263
-26.188622
-139.883575
-146.890167
-91.357353
-65.202568
-109.857101
-56.139435
-122.655136
-72.487244
-60.734680
-71.522659
-95.583351
-109.719719
-58.808392
-115.962959
-66.865524
-148.412949
-56.895901
-99.360512
-108.582054
-81.335297
-58.009777
-63.065136
-117.224533
-49.318157
-60.910851
-128.711319
-62.608994
-108.783394
-108.097137
-59.575016
-62.149971
-129.133209
-94.455910
-58.797050
-122.280212
-65.770027
-69.050781
-72.083138
-97.425064
-93.780952
-118.875748
-111.495338
-84.429337
-141.316559
-73.579781
-95.142288
-90.256195
-96.387459
-63.955006
-67.646233
-140.264893
-103.054832
-69.090439
-68.670647
-35.809223
-60.817482
-139.866531
-62.700047
31.706955
-65.171684
-67.033920
-62.587322
-112.781593
-56.609768
-117.840172
-167.929001
-123.155151
-59.189384
-61.591629
-54.668228
-167.453186
-94.837540
-69.426590
-109.736862
-80.832504
-38.807739
-85.383797
-100.930023
-70.556168
-130.168854
-76.216972
-168.065933
-87.801346
-108.198318
-56.711830
-64.604424
-97.572662
-113.129768
-95.670059
-118.915543
-112.998459
-128.922241
-127.570648
-160.570831
-146.680984
-62.716351
-112.034409
-57.087143
-27.938135
-68.211388
-127.844254
-37.079769
-70.705093
-120.193207
-122.290298
-79.660683
-51.380470
-105.398544
-76.128944
-66.454506
-68.822365
-39.844181
-64.066704
-79.029289
-57.641235
-83.156670
-35.794880
-75.429077
-57.968002
-64.587883
-87.190498
-112.504745
-67.583450
-71.138496
-63.791786
-149.320251
-70.810097
-69.231125
-44.313396
-74.954140
-179.433517
-69.137558
-58.328766
-86.276299
-124.459755
176.895554
-144.036148
-63.230186
-56.081757
-79.723846
-62.209816
-60.442978
-58.319649
-64.614693
-55.830170
-55.954807
-60.576946
-53.434090
-87.559143
-66.401855
-62.404251
-69.052048
-77.820007
-140.986374
-61.079830
-104.236092
-64.112152
-52.262619
-61.592724
-37.739929
-63.836639
-135.216827
-55.290131
-51.700642
-144.827881
-138.373581
-62.459946
-48.033417
-91.400009
-155.339859
-63.512165
-46.137737
-49.333214
-78.811852
-82.413452
-138.663483
-145.412903
-48.088482
-63.562782
-72.349510
-75.983215
-67.417908
-70.030075
-58.864044
-135.789413
-68.241096
-54.100559
-136.685120
-62.383381
-90.134720
-62.955318
-63.370819
-96.618553
-134.375427
-58.757069
-61.423061
-93.220619
-63.719215
-52.494507
-141.162857
-74.456963
-109.966660
-76.841484
-116.024101
-131.742477
-100.568573
-81.209030
-107.973114
-152.057098
-80.140442
-99.207550
-116.417305
-56.965919
-48.415623
-62.991089
-64.077499
-67.531113
-106.619537
-52.716087
-154.910080
-91.546097
-87.360611
-60.909889
-62.470463
-69.751213
-61.150734
-76.922447
-69.470596
-112.338646
-65.915581
-103.505203
-67.569046
-112.699745
-63.687206
-63.636124
-71.248749
-55.989849
-68.634644
-62.269699
-61.714512
-71.151131
-52.195961
-60.915783
-161.198547
-72.615349
-61.637043
-65.816071
-137.031342
-52.425842
-66.611778
-32.723354
-61.657753
-65.373703
-52.746723
-159.228149
-90.100327
-94.903648
-77.627541
-149.849167
-56.192253
-159.640198
-60.338757
-63.086300
-75.637817
-161.809311
-113.524994
-77.312157
-118.231827
-108.113091
-64.443489
-142.200409
-64.276215
-59.442642
-67.064980
-153.397095
-59.995571
-88.123367
-145.994186
-88.961609
-82.957161
-110.256775
-83.309235
-95.780602
-71.725929
-76.981949
-52.492741
-72.797920
-144.148422
-147.490372
-91.396759
67.802223
106.292160
96.321777
42.142082
41.579746
77.292877
54.224102
120.996193
-97.381859
-70.097191
-63.600517
-168.517731
-55.993988
-64.049179
-101.396576
-86.252693
-75.758751
-63.293045
-86.600479
-79.384308
-59.056881
-60.340908
-111.492233
-140.745834
-68.514023
-61.985085
-78.689461
-28.037296
-76.020195
-57.239140
-83.331978
-132.328568
-131.844986
-46.642647
-78.036125
-80.065582
-108.571266
-136.892578
166.733337
-96.443497
-143.015961
-131.414474
-67.825020
-111.132751
-95.256920
-55.601105
63.527313
53.386662
66.941803
-100.346535
-102.494568
-71.281792
-67.965897
-78.551155
-46.987541
-147.961227
-143.437988
-72.986534
-153.059586
-72.197731
-62.895649
-98.458687
-86.329765
-123.838921
-65.399559
-119.681229
-66.793007
-165.514511
-64.998306
-148.894043
-70.996193
-64.450615
-141.324631
-22.473967
-133.550339
-111.893829
-135.973679
-121.451942
-103.774529
-102.216827
-45.915138
-107.385284
-106.683586
-59.562389
-58.029339
-103.249146
-93.324051
-80.268463
-105.876747
-61.423859
-101.688148
-67.333778
-77.639450
-144.698318
-81.054596
-71.689392
-98.447380
-87.807190
-70.209320
-86.127060
-111.314987
-85.000984
-63.969685
-157.734299
-59.880054
-84.825928
62.686298
100.242966
63.180271
-79.662071
-62.066505
-71.494827
-63.778786
-163.610779
-46.279442
-63.225998
-62.659817
-89.752190
-63.903999
-48.062828
-117.896408
-56.703747
-55.474731
-60.959572
-59.096195
-63.939884
-57.212013
-48.285667
-48.567181
-88.847130
-83.133072
-92.883202
-87.237961
-76.492912
-64.099075
-118.155693
-94.193100
-145.690659
-112.240166
-99.239510
-151.313187
-117.974464
-60.490604
-33.408630
-60.620529
-64.580559
-47.547470
-59.243172
-69.525955
-63.529575
-140.044693
-58.701530
-88.072884
72.981499
75.360146
-58.831932
-95.987717
-100.716866
-110.709694
-146.759476
-147.756760
-62.128635
-104.270096
-66.652374
-59.221493
-142.087997
-64.635246
-76.049324
-60.534214
-63.748032
-65.596260
-96.461067
-60.301483
-47.694271
-83.105125
-73.844810
-65.862755
-70.222427
-96.841820
-68.280502
-155.510178
-60.599560
-118.847336
-72.941811
-73.104126
-46.877758
-64.017303
-129.554413
-175.400009
-93.824883
-94.211998
-116.854149
-62.114647
-52.795174
-58.785576
-59.777409
-78.295479
-123.315903
-53.939178
-91.952202
-86.661728
-45.214848
-151.096710
-156.582764
-59.758236
-65.782982
-70.583755
-69.663033
-153.399612
-54.076260
-115.430191
-79.574013
-78.210007
-76.931122
2.864915
-42.110340
-123.920700
-118.096039
-68.799042
-72.505516
-73.267159
-64.052483
-49.870686
-53.769485
-69.536568
-179.551056
-49.874352
-78.199715
-62.069168
-169.877213
59.771626
34.102276
72.824158
66.897369
37.175613
88.661606
37.715511
68.961029
55.859272
43.075336
63.872635
42.705605
66.117210
53.721252
57.214474
40.072117
82.165253
38.539436
80.460365
87.904350
70.963814
84.690697
59.710876
32.225574
65.277771
77.396950
-100.970184
-52.973675
-137.098679
-139.636322
-116.775833
-108.193993
-107.901222
-69.536163
-68.003952
-88.918167
-67.159378
-123.698601
-67.514908
-142.206863
-140.913727
-41.586956
-63.384239
-49.742859
-82.305305
-66.089920
-65.224045
-155.712784
-67.454620
-97.661316
-86.143585
-71.864471
-84.763237
-74.082268
-145.279526
-42.346775
-121.833412
-154.828690
-112.847031
-56.231079
-157.889191
-60.656174
-73.590706
-91.533073
-68.710938
-111.802116
-161.691193
-60.854557
-63.733120
-31.569300
-86.360611
-57.213955
-73.727905
-107.531830
-102.225929
-103.937012
-72.739517
-86.138390
-98.049088
-67.893501
-70.866287
-147.535385
-154.135941
-51.897739
-52.706291
-33.223438
-138.976562
-102.295860
-90.987946
-76.043610
-47.524658
-37.437134
-66.053085
-86.319893
-88.569443
-127.055092
-45.041454
-124.413216
-71.556999
-75.199875
-140.176285
-55.745777
-127.145454
-90.643707
-113.543831
-92.073982
-133.296570
-146.077408
-136.646759
-62.083500
-74.690536
-119.086449
-79.108757
-54.585384
-93.898659
-137.969574
-80.846695
-90.317009
-103.054054
-58.437592
-113.767296
-104.189507
-132.267120
-71.256187
-76.705658
-88.129990
-58.228889
-77.935226
-66.467590
-150.878433
-60.913975
-142.943268
-156.247269
-71.096252
-59.187248
-83.168640
-114.528824
-65.412201
-113.229225
-56.276932
-85.918205
-62.874454
-99.236076
-93.319275
-55.771370
-60.676556
-71.037300
-95.298889
-82.689339
-62.589966
-66.343216
-95.835892
-47.150391
-59.754459
-83.016640
-47.326942
-122.151291
-95.472069
-32.072582
-57.999226
-25.118544
-120.287422
-127.116249
-139.047272
-67.373230
-60.002026
-49.907330
-71.003136
-53.004135
-39.691734
-95.619797
-68.613167
-54.673626
-59.955547
-87.687889
-73.483177
-58.262897
-53.533012
-102.340912
-83.146072
-74.881409
-35.170181
-107.745728
-111.602379
-98.480148
-99.483505
-130.047729
-115.120895
-108.698318
-58.955704
-61.117977
-41.029388
-56.888538
-67.056938
-65.422401
-30.425257
-126.795624
-155.995758
-81.828407
-50.808144
-90.232239
-57.463814
-81.728508
-111.810516
-121.117180
-89.743599
-130.458282
-86.127640
-82.515404
-100.159706
-83.137810
-91.378647
-101.811081
-101.890312
-57.257034
-72.873413
-61.991859
-92.511734
-104.129837
-107.390800
-102.869217
-61.113789
-74.802742
-162.048813
-102.852753
-49.878628
-118.764442
-153.346573
-98.677223
-74.559891
-142.143951
-64.195610
62.529865
85.777779
-49.304924
-63.717316
-59.534359
-74.854446
-68.177193
-75.012123
-62.869034
-143.529892
-77.415123
-129.364044
-129.755692
-61.590858
-76.426285
-53.504208
-68.055130
-79.165016
-43.278881
-88.991859
-65.477089
-81.620789
-50.480339
-62.923946
-66.031296
-61.720509
-133.686569
-74.805893
-123.954727
-54.890667
-71.227409
-61.390987
-72.861465
-67.877075
-68.528587
-92.268387
-65.440720
-120.197769
-47.853981
-131.488617
-142.815475
-53.863991
-144.768707
-60.028076
-69.868851
-64.772629
-113.372986
-91.724586
-155.420776
-42.938274
-120.131233
-55.191750
-58.443199
-49.217880
-136.822052
-124.852165
-67.695114
-106.388359
-85.464020
-82.119057
-71.174080
-56.735256
-142.218002
-36.541332
-47.502007
-86.934067
-71.984955
-57.054817
-38.659744
-84.399330
-68.521271
-58.457764
-69.484421
-91.209160
-71.209198
-54.244057
-50.283482
-67.093269
-68.351280
-110.240028
-93.442421
-54.143585
-101.204948
-55.558872
-62.191013
-48.663017
-81.694710
62.703156
-68.921646
-44.820705
-64.988594
-63.954754
-64.380867
-95.074135
-70.627831
-63.713177
-127.592598
-63.899078
-62.258106
-118.084442
-109.049606
-52.830177
-75.448898
-90.079750
-52.858543
-55.754299
-91.499863
-61.361595
-59.988907
-69.333488
-61.462444
-95.865631
-95.421440
-135.690277
-152.137848
-105.578644
-66.329742
-59.419342
-60.624222
-83.596558
-92.910683
-75.400604
-130.259674
-88.681419
-51.851677
-90.963448
-69.201576
-144.129318
-89.415009
-68.442390
-67.527000
-75.121849
-142.310486
-39.955048
-65.994637
-65.531616
-95.583954
-55.446602
-62.319443
-58.355549
-77.830345
-55.867420
-61.672985
-65.415077
-67.310265
-161.593842
-148.646713
-60.911530
-71.943039
-62.463844
-85.917809
-63.515522
-63.833714
-63.179226
-61.049892
-96.883942
-42.264656
-77.028923
-61.361889
-21.777948
-70.443428
-71.964119
94.130264
87.169327
-158.480103
-94.908195
-63.421597
-98.546242
78.464539
78.330849
-52.615482
-64.107063
-40.003723
-119.403473
-75.758759
-83.531174
-81.328247
-123.103851
-152.954956
-114.715057
-60.950256
-122.928047
-104.774071
-120.362541
-27.727934
-57.095783
-140.297806
-52.726036
-125.396530
-76.927124
-89.898201
-70.826347
-81.326309
-135.025818
-137.038345
-71.212708
-82.942238
-60.913811
-65.281815
-52.203552
-90.789742
-70.255943
-67.142708
-59.036129
-70.200111
-80.201485
81.780907
48.029705
47.961964
47.683914
68.991135
63.708065
64.671806
69.456596
56.768036
64.477486
-29.790791
-62.243320
-70.081039
-72.481026
-71.593185
-67.746780
-81.935020
-125.181129
-56.261604
-131.127457
-80.693039
-60.301304
-79.421394
-106.279785
-80.147652
-72.203712
-113.015198
-91.344376
-99.159042
-54.610683
-164.391525
-59.624012
-67.613113
-97.202682
-63.172600
-50.563877
98.305893
99.345459
64.040375
51.692787
49.967934
37.325119
65.038727
74.236542
68.506729
79.635681
-63.398354
-76.606834
-159.778900
-60.131882
-95.600334
-79.129234
-75.919586
-97.264565
-94.716217
-132.079865
-112.237457
-27.234343
-140.207199
-61.203506
-120.848961
-83.896217
-79.503944
-68.748451
-55.741268
-60.140270
-167.758636
-74.119064
-84.554031
-68.311386
-92.064568
-137.855286
-98.432869
-76.677948
-152.093506
-85.909805
-70.930107
-116.086327
-100.911255
-68.857483
-68.115189
-102.778297
-98.839157
-149.493866
-112.825867
-152.598572
-58.417183
-74.563438
-38.942085
-113.769325
-85.176086
-113.507507
-48.312382
-57.620728
-66.729713
-66.349480
-65.883484
-131.437149
51.802151
56.983875
-150.834991
-135.596466
-76.984909
-65.472481
-67.875404
-89.180115
-76.122894
-64.369736
-159.690216
-54.748966
-59.646454
-73.322449
-92.348763
-62.837032
-56.445587
-65.223518
-127.202538
-148.111435
-73.962166
-123.382347
-72.526581
-76.811256
-61.594135
-60.825653
-68.357498
-51.549568
-135.677612
-116.062828
-74.789131
-79.284439
-79.305092
-61.773102
-120.853363
-66.164413
-62.067440
-54.462086
-100.439934
-146.026489
-67.136902
-62.078827
-72.976341
-68.219063
-72.211159
-57.250431
-61.497013
-74.625603
-63.462219
-136.695190
-73.480072
-44.016655
-158.917007
-73.300476
-53.443893
-68.924934
-91.649002
-86.369141
-58.690842
-130.222534
-80.495117
-69.341774
-70.072708
-50.411449
-53.351646
-28.288013
-71.550163
-101.923828
-90.276314
-96.722488
-142.773788
-72.292641
-68.492706
-54.738079
-109.055397
-59.016273
-81.811485
-142.797287
-57.435051
-74.247543
-137.236832
-58.092831
-54.156872
-119.482719
-81.530724
-54.780025
-70.374451
-155.723083
-62.454494
-95.888306
-65.707489
-97.894775
-87.136513
-60.275597
-83.224937
-92.630592
-55.856575
-71.393135
-112.778885
-74.565186
-66.021683
-78.604858
-37.424534
-95.814987
-64.506699
-115.385384
-71.871956
-123.945496
-106.473587
-68.333664
-112.796532
-100.890594
-56.000153
-72.989105
-57.110718
-114.663185
-106.885529
-73.219322
-63.256100
-61.469337
-84.892227
-57.446743
-49.589291
-68.500122
-50.582207
-48.153896
-72.215950
-47.635670
-93.042221
-148.295868
-77.544930
-77.257843
-52.772701
-140.582870
-68.408615
-59.671398
-72.920219
-109.814636
-72.617722
-70.762779
-72.519913
-68.356079
-116.683205
-95.164085
-109.993858
-101.140488
-54.236561
-66.743111
-136.210678
-151.253372
-58.722507
-66.443413
-37.254944
-67.688744
-116.943886
-122.386902
-54.484615
-68.709572
-31.849434
-72.017097
-132.581253
-70.022980
-73.730064
-83.813950
-101.947632
-66.215401
-55.061096
-118.813263
-66.247116
-65.494499
-127.961617
-164.083466
-51.470428
-63.314171
-119.225891
-59.372326
-84.686501
-50.058033
-79.102081
-77.746010
-94.034088
-58.861317
-55.112621
-154.732376
-63.405552
-52.386494
-113.353821
-37.479504
-56.522385
-75.462952
-66.582375
-110.588730
-82.302467
-79.004356
-62.959507
-54.454353
-70.214096
-94.354645
-94.815247
-62.016762
-157.735657
-88.735031
-69.833641
-80.289658
-72.397881
-37.009781
-86.908409
-82.426155
-28.109444
-139.060059
-155.199646
-148.475845
-100.437813
-65.980980
-74.018715
-110.455612
-67.373985
-91.636536
-177.476944
-108.084152
-71.052856
-100.079323
-115.743668
-121.251480
-104.115288
-69.675331
-64.110641
-58.930370
-156.434998
-67.396751
-69.690231
-52.971130
-79.879364
-81.795738
-65.824913
-44.364929
-29.543049
-36.635571
-69.049736
-105.117409
-145.363525
-137.916824
-63.263771
-67.277489
-95.216705
-84.690025
-54.693233
-146.345688
-99.986221
-68.003494
-155.229782
-66.687881
-60.969837
-66.709023
-102.107010
-123.412033
-105.025650
-67.119614
-61.653667
-34.986931
-69.020714
-62.372280
-72.006203
-65.524887
-59.236519
-68.662590
-70.581818
-84.713875
-101.088608
-60.499382
-65.997017
-59.289845
-149.256287
-55.569099
-85.327950
-147.798203
-113.673523
-162.888275
-81.544159
-162.692657
-51.513577
-97.767502
-92.006508
-56.876999
-142.723770
-81.261269
-96.685417
-104.305771
-96.163223
-56.140934
-107.412682
-113.123444
-73.927834
-121.340408
-59.824463
-15.454212
-158.539429
-102.729546
-106.723869
-91.726166
-62.830086
-93.799164
-169.472397
-58.299084
-64.689781
-59.657494
-73.148781
-45.620361
-109.276085
-54.782917
-56.024605
-33.640095
-91.645721
-89.702660
-67.455353
-71.656006
-125.758423
-97.686455
-61.361950
-95.697746
-137.674683
-39.449493
-60.550129
-111.749733
-92.299042
-82.268219
-96.204445
-72.699562
-73.678543
-70.215546
-99.684402
-68.770477
-65.692093
-93.966568
-36.308712
-72.704475
-60.582901
-85.259811
-102.138290
-103.244820
-108.978500
-104.843643
-108.496605
-94.326775
-98.957718
-73.462616
-96.598495
-105.742538
-57.592358
-127.831711
-56.181885
-62.783684
-115.400436
-92.704651
-99.990471
-73.150101
-110.063248
-77.348564
-55.237591
-114.242165
-82.364914
-86.077065
-77.038010
-99.549202
-63.352043
-72.792717
-58.386429
-59.877533
-66.885300
-120.337624
-140.776520
-72.958153
-132.601624
-31.425999
-65.122589
-59.780209
-115.435669
-123.572708
-108.147156
-76.886299
-119.060501
-111.037201
-58.387985
-70.036613
-107.698540
-68.272255
-122.964569
-63.262341
-90.264320
-122.553993
-133.931458
-119.557922
-114.389076
-144.246841
-87.107796
-161.005493
-73.013016
-39.590702
-124.645752
-52.225224
-75.464943
-147.765320
-58.546234
-51.613594
-119.655045
-95.644005
-93.483307
-60.661392
-83.013672
-67.387398
-92.532852
-129.616959
-56.782906
-70.263214
-57.291245
-159.173309
-143.298538
-65.516312
-55.796947
-61.107159
-66.977570
-123.903725
-28.752563
-69.549118
-60.420246
-143.612656
-65.261925
-60.962795
-107.627876
-125.130302
-48.865108
-97.841934
-65.639053
-154.471024
-29.998243
-57.339420
-66.414078
-57.711517
-78.677124
-78.073097
-83.395966
-120.454453
-66.109367
-90.126434
-89.301430
-56.949665
-61.439392
-65.535339
-61.035290
-86.523399
-71.204216
-121.103470
-155.539963
-78.219284
-91.698212
-56.072525
-60.441322
-134.959290
-116.633522
-107.979950
-96.012672
-61.277981
-159.645889
-155.331360
-76.659218
-60.058395
-101.759193
-103.762497
-74.576752
-56.067852
-159.046005
-62.383640
-82.327881
-136.163986
-111.522568
-126.219345
-107.824539
-96.040718
-92.360077
-38.408398
-80.336800
-45.764179
-87.419006
-110.397636
-65.410454
-72.214470
-65.506683
-69.095375
-85.031937
-79.452530
-146.592636
-61.692123
-102.216660
-67.408218
-79.109947
-86.353546
-78.329987
-63.194599
-58.927746
-55.182804
-94.491997
-49.166119
-154.234604
-34.098736
-82.264206
-76.274223
-160.204758
73.920288
34.632675
50.321449
62.963261
64.292877
45.081783
64.944069
82.788040
-65.011002
-92.914459
-56.851471
-64.150291
-113.443848
-56.643604
-130.051224
-79.604614
-160.740814
-146.479416
-100.106346
-68.386436
-94.061836
-122.420464
-55.538387
-46.493187
-61.285999
-73.147942
-76.820160
-108.281914
-79.633141
-140.248093
-93.202614
-122.579597
-86.734016
-160.937561
-56.544956
-123.057800
-118.190239
-116.935074
-101.237411
-73.698067
-43.346863
-64.999878
-93.191170
-74.633232
-60.833664
-56.527081
-150.013535
-61.822613
-61.914692
-95.965843
-98.471367
-83.246880
-75.546806
-71.948692
-65.762054
-148.429703
-86.305183
-89.614731
-80.738388
-107.546555
-62.921249
-83.491653
-97.295448
-82.597359
-63.693588
-81.354324
-97.319252
-68.482071
-66.521568
-59.017162
-59.332962
-106.000244
-57.319035
-57.801456
-53.977520
-141.454269
-61.872536
-36.441891
-59.979404
-61.754265
-83.388802
-160.284424
-126.381760
-46.659309
-116.212395
-58.190605
-70.976273
-56.267956
-58.306808
-66.191704
-71.655838
-49.229591
-141.872665
-75.607101
72.197067
61.900547
66.638832
78.455315
52.574471
71.088799
69.799339
67.518677
71.988365
43.662106
57.319752
48.175087
42.677784
44.741035
54.603500
58.646870
51.485630
77.002335
74.953491
52.903713
-70.616783
-65.902138
-69.104240
-67.745255
-136.746689
-64.067215
-83.372597
-123.322067
-49.955551
-164.187088
-129.374084
-41.583282
-66.676239
-141.465775
-97.607178
-91.071449
-34.047382
-73.521080
-108.113594
-45.430408
-72.222023
-92.812836
-51.581142
-69.406502
-139.391418
-100.863724
-63.666267
-64.331512
-92.013741
-65.262154
-114.251595
-56.533447
-120.887756
-136.116089
-62.721870
-58.792290
-65.627678
-125.384453
-125.764755
-25.206799
-46.391373
-52.063152
-146.710434
-55.906853
-85.834976
-99.063591
-92.110924
-71.852364
-157.866257
-97.943161
-154.369019
-96.715591
-63.029919
-85.975395
-68.725403
-147.108353
-67.552551
-90.099571
-83.664978
-86.147331
-136.452057
-101.630081
-52.838848
-115.209641
-159.152054
-52.405388
-75.360878
-66.503624
-57.518803
-57.226074
-54.967854
-98.909653
-121.613426
-58.538372
-39.598366
-48.130383
-112.677330
-103.674133
-63.370026
-98.351311
-53.454269
-98.415878
-59.595543
-128.396378
-86.130714
-152.066788
-137.936447
-114.933815
-129.321976
-58.871700
-16.672415
-93.355606
-61.572315
-63.012398
-54.915333
-119.417053
-49.510147
-116.461975
-130.763535
-66.833794
-63.235439
-150.169205
-67.324150
-148.296768
-61.849503
-105.761078
-67.878059
-59.525627
-61.299389
-62.702969
-56.205021
-61.385483
-71.441025
-61.291061
-39.582115
-49.472412
-91.863838
-56.042393
-20.150381
-58.797375
-90.168205
-66.743034
-155.766083
-65.636711
-95.311081
-95.902794
-62.352409
-73.285103
-126.737297
-164.715332
-164.566986
-69.275597
-57.616657
-80.906799
-67.508492
-68.232628
-61.909103
-107.175797
-103.774559
-85.400787
-57.464108
-131.431290
-100.737923
-97.456230
-111.926620
-63.711536
-104.871574
-69.434296
-77.335220
-132.551041
-83.006454
-86.216438
-51.889408
-73.658463
-120.013626
-86.263680
-95.041321
-95.538185
-75.058540
-66.201241
-85.394791
-66.474403
-64.393913
-84.929436
-88.605721
-98.835342
-53.677929
-158.364044
-60.339146
-95.158096
-132.629745
-83.237022
-144.089386
-70.354530
-48.299809
-106.259651
-152.412674
-69.531578
-113.977783
-93.528366
-61.310780
-154.004044
-66.446014
-128.294159
-81.662575
-122.402649
-65.972748
-65.204193
-63.609806
-98.158409
-62.756138
-57.609993
-105.516266
-68.762497
-97.375526
-68.354492
-97.081215
-45.624332
-130.398880
-51.648319
-82.373169
-63.191425
-69.154327
-48.630283
-70.404297
-66.744019
-58.762531
-62.474739
-70.161079
-159.209045
-74.753128
-160.850143
-53.734497
-63.475716
-56.927982
-55.442013
-64.974846
-78.920494
-55.560490
-151.696640
-149.559525
-70.570724
-70.868629
-40.735542
-114.476791
-42.185474
-61.710320
-62.620716
-84.866623
-159.631546
-45.469715
-66.348457
-100.301224
-99.544380
-144.898102
-63.188686
-58.093182
-75.437973
-48.371563
-123.580666
-68.343819
-90.958405
-61.636627
-153.267960
-44.617027
-39.770874
-147.185745
-136.916519
-144.121201
-145.751633
-106.391563
-115.456993
-84.410057
-60.408047
-76.979240
48.192554
-138.595108
-162.423828
-37.549213
-100.925209
-104.619179
-80.374245
-145.369232
-103.167389
-42.791119
-53.111427
-41.408653
-153.844498
-74.112320
-63.729958
-157.353500
-71.678375
-68.804115
-143.874023
-77.644730
-87.319008
-109.333267
-47.725895
-104.957230
-108.975487
-75.538994
-93.903419
-135.690445
-134.621170
-89.527008
-60.239033
-82.202858
-55.596920
-52.235844
-70.878487
-54.003078
-139.812149
-90.567268
-63.567448
-148.077805
-61.875847
-69.143166
-89.660797
-56.660446
-65.656609
-62.529587
-62.488605
-53.860069
-70.468025
-66.108353
-121.160416
-125.213127
-94.610497
-96.742943
-63.773991
-63.924461
-56.890118
-81.930260
-113.448135
-57.703632
-51.858131
-91.240303
-112.205215
-66.505829
-66.836952
-91.828484
-60.490093
-69.781303
-64.193253
-96.257301
-133.830688
-56.268440
-90.954414
-63.303391
-73.778557
-56.753620
-100.382660
-80.333488
-128.745529
-57.101685
-55.170780
-69.739891
-69.081017
-71.841759
-61.569862
-68.652466
-148.741547
-71.685249
-55.374207
60.740036
-61.906078
-68.467018
-38.067543
-144.415848
-57.978638
-65.950279
-59.996140
-169.575668
-59.666206
-99.089935
-66.580605
-129.568466
-43.867897
-91.226997
-139.179993
-55.056908
-65.601189
-137.973480
-57.464569
-140.472549
-63.586769
-93.393112
-103.334503
-51.794819
-150.071426
-66.127449
-76.411140
-66.808411
-64.857002
-55.429348
-81.544319
-57.368984
-67.681229
-162.178558
-79.497856
-98.608032
-58.148067
-58.745682
-83.907417
-80.534714
-62.976097
-45.964565
177.931229
-92.771057
-77.553009
-106.858635
-60.714558
-68.053368
-59.892387
-57.791355
-123.679008
-64.870384
-80.256416
-161.917969
-54.530678
-124.491936
-68.645897
-67.139366
-130.072510
-127.667923
-76.498268
-68.978065
-51.347416
-45.145550
-74.320831
-85.041641
-67.293968
-61.434898
-69.063797
-115.102806
-153.229446
-63.246319
-83.915718
-131.311996
-80.611526
-151.751083
-128.609512
-155.065369
-147.197784
-158.126114
-55.244923
-59.930351
-71.441269
-72.901413
-57.525749
-134.919556
-63.520100
-149.008820
-76.343559
-95.033485
-59.233181
-56.387154
-46.394207
-70.057793
-131.169617
-137.846954
-82.122635
-66.639069
-66.278969
-50.137375
-62.209160
-86.778610
-69.353416
-68.057465
-56.645912
-129.822144
-123.854080
-90.765320
-98.127831
-49.686535
-62.668404
-39.573658
-66.749580
-57.655483
-58.868790
-122.642075
-162.814423
-145.357132
-106.315491
-64.272072
-64.767166
-148.327713
-80.860313
-73.425377
-109.690788
-64.162193
-55.787193
-118.312309
-78.154091
-109.294098
-100.468880
-68.142700
-123.369919
-131.812622
-61.547710
-144.297241
-56.281631
-59.044113
-101.896271
-162.102966
-108.089020
-101.863098
-91.461128
-65.865761
-95.139366
-92.666595
-65.653908
-75.242661
-61.344410
-110.043785
-116.055466
-99.586159
-97.979446
-102.139931
-114.936150
-158.475449
-139.406525
-102.962753
-136.119324
-148.319183
-88.275772
-60.215614
-43.971199
-50.905201
-142.008606
-178.514175
-169.634155
-120.907234
-84.458992
-104.528030
-64.921722
-145.210617
-104.022713
-94.368057
-118.417923
-76.945061
-124.587059
-88.657112
-43.636185
-66.863319
-100.870087
-98.184776
-53.564144
-99.522552
159.783203
-129.130737
-108.949219
-129.806839
-50.161301
-79.018875
-73.299507
-53.872089
-96.325180
-110.176216
-154.629623
-120.910568
-69.406837
-63.149639
-112.259979
-67.663345
-112.538551
-109.020035
-59.950123
-59.136902
-55.348747
-58.263493
-53.192314
-93.601250
-110.895988
-128.167068
-70.838432
-73.168015
-170.081772
-115.556824
-58.850094
-85.878830
-68.851341
-70.457977
-110.577538
-111.378960
-65.416916
-63.279896
-94.484467
-67.838394
-103.200172
-101.270454
-62.590752
-60.933083
-141.387863
-108.357964
-68.814568
-52.017616
-48.209599
-63.070087
-74.254715
-74.782242
-103.159241
-69.755142
-58.485672
-81.563461
-82.725075
-90.630325
-93.401878
-80.890442
-61.034554
-84.283119
-21.118196
-98.095871
-109.427368
-64.306976
-61.065910
-50.608658
-76.420006
-129.866837
-56.739239
-97.069176
-56.265953
-83.236397
-58.175049
-47.553856
-85.300911
-69.344040
-90.112320
-66.911522
-56.132477
-56.691277
-154.197815
-65.989365
-147.730927
-166.066498
-69.730316
-60.568188
-63.330219
-49.910313
-79.073334
-149.826248
-79.582764
-149.243805
-62.981342
54.889580
78.359802
-39.458118
-57.763336
-65.629524
-57.560223
-61.184933
-62.864273
-83.468636
-135.949753
-91.264420
-66.242760
-69.762390
-55.340149
-156.836517
-88.368767
-95.013496
-141.498306
-164.182037
-64.404808
-67.104996
-109.896164
-71.825882
-126.049232
-61.593250
-63.961113
-64.269218
-88.635345
-29.290991
-66.592293
-138.255325
-63.441879
-92.403244
-61.770451
-59.081631
-63.514389
-83.197624
-147.782852
-117.414963
-54.834763
-157.445282
-52.530327
-76.616493
-52.051365
-95.723198
-58.021400
-86.329391
-59.571098
-91.766731
-134.114120
-52.370583
-127.670219
-145.325348
-50.696075
-38.618637
-51.991432
-53.353096
-49.188816
-61.654503
-59.417809
-108.250084
-40.337231
-52.471901
-61.126694
-110.849609
-104.746269
-123.544960
-134.766220
-43.479782
-78.126373
-67.620140
-106.125992
-102.845650
-74.736496
-117.979736
-66.159302
-60.093163
-80.794289
-90.183113
-155.367874
-130.928665
-91.179611
-65.523491
-36.585449
-90.735870
-64.037788
-61.964745
-72.200668
-153.040482
-97.905281
-85.805664
-81.825798
-58.412472
-57.082798
-107.274521
-106.601395
-139.976593
-70.137466
-50.899853
-72.556808
-84.665688
-91.827278
-112.445694
-90.407509
-103.303879
-63.717773
-90.798866
-114.408333
-104.259773
-49.477955
-90.328667
-105.578979
-72.309708
-112.134590
-55.638954
-63.031960
-85.765160
-146.067581
-65.997604
-67.532143
-90.252922
-115.944160
-67.364243
-85.579758
-41.092339
-74.713013
-89.247643
-45.077522
-79.751060
-86.550049
-83.602669
-51.487495
-159.785553
-100.929268
-113.112274
-63.743366
-65.801041
-130.560318
-111.829735
-66.445770
-124.561829
-59.674377
-102.582230
-143.300034
-71.552208
-37.308571
-69.998077
-115.261169
-58.277802
-76.429321
-62.934174
-67.425407
-63.986069
-100.153328
-64.522873
-97.380302
-152.520157
-61.844971
-141.788025
-48.747406
-81.563675
-147.807770
-59.641769
-63.073158
-55.745258
-123.739662
-66.229980
-57.342609
-61.732933
-77.558052
-71.187134
-75.045097
-68.430046
-66.331749
-96.177750
-152.242142
-63.718727
-54.521519
-144.085556
-146.389221
-113.389526
-83.771332
-79.776207
-99.296463
-57.642818
-79.771980
-71.966042
-44.145004
-56.075294
-72.407761
-130.054382
-162.135239
-70.541954
-65.385330
-64.168274
-74.810677
-65.248192
-136.692291
-84.034927
-59.072754
-76.541145
-85.810074
-94.337563
-62.796741
-65.422020
-90.544930
-159.720795
-63.484821
-58.118561
-140.954666
-76.992996
-73.305283
-58.052021
-155.635437
-115.276810
-90.369392
-67.175949
-101.199188
-89.799217
-154.661194
-72.951660
-159.957169
-71.314232
-37.200348
-59.876461
-56.934929
-103.549835
-143.201691
-62.175346
-130.993439
-89.370667
-64.199867
-62.414566
-150.373016
-62.195686
-117.392380
-78.338516
-148.021698
-84.397278
-58.635967
-60.175037
-44.377762
-76.005783
-83.618317
-106.115776
-71.307884
-128.372070
-115.010284
-68.733513
-64.954674
-69.873505
-51.328045
-66.756409
-67.198112
-66.432953
-41.949051
-69.438423
-59.647247
-76.081131
-58.520164
-54.166042
-127.746727
-142.562866
-134.486145
-57.205696
-59.843006
-127.234604
-47.305347
-67.208366
-56.337303
-58.114697
-59.303585
-128.651337
-104.767693
-54.083103
-71.197113
-148.948898
-143.008499
-66.719398
-123.406036
-56.592129
-142.559402
-64.658241
-82.916161
-91.094437
-77.794556
-158.804886
-150.982483
-106.493851
-89.355225
-79.789085
-60.807861
-73.771324
-26.305721
-67.030586
-63.227924
-46.956573
-67.233528
-65.901588
-62.180939
-158.309937
-69.233040
-46.625538
-50.935528
-151.312866
-41.839249
-58.350201
-89.141739
-41.965492
75.624191
53.248955
69.527771
47.813152
66.989372
48.910091
49.584660
57.883396
73.485825
91.468025
52.665398
35.198643
57.006657
-51.055233
-124.472908
-63.649971
-90.235062
71.217804
-154.293594
-97.637169
-60.338932
-122.436188
-56.871792
-107.086700
-93.878098
-64.024162
-102.176849
-105.874771
-110.841400
-86.960770
-73.830009
-110.537170
-68.541496
-103.239670
-72.766365
-110.031113
-100.346634
-73.879623
-154.089142
-64.253967
-62.836159
-89.767174
-113.860199
-58.860489
-57.432648
-158.472229
-63.504501
-115.223114
-55.197311
-97.041046
-77.629189
-65.219299
-168.466095
-90.127998
-63.981720
-71.566223
-109.793724
-98.606453
-158.942947
-63.298107
-109.209831
-146.682907
-67.246803
-111.613655
-95.540977
-104.863586
-86.264648
-97.863892
-75.936302
-92.996490
-116.986435
-63.293098
-81.713676
-112.585785
-86.070915
-79.614357
-56.084846
-158.141739
-144.565231
-57.839233
-109.597588
-70.591736
-142.637299
-160.874039
-99.993790
-81.363060
-119.971436
-76.140633
-111.784744
-61.455532
-74.587532
-56.018414
-74.722984
-83.430016
-72.027130
-159.091324
-55.523117
-61.473904
-141.554153
-143.274155
61.023354
78.780525
61.867039
158.160767
-59.534550
-60.752972
-99.630493
-88.173500
-84.522842
-157.610352
-146.255920
-74.621262
-79.611885
-49.605408
-64.435654
-70.291473
-70.810989
-139.574600
-107.657234
-123.947433
-132.898697
-80.861084
-96.774414
-160.194870
-148.688629
-66.126839
-80.202942
-56.975891
-60.230354
-55.965931
-124.783318
-70.229546
-83.123505
-49.674988
-145.966125
-55.043976
-136.856110
-53.602386
-131.966003
-146.813919
-65.085686
-86.883675
-55.149776
-77.999954
-76.251350
-133.832275
-70.325195
-37.789829
-151.867676
70.926735
-99.423515
-78.921638
-64.428879
-58.798061
-128.089233
-53.293949
-89.927856
-73.145882
-60.425968
-145.823868
-63.928410
-62.514915
-116.582336
-61.408424
-70.240875
-98.823021
-63.639832
-74.752861
-69.463882
-61.857822
-175.981400
-172.614746
-63.605042
-47.883675
-143.058029
-56.260460
-80.034828
-88.916214
-60.382954
-101.695488
-130.534073
-67.930321
-54.533619
-71.542015
-78.607414
-51.209156
-50.109257
-64.003136
-43.570366
-111.308350
-149.866226
-81.230011
-69.721001
-146.663406
-66.068146
-94.284264
-65.696762
-59.657471
-119.415878
-56.277248
-152.822433
-74.895248
-149.839310
-69.988731
-48.407848
-50.174809
-136.374756
-163.903458
-62.067585
-64.662323
-51.708576
-60.653088
-102.119759
-150.965561
-81.895836
-53.885624
-92.513329
-115.528862
-57.505219
-115.827492
-61.465252
-92.061058
-115.486458
-100.450043
-71.872787
-85.631462
-56.804176
-55.095860
-54.266666
32.146263
83.745445
59.710999
59.500965
65.129707
45.392799
53.209618
68.404228
-69.803864
-94.949829
-97.023399
-146.552460
-72.053947
-59.818951
-64.765587
-58.935371
-85.795708
-73.587387
-48.773438
-66.517326
-138.336578
-54.400974
-134.154694
-156.848297
-92.028175
-88.462296
-46.206745
-73.038849
-107.869133
-53.564987
-36.473282
-137.771988
-125.091537
-91.211426
-101.142471
-52.912647
-132.218872
-81.115250
-156.584717
-57.954891
-65.105247
-83.419464
-105.529930
-138.537888
-89.033577
-119.365990
-48.296326
-66.657600
-105.400314
-77.702431
-82.433609
-62.278316
-50.854939
-48.982639
-56.641426
-146.319977
-68.780579
-133.780899
-151.221039
-69.235626
-171.245483
-93.034149
-72.495506
-84.325172
-112.752304
-66.616196
-164.295120
-133.520920
-76.315514
-106.359619
-79.471733
-52.311062
-85.023949
-70.791939
-67.083282
-72.562454
-54.089985
-157.666611
-64.128929
-109.802780
-60.974133
-65.281105
-131.400803
-115.395058
-76.933029
-93.561172
-100.547012
-59.200169
-63.194019
-174.215530
-30.028511
-84.595627
-63.208126
-116.620499
-63.870651
-61.608719
-150.689438
-142.857605
-59.605049
-79.771370
-96.067825
-120.747574
-163.154297
-99.786446
-153.241333
-82.805954
-108.320610
-94.611504
-77.739479
-57.258907
-132.064911
-73.277504
-74.809578
-116.701477
-161.579559
-56.849236
-146.061813
-54.924458
-130.955490
83.396126
69.021431
69.306854
72.073433
72.150551
48.224426
69.606781
65.938347
-39.072201
-61.011623
-132.834335
-98.316681
-93.176575
-71.155388
-100.109848
-149.123367
-78.636887
-133.474457
-125.578705
-105.403038
-157.575775
-58.424835
-116.058746
-77.304146
-100.923279
-60.699070
-53.016136
-157.278687
-60.336605
-85.049873
-107.943413
-110.139511
-60.116985
-70.604340
-155.903564
-165.161911
-88.695457
-51.899090
-69.949265
-93.729683
-55.566471
-108.276146
-86.454926
-77.513428
-111.489677
-99.706520
-104.896851
-69.689255
-90.778603
-98.163033
-104.359207
-104.459167
-113.593399
-65.818153
-61.236610
-93.036736
77.826256
69.371574
-61.758675
-62.678635
-32.546249
-73.971626
-153.135788
-92.036087
-91.464218
-74.381721
-81.860847
-61.272026
-65.222702
-127.088425
-147.586472
-54.509808
-56.652328
-63.276119
-62.110123
-48.027683
-38.736137
-134.448044
-55.405197
-121.173248
-62.855202
-52.487915
-65.973206
-34.443756
-60.414768
-139.822586
-57.241852
-101.215622
-101.073189
-78.457695
-49.753613
-131.652130
-143.366638
-62.740864
-65.987877
-59.456745
-58.558105
-80.659424
-42.217159
-66.529793
-85.509232
-147.304932
-75.892250
-151.331406
54.277897
64.880730
-60.851212
-132.170364
-152.818085
-101.374817
-59.848339
-139.237747
-64.391335
-107.913628
-50.814320
-141.606232
-40.398262
-58.924667
-85.244377
-136.169083
-55.227520
-107.715263
-61.944115
-151.530472
-38.762974
-68.897484
-78.634109
-75.220032
-135.217117
-67.292717
-138.299545
-77.269928
-153.655594
-79.202988
-105.838257
79.440819
65.562279
71.382988
50.635571
69.139313
68.721344
51.280621
73.966949
-57.571579
-53.700096
-76.817268
-65.475525
-121.771858
-158.524918
-64.028488
-60.597504
-138.493042
-64.514481
-64.409195
-67.894241
-64.527321
-146.768127
-151.675400
-89.543724
-85.584900
-78.787071
-58.490471
-57.319927
-59.048729
-53.048527
-62.840919
-52.906242
-67.027481
-53.463837
-70.915627
-74.606941
-84.331329
-75.254509
-65.431984
-66.410912
-67.707787
-53.217884
-148.490356
-93.186050
-48.089321
-56.261578
-163.063629
-58.501926
-61.752762
-166.672028
-61.199974
-137.971664
-49.799408
-126.389969
-115.703087
-91.954262
-146.764862
-148.832138
-67.938110
-78.418068
-64.795761
-152.345505
-118.632294
-107.567474
-63.963596
-156.961731
-67.536812
-118.304993
-99.910660
-59.665127
-57.277618
-92.605011
-51.198467
-47.434937
-155.959946
-120.858459
62.785854
50.194633
32.812923
66.869461
92.038879
63.998608
61.952225
73.446808
79.993271
76.138313
-116.458176
-64.871773
-146.030334
-65.218727
-62.952267
-108.193398
-81.500725
-51.620087
-161.744263
-74.570045
-91.847954
-69.821205
-157.032196
-123.398972
-76.422401
-50.846329
-61.737617
-79.962807
-155.894577
-114.832985
-58.568993
-66.355667
-23.724958
-115.981194
-64.372055
-111.955864
-77.082619
-60.548092
-123.993294
-107.316223
-73.937431
-89.653305
-143.645996
-88.730507
-91.532974
-74.308899
-64.615562
-99.772652
-85.566505
-130.029770
-81.182175
-145.178818
-32.830242
-86.041588
-69.628227
-47.755383
-65.241089
-125.470047
-66.275955
-91.957260
-57.808731
-66.602425
-118.888397
-71.028435
-59.915005
-64.267166
-71.767303
-147.660370
-85.319267
-76.376122
-69.909233
-71.269173
-85.518509
-59.880299
-78.255913
-62.967018
-61.423313
-124.855225
-163.673599
-63.747547
-66.494972
-125.541763
-89.999184
-138.673508
-64.645630
-88.149940
-63.082935
-61.481400
-53.004456
-55.936707
-64.580856
-144.873978
-66.121262
-60.638908
-60.505131
-59.229599
-154.071152
-51.627346
-65.712189
-57.930244
-89.646576
-66.667725
-89.352554
-85.189407
-61.258926
-60.723888
-67.655914
-36.595207
-57.449291
-135.222931
-54.468098
-76.709526
-74.932053
-51.580883
-65.962692
-78.243866
-26.992256
-69.661972
-63.510017
-54.528282
-54.233356
-80.330162
91.983246
76.111092
67.598763
79.374229
68.546753
61.134815
75.522362
91.821693
54.762657
55.804317
-58.565426
-57.734898
-126.373795
-140.694717
-70.705147
-70.130264
-119.897827
-71.704765
-67.820457
-60.677063
-162.818909
-158.262939
-82.716301
-55.936939
-71.453621
-72.823456
-94.146301
-109.847649
-60.806274
-108.901253
-63.590675
-110.419502
-64.588707
-116.873085
-68.134575
-65.359688
-46.771099
-66.825745
-71.701584
-77.906364
-151.772278
-87.243271
-66.533592
-57.098896
-106.623596
-47.686657
-106.577026
-126.076736
-64.880882
-66.416458
-130.016464
-57.656609
-115.810005
-63.792618
-56.162853
-76.415329
-83.942772
-57.597878
-56.960136
-72.859138
-119.436752
-120.623375
-88.700943
-103.163483
-45.907040
-171.818268
-146.003571
-111.513008
-67.326149
-67.651047
-70.579361
-44.113827
-44.243996
-115.354843
-55.979824
-152.398880
-55.662457
-81.101105
-60.742359
-128.283783
-81.512444
70.759972
40.947956
72.913727
23.562706
-60.556801
-70.509468
-159.995590
-57.617867
-40.919888
-57.750843
-67.170578
-110.331352
-67.465981
-60.386505
-70.232841
-70.202209
-72.684631
-65.354507
-125.320221
-68.423409
-49.287003
-121.092468
-46.675472
-92.875443
-113.799065
-159.900467
-100.500587
-79.885284
-42.537991
-79.976173
-59.772541
-70.069824
-149.685303
-139.411697
-92.314178
-122.061348
-153.234146
-67.721603
-100.362137
-159.418716
-92.137192
-106.233810
-85.966911
-69.948219
-97.168060
-84.320152
-54.257175
-64.431335
-58.122925
-62.910950
-120.604431
-51.109932
-59.734074
-66.585915
-101.390656
-88.625534
-84.050240
-58.940231
-64.036827
-64.421837
-91.811470
-95.096298
-95.210594
-56.675671
-105.086044
-53.328854
-127.406036
-90.728516
-117.977486
-110.807953
-60.917934
-89.806709
-97.196815
-75.728493
-90.453598
-143.778107
-106.521019
-84.862442
-106.279961
-89.519554
-101.650826
-82.618172
-131.779480
-21.748640
-63.345409
-120.017479
-90.759529
-100.264908
-144.765228
-67.120880
-89.695259
-66.513252
-50.290634
-42.516663
-152.564743
-46.234913
-82.464256
-64.240349
-75.789413
-77.636963
-119.496773
-85.552231
-104.339958
-143.857880
-52.356682
-158.714264
-67.176773
-60.227013
-162.003357
-73.534836
-61.229748
-77.351440
-55.241131
-62.072819
-146.161697
-57.483273
-154.775330
-93.120140
-136.905212
-68.815460
-63.518906
-77.849396
-48.922943
-101.162201
-56.330906
-141.461273
-44.788292
-63.711197
-75.169182
-63.365719
-63.426765
-63.539974
-63.195427
-161.523941
-69.639946
-143.980209
-82.110558
-35.337658
-150.805161
-155.600494
-109.879173
-67.032265
-105.642715
-108.290924
-55.701008
-107.066864
-93.348717
-97.743065
-107.200890
-63.419067
-64.145737
-69.959763
-56.513988
-103.489937
-169.583496
-82.939514
-69.214584
-106.177094
-149.477234
-122.647354
-73.773651
-73.704018
-64.697021
-53.003677
-150.984512
-91.795105
-73.334244
-135.891861
-109.423668
-53.381252
-65.776817
-129.068405
-146.892197
-40.839474
-68.355461
-60.770294
168.825363
-133.561966
-68.587257
-96.594002
-91.469849
-109.076202
-66.402893
-73.596115
-63.780834
-148.991852
-118.797211
-72.637283
-72.508270
-90.693764
-107.566643
-75.909622
-70.556000
-68.822754
-61.776436
-37.143757
-44.374516
-56.868160
-70.652657
-72.489174
-64.558838
-108.583763
-61.424419
-59.870560
-67.819748
-51.484978
-35.999687
-155.385071
-52.294533
-99.072914
-157.771057
-127.953400
-78.890625
-73.629181
-152.159500
-55.236130
-78.430382
-95.804207
-93.946037
-134.769394
-106.244644
-72.517334
-65.053001
-142.066666
-63.032207
-71.640228
-104.872833
-54.311321
-57.537663
-85.788757
-72.023895
-31.763924
-59.231533
-77.692429
-61.151985
-69.819954
-91.768318
-94.247139
-67.911713
-154.483414
-68.293976
-59.307293
-99.425217
-60.605904
-75.593582
-49.356247
-63.513611
-81.293266
-72.253723
-134.247055
-59.928406
-74.532997
-143.941223
-58.614433
-84.733650
-57.785534
-83.356712
-30.519537
-126.828041
-61.171471
-158.425034
-68.494087
-137.736465
-55.434338
-68.718216
-152.034668
-140.366089
-89.327797
-109.954948
-98.679657
-36.859901
-135.796371
-70.643440
-76.802696
-66.656578
-80.743515
-145.848267
-118.413109
-81.791084
-66.470581
-47.110264
59.681938
78.440956
57.137444
-129.541794
-60.181202
-89.817146
-87.142319
-68.458748
-63.654129
-57.956856
-38.578518
-125.318092
-113.048309
-63.990768
-48.372066
-93.154999
-59.944866
-79.146530
-66.803001
-72.197266
-150.703751
-158.872513
-64.085793
-42.056179
-60.782806
-79.559647
-50.708744
-102.606476
-78.969299
-130.796982
-126.424553
-74.481705
-89.264702
-160.060440
-71.213188
-151.743179
-86.046753
-133.696350
-83.870735
-157.844376
-80.109726
-58.389591
-53.348495
-58.415184
-93.530258
-86.753235
-159.726532
-156.306229
-74.508934
-78.275322
-92.269867
-88.129547
-110.254326
-68.928284
-70.446877
-28.215115
-82.357056
-46.154381
-146.073883
-79.106850
-80.110573
-96.966103
-73.876328
-69.267700
-80.387245
-71.450607
-95.012138
-50.727390
-56.782040
-72.059692
-61.807430
-66.374878
-55.553879
-61.679665
-35.317860
-146.324966
-161.183136
-65.305084
-142.175537
-30.953756
-64.967155
-58.839077
-118.216827
-46.513634
-56.896961
-50.755501
-60.871559
-142.086960
-50.224182
-52.372185
-98.899597
-72.756363
-139.542526
-92.370895
-62.296391
-63.934036
-68.229195
-90.012466
-147.388763
-94.318787
-42.476543
-36.585789
-65.854691
-52.977982
-158.039688
-39.828094
-157.948227
-119.374802
-54.913956
-69.665955
-88.262199
-57.876232
-165.678818
-64.021202
-62.269070
-127.169861
-78.817627
-63.815575
-55.079231
-55.690746
-110.188660
-90.232597
-69.804062
-108.353912
-72.734261
-81.711067
-60.240826
-90.120766
-64.576942
-53.590893
-144.149338
-87.020882
-51.145611
-150.522537
-141.362534
-73.178108
-160.711823
-130.177322
-104.067917
-162.143951
-85.018105
-85.669891
-105.363625
-99.555527
-65.296181
-57.196262
-114.805817
-94.288887
-62.174976
-92.511650
-99.991966
-110.623650
-111.618256
-88.345299
-114.207314
-132.656006
-68.223679
-126.364288
-44.170528
-90.978523
-68.178482
-100.089500
-112.941444
-100.871529
-152.994537
-77.010887
-119.064713
-68.916588
-67.775925
-142.214615
-77.726540
-37.064491
-77.658989
-34.198566
-64.214973
-84.649536
-109.702049
-120.548134
-63.262848
-60.271362
-61.057426
-59.452244
-80.257607
-89.566658
-51.486599
-124.701271
-38.204391
-96.221695
-68.469818
-108.891350
-96.673958
-87.466286
-50.319191
-61.487648
-63.515011
-120.310349
-76.426491
-63.525967
-100.794815
-55.316017
-101.402382
-98.833847
-83.751846
-130.620010
-110.388702
-122.590691
-147.189041
-77.202194
-80.101830
-62.414902
-38.164967
-112.704414
-57.506767
-79.688530
-65.304375
-49.495701
-58.976685
-80.726875
-55.471439
-138.367279
-114.376305
-129.740768
-58.365185
-118.223099
-143.313705
-135.636734
-88.457298
-92.058731
-32.607491
-78.509148
-67.511253
-76.695442
-41.361183
-87.183823
-97.616638
-88.944969
-113.419121
-133.815353
-105.826180
-55.743946
-76.153046
-55.591808
-92.298294
-60.130566
-59.590153
-90.190697
-132.451218
-83.709259
-47.463974
-128.744553
-62.925915
-155.690063
-64.656036
-109.344398
-71.552177
-88.167015
-60.440739
-104.990105
-89.423592
-67.123581
-66.731911
-64.292938
-69.154381
-132.983246
-117.349144
-121.457283
-51.547386
-71.261169
-66.951790
-78.207329
-93.117737
-165.176514
-64.511894
-62.545910
-164.362640
-87.106873
-144.155869
-73.874161
-76.991028
-91.620026
-117.429756
-122.282539
-70.245895
-59.595646
-57.341198
-153.329102
-88.773842
-59.277447
-57.865826
-48.012512
-67.691666
-97.247406
-56.387581
-62.178814
-66.706726
-63.211266
-103.911690
-85.318756
-100.192917
-75.060295
-59.344662
-68.835487
-113.741226
-90.050377
-68.007858
-74.522102
-119.120964
-93.883537
-78.958557
-112.720390
-54.724758
-68.948509
-117.223648
-57.872673
-79.237679
-67.764565
-40.391876
-114.252296
-78.961487
-153.085876
-61.507946
-61.472736
-65.336449
-75.318359
-38.694077
-95.894478
-99.239456
-107.980888
-53.027599
-60.336876
-67.504051
-86.818985
-101.761620
-93.604431
-134.572922
-86.590965
-103.786461
-151.982834
-86.917381
-98.388992
-44.416653
-115.324883
-97.070236
-113.239380
-55.468437
-65.306946
-50.719440
-113.234795
-86.674400
-149.278351
-148.361130
78.249321
43.939941
53.255116
67.250687
88.541992
77.233490
81.685974
43.636093
68.090439
57.472588
79.351425
73.319839
57.826668
65.281197
82.123932
69.412613
85.787483
63.383736
62.346867
55.811169
-69.004837
-60.384571
-97.987503
-128.853897
-140.177261
-62.525078
-79.144791
-93.095520
-119.193512
-98.707321
-97.457260
-73.733315
-120.608566
-69.098862
-87.055214
-121.814529
-135.046387
-93.450104
-66.536758
-114.304756
-112.653641
-152.983231
-105.087387
-60.777767
-105.739960
-57.071629
-142.509613
-102.019112
-73.609657
-149.564728
-97.332352
-78.203262
-88.047447
-64.962700
-53.720650
-57.885612
-69.633003
-86.909126
-48.737633
-150.073898
-83.334885
-60.426079
-114.598763
-65.494888
-35.073963
-62.070702
-88.983734
-87.506203
-68.694344
-86.883865
-55.307262
-60.509727
-85.297997
-93.129013
-62.644028
-93.562988
-102.624489
-110.088081
-62.787304
-134.816910
-104.297981
-62.207878
-98.155975
-61.564575
-77.761986
-64.756683
-109.708801
-57.964657
-51.110287
-55.316029
-51.867470
-92.673889
-166.615707
-61.635426
-150.128021
-135.937973
-126.975876
-99.318207
-53.882298
-58.132919
-82.457581
-64.475380
-58.825020
-68.866188
-74.142105
-58.250160
-79.637924
-110.358383
-92.824768
-131.209900
-58.393879
-78.136635
-98.189941
-89.248268
-150.570251
-110.948425
-159.064590
-122.107140
-54.417336
-61.078743
-94.975060
-78.004402
-59.669159
-55.247936
-112.733337
-149.270340
-68.461449
-46.699345
-85.515259
-60.723396
-75.415909
-49.503601
-56.621319
-95.130119
-53.742580
-61.878136
-59.671249
-93.433372
-81.868431
-69.088783
-75.308937
-123.541939
-159.612244
-97.908783
-77.615044
-56.263054
-59.275753
-142.296326
-47.234886
-52.756783
81.323448
41.228107
68.872856
47.963501
-148.179062
-68.410172
-58.372089
-139.878891
-75.966743
-65.456879
-75.424065
-63.392117
-144.051865
-62.184620
-146.178818
-67.064400
-90.194290
-148.767731
-58.341000
-65.720818
-78.245110
71.573593
60.513424
87.419884
-63.094673
-56.968567
-68.736237
-66.980469
-154.317810
-141.540466
-60.516621
-53.560932
-84.532143
-55.550426
-51.825405
-60.301060
-80.957596
-128.414597
-65.451790
-35.632095
-73.851166
-31.089554
-70.102097
-85.810753
-45.758953
-94.442680
-53.196156
-57.114693
-80.988243
-59.563740
-80.213776
-67.870216
-144.804138
-80.557640
-66.491348
-65.927582
-91.259720
-68.799385
-164.791000
-34.233555
-71.313629
-55.992748
-51.233521
-54.424484
-158.243378
-91.755226
-103.452812
-146.657852
-84.012093
-124.469643
-74.678734
-84.542709
-160.268448
-79.286240
-93.580681
-62.910820
-136.389557
-101.267174
-65.916969
-151.191879
-174.381332
-70.813416
-62.979427
-112.857101
-94.238716
-142.191101
-69.979164
-63.088051
-163.676270
-52.573765
-98.149757
-60.922550
-99.847740
-96.876854
-67.785912
-64.534653
-118.715454
-65.818039
-58.837570
-116.780632
-152.452148
-66.282394
-88.249153
-61.383343
-107.852127
-40.941891
-48.299412
-143.922333
-97.175087
-107.945686
-56.467934
-163.403473
-55.976822
-102.849854
-65.139748
-107.922256
-111.607574
-50.381748
-85.184166
-51.769947
-162.076035
-144.855515
-65.928505
-70.127724
-107.089813
-86.746239
-58.905972
-54.890717
-76.619087
-147.702286
-156.825073
-53.414276
-62.282730
-61.350742
-163.801163
66.028473
-115.301949
-57.718750
-109.376701
-85.818573
-84.628273
-93.852646
-78.427467
-136.343948
-67.718292
-58.468170
-95.786247
-52.543797
-42.924110
-67.160782
-113.382339
-133.061996
-59.916607
-81.240730
-55.936905
-80.977257
-81.359573
-72.081085
-63.236115
-58.260883
-43.523937
-59.212910
-135.440720
-62.059471
-54.763237
175.014801
-53.286324
-71.256767
-20.238400
-59.984283
-170.448380
-132.753616
-111.553612
-63.131065
-56.551834
-73.791733
-47.242828
-70.962906
-161.471878
-87.217773
-86.422607
-139.126175
-123.042206
-72.188240
-109.635742
-72.189415
-175.149612
-104.953209
-97.983757
-72.965500
-63.064240
-85.661324
-66.112038
-76.001801
-110.420792
-143.046478
-91.437851
-75.827126
-90.585205
-91.839844
-143.310471
-38.536308
-64.058693
-114.258133
-59.398026
-142.367111
-71.758919
-59.637608
-98.846497
-68.517548
-86.095856
-68.552162
-141.058746
-57.538441
-57.437351
-58.775372
-84.263672
-152.313492
-66.625450
-111.755142
-90.650063
-68.866112
-87.683357
-64.784546
-24.166929
-83.381744
-140.348419
-85.942024
-135.732346
-82.199898
-58.491367
-155.089050
-61.764591
-155.006256
-87.246620
-117.284134
-113.959244
-118.342361
-59.010311
-74.867882
-93.913612
-162.998703
-68.223061
-119.524834
-73.640503
-83.912056
-78.786110
-64.839607
-73.741371
-57.674976
-52.579212
-142.816055
-68.369728
-65.047791
-79.548622
-66.090698
-62.052048
-96.506111
-114.131905
-91.549995
-88.508957
-161.704300
-97.714523
-80.273964
-109.263306
-69.249054
-95.889687
-65.367432
-56.949177
-80.222275
-129.621353
-117.317505
-94.843765
-83.884171
-83.623024
85.639839
45.905582
61.823925
110.529678
-71.827484
-64.740112
-59.364113
-79.205032
-69.339340
-42.021191
-60.107452
-112.515251
-63.778389
-81.848648
-117.227539
-62.449066
-47.530014
-149.753555
-26.834177
-151.364822
-50.398022
-115.213142
-56.663189
-95.903870
-55.544594
-166.281158
-61.242176
51.569771
91.975655
-123.512627
-158.681442
-100.068306
-85.397369
-104.369125
-125.306068
-59.292259
-61.953991
-57.728695
-42.287682
-69.698692
-59.486942
-81.489502
-94.849777
-68.355934
-53.983326
-64.046204
-59.835300
-91.179459
-108.959641
-49.737301
-79.750076
-66.747627
-62.348293
-62.971725
-60.006207
-82.841850
-83.584999
-67.199509
-58.793205
-66.986526
-97.383606
-150.238419
-76.468445
-105.368896
-132.192535
-64.139320
-60.920284
-69.521149
-61.828892
-92.987633
-60.324253
-90.808121
-96.030800
-95.516815
-169.149277
-66.713005
-56.912174
-139.492752
-96.518036
-56.936203
-63.116032
-88.065468
-60.377640
-100.755272
-144.365768
-68.470741
-116.986710
-51.551647
-60.471966
-46.997730
-65.418411
-76.422569
-34.234406
-58.923607
-62.280319
-111.072403
-95.480972
-58.296570
-65.538376
-88.897285
-64.554977
-67.950485
-55.443722
-127.000420
-144.609848
-44.850952
-67.552353
-66.634171
-62.088459
-57.318001
-146.418167
-65.052315
-123.397430
-61.800503
-67.652443
-61.086483
-77.401497
-72.818787
-152.160614
-74.735313
-75.435638
-61.885254
31.505724
56.094215
47.476582
-70.844612
-87.188515
-50.841286
-68.222145
-87.498589
-63.728706
-83.492851
-84.623337
-58.071926
-60.348213
-60.844326
-85.979561
-113.160324
-122.793144
-72.893341
-117.485695
-74.634155
-59.585503
-58.578819
-54.254734
-149.477249
-100.740166
-112.700356
-145.459396
-64.240891
-145.185104
-107.336044
-60.703243
-60.150467
-122.775375
-64.713257
-73.254211
-14.025625
-153.669540
-154.743225
-51.643448
-55.012234
-33.667816
-66.894806
-64.311844
-54.457531
-140.056931
-70.612518
-106.740402
-59.341488
-57.412163
-78.372757
-58.634205
-79.831421
-63.505936
-162.859985
-62.628761
-63.824615
62.884529
57.446968
50.693123
55.398750
38.894112
52.207161
69.506798
-75.972710
-79.772858
-86.314323
-76.293015
-58.034679
-63.594521
-130.235916
-115.697098
-88.977524
-70.662636
-64.659691
-92.134720
-85.812302
-120.865807
-70.261566
-77.636925
-68.579033
-49.933529
-149.405548
-55.570728
-119.729454
-69.221069
-58.876781
-82.640800
-62.258148
-106.015976
-52.970520
-51.582909
-66.074005
-55.181458
-62.664215
-60.639057
-117.792053
-151.496140
-85.750465
-47.295765
-61.648914
-75.801788
-74.340820
-146.527313
-161.301254
-39.200218
-57.113670
-71.298973
-157.303177
-165.389328
-71.036682
-56.461250
-86.348366
-79.279587
-47.184345
-138.847427
-61.213367
-103.755325
-105.735962
-65.931358
-46.199261
-152.919785
-57.299362
-70.212006
-87.464424
-89.456284
-96.769333
-77.864815
-65.610825
-91.379425
-71.332268
-160.291016
-64.750725
-137.976974
-152.302979
-71.396523
-65.995934
-111.256340
-56.302311
-62.772961
-57.972683
-64.133034
-158.049728
-68.499237
-144.751907
62.191746
67.574524
71.013626
68.282936
43.165886
41.221714
32.359695
50.551388
100.536690
64.428040
47.019424
60.756023
-54.487553
-167.614395
-68.580811
-133.137039
-61.083744
-116.629150
-79.743057
-97.050964
-123.453667
-70.432457
-79.169548
-70.332039
-167.285675
-68.684608
-61.924137
-50.733845
-94.770821
-79.722237
-82.561890
-106.749809
-71.100861
-91.084457
-80.855461
-62.630276
-56.546307
-153.494415
-147.958633
-98.943466
-175.793808
-75.346504
-69.136917
-76.307205
-62.238804
-58.265022
-65.977631
-160.066727
-34.704391
-61.152210
-74.948303
-64.288055
-71.586884
-61.860645
-151.991867
-79.824493
-67.221359
-68.594887
-62.393986
-62.063152
-146.720917
-121.835266
-37.256382
-106.379715
-58.457367
-63.897381
-64.369476
-118.418930
-76.824936
-102.324013
-64.329132
-80.298241
-63.764347
-45.312649
-70.800835
-87.099335
-59.242870
-59.469730
-43.705082
-66.153214
-72.611656
-56.045467
-90.641998
-79.622902
-65.014168
-64.399033
-108.642044
-52.899422
-127.220871
-57.655029
-83.310379
-67.942780
-112.131912
-107.378944
-129.007217
-80.005035
-113.214447
-45.240120
-103.545303
-97.670883
-145.829453
-58.423016
-42.189266
-158.515656
-54.458668
-76.484558
-78.557121
-57.008148
-58.396271
-65.558380
-68.151566
-36.414608
-105.444061
-81.559952
-79.659073
-97.613426
-24.263803
-57.658775
-72.519135
-97.979622
-68.422928
-98.111656
-55.834137
-137.703491
-63.706161
-90.952034
-67.291992
-65.924118
-95.249680
-83.453697
-62.719589
-63.410843
-63.717327
-38.708530
-72.599678
-137.546677
-78.610672
-69.138039
-51.297810
-61.344139
-61.914410
-91.233681
-56.093712
-71.461166
-62.447090
-157.198929
-151.849228
-74.553596
-50.666458
-150.925858
-72.071739
-64.879456
-71.553146
-149.093781
-51.754787
-146.915146
-135.563995
-150.039246
-86.411026
-134.559265
-84.574318
-57.025051
-90.811470
-104.407089
-99.315170
-108.572227
-57.662907
-156.498199
-108.154984
-64.138115
-58.779613
41.310623
-87.032387
-106.966698
-116.449936
-99.876457
-157.940613
-51.344212
-65.857880
-68.504173
-76.943169
-71.846619
-81.256149
-52.800739
-112.462799
-65.637619
-90.432808
-100.743698
-82.123329
-59.231361
-79.612114
-61.857986
-92.608315
-65.506203
-71.905342
-99.510551
-70.486824
-66.230644
-56.444523
-137.470215
-81.388000
-59.879364
-64.747871
-135.177902
-62.500530
-76.469894
-59.988735
-42.691170
-89.603867
-72.449028
-63.787872
-48.444618
-93.315956
-69.456993
-68.595299
-64.348457
-144.016510
-134.783737
-118.342064
-88.686211
-72.479378
-69.146935
-93.457237
-136.299835
-114.250290
-101.200104
-83.623314
-111.726196
-105.668678
-140.115707
-115.192238
-94.523857
-34.923061
-65.259872
-61.291531
-56.308983
-38.819134
-66.695206
-46.785915
-79.743774
-67.596748
-131.542786
-97.766731
-50.330898
-60.351425
-28.911608
-40.148842
-61.163876
-62.019337
-59.414112
-100.507820
-117.839905
-65.050476
-34.957935
-79.778870
-99.683212
-58.404240
-78.050934
-76.769691
-153.198837
-62.671272
-98.127769
-51.984352
-63.704407
-65.374413
-83.329353
-158.900864
-101.650597
-62.326687
-50.709549
-58.752090
-59.896999
-86.094406
-164.606628
-95.233292
-75.556099
-57.843517
-82.775917
-121.595978
-79.497429
-85.913116
-163.692978
-85.954803
-75.595734
-66.373085
-97.549957
-76.503685
-95.465759
-175.110748
-81.876007
-115.727493
-57.337555
-61.700809
-60.634029
-87.388626
-106.833771
-62.593033
-67.837402
-90.999969
-69.757599
-142.508224
-65.104500
-79.232552
-57.427715
-78.807724
-65.077187
-99.715927
-55.544308
-97.994331
-57.265759
-52.047527
-68.063278
-49.110962
-138.860641
-68.363785
-94.626778
-67.047264
-72.846954
-57.039234
-84.932533
-59.110672
-58.201488
-54.868492
178.406876
-66.884621
-85.189156
-67.664169
-63.612103
-127.642456
-83.712448
-62.586193
-66.100273
-64.114403
-66.819077
-59.088898
-113.136703
-155.816284
76.640785
69.391121
71.441902
51.403927
56.750145
48.292595
-147.162537
-69.014809
-64.934494
-49.240353
-132.668900
-40.256466
59.604252
43.382107
44.497482
64.732613
76.792404
41.951809
-71.896263
-65.681839
-60.248329
-58.102947
-89.703705
-55.876762
-89.028954
160.490906
-66.838966
-98.469055
-140.187683
-163.995865
-65.850182
-65.415077
-155.174347
-158.329208
-65.104301
-100.922737
-86.750328
-68.564049
-115.133156
-57.961514
-106.113472
-88.247009
-141.425186
-60.681400
-55.661232
-61.925171
-78.362831
-53.470432
-123.328331
-95.882446
-63.165012
-129.077377
-87.697250
-146.101700
-49.470936
-77.850525
-73.682419
-58.852432
-72.292053
-100.536072
-87.918365
-49.175743
-146.371048
-126.163124
-93.195267
-42.896233
-76.468071
-113.995430
-62.341373
-128.970474
-92.722885
-63.790527
-84.738647
-72.069496
-129.709579
-59.982964
-54.550682
-55.503773
-52.493439
-76.001701
-63.000584
-123.921852
-89.621674
-38.570946
-68.788033
-54.440517
-65.371925
-80.172485
-81.435600
-44.430962
-75.219139
-104.070786
-65.547043
-154.265900
-61.360462
-73.337639
-138.944839
-156.320953
75.551682
52.508503
39.135025
-62.459732
-59.843689
-90.307114
-59.452442
-64.463280
-95.491920
-85.524147
-83.039650
-66.441429
-62.867489
-37.672173
-114.576569
-100.643173
-90.101807
-62.240429
-63.120670
-76.269997
-159.508011
-105.285530
-69.959892
-63.473888
-59.698563
-150.079086
-74.322510
-65.401077
-82.447670
-90.120842
-106.192787
-148.420120
-112.487144
-84.255020
-114.629707
-79.994576
-114.366676
-68.597588
-95.762932
-97.958496
-62.832245
-61.318211
-130.778946
-48.204479
-126.105354
-157.473969
-54.843071
-55.578621
-164.834778
-62.539410
-61.339577
-77.355194
-92.362358
-87.942955
-115.694641
-124.007866
-122.904495
-76.471603
-79.009865
-73.739983
-137.517563
-76.800468
-55.575920
-117.895180
-153.186462
-112.166245
-82.954735
-122.442581
-63.385204
-77.005020
-103.059166
-156.801514
-43.284615
-71.153702
-77.912155
-57.630215
-44.723858
-135.472748
-81.185394
-56.376102
-55.621525
-62.211933
-40.390644
-51.233513
-105.962936
-47.583664
-104.917969
-117.025269
-62.249180
-70.177086
-63.561886
-155.767227
-63.378292
-124.252266
-79.334015
-79.676910
-78.934883
-55.345676
-87.298195
-56.916534
-83.926476
-66.543556
-137.558273
-80.829697
-84.908180
-116.817535
-172.668167
-76.494614
-96.292023
-64.718964
-63.318760
-128.059555
-100.486404
-64.697037
-58.340637
-117.508057
-123.412781
-34.204651
-68.507828
-125.609520
-55.322670
-121.467888
-74.065117
-68.728928
-139.662628
-70.461281
-85.125648
-153.928268
-67.554214
-84.901176
-93.795425
-68.328072
-53.336044
-82.484947
-56.295570
-68.657227
-59.738934
-120.563354
-53.812557
-64.881577
-49.134373
-136.366379
-120.009590
-61.340561
-73.813980
-59.889355
-120.363899
-75.292717
-21.212383
-62.973793
-109.212196
-58.804928
-58.401325
-92.915276
-143.021942
-108.614647
-110.577530
-75.878067
-60.241890
-48.283730
-91.855812
-66.724289
-52.250694
-117.199814
-130.437057
-128.519501
-71.529007
-71.406143
-64.792297
-69.005714
-81.327454
-162.774063
-87.560333
-53.563248
-69.850403
-65.481308
-60.775845
-58.177624
-124.074051
-72.961632
-158.057800
-77.046173
-56.675873
-58.249695
-156.671478
-75.911385
-68.394669
-93.153152
-50.396988
-67.397003
-56.880211
-76.063606
71.505104
51.179966
-54.556007
-67.236351
-97.485054
-88.414940
-53.610775
-64.154213
-47.094307
-146.790649
-71.358147
-71.264854
-32.770687
-81.425957
-55.046314
-105.479591
-64.537514
-59.054428
-53.212570
-72.704987
-46.434586
-63.904911
-103.449394
-86.919586
-41.799278
-76.422073
-46.444870
-34.281132
-98.909866
-115.524422
-96.060555
-157.660950
-61.967598
-54.702087
-117.917633
-108.524429
-119.259880
-117.771774
-89.867218
-61.102966
-56.708946
-164.232864
-49.932167
-88.401031
-80.470001
-70.591049
-70.980011
-48.807072
-72.794388
-58.102558
-160.241318
-89.674179
-104.306328
-66.202995
-61.654003
-56.040779
-88.092125
-58.712772
-126.715561
-59.772518
-91.784355
-82.351082
-76.480888
-136.338089
-58.920605
-162.017609
-51.012066
-61.470879
-130.981064
-69.316483
-61.072762
-68.913940
-94.344360
-153.422791
-62.592747
-123.074921
-117.342834
-114.529152
-128.449997
-65.071739
-59.641941
-111.461021
-60.348705
-57.951565
-58.951893
-73.474899
-156.910507
-96.579514
-57.187492
-113.602066
-46.428783
-64.012733
-63.541344
-60.763695
-93.328537
-89.652664
-58.202934
-144.020126
-103.657677
-105.468124
-119.153931
-54.705196
-112.791420
-52.402126
-59.359745
-59.689068
-46.066666
-158.526443
-33.300892
-83.721397
-60.037769
-60.531982
-83.020447
-108.341545
-40.732407
-45.962635
-101.406380
-150.132034
-140.322433
-60.507809
-69.656578
-148.335281
-87.836899
-92.902763
-71.556778
-62.427830
-134.037231
-88.100533
-120.951111
-55.492111
-81.860947
-70.643066
-67.081131
-150.538101
-57.596291
-56.647110
-150.064026
-56.517532
-78.793396
-124.207718
-64.278282
-71.387001
-67.887405
-148.909119
-146.646149
-69.038193
-40.262558
-47.565365
-68.858673
-76.768707
-66.514534
-95.421616
-140.093643
-61.088192
-73.424431
-148.319290
-81.746017
-52.461292
-78.282066
-63.500908
-93.532196
-75.744705
-72.468819
-51.295429
-64.616264
-153.429855
-104.848579
-88.244820
-96.258186
-63.929207
-65.723228
-52.841309
-93.255913
-145.762451
-96.226311
-101.913658
-80.581184
-60.904198
-67.494301
-58.457012
-59.728355
-60.378437
-66.539284
-73.815231
-62.404388
-59.792435
-54.826313
-58.042309
-62.174744
-77.430313
-124.459526
-98.081490
-120.997406
-86.782715
-84.491455
-72.430367
-53.557274
-86.140083
-106.765137
-53.106197
-57.087124
-64.500778
-99.371658
-60.915585
-54.195686
-119.903511
-108.701851
-66.604729
-60.177971
-93.067200
-112.810402
-62.728626
-56.531292
-62.457413
-58.452782
-50.928314
-79.309662
-110.932159
-111.062531
-131.485550
-101.429367
-73.400368
-55.496616
-78.915085
-66.575356
-69.359047
-105.393600
-77.825668
-117.731758
-99.462349
-110.765732
-123.842453
-68.818481
-51.667862
-112.978531
-63.165680
-104.816383
-96.344070
-110.449142
-53.176418
-114.196678
-118.944244
-112.652451
-52.296974
-108.860611
-44.816208
-63.821995
-81.096497
-63.006676
-142.972534
-133.406708
-63.258163
-61.820435
-65.083130
-80.677002
-87.690865
-54.256981
-38.554031
-93.072296
-66.163536
-118.320084
-119.249443
-114.178177
-62.310036
-57.908329
-141.427582
-74.586990
-56.551838
-144.464508
-123.948502
-68.143555
-161.046768
-37.924141
-51.644108
-86.912300
-67.511581
-138.296539
-137.632889
-72.797066
-49.976810
-93.574661
-68.396011
-166.401642
-66.015991
-138.368622
-97.075386
-59.045963
-53.122997
-58.388149
-105.763847
-49.393772
-83.144562
-66.467438
-32.830906
-61.328102
-154.170166
-58.748722
-82.687065
-93.738930
-139.800735
-147.816330
-64.657089
-90.834274
-60.858593
-154.418472
-118.486649
-54.434879
-57.631424
-46.771767
-65.269485
-70.642815
-80.547546
-83.757469
-89.552879
-85.834213
-94.684837
-59.542042
-75.145676
-152.998184
-52.963566
-85.988251
-64.337471
-63.709732
-56.332699
-65.568718
-94.977997
-146.106323
-66.040749
-133.154739
-79.475090
-63.416096
-64.733490
-73.047188
-56.783947
-147.597870
-64.639168
-66.438805
-50.128212
-73.985603
-140.761154
-74.383842
-59.617603
-114.260590
-123.807114
-96.451210
-50.780334
-76.957237
-93.932762
-146.757401
-100.430946
-149.258942
-108.078506
-62.482723
-83.019691
-114.033241
-135.198608
-49.964951
-149.706848
-58.258965
-91.879738
-66.675552
-88.379707
-59.416965
-61.619423
-149.427750
-57.914726
-70.568146
-49.703014
-57.138000
-109.205093
-141.769455
-77.860703
-68.395927
-63.584038
-166.990906
-48.888714
-55.884415
-106.431564
-83.810486
-158.977112
-92.652519
-51.757530
-62.479691
-104.587250
-88.547821
-64.864624
-77.376778
-67.943901
-69.821732
-80.701935
-151.528091
-37.688511
-64.572617
-57.197224
-74.660439
-128.575165
-83.519508
-58.667847
-57.354851
65.024307
55.177582
63.018833
76.616905
50.939732
168.912094
-79.744492
-51.025333
-55.811371
-57.422318
-60.917305
-92.691902
-39.235043
-56.926460
-123.275291
-153.714432
-89.684952
-125.494911
-155.527405
-119.592766
-73.527214
-60.736332
-104.789307
-82.427139
-67.832596
-66.702393
-90.479515
-124.819923
-77.969360
-65.608978
-147.399384
-67.788071
-46.437721
-98.018280
-143.478714
-62.879940
-147.499207
-83.513382
-73.035454
-57.900837
-66.468239
-85.925461
-65.291176
-104.005615
-145.056885
-78.586182
-69.879753
-91.338554
-80.126038
-68.068802
-94.182640
-85.914673
-35.900463
-162.170593
-54.613102
-143.235229
-65.915855
-143.983200
-112.520164
-53.588860
-73.860870
-61.794357
-67.705635
-67.055046
-61.720432
-85.147453
-65.964615
-125.537338
-119.056488
-97.789261
-61.702240
-60.549843
-84.067589
-122.449646
-71.639160
-145.221512
-53.862251
-52.249207
-59.056339
-55.439037
-127.939575
-95.489677
-69.657578
-145.662949
-67.340004
-54.760185
-78.532326
-117.910645
-83.486023
-61.167236
-76.482315
-61.502598
-55.943356
-108.182838
-100.250755
-83.020401
-133.126984
-124.742729
-60.289467
-50.992615
-60.716923
-41.829109
-112.159203
-58.418148
-64.409477
-72.778038
-51.391083
-68.111694
-60.969284
-48.882507
-78.403496
-86.177567
-54.796196
-32.117149
-53.021572
-82.601318
-41.254906
-157.933029
-60.420887
-45.230888
-142.708054
-59.460564
-64.988068
-54.360168
-57.918983
-116.566200
-100.620415
-69.956558
-114.906120
-68.977844
-101.713501
-92.030876
-63.982311
-123.585464
-93.454887
-120.422729
169.815750
-76.836563
-69.298645
-91.570572
-76.282196
-149.451736
-64.957298
-87.638321
-114.260216
-41.503330
-67.529861
-62.065624
-63.841015
-112.513382
-131.460587
-65.599991
-52.898666
-58.282833
-137.721176
-89.529266
-74.686913
-81.255402
-70.238373
-104.681427
-169.563446
-121.351692
-63.489113
-62.356113
-54.799854
-91.125443
-109.480904
-87.127426
-45.200474
-53.711220
-65.007744
-60.188568
-78.579849
-62.804543
-67.386978
-101.616730
-75.110313
-60.311100
-59.836639
-104.535217
-89.725670
-84.553238
-67.595306
-87.652809
-89.998009
-120.659576
-143.770706
-72.644402
164.242737
-51.911884
-39.510731
-68.405869
-67.076782
-67.154762
-73.918228
-67.182724
67.290520
74.538307
80.121841
94.180206
58.846241
61.529388
70.706154
45.457954
75.431747
59.763382
64.824226
82.705116
84.853203
78.593628
67.787888
61.790928
62.541607
78.614113
53.384739
74.205330
63.622593
38.150253
78.915894
-48.058117
-154.815842
-78.771378
-115.793312
-86.344307
-67.470963
-57.163471
-115.883331
-86.867012
-144.211472
-155.502136
-69.969826
-105.914223
-76.353241
-59.084820
-76.369804
-64.701729
-65.970093
-62.855679
-89.079842
-109.421288
-119.151207
-87.878845
-59.447411
-95.941238
-98.441978
-108.597816
-86.587059
-57.657162
-124.124146
-52.190266
-59.151272
47.222504
-53.126122
-86.890213
-61.579071
-83.842522
-113.710281
-102.450279
-121.987473
-105.202499
-106.203056
-60.687450
-65.066467
-64.081902
-116.058075
-83.925499
-68.851593
-110.739563
-147.806412
-94.896317
-53.578297
-94.386192
-147.938049
-76.655136
-73.865967
-102.700905
-109.651299
-84.087639
-66.060188
-94.343422
-53.740990
-65.916939
-84.451485
-69.958893
-157.456009
-132.022461
-59.337772
-160.638123
-84.102692
-64.113823
-59.280186
-70.710976
-63.880299
-144.100983
-63.121239
-141.403503
-60.822952
-42.172688
-68.708786
-115.903526
-74.335777
-57.148396
-101.379738
-143.701218
-107.755478
-107.742676
-77.868813
-94.808434
-112.568489
-100.837128
-108.153267
-63.762703
-116.971230
-80.768684
-91.520920
-159.491318
-67.868225
-62.569912
-80.020447
-146.451431
-86.890625
-118.718788
-136.056076
-84.302971
-78.329247
-105.108368
-173.313690
-81.831375
-157.282150
-81.887161
-99.530991
-62.438442
-117.809723
-55.631168
-89.489746
-67.687180
-62.583229
-134.043472
-65.570602
-141.055466
-83.713058
-65.883720
-74.988640
-102.467186
-85.635742
-70.453598
-100.712456
-80.232681
-77.023346
-98.561798
-148.965164
-75.872940
-100.648880
-130.059387
-83.627052
-154.697113
-87.222374
-164.417908
-68.902916
-59.026978
-66.703262
-164.699966
-62.593189
-154.698471
-66.665665
-67.732170
-111.722816
-94.934837
-98.346115
-64.213219
-65.828033
-63.053886
-50.736904
-57.191643
-69.577835
-57.530857
176.268219
-86.051735
-78.239243
-62.141891
-127.745735
-37.902023
-61.265808
-78.894882
-63.279827
-74.797104
-67.396423
-125.605698
-63.613647
-58.269855
-39.694187
-69.046944
-157.125229
-59.837105
-58.586769
-71.890335
-89.120117
-72.528831
-131.338150
-108.372108
-54.931190
-57.237530
-75.249527
-95.412582
-80.209747
-93.747307
-63.389179
-57.419888
-81.209015
-118.505867
-56.076328
-148.002625
-59.905502
-50.145519
-115.042496
-77.573578
-57.345573
-141.522339
-115.223099
-58.964848
-63.483559
-64.204391
-107.105621
-100.258209
-101.956085
-101.043816
-104.108765
-90.817909
-34.694164
-52.175087
-80.343414
-99.349083
-117.554314
-119.631973
-137.185165
-63.307560
-118.346298
-98.421173
-117.176018
-102.310928
-68.886932
-121.233894
-133.855301
-62.604969
149.493622
-70.936974
-66.279633
-75.253571
-70.531097
-87.548981
-51.519035
-69.305763
-66.590446
-56.675171
-83.153328
-63.778515
-114.332191
-69.923706
-69.425079
-118.875786
-139.522568
-57.433342
-163.631760
-71.870796
-128.525818
-51.541443
-147.628326
-158.443970
-90.713142
-68.436050
-78.442665
-153.458328
-146.642273
-42.492992
-62.875015
-66.329811
-63.520004
-63.932739
-134.136765
-31.066500
-49.186329
-115.223083
-131.229538
-34.882599
-63.560383
-60.324226
-93.888649
-102.070183
-44.751892
-118.006592
-128.606384
-94.515945
-90.377045
-133.658417
-82.476822
-103.224770
-56.893833
-62.406071
-97.059052
-56.129581
-152.852417
-123.450676
-78.364792
-33.318466
-165.998734
-73.889320
-69.189560
-145.130707
-68.128723
-58.765064
-91.137863
-54.468494
-36.910526
-70.334610
-68.363281
-66.801895
-62.637783
-26.820572
-50.455864
-62.809822
-76.941360
-149.731476
-51.020626
-37.814613
-91.802048
-70.871178
-80.484344
-63.807747
-57.940525
-133.517181
-68.964706
-106.177933
-111.425682
-113.936348
-106.724838
-88.147690
-57.699009
-62.991264
-50.877609
-144.423553
-101.203827
-64.634048
-84.659576
-97.772285
-105.049484
-59.377380
-89.391861
-59.933533
-91.440811
-158.822159
-74.870583
-54.706112
-77.988045
-49.853390
-63.925350
-31.499100
-66.512054
-91.330658
-60.296967
-97.769554
-90.159859
-78.304214
-80.328667
-146.477356
-66.888054
-73.624229
-120.391174
-94.969406
-105.938820
-112.664917
-75.062187
-81.215233
-78.689522
-113.493713
-79.823769
-100.510063
-96.199593
-124.660751
-88.043289
-77.646500
-72.566910
-78.725410
-175.705902
-62.413342
-73.003265
-61.682220
-83.643089
-45.747398
-44.372589
-88.239059
-101.889687
-56.448124
-71.182243
-76.926003
-113.142586
-71.339798
-105.197090
-138.743362
-136.525238
-103.584496
-72.790756
-99.077629
-127.153854
-127.081551
-104.548447
-65.550232
-148.763245
-60.867603
-67.204384
-97.789619
-98.364494
-86.028671
-74.354050
-52.217991
-135.652939
-128.623169
-59.847431
-66.555626
-52.134792
-55.314209
-115.689354
-67.403297
-47.706089
-139.401901
-49.028244
-161.598267
-92.299797
-82.915779
-120.371819
-70.331352
-112.877670
-51.314308
-118.633743
-63.095493
-135.269516
-58.747952
-59.287609
-147.119232
-168.501556
-93.931328
-107.451286
-84.334831
-86.512955
-123.798767
-135.935379
-83.149277
-112.802170
-81.873940
-50.400425
-87.042114
-139.976120
-123.921127
-77.187340
-64.284332
-47.287395
-61.606197
-133.755737
-86.312439
-89.332977
-67.303207
-61.762897
-65.601265
-121.576897
-66.092918
-53.713531
-82.742096
-73.930382
-70.739723
-124.277153
-31.508644
-150.678909
-49.200611
-160.406250
-59.785358
-140.437012
-56.352749
-85.653969
-62.615196
-60.943165
-123.500069
-32.033875
-60.518425
-147.134857
-83.074516
-61.975574
-63.301136
-159.820724
-105.978600
-64.686188
-56.920948
-154.257553
-83.766472
-69.563972
-112.138565
-93.976128
-65.538628
-54.121964
-61.270142
-47.794178
-167.832535
-93.919571
-64.316231
-66.919556
-48.914257
-119.980301
-61.813713
-61.430950
-73.008194
-69.596390
-138.214844
-64.959587
-83.961395
-65.068848
-67.024055
-72.473335
-61.300400
-67.951073
-101.810463
-136.095917
-149.478424
-62.993622
-101.305984
-82.133438
-96.139473
-102.104706
-86.794395
-93.986183
-121.439308
-68.827850
-71.991127
-69.798012
-63.968128
-124.698883
-59.065323
-77.322762
-63.072300
-57.080811
-60.856613
-71.411713
-59.602024
-89.235550
-59.584854
-36.695438
-60.811275
-105.000320
-21.723059
-66.480797
-126.833626
-56.461185
-148.422958
-152.703156
-128.326141
-75.933487
-72.341347
-94.183029
-51.115543
-72.991272
-131.051697
-86.336365
-57.791054
-55.906395
-54.352104
-152.630219
-72.163681
-116.391624
-62.234425
-49.884029
-38.056625
-58.585609
-81.620316
-124.772331
-60.138851
-56.180752
-82.648170
-69.550423
-127.852554
-86.431129
-60.415405
-136.940933
-24.035561
-148.785934
-108.731140
-117.870033
-35.546326
-55.851627
-68.779945
-162.786316
-152.824158
-49.259987
-56.810287
-55.512997
-96.690071
-58.399418
-74.397987
-66.674995
-118.933617
-72.455841
-103.122444
-64.242325
-108.276291
-60.541374
-76.146599
-65.084587
-51.648216
-72.126289
-60.671242
-94.391487
-147.058777
-56.865273
-73.502541
-139.376343
-48.414730
-139.230713
-84.454605
-99.672928
-74.164223
-63.918907
-91.620522
-80.163239
-50.419445
-60.565826
-52.344845
-127.528091
-25.238510
-94.020340
-91.146011
-57.428753
-142.272766
-48.556824
-66.575508
-58.736374
-68.346535
-163.217194
-59.732399
-84.802658
-55.525070
-99.684227
-77.993942
-72.777596
-115.760895
-113.600739
-94.518013
-83.044960
-79.585213
-60.369156
-59.910782
-50.238472
-123.880653
-110.858078
-67.595482
-131.338684
-105.269119
-111.071747
-161.839905
-59.714455
-74.621590
-86.795166
-78.175301
-145.813293
-71.400764
-116.198792
-70.273735
-70.994133
-55.531860
-57.337502
32.742287
-63.953327
-85.843597
-60.728249
-88.705635
-108.825546
-51.094585
-23.700102
-61.234848
-61.744961
-53.175549
-68.942108
-137.021210
-99.933968
-144.252563
-56.429996
-107.506943
-55.124695
-93.929123
-85.562614
-37.952904
-97.981628
-166.135178
-117.645027
-65.150383
-47.715031
-100.819443
-60.021610
-141.411148
-56.475494
-40.474304
-61.335056
-105.259155
-97.859871
-130.881927
-68.817413
-79.403824
-60.879261
-115.796150
-96.497444
-118.929962
-127.687767
-104.386253
-90.041298
-70.554512
-95.780655
-105.114655
-121.126213
-158.740845
-98.595535
-154.069366
-109.676437
-105.459206
-108.282249
-159.558243
-82.647781
-64.882027
-55.175316
-87.710304
-79.679306
-55.778309
-65.524567
-115.784920
-92.992371
-98.936707
-108.979256
-11.108511
-58.533760
-59.759972
-105.208916
-58.912846
-60.440437
-55.400475
-137.238708
-62.374363
-63.374828
-57.607956
-59.947426
-106.669983
-103.953537
-113.708282
-89.715561
-118.345070
-114.778534
-167.698944
-133.098602
63.961727
76.222977
87.981232
51.276913
73.630486
80.723816
54.838490
-146.046814
-74.222633
-118.069061
-131.726593
-94.973457
-48.750069
-61.550583
-89.417091
-59.137688
-56.681061
-73.243431
-148.860855
-78.255104
-113.724991
-61.246902
-71.393822
-68.184433
-57.568001
-83.871552
-145.250839
-77.972496
-47.832035
-56.474308
-147.467026
-95.138916
-92.490784
-69.835938
-90.222527
-47.429993
-116.428398
-55.821327
-78.162041
-106.642166
-62.636463
-55.211857
-137.524536
-136.117416
-56.141369
-97.925468
-125.534225
-98.633438
-111.253792
-59.156769
-146.306747
-71.940521
-104.528839
-93.647057
-74.344749
-141.491486
-85.129608
-135.394836
-108.762985
-82.934639
-159.738739
-98.907219
-126.910194
-84.684326
-50.854698
-148.112091
-88.893829
-58.129845
-57.641392
-57.949154
-159.578827
-35.010532
-47.324261
-47.236332
-47.490440
-164.119766
-51.160393
-69.405907
-56.715572
-56.471985
-78.040955
-74.433853
-59.432152
-58.630928
-23.311033
-57.601654
-57.979008
-51.741398
-50.534237
-149.976410
-47.318703
-114.279037
-155.100494
-79.696396
-60.320992
-89.682816
-46.628429
-159.987137
-56.880070
-76.989052
-59.445156
-85.207741
-86.283951
-72.086143
-57.547100
-71.753136
-96.242569
-67.082558
-37.021816
-138.644196
-77.220100
-94.725426
-68.395531
-82.165512
-65.254547
-100.867935
-156.296539
-60.387142
-80.259430
-46.865547
-69.018974
-66.554863
-142.054184
-58.072006
-162.729858
-66.324806
-65.923401
-112.106308
-61.240784
-63.669838
-126.109779
-90.396019
-93.985687
-109.062157
-80.552269
-141.609253
-127.418350
-117.422676
-139.922958
-110.566383
-135.978989
-89.487000
-69.735580
-124.626427
-104.775269
-142.012924
-90.282562
-92.815964
-61.493809
-43.480461
-73.457680
-83.504234
-32.711636
-119.888420
-57.661671
-60.904068
-88.900436
-48.800308
-68.581528
-52.811981
-118.053009
-51.095085
-76.613922
-49.311470
78.519836
50.178719
54.340195
73.752838
62.772373
44.511738
33.708782
-50.963619
-66.907829
-98.128944
-58.468746
-161.927170
-109.166000
-85.134323
-29.408863
-61.709023
-52.752159
-61.310970
-125.659286
-144.035873
-136.854797
-71.685829
-86.841415
-68.347557
-81.285698
-62.682117
-117.608353
-56.860603
-85.263428
-70.692001
-73.251968
-46.309628
-120.022171
-133.981476
-67.516953
-138.703796
-65.597694
-60.731491
-74.331902
-84.234657
-156.995941
-95.856140
-91.768173
-87.637367
-79.104393
-66.268417
-55.895561
-166.976578
-156.245499
-126.172791
-71.752190
-123.675323
-106.621407
-164.618683
-114.905975
-86.533211
-97.592667
-148.308426
-90.820480
-50.039948
-76.762428
-64.432220
-42.334877
-61.852222
-81.263428
-98.304390
-159.199112
-107.111748
-38.005989
-107.231346
-33.266933
-88.464157
-75.636238
-86.174843
-57.478088
-101.969360
-66.304947
-143.868637
-60.543995
-85.458015
-142.681503
-56.456829
-49.213921
-68.736519
-72.837852
-158.943054
-55.255596
-60.447487
-52.831329
-56.162720
-126.266693
-55.946121
-100.159828
-45.287827
-53.132233
-55.872208
-37.291660
-58.039257
-67.660973
-123.931648
-82.285347
45.228596
-152.771210
-92.299217
-97.674927
-50.250435
-159.364471
-59.894730
-54.910458
-65.019371
-66.993118
-62.517239
-63.825642
-56.756863
-65.839325
-146.374985
-111.999092
-54.462818
-62.749149
-70.397667
-145.072876
-53.047131
-108.806389
-138.080765
-80.440475
65.563148
79.649902
82.152443
-48.469151
-95.612396
-68.016396
-90.353271
-74.246780
-159.223297
-56.620499
-54.610451
-56.028805
-52.100048
-68.124535
-62.077579
-63.048679
-76.612511
-42.739155
-37.374203
-61.793640
-98.912994
-140.936813
-57.264416
-78.992844
-65.810410
-56.630825
-32.068455
-61.777161
-42.248959
-60.148037
-112.112503
-73.025047
-84.371780
-93.516502
-62.910053
-82.579544
-148.592667
-54.237141
-146.342590
-83.537506
-62.719963
-37.463768
-76.445778
-73.023697
-60.342552
-72.781670
-98.692650
-65.961418
-92.956383
-127.128334
-89.764587
-97.813721
-153.436661
-62.348068
-57.277504
-98.570244
-112.887543
-76.174736
-63.493435
-154.144089
-25.672445
-132.386139
-121.910538
-158.453201
-79.593956
-63.650837
-67.580788
-60.675777
-68.593239
-61.965939
-45.899265
-57.739307
-57.622711
-97.962570
-81.242027
-56.498333
-77.476318
-87.968292
-78.402748
-73.753082
-49.686062
-93.783516
-94.336937
-99.723488
-53.745808
-82.746719
-44.265579
-43.825771
-161.046448
-68.467285
-62.984791
-88.741798
-80.858788
-43.790054
-153.175125
-61.781128
-62.747093
-143.522614
-58.846283
-84.278244
-59.772411
-82.163651
38.414684
52.095371
77.804298
48.507462
41.261696
36.208752
-140.855011
-133.605026
-80.214325
-162.061493
-120.087013
-171.817429
-109.806519
-56.269474
-90.563736
-145.530670
-172.639999
-72.715462
-60.407810
-52.173374
-93.954491
-58.462822
-106.619469
-78.847122
-56.055859
-53.472584
-51.691795
-73.750114
-75.518929
-152.324417
-58.020691
-83.633018
-58.913712
-27.180407
-80.669128
-77.248604
-60.371231
76.108902
72.419693
77.098618
70.551468
78.997841
-67.231293
-142.088806
-67.152916
-145.437134
-73.075523
-91.376495
-69.564735
-84.449219
-69.785439
-75.139130
-54.969841
-75.181679
-151.760757
-103.362175
-55.317482
-137.646255
-79.460442
-61.918777
-69.388863
-97.995239
-98.049416
-95.026436
-55.634739
-75.226151
-108.037315
-160.432510
-70.799248
-83.988556
-38.541122
-97.668869
-34.910980
-113.530739
-70.822990
-81.259781
-61.516968
-89.093384
-70.802612
-68.983063
-68.265457
-101.848114
-114.747185
-106.483688
-55.719471
-143.200806
-68.956825
-99.859871
-146.198807
-139.654541
-121.785049
-78.842323
-149.661331
-79.684303
-81.661087
-58.110180
-53.625973
-86.061424
-123.693161
-29.362356
-152.624786
-80.885880
-104.954193
-74.760269
-104.545692
-103.118774
-82.534920
-63.503490
-66.574219
-70.303352
-131.794037
176.256851
-76.764618
-92.410599
-61.064007
-58.690445
-161.462601
-67.257309
-54.971943
-88.487434
-54.071209
-45.497677
-64.350304
-81.810051
-58.221050
-90.250252
-103.711639
-159.905396
-150.847382
-102.137863
-64.900810
-146.779938
-75.879204
-141.505844
-74.590263
-32.414944
-88.248245
-63.282452
-48.051983
-75.082291
-57.421139
-110.481300
-64.822701
-66.223701
-48.331429
-90.567268
-102.581665
-40.643604
-112.115334
-64.407990
-57.386337
-59.032318
-85.861397
-58.677742
-78.075035
-131.303513
-82.834152
-128.285187
-106.223335
-105.117004
-63.746426
-89.386993
-60.289162
-138.460083
-116.778931
-70.059837
-115.271103
-157.049454
-65.127731
-57.883556
-108.190781
-154.806137
-47.785133
-44.467690
-60.213661
-70.113968
-87.464714
-131.035675
-47.016495
-63.403591
-95.004265
-80.706993
-113.038719
-76.467583
-161.026367
-155.658295
-51.323277
-61.117798
-94.185631
-160.558105
-89.672249
-60.055912
-86.435387
82.433517
55.181870
71.467354
65.613838
71.186325
58.196178
-128.259827
-70.554367
-61.726494
-78.464195
-54.212379
-60.242332
-70.605713
-62.683414
-70.441933
-65.869095
-29.265980
-72.071625
-74.483124
-66.454239
-59.906799
-56.651623
-63.044262
-146.373535
-68.351952
-57.971775
-60.257851
-59.998631
-69.145866
-118.099457
-145.640854
-60.605877
-85.840141
-79.870018
-26.342434
-174.696442
-57.420067
-70.829353
171.619751
-57.257061
-36.875061
-57.290718
-76.450943
-108.510864
-74.480667
-71.628815
-53.705128
-82.399246
-53.463917
-117.208023
-53.433178
-84.909195
-57.270393
-77.286652
-155.263245
-63.655453
-73.492958
-121.934921
-112.088776
-82.788399
-146.152618
-52.829861
-74.762451
-119.621178
-50.273769
-62.556728
-78.998947
-102.287292
-50.766304
-32.024872
-121.221123
-78.639954
-62.532146
-86.188141
-92.566376
-114.050331
-124.192406
-109.961380
-109.140900
-141.051773
-100.138451
-117.083313
-54.165890
-100.953682
-63.199738
-36.846626
-58.456020
-82.783005
-68.362778
67.125679
-64.763771
-119.941299
-38.215805
-61.353603
-158.891022
-48.439865
-107.508072
-73.740845
-51.981754
-61.913025
-84.846725
-60.855480
-51.383568
-132.582596
-84.546280
-143.519836
-59.707542
-52.512680
-49.463673
-51.357124
-71.335297
-100.978836
-61.221092
-46.705341
-131.070862
-48.413849
-76.570518
-89.499535
-53.035378
-147.443665
-52.917183
-37.453728
-36.310680
-80.375595
-69.362656
-56.699154
-64.109962
-89.943115
-53.090561
-65.136040
-54.828865
-74.231361
-86.255531
-161.888596
-66.700279
-68.791054
-55.102947
-58.166740
-64.908386
-79.685547
-92.363075
-123.653831
-58.790195
-53.833160
-66.901901
-145.007553
-73.456444
-148.449417
-143.268997
-46.007900
-84.306969
-55.011211
-107.982208
-87.583748
-85.343063
-34.983109
-75.263603
-60.586807
-87.706116
-99.635635
-66.829369
-112.497818
-71.842422
-62.606304
-83.750633
-68.070755
-54.093941
-56.519058
-100.930931
-84.451561
-36.170685
-79.635147
-138.576828
-48.802273
-75.245598
-65.133255
-57.691853
-50.329395
-54.266472
-98.644073
-127.251144
-48.448677
-43.528713
-55.362282
-83.017525
-96.753143
-149.725388
-71.828003
-146.830505
-90.456543
-82.842239
-71.795135
-106.323479
-83.381691
-60.995628
-144.039307
-78.613190
-76.984253
-80.062073
-116.470459
-97.297729
-75.723137
-121.504753
-86.185081
-50.633087
-59.237427
-90.328613
-57.125450
-160.262222
-90.056229
-151.778015
-64.692055
-69.422546
-89.207359
-38.508675
-112.521538
-61.065247
-38.097534
-153.502747
-58.604549
-46.766354
87.131592
85.013802
61.485264
62.397278
45.344894
64.178482
50.068592
48.045193
56.438370
-43.880512
-62.941555
-53.000946
-129.073349
-122.934441
-96.803612
-58.860615
-77.205978
-97.652351
-96.538841
-62.237385
-60.708466
-63.605198
-149.183762
-74.780930
-69.840637
-44.112686
-80.709541
-146.540436
-67.255775
-72.542938
-96.356857
-100.673134
-50.743443
-59.967152
-63.159870
-102.337868
-163.054474
-131.916000
-65.367844
-71.318527
-55.725468
-62.175045
-56.603683
-70.548965
-73.454224
-66.103401
-82.631653
-132.480316
-69.242455
-130.166840
-59.802135
-112.126465
-104.601440
-85.687386
-91.500519
-155.795761
-109.032028
-90.215210
-88.338097
-104.538231
-135.634552
-79.549988
-46.333721
-159.886383
-130.870331
-56.832390
-121.899445
-60.420849
-63.107098
-66.593414
-79.735176
-94.494751
-75.249413
-49.311646
-71.958191
-63.001362
-50.418625
-66.048920
-43.154324
-63.342728
-164.912018
-63.181133
-72.767761
-138.153763
-66.377869
-56.180946
-71.004288
-68.306374
-68.642433
-37.846397
-66.557472
-76.193436
-57.614124
-34.124916
-66.861534
-80.571167
-105.518341
-52.464939
-54.649155
-51.328102
-88.131447
-103.574883
-93.198730
-60.582176
-47.785217
-69.020439
-124.716354
-72.437172
-121.971077
-107.680275
-80.095276
-97.915428
-97.104446
-106.144478
-175.613342
-124.110489
-157.147369
-72.115700
-66.014351
-63.456711
-59.896446
-55.916954
-69.820488
-90.342789
-60.783298
-125.907700
-162.653137
-151.059555
-125.536942
-51.945835
-87.590790
-58.256348
-63.062798
-75.261681
-158.976562
-159.153122
-55.413197
-75.524803
-64.882874
-106.983627
-63.789516
-149.411743
-73.601349
-46.418659
-155.635452
-37.187279
-62.326881
-51.821449
-135.500595
-49.750187
-60.690804
-50.819912
-130.763916
-120.598228
-71.118683
-66.504608
-56.420681
-82.874435
-28.804150
-75.230927
-111.241562
-49.555912
-53.410244
-125.975510
-148.839798
-52.179672
-87.334503
-120.513695
-80.103615
-60.220798
-90.086632
-143.092865
-65.240364
-131.598969
-54.203793
-55.162758
-99.763863
-44.390190
-122.967628
-53.887165
-68.323547
-49.915859
-71.273483
-135.626007
-99.261192
-87.963478
-68.873291
-49.808735
-141.921295
-67.218994
-81.690712
-94.325371
-59.506168
-102.641983
-108.852913
-60.633656
-83.608528
-134.254578
-143.813904
-51.374088
-121.369202
-64.249397
-151.876831
-78.767830
-57.909660
-160.617554
-110.899086
-102.068077
-75.328499
-66.942108
-57.700020
-65.960510
-138.782349
-93.049858
-70.362106
-115.527534
-72.451035
-57.906353
-41.343407
-55.335087
-77.345474
-88.071716
-85.207283
-83.983582
-50.465466
-70.037384
-112.502045
-26.048178
-74.090240
-105.560257
-84.056007
-4.696777
-148.214661
-118.921730
-58.313618
-91.722061
-75.689407
-115.416138
-60.538845
-68.628960
-51.963753
-124.548889
-165.778702
-60.410286
-105.991844
-66.848366
-159.093231
-68.776886
-67.992538
-81.086761
-67.525352
-75.434769
-54.531696
-75.620628
-34.593819
-58.031696
-86.362061
-149.936935
-89.413704
-67.453224
-147.076630
-55.880470
-53.059319
-67.589127
-125.366173
-163.469879
-62.540787
-56.924011
-111.728409
-81.910744
-82.430153
-103.554871
-53.589211
-103.295898
-73.327675
-34.685257
-70.970863
-98.445732
-86.905945
-63.126011
-76.835884
-69.473076
-73.729797
-69.699799
-72.806396
-78.120705
-108.955635
-82.170166
-142.159363
-144.387085
-81.621239
-30.354504
-84.362640
-111.372742
-82.534378
-153.087372
-3.694591
-56.532570
-44.044964
-87.751854
-69.567001
-136.008347
-68.830612
-61.862999
-59.694435
-157.006561
-152.097992
-65.634094
-125.848045
-74.590225
-56.147957
-88.634254
-100.106361
-87.719704
-70.306656
-128.591858
-54.632271
-94.479027
-75.164055
-125.541016
-147.331451
-76.003639
-62.663197
-104.054741
-99.229607
-131.164825
-68.005524
-125.425964
-54.828007
-122.250076
-61.654789
35.813354
-64.302910
-113.982864
-155.883118
-129.811630
-140.210037
-60.670998
-69.773010
-98.195961
-93.598595
-139.974884
-85.186417
-95.509521
-61.269390
-107.920906
-92.752632
-168.139191
-155.209518
-82.358368
-75.983376
-140.172668
-83.899406
-61.072899
-146.679718
-62.714451
-106.475433
-66.982735
-164.369690
-84.377396
-95.131950
-87.085312
-59.125221
-92.252190
-53.097397
-65.976532
-58.870136
-50.291000
-59.206871
-142.597290
-134.954880
-66.256462
-60.409637
-61.943008
-97.294807
-59.165890
-48.357677
-109.066872
-71.395981
-60.072399
-44.121906
-72.020836
-77.994995
-61.068199
-34.450558
-89.166412
-88.244263
-117.406982
-62.726780
-122.284233
-106.484077
-111.283928
-60.444370
-109.667023
-94.667274
-88.750496
-61.824764
-61.104195
-63.478859
-118.223518
-79.353668
-110.767967
-105.275696
-58.273041
-101.828468
-62.337097
-51.732044
-58.812309
-110.899971
-64.997025
-66.149002
170.998199
-65.509285
-92.994286
-115.055580
-78.968124
-97.649704
-75.968117
-74.595795
-159.606949
-58.319881
-54.648800
-59.207375
-155.660553
-48.614841
-54.952190
-129.473572
-70.931511
-88.392776
-67.244080
-46.246952
-63.894089
-124.039948
-71.557266
-43.566723
-85.247459
-103.785728
-80.892426
-114.478462
-74.650261
-110.321770
-123.934776
-127.795479
-111.899872
-60.357094
-63.693722
-78.126678
-75.165680
-63.188305
-48.317486
-62.251926
-71.071724
-68.749916
-146.815475
-127.983887
-104.776474
-176.777542
-77.570045
-86.768898
-53.978306
-167.419937
-63.802666
-142.752121
-116.845650
-122.291168
-85.206543
-93.980766
-52.051407
-97.621414
-61.779018
-55.114685
-76.873589
-45.885387
-152.985657
-29.435411
-145.129593
-64.413361
-79.095016
-63.106312
-49.147102
-55.553474
-57.284435
-52.074757
-127.867813
-111.397141
-51.477497
-52.301094
-154.568756
-60.146259
-69.293121
-57.960579
-85.738319
-139.811981
-70.767876
-54.913998
-74.564323
-151.114609
-62.238018
-84.850594
-111.281708
-60.933857
-41.581997
-157.514740
-57.701523
-64.584244
-67.596931
-74.814880
-74.713486
-104.633011
-170.284698
-160.663605
-106.851814
-72.413574
-94.597107
-51.691162
-85.655907
-49.239853
-66.415627
-141.140305
-96.063011
-110.201355
-89.470764
-82.453896
-89.360687
-76.227158
-68.687729
-60.049244
-111.184258
-108.163406
-63.161453
-41.032681
-154.040436
89.889824
-76.168930
-69.805954
-78.759911
-134.201736
-111.706482
73.816353
89.933495
79.404633
58.906158
-145.568069
-52.267170
-91.731850
-66.900024
-115.556000
-65.265579
-110.363274
-95.963097
-65.908577
-139.518875
-70.407913
-62.488159
-64.059937
-62.851536
-71.817574
-81.281448
-68.028397
-60.579868
-66.201324
-90.559082
-55.618229
-105.666206
-69.655525
-66.531807
-70.322876
61.744884
70.124016
42.107418
54.552414
54.219898
52.966637
-111.374763
-156.863449
-169.606216
-98.061073
-114.068604
-106.784973
-95.441444
-62.156441
-159.513138
-105.369293
-83.367073
-109.552727
-111.933174
-93.036491
-104.130791
-75.015358
-41.546028
-52.247189
-53.069530
-71.481949
-84.373810
-67.609482
-65.261261
-64.479614
-60.229862
-84.741943
-56.902615
-65.401085
-99.159805
-95.226448
-104.279549
-85.400429
-62.923714
-62.377369
-58.787216
-87.510628
-147.208939
-107.040108
-157.811737
-137.844238
-83.413971
-167.156509
-66.293205
-158.370590
-59.351204
-93.838486
-97.291046
-88.345474
-70.511574
-77.118080
-71.994560
-65.929596
-66.988853
-70.586388
-154.980377
-77.581421
-110.967964
-77.966393
-101.480621
-88.849731
-66.099014
-162.400375
-56.625813
-81.079407
-110.922318
-48.402462
-143.841949
-72.791367
-88.179550
-140.532440
-62.595123
-135.501755
-131.170990
-63.615402
-141.574677
-100.914421
-65.094673
-91.085602
-84.964485
-56.353123
-77.422585
-49.686745
-89.606239
-107.042244
-107.948059
-60.914650
-83.436768
-112.000496
-111.548882
-103.815369
-128.001892
-65.865746
-106.602829
-96.443352
-110.634247
-75.777519
-93.409866
-95.146614
-114.613411
-89.727409
-84.996330
-96.145164
-32.657253
-50.227512
-85.425880
-131.863144
-90.985359
-76.694756
-132.856308
-67.648537
-132.571198
-69.044388
-102.847603
-59.238529
-61.769016
-72.619179
-74.130127
-102.964836
-82.538300
-142.019119
-100.539902
-144.264069
-121.696831
-56.536709
-85.297554
-88.010178
-54.937340
-31.954348
-54.173714
-57.977676
-134.302170
-86.629128
-111.760986
-65.887131
-110.487991
-91.823631
-31.688330
-69.106766
-63.302464
-55.535320
-72.690315
-132.079926
-77.417297
-119.646545
-64.294510
-114.757721
-62.479523
-61.239990
-81.198257
-60.965630
-152.709473
79.545166
-60.181667
-150.693176
-26.135939
-60.774406
-152.034866
-165.572083
-72.825920
-59.140663
-76.229408
-145.015106
-56.135944
-112.922798
-54.306015
-46.111118
-40.912266
-90.705154
-74.137566
-148.397842
-104.425591
-137.556168
-49.628441
-58.242462
-68.079231
-61.137756
-61.635208
-68.300522
-94.056847
-115.859642
-67.584000
-73.093391
-95.598969
-44.613125
179.285629
-60.182091
-66.903885
-63.404179
-69.347061
170.777878
-61.431339
-86.082558
-60.150848
-78.301483
-53.202351
-103.194839
-106.905350
-40.915012
-116.414040
-108.520828
-32.904518
-58.485378
-81.262375
-75.979782
-56.973965
-103.274582
-66.522247
-134.712799
-155.802505
-121.221466
-66.995995
-92.710999
-90.162956
-64.314476
-115.830696
-81.534882
-61.004486
-52.406841
-77.457405
-66.016090
-96.259865
-81.346512
-73.361099
-110.871925
-101.659500
-93.769501
-69.496361
-77.520515
-59.803936
-71.006721
-62.325043
-65.973152
-55.556587
-150.409912
-67.617348
-72.693398
-126.195290
-164.840179
-63.764656
-145.274384
-62.277962
-94.648872
-165.812637
-45.508606
-70.022560
-83.030106
-38.828167
-68.781731
-126.289345
-125.873726
-66.919891
-67.837669
-57.741814
-54.408333
-121.410660
-54.038528
-61.996258
-97.222855
-55.288132
-62.217148
-68.261826
53.277828
63.875050
46.071609
67.835693
23.305397
27.475725
-133.517380
-53.550091
-69.452080
-52.539684
-47.045757
-89.838554
-114.111740
-55.475296
-71.424171
-80.707092
-66.208862
-62.945190
-160.924011
-43.430962
-124.699944
-61.369595
-65.144516
-68.034805
-102.710060
-81.296471
-59.916759
-62.491035
-64.315445
-60.196053
-30.952335
-67.492828
-54.667198
-52.353134
-76.885010
-104.415306
-67.484871
-48.561993
-140.258942
-68.345688
-92.391815
-74.523491
-153.886551
-66.393372
-91.278641
-64.038116
-157.996567
-63.483204
-108.560402
-142.264618
-69.663254
-59.632629
-67.181824
-115.358627
-44.037838
-103.785088
-135.715759
-129.242065
-115.428001
-156.495255
-64.447670
-80.180840
-105.130173
-58.820740
-96.306618
-61.643169
-94.510300
-114.603477
-68.032379
-152.827911
-120.092316
-84.685471
-67.878075
-158.488312
-129.433716
-79.613670
-108.946754
-79.148788
-73.068214
-139.287506
-78.318741
-61.387436
-66.226372
-158.876938
-80.434807
-66.976685
-55.457733
-94.599213
-51.040218
-154.640167
-85.575783
-86.442116
-165.378189
-75.397194
-66.565598
-62.656219
-78.247490
-56.728020
-69.001350
-55.295052
-63.904919
-94.996117
-65.249695
-121.443283
-83.810127
-151.207489
-27.576090
-64.270523
-49.395462
-149.742889
-34.000767
-124.919388
-155.419968
-60.204754
-89.924240
-120.610725
-96.508980
-98.736992
-105.972427
-62.553341
-55.856445
-127.552208
-90.501953
-151.422623
-125.372337
-60.558270
-60.338795
-66.755257
-68.008392
-60.504955
-83.764183
-67.421524
-68.732124
-61.417713
-85.941666
-147.440125
-50.546070
-116.594055
-119.981613
-162.240646
-75.726517
-62.971146
-95.474251
-118.588303
-111.338882
-83.695030
-57.389034
-52.857693
-78.924583
-68.348297
-160.032303
-76.564743
-57.251259
-86.067123
-112.346451
-55.795498
-79.256012
-68.619331
-145.831009
-63.348507
-58.469700
-123.172691
-55.391563
-56.335751
-169.217438
-80.226326
-127.633240
-67.655769
-62.436108
-101.445122
-78.278709
-140.601105
-149.389694
-111.859314
-111.409454
154.309860
-133.234528
-55.644764
-67.962715
-68.722221
-57.373737
-146.455215
-42.409912
-62.528809
-96.938469
-138.828552
-81.886940
-58.606907
-161.479599
-95.636612
-56.495041
-66.217499
-59.337772
-138.162155
-129.625610
-96.360840
-93.504715
-61.810314
-114.812523
-101.148453
-111.400444
-96.693413
-114.844681
-95.869911
-88.270798
-74.706886
-62.050018
-50.668369
48.204510
56.150101
64.324036
59.346184
54.971638
52.511303
44.346905
64.017975
72.242424
73.234024
54.978821
59.131020
79.513626
50.650410
48.075054
41.453152
89.375893
-4.414993
-41.230976
-93.358955
-121.859558
-116.583061
-115.037743
-107.029640
-49.244457
-60.622726
-117.070503
-118.129387
-77.273010
-63.962894
-128.820343
-117.640320
-76.954689
-43.105610
-81.317116
-73.974144
-95.217621
-70.266083
-83.948250
-51.124462
-110.934906
-64.998177
-147.764618
-81.270760
-60.454792
-56.950096
-44.112293
-41.836792
-71.117706
-71.068848
-65.996048
-88.467682
-145.224197
-67.507233
-106.273262
-143.185440
-67.396324
-56.451859
-116.290848
-70.311081
-69.178970
-73.409767
-117.933563
-172.411270
-86.429413
-78.019852
-63.696060
-147.366043
-143.610764
-78.130447
-51.972080
35.721951
68.167152
70.986656
86.205513
94.102516
66.893280
79.382889
68.205582
-124.218361
-95.872406
-151.202209
-73.674454
-116.120750
-161.446289
-44.119122
-62.369801
-61.247055
-51.874832
-66.539948
-96.993408
-55.061337
-47.668945
-63.175858
-79.839554
-58.472290
-71.365921
-138.139038
-61.682465
-60.899437
-48.709450
-36.897453
-119.960556
-65.550377
-87.094444
-76.019112
-65.721184
-53.060852
-169.854782
-103.014526
-48.705578
-97.187195
-150.614807
-85.583519
-66.366096
-57.408154
-63.958256
-169.302567
-107.966812
-120.412537
-143.297043
-120.735664
-93.862915
-69.645088
-99.761559
-59.271072
-69.282936
-105.416832
-101.969322
-60.211967
-57.126896
-76.076904
-57.326752
-107.112465
-155.329605
-70.551132
-131.233307
-95.068230
-90.334686
-85.449669
-65.453217
-161.972000
-167.984573
-66.417877
-70.480377
-148.124084
-122.357971
-108.304276
-35.867382
-135.328690
-69.265358
-62.429771
-53.364563
-66.427979
-84.610695
-69.510284
-69.231094
-132.607651
-65.078911
-74.987663
-124.207832
-55.311447
-76.866707
-61.394936
-58.955963
-90.688751
-58.388512
-41.437782
-104.454475
-77.095543
-68.318649
-64.494392
-113.830315
-77.709625
-93.762909
-60.661510
-69.921417
-158.175613
-35.356926
-76.205711
-113.622871
-57.140865
-105.448326
-156.953583
-76.472687
-56.270615
-56.417305
-43.631718
-68.742363
-60.200909
-77.330238
-82.895966
-59.691082
-67.042114
-96.282410
-61.797787
-46.324757
-79.627022
-144.013382
-32.434700
-50.401096
-164.223206
-57.674320
157.757416
-80.955002
-68.941956
-155.468048
-69.318985
91.873047
78.603333
38.908070
49.275665
58.314766
42.647243
64.954903
56.063160
71.473579
76.166489
78.810371
90.448219
45.032764
53.552521
65.115524
-42.721813
-144.273880
-37.139927
-59.574314
-31.257225
-128.827225
81.415688
98.445816
-42.630138
-56.873573
-62.604649
-58.686478
-142.831696
-67.901772
-124.634773
-66.665146
-59.879631
-77.986649
-54.979565
-60.624481
-57.729221
-56.439198
-61.813332
-35.753464
-62.547611
-43.754375
-65.996597
-78.127151
-62.445663
-54.166920
-34.295177
-151.899307
-102.337677
-58.550194
-84.433395
-66.781006
-60.692307
-66.204582
-130.522781
-67.241318
-111.290596
-37.405087
-48.300991
-42.917782
-62.636684
-50.820545
-49.553062
-60.834633
-31.780584
-67.823158
-86.675209
-73.862495
-116.903534
-59.268677
-64.452660
-59.945160
-142.785294
-42.815491
-109.072639
-49.414635
-105.039337
-130.130280
-118.171051
-59.168995
-61.677498
-55.635876
-81.170967
-139.562744
-60.574883
-59.939087
-68.435059
-79.261749
-126.586990
-48.030636
-71.274727
-56.302185
-78.148376
-131.638641
-59.608505
-137.747009
-63.877365
-140.447144
-160.352966
-63.336872
-145.308594
-56.633480
-88.279671
-72.167778
-131.024857
-75.079948
-44.084625
-75.198326
-104.392319
-139.940094
-121.636620
-56.386154
-73.291397
-68.609337
-59.549568
-78.945930
-77.472984
-77.374168
-90.414825
-152.817139
-65.969803
-110.936546
-72.549728
-80.527527
-65.060059
-63.296902
-143.369812
-107.470688
-56.605877
83.780861
58.852833
43.738388
53.602097
-31.862459
-67.284317
-68.624626
-34.515121
-77.477737
-110.857925
-56.279011
-165.113113
-145.168396
-64.743828
-81.413948
-115.712112
-63.744213
-77.896378
-136.930252
-88.116585
-36.592663
-123.968475
-93.656029
-107.331772
-62.693565
-70.811150
-54.441349
-29.306801
-177.134323
56.462925
71.433929
50.936916
64.144310
75.274483
55.797157
93.371384
-147.717834
-126.308044
-86.766006
-100.028137
-89.167435
-80.040283
-103.831062
-141.880310
-57.609085
-26.504017
86.087509
48.991386
-53.585743
-90.524956
-151.571472
-71.914185
-144.305832
-71.387718
-118.121529
-90.891808
-65.411316
-57.297394
-66.345573
-55.290588
-159.166351
-67.695465
-56.563858
-75.292992
-115.654549
-53.677204
-107.420311
-143.925705
-93.126854
-64.683189
-104.706467
-71.926567
-70.466843
-52.638027
-69.505440
-79.872566
-59.968803
-60.002388
-31.961176
-49.505852
-78.803848
-110.341774
-66.597809
-51.168034
-123.805984
-62.529129
-81.776657
-50.723549
48.426716
71.802391
67.262794
56.212353
38.950333
74.655769
76.054161
-62.170887
-58.276047
-60.224705
-113.383469
-50.672092
-74.780174
-56.499504
-83.251984
-66.253281
-48.481461
-69.082512
-153.373657
-79.223930
-66.462410
-118.701370
37.333115
-155.000900
-54.436279
-58.959438
-61.413288
-138.815460
-118.622787
-138.826370
-61.481125
-156.086517
-111.869499
-83.756134
-116.775543
-33.632313
-132.839279
-45.215317
-127.239792
-80.865211
-63.062614
-46.079601
-70.796776
-72.108093
-154.727264
-73.692352
-65.320496
-104.945282
-111.091545
-109.950951
-102.959724
-89.416031
-61.813892
-66.876160
-64.769524
-77.173195
-59.833225
-57.676628
-50.809776
-71.528992
-63.544552
-108.631859
-116.783577
-66.336288
-69.399986
-54.709446
-91.835136
-81.339478
-58.594059
-51.075462
19.837015
-117.647240
-58.991188
-137.468170
-138.967026
-98.467865
-65.837395
-64.171646
-117.923523
-67.194054
-129.815247
-134.846420
-67.214035
-132.731232
-75.250313
-74.577866
-82.907547
-124.287758
-107.545151
-40.956093
-149.696060
-62.329067
-66.304214
-52.184517
-99.453056
-78.301758
-61.640980
-77.297600
-138.123901
-141.604462
-62.470459
-146.053802
-87.950554
-70.008148
-71.880562
-58.136292
-35.030399
-163.718399
-61.585312
-49.587166
-123.096764
-61.400631
-69.127197
-133.683792
-62.711166
-56.130405
-155.167786
-94.649124
80.971664
82.527725
-157.973816
-61.142212
-172.812546
-54.889503
-56.458328
-123.316887
-57.979961
-118.342773
-81.115585
-55.482708
-68.075737
-160.205322
-79.333130
-62.634171
-91.004990
-28.862137
-80.376251
-73.829971
-62.238510
-100.716766
-81.001396
-57.086308
-33.639545
-151.297806
-69.771782
-62.922085
-62.099762
-59.704311
-60.512318
-60.317650
-89.558563
-158.794815
-122.851151
-66.412224
-116.392891
-63.410088
-52.888786
-151.667679
-45.894661
-86.715141
-65.440514
-88.189072
-98.992035
-102.105988
-110.775063
-52.889416
-66.440376
-53.590172
-106.602135
-65.083397
-145.712555
-56.977657
-70.327972
-67.267815
-80.005798
-145.027725
-71.254974
-60.413895
-73.343651
-121.946503
-121.052734
-93.444412
-61.437424
-98.583405
-59.248379
-60.697308
-66.639107
-70.407242
-64.038918
-97.335464
-147.917969
-73.190163
-61.431744
-67.062538
-40.606964
-55.129089
-54.877945
-53.108429
-85.188614
-50.246906
-163.211655
-148.844635
-65.448730
-68.218712
-65.950630
-144.007111
-65.849831
-135.670029
-65.897110
-102.003899
-81.014191
-98.034706
-132.251694
-107.528458
-159.564331
-60.141766
-61.728718
-160.015808
-150.412766
-134.157227
-67.316132
-57.834431
-70.494492
-96.237480
-157.146332
-65.319939
-65.781540
-27.711641
-59.234478
-53.337254
-97.940697
-85.978989
-112.080826
-32.299988
-112.294823
-56.385338
-129.387024
-47.149647
-62.320904
-59.868477
-64.730850
-158.854462
-42.558949
-64.783272
-52.569019
-77.284218
-58.278885
-53.895351
-70.481636
-65.223572
-33.411110
-73.431404
-156.308823
-54.602924
-60.572517
-77.430321
-59.886631
-32.352638
-119.422028
-146.185806
-68.011818
-83.037712
-47.187160
-128.180450
-65.886940
-48.078766
-128.837753
-104.665092
-107.171684
-100.346153
-86.609207
-63.579529
-117.190247
-85.008179
-118.723000
74.826675
-85.090843
-78.969643
-44.330997
-72.877632
-42.197193
-57.096729
-75.201714
-107.805573
-85.221985
-93.289658
-146.171631
-121.572678
-150.064301
-78.429543
-63.494083
-120.573555
-90.154099
-98.341248
-127.466949
-136.578201
-93.547043
-102.602333
-73.709366
-110.678581
-51.993488
-107.175369
-162.780487
-147.664017
-77.415344
-80.197754
-95.261665
-152.123413
-96.578644
-77.629333
-87.478371
-103.534111
-94.784088
-94.722992
-115.354774
-95.287170
-105.726585
-69.688286
-55.138130
-77.073547
-130.147034
-98.471924
-97.702057
-109.677177
79.647301
49.306561
73.553375
63.705471
-64.889633
-125.590286
-49.443565
-165.692108
-130.636292
-56.849155
-60.845776
-133.165649
-56.760143
-67.397034
-103.920288
-81.099312
-166.519409
-93.311081
-157.354416
-159.119308
-134.729187
-81.365196
-148.201065
-117.826111
-63.701748
-154.917404
-81.698235
45.447685
53.990475
52.349754
-133.541321
-99.466171
-61.028099
-124.190468
-137.291000
-146.508545
-92.982178
-90.697632
-56.219234
-70.147125
-51.868641
-130.942200
-83.724884
-59.264442
-118.377022
-29.152700
-57.394604
-85.705376
-97.806007
-95.430397
-71.555367
-95.684303
-143.751907
-34.325623
-60.617065
-63.093037
-76.918991
-76.561150
-86.211273
-111.638725
-76.377846
-80.760841
-101.897736
-83.863014
-101.337593
-75.549179
-82.220100
-91.453941
-82.258896
-66.500549
-75.981102
-103.011711
-164.247955
-94.013954
-109.385986
-105.991524
-100.754425
-165.632736
-139.847565
-62.115601
-87.930237
-144.548645
-97.832977
-158.446518
-85.336128
-131.715485
-73.561424
-65.339508
-62.810410
-63.988323
-107.739517
-125.845680
-175.523712
-68.414993
-108.625000
-69.084175
-133.666611
-143.412109
-57.855164
-70.493462
-82.445839
-68.643753
-104.299767
-36.245674
-136.597610
-52.854370
-60.679096
-88.950302
-64.672089
-46.879848
-65.815331
-64.006096
-138.558929
-59.666267
11.540055
60.852146
74.548500
55.382404
45.700249
64.942169
78.607445
45.452114
74.589142
-83.084145
-38.644577
-52.657780
-166.013885
-57.585228
-63.875877
-51.612415
-55.660622
-60.961006
-29.404495
-75.875648
-133.467331
-68.135368
-157.333755
-81.675262
-35.613384
-33.220360
-47.002480
-41.880405
-74.230133
-70.708878
-74.961319
-82.474327
-94.089592
-109.612976
-70.714401
-109.124695
-110.429031
-141.103592
-167.447418
-100.333786
-111.825676
-61.000019
-83.703407
-76.428627
-58.957863
-76.168953
-94.452682
-58.485554
-160.808365
51.928787
56.446445
71.787064
89.577614
88.010567
50.399677
57.960232
83.323486
-51.388229
-83.300873
-165.066391
-28.550156
-81.662498
-67.640747
-118.203400
-94.572174
-73.812408
-60.461514
-134.066971
-59.083607
-52.678616
-94.872002
-68.269669
-73.837029
-79.579025
-110.056450
-73.795967
-62.025444
-62.896038
-127.347420
-56.478878
-151.990204
-66.039391
-77.859413
-85.513100
-79.127548
-126.510941
-77.241905
-63.277302
-97.397316
-132.752533
-66.944130
-58.674587
-67.341522
-67.239632
-111.447548
-152.813675
-148.778366
-113.077065
-124.572495
-62.267498
-75.497505
-64.498444
-70.487091
-121.621895
-76.887108
-156.172943
-62.751205
-139.578613
-57.088615
-148.331818
-96.359535
-64.784157
-72.797989
-66.523094
-70.899460
-56.653019
-58.252071
-48.166943
-75.638245
-58.978436
-141.758331
-50.831139
-78.764702
-55.375668
-69.104828
-59.814121
-66.057678
-101.351608
-102.943619
-82.303726
-86.999107
-106.609711
-46.175598
-79.148949
-141.174545
-120.853035
-113.511314
-50.720936
-31.130138
-70.694397
-57.603470
-57.578259
-88.357445
-72.205582
-103.672943
-163.047241
-76.910934
-86.541084
-80.920929
-85.419395
-145.946838
-97.464500
-73.074158
-65.313713
-79.459335
-67.709702
-74.027351
-95.500893
-126.775230
-87.379807
-46.204689
-93.503403
-96.221100
-73.761383
-59.261238
-64.315331
-118.014389
-162.909485
-76.898315
-66.544319
-92.169777
-66.002792
-63.635559
-70.861954
-158.991638
-56.788727
-144.067444
-53.391884
-65.898300
-67.691322
-148.536591
-49.737324
-64.025879
-117.735451
-155.129654
-65.624420
-95.438217
-108.065666
-85.798531
-92.523338
-111.206268
-73.053162
-146.640472
-147.287079
-143.429642
-69.546860
-66.010399
-142.812668
-53.113308
-59.004730
-75.195694
-35.570095
-50.305569
-67.603340
-89.813210
-142.191666
-63.447727
-79.581314
-131.655106
-71.587204
-74.853661
-57.230186
-82.340286
-73.921944
-80.694366
-86.412109
-106.133728
-56.706348
-66.039619
-58.469086
-63.916477
-35.618076
-89.558784
-104.928459
-49.068687
-128.240723
-68.114807
-86.154694
-58.328960
-73.991875
-133.000427
-70.834129
-63.110466
-104.970345
-54.806133
-59.798985
-147.687103
-128.611633
-69.457527
-64.340118
-77.890907
-66.196915
-67.982727
-88.752525
-66.364220
-17.093992
-62.322090
-93.753693
-54.812809
-37.441902
-74.213631
-61.032627
-95.254181
-78.465752
-62.878399
-50.272766
-111.877487
-64.652992
-79.951393
-65.042480
-82.992462
-38.658901
-88.500557
-126.258659
-115.178146
-166.557617
-106.614510
-73.504814
-62.539162
-80.781433
-39.032150
50.484791
-97.735870
-126.859108
-68.268158
-82.524132
-56.497921
-51.522400
-58.048130
-80.117203
-153.908844
-58.606518
-96.329468
-103.781357
-65.505386
-89.837311
-65.715034
-99.337189
-104.217209
-65.296936
-80.777107
-59.750580
-121.956215
-128.578217
-68.140312
-110.076706
-120.450615
-60.765594
-61.767952
-64.633194
-133.433609
-48.629734
-84.408997
-107.944473
-59.495712
-88.108299
-42.843960
-36.287537
-56.830952
-76.589912
-30.428587
-75.848557
-62.082825
-124.647942
-61.291512
-44.553402
-69.593430
69.711868
-69.053185
-145.404953
-68.128349
91.750160
89.432274
-82.334740
-70.757675
-51.366127
-86.413445
-62.268620
-146.987518
-72.560806
-157.041870
-142.068054
-79.014137
-153.142975
-70.868233
-65.403282
-94.612328
-63.392513
-58.942909
-66.756691
-64.792221
-43.693836
-51.653137
-53.850155
-72.590042
-49.037003
-62.117760
-128.411896
-118.945168
-53.786270
-56.420658
-97.057655
-100.683044
-47.680126
-65.249535
-158.219711
-106.257629
-90.553642
-151.290009
-66.235275
-84.866409
-141.521851
-67.902138
-117.766197
-63.592918
-61.172550
-65.080269
-67.990120
-58.928082
-76.697533
-71.607628
-17.474283
76.720070
49.243446
72.223770
61.094337
51.931438
59.126438
80.115051
66.878723
-69.192131
-55.301338
-69.382668
-91.266296
-86.534996
-66.629982
-62.686733
-114.488235
-98.737495
-113.212997
-73.301308
-53.687912
-101.907898
-178.822632
-103.027069
-82.393021
-91.961296
-64.454422
-97.269432
-81.261566
-91.389130
-115.533707
-51.904556
-56.038376
-54.689911
-51.358173
-101.785530
-70.706635
-90.229645
-130.010818
-92.015701
-64.631790
-56.863613
-63.926495
-89.908989
-51.587685
-120.943794
-87.040710
-80.254997
-45.532467
-160.559158
-68.414146
-167.233810
-128.821869
-59.700371
-100.304520
-121.015755
-119.334381
-96.385139
-147.557449
-86.463348
-81.565338
-40.190769
-64.152130
-142.441956
-55.651970
-70.120392
-151.648102
-73.141991
-56.949856
-65.527390
-63.926006
-59.351402
-44.714787
-49.408867
-46.662766
-83.004555
-111.104271
-63.849945
-61.587368
-64.386963
-116.237297
-57.326309
-45.744968
-32.568348
-106.493668
-71.681961
-91.703239
-155.642944
-55.813992
-68.018059
-155.639771
-103.737816
-76.617760
-101.951225
-95.403252
-56.227337
-72.878349
-59.750053
-113.938904
-71.135300
-41.445621
-54.562225
-81.807137
-92.710663
-161.001862
-61.026287
-129.373291
-23.913120
-61.602947
-60.246273
-67.007004
-97.462997
-49.390480
-107.039551
-58.591190
-77.978455
-64.525398
-108.068153
-59.002758
-63.724842
-100.237968
-61.318787
-109.951271
-81.426315
-132.770187
-49.457359
-25.879673
-55.356762
-141.007431
-58.015671
-158.707245
-114.771812
-88.218056
-136.939804
-73.149208
-62.499466
-67.330467
-89.169968
65.320671
65.259865
-69.034378
-156.492050
-56.494736
-117.031815
-86.942535
-68.681465
-139.177856
-63.096191
-72.096115
-64.508614
-99.966034
-75.347816
-58.286346
-59.482216
-59.066345
-150.337326
-75.100334
-87.532341
-74.972572
-51.273354
-77.433510
-49.596912
-69.177376
-122.037193
-150.384430
-152.982925
177.861542
-80.014915
-42.666809
-50.543751
-110.549110
-81.770088
-102.968590
-51.624210
-100.127571
-83.907494
-29.570534
-70.036201
-129.824753
-56.371819
-133.330765
-59.519138
-36.084789
-55.127026
-60.835030
-56.706371
-46.501522
-54.037167
-63.208256
-112.843979
-50.949986
-104.799438
-73.096817
-133.128235
-120.357513
-74.924782
-66.782051
-53.728962
-87.533478
-57.543400
-127.625946
-96.447121
-105.454689
-105.657211
-90.277710
-38.825695
-101.857773
-61.025707
-59.189564
-72.523521
-57.742996
-59.756886
-48.085922
-63.928116
-50.908989
-68.100616
-60.988430
-54.194004
-73.396202
-73.457291
-54.826889
-64.147903
-71.630226
-56.731041
-119.415459
-84.852783
-42.932388
-50.646652
-151.475937
-68.343323
-90.162346
-41.815403
-102.548248
-51.044140
-121.088005
-98.865128
-69.107758
-101.510811
-90.998131
-101.170044
-56.708622
-72.538132
-88.508369
-54.719582
-134.935181
-52.440529
-135.387695
-68.095558
-63.889141
-142.067947
-53.102268
-62.597527
-60.841614
-63.972702
-71.924690
-78.356483
-112.104492
-102.910721
-112.352142
-122.598747
-106.755920
-107.989182
-165.153656
-119.227882
-53.141720
-69.630089
-92.861298
-79.093903
-58.586136
-61.386116
-119.762863
-78.751366
-71.666130
-53.812267
-82.152588
-85.657372
-91.765427
-100.749107
-70.590530
-167.518066
-131.642776
-75.343491
-59.643082
-66.427155
-76.940193
-54.926819
-44.472588
-91.775185
-140.535400
-84.625031
-57.136539
-77.807343
-40.640182
-65.423477
-119.270653
-63.823032
-77.240692
-101.792381
-54.102592
-92.647354
-120.541550
-145.335617
-65.989052
-75.596992
-126.297989
-94.758507
-91.289505
-62.711746
-105.391586
-78.935600
-120.074203
-111.447784
-93.105453
-168.247269
-64.273430
-68.042938
-59.699825
-111.865463
-162.792374
-77.055283
-148.349289
-74.992271
-94.905319
-112.779297
-72.744583
-102.073479
-83.157921
-73.454453
-127.143280
-41.237919
-123.133591
-56.601410
-68.826454
-63.992805
-144.194336
-103.429733
-68.836136
-58.280743
-54.339027
-69.546738
-67.712646
-78.260300
-69.967003
-164.513962
-57.071007
-114.270134
-55.103748
-98.356224
-77.524574
-54.920872
-56.969799
-139.171814
-75.357506
-88.088066
-151.057999
-50.060474
-127.410339
-102.662727
-58.462154
-86.158775
-31.613153
-141.826782
-93.405144
-79.204750
-55.375149
-33.006218
-40.846825
-87.441032
-43.958347
-63.683453
-69.590141
-53.945595
-71.701744
-79.232529
48.612698
50.420746
66.523491
68.707779
91.568871
38.416321
81.276482
-49.482826
-131.515915
-84.595436
-83.881302
-112.578850
-134.656631
-65.206879
-66.272270
-83.701942
-76.058868
-89.502754
-131.850769
-48.675228
-78.867233
-53.630856
-125.028244
-138.182617
-96.661125
-72.446030
-63.527374
-117.914688
-102.579445
-102.550117
-56.204529
-113.008598
-70.178703
-103.827850
-101.470657
-131.917557
-101.280693
-81.865578
-70.081421
-102.906921
-75.619614
-80.999496
-87.106125
-34.958431
-69.187241
-56.609718
-84.030792
-70.336708
-111.935265
-79.165970
-59.765278
-51.847736
-112.272758
-98.326012
-100.495277
-66.383842
-68.833519
-139.281158
-77.921112
-159.889496
-100.449692
-114.405090
-79.600281
-49.740501
-70.219902
-46.135670
-36.290726
-93.287521
-65.289253
-63.641983
-81.974419
-72.016953
-131.854370
-65.653755
-57.102097
-52.221733
-133.638443
-59.588909
-60.130802
-144.856339
-139.640808
-59.767807
-64.085503
-153.743668
-129.369873
-70.934563
-147.926483
-73.124237
-63.980728
-53.954296
-56.687492
-60.606049
-96.568771
-60.302521
-84.535934
-116.505478
-102.190094
-58.048866
-127.306030
-172.240753
-75.041122
-64.782753
-63.983139
-99.093628
-66.689034
-70.877625
-65.713829
-88.680702
-38.963757
-82.579445
-102.484703
-129.788620
-70.068810
-56.644138
-125.938789
-65.343559
-59.125244
-67.321732
-133.144775
-124.651222
-63.823933
-80.928391
-88.397850
-51.892712
-62.194717
-117.422188
-69.185326
-97.500427
-53.191902
-62.218513
-57.360382
-69.932449
-72.591660
-162.705673
-67.791283
-80.306732
-66.677048
-59.800064
-95.407410
-68.080032
-64.933235
-55.742592
-50.169350
-126.834404
-88.639618
-134.335800
60.196667
73.566833
70.239281
-146.109070
-149.627502
-161.075226
-127.255516
-58.243999
-112.512733
-134.589096
-74.489685
-64.446877
-146.992294
-51.198025
-120.239311
-95.502831
-134.246521
-134.720444
-72.721191
-81.265862
-115.489967
-120.701500
-92.846680
-176.217667
-109.280769
-73.320915
-90.820145
-63.370041
-167.211868
-66.043373
-64.248413
-70.438431
-75.917587
-67.042686
-57.131973
-54.367168
-65.206902
-65.878090
-59.857651
-75.455360
-42.394249
-67.698471
-56.513557
-68.904175
-106.831337
-66.826416
-52.853970
-140.301407
-55.957005
-157.597992
-74.982765
-106.309288
-69.334366
-51.453754
-62.128437
-87.930855
-80.797005
-105.722595
-70.068787
-89.683464
-72.732361
-130.629211
-164.103912
-68.575790
-62.260834
-71.718018
-85.362511
-57.624088
-101.764694
-66.907417
-90.155853
-144.018799
-118.808784
-70.074715
-76.093468
-144.098602
-47.867371
-89.355011
-57.085552
-105.581390
-40.911232
-53.269066
-71.365898
-136.682617
-130.624664
-164.599503
-74.607651
-43.678745
-55.890095
-24.408598
-146.500931
-147.237534
-74.067757
-111.491005
-82.522301
-65.075668
-96.284760
-118.731346
-107.445496
-99.580368
-89.244682
-101.941307
-147.461319
-81.979988
-103.775841
-74.647202
-78.402832
-81.917244
-37.562057
-94.225739
-76.632561
-53.084026
-85.768974
-61.365143
-73.804787
-139.514526
-88.694244
-62.125050
-66.590576
-55.511600
-63.472031
-63.571430
-68.962921
-160.717941
-64.299629
-69.188004
-73.754105
-73.266144
-69.667191
-57.313396
-154.674713
-45.751492
-90.115753
-59.860035
-107.716728
-65.869614
-30.727161
-77.164284
-154.112000
-124.338066
-70.180550
-60.377804
-57.515129
-31.873417
-44.366108
-81.839127
-93.627899
-55.373478
-63.625599
-81.718597
-74.023903
-63.088936
-57.060345
-59.008434
-70.023712
-70.478600
-77.810860
-92.802071
-76.142975
-50.005028
-111.915062
-55.175987
-44.561123
-59.913380
-59.340607
-66.386017
-109.353027
-108.702583
-56.816494
-112.511528
-59.540886
-67.465897
-91.416664
-66.426537
-159.669144
-113.248672
-67.819267
-164.288239
-125.671783
-103.844063
176.920807
-119.410988
-75.391418
-76.742462
-100.533180
-53.110508
-63.827774
-80.462639
-125.410110
-70.557045
-79.843147
-32.256241
-60.993599
-11.392105
-159.644012
-60.198280
-132.326813
60.080521
83.586281
69.261765
72.348389
40.967941
55.827419
57.686489
109.274780
77.465286
101.772423
70.804214
68.784470
55.531792
75.750282
68.744759
36.809418
58.634193
40.464993
66.536072
59.535545
52.434650
56.243095
39.105465
61.245914
112.907402
64.797951
63.227795
57.979145
75.848267
24.248133
69.187843
46.199760
-51.199360
-60.298866
-64.038101
-45.788975
-79.971733
-135.808441
-111.676620
-111.769096
-75.163086
-109.964012
169.206406
-86.143608
-166.726715
-67.034904
-75.973343
-146.737885
-64.431908
-75.837219
-171.713013
-63.594414
-61.875145
-154.738815
-145.316284
-75.720108
-92.812424
-111.196068
-69.304573
-151.395142
-61.787395
-77.788864
-59.445591
-57.957375
-53.138882
-59.687420
-69.502045
-68.045990
-67.178284
-72.272118
-154.499084
-96.207375
-70.204750
-50.120110
-66.003563
-69.993591
-63.564735
-61.918129
-144.563446
-77.458672
-89.134827
-49.862862
-73.603683
-41.706390
-88.755493
-161.533798
-69.301712
-146.715378
-60.250870
-89.875458
48.745537
99.713669
71.752098
-96.246864
-71.660812
-64.516663
-67.389809
-69.725281
-68.205421
-103.399620
-142.027710
-52.152996
-51.546745
-52.740528
-127.897621
-123.359016
-60.455696
-51.364880
-79.459671
-106.420197
-99.280540
-59.136860
-118.089989
-123.874924
-54.499439
69.925560
58.632225
64.377060
60.831627
43.964947
63.661171
64.440788
40.423527
-87.830399
-26.427656
-66.424049
-73.826897
-110.532143
-90.274925
-98.314240
-88.011810
-118.334236
-52.143459
-72.410995
-128.091278
-54.243343
-58.231258
-131.878937
-146.962708
-93.672783
-158.369263
-54.248005
-140.566238
-52.054295
-50.952381
-136.958420
-71.218033
-60.350853
-77.287857
-70.870644
-85.356331
-162.032486
-66.233353
-72.779991
-114.975235
-61.014812
-66.191704
-33.681263
-88.817230
-75.954033
-75.735458
-147.650803
-58.357227
-56.993027
-55.636272
-63.370575
-150.972122
-58.460194
-57.625000
49.002216
55.241463
45.057037
68.941833
-43.260883
-75.063797
-92.915558
-44.115620
-152.722595
-140.833908
-129.479507
-54.392960
-31.672249
-106.622604
-61.689529
-52.025017
-50.339828
-70.310516
-47.896793
-69.630684
-68.985703
-70.058807
-60.657303
-59.453461
-137.022354
-59.148273
-24.798506
-79.612137
-99.696281
-64.811142
-71.592957
-79.139702
-105.636757
-28.404379
-171.939499
-31.560349
-115.034752
-81.961891
-157.957275
-51.461926
-72.864685
-66.454460
-82.445015
-35.084209
-143.158813
-129.662979
-100.140701
-90.463722
-136.414810
-50.883072
-65.859154
-134.364822
-64.553497
89.997337
96.109131
-90.268799
-62.114120
-68.868439
-61.679459
-86.035896
-57.590218
-133.182602
-68.377846
-56.462631
-73.059959
-162.391464
-52.413437
-51.059288
-68.521591
-96.939926
-90.990768
-46.299778
-97.592789
-120.039787
-101.545738
-100.221245
-175.697159
-113.160995
-169.640594
-95.654259
-119.170235
-111.924088
-93.431030
-56.622646
-145.306152
-72.606926
-68.060913
-87.666222
-142.247543
-93.770981
-44.384045
-61.255756
-63.988045
-62.944874
-73.096451
-61.923435
-77.143318
-159.018890
-134.854431
-61.584206
-65.464302
-119.239525
-84.116661
-76.148071
-61.287544
-162.164139
-41.673782
-141.243271
-126.866150
-86.596939
-110.897957
-76.249413
-83.396935
-90.290413
-114.046959
-36.974480
-45.182995
-143.989853
-73.342720
-58.216671
-127.128937
-59.989105
-134.474670
-70.804352
-135.464859
-55.935658
-79.870163
-65.189873
-87.442993
-160.196091
-48.733047
-63.692528
-60.506702
-54.838116
-122.951187
-137.209259
-58.522594
-108.187363
-124.535789
-99.887344
-90.031975
-124.276047
-144.936203
-74.660110
-52.865448
54.098591
70.883682
38.697292
35.468178
88.379883
88.615280
52.779594
48.640129
65.094093
-64.765472
-109.921906
-65.582970
-77.416405
-73.220215
-136.181259
-156.637619
-102.486069
58.594120
-66.517921
-87.762451
-102.150558
-124.817032
-63.590862
-139.194077
-76.195480
-56.054039
-53.018108
-69.484856
-76.552582
-66.566307
-133.535355
-61.145401
-67.014320
-58.831085
-161.028976
-56.545506
-105.546661
-71.395386
-100.587631
-77.576782
-95.530067
-161.467194
-69.519249
-157.437134
-107.652473
-74.579262
-111.665565
-66.894844
-56.699234
-69.109039
-154.646194
-79.767853
-30.040361
-105.627159
-76.495140
-67.028084
-28.525921
-149.409729
-145.526260
-101.102287
-46.887104
-53.743610
-56.879684
-107.622536
-151.430588
-117.072540
-57.987961
-60.311291
-162.472107
-65.870758
-112.799568
-76.338699
-56.039635
-58.734024
-61.990253
-103.725517
-87.275063
-76.637161
-55.052094
-140.967010
-106.153473
-99.872017
-154.289520
-83.959908
-84.194466
-141.266418
-112.964882
-89.594208
-120.382950
-65.063759
-61.062092
-56.240295
-53.273506
-139.853210
-72.137672
-78.242638
-62.538193
-53.681686
-64.866325
-53.818649
-121.468788
-70.862099
-53.698616
-101.535431
-97.591240
-96.419991
-116.854584
-82.252083
-97.818649
-54.633732
-162.316345
-86.736008
-75.754700
-135.243896
-58.173954
-62.306637
-52.780701
-121.188751
-90.540604
-94.631973
-69.605988
-122.458977
-100.905251
-72.932281
-66.492897
-49.573383
-114.517441
-65.134216
-70.868431
-60.774311
-59.287956
154.628159
-67.114395
-76.733505
-144.915024
-150.765732
-62.752129
-73.979568
-114.893692
-64.956367
-94.645981
-83.779892
-78.542587
-113.975838
-89.968826
-62.941761
-56.563179
-67.734818
-165.410126
-105.827980
-114.470390
-87.371887
-167.247406
-55.118416
-78.711243
-66.298538
-83.968803
-76.033386
-114.050911
-53.771790
-143.928116
-88.265778
-144.371414
-40.393566
-80.043602
-56.921955
-137.378021
-82.844559
-132.550842
-142.940750
-64.380775
-58.663467
-61.394394
-63.046619
-66.373886
-28.063499
-37.354214
-24.048706
-174.489990
-86.690598
-107.945915
-65.109039
-148.735397
-107.386597
-107.696999
-105.494659
-81.932106
-70.028976
-70.828239
-67.696976
-41.362038
-23.370432
-56.958649
-56.546864
-150.887482
-123.728828
-141.055817
-130.278595
-80.201477
-74.922066
-53.554050
-78.000877
-53.717121
-92.697807
-61.831089
-68.094711
-62.898716
-67.205711
-131.688461
-32.420147
-104.411560
-75.436966
-48.671001
-62.339844
-62.591911
-84.849907
-61.509628
-62.160942
-78.625076
-111.544975
-75.675171
-60.842995
-89.281158
-75.995033
-49.872658
-162.127258
-123.440811
-59.756912
-90.737991
-48.799679
-146.776077
-64.555672
-63.954304
-77.297913
-78.601486
-83.257988
-68.181206
-97.993675
-97.610260
-65.847260
-116.140846
-160.105438
-97.200455
-89.455025
-122.015678
-54.746300
-98.993011
-92.886192
-54.820599
-158.120514
-73.174950
-92.046371
-90.893867
-82.890862
-58.371170
-154.943680
-113.930786
-127.564758
-69.967033
-53.698425
-64.122574
-74.590942
-112.509392
-48.611641
-80.170555
-48.058094
-65.010979
-97.117577
-89.577324
-55.963730
-73.277390
-68.024773
-85.442551
-106.942802
-132.801819
-55.714592
-132.776627
-56.525101
-68.830635
-82.017906
-150.593536
-143.063919
-72.574905
-67.053894
-61.069927
-53.625877
-58.807858
-63.268837
-68.948486
-100.463646
-51.089230
-62.579910
-74.954033
-78.878410
-69.249573
-61.210102
-82.245934
-65.061378
-44.229996
-69.916359
-143.485825
-60.353767
-63.999920
-34.129642
-85.387077
-119.509346
-65.555717
-115.515144
-120.266975
-108.863396
-156.779099
-143.515594
-94.388840
-161.599258
-60.388828
-134.674103
-113.062645
-63.481262
-40.841106
-86.475067
-58.137932
-84.375374
-40.457630
-70.116638
-63.588322
-38.600933
-130.155594
-104.035385
-74.565598
-93.673584
-68.544922
-169.782089
-44.174191
-65.114044
-144.860458
-64.881218
-147.288315
-79.242264
-65.643410
-59.469791
-142.228058
-97.167717
-99.388931
-57.075008
-68.040550
-72.176842
-78.201225
-146.573914
-60.087173
-144.083832
-84.210709
-77.097954
-74.290489
-53.730721
172.455856
-61.133675
-137.565613
-67.351639
-50.827209
-54.593552
-73.304642
-68.916916
-63.319633
-65.120583
-145.929062
-121.774971
-98.199738
-85.470947
-133.604584
-76.437637
-93.921417
-139.001907
-79.208885
-53.603153
-81.063118
-102.321907
-81.979698
-111.053284
-41.683849
-73.021507
-64.836304
-71.505974
-153.999527
-65.007637
-60.216599
-67.610580
-85.364746
-144.984619
-159.974930
-96.672966
-32.765244
-66.090881
-84.232491
-60.141815
-87.094696
-58.972088
-55.370136
-72.892380
-70.468201
-103.349182
-77.860275
-81.932053
-88.818413
-67.230309
-113.425858
-94.355835
-108.633400
-159.718063
-92.655663
-94.935966
-162.971130
-59.624420
-57.786068
-65.941071
-87.336487
-125.722656
-94.150223
-78.399063
-46.503319
-95.212456
-121.150635
-137.286316
-63.941395
-63.676216
-96.268143
-111.011757
-121.762939
-26.680820
-58.565220
-99.542152
-114.541260
-84.186157
-61.456310
-70.159607
-62.302620
-53.097450
-69.042847
-67.686104
-63.996758
-136.487076
-76.849747
-68.625854
-59.438934
-63.380852
-67.751495
-82.343933
-154.863693
-62.602978
-68.153984
-83.720589
-64.897957
-66.454842
-43.019516
-58.900623
-89.112190
-36.114754
-64.803581
-137.329147
-56.117359
-65.333580
-64.371017
-86.779312
-54.628872
-74.783928
-109.892052
-123.985397
-72.856819
-97.422882
-153.840744
-109.778786
-119.638611
-90.517746
-74.562737
-101.338722
-60.131779
-103.573212
-123.499939
-37.584583
-99.739845
-67.939812
-97.532654
-77.051399
-160.315277
-73.515091
-118.430061
-60.765484
-88.740128
-32.634117
-136.318268
-98.663818
-61.062183
-53.320705
-96.558128
-63.498245
-97.111923
-96.445732
-128.355270
-44.925549
-164.487457
-62.725010
-99.348122
-69.028740
-61.162380
-75.078354
-140.646698
-61.549023
-75.685295
-86.291931
-60.597210
-108.549255
-32.820427
-75.417801
-132.507477
-70.383949
-166.882584
-65.494797
-113.684425
-158.688278
-151.274704
-48.233360
-85.776352
-116.122292
-39.628418
-55.677307
-54.021545
-60.277386
-95.409462
-45.722939
-87.912491
-66.505997
-67.963593
-99.874474
-142.283615
-68.471100
-77.273445
-156.450577
-56.935780
-112.247292
-60.654659
-63.170837
-72.586243
-140.121658
-74.408562
-21.373650
-155.660736
-142.225189
-141.272385
102.353821
84.295143
80.454453
-49.816742
-118.542107
-101.716362
-70.822105
-80.030304
-83.120872
-144.008057
-59.466423
-91.354301
-66.508812
-125.628197
-103.961754
-105.226173
-49.391842
-105.561752
-56.977657
-58.615170
-55.292587
-82.384750
-60.521168
-102.687889
-59.251526
-54.297184
-104.386047
-102.205681
-109.395195
-71.853470
-55.094296
-63.291718
-80.353813
-63.178699
-91.873466
-56.306465
-77.835030
-92.562981
-93.031517
-112.870453
-67.230301
-160.831436
-55.137581
-134.701675
-73.379410
-173.107803
-75.199081
-80.571022
-58.406822
-69.924095
-32.297962
-63.995316
-83.940483
-77.563202
-99.118858
-117.343353
-102.703186
-62.135670
-32.483334
-73.475197
-77.531693
-63.566566
-94.609993
-56.922539
-138.574051
-59.679531
-56.761654
-50.912502
-64.414658
-160.992172
-61.448212
-121.443520
-64.375076
-69.794182
-118.017220
-132.898682
-48.815144
-121.684608
-56.293404
-83.445389
-111.988914
-134.659927
-60.474670
-106.436607
-67.664139
-52.948189
-63.190968
-83.589226
-131.730560
-156.942795
-35.977314
-154.696381
-150.481903
-105.240700
-69.484375
-99.513428
-43.399715
-65.795074
-82.381775
-114.763252
-31.636116
-62.154034
-64.757843
-84.120605
-162.147263
-66.770973
-60.453453
-140.428757
-72.849396
-95.245506
-109.420021
-65.311363
-65.373550
-35.909203
-77.392349
-94.246002
-144.814377
-46.245663
-156.558716
-76.413055
-68.163391
-63.967579
-69.604759
-105.317986
-160.314194
-97.001137
-79.610016
-115.419701
-109.938911
-100.693932
-90.990288
-77.000839
-67.166428
-5.370165
-74.746063
-130.111160
-159.043411
-78.819489
-135.361206
-60.023960
-111.707962
-59.437431
-58.827869
-88.794815
-138.536514
-60.137737
-91.281029
-70.849915
-81.322617
-57.801285
-112.870804
-88.171997
-160.780182
-57.169750
-56.376953
-107.188202
-68.559692
-78.292664
-119.844269
-97.147728
-44.740612
-60.068348
-99.574150
-142.213074
-77.590591
-98.987648
-64.659126
-150.572556
-73.204582
-118.575165
-72.000717
-55.244576
-47.054832
-100.220695
-37.581638
-69.784302
-56.490257
-139.503052
-71.370216
-136.466660
-117.694962
-77.615036
-118.706467
-82.390320
-68.423309
-59.844715
-146.381821
-175.148239
-44.699379
-71.823380
-47.702534
-68.032135
-159.307968
-83.249626
-101.260361
-135.755310
-116.793098
-123.103966
-113.737915
-59.596493
-110.712181
-76.066231
-55.188568
-143.911072
-104.528893
-55.899467
-92.190254
-98.628090
-111.496231
-60.038082
-35.659500
-106.210625
-124.928391
-77.692078
-84.315201
-59.030434
-151.351044
-63.859547
-100.238800
-104.569328
-128.364349
-61.752201
-99.433403
-54.953655
-71.306076
-50.375801
-66.069740
-155.866806
-84.031334
-67.826027
-128.697906
-79.097740
-71.683846
-68.765839
-44.505436
-152.734940
-64.477341
-59.975082
-65.516998
-73.163628
-157.421921
-57.180542
-143.550812
-54.229206
-94.855507
-163.351715
-62.432781
-94.233856
-55.321404
-86.869957
-79.867584
-106.473297
-79.772560
-43.979191
-50.865524
-53.215050
-89.042389
-89.648743
-90.239296
-59.776096
-55.972576
-99.124573
-78.782249
-54.975029
-117.813049
-92.963173
-54.015068
-66.468544
-88.705154
-73.058342
-165.081802
-65.588913
-99.626183
-80.917244
86.831985
88.539818
45.930153
69.263077
-164.754898
-64.949272
-72.792297
-67.974167
-89.246246
-164.856262
-59.394855
-56.159081
-119.443527
-60.697899
-36.081242
-62.884655
-62.423294
-60.177399
-57.531273
-65.172623
-82.238800
-64.700432
-140.743881
-65.960403
-54.448055
-41.066750
-72.294861
-102.488586
-160.027710
-66.962143
-72.543884
-87.030846
-64.958015
-39.189419
-141.736237
-56.859947
-101.692520
-104.507523
-102.162727
-122.402451
-68.633804
-77.303215
-66.694328
-64.187943
-57.930595
-57.753529
-101.968643
-114.542259
-101.822861
-78.161842
-103.233528
-104.124916
-99.024986
-148.622971
-58.732166
-72.247627
-84.710960
-104.707756
-114.303764
-59.367931
-62.850224
-87.382454
-66.922379
-138.275330
-77.203552
-122.104225
-70.506493
-158.412277
-59.045513
-72.197319
-146.510544
-83.961334
-139.468750
-72.907196
-159.849579
-56.689873
-69.067268
-68.837875
-80.054398
-152.573029
-107.036072
-130.936676
-59.733498
-58.771214
-58.621510
-55.129131
-59.438740
-120.231277
-64.324570
-58.123116
-69.599609
-68.763969
-120.247826
-88.949570
-67.731728
-74.022186
-124.069862
-57.916393
-68.753853
-119.114746
-61.797863
-71.682541
-174.905060
-67.556267
-38.632282
-117.259697
-59.574615
-67.887215
-135.930420
-55.455437
-116.860321
-124.928528
-48.246105
-61.060032
-53.736443
-65.415192
-74.221069
-30.584690
-46.262527
-67.760323
-74.342094
-121.803177
-70.819603
-59.960506
-88.794220
-100.264679
-85.784554
-99.478401
-153.478577
-65.299423
-155.106049
-59.777069
-106.750008
-60.925747
-145.315689
-106.497856
-95.294365
-117.674988
-89.520813
-124.436699
-88.610466
-102.877487
-55.806309
-97.518402
-62.056488
-157.749573
-156.584366
-114.897514
-142.826447
-98.222626
-79.447037
-54.337620
-92.193939
-143.546951
-142.143005
-62.734756
-57.583103
-92.040741
-128.819946
88.123306
69.330681
45.970936
43.173782
76.127281
41.322750
53.584629
21.330992
-88.047974
-127.665733
-65.357117
-92.956665
-73.880119
-82.531822
-55.285297
-57.891060
-80.985474
-71.005180
-60.757160
-152.375153
-124.351318
-128.684525
-88.258461
-90.061623
-117.470985
-114.751556
-64.262047
-98.799995
-52.048111
-61.745029
-49.416927
-89.345306
-116.031769
-145.296478
-53.564697
-91.046181
-39.747124
-61.994961
-61.144588
-153.261581
-71.760872
-69.871040
-96.855011
-174.846252
-91.169838
-102.653534
-79.603996
-104.765640
-67.616333
-93.153511
-105.073700
-109.766205
-144.210861
-98.492661
-64.427902
-58.700062
-138.267441
-117.050339
-121.293877
-67.619904
-59.749405
-124.273178
-70.842972
-60.073135
-106.241226
-172.747604
-54.442791
-66.374634
-97.019119
-103.071022
-82.428711
-97.858078
86.937378
75.100075
-93.592278
-53.110374
-65.131752
-103.414894
-78.254829
-65.996689
-74.155052
-85.830284
-80.664207
-64.532173
-62.944439
-51.550003
-104.847153
-92.187523
-146.796951
-125.174873
-67.004913
-54.643822
-64.788162
-86.322845
-113.495369
-63.879971
-141.869431
-97.629417
-61.386589
-48.413467
-155.107086
-76.059097
-62.127869
-104.621307
-118.513351
-45.943642
-84.248795
-101.909027
-58.464634
-151.984650
-59.322533
-44.975117
-70.159637
-126.806213
-69.406914
-40.925991
-87.657059
-64.390633
-125.168198
-148.149658
-138.348190
-133.418350
-112.348221
-65.548653
-69.274330
-51.251392
-49.863689
-71.037033
-61.285904
-58.172245
-74.323677
-155.261414
-121.170006
-66.081596
-75.396751
-121.333389
-88.569778
-28.357916
-37.824482
-67.814484
-61.676781
-81.572639
-69.233002
-144.056915
-69.967995
-62.310322
-65.654922
-52.824074
-113.337173
-175.193146
-105.436188
-67.848625
-79.360687
-144.224915
-142.885361
-89.673714
-98.120773
-68.673729
-58.682045
-67.184929
166.854813
-64.201004
-99.685211
-47.522083
-70.854797
-71.728294
-99.877930
-71.199883
-56.084606
-62.121277
-102.713905
-66.356293
-65.120972
-136.878723
-62.324474
-106.804390
-72.553474
-88.948891
-84.030563
-152.192963
-83.628288
-54.274250
-115.652702
-93.643066
-93.000633
-116.764687
-58.172588
-163.072556
-70.620071
-75.481293
-63.934311
-26.970345
-61.854073
-138.503891
-106.188736
-75.587776
-45.858349
-80.780548
-64.716858
-56.774906
-57.490654
-87.615280
-70.666183
-56.618851
-119.265205
-88.594788
-88.380508
-115.819595
-62.553211
-93.739090
-100.142456
-74.247841
-89.984505
-56.751659
-70.745384
-149.024124
-54.267513
-63.825176
-66.229523
-60.696888
-54.474209
-144.701019
-113.551247
-89.595970
-103.620735
-28.822735
-50.239689
-106.307106
-68.933395
-65.087685
172.778915
-63.269707
-52.711651
-61.925976
-119.768578
-61.981586
-52.750175
-143.366852
-43.979996
-73.515480
-111.882164
-130.845657
-116.990097
-61.814903
-67.413887
-49.139061
-133.130630
-57.385540
-73.724678
-60.382591
-69.429726
-110.257904
-77.036659
-54.261688
-63.985542
-119.710602
-81.877060
-83.803223
-89.670158
-78.200928
87.766365
-68.565285
-65.966522
-71.778099
-70.147415
-129.648682
-149.052368
-59.057159
-50.369011
-155.154419
-93.935844
-141.460724
-41.707085
-107.264503
-131.767014
-60.618862
-114.063850
-88.545212
-121.027885
-95.309135
-88.130211
-155.305679
-80.395035
-66.418953
-112.802063
-79.495247
-127.316383
-142.478561
-143.419128
-145.284241
-103.783844
-148.077347
-80.750648
-58.914059
-121.539986
-89.994316
-29.332079
64.161896
43.127102
56.841305
-59.608280
-88.509483
-84.827522
-71.679497
-84.575043
-125.219856
-61.597649
-68.554131
-127.403023
-77.543427
-65.417854
-99.217087
-60.836411
-123.238419
-92.689430
-75.881844
-97.321449
-50.310581
-64.500450
-119.256516
-24.541363
-61.404949
-67.620888
-77.650421
-92.511162
-79.219460
-65.881897
-76.421211
-70.443916
-56.007782
-127.843880
-127.089020
-61.378384
-160.731384
-47.875572
-80.173080
-124.008392
-55.425354
-49.488865
-100.697639
-86.082840
-65.770538
-101.389709
-109.075134
-99.770004
-78.973595
-73.401283
-59.612659
-160.336990
-70.323936
-68.273300
-73.065384
-58.991364
-162.538345
-151.449371
-61.978779
-76.371643
-91.149925
-96.494118
-75.783325
-127.244408
-75.840370
-96.132370
-74.331810
-93.499077
-69.151672
-86.312805
-63.324547
-80.894653
-53.486858
-70.059067
-147.474625
-78.213531
-78.056839
-102.541100
76.026031
56.981945
65.317345
51.977474
73.084137
65.715652
-76.864990
-113.643822
-57.582890
-67.361443
-88.710793
-139.800201
-47.041809
-70.525276
-19.188204
-143.625046
-68.708527
-52.529636
-152.227844
-121.899963
-56.551491
-74.560081
-64.251617
-106.510338
-56.210079
-61.288601
-60.461212
-123.913612
-134.037201
-55.550579
-87.282013
-85.571159
-85.020599
-59.282780
-96.683281
-138.500763
-42.949871
-56.603222
-77.438591
-63.442188
-69.825127
-116.811310
-134.948059
-23.063795
-34.108780
-70.122246
-155.560303
-92.892975
-105.718559
-86.690056
-70.913383
90.857941
72.025589
-69.454811
-140.909271
-82.531082
-66.521461
-48.671860
-58.217831
-95.816986
-69.372314
-93.662598
-136.290741
-42.354156
-144.632599
-87.217148
-121.531082
-69.921486
-62.647011
-63.128429
-81.505753
-63.577843
-147.343231
-90.072571
-98.874901
-59.460884
-59.726067
-59.713943
-64.654320
-122.980270
-81.245262
-60.365959
-91.776443
-63.210735
-56.749268
-119.222023
-68.592010
-54.201550
-60.186981
-79.507942
-106.707031
-130.363281
-138.616531
-105.914688
-61.720627
-84.069283
-68.099640
-69.732071
-67.090744
-83.065842
-67.412064
-72.295509
-45.022949
-89.999550
-61.481403
-160.717712
-62.953045
-162.066986
-101.508286
-50.604015
-61.704350
-67.895493
-136.154861
-107.977661
-62.221973
-107.323235
-134.699524
-124.355774
-56.010380
-58.984570
-56.727509
-41.977577
-75.094978
-56.100300
-133.142715
-70.178253
-64.328331
-83.835533
-140.089218
-107.652229
-56.018429
-57.915062
-88.379150
-101.280907
-58.356766
-47.652218
-58.253506
-63.238239
-117.666145
-57.025269
-64.462929
-62.580757
-150.958130
-57.321732
-93.678673
-150.743698
-137.013748
-64.836594
-70.632172
-65.106361
-119.824867
-89.007774
-50.710354
-111.059250
-58.735886
-134.726746
-38.270660
-77.771179
-70.039696
-88.696045
-130.823380
-77.679283
-138.640518
-160.651123
-146.146820
-52.919479
-93.394135
-147.483536
-62.593372
-69.096230
-102.487961
-95.411423
-84.108246
-59.379135
-65.896500
-120.112572
-74.573448
-56.883389
-64.195869
-58.578220
-90.231316
-84.417191
-61.138973
-163.943741
-63.581955
-63.371536
-78.762115
-67.416328
-67.051048
-59.710567
-66.338371
-154.914658
-64.276390
-45.361259
-94.642288
-118.701576
-101.276840
-115.876556
-58.537518
-97.529289
-108.693069
-65.545769
-153.103302
-52.198730
-147.154922
-113.494392
-89.711220
-87.701218
-111.931694
-75.093628
-114.595009
-150.386200
-83.728783
-79.649551
-65.770500
-59.101555
-65.825783
-105.463387
-110.532074
-142.428207
-116.341164
-95.114098
-106.010414
-86.371788
-54.330914
-122.101837
-114.318069
-45.118366
-57.386684
-101.253738
-141.575745
-55.556931
-58.649887
-52.447563
-62.699570
-90.559914
-52.229542
-76.790039
-71.563789
-80.017609
-71.367928
-79.540955
-60.873280
-124.661667
-92.292374
-54.858147
-136.496521
-136.521088
-145.708511
-97.700264
-146.929245
-68.017647
-55.138241
-109.297729
-116.472725
-81.095100
-73.635757
-64.141510
-67.466812
-113.599922
-67.782860
-47.731541
-64.806442
-71.145561
-68.990723
-161.973938
-62.068794
-95.604965
-54.185722
-105.770897
-96.193359
-65.912376
-114.019058
-77.582573
-68.276558
-67.906334
-56.493969
-64.107582
-56.852177
-127.043892
-78.321594
-74.486023
-61.624504
-74.756165
21.180193
47.193775
-37.340008
-62.599377
-42.034416
-72.596107
-60.246460
-65.128014
-64.180473
-69.985214
-67.477051
-115.935013
-69.688843
-94.530548
-80.554977
-65.160217
-162.592834
-57.301952
-51.616997
-52.262779
-144.430878
-77.750969
-92.332840
-141.790955
-126.574257
-56.960743
-171.845016
-149.718735
-60.378548
-136.020828
-68.463814
-86.893417
-69.768837
-66.539330
-67.267685
-121.477013
-63.341080
-82.187408
-79.369102
-84.976906
-64.380516
-60.355484
-66.050117
-76.777184
-82.030655
-63.611404
-62.598408
-72.546982
-142.622955
-60.938301
-39.168663
-86.584442
-117.145920
-52.691093
-48.051559
-97.814064
-103.672150
-62.019787
-107.986153
-59.340549
-155.099091
-77.859100
-102.155357
-63.807140
-121.993050
-99.976662
-60.285172
80.614220
84.028023
54.335358
63.218533
49.503086
70.764107
48.783703
65.568977
98.202919
60.883987
57.867584
40.221191
52.103355
49.376167
74.427727
55.113392
139.793854
-163.483658
-116.863632
-72.493050
-94.435463
-71.662796
-57.470364
-63.679729
-49.963512
-57.648720
-67.583191
-105.676773
-45.780426
-151.470413
-52.056919
-89.236130
-50.860321
-136.936539
-94.665161
-58.657722
-76.737236
-118.841270
-57.622334
-77.210426
-158.522659
-52.146133
-77.126190
-64.776199
-63.013233
-56.347214
-51.668293
-75.439316
-120.047318
-50.198730
-58.969582
-75.418060
-153.787216
-137.747803
-91.299782
-143.679749
-65.678947
-117.241051
-52.584034
-59.118690
-63.108177
-146.592743
-76.387421
-157.607895
-72.651909
-53.758018
-70.616959
-116.555176
-116.160858
-120.488106
-63.955223
-114.978630
-98.975655
-106.202019
-81.084267
-121.168640
-72.432259
-147.985962
-115.910683
-71.722450
-105.684288
-61.677746
-100.096626
-179.433151
-83.421524
-55.690475
-82.936272
-96.821098
-57.209705
-115.303802
-129.572983
-155.641602
-150.539673
-60.802998
-70.932770
-147.989548
-43.750465
-72.815689
-70.402466
-58.124454
-87.781784
-72.195961
-56.314270
-59.045372
-28.460260
-71.644264
-64.664131
-69.802368
-64.054840
-61.289524
-159.669403
-51.980148
-77.171860
170.364136
-59.453220
-53.341175
-59.206146
-131.371658
-70.427704
-101.256485
179.356522
-73.411537
-35.122383
-59.070572
-88.229332
-166.699768
-46.417088
-59.911362
-65.792625
-64.953583
-67.444084
-152.726089
-133.006195
-81.771973
-51.602806
-54.651409
-56.484604
-75.253098
-56.219788
-152.291153
-54.861431
-63.465336
-70.934502
-148.526611
-55.444023
-124.531921
-45.030693
-67.072060
-63.495094
-55.561211
-148.620544
-103.331863
-84.445511
-60.898087
-68.810005
-41.520752
-56.108624
-105.729164
-63.756931
-62.902317
-53.807247
71.848396
55.911892
46.197792
-64.381630
-106.216515
-84.588211
-101.694725
-102.876053
-147.515091
-102.420364
-60.517345
-42.967903
-60.402931
-57.579536
-99.238434
-158.551239
-74.519073
-71.303787
-88.694962
-134.151840
-74.115723
-60.441925
-82.738716
-72.947487
-151.086319
-77.273476
-60.492237
-52.943089
-92.016754
-164.741745
-59.630760
-69.803551
-79.315277
-143.233719
-61.967079
-54.620567
-120.319954
-159.593155
-74.482407
-85.401382
-72.422989
-172.031586
-79.696701
-93.059425
-89.371979
-108.859703
-166.945190
-95.539581
-158.503769
-73.609894
-69.834633
-59.254150
-87.760193
-72.964355
-60.717495
-153.911301
-58.971497
-49.988419
-137.202805
-81.917450
-56.808872
-140.293579
-81.388405
-101.940216
-61.023354
-139.633743
-131.349854
-60.765526
-91.480423
-71.201019
-143.846024
-51.084141
-87.186523
-74.026726
-103.059967
-57.185699
-50.262089
-60.927170
-60.542057
-66.009338
-80.247368
-106.174118
-58.152489
-63.760494
-149.107040
-55.186172
-139.776047
-62.453266
-66.464172
-38.307236
-89.644279
-117.151428
-64.823509
-85.846603
-107.755173
-54.609829
-53.322918
63.569374
-69.688263
-126.659660
-140.384262
-37.752602
-155.989136
-63.014748
-72.068016
-139.102219
-126.034088
-113.749763
-93.336601
-69.231125
-108.654472
-63.142555
-62.576782
-87.888031
-94.669876
-68.129440
-68.757423
-61.127800
-74.201202
-93.063812
-51.920174
-84.391571
-80.898460
-56.416096
-133.948502
-73.932587
-117.705093
-73.128181
-150.506882
-142.726929
-63.018826
-57.339348
-60.879631
-59.679943
-60.230106
-66.055191
-46.523384
-114.893677
-75.584259
-98.495583
-110.290291
-102.631989
-118.625793
-120.046661
-116.769318
-95.361221
-60.684624
-82.361404
-58.000618
-114.113022
-114.459709
-68.946045
-86.640320
-90.115486
-83.966545
-84.002945
-64.160759
-134.692368
-143.137817
-69.602219
-84.295860
-100.794106
-141.499741
-58.908314
-26.509502
42.153492
46.127499
54.141735
69.187561
90.751625
-69.944580
-143.067627
-53.641823
-75.544662
-123.217232
-143.980591
-80.462898
-55.560200
-58.877934
-55.219791
-71.134514
-77.775536
-57.210438
-101.348152
-143.602692
-114.179100
-57.702221
-150.985153
-106.854591
-60.486794
-63.593018
-67.085701
-113.491135
-61.994194
-155.573471
-64.805077
-136.872742
-143.101425
-55.466938
-62.815025
-45.417675
-145.901550
-79.939491
-57.710060
-151.114243
-67.757317
-36.225388
-151.773483
-100.918427
-71.406738
-94.544975
-69.941505
-108.751404
-121.439789
-38.675781
-173.714828
-71.694153
-66.532974
-81.701607
-67.951355
-78.597237
-48.532764
-73.106903
-102.353539
-105.497162
-57.850464
-59.408031
-47.253010
-63.301098
-125.438797
-112.989937
-60.555176
-126.014717
-56.289185
-26.098970
-138.371140
-115.440666
-61.205402
-70.257317
-54.727730
-106.248749
-52.827370
-60.083656
-86.867012
-66.782455
-102.760902
-117.097015
-89.130295
-154.542282
-69.511414
-119.169518
-61.412254
-121.717957
-178.173401
-52.447399
-58.652756
-129.319534
-68.160286
-54.721722
-62.572384
-118.197853
-57.931679
-70.697411
-70.973549
-56.345215
-72.749092
-122.212090
-86.529648
-68.483025
-31.195585
-78.578629
-67.705841
-65.800316
-62.399273
-66.404419
-72.945862
-70.598358
-82.070793
-50.937531
-54.556381
-66.868317
-58.714214
-68.340782
-60.434479
-86.268990
-97.108765
-60.167625
-77.967850
-97.485909
-87.236145
-52.810848
-156.731277
-70.459091
-76.399269
-114.958153
-67.866722
-65.779930
-58.094902
-72.295624
-63.715935
-82.971489
-113.041275
-55.732014
-62.431786
-73.456955
-89.542198
-159.150604
-156.068527
-73.195183
-74.978233
-67.679222
-58.540516
-80.889923
-64.431129
-90.613167
-68.675514
-76.475136
-64.014702
-55.785316
-68.077187
-84.283188
-100.199097
-57.003948
-61.789146
-44.987656
-106.538162
-53.531189
-40.457481
-149.017624
-159.015518
-77.206047
-74.719902
-87.016609
-98.312904
-100.491272
-68.047089
-109.318275
-98.371643
-71.064583
-52.678493
-40.133289
-69.029320
-155.763748
-49.322002
-76.563972
-69.601181
-78.060730
-113.737953
-62.445904
-117.710152
-73.996666
-95.048874
-116.600914
-148.789734
-162.031662
-62.548313
-104.604088
-98.319092
-122.304718
-102.177605
-103.616417
-156.202896
-58.430981
-155.879562
-79.039185
-60.701580
-107.318451
-95.567307
-75.248436
-111.879555
-65.003853
-132.329300
-53.893234
-77.334381
-83.922256
-54.599438
-62.635105
-60.830482
-107.486542
-56.742931
-112.814659
-78.745537
-68.863113
-61.435787
-127.722115
-71.326546
-39.460930
-65.273598
-122.568939
-66.930206
-72.642464
-65.186623
-72.043503
-50.709267
-83.646706
-71.757263
-99.131142
-117.682121
-55.620014
-62.511555
-102.906448
-107.546562
-62.318398
-68.476830
-151.020187
-77.867523
-68.825676
-152.010849
-54.189514
-35.012817
-65.653847
-62.780323
-93.456154
-90.264473
-68.495140
-63.137009
-97.178963
-114.301636
-46.939293
-61.236782
-68.919762
-63.374863
-73.307129
-90.103279
-71.128067
-91.947090
-67.632401
-161.633316
-90.777786
-154.096222
-60.242226
-38.904190
-69.131783
-93.738602
-56.443439
-119.537987
-66.634453
-71.632805
-62.083672
-46.384487
-51.560539
-73.987259
-84.756561
-61.476494
-79.398956
-100.276329
-142.726395
-59.181564
-49.333675
-56.098473
-67.968956
-80.650330
-63.381195
-65.233139
-65.232735
-55.532673
-78.967361
-71.807014
-123.102867
-79.462570
-139.881454
-79.116318
-107.961159
-61.617195
-46.489883
-70.907547
-60.292824
-67.171570
-47.982212
-127.463783
-73.845856
-101.846115
-76.731041
-99.380524
-93.333160
-81.939644
153.729645
-158.800720
-106.817245
-50.540512
-131.564148
-140.606918
-116.273216
-63.214550
-73.471046
-54.906185
-169.141037
-117.816498
-107.745316
-44.951633
-101.921883
-87.236687
-174.575073
-62.743359
-56.378666
-58.608246
-87.294205
-67.969780
-57.940041
-129.409592
-86.107849
-71.400482
-60.672115
-77.614929
-94.747612
-123.501968
-124.847244
-87.857048
-159.651093
-69.923569
-121.371666
-59.256676
-53.022518
-145.405212
-78.458763
-89.372780
-67.262405
-66.987541
-124.795967
-105.141197
-63.644848
-66.079628
-151.661057
-149.118393
-92.783272
-102.995255
-57.860989
-114.264977
-71.819023
-112.971947
-93.814247
-167.197983
-85.740891
-79.135925
-119.953812
-127.980797
-151.043015
-81.103195
-64.313225
-168.672394
-72.863327
-58.567764
-60.414242
-61.983383
-71.284180
-81.703484
-58.130077
-62.304703
-113.975906
-147.002625
-85.623825
-70.108963
-78.009186
-47.384251
-95.820679
-128.796921
-66.236633
-76.367455
-82.859337
-65.622612
-51.002102
-56.449120
-141.725327
-100.186096
-40.357666
-121.661812
-115.016006
-78.132423
-78.281837
-102.863815
-76.557541
-62.026905
-52.082520
-52.537079
-119.409050
-64.761093
-74.536324
-60.016850
-60.757458
-63.320507
-58.843094
-65.524292
-45.191067
-45.821419
-61.652527
-66.403084
-49.360374
-144.717911
-78.405075
-133.775391
-45.011112
-67.172607
-66.165436
-95.257660
-60.148598
-140.187805
-48.330669
-54.605007
-70.910248
-49.173252
-66.758118
-65.316322
-59.253651
-48.968636
-41.791161
-47.588375
-72.444031
-64.645439
-79.507454
-140.645630
-102.546112
-75.419899
-74.532219
-133.572845
-70.498543
-62.653862
-69.446548
-57.250523
55.299229
-60.910244
-38.963684
-72.742943
-155.907410
-58.675816
-64.437065
-64.455490
-141.240051
-58.411488
-140.069168
-91.739464
-74.243454
-110.865982
-84.661324
-82.652817
-60.651829
-54.037392
-40.192944
-61.156349
-66.394402
-110.308754
-61.485550
-58.577892
-73.971352
-121.234077
-104.690117
-157.349289
-104.925743
-75.608398
-102.412193
-125.316490
-100.396378
-130.078964
-91.813652
-123.256386
-111.935730
-58.702774
-80.530380
-70.936493
-54.421551
-120.564621
-116.126541
-91.634636
-66.161110
-146.427155
-30.586603
-56.871033
-27.649132
-122.462662
-57.446575
-87.905182
-71.688942
-60.999775
-61.945969
-78.084175
-148.278641
-58.030266
-87.344803
-51.858040
-145.986099
-61.390018
-81.275589
-106.711769
-62.681709
-51.750023
-55.802803
-59.366047
-128.235306
-65.779312
-56.897858
-68.670181
-94.597916
-99.169823
-58.328529
-65.266296
-65.204002
-66.453606
-75.498581
-53.330410
-92.622223
-69.890823
-68.404877
-99.601250
-81.482445
-158.010468
-84.866089
-34.350754
-83.638321
-64.523499
68.961845
44.757515
-73.818665
-149.666351
-46.520863
-72.577919
-49.229591
-63.673260
-133.268539
-61.106483
-60.246288
-57.413841
-87.503395
-120.232155
-81.256981
-64.002579
-62.313519
-106.324234
-78.514221
-92.721756
-143.471619
-64.367378
-149.467270
-67.034821
-93.231873
-104.625946
-100.736732
-64.466393
-65.697678
-80.868744
-70.193581
-92.647644
-49.912457
-79.020233
-63.632130
-67.668678
-62.584377
-116.824219
-76.519569
-61.331272
-65.167007
-89.409523
-126.166595
-62.174244
-59.988987
-133.513336
-57.881699
-96.996727
-66.910446
-138.950012
-98.800011
-56.411827
-92.076233
-63.154884
-127.740120
-94.054604
-72.766602
-55.431473
-125.404900
-47.349937
-59.015079
-87.440720
-51.942825
-84.936386
-76.571915
-55.246460
-154.254623
-59.894882
46.203304
-67.919556
-90.896347
-70.529854
-132.052734
-68.819061
-77.059402
-89.844246
-114.396919
-85.368744
-91.329155
-67.873428
-80.671677
-56.207161
-104.090149
-103.764862
-52.036312
-103.794418
-91.306046
-136.960388
-62.162766
-57.675827
-122.423050
-109.168198
-86.967247
-79.421707
-100.679306
-103.200562
-84.121681
-80.295853
-110.247826
-111.654015
-73.639099
-61.490456
-64.886177
-58.713963
-63.061810
-45.914143
-56.262791
-59.464394
-64.282776
-74.132942
-75.178047
-63.545322
-66.173294
-57.250484
-54.296448
-59.812920
-49.700562
-56.032093
-54.627502
-31.546324
-53.553688
-56.360531
-73.067436
-57.813190
-155.020065
-108.028450
-114.610924
-87.502037
-157.745132
-90.379211
-97.985420
-74.122780
-79.457283
-48.809189
-153.737381
-156.166687
-52.089287
-116.752502
-50.312817
-51.655949
-65.113846
-77.261772
-85.813286
-113.917221
-89.035210
-70.412376
-58.491768
-66.762787
-151.728226
-81.245842
-56.403847
-63.942684
-61.846104
-96.392715
-142.322906
-119.255394
-88.076492
-27.793232
-83.671417
-68.955734
-117.116486
-71.358459
-51.161457
-56.917000
-73.598579
-73.059021
-73.756371
-86.687500
-160.235519
-105.486076
-114.890282
-60.930870
-68.959686
-63.302135
-52.767902
-77.760521
-52.359310
-78.124863
-98.069450
-59.587318
-63.287968
-100.452286
-99.920761
-79.040894
-63.460514
-54.829285
-58.260952
-131.724747
-96.321442
-130.520142
-80.591156
-100.020226
-59.436249
-102.265068
-67.164520
-86.809654
-115.675774
-77.794754
-124.554367
-126.797745
-95.827431
-87.202820
-125.840286
-97.355843
-60.788189
-140.925125
-121.323547
-144.388504
-123.201828
-99.143433
-89.133789
-153.084656
-58.567448
-86.939468
-59.862267
-60.700367
-98.396004
-132.965286
-114.355217
-122.488808
-63.773636
-91.921516
-68.426292
-122.209793
-55.909878
-71.953499
-89.402916
-68.679474
-120.021416
-68.924736
-154.638535
-69.336052
-86.865631
-62.278564
-113.961670
-70.809837
-61.552555
-63.881001
-132.766113
-41.910011
-42.590584
-137.891083
-56.849850
-68.057137
-128.636551
-178.166870
-102.989601
-106.107803
-67.873367
-93.387421
-57.052269
-88.311752
-68.175995
-108.167641
-50.156635
-63.735512
-163.490875
-169.350266
-118.186516
-58.206703
-77.218971
-63.005932
-111.709068
-79.524902
-66.552773
-64.514847
-91.894608
-59.306107
-110.431404
-78.702133
-76.287727
-75.270378
-75.704239
-85.249626
-52.000381
-77.927185
-151.812622
-65.404724
-151.977829
-94.496452
-59.153965
-100.291237
-92.635040
-86.296593
-39.393913
-43.290264
-86.769119
-55.396778
-58.711647
-71.804459
-128.398087
-152.768356
-79.966286
-76.055740
-42.883530
-95.771027
-80.043983
-112.223747
-69.397354
-106.766861
-90.244698
-63.596367
-68.311256
-64.255516
-90.088211
-50.634384
-30.143333
-62.714405
-68.118500
-65.581032
-96.973404
-118.848656
-87.415245
-120.888275
-55.034271
-140.005264
-68.363953
-69.102509
-131.615860
-83.500916
-56.048912
-42.871475
-154.234207
-120.647636
-55.131779
-58.324322
-90.695129
-54.600552
-57.981255
-100.096603
-155.533051
-107.235222
-64.596001
-98.635612
-104.710999
-123.655334
-66.428116
-37.899010
-108.301086
-40.298565
-50.641815
-48.449726
-45.117802
-30.726568
-60.749763
-63.371468
-145.523849
-85.185425
-69.078758
-54.440998
-63.247513
-79.052429
-69.217392
-164.065063
-92.858482
-66.306541
-154.950394
-101.682770
-104.274498
-115.245956
-87.427513
-67.379051
-87.669930
-87.515503
-83.922806
-67.854126
-68.405914
-92.964767
-41.965714
-60.370331
-59.151142
-62.937733
-52.212730
-118.442307
-61.119049
-48.642712
-77.295761
-140.150223
-90.352104
-68.465515
-54.161011
-61.814384
-52.979919
-49.286800
-138.207291
-89.036179
-67.292229
-114.472107
-100.681702
-65.591919
-129.634583
-47.136848
-48.233913
-59.226269
-65.542099
-81.436920
-75.324333
-53.370113
-61.702339
-76.931488
-45.357220
-64.442169
-67.400253
-70.854782
-119.703987
-48.422123
-66.397942
-167.004959
-65.725479
-51.856628
-64.648567
-64.803246
-147.315018
-145.337509
-49.281761
-57.073818
-68.532440
78.642960
50.883751
53.321976
46.393837
50.485264
79.163597
-62.790703
-85.768440
-134.309326
-142.289780
-42.743935
-59.394257
-48.855999
-121.200020
-65.813705
-156.117935
-126.698647
-65.927444
-73.303535
-57.826824
-53.576870
-61.959503
-129.196320
-66.515381
-59.121452
-56.940945
-73.444504
-52.151142
-63.118828
-148.585388
-93.384262
-88.387291
-44.887688
-63.280861
-103.611481
-48.351135
-67.234413
-158.118195
-72.147217
-62.482391
-71.865623
-77.009354
-157.310120
-86.557091
-65.369499
-89.417542
-135.637039
-74.014603
-58.654423
-59.549812
-79.741417
-89.751167
-60.573906
-90.416611
-82.024284
-52.458862
-60.254955
-71.014404
-49.291023
-58.947178
-99.981544
-68.007263
-60.207554
-82.937645
-137.762405
-152.669128
-66.380936
-122.334579
-116.922066
-66.711716
-106.171204
-144.158218
-123.512802
-98.318260
-79.634117
-130.338272
-71.237694
-112.034683
-59.827255
-41.346397
-72.841385
-85.955467
-65.438072
-117.686340
-116.441826
-83.826172
-104.480759
-147.786163
-64.893082
-82.471146
-99.131897
-97.663780
-118.295494
-61.704067
-59.421291
-75.834007
-69.905838
-65.225876
-64.430420
-161.341827
-87.743958
-129.557892
-82.735603
-63.327393
-67.910492
-148.041229
-116.196808
-63.823170
-64.750534
-161.055969
-77.483475
-58.194786
-52.749916
-50.228550
-144.135040
-160.056046
-60.196259
-94.127556
-115.713997
-87.641953
-49.219013
-60.528442
-71.069931
-78.482559
-73.870781
-58.286640
-57.577045
-53.444798
-143.460388
-71.510834
-61.727932
-71.415421
-113.612106
-96.835846
-55.956207
-84.318787
-68.390678
-97.117867
-166.662750
-59.568657
-58.811695
-55.298824
-60.566864
-80.542519
-74.344460
-119.497810
-80.469063
-139.798248
-64.651535
-51.869728
-59.821026
-40.264530
-68.309914
-56.807121
-75.899414
-100.547768
-93.093834
-108.437981
-151.455200
-66.819489
-147.722336
-56.102905
-101.897537
-103.183319
-66.146675
-61.579479
-51.411869
-80.574623
-60.578899
-153.533249
-76.468323
-61.867577
-119.390419
-88.416100
-64.715836
-109.028908
-98.466553
-75.611282
-80.160530
-102.964058
-85.946381
-109.598167
-79.993919
-107.507660
-61.890579
-80.008339
-126.313347
-120.037575
-115.897186
-64.027016
-101.705666
-95.338013
-66.556526
-41.256279
-54.612648
-49.846752
-116.412575
-72.764435
-62.208538
-60.726322
-110.773666
-106.948883
-171.296005
-68.286667
-78.742470
-109.580605
-55.865696
-158.638687
-54.344208
-66.135506
-93.019737
-76.919701
-76.510551
-79.258354
-160.159103
-93.209343
-64.479797
-52.316162
-65.573479
-52.655903
-112.379417
-51.612869
-92.890923
-48.983459
-96.713905
-78.386841
-162.603149
-39.179569
-104.256706
-84.210518
-142.018112
-113.568649
-157.770050
-147.788101
-56.191833
-113.811760
-90.974327
-73.710930
-101.876091
-68.626862
-104.240067
-54.679363
-117.479057
-70.607292
-115.314735
-98.918083
-95.248276
-65.965065
-126.876778
-74.460411
-101.935814
-55.114723
-86.468903
-96.527405
-107.928001
-80.154160
-152.386734
-103.221130
-99.917465
-125.404099
-71.690552
-90.434776
-123.066681
-112.914856
-120.110535
-101.060249
-95.272881
-166.008865
-67.372803
-53.690289
-73.729797
-73.367622
-93.210365
-54.436455
-91.919243
-163.678741
-71.806419
-104.746758
-84.113167
-121.150665
-90.745094
-51.393600
-142.956787
-58.306065
63.456047
22.635086
77.780197
53.408730
54.688538
82.333046
-84.280098
-78.431534
-92.787880
-21.912395
-147.840546
-59.600079
-53.468216
-61.206379
-50.039310
-71.087265
-123.704872
-113.105377
-86.473724
-64.154518
-103.213417
-69.066032
-175.541107
-78.639626
-160.838623
-71.201019
-70.240387
-84.600464
-75.143730
-62.900341
-60.028862
-103.244370
-66.455421
-56.969227
-65.015816
-57.860844
-66.310760
-67.147316
-141.496765
-72.314812
-89.140366
-161.525711
-138.710083
-62.798786
-79.779373
-69.185104
-67.536858
-73.281441
-160.898697
-93.902908
-93.567940
-58.534622
-51.443443
-110.319389
-88.147324
-65.445953
-158.689453
-128.673401
-59.103897
-86.416351
-73.779099
-163.260773
-95.861191
-72.732498
-59.740005
-93.418114
-47.013760
-69.487320
-96.603531
-129.232574
-52.490814
-113.363228
-72.334709
-96.331100
-114.308182
-144.512329
-67.550690
-121.982430
-113.527084
-61.914925
-107.853142
-63.216473
-54.035351
-146.159592
-150.976639
-62.635098
-114.745941
-100.061020
-62.015736
-69.887321
-125.486481
-60.150234
-118.999947
-63.753872
77.696953
83.309677
78.056702
54.831978
30.701712
91.025482
87.577019
51.430122
61.463310
66.557655
-63.806175
-156.334244
-47.903717
-82.322159
-52.035213
-29.095795
-52.115471
-50.589329
-53.683865
-55.015038
-122.379829
-53.121464
-74.248619
-153.643234
-49.789715
-80.805099
-58.238056
-95.895515
-73.662491
-88.859879
-107.952797
-78.493202
-75.179146
-61.126446
-54.738335
-66.872131
-76.120064
-53.496910
-70.069565
-60.869865
-140.043533
-55.330814
-61.742306
-121.401962
-120.632980
-58.236588
-56.894505
-61.731033
-56.919891
-143.591034
-104.305122
-112.384674
-63.523769
-87.919640
-101.530159
-105.801323
-123.910194
-125.814743
-103.246460
-112.738167
-112.270836
-65.748138
-104.360023
-77.242996
-114.556732
-134.343445
-144.423721
-69.235397
-146.457550
-100.504974
-64.175308
-147.194962
-97.008644
-68.579834
-62.830601
-73.227905
-48.103382
-59.010750
-57.488796
-54.754280
-68.144974
-66.442841
-63.630505
-161.426086
-59.223461
-87.003998
-40.519661
-55.261372
-87.747002
-148.765808
-63.433533
-70.082504
-56.222580
-65.576385
-73.035004
-124.884239
61.715237
57.821026
50.950836
57.225578
86.767021
47.928635
58.082104
50.953957
-68.347603
-58.099552
-142.679382
-55.091167
-121.264702
-104.488609
-50.521763
-72.975800
-104.542519
-60.507946
-131.013260
-120.182800
-32.620399
-87.331329
-61.018673
-143.170914
-93.851685
-139.848389
-62.678745
-54.021488
-62.437515
-69.471855
-94.406960
-62.020458
-106.009682
-148.214859
-75.706520
-43.126842
-94.480568
-53.924641
-71.210022
-54.290859
-54.331871
-65.596802
-59.545074
-88.620056
-82.148483
-93.183075
87.649879
82.538368
73.703011
69.247833
63.632019
57.258904
65.990067
-81.609322
-78.418671
-69.022896
-138.073441
-62.146179
-134.701157
-148.449860
-87.056412
-87.239708
-57.384075
-57.354763
-120.412651
-56.191574
-77.181526
-83.850143
-49.201164
-133.675232
-140.773911
-94.076607
-69.233131
-70.214355
-73.580231
-72.270081
-78.357330
-99.757431
-68.024414
-59.852734
-45.476425
-72.603775
-56.868347
-62.485081
-121.541473
-83.807510
-47.777752
-113.707687
-55.973305
-71.431328
-69.083504
-88.505249
-62.520523
-130.939087
-60.763382
-62.384262
-40.628094
-53.050690
-83.133858
-60.878948
-67.075401
-74.025894
-76.284676
-81.273811
-70.111839
-69.213943
-66.319412
-54.711426
-38.394398
-62.086353
-61.096279
-69.505714
-56.333527
48.462288
66.982605
41.614235
80.659821
68.482643
84.811844
-60.164230
-128.758972
-85.185150
-145.758926
-69.065193
-69.148979
-136.266830
-67.807915
-126.512009
-76.660233
-45.761639
-57.092060
-62.239357
-59.755116
176.186371
-56.230968
-66.115067
-131.590668
-53.906719
-79.262848
-30.304640
-56.435406
-59.440571
-103.887932
-68.213371
-67.422340
-64.051826
-60.216488
-75.685257
-58.398327
-121.734535
-79.746292
-68.799263
-48.784248
-87.542007
-103.728775
-63.358643
-116.675102
-123.712944
-101.329620
-56.232979
66.880638
43.222984
66.728828
48.669823
67.291496
74.549988
78.927643
54.787994
54.897652
65.311752
56.543045
53.371399
52.060524
56.798664
33.731228
-70.469391
-58.331615
-63.538960
-85.819359
-51.366241
-62.712719
-58.518524
-80.808350
48.998325
43.444122
102.164497
69.837044
73.090675
111.696098
83.007820
-125.968544
-68.266724
-142.635025
-59.141518
-106.810806
-62.639950
-59.519802
-42.835186
-166.854340
-70.584145
-70.344925
-73.890129
-148.418961
-91.430000
-82.120781
-57.785824
-60.681229
-63.941261
-60.227116
-71.368034
-168.696777
-61.459774
-117.530708
-80.457207
-74.312927
-56.866947
-85.127136
-123.497299
-76.180771
-142.850342
-28.908283
-159.561996
-76.578232
-65.785576
-86.711227
-58.945000
-51.792912
-59.054142
-65.351410
-87.784332
-92.506569
-74.504723
-72.796272
-143.688889
-88.678551
-72.329643
-89.197075
-38.639656
-61.314838
-68.149872
-65.590286
-86.677856
-61.111530
-67.263512
-81.397163
-72.132500
-101.138611
-97.060806
-81.708221
-123.573753
-104.292900
-150.361465
-48.069866
-63.281399
-93.355736
-112.157669
-47.675274
-55.244316
-75.474190
-38.819992
-154.711380
-116.398285
-162.439102
-101.633934
-95.142441
-167.233948
-91.123459
-96.680397
-97.722473
-71.590919
-52.952263
-132.213821
-120.058571
-155.549774
-80.406158
-119.403725
-60.733643
39.635746
-69.705276
-58.529186
-103.516418
-56.810619
-78.642319
-78.439789
-84.145477
-50.377880
-58.187321
-93.560188
-64.891739
-51.121475
-52.921360
-170.193710
-57.774094
-66.153503
-34.113796
-97.459663
-43.733002
-73.960159
-63.253860
-97.442184
-90.936699
-144.371262
-64.790474
-172.401276
-96.711464
-163.547089
-64.949562
-58.858429
-61.077686
-23.727089
-140.097488
-66.695114
-129.712204
-64.092064
-128.958389
-57.433502
-146.786789
-95.181038
-36.563629
-76.358070
-127.839523
-113.745064
-61.545246
-134.518539
-66.311485
-93.218391
-128.504715
-52.454575
-89.395752
-94.305977
-90.521294
-67.415680
-141.685303
-71.165108
-93.514214
-74.733727
-94.756165
-63.120983
-93.878006
-62.174580
-56.205933
-101.470757
-84.191628
-59.951359
-152.259659
-66.423149
-61.950222
-109.488403
-151.715179
-165.329330
-78.073105
-71.228981
-63.452740
-63.767319
-60.609947
-74.730667
-74.391457
-54.640343
-63.649185
-91.643456
-107.344040
-67.455704
-118.809013
-70.164391
-60.412357
-60.200001
-57.910748
-44.292595
-46.829849
-46.906689
-36.647938
-65.075592
-105.994667
-149.126770
-173.182190
-79.529816
-63.260159
-89.932808
-118.907822
-65.007622
-57.272614
-135.150574
-140.673431
-134.155823
-48.581417
-140.085449
-73.907097
-61.393703
-31.083776
-73.302261
-49.704330
-25.141142
-80.668152
-106.508751
-97.328621
-82.925705
-71.471046
-70.188507
-62.172352
-136.613449
-128.570648
-109.878235
-91.755196
-150.338959
-104.504166
-34.064896
-50.270939
-89.966644
-58.457211
-58.575684
-52.446808
-68.263695
-59.460831
-65.051239
-29.982626
-37.229218
-59.380207
-111.233650
-112.309891
-63.205753
-107.651039
-86.100914
-46.988243
-123.759361
-57.215267
-69.878952
-62.866238
-59.483986
-135.074936
-59.048504
-14.100873
-62.350430
-93.531967
-82.341492
-134.716324
-137.439682
-58.079575
-50.529606
-67.806984
-101.819077
-163.523560
-55.001144
-29.603312
-55.614964
-68.913391
-53.844612
-83.133118
-62.992619
-45.545841
-63.704277
-81.960739
-60.767029
-77.410393
-62.851254
-147.890350
-119.622154
-99.711578
-156.422394
-60.105362
-102.835258
-73.389809
-103.783661
-77.264137
-77.250328
-48.102329
-78.083466
-69.174843
-65.911621
-61.628956
-127.811455
-59.898270
-162.441055
-72.991104
-160.850540
-80.996689
-120.033562
-85.193153
-61.130108
-53.368008
-64.114288
-55.457100
-50.997593
-115.028831
-65.708626
-38.894112
-135.516541
-145.459717
-86.456688
86.994690
68.753807
81.034973
76.178123
44.010536
49.057793
59.143280
44.077923
39.606861
50.085442
91.495323
63.952309
76.398651
53.340023
56.925911
-93.163055
-65.405792
-124.981010
-63.933147
-136.611038
-95.996933
-106.711151
-61.675156
-59.218449
-57.222988
-68.071846
-59.512985
-77.680573
-30.390652
-59.910248
-61.192684
-92.346817
-82.855614
-55.167854
-70.367577
-136.349686
-56.819946
-55.437794
-76.925270
-124.381729
-65.138420
-56.490379
-53.707264
-81.130783
-114.813873
-62.236858
-106.145729
-117.579636
-64.769325
-89.592682
-104.885574
-60.258644
-43.604427
-97.894722
-61.431114
-145.830490
-55.397396
-49.573055
-89.774963
-74.006134
-56.768772
-67.701958
-81.575974
-124.868172
-70.468369
-76.558029
-59.278210
-47.813385
-57.791306
-135.992310
-58.159775
-53.634262
-60.453156
-60.616875
-68.104980
-135.770660
-101.166855
-74.739517
-62.123711
-67.796440
-143.953598
-112.422394
-65.397026
-61.077946
-101.932274
-62.694008
-110.809158
-123.870148
-59.561672
-69.389328
-123.826744
-145.637985
-58.335346
-84.301674
-120.386299
-91.820969
-114.058586
-58.252735
-74.048729
-115.889687
-150.090836
-60.085472
-18.078075
-152.849930
-106.753517
-63.724636
-159.890350
-140.378006
-64.219955
-64.226837
-60.598980
-69.893570
-107.673302
-46.844822
-58.607044
-67.608871
-113.449493
-82.616219
-145.797485
-83.659973
-114.807808
-63.296986
-55.589413
-70.736549
-64.235458
-60.606586
-86.090469
-63.178326
-138.403183
-115.843117
-71.393829
-69.631897
-91.201088
61.934788
-101.581871
-52.173767
-58.497597
-70.676521
-124.067986
-132.169174
-69.025963
-55.414818
-97.664299
-79.437119
-62.957764
-159.534454
-71.403381
-70.830872
-86.170097
-86.421822
-75.745262
-53.331989
-43.560944
-67.027039
-56.019917
-60.118488
-76.219200
-26.386229
-99.101326
-158.040924
-57.399696
-139.814560
-58.245522
-53.039680
-64.338684
-85.047226
-71.464897
-145.907745
-68.455063
-59.265617
-58.858700
-57.355030
-84.203697
-134.388306
-60.830433
-73.577354
46.505848
44.935204
49.471920
79.968132
75.729881
85.939003
88.464836
72.158340
102.460091
49.073536
47.331779
37.067757
82.054047
-63.387306
-137.992279
-103.456818
-101.655060
-98.224030
-73.716011
-94.767151
-82.171768
-83.331703
-127.435982
-128.604996
-95.000252
-103.668114
-128.789307
-154.043701
-86.570946
-58.396824
-70.841232
-119.918907
-72.306030
-162.912842
-55.826801
-89.468872
-68.293007
-143.890060
-70.503334
-62.982754
-74.710602
-75.860321
-142.773346
-43.102203
-67.084427
-170.238861
-76.708794
-145.397675
-73.564697
-78.112801
-139.362381
-133.798462
-74.292404
-106.232109
-69.680466
-31.612242
-105.188972
-139.394516
-140.627029
-153.817566
-59.054497
-52.566441
-65.555084
-65.422173
-156.026108
-80.511803
-161.078934
-75.439178
-58.228363
-151.095734
-66.099709
-132.434265
-66.963600
-50.748043
-58.313229
-84.352844
-67.805588
-97.299545
-55.321339
-48.074787
-144.765869
-74.842834
-61.818817
-57.975449
-57.553078
-61.902294
-56.039852
-155.299850
-73.038994
-72.878609
-76.653091
-68.559708
-67.853539
-108.494278
-74.409790
-78.180099
-61.520084
-119.682068
-122.670380
-64.787704
-76.150360
-112.453110
-115.137459
-72.159073
-109.880920
-60.801685
-53.252068
-72.521255
-104.492310
-139.864609
-104.225883
-111.056671
-64.635040
-62.493713
-60.771755
-132.523483
-60.744503
-62.249588
-61.914207
-25.377014
-25.040134
-85.484673
-134.364029
-144.284180
-136.220642
-72.959709
-150.556824
-56.720966
-72.052956
-94.149742
-73.116547
-102.583481
-85.267303
-91.955383
-73.491280
-64.592407
-152.811325
-55.083881
-137.915070
-130.033081
-47.951515
-73.944160
-66.959122
-76.618500
-57.188995
-94.041847
-47.415302
-49.821949
-50.602894
-64.514442
-116.600296
-64.886345
-93.947617
-152.009888
-59.506065
-153.954498
-75.199875
-57.150681
-64.011345
-128.373535
-52.439316
-48.849121
-64.790749
-154.564697
-58.336533
-61.856552
-72.851639
-164.762970
-59.441391
-61.531517
-85.242531
-159.063995
-58.032562
-108.543518
-57.272995
-95.696152
-62.771008
-64.249893
-90.577896
-61.614559
-59.511436
-143.717087
-88.584572
-55.704964
-53.642658
-59.305607
-87.938927
-59.658066
-106.028786
-110.554878
-80.396461
-47.740002
-139.476151
-126.815620
-152.775070
-63.372131
-155.383926
-59.117245
-114.218788
-51.455841
-79.331009
-113.251266
-27.277870
57.237934
81.641518
-142.005127
-64.343323
-52.633011
-140.126266
-82.585640
-64.091675
-82.560349
-58.595406
-99.517921
-59.470291
-51.420067
-75.925270
-168.902039
-83.365913
-71.359383
-73.184608
-58.660126
-51.905094
-37.646954
-164.597977
-67.036705
-53.865406
-65.637253
-102.187073
-152.010086
-47.212368
-30.309513
-53.404835
-59.441097
-133.663864
-133.569839
-120.218040
-62.031536
-101.507149
-89.771889
-68.864670
-75.703369
-58.407608
-111.444305
-104.649284
-82.032860
-87.322395
-89.113754
-102.341599
-143.611679
-90.756294
-83.888290
-65.521729
-138.361786
-73.210495
-69.618668
-57.932991
-70.084557
-51.742172
-65.552971
-55.650169
-70.178291
-132.639694
-68.427162
-68.404099
-68.275826
-95.265053
-34.201199
-88.069672
-56.393326
-119.953377
-84.926186
-65.410294
-64.381966
-154.643341
-65.127144
-157.068954
-81.811684
-89.876060
-20.866106
-71.153046
-64.564613
-66.956505
-64.177734
-60.436146
-90.616699
-67.619308
-38.484104
-60.029846
-68.125397
-66.475800
-51.163338
-111.605461
-78.541039
-85.453964
-124.525764
-130.667908
-76.784592
-70.279449
-106.354866
-53.374611
-51.328087
-58.565666
-53.428230
-82.981224
-63.129688
-75.762436
-69.743027
-35.765820
-36.845268
-66.468811
-68.199318
77.257690
55.453163
67.127068
-74.731010
-62.017857
-99.025627
-90.579979
-162.151413
-126.207870
-85.034546
143.245697
-61.342102
-56.167404
-113.687347
-54.184288
-63.047207
-43.718460
-68.371773
-59.586197
-152.799240
-146.633987
-82.235222
-102.993652
-52.133514
-131.810654
-84.802406
-119.377983
-131.647049
-136.473190
-49.894531
-53.770603
-94.492180
-60.240402
-56.016869
-176.182526
-79.552589
-76.210579
-43.333561
-62.926064
-86.683189
-62.921967
-77.886406
-88.040054
-86.490944
-50.795113
-86.236427
-74.413490
-50.687252
-67.878059
-59.604546
-134.947159
-54.960785
-66.709091
-53.229538
-67.214249
-65.684273
-64.907112
-71.294235
-47.946320
-99.032402
-96.047020
-54.935024
-154.860947
-83.517731
-100.995300
-64.779251
-107.498589
-52.932213
-103.570282
-97.245987
-67.147186
-85.487381
-47.920689
-147.096100
-73.063797
-159.326370
-88.418396
-71.589066
-118.357239
-96.282974
-61.251392
-97.015907
-129.684250
-88.078201
-61.752003
-76.348007
-62.610184
-107.632248
-66.342598
-75.939354
-83.146881
-88.083450
-35.162338
-59.579689
-79.355942
-97.268333
-111.403297
-54.166985
-103.730240
-63.905376
-149.540497
-124.290421
-46.034916
-87.462547
-22.551910
-53.064018
-41.623650
-89.824768
-65.349113
-80.623238
-58.454544
-117.728851
-121.406891
-112.219574
-82.984650
-162.478882
-126.187492
-121.756943
-115.202393
-62.455730
-62.819584
-146.793930
-24.430548
-62.189518
-107.588448
-83.319893
-99.426186
-105.949455
-147.003555
-57.778698
-93.072838
-72.425392
-76.535851
-77.970734
-71.588737
-177.275803
-112.520386
-99.916992
-138.859421
-61.290813
-65.552803
-112.944084
-126.287651
-137.903137
-92.596298
-59.755081
-60.632015
-104.658485
-160.986908
-53.480282
-118.383041
-112.258621
-145.054459
-56.930687
-61.255604
-73.584251
-89.683281
-61.256016
-54.353958
-86.582520
-60.872364
-79.607056
-79.935158
-134.614227
-55.978851
-59.320072
-171.185898
-81.688637
-115.587639
-120.622856
-158.808319
-76.775887
-40.779381
-63.022869
-69.119957
-75.026215
-123.892838
-142.119675
-124.336098
91.121559
55.929783
75.900833
48.422951
62.531479
60.707592
68.593834
-61.376850
-65.924644
-122.997589
-115.778679
-47.094830
-108.866158
-59.890717
-81.996750
-47.042675
-42.388287
-62.008209
-117.065788
-37.706841
-75.143951
-50.873859
-56.936558
-52.413464
-123.756119
-61.920006
-62.686462
-66.339905
-57.094902
-60.273849
-125.133308
-47.900105
-67.125893
-47.344753
-63.408665
-116.022614
-110.595451
-89.647736
-98.117867
-120.639114
-158.392502
-69.420990
-74.603111
-130.831802
-78.342140
-22.311808
-56.742027
-56.159508
-140.459061
-41.001152
-63.202427
-54.953342
-47.558605
-72.601990
-85.641968
-101.739395
-86.925018
-118.802284
-112.498756
-90.561310
-55.290493
-59.288868
-149.133636
-56.637413
-109.087158
-61.172249
-112.316605
-66.511749
-71.361229
-79.403069
-74.361305
-62.085373
-90.389442
-90.812965
-92.877480
-105.770683
-62.143532
-107.673874
-119.949265
-65.806198
-122.310844
-55.185822
-78.079048
-48.480289
-61.121105
-76.007629
-58.946987
-143.889709
-53.383190
-73.837448
-70.494408
-66.804115
-62.833961
-44.680901
-139.293396
-34.253010
-62.385113
-74.263687
-0.552139
-115.409889
-63.264568
-35.694855
-136.430542
-63.973892
-80.501900
-154.989929
-70.207466
-46.626495
-79.828789
-121.385132
-58.059010
-78.206970
-106.045616
-108.278679
-126.892944
-92.537743
-83.639885
-66.176170
-78.880447
-81.213516
-102.704391
-56.417965
-87.964958
-62.983280
-118.038109
-74.259834
-108.243164
-107.582481
-55.199505
-118.350670
-150.205643
-146.732895
-61.105999
-67.157684
-62.545528
-70.277351
-153.855347
-160.895630
-106.950272
-111.459450
-90.456146
-63.007591
-121.180473
-146.557877
-93.091614
-132.756378
-126.665619
-83.380203
-43.264511
-179.736801
38.190525
62.201511
67.571495
54.623959
42.620766
56.789402
73.857285
74.549339
68.507370
53.028244
48.660049
50.643494
-59.498363
-98.739296
-73.104210
-64.363297
-41.287121
-58.721004
-102.317635
-152.509399
-67.916046
-54.993004
-112.646919
-55.781185
-79.821205
-168.062225
-77.627403
-125.732109
-58.416618
-149.399582
-159.008789
-71.524055
-69.625801
-64.564865
-99.960007
-56.121853
-27.668001
-118.141830
-51.178200
-74.286919
-129.024292
-133.782059
-88.525833
-60.998375
-151.421844
-62.892685
-55.008884
-93.336952
-153.971039
-53.356838
-56.617035
-66.569946
-49.576275
-39.267227
-51.336617
-90.799408
-73.270515
-58.941879
-111.333786
-65.427849
-157.713593
-64.957756
-126.431633
-68.278534
-63.527409
-29.234131
-57.091660
-65.488365
-67.355888
-52.047482
-58.112251
-67.880257
-139.060547
-72.353149
-62.935989
-59.781246
-153.361282
-65.395752
-121.435005
-131.193115
-144.692062
-79.241074
-60.353626
-58.203148
-76.170494
-162.902222
-92.240372
-54.867188
-46.922695
-74.521599
-163.376190
-81.280327
-66.668571
-56.821712
-65.664162
-48.148220
-34.830013
-106.298683
-82.736984
-69.705994
-55.769012
-133.419189
-67.869308
-143.155777
-56.951603
-72.510361
-60.924095
-141.228088
-33.915592
-58.131668
-67.009529
-53.284389
60.641121
63.988400
89.402084
19.310974
45.600983
-32.757954
-63.713230
-79.637871
-40.235641
-38.261108
-55.162922
-63.225773
-81.128418
-89.464485
-87.583855
-59.918953
-75.760735
-102.442154
-114.407600
-104.342361
-74.481766
-68.715271
-57.490971
-73.374657
-74.205437
-65.251335
-124.411865
-142.968216
-130.667496
-61.928898
-161.893448
-64.682579
-53.354645
-66.533333
64.076294
42.344608
36.393002
53.360935
51.289471
-56.474697
-79.350174
-56.549065
-145.085587
-75.117722
-58.145027
-65.050652
-97.666641
-75.026772
-64.172165
-38.389729
-67.432083
-108.472855
-71.068237
-77.352058
-93.729790
-133.953232
-129.395004
-75.918427
-64.924606
-73.002342
-61.774071
-72.104843
-161.647675
-89.581955
-58.666691
-79.893143
-61.106064
-89.431763
-147.602478
-126.117935
-81.989922
-138.410416
-56.412579
-82.105652
-54.183353
-110.666130
-135.571152
-53.357525
-137.838455
-74.081329
-86.265137
-100.651596
-96.621552
-61.091694
-95.163353
-71.615746
-99.121994
-66.707047
-71.664383
-67.255814
-57.047451
-84.763680
-60.385441
-79.445084
-101.590950
-146.510315
-61.712894
-100.623840
-93.895966
-64.865509
-41.179504
-62.358170
-150.068039
-74.381256
-94.267067
-80.109901
-127.651199
-143.969864
-82.495140
-56.881790
-137.497543
-62.652489
-50.178852
-76.416397
-56.094421
-74.788109
-54.502010
-73.102806
-118.841545
-45.665852
-100.305328
-83.127846
-69.439384
-93.806061
-58.268940
-56.763878
-151.315704
-33.930347
-77.236427
-159.590820
-63.629929
-95.996193
-155.441849
-66.650932
-59.191051
-100.618660
-66.388260
-159.659073
-70.182510
-72.223846
-142.592300
-168.502747
-55.444897
-64.139488
-79.739586
-87.228432
-38.334286
-129.528229
-65.208084
-95.531197
-142.385056
-74.199097
-151.143311
-109.322739
-89.197174
-69.707062
-158.340912
-89.350357
-98.927345
-115.318176
-117.203690
-81.612732
-78.111000
-56.171722
-25.232149
-60.143345
-57.545269
-107.819077
-64.558662
-64.297218
-56.785595
-110.469101
-64.338463
-63.671410
-90.137222
-83.076630
-77.901482
-93.358444
-116.887154
-119.174187
-52.055744
-151.852402
-76.691895
-56.233044
-90.402077
64.024292
62.648594
52.302563
79.537277
80.107018
84.953644
64.048607
57.492733
63.682373
70.284096
73.739853
75.617142
75.277847
83.703201
101.799332
26.650627
62.159199
66.344505
52.904961
72.276665
57.981747
73.636391
-58.631283
-68.067383
-68.483589
-110.731079
-70.988464
-160.598862
-50.312698
-55.218586
-59.426098
-54.388710
-57.375805
-73.642303
-87.413429
-55.583733
-115.742317
-132.355530
-83.842422
-147.641220
-95.022774
-102.839157
-59.719551
-101.476685
-112.737335
-71.538002
-97.486816
-68.668884
-160.008453
-158.868484
-61.718086
-90.687210
-123.657997
-64.572472
-56.959023
-70.110184
-37.238880
-61.083122
-141.736465
-85.763283
-84.223206
-71.091797
-59.485714
-56.157757
-102.122353
-108.267830
-97.626099
-77.208344
-107.055450
-99.080322
-110.252220
-65.155579
-134.514374
-138.821640
-82.021393
-130.741394
-62.399998
47.995663
57.998474
-79.233849
-87.365097
-104.646606
-70.678047
-90.964615
-64.673927
-60.724079
-81.141258
-157.949661
-128.673813
-96.442787
-137.127197
-79.277573
-157.134094
-62.355190
-155.577942
-51.836834
-67.441383
-69.054947
-68.892838
-72.072426
-55.387711
-75.588234
-120.190956
-60.360256
-104.777023
-142.446457
-63.504097
-76.410172
-97.557625
-100.487633
-125.999321
-119.520378
-81.402214
-105.813438
-90.490845
-112.861755
-62.401054
-125.116028
-74.681824
-69.696678
-66.464188
-56.936428
-113.963722
-63.271698
-110.723915
-168.646561
-179.136780
-61.601963
-47.705223
-43.085915
-54.210899
-141.273788
-75.492653
-77.449394
-66.626236
-72.830826
-82.325714
-45.943501
-151.600800
-159.398117
-91.171173
-102.620491
-47.160149
-34.690533
-55.785717
-94.610260
-101.586594
-61.765110
-16.306881
-52.564816
-53.067112
-63.109768
-98.039192
-65.208702
-82.937195
-92.890274
-161.050949
-70.254265
-63.031715
-61.324753
-69.017372
-151.392075
-91.648590
-24.306393
-56.591507
-78.303925
-73.120567
-122.634102
-53.656509
-155.429565
-99.263329
-63.985504
-68.895103
-59.192719
-46.287193
-68.751396
-51.359158
-113.336937
-128.060928
-29.872282
-73.926079
-115.569473
-149.091599
-120.065086
-49.512196
-78.161751
-65.281158
-111.583023
-64.477203
-75.201584
-48.454475
-51.483055
-75.114975
-64.632751
-68.327187
-162.924271
-94.889023
-109.063011
-117.540543
-62.084949
-77.714020
-75.480614
-105.952911
-77.886948
-59.457253
-124.691422
-47.118614
-38.347473
-80.293839
-67.638962
-127.578239
-170.763565
-66.871513
-99.017044
-93.525864
-104.570168
-106.035446
-135.206451
-95.719894
-93.546448
-112.563736
-87.187218
-94.122894
-95.993797
-64.020271
-143.958649
-54.217876
-91.117584
-138.180557
-69.132599
-67.265053
-51.560589
-90.290833
-92.786842
-84.650978
-107.289146
-62.115211
-78.070114
-158.508469
-95.750542
-121.153534
-72.981148
-147.486664
-63.576572
-90.024063
-142.623032
-107.705292
-74.941460
-152.488922
-81.461029
-81.221001
-75.790382
-110.950935
-77.034431
-64.307297
-132.892883
-68.154099
-69.289482
-147.923538
-132.093658
-131.656097
-73.918030
-93.316338
-71.731476
-155.105484
-149.663040
-94.558296
-49.739868
-53.361542
-159.010132
-59.758686
-106.124947
-114.846344
-98.866791
-82.851166
-67.443443
-43.291431
-127.110977
-86.562759
-71.424400
-59.996407
-110.110374
-110.173851
-66.845558
-33.235752
-128.634155
-91.294731
-151.420853
-60.988068
-91.415306
-87.839165
-92.648956
-89.815033
-121.799271
-136.104874
-117.086090
-68.240501
-86.992378
-109.539696
-58.831440
-124.989258
-57.190113
-111.601593
-69.934265
-54.177837
-60.059792
-155.257370
-70.402740
-120.446663
-87.880600
-75.375557
-55.914528
-59.317684
-106.523773
-73.447365
-63.297462
-83.836197
-57.630245
-64.699638
-84.482689
-65.414825
-57.825642
-144.108994
-74.364655
-95.441345
-58.871391
-84.468063
-76.960571
-151.978439
-69.950478
-84.408585
-36.407082
-53.991917
-58.390320
-156.827194
-150.091507
-90.557510
-62.949467
-69.784157
-64.916779
-69.136192
-73.893761
-56.212368
-102.425827
-73.135933
-64.697792
-146.021118
-77.609573
-73.697304
-58.979145
-54.701363
-90.456818
-28.457180
-151.188828
-56.420044
-81.043602
-79.676743
-91.092743
-59.918255
-86.695091
-75.613632
-72.435936
-67.382576
-56.909206
-71.756599
-88.459122
-119.346046
-68.885643
-64.420540
-58.733566
-70.467781
-132.017258
-125.599716
-139.464539
-59.559643
-65.520210
-77.529839
-67.143333
-87.418037
-79.339073
-107.115189
-126.154762
-87.963707
-85.263313
-140.870026
-34.469604
-52.020645
-135.854340
84.975906
52.260483
-91.818253
-27.728601
-64.172081
-80.676567
-86.359535
-58.998260
-67.618668
-135.479126
-144.640778
-68.431259
-74.803177
-59.225819
-69.785545
-109.903023
-96.610229
-54.177586
-75.720665
-129.838409
-63.278088
-41.955933
-74.774391
-35.279617
-120.314674
-57.950096
-45.370193
-61.076927
-64.740112
-49.960773
-75.721535
-79.813736
-76.553055
-74.222038
-63.388870
-115.071289
-70.385742
-153.431854
-142.394470
-125.473709
-77.839890
-161.734756
-76.144325
-79.635880
-70.983116
-49.146454
-145.741714
-52.633358
-98.428909
-79.032623
-69.728531
-76.078888
-90.571007
-52.618191
-63.591583
-104.272873
-63.898861
-62.454910
-49.146912
-62.289505
-67.544014
-99.834587
-119.402191
-95.576645
-123.323486
-100.320312
-115.128777
-127.137260
-137.330261
-160.254257
-70.846336
-129.508591
-61.194489
-64.081863
-60.532589
-40.154766
-54.918381
-82.865669
-47.105721
-65.444237
-156.398804
-139.359177
85.212181
-32.247101
-74.169907
-78.683372
-79.746269
-60.176628
-70.078331
-68.822166
-50.446632
-76.931511
-68.299301
-67.467133
-58.055141
-67.740974
-67.774994
-75.515617
-58.677689
-156.807098
-76.425758
-146.422989
-117.696144
-55.540508
-63.587666
-64.507881
-38.801155
-61.173061
-60.320145
-55.354259
-78.705193
-117.737495
-84.511299
-54.231430
-138.777542
-78.627914
-88.142014
-65.750992
-73.928902
-95.302612
-53.143269
-82.268188
-99.956436
-59.539227
-120.086197
-86.927551
-111.283821
-169.524002
-111.423653
-58.931484
-72.135902
-61.338348
-79.340523
-75.331360
-64.615387
-98.502670
-161.265503
-56.091610
-109.390968
-92.726753
-57.765583
-50.844475
-124.793365
-60.303192
-59.412289
-86.516808
-69.273521
-65.809471
-122.253494
-59.834606
-149.669586
-145.967545
-79.617912
-83.677010
-89.309242
-152.830536
-59.350613
-97.443741
75.912552
91.574677
44.982548
68.743538
82.469589
57.160122
51.581470
40.577686
75.128654
66.212494
38.878624
49.687805
58.322716
67.765335
88.784286
68.244118
57.944653
-160.455444
-49.280418
-77.310219
-42.421936
-57.621643
-142.057358
-159.555099
42.909546
-51.499653
-150.456696
-87.400772
-105.850784
-61.790791
-134.271225
-90.065033
-52.855495
-38.806530
-83.685425
-55.980049
-109.215660
-152.319397
-70.398384
-83.910812
-64.375130
-107.772041
-55.722988
-58.112389
-70.346512
-149.877716
-162.751785
-87.864265
-115.173378
-67.399979
-68.334305
-50.520206
54.753441
50.653019
61.987671
59.409168
80.181519
-54.290512
-156.164993
-132.712463
-61.865459
-83.592155
-45.136406
-57.958599
-67.725586
-75.682137
-57.697651
-158.416611
-136.966248
-50.037319
-80.419418
-70.660599
-139.766953
-77.057442
-126.072632
174.635376
-68.562744
-78.925560
-137.559952
-165.301422
-73.353706
-66.539619
-53.375725
-91.578552
-79.600098
68.249649
47.709709
43.022804
68.567459
57.568581
64.680153
73.982391
64.668121
-60.126698
-136.368927
-49.844044
-38.239552
-99.621628
-101.984787
-88.912552
-71.032677
-83.370552
-62.346375
-68.677094
-122.762520
-50.636326
-134.156021
-141.686768
-105.242500
-118.753349
-108.251236
-101.643181
-80.028145
-84.812294
-76.782280
-78.405403
-127.983780
-95.501831
-84.415337
-71.108147
-70.322830
-96.651382
-93.437096
-73.603462
-58.209934
-85.546738
-45.583878
-129.524155
-136.082397
-71.412018
-60.827702
-34.705250
-47.725765
-68.627655
-58.554996
-73.362595
-80.809937
-60.056889
-55.961864
-62.310181
-68.552628
-63.625237
-95.908150
-119.279411
-72.559143
-99.944817
-59.601513
-60.362354
-70.788353
-87.241356
-71.298073
-54.590885
-157.282959
-65.533104
-114.601974
-65.583939
-143.077911
-135.219849
-61.360851
-160.684586
-48.816330
-152.155197
-90.860489
-114.367813
-119.390282
-76.442390
-96.370636
-163.131439
-125.255310
-97.628571
-109.613777
-104.988411
-126.452843
-101.940414
-97.147064
-46.674732
-79.593620
-71.806992
-153.186295
-84.512108
-113.432701
-63.540871
-66.845947
-134.709854
-83.508614
-152.524261
-87.175674
-79.460358
-50.749241
-150.159576
-66.014755
-64.974495
-64.353073
-69.137398
-73.066246
-56.167168
-120.068558
-62.206738
-67.099731
-53.295200
-84.834694
-90.544884
-65.299477
-61.716084
-61.008598
-107.046753
-106.407509
-95.929550
-87.204842
-108.684212
-79.528168
-117.662720
-103.727211
-97.965042
-49.940514
-50.858086
-151.976257
-62.885700
-127.868172
-64.135315
-117.469521
-66.408424
-71.833359
-154.744354
-68.211189
-73.544174
-61.471508
-142.082825
-72.862160
-47.642380
-78.872169
-93.564949
-100.726898
-131.143723
-54.633816
-59.376148
-63.442032
-75.160767
-63.721127
-75.379654
-73.119537
-82.642250
-106.295837
-103.040955
-101.247711
-76.114365
-60.322628
-74.293144
-127.470856
-53.260391
-167.301575
-54.540932
-138.484818
-61.861382
-62.667500
-90.385651
-160.617920
-62.202255
-32.888161
-63.016327
-122.335617
-140.777557
-106.433601
-58.192047
-60.227402
-90.988091
-125.286491
-70.464989
-90.581955
-54.885559
-62.540714
-22.979694
-52.576759
-64.660439
-48.939144
-93.510300
-109.181183
-59.450928
-56.134552
-166.940964
-56.112400
-82.039040
-176.002609
-65.170120
-64.524841
-104.699982
-73.911804
-79.312996
-64.343918
-75.112091
-106.715370
-58.559395
-78.735825
-147.050735
-67.088112
-55.935333
-74.219627
-93.437828
-82.884918
-99.352219
-85.534271
-61.987488
-135.649170
-104.931999
-63.504486
-102.685356
-68.991959
-57.090881
-77.557480
-73.444405
-30.062881
-44.851894
-155.682755
-135.452164
-30.759964
-24.639090
-161.969971
-66.029945
-147.651779
-54.085228
-79.605644
-87.496849
-104.546181
-81.145203
-69.553162
-145.218658
-153.567581
-128.166504
-59.327709
-89.778687
-134.755478
-54.160595
-102.245605
-131.679672
-60.695839
-128.846603
-153.336243
-48.697384
-95.170769
-118.696083
-74.183250
-152.579422
-52.695400
-148.015717
-110.931183
-165.423660
-62.183350
-48.958122
-55.166779
-79.945854
-55.039471
-132.547058
-53.760242
-74.004593
-101.646011
-117.388107
-93.757217
-104.423370
-71.705833
-65.745644
-74.832817
-64.173256
-99.842232
-64.319328
-65.023186
-123.136978
-31.822584
-89.655403
-134.932541
-27.352709
-73.105049
-62.059963
-109.624901
-109.177391
-65.494644
-87.118591
-59.736694
-132.287964
-76.519005
-59.398785
-112.591141
-57.674210
-70.278450
-45.884289
-125.972366
-44.765652
-157.689911
-145.784576
-72.364304
-108.350845
-61.995697
-75.874680
-90.515175
-57.238373
-89.150833
-64.022324
-55.910118
-57.611412
-51.094669
-120.831505
-105.925407
-59.608131
-88.209610
-152.345840
-72.180664
-146.923340
-92.039742
-124.064957
-111.558533
-105.439896
-60.152271
-128.055283
-65.233635
-55.159191
-56.892567
-68.171333
-111.695923
-63.266140
-120.728325
-88.787407
-77.913483
-65.994530
-48.568256
-91.627205
-110.161240
-121.141769
-95.730804
-57.024494
-122.037186
-48.316956
-56.272636
-156.877762
-49.020458
-85.642082
-122.434303
-135.175751
-95.400238
-113.452019
-113.550842
-130.917999
-114.187180
-66.096970
-68.354057
-73.527420
-61.000565
-88.582268
-124.608215
-142.147430
-85.994354
-126.151031
-65.218536
-75.536285
-105.522980
-94.640778
-146.647919
-56.202381
-60.428825
-81.936089
-68.937378
-86.104271
-58.721401
-95.947601
-61.411976
-57.279140
-42.477386
-41.649426
-85.580711
-63.059200
-58.187233
-55.527206
-142.075256
-35.563648
-144.665634
-80.571213
-148.107040
-80.280128
-80.712006
-61.590004
-69.739365
-58.011196
-55.161266
-70.310333
-115.447563
-60.575230
-58.936646
-99.267929
-60.879063
-159.679840
-63.375702
-72.725334
-85.724007
-74.301041
-117.076241
-60.414234
-89.185768
-63.337814
-67.161438
-146.401611
-97.292580
-156.279251
-54.278168
-76.627625
-63.619492
-82.687546
-62.249847
-141.870239
-123.304962
-125.862770
-79.974358
-150.797913
-99.962784
-81.374329
-58.853970
-85.393707
-103.783218
-46.691444
-116.733803
-87.528114
-117.837639
-88.990356
-125.471321
-86.345985
-90.320358
70.315247
75.948921
-75.621475
-120.922592
-68.142853
-111.765282
-99.831032
-124.169334
-40.586830
-134.832855
-55.385456
-49.886280
-108.418991
-110.486488
-65.181084
-61.687950
-115.960243
-56.562080
-67.189423
-84.446045
-59.459648
-55.166451
-145.346161
-146.321518
-67.283440
-72.354370
-168.153732
-52.623123
-71.600540
-103.973328
-84.014969
-70.168610
-79.168297
-70.540588
-56.882748
-28.995552
-93.910660
-42.957703
-82.181999
-94.616219
-124.668129
-58.368465
-78.224442
-68.212738
-63.575726
-76.646904
-74.609581
-71.364746
-89.702751
-35.977127
-137.767639
-53.009933
-154.234634
-144.058380
-71.075897
-62.630238
-149.023895
-88.022339
-52.464729
-52.420704
-98.271477
-78.429184
-58.031094
-48.508736
-84.370323
-94.026131
-141.872879
-111.979866
-117.909851
-56.435837
-86.363213
-111.579903
-142.754913
-114.517929
-159.662964
-89.719902
-71.469139
-100.486755
170.796356
-109.375481
-101.048431
-164.027863
-164.930222
-73.236687
-56.724895
-47.458160
-143.115829
-27.531898
-61.626369
-48.693375
-71.260895
-54.493649
-88.440636
-104.802864
-101.517578
-162.929916
-72.891243
-71.420189
-31.217152
-56.615223
-60.841473
-57.891827
-144.447815
-70.000168
-159.717529
-159.211151
-153.249039
-99.863914
-69.212997
-69.353226
-50.087097
-65.322540
-106.454559
-67.445763
-69.671753
-59.661461
-61.974113
-72.515251
-64.993141
-74.600937
-68.418121
-79.425621
-66.249268
-81.408508
-103.812202
-77.464188
-52.652847
-121.847641
-64.252182
-60.407597
-116.665024
-91.980766
-39.783882
-53.518581
-126.468544
-57.239704
-52.737823
-89.813538
-154.162720
-44.301823
-62.841534
-76.068878
-146.758148
-71.218575
-50.807720
-56.875957
-77.320572
-64.257271
-67.584045
-66.724976
-76.059715
-55.038925
-61.035809
-71.895950
-66.222984
-76.641792
-71.518776
-49.385231
-80.069923
-65.019096
-139.681549
-61.918522
-132.773315
-144.721695
-63.909237
-66.907623
-144.944748
-55.863415
-137.874680
-155.244263
-63.960526
-55.025597
-63.080959
-150.082932
-33.417694
-103.563576
-82.716103
-92.638458
-70.384567
-61.409607
-41.164089
-61.179264
-85.283699
-60.065357
-138.633270
-146.062973
-105.476830
-107.874916
-92.729881
-51.821110
-52.326221
-68.077354
-53.361095
-89.907341
-111.378586
-127.757469
-107.077713
-103.417953
-85.358070
-47.023926
-67.239738
-63.121742
-112.920654
-145.828110
-59.988045
-123.207207
-136.314331
-52.149258
-51.649937
-81.376457
-56.722824
-61.863327
-81.960510
-54.979141
-95.214828
-57.220215
-74.596344
-69.123322
-83.866531
-68.691177
-117.970436
-59.844906
-59.363739
-66.342903
-73.677414
-93.422760
-162.176147
-48.825615
-87.473030
-78.365166
-65.342545
-78.649551
-67.661430
-64.380402
-125.300537
-58.605473
-51.199875
-151.751938
-56.557049
-147.424057
-145.289993
-58.078781
-144.132660
-78.893646
-91.416916
-58.776119
-143.771011
-49.398026
170.272522
-78.523842
-59.668514
-69.098152
-55.688751
-70.690590
-59.844852
-64.887062
-76.659309
-118.820427
-123.252426
-68.724319
-123.485085
-152.229141
-54.877876
-73.099846
-167.214600
-59.412395
-151.016052
-67.472565
-67.656830
-164.995514
-74.256065
-57.144222
-70.365059
-74.546890
-60.237701
-148.801514
-26.213110
-105.412216
-67.126015
-51.079926
-70.868568
-125.930756
-42.136181
-99.730797
-84.942177
-54.129505
-107.784996
-102.009872
-92.937790
-77.060989
-103.254761
-93.823051
-56.569412
-102.298706
-64.877357
-80.743477
-83.799644
-55.095406
-58.033752
-153.667755
-70.334930
-47.569595
-75.759964
-122.581276
-44.212570
-120.253235
-113.613747
-63.145546
74.587967
31.174700
-52.508892
-56.903076
-55.203972
-60.594280
-56.242134
-71.640213
-52.045422
-155.418930
-97.358559
172.646927
-90.207306
-101.226715
-135.129105
-73.193291
-69.307571
-124.299927
-105.109055
-57.187149
-51.671936
-80.405571
-64.630356
-51.647034
-62.426552
-160.410049
-64.090004
-72.325775
-35.342468
-74.423828
-68.356438
-62.894440
-13.870500
-70.460403
-69.100525
-71.606781
-77.990417
-150.106842
-113.437233
-155.583755
-95.774841
-90.018921
-120.389412
-59.758659
-66.634499
-85.320580
-79.903076
-71.986214
-86.037971
-48.440395
-91.861977
-66.718742
-59.863888
-40.374313
-81.730148
-75.911308
-85.941071
-27.148190
-78.773392
-92.637962
-127.922798
-157.291565
-57.681622
-58.906971
-63.553055
-71.730614
-136.588364
-62.999775
-71.619850
-112.884232
-43.973480
-61.178535
-90.053673
-131.365234
-61.372375
-163.170120
-56.385761
-109.483765
-57.328583
-127.492439
-146.045883
-48.451839
-65.099693
-137.956802
-107.680733
-73.578087
-62.168858
-63.059792
-83.417999
-93.375931
-123.113182
-58.761742
-69.026413
-157.991043
-98.208733
-63.962383
-77.606461
-88.133781
-90.304031
-90.717339
-55.842007
-89.088997
-144.499405
-145.725204
-53.877544
-68.680473
-55.069885
-125.571655
-120.380196
-123.447067
-137.088547
-68.953285
-105.623505
-104.804977
-131.155502
167.359116
-93.234215
-54.593121
-91.354645
-149.195999
-85.588928
-84.793015
-125.004601
-152.677780
-97.079750
-156.967606
-114.765709
-88.840691
-97.517349
-114.689140
-103.226280
-59.260899
-144.270523
-82.002495
-49.640835
-71.455238
-70.753799
-123.088348
-151.088028
-94.552818
-108.606621
-62.688976
-134.119843
-89.527885
-168.486023
-59.167171
-59.164639
-64.211685
-122.117165
-74.798843
-117.927933
-67.929230
-60.350986
-76.221939
-62.588310
-66.864822
-47.346153
-95.044479
-61.505077
-59.069454
-39.913441
-74.591614
-65.863541
-58.186787
-80.627892
-72.217690
-34.330963
-84.015732
-57.159309
-65.295616
-50.223911
-40.380745
-58.834576
-60.152905
-146.620575
-78.173454
-94.862701
-43.264030
-62.448841
-75.411148
-80.591866
-71.345352
-43.445599
-40.134377
-58.891430
-65.383209
-151.772018
-65.605423
-124.468117
-73.948456
-63.106846
-68.828957
-83.344391
-64.730789
-20.207043
-61.596542
-58.864822
-62.684875
-112.577782
73.821510
43.576504
59.059261
36.528282
34.685383
37.643631
43.986526
56.322464
73.645821
57.843338
54.389591
73.389336
69.725227
95.595779
34.467587
46.425648
