# Supplementary material for: Comment on 'Valid molecular dynamics simulations of human hemoglobin require a surprisingly large box size'
Source: eLife. 2019 Jun 20;8:e44718. doi: 10.7554/eLife.44718 (PMC6586461; doi:10.7554/eLife.44718)
Supplement: Figure 3—source data 1. — The zip archive contains a README file describing which source files correspond to the different panels. [file elife-44718-fig3-data1.zip › figure3/panel_B/box1/phi8.dat]

-156.607101
-141.398605
-139.981827
-145.222870
-126.518494
-67.939133
-59.637280
-135.548050
-68.309097
-76.171471
-127.970879
-100.378448
-74.905113
-158.027100
-61.814903
-62.479713
-102.541267
-89.863617
-61.277531
-61.837551
-105.914795
-75.579620
-113.903542
-74.452194
-108.242271
-133.417297
-120.637459
-72.806496
-38.565136
-103.176712
-108.000847
-117.596046
-99.611916
-141.289124
-61.473183
-72.496788
-62.904297
-85.784821
-132.912308
-80.583092
-51.111397
-156.807098
-62.549934
-45.069138
-73.147987
-53.275921
-72.446198
-63.369392
-60.818233
-82.080589
-71.759483
-152.067398
-60.525799
-60.343578
84.639908
85.605766
73.756691
36.696186
65.825096
-47.144951
-145.304733
-73.264725
-65.562164
-65.545830
-64.441635
-20.000099
-130.164185
-65.525497
-69.770538
-53.226875
-81.516998
-87.020409
-49.582058
-70.674431
-84.878220
-70.860672
-96.755615
-135.901627
-63.971119
-114.812332
-67.119362
-33.680401
-93.924484
-58.321793
-23.598595
-65.074501
-76.163582
-117.136505
-121.261536
-63.170025
-78.198868
-105.405357
-74.251442
-61.014458
-140.335587
-80.732635
-50.497032
-48.662415
-65.388214
-152.667786
-60.212555
-65.267227
-84.847870
-116.597809
-65.111893
-85.071159
-45.448860
-70.414024
-62.212952
-112.925591
-97.928268
-159.895294
-72.085121
-51.626789
-58.301876
-71.951500
-60.756702
-132.512711
-79.720535
-124.167221
-142.992920
-54.740311
-50.809135
-56.722290
-59.041668
-144.344238
-63.550686
-127.411011
-78.681900
-77.171341
-55.660583
-111.795631
-92.104462
-58.798500
-100.930923
-157.927307
-68.629814
-54.470825
-80.548409
-42.686596
-38.986080
-62.495243
-11.113384
73.267387
42.234913
-63.769978
-63.581360
-117.060326
-57.277908
-58.957512
-84.873085
-50.585369
-89.061966
-52.029491
-43.892834
-113.284477
-151.468384
-64.968918
-35.044628
-158.857559
-47.274399
-61.534782
-48.159565
-114.895332
-69.625839
-87.897530
-55.476284
-65.425323
-72.684998
-63.738079
-60.138016
-146.164230
-89.146996
-110.190613
-109.183708
-63.981037
-85.321411
-133.063660
-93.595993
-74.771515
-101.586815
-73.769669
-29.646505
-63.540207
-61.804016
-55.603386
-86.307053
-73.114540
-59.137333
-40.428196
-67.535164
-103.651611
-59.209480
-55.549534
-114.491005
-73.320175
-82.129395
-100.100136
-70.471733
-133.042709
-79.905022
-69.259102
-104.031097
-76.464233
-73.082962
-138.668655
-106.292076
-98.560555
-83.500786
-69.263016
-138.919418
-113.220543
-110.427902
-168.076874
-44.003036
-76.579681
-61.550430
-85.844521
-62.279552
-74.436714
-85.685150
-145.756714
-44.916199
-85.942383
-48.432396
-166.552078
-104.341492
-65.279419
-76.609055
-83.235054
-64.798012
-51.774940
-58.681732
-83.376495
-42.257092
-77.053207
-60.599346
-67.369957
-115.938698
-77.405205
-38.937675
-56.759403
-79.209007
-132.897034
-57.528336
-154.223587
-60.863075
-95.278336
-83.340477
-69.698959
-49.740486
-61.786503
-56.292557
-58.776409
-55.344891
-98.233727
-98.132263
-79.316116
-55.108521
-72.986137
-62.674858
-131.692673
-54.862522
-62.683380
-112.399544
-55.541191
-73.865913
-64.762184
-65.977463
-141.656265
-42.326897
-102.610725
-61.932343
-65.404549
-147.537064
-57.902489
-128.264526
-68.602882
-126.202354
-112.574448
-50.361843
-32.410385
-71.772591
-72.102959
-159.697174
-73.672722
-60.118271
-159.510941
-77.540253
-63.272602
-123.018585
-63.823948
-59.751057
-77.131012
-69.857468
-59.615875
-77.926605
-137.723221
-52.794289
-62.483768
-64.900902
-128.398895
-59.997902
-56.483524
-56.181328
-144.898499
-51.880394
-135.678360
-72.559189
-110.742050
-78.273590
-66.222656
-55.916317
-83.547707
-101.626801
-91.535538
-64.586166
-116.062340
-80.036835
-99.534828
-82.169289
-76.772751
-148.531860
-66.887505
-104.174995
-62.668301
-65.669647
-69.993088
-127.878487
-100.543373
-64.718132
-68.522301
-151.123184
-104.914459
-59.379230
-144.870850
-49.644634
-82.751450
-68.335503
-41.389263
-39.328110
-47.651081
-97.076981
-111.031975
-36.953300
51.290440
71.083450
40.520069
37.722576
72.903954
-77.666405
-68.129494
-138.993225
-53.517139
-56.113941
-63.089981
-82.954910
-90.824112
-69.920372
-155.939911
-66.724960
-137.250717
-108.650909
-90.734886
-105.934654
-101.943542
-53.698582
-66.576416
-117.821976
-56.962196
-69.040924
-96.726952
-159.557739
-63.145260
-58.378128
-111.497757
-100.280693
-40.140900
-82.460297
-92.178078
-103.636299
-75.888657
-45.814835
-101.300476
-67.580223
-100.046509
-99.075668
-93.836769
-80.911072
-107.418053
-152.876236
-103.044502
-63.364399
-95.959373
-112.943718
-61.018398
-126.114899
-129.134781
-66.056198
-77.260063
-62.561264
-150.505493
-72.993591
-26.670681
-62.377968
-63.730988
-78.144196
-64.495415
-65.384140
-66.412743
-74.266617
-156.230453
-91.588379
-66.124313
-63.184807
-154.115005
-59.850193
-38.807625
-102.190048
-39.118324
-61.542793
-126.872536
-143.073303
-72.337173
-89.637939
-122.354271
-58.583492
-61.474102
-59.771111
-48.073906
-74.075691
-86.932518
-122.210587
-40.204006
-54.922100
-28.887880
-53.540436
-129.957031
-62.455452
-107.994507
-78.494247
-140.143723
-82.209908
-49.516876
-89.924652
-58.621563
-135.012070
-63.910439
-105.705009
-105.989418
-55.852676
-63.285130
-94.266846
-65.475235
-161.926666
-55.340420
-56.943638
-132.411041
-77.507843
-61.476936
-73.717064
-45.850307
-32.147064
-67.178314
-57.543358
-77.368706
-72.137154
-51.626587
-55.462021
-156.658630
-69.648354
-152.669312
-158.357864
-63.399712
-48.497501
-62.803127
-60.575306
-71.200302
-117.764969
-145.683014
-64.202072
-117.602585
-94.106529
-84.632530
-109.008675
-84.145668
-63.812309
-68.231567
-123.322212
-47.201195
-73.282982
-147.074295
-79.686539
-68.780327
-76.244148
-65.966637
-132.427612
-88.929382
-81.145782
-108.601723
-45.525093
-74.610794
-126.208145
-54.437096
-47.184761
-70.342743
-78.957123
-55.328785
-105.448128
-106.123688
-82.980499
-115.224083
-61.267830
-54.411545
-113.483681
-111.239418
-167.098007
-143.364136
-97.755096
-63.132896
-73.952324
-63.454502
-96.202362
-71.531250
-60.010292
-44.695019
-61.183384
-140.228943
-68.927765
-95.842255
-138.870422
-48.152367
-68.522423
-54.510895
-153.073257
-94.819771
-60.928085
-72.258026
-56.929977
-120.306534
-58.512268
-89.871132
-108.191177
-60.874317
-82.674797
-70.138130
-97.042465
-156.222366
-163.627289
-65.055420
-146.619537
-67.576691
-63.955601
-54.149479
-45.500553
-54.641224
-126.628815
-61.485550
-95.758179
-59.238522
-27.990763
-65.799454
-73.475128
-48.266212
-57.088215
-138.994934
-64.449730
-76.370865
-62.443855
-58.447388
-102.427216
-72.862885
-93.623901
-49.931725
-146.452347
-147.706009
-51.236530
-89.403610
-60.720432
-54.703491
-97.789581
-59.122013
-139.627151
-169.618774
-165.674377
-150.320053
-87.999359
-64.638008
-104.256386
-85.536079
-80.828430
-104.547134
-114.579231
-70.990051
-153.161850
-67.875465
-74.504982
-67.573235
-81.676048
-51.392773
-126.325531
-110.702621
-164.589462
-59.001205
-63.819561
-57.366707
71.457520
14.508536
-66.057854
-66.807365
-52.567818
-84.608650
-65.934311
-95.559021
-52.041740
-146.978348
-145.659698
-64.956512
-162.596802
-66.291779
-77.436401
-76.319633
-39.634556
-115.165367
-57.786545
-79.638443
-95.243332
-144.353622
-84.746925
-96.913094
-93.058350
-112.496651
-87.967812
-108.089478
-79.641060
-114.990288
-68.913254
-164.067917
-113.290733
-99.580353
-94.235405
-62.707943
-125.630966
-55.764477
-55.343002
-31.596426
-63.019024
-52.282730
-125.828911
-67.984581
-90.454689
-77.676285
-105.711960
-87.951973
-95.264023
-80.301743
-92.335770
-60.895874
-84.956940
-50.759178
-52.824741
-110.065826
-50.416698
-102.379120
-61.471836
-69.458237
-136.556290
-62.589226
-59.200512
-68.102760
-57.101704
-61.095432
-56.988811
-94.742912
-57.180481
-115.013931
-79.714928
-84.282730
-68.317589
-68.864655
-104.765587
-66.222023
-138.809784
-120.634850
-79.741302
-82.392410
-59.190731
-61.607407
-153.978165
-113.910072
-124.811623
-123.372200
-73.277611
-158.110992
-109.233948
-55.809010
-113.699883
-138.931015
-59.236423
-103.493988
-108.462654
-114.421410
-62.656956
-101.844299
-101.672173
-68.880394
-166.784439
-79.049736
-95.457855
-64.985794
-113.729401
-101.585030
-94.252663
-156.921082
-73.301552
-111.599174
-90.916077
-63.818237
-79.559982
-80.149422
-70.966118
-161.813599
-100.259911
-120.299477
-54.557152
-153.805389
-131.519485
-100.447495
-96.437798
-76.000778
-47.733658
-72.872719
-121.181152
-71.274361
156.433929
-156.603134
-126.199402
-104.595276
-100.805595
-56.912643
-119.061935
-60.475952
-129.781219
-73.930481
-61.809097
-69.927185
-99.902306
-108.599930
-150.358841
-91.945801
-78.378571
-139.869156
-59.807163
-89.041901
-68.832184
-58.263885
-148.215744
-38.470016
-145.570160
-57.022743
-121.418205
-61.359665
-69.396271
-66.613640
-82.640450
-108.218781
-65.114227
-97.667572
-56.664509
-106.965347
-149.645660
-147.122528
-85.371300
-103.595573
-92.749496
-72.103073
-45.929874
-102.957893
-31.409992
-152.532730
-123.546478
-98.360115
-42.190784
-54.719715
-92.629501
-68.935738
-96.313179
-86.004791
-64.253593
-70.695122
-78.041603
-67.051666
-156.311417
-129.884872
-131.065674
-92.331161
-90.697144
-90.349373
-147.371323
-61.744026
-105.005424
-93.356026
-78.268974
-98.346954
-79.559654
-78.344597
-60.546303
-58.069138
-65.418350
-101.128304
-119.773293
-164.973328
-49.224136
-58.900528
-56.489002
-74.372169
-56.397636
-148.306290
-57.871151
-130.687180
-65.433220
-76.920845
-60.171810
-89.824646
-93.089745
-79.545502
-102.031792
-56.873676
-147.809418
-129.342026
-63.246525
-89.276962
-67.728119
-72.250679
-66.978836
-65.194336
-68.753471
-120.789597
-103.278145
-87.840622
-93.778259
-95.017593
-118.018600
-87.697800
-88.644112
-94.248657
-102.674103
-88.827530
-76.444870
-86.331108
-64.653694
-60.513840
-66.434723
-48.640839
-61.200111
-97.250366
-50.215263
-59.897137
-60.067345
-63.635952
-101.830223
-81.204681
-87.616463
-74.969254
-95.243996
-127.209503
-150.075714
-81.041054
-55.392857
-143.202454
-146.899811
-110.235779
-100.696289
-62.396137
-101.894516
-61.561241
-57.139431
-155.351471
-47.685619
-127.767578
-53.210033
-74.265305
-58.112564
-139.489319
-78.733299
-50.033127
-45.074192
-69.310760
-36.176586
-75.566902
-62.689175
-142.096634
-104.366966
-64.776199
-101.240990
-85.941223
-77.002235
-55.451897
-59.977440
-70.709938
56.701443
53.108543
58.009369
70.175468
58.316280
43.313293
-74.170403
-96.986824
-3.208637
-88.097618
-69.743683
-165.713135
-58.991993
-56.285831
-106.428406
-99.740288
-92.061455
-78.108978
-64.251549
-94.486198
-119.203720
-63.997093
-148.296036
-66.566063
-62.003246
-146.970261
-104.479706
-97.581444
-94.381912
-53.101410
-85.226471
-119.672188
-48.196686
177.712173
-113.660797
-61.966949
-145.915543
-141.278976
-115.566231
-115.526825
-92.749893
-78.006035
-106.861893
-93.703171
-113.180351
-96.958488
-100.358353
-118.624481
-146.569107
-159.072922
-74.568985
-61.016537
-64.778900
-71.536690
-90.774979
-64.830635
-53.025703
-145.602966
-155.736526
-43.639412
-102.389114
-74.877136
-70.871590
-167.226624
-122.776550
-67.452812
-66.173264
-60.497986
-58.845722
-65.440445
-65.365593
-84.812561
-59.419273
-109.449394
-64.683868
-76.213791
-60.841831
-95.392250
-57.513992
-95.619522
-92.441917
-106.167534
-69.259911
-65.822395
-135.232986
-154.973114
-145.773483
-51.973209
-59.308517
-55.736862
-45.363346
-72.944763
-72.721703
-66.257713
-133.680450
-99.209061
-83.055275
-95.856483
-64.286469
-56.959454
-63.397251
-163.568527
-57.837158
-38.899666
-67.359894
-68.943077
-15.521597
-154.580643
-59.360291
-92.305542
-56.867947
-61.744961
-80.050537
-57.971077
-42.336655
-75.128723
-64.428635
148.369247
-137.926041
-48.286236
-127.084923
-70.981827
-74.612801
-51.112251
-64.708801
-152.031158
-52.733673
-144.379395
-91.323425
-142.901367
-59.393845
-164.690338
-60.729778
-145.902039
-62.955925
-83.136116
-61.328827
-155.517090
-126.361633
-78.427727
-62.332397
-64.719460
-69.263733
-91.703453
-91.383453
-130.079559
-72.685791
-66.992950
-56.684635
-64.383881
-65.302635
-78.460541
-125.823364
-149.342941
-62.340473
-66.356071
-171.595749
-48.423573
-96.381203
-153.001709
-79.115433
-76.498421
-35.528389
-66.351997
-68.559685
-70.272377
-82.325089
-61.840782
-61.712032
-70.766754
-65.680527
-78.100281
-63.762936
-59.142036
-164.513840
-59.088593
-128.682571
-120.243713
-96.432159
-65.282089
-100.614815
-92.662956
-96.181183
-113.385727
-76.553009
-85.695282
-68.474258
-129.920135
-110.093239
-58.000179
-143.387878
-39.676281
-67.210892
-92.960625
59.353386
77.167763
71.921181
71.809959
58.623375
50.391468
49.428589
70.191948
63.833244
47.342052
-63.818390
-69.654030
-49.130486
59.339657
53.184650
84.176407
70.171066
70.064896
82.440033
29.591288
59.606560
-142.369049
-93.761307
-77.200386
-141.928833
-71.284515
-92.896339
-66.094818
-61.742100
-46.520596
-113.347488
-48.391403
-71.354431
-89.763222
-111.155159
-74.268280
-69.537697
-110.055298
-63.680355
-126.518471
-101.237991
-84.915543
-111.362076
-59.789131
-58.746372
-67.935966
-63.631813
-96.546486
172.891342
-67.798553
-54.281773
-86.676186
-142.130768
-50.835003
-70.492096
-60.271034
-55.819363
-82.202446
-91.675972
-64.612602
-54.358593
-87.551689
-155.712769
-73.201500
-64.652222
43.643566
-74.084396
-66.852219
-60.482960
-130.136475
-62.449440
-56.395996
-35.611706
-157.480591
-139.236847
-153.114273
-54.989151
-104.394508
-99.702919
-105.579269
-57.183258
-142.076157
-64.349838
-89.222710
-140.333969
-73.055656
-98.275162
-85.056572
-153.873810
-60.758663
-63.406342
-119.487282
-146.490417
-134.828217
-66.101044
-60.631927
-159.797485
-74.767403
-68.194023
-123.219505
-113.311943
-77.161949
-99.629013
-91.516739
-161.963776
-66.815041
-157.875381
-58.510151
-88.030151
-74.527328
-101.945030
-74.976624
-57.196724
-112.546432
-72.408600
-38.261639
-76.879181
-128.641647
-75.797745
-62.206055
-144.688995
-65.703186
-64.868408
-60.172070
-56.676086
-65.377464
-152.592041
-80.604164
-95.677620
-74.452675
-82.650780
-135.259247
-126.434967
-63.530388
-63.040424
-44.704597
-94.280853
-50.828083
-78.458710
-73.272858
155.225861
-113.070007
-31.071232
-69.960213
-142.834824
-64.170372
-79.035149
-158.788086
-97.565056
-39.566170
-139.290588
-75.814194
-59.273125
-124.232292
-68.933548
-91.251991
-76.006310
-60.861530
-78.315414
-63.982899
-76.047066
-82.766289
-83.498802
-79.676582
-41.021259
-66.983788
-58.635380
-55.810642
-70.176865
-126.596428
-158.833969
-123.245987
-55.637459
-83.099304
-108.435585
-67.134171
-164.463989
79.250481
56.391670
66.401741
-108.005814
-58.067039
-71.075226
-74.767616
-113.434380
-150.312973
-58.879833
-65.474236
-102.898254
-79.049461
-143.987228
-162.161591
-73.211647
-76.260063
-176.258057
-65.902084
-161.907639
-64.587410
-54.381737
-73.305847
-78.407578
-158.993652
-66.352310
-82.197304
-71.834816
-71.004623
-118.744293
-67.091675
-143.848373
-78.512489
-59.452366
-63.765358
-64.605537
-49.804577
-55.154144
-118.703232
-91.021477
-95.044647
-89.563705
-93.298401
-57.779285
-54.872288
-120.499969
-96.157509
-115.319557
-74.871849
-95.772018
-115.885788
-82.879768
-88.354523
55.259319
48.216667
49.422665
56.625072
57.909237
64.866035
44.378658
62.019165
42.305630
77.502151
-72.611198
-45.359264
-164.798767
-88.359886
-111.792114
87.069733
63.304703
71.059219
80.323807
-72.782326
-121.184464
-67.446495
-54.678921
-55.348812
-161.673782
-53.553082
-157.160828
-55.405197
-60.818325
-119.578667
-56.330978
-66.885872
-64.774368
-59.883354
-147.266602
-76.559296
-64.279655
-38.716343
-82.526955
-155.424088
-80.610764
-92.668518
-124.736214
-65.202194
-53.682911
-90.619415
-63.553478
-98.601242
-61.197735
-58.972866
-53.342167
-92.788895
-64.889183
-150.253632
-125.406639
-66.687256
-56.670185
-35.120026
-162.508209
-59.313339
-122.814362
-160.049576
-135.451813
-74.289818
-49.480263
-50.932652
-66.199226
-52.107883
-50.994812
-118.023903
-104.467361
-160.862564
-113.305107
-100.253044
-110.907722
-117.087959
-116.695267
-149.624771
-107.151062
-70.092224
-146.259644
-65.850243
63.909378
68.293327
43.733742
54.567966
54.717243
34.223270
97.074417
56.601559
34.565163
69.795990
70.692627
70.090050
-53.733650
-149.409988
-69.540314
-71.950287
-146.340622
-54.813946
-61.048420
-46.558754
-60.853512
-50.634449
-71.339699
-54.551678
-117.102547
-62.968857
-57.671444
-68.507156
-110.795403
-53.752033
-66.402985
-85.106544
-59.296257
-124.743614
70.166039
63.907570
87.003426
-64.705482
-98.399605
-86.176712
-87.543877
-105.195274
-57.880428
-68.819229
-162.588470
-59.759235
-83.199402
-131.295334
-115.942383
-118.137596
-82.400871
-155.769241
-58.151817
-97.569420
-73.652695
-69.798096
-124.388474
-55.641636
-148.645050
-58.445126
-32.757114
-65.293701
-55.520588
-66.479111
-67.773224
-71.540680
-63.905945
-122.395508
-95.526718
-124.536064
-76.144547
-107.604431
-74.429184
-92.073830
-105.195602
-96.701782
-162.995056
-114.423683
-117.390427
-61.499920
-61.379498
-91.763748
-72.035995
-59.020195
-132.606155
-65.802177
-146.824005
-62.545376
-78.356277
-103.226318
-38.039883
-60.849319
-67.155769
-66.578300
-45.414490
-85.555222
-138.420532
-95.552422
-76.259499
-60.514961
-90.402832
-60.926056
-160.534668
-95.068329
-95.105453
-63.452980
-99.065643
-165.810883
-140.239197
-118.646019
-60.905396
-65.105972
-76.872017
-64.872467
-45.414597
-97.055344
-106.543976
-69.377251
-64.738670
-95.352455
-112.553413
-105.605988
-176.743942
-132.715027
-65.618912
-70.179985
-48.701786
-62.699448
-154.005310
-57.089626
-160.333649
-57.561443
-122.036346
-65.497467
40.430161
65.263435
-115.751595
-96.198730
-103.081818
-137.130493
-64.972900
-28.507874
-54.510891
-58.198509
-63.158672
-67.889320
-94.740753
-72.285927
-73.486504
-75.432976
-92.778999
-155.726547
-74.336220
-49.467773
-70.097794
-67.056694
-62.179840
-138.567245
-57.165836
-149.752487
-52.605053
-47.472759
-59.505451
-59.426937
-128.919235
-155.391876
-94.600517
-58.373314
-62.116161
-56.023441
-62.846821
-140.701431
-60.544937
-65.262482
-120.493904
-71.682709
-89.304672
-70.667206
-67.381531
-87.752312
-67.220718
-67.939644
-154.775467
-57.789799
-68.780487
-60.476910
-66.961815
-77.750603
-106.493469
-154.700256
-95.944878
-70.681702
-69.508156
-59.436031
-87.810806
-149.633347
-80.405983
-75.056305
-153.002884
-108.230698
-66.689377
-103.468666
-65.971771
-55.381596
-97.229782
-92.525322
-65.615662
-162.103226
-64.501221
-79.487274
-111.388367
-76.164581
-93.230629
-63.896606
-147.507324
-87.991188
-134.588181
-57.984356
-58.383450
-55.412506
-62.135956
-73.080826
-113.692841
-148.415970
-53.355412
-68.023903
-56.020123
-76.571663
-58.791233
-55.900288
-59.509762
-61.483810
-53.466816
-43.047703
-95.200729
-69.373787
-87.489136
-67.300842
-56.176880
-136.880753
-69.988945
-50.494247
-130.490417
-49.606312
-74.624130
73.310753
49.841248
85.131363
60.710773
-35.887520
-56.464981
-63.575054
-74.487007
-87.762589
-88.547531
67.585472
-63.288742
-136.656982
-48.740425
-79.534569
-39.003525
-38.847893
-152.061234
-51.240936
-144.471741
-111.006294
-92.977425
-146.920486
-63.020226
-136.063263
-101.578926
-65.389503
-62.410297
-70.467628
-64.291397
-120.205437
-42.993778
-50.604610
-70.061836
-53.793121
-166.611237
-84.783401
-60.494148
-128.744308
-58.263649
-73.702942
-57.149330
-69.691620
-67.019653
-29.118816
-53.991150
-61.657288
-79.721420
-163.139740
-75.055878
-126.823822
-67.827774
-30.295162
-78.606522
-81.273979
-161.226532
-66.682396
-133.687683
-151.377304
-91.377045
-62.910725
-79.155205
-154.116547
-74.726662
-52.196110
-147.739975
-113.811005
-114.455475
-99.376869
-134.854843
-69.399162
-153.011139
-117.513153
-80.740997
-90.194160
-93.248680
-99.236000
-67.186226
-78.125397
-147.946075
-63.362827
-92.631973
-53.183094
-75.584076
-91.114090
-136.886688
-56.618195
-99.821136
-64.093170
-64.150131
-64.450851
-64.138664
-144.487518
-64.424133
-109.471558
-66.162552
-89.956688
-124.600868
-46.154980
-56.643799
-54.871986
-105.781662
-59.890209
-78.014275
-64.845238
-110.724556
-58.461514
-80.230057
-102.274475
-122.327286
-57.475773
-60.355782
-94.798607
-64.986244
-26.799667
-74.446747
-153.586411
-71.651619
-76.012756
-93.911705
-61.245327
-74.868210
-60.709820
-52.848038
-60.982399
-86.321259
-58.005310
-60.176666
-90.006180
-108.096504
-66.447113
-53.413574
-88.857727
-64.436005
-64.054359
-70.773842
-60.849182
-97.374901
-145.211884
-61.040646
-61.495277
-55.834690
-142.571198
-139.586136
-65.022003
-66.433746
-83.117813
-91.294731
-87.124580
-73.334290
-102.473595
-130.861145
-68.661842
-97.991119
-64.002502
-131.120117
-84.807541
-75.825600
-67.491219
-145.817490
-131.697235
-58.044624
-67.981392
-41.940216
-134.317520
-149.791992
-150.265961
-160.818481
-86.204201
-60.798859
-100.169655
-75.075356
-43.634750
-59.398872
-78.821968
-157.888214
-96.143951
-86.047043
-46.833504
-81.805893
-151.217102
47.296932
-97.027214
-55.456680
-76.947823
-104.025650
-71.610893
-70.630905
-132.482971
-85.743553
-65.463165
-130.321777
-78.355736
-68.290611
-72.359756
-174.627670
-64.603180
-155.098007
-57.974289
-68.009689
-133.826675
-108.286377
-35.456425
-119.641190
-107.374573
-127.977203
-105.843742
-62.834595
-86.784775
-101.397697
-92.150200
-111.551437
-110.151237
-118.046455
-118.215721
-42.039066
-65.089302
-63.128826
-73.124809
-62.838932
-97.673744
-111.915810
-82.473450
-153.331543
-165.094650
-108.929901
-47.420544
-89.830147
-148.335968
-70.271278
-58.227734
-53.830395
-73.234756
-62.268345
-73.187988
-111.849228
-103.436432
-109.142471
-30.463249
-101.086784
-84.987427
-60.939968
-77.723343
-98.429886
-57.670597
-164.566406
-61.582962
-162.317719
-42.313370
-73.624504
-141.533096
-55.015808
-72.626465
-66.508499
-97.912392
-80.392021
-122.511894
-136.681442
-134.559479
-67.336189
-43.212063
-56.307156
-64.480927
-84.590569
-80.317253
-49.468433
-144.535110
-106.817032
-80.249954
-88.667725
-89.267746
-56.328609
-67.332970
-96.818611
-118.897987
-53.221127
-85.615791
-64.010574
-145.969788
-72.750183
-44.495148
-61.740002
154.815765
-69.162163
-50.806511
-74.908577
-82.941917
-78.232758
-66.108276
-53.190926
-128.461014
-135.156662
-70.116180
-166.343002
-57.251938
-68.212059
-47.257210
-51.816864
-175.919510
-121.409012
-39.323925
-56.581924
-72.974213
-66.704437
-56.097137
-73.243637
-50.397011
-68.531563
-102.079971
-88.547745
-117.361710
-55.110096
-78.197655
-81.176720
-52.806938
-91.757416
-163.048141
-64.207581
-151.614761
-36.651649
-62.571331
-68.857727
-101.434288
-146.866135
-53.492985
-78.050285
-68.080154
-59.348774
-74.319405
-56.957375
-37.482948
-58.055233
-131.962341
-65.328690
-78.241760
-67.737595
-80.211815
-135.168076
-83.256325
-68.878029
78.848511
74.224739
-66.644173
-79.547791
-63.546684
-92.380157
-61.833267
-162.097443
-69.908173
-83.842712
-57.730804
-69.591537
-58.285137
-124.495750
-86.110107
-53.241329
-34.227108
-30.525696
-55.436371
-58.705677
-27.108690
-29.907341
-68.018692
-52.387623
-44.044659
-74.411377
74.089973
93.824257
77.649055
91.172668
-84.023636
-43.554966
-106.135422
-156.519699
-70.991852
-58.693043
-43.393978
-62.747852
-70.104446
-107.654327
-74.442909
-58.229530
-59.426010
-82.339615
-78.543045
-75.576195
-61.197659
-151.404129
-126.329041
-60.905632
-56.257591
-43.107040
-81.164490
79.331757
34.736263
71.603256
49.247395
-107.212860
-62.560307
-60.475121
-90.133034
-157.343979
-58.193974
-57.774715
-149.815033
-57.400867
-28.352797
-80.199242
-54.670990
-151.642319
-60.334782
-121.926590
-121.453377
-57.024040
-121.215416
-66.274673
-104.933784
-54.312347
-78.189705
-72.221771
-100.054390
-68.523094
-93.836143
-92.905266
-62.271896
-63.800255
-104.295746
-62.266666
-79.045998
-63.239414
-63.965195
-59.293484
-119.278473
-62.459099
-54.974274
-142.201004
-53.290123
-43.517269
-66.423187
-143.112762
-158.732895
-74.423035
-71.964417
-88.019791
-68.520500
-81.759079
-163.494232
-80.938713
-146.584625
-75.754318
-62.929520
-146.350983
-101.973663
-94.718239
-114.608261
-106.023003
-76.054825
-42.819927
-158.307358
-154.523026
-61.621170
-69.900414
-150.054581
-68.586922
-57.582535
-35.728668
-118.277313
-113.410912
-73.135139
-65.181671
-90.101257
-116.383743
-114.071098
-67.918533
-96.919579
-109.459908
-80.207565
-36.426750
-82.271751
-84.962227
-87.964264
-62.074947
-58.106976
-58.557190
-104.487274
-48.634869
-161.975082
-138.366547
-115.040855
-74.855011
-94.336258
-63.014999
-25.878960
-97.453972
-125.015182
-148.810303
-88.096146
-52.080776
-46.033775
-61.499271
-54.937012
-120.183075
-147.760666
-136.661316
-74.177696
-102.366638
-84.715424
-116.133949
-107.305664
-90.072083
-57.939262
-104.864937
-53.190914
-56.754452
-66.606888
-77.367485
-80.160461
-62.384396
-118.172661
-93.881996
-57.136448
-134.078201
-78.969154
-120.712166
-71.171852
-105.108398
-110.384987
-58.654068
-31.905657
-78.525452
-51.622589
-126.129807
-145.931061
-130.255493
-130.130417
-146.780670
-50.286327
-94.403656
-70.763657
-72.992577
-127.475349
-66.626106
-58.133438
-153.322128
-59.263641
-146.928726
-115.379166
-129.577057
-112.850266
-87.841805
-60.720329
-159.316910
-66.126266
-48.079159
-77.530373
-66.491768
-114.509300
-52.536484
-53.318756
-112.010300
-112.408981
-66.319374
-66.442589
-87.026855
-39.974644
-146.895935
-78.826050
-60.359238
-90.268112
-108.837677
-71.091484
-150.776581
-63.128075
-58.472939
-46.194355
-68.607849
-76.198067
-106.122635
-75.990524
-105.982872
-155.937103
-68.393059
-87.329475
-105.536324
-58.368649
-96.652847
-98.467033
-76.023651
-93.186562
-56.522720
-69.262527
-63.481812
-93.945633
-29.202780
-71.848282
-61.208881
-38.304237
-99.036110
-54.738224
-98.315125
-59.626900
-51.534527
-59.757355
-164.992676
-58.470642
-55.844143
-127.272629
-62.146172
-91.541756
-172.360260
45.204609
-82.096298
-67.290886
-64.385017
-145.724945
-63.028526
-83.357712
-69.524361
-72.196854
-64.666504
-76.376358
-40.939716
-61.167484
-58.478374
-71.556770
-125.398727
-91.024818
-65.012726
-51.527752
-67.033371
-63.043968
-143.529785
-40.337284
-148.659607
-128.156052
-59.802795
-63.919468
160.484497
-158.288010
-66.480431
-134.783524
56.842251
66.448860
60.902596
51.087719
81.649956
44.550350
60.552677
-84.337242
-66.544876
-74.051353
-73.144150
-108.413338
-106.404770
-105.682945
-144.804932
-57.940971
-57.977901
-154.599274
-160.137299
-76.822586
-101.133049
-67.240677
-89.944710
-95.464500
-106.384438
-151.203827
-55.455181
-91.760559
-90.135231
-68.453583
-64.545509
-56.572403
-63.040901
-63.731548
-78.509621
-75.251480
-128.230942
-61.844913
-136.066086
-55.431511
-65.357140
-53.580196
-79.178047
-149.216766
-147.937164
-62.220936
-71.968178
-162.994629
-48.445759
-54.278835
-79.039719
-115.237663
-89.840599
-114.391266
-121.487106
-74.186203
-58.889553
-81.928726
-153.978333
-62.993412
-57.986904
-57.872051
-84.209503
-68.958199
-63.110126
-38.755196
-133.230850
-55.080662
-72.547272
-65.624878
-67.104485
-77.000320
-119.713631
-68.776718
-94.089340
-68.995155
-146.700821
-85.722740
-113.198181
-38.900005
-74.988251
-43.175182
-61.860748
-71.877541
-152.829529
-96.010773
-81.923332
-64.241966
-147.636230
-60.180943
-94.869148
-149.204819
-55.968182
-82.031693
-83.952316
-67.123268
-27.481550
-51.491173
-146.211945
-48.996502
-61.701752
-60.058784
-55.061855
-11.835062
-50.437378
-85.915337
-72.697624
-110.290176
-87.655563
-176.355667
-59.071487
-70.503258
-125.866531
-141.653656
-81.339310
-77.531342
-58.380035
-64.637726
-108.546463
-89.389183
-58.366852
-84.862129
-93.946732
-61.104603
-60.006207
-70.666496
-78.373924
-64.293144
-103.862312
-57.779285
-121.677681
-88.281288
-86.160805
-65.417130
-64.296028
-54.374146
-98.142883
-49.983269
-88.813057
-64.212273
-57.930027
-86.575592
-57.147621
-82.970215
-90.889862
-54.280621
-130.833344
-55.961071
-152.556412
-45.315571
-86.025757
-89.906677
-39.172234
-67.002556
-126.207733
-60.618431
-39.362892
-58.852406
-120.065636
-71.121017
-122.877518
-128.047729
-50.827393
-67.885857
-49.499149
-62.029228
-52.328972
-137.918961
-96.244316
-50.552036
-65.963348
-110.271622
-93.948975
-81.389732
-88.580223
-90.998062
-176.766861
-67.910599
-90.846664
-101.530052
-118.878204
-106.411613
-55.175205
-63.054020
-133.991364
-125.428497
-77.004562
-84.114632
-134.779099
-52.585835
-86.813431
-107.921120
-73.931831
-32.427799
-149.384552
-48.561893
-74.383232
-90.445000
-77.594421
-68.825279
-63.405754
-85.480957
-48.020161
-57.697445
-66.960915
-102.720879
-99.049110
-66.826103
-78.401070
-76.158829
-71.846901
-164.836929
-70.402565
-81.430344
-60.357853
-59.291512
-77.555527
-101.249146
-68.405533
-60.850193
-73.400757
-141.703796
-27.204075
-134.091019
-55.793686
-26.173521
-76.373283
-65.405373
-100.749741
-57.415146
-149.687775
-51.840836
-64.187660
-61.752365
-57.112881
-142.176529
-62.557961
-163.336182
-51.986004
-160.249130
-123.508133
-129.931915
-141.989883
-91.350479
-92.848534
-61.014412
-97.098740
-150.822128
-101.007362
-103.735779
-123.449532
-104.266579
-83.258728
-69.017685
-136.698029
-152.041061
-148.725174
-70.177307
-126.379349
-74.134628
-61.047447
-82.926781
-108.718040
-90.505714
-63.822849
-48.415817
-77.049438
-143.900894
-110.473396
-61.975269
-122.762688
-86.895416
-134.529877
-65.987465
-63.479958
-148.101227
-125.591820
-93.154549
-55.831886
-102.454468
-59.874664
-98.424911
-68.618568
-151.003662
-68.336235
-64.319466
-137.712296
-135.746094
-65.763664
-100.691429
-81.329147
-107.961990
-109.848427
-73.610161
-95.931801
-162.164139
-71.456985
-153.448257
-74.285110
-161.559875
-91.747932
-100.046333
-21.209089
-84.585785
-84.900063
-111.386681
-38.613010
-66.444611
-58.541389
-129.069885
-50.548973
-86.501015
-64.289314
-105.164032
-84.386436
78.365227
72.271454
74.943443
-85.659248
-90.514694
-50.308754
-135.006775
-84.373940
-56.347477
-63.573391
-65.783615
-68.932304
-44.274998
-71.407257
-169.838348
-55.289730
-40.672787
-66.439400
-53.701843
-74.339630
-58.503345
-112.238373
-46.537724
-66.902420
-135.766678
-120.167938
-125.630890
-82.770058
-103.615616
-78.724068
-79.129051
-58.050949
-115.642937
-68.735107
-51.673981
-37.478668
-73.542641
-146.030945
-92.934998
-70.826889
-62.252090
-39.260620
-110.191841
-119.954369
-59.403893
-124.688705
-127.051674
-98.751747
-124.987061
-76.451836
-115.566467
-74.121086
-96.114624
-89.486130
-62.095936
-58.971077
-64.690674
-71.157120
-95.282455
-75.017883
-109.547646
-121.551430
-96.820122
-76.237480
-149.296600
-70.296860
-130.268661
-110.775139
-59.035076
-136.780701
-161.550125
-58.195312
-118.315590
-34.510395
-70.728127
-59.975845
-63.900227
-66.672050
-154.112183
-101.597786
-81.419197
-107.670639
-155.181473
-90.883087
-61.874706
-95.156898
-99.277931
-142.421387
-32.117142
-89.657242
-76.469772
-127.602219
-69.863968
-59.541740
-32.698196
-88.466949
-48.921055
-87.934113
-65.855026
-79.841225
-54.187881
-54.743111
-126.655960
-61.274948
-92.699997
-114.942787
-99.698486
-98.406815
-104.604675
-116.554115
-68.070213
-102.469391
-154.093094
-71.601112
-70.165497
-160.945816
-83.160698
-73.867210
-58.980675
-83.259781
-89.398659
-175.611420
61.780548
75.067207
61.729572
62.040539
83.203705
80.672539
109.924278
-92.875443
-106.555756
-120.286835
-107.248741
-55.314518
-140.493271
-101.564301
-115.535187
-85.372032
-70.360428
-148.071732
-64.175682
-121.342880
-49.275196
-82.459671
-42.674057
-89.445457
-54.284958
-61.289291
-71.529007
-59.678097
-59.243950
-81.095993
-126.890907
-106.347816
-71.151527
-60.165779
-52.955101
-78.358360
-68.536522
-147.913559
-52.335758
-71.159790
-65.419891
-71.246971
-56.399632
-59.232586
-47.955219
-142.712280
-57.112209
-54.371929
-57.168549
-159.546631
-59.745800
-60.797600
-37.268227
-40.771759
-32.842579
-58.271736
-126.571159
-61.067146
-59.766857
-66.303749
-68.331596
-59.226269
-60.271267
-62.130970
-66.552162
-61.554569
-69.122406
-75.556664
-55.943169
-136.243713
-79.646439
-66.543480
-118.335960
-97.769226
-75.504417
-73.576569
-95.870384
-161.336716
-117.279915
-108.400795
-125.378334
-54.043232
-58.035198
-57.038792
-101.183144
-120.514145
-102.386864
-84.014091
-134.195053
-128.365128
-52.146194
-72.451263
-87.953407
-60.440750
-75.948090
-55.487679
-58.003712
-72.420341
-62.049942
-148.504196
-51.593021
-102.126755
-64.581650
-70.485428
-108.830353
-100.635284
-124.214783
-62.279903
-63.952465
-50.948402
-69.534393
-43.117764
-88.252281
-65.320892
-67.195518
-94.573898
-87.657463
-114.279999
-97.096397
-32.240139
-92.740372
-70.533211
-65.109344
-121.983757
-56.450596
-71.471657
-163.208389
-63.788876
-73.220200
-52.607201
-57.196957
-70.291451
-74.194481
-91.062813
-52.993988
-120.922974
-90.235695
-118.293388
-122.859207
-57.714611
-116.441223
-140.661896
-63.906803
-58.162048
-60.875042
-65.744362
-67.235474
-64.862396
-56.456306
-100.454643
-108.959991
-55.051960
-61.875362
-145.189026
-59.707249
-39.437256
-69.556221
-68.296501
-72.440453
-53.070705
-58.585979
-74.436684
-36.561165
-69.280098
-61.322773
-69.187065
-75.651955
-153.066193
-65.440529
-67.635422
-65.335236
-85.450966
-79.960999
-58.811333
-116.926918
-59.830624
-86.420982
-109.401039
-87.674019
-57.369167
-156.492325
-64.349983
-87.548912
-100.639809
-117.741333
-84.101578
-104.270348
-160.968658
-45.588783
-79.196419
-135.276062
-84.458267
-61.150238
-52.821056
-99.207603
-63.701935
-66.153587
-160.576233
-56.126202
-144.198196
-51.438198
-57.208580
-57.605015
-72.420975
-91.752899
-108.747612
-104.571594
-108.581680
-59.750736
-72.646255
-115.466156
-52.113468
-147.349350
-119.978439
-42.192467
-42.826492
-48.597630
-63.786674
-100.419823
-101.470039
-148.540970
-135.027298
-112.856117
-90.298683
-59.918671
-115.649017
-101.593765
-128.057083
-52.816471
-60.102436
-66.009789
-122.850647
-76.511856
-79.060280
-103.072945
-118.752678
-81.960503
-86.075958
-93.103569
-68.099426
-68.864189
176.808426
-105.594177
-97.186676
-142.881042
-94.003700
-96.123940
-101.231346
-103.995399
-133.578323
-67.226173
-99.727020
-79.928261
-70.870644
-65.141617
-59.872375
-129.093689
-80.670647
-139.841934
-125.390999
-58.379959
-159.267578
-56.790833
-69.528633
-82.265076
-73.384666
-59.274536
-92.112587
-80.995987
-77.479523
-59.519405
-86.370331
-62.805206
-66.198204
-71.297005
-109.643929
-161.227356
-73.218491
-66.595741
-62.877960
-108.112656
-51.724770
-54.829121
-106.415970
-45.369766
-60.778229
-66.042435
-89.244148
-80.323212
-61.763622
-74.740021
-58.176254
-133.906006
-139.739929
-79.799637
-165.373642
-96.163361
-158.801422
-53.881969
-70.081894
-97.361168
-65.074104
-65.879196
-52.063004
-57.265804
-60.268494
-140.727341
-70.340080
-78.188972
-114.196251
-106.909576
-168.237442
-96.826698
-167.906631
-143.531006
-66.108559
-69.240334
-54.663651
-66.926086
-148.959732
-78.928192
-130.996948
-96.697708
-147.428375
-71.304909
-75.100731
-60.293446
-58.320892
-75.680885
-121.678436
-69.007378
-139.116058
-162.321793
-172.080826
-77.389526
-53.720367
-68.762085
-69.225777
-48.759842
-59.474087
-47.642078
-54.820137
-64.033203
-47.524769
-34.290569
-75.321106
-137.088272
-55.816883
-93.728271
-68.604874
-133.311310
-64.003510
-65.306259
-91.654724
-55.185677
-71.502876
-55.613602
-69.895683
-66.572136
-154.293030
-139.200470
-36.099213
-153.928619
-103.853928
-104.382240
-72.996262
-136.697571
-81.526260
-61.087677
-66.190514
-141.579834
-105.310310
-144.574875
-59.887512
-123.124565
-136.707108
-81.099266
-35.572922
-63.839027
-67.125946
-85.368683
-56.778244
-147.384216
-144.003799
-89.825241
-142.455521
-61.827095
-72.002487
-68.065887
-62.988152
-152.148346
-64.839508
-113.145149
-81.585342
-144.808716
-55.663807
-69.278778
-140.501862
-62.760345
-69.728905
-50.861061
-66.494690
-158.484665
-86.032898
-55.963387
-54.248863
-99.628479
-97.435661
-90.820183
-60.162319
-110.911148
-116.804810
-58.421883
-135.682800
-146.370148
-89.005890
-127.865685
-121.851089
-57.779396
-99.464279
-81.517555
-112.979179
-105.338028
-147.147186
-162.776733
-42.067516
-43.419437
-63.141258
-164.664459
-97.722466
-62.560444
-115.582710
-61.329903
-120.722221
-69.893471
-53.347748
-72.944305
-58.754765
-131.603989
-74.655121
-54.925034
-152.445053
-155.060120
-65.192009
-126.537659
-124.929001
-61.807247
-60.924320
-61.631336
-149.580215
-95.281540
-84.956985
-58.589149
-52.683971
-96.157875
-128.816483
-70.343155
-159.034607
-55.633793
-60.054359
-59.881474
-56.990383
-61.360775
-114.715805
-96.102730
-68.501495
-74.429794
-79.876595
-72.328636
-127.151466
-63.583977
-141.805969
-105.876007
-149.340744
-63.505203
-74.451324
-104.736298
-70.573730
-63.531063
-62.912506
-59.255692
-159.321152
-68.017586
-59.790051
-95.122726
-84.897598
-77.778214
-56.775108
-52.183693
-132.766418
-123.070206
-115.290840
-53.644352
-87.792625
-78.053909
-120.814758
-105.049568
-136.798676
-138.660477
-46.705105
-36.993053
-72.487045
-57.852177
-60.510925
-101.125397
-106.169670
-141.533371
-73.616234
-65.186813
-76.629745
-55.184692
-54.278778
-60.649166
-56.773724
-110.390617
-110.452667
-92.426727
-68.546875
-113.445946
-82.094597
-45.645733
-63.461048
-125.416649
-122.848701
-62.555992
-98.802803
-105.270805
-164.101822
-125.842949
-83.264359
-54.763996
-67.265244
-78.475357
-154.320999
-106.412704
-83.030769
-66.341087
-77.592461
-51.492085
-47.399212
-123.940849
-70.472603
-59.048691
-56.135479
-60.548679
-69.427681
-131.298798
-67.571915
-100.305565
-107.803642
-168.558792
-62.106251
-74.619263
-78.648712
-63.060081
-75.057030
-55.260189
-94.693619
-128.268066
-76.064148
-81.079147
-86.938347
-144.270889
-97.656235
-62.662201
-86.190735
-60.770443
-79.387466
-123.079933
-87.790573
-59.136711
-91.389397
-52.074490
-37.083378
-97.621696
-55.281319
-141.420120
-63.258339
-43.918339
-88.122765
-129.407196
-71.093758
-51.376217
-125.379204
-53.800182
-66.818237
-105.443855
-65.281128
-132.169540
-152.369873
-63.321949
-70.110512
-100.614052
-139.302444
-63.971581
-158.978745
-70.445351
-53.465672
-48.382725
-90.466919
-63.123493
-138.919281
-101.893806
-103.667168
-61.839355
-73.050865
-77.853279
-36.668091
-64.791855
-168.718216
-65.984970
-54.030323
-139.538177
-59.594025
-91.888222
-62.291698
-139.357925
-70.583633
-57.708866
72.215660
44.425911
105.391098
34.068523
58.507389
75.608887
-39.374687
-68.209160
-45.604889
-53.125103
-151.054077
-76.815361
-82.003204
-100.713432
-64.589706
-59.789169
-148.821411
-93.795815
-76.826607
-160.484085
-59.221775
-73.146568
-139.738602
-93.518051
-87.097519
-100.972794
-61.054825
-69.627159
-152.600479
-78.222763
-116.639725
-130.564117
-79.646217
-80.843323
-118.616928
-92.101830
-55.808590
-88.721779
-57.708771
65.067070
74.126297
76.171959
65.339188
-59.612568
-47.904739
-70.253372
77.482384
57.990303
77.844048
54.117336
58.141697
25.211786
59.343372
45.630062
69.676781
42.065990
-68.244217
-105.926163
-103.183105
-115.012924
-89.801498
-109.292305
-98.204582
-71.961075
-89.047417
-60.433990
-49.663044
-63.746143
-70.296295
-50.642921
-73.686752
-114.196892
-58.641869
-123.388306
-134.391922
-79.610611
-69.083191
-52.534882
-88.120918
-76.019043
-90.370323
-85.738274
-131.607895
-68.809296
-73.267265
-71.957573
-51.703362
-92.516350
-140.395279
-61.667904
-55.184734
-64.925072
-119.343658
-46.765125
-85.178947
-96.462311
-65.631393
-58.965954
-77.919563
-88.753944
-64.201492
-54.855942
-74.829903
-74.355713
-59.767826
-50.246948
-67.339172
-74.010391
-53.130863
-153.506943
-59.765793
-59.096077
-77.766563
-137.429398
-67.041397
-61.251930
-69.547676
-151.506287
-93.272362
-93.773582
-62.287769
-51.349979
-127.471237
-165.661377
-76.320366
-61.748306
-74.856522
-70.987877
-96.852142
-40.332184
-134.581161
62.269779
59.341129
71.029716
63.391903
84.789291
63.127201
66.319550
-79.486267
-97.653893
-55.741364
-68.293892
-130.771255
67.590050
39.942116
67.636971
61.726986
63.522633
-66.912308
-157.636490
-140.064224
-163.323349
-82.032959
-84.117027
-44.074619
-55.264221
-144.015427
-107.696159
-62.870140
-35.828087
-63.773705
-113.010284
-73.925735
-70.624344
-65.201904
-61.093750
-60.601444
-73.897865
-103.070900
-146.992432
-56.451431
-65.208580
-99.834892
-99.897598
171.972290
-99.735443
-99.152092
-96.516464
-54.199215
-141.067657
-111.104424
-143.689285
-122.657570
-67.011047
-54.873447
-86.544357
-74.333084
-66.565071
-61.106586
-31.290909
-62.715755
-66.215057
-58.336670
-94.010811
-19.389881
-122.677444
-145.548462
-67.453636
-116.323921
87.522057
84.045914
-82.659424
-134.270050
-60.396545
-101.365883
-65.658432
-63.117870
-54.041019
-125.279190
-64.636917
-49.814701
-51.546478
-54.123363
-91.435539
-69.739639
-63.435585
-55.938118
-57.578156
-82.687706
-67.333290
-80.572258
-92.903015
-87.134155
-79.543457
-142.815628
-65.303459
-152.824951
-78.561584
-134.637314
-65.044746
-71.024872
-103.091591
-62.206532
-69.102516
-105.866081
-127.492867
-56.390511
-72.580643
-105.685837
-102.934784
-41.275505
-57.027367
-39.891808
-66.122253
-60.758587
-64.602821
-96.225555
-114.523758
-106.193573
-40.111317
-106.941696
-113.564240
-142.938873
-66.431129
-72.920494
-117.448891
-167.553421
-53.058178
-51.115196
-157.524460
-64.444740
-158.785110
-50.929939
-97.937271
-121.474525
-79.601845
-54.977444
-82.341576
-88.904739
-132.460297
-109.206688
-100.625854
-108.482430
-58.994820
-53.697033
-72.173523
-62.300514
-57.028675
-53.606712
-86.526794
-121.962105
-88.974548
-98.509888
-147.547913
-68.209206
-63.315617
-74.964355
-127.245682
-86.986771
-61.490387
-102.277107
-82.932625
-80.589584
-58.020035
-60.970901
-59.471535
-127.168022
-122.641724
-67.343857
-102.121704
-105.720848
-91.167122
-72.043747
-93.298889
-135.542145
-95.282417
-93.403603
-59.579506
-48.852184
-21.550257
-98.059196
-98.481224
-73.664413
-100.837608
-138.218338
-63.070694
-54.584129
-40.449581
-102.063881
-59.442886
-82.928955
-60.723618
-74.392662
-69.074341
-38.024418
-86.842361
-55.343498
-99.243507
-113.985184
-66.035812
-85.628647
-64.483688
-128.484650
-66.401413
-83.510986
-89.688568
-65.236656
-86.196640
-38.887089
-71.053459
-50.408844
-109.434174
-85.524857
-110.002853
-51.743889
-65.565346
-75.759544
-42.864811
-58.922298
-87.142303
-70.449043
-129.252380
-54.726421
-56.612438
-81.950768
-91.582802
-88.319588
-60.459286
-39.779476
-58.077976
-65.743591
-65.449303
-129.676270
-83.445488
-143.416763
-76.535667
-54.758133
-70.558327
-77.245934
-54.194710
-151.436249
-85.689774
-41.816303
-73.735947
-111.184242
-127.523560
-120.821793
-59.496571
-126.470123
-28.896257
-56.273777
-78.728905
-66.153572
-64.435677
-84.007607
-56.101353
-83.196075
-157.152161
-71.680122
-64.661064
-140.831131
-51.954128
-158.099060
-61.639545
-81.972298
-73.424423
-117.938141
-157.885284
-62.080780
-159.094986
-66.061111
-75.805656
-85.379173
-118.467209
-106.233513
-83.521217
-62.553192
-62.383350
-93.235863
-124.396072
-116.843575
-88.599480
-140.028214
-82.042175
-143.234924
-64.508209
-71.251106
-102.394333
-94.381882
-62.377647
-149.885071
-110.212624
-28.208822
-62.494396
-37.658531
-68.114990
-34.905048
-80.448166
-132.209976
-163.901138
-46.017372
-151.798462
-75.757576
-58.939514
-71.270233
-79.920097
-64.677299
-168.385391
-76.990944
-51.037819
-56.138737
-54.831333
-137.774490
-75.978935
-127.167542
-63.395470
-56.047684
-95.605469
-120.168755
-66.869682
-115.893372
-102.466949
-61.273766
-59.910183
-37.007866
-78.580856
-79.340477
-39.986012
-59.768578
-59.108398
-72.589294
-153.810715
-49.377670
-73.243988
-53.348049
-102.024849
-117.054970
-100.283684
-98.121109
-100.169891
-84.609695
-63.699951
-65.670097
-86.517479
-43.600670
-103.556450
-65.194534
-66.775215
-59.113312
-121.841362
-81.165855
-94.325607
-88.625809
-83.955055
-143.225861
-71.366920
-99.239792
-87.090858
-89.720314
-96.761971
-97.114792
-78.195496
-82.109360
-165.374832
-85.341064
80.845406
-96.177444
-69.049835
-122.095551
-41.486099
-116.955811
-60.748493
-87.957191
-125.581886
-63.912769
-69.331284
-59.307758
-64.593658
-59.168148
-79.172112
-82.577034
-80.136024
-74.866211
-62.793053
-66.436043
-73.246643
-79.632698
-106.384155
-74.403923
-86.391991
-133.282883
-63.089462
-140.525284
-144.080215
-70.456535
-74.440834
-121.499275
-126.020996
-133.366531
-63.780693
-54.879467
-63.843235
-131.510757
-88.277466
-61.567726
-58.874916
-100.139038
-61.623249
-58.456329
-63.932110
-62.170750
-87.086365
-120.140343
-67.382057
-44.414356
-64.346840
-131.860565
-147.562271
-90.278656
-57.237900
-73.511810
-47.547977
-52.277542
-58.135296
-35.461964
-144.738464
-71.097946
-91.819092
-81.385551
-37.137444
-57.417320
-64.069046
-169.719788
-46.044857
-58.948902
-59.077682
-73.077705
-103.834106
-85.835938
-138.538147
-144.647415
-58.213043
-98.052269
-92.737885
-71.668999
-60.815716
-50.726421
-162.977448
-81.219124
-61.493660
-56.046959
-84.037201
-134.088303
-122.077087
-59.588840
-77.308784
-144.211029
-56.523518
34.657879
45.151993
50.662014
58.461922
78.017067
-65.172745
-58.045765
-75.240509
-63.513592
-106.286079
-54.561352
-127.528160
-113.827438
-74.598351
-118.354935
-87.087700
-103.907578
-64.642334
-127.288147
-109.383209
-73.436264
-36.146038
-51.731770
-101.858673
-62.716270
-38.964466
-55.188290
-69.566353
-132.594696
-82.504303
-72.229836
-122.949448
-81.102264
-144.141632
-48.013638
-84.432228
-108.231628
-156.776474
-83.739334
-120.834602
-61.048748
-136.776550
-61.422630
-74.470970
-71.399979
-69.126366
-158.382843
-51.205837
-83.585991
-68.218384
-29.447813
-71.369125
-68.250572
-72.113144
-85.272507
-42.968323
-74.528259
-105.822617
90.389206
109.903290
-83.001915
-73.742950
-86.422607
-64.578583
-168.862411
-70.077454
-66.263016
-65.416405
-109.415550
-103.398956
-71.808067
-55.689079
-64.178299
-78.033463
-51.699203
-71.976067
-141.799500
-87.153915
-63.965755
-65.067101
-79.510506
-66.111450
-60.690266
-55.676121
-62.146999
-63.762177
-106.715614
-53.090611
-64.405426
-145.297089
-147.244904
-79.317558
-143.099365
-99.350563
-22.866007
-66.322472
-143.327805
-74.984268
-52.574642
-79.677498
-78.134331
-51.724964
-74.856369
-153.394272
-137.586960
-65.371658
-72.649620
-76.465981
-140.167969
-69.871796
-47.129684
-79.325974
-105.865150
-73.792908
-75.453896
-54.411045
-108.235901
-55.552715
-64.851624
-45.527931
-43.440239
-72.700363
-101.151268
-56.436474
-101.981697
-82.470390
-113.269173
-67.137665
-74.895790
-64.928688
-55.669239
-64.430580
-149.171585
-63.287640
-71.449997
-85.512512
-72.009132
-62.806004
-117.354858
178.983917
-54.086765
-53.376076
-61.999733
-73.821907
-65.189491
-133.911011
-44.428928
-23.264664
-110.787369
-76.898560
-68.847862
-54.688972
-167.789291
-72.460381
-57.407158
-81.999947
-65.717606
-102.596931
-112.979912
-53.388462
-52.408077
-58.308201
-145.926300
-84.942368
-86.476746
-97.014183
-52.770969
-89.639992
-131.762543
-62.051895
-53.756676
-79.784134
-68.044914
-64.729309
-90.492264
-70.451790
78.665276
-83.281807
-54.315845
-67.912910
-44.536232
-57.739307
-71.159218
-105.557114
-148.458801
-116.799423
-57.376045
-72.645317
166.372131
-91.819420
-56.540592
-102.510803
-96.212494
-64.288391
-107.920219
-50.520859
-62.121174
-64.199806
-66.659912
-61.709717
-62.470264
-48.528042
-69.081940
-104.042351
-122.263763
-97.622314
-69.834076
-66.496178
-148.318787
-73.019882
-134.384354
-60.208782
-156.669724
-48.704323
-68.670860
-64.644432
-88.154907
-120.823883
-140.577087
-67.591530
-88.831680
-54.296108
-81.388565
-46.695080
-53.214607
-64.048950
-143.212250
-60.257156
-43.447800
-112.215599
-135.703888
-46.069202
-66.422356
-56.652569
-52.034218
-62.034397
-54.692459
-125.768677
-57.443413
-58.377453
-42.201286
-67.483574
-47.932941
-83.237885
-66.442970
-52.395851
-32.212284
-54.638870
-71.593590
-81.960770
-136.202286
-63.319458
-76.303337
-55.364296
-132.452744
-60.557129
-68.879265
-71.305618
-77.002251
-48.865433
-134.428192
-58.295170
-123.605461
-49.026714
-64.194885
-154.367981
-60.560974
-97.281944
-58.848526
-62.786407
-75.908707
-97.082893
-80.054436
-91.259415
-122.729668
-153.219376
-59.537403
-168.688629
-62.058495
-61.644093
-104.080162
-93.312653
-89.338722
-128.271240
-140.007217
-64.181000
-134.272110
-61.651455
-75.578049
-143.334106
-67.623589
-62.342384
-97.726219
-81.530563
-152.488113
-65.370399
-48.539196
-118.323524
-99.959526
-55.623920
-78.127617
-61.322079
-85.971115
-65.832489
-55.969067
-86.448715
-155.605362
-119.198326
-91.344276
-57.937164
-95.805382
-80.148079
-43.912052
-143.936157
-74.075142
-76.276016
-70.907814
-55.653755
-108.492409
-96.164001
-114.772255
-108.820465
-105.622963
-106.994537
-96.094353
-92.675385
-95.001495
-61.295822
-102.317986
-152.789673
-64.411293
-90.507919
-77.677048
-60.297714
-139.633453
-109.343567
-102.000679
-86.296829
-93.221619
-100.551819
-115.703766
-57.206524
-122.866051
-71.081619
-108.474716
-75.707558
-117.711678
-109.710251
-65.381104
-98.536491
-62.726444
-66.842216
-75.324677
-70.360451
-64.833916
-100.086761
-88.286385
-164.112320
-59.090443
-108.588470
-104.129784
-147.102875
-126.165375
-110.627449
-61.122826
-164.902893
-82.799843
-59.461071
-61.089535
-58.750633
-144.672012
-67.289696
-60.483086
-71.722397
-104.482796
-60.103695
-42.944195
-59.426208
-58.627274
-63.624569
-89.152245
-52.816647
-143.045334
-82.401024
-80.383469
-59.810181
-122.601562
-123.557732
-57.622520
-103.110748
-144.998016
-103.900673
-96.376831
-69.955574
-81.042084
-85.397995
-138.341660
-100.749382
-99.547546
-57.421486
-158.833694
-73.092667
-73.591553
-53.521187
-60.975254
-76.522667
-58.604946
-113.463676
-39.939461
-155.697128
-170.703156
-90.851936
-172.164673
-147.864471
-84.830696
-90.822617
-101.234009
-127.539635
-97.125427
-72.878159
-90.591866
-62.188255
-86.995590
-62.517170
-146.413315
-68.186325
-58.160793
-107.247299
-71.775627
-63.498310
-82.913231
-61.603352
-92.720970
-101.965820
-153.490234
-52.336460
-145.971359
-130.054062
-77.392311
-71.582413
-110.553391
-63.487587
-65.374786
-120.471428
-54.541481
-65.535675
-126.942284
-147.075760
-54.744225
-100.139954
-63.093876
-106.815643
-89.218208
-66.204155
-60.579525
-99.890076
-120.669029
-102.074883
-88.571175
-46.877720
-96.049179
-123.427765
-31.262880
-49.716473
-65.543091
-51.935120
-75.746864
-66.974449
-177.159363
-61.756355
-62.777039
-64.473190
-33.162762
-93.488960
-50.630775
-65.558517
-66.179352
-89.804420
-150.065674
-156.179398
-68.161545
-78.070343
-85.803909
-56.704704
-69.372612
-83.963020
-147.016693
-66.975998
-95.969177
-138.147995
-66.211746
-68.219597
-119.197502
-156.373886
-53.276917
-67.018425
-58.469536
-92.715874
-85.994644
-156.525360
-49.664005
-81.493752
-100.589355
-93.631531
-86.861794
-158.896713
-63.910725
-74.211899
-128.405716
-111.417847
-69.741333
-64.976448
-70.794266
-32.506496
-127.279076
-62.583649
-86.196953
-114.884346
-99.608093
-60.519653
-43.756546
-117.415138
-138.883469
-75.488968
-53.230549
-57.023613
-154.116837
-127.317535
-82.653847
-101.672150
-74.431091
-73.743668
-43.771091
-70.578346
-62.843399
-70.853294
-102.153229
-64.086777
-55.558491
-112.133102
-61.967358
-53.239429
-56.784267
-108.236771
-80.123634
-74.212761
-61.865425
-78.407661
-59.981510
-56.645809
-72.131737
-55.599548
-60.706924
-144.475601
-165.920685
-127.338501
-93.349045
-95.577103
-93.952133
-141.937149
-73.389778
-77.571808
-53.300632
-148.677002
-118.326477
-58.540051
-33.378590
-55.106621
-75.137093
-155.729553
-58.197308
-52.214584
-106.771500
-107.777206
-66.018532
-50.163975
-53.514553
-75.410843
41.543816
77.953384
47.743366
68.673615
35.179283
85.569778
39.519665
53.302631
66.719002
64.909019
86.805122
40.553543
-52.178581
-107.744247
-58.037331
-62.137398
-64.088799
-156.508698
-67.770943
-115.504761
-124.629211
-155.141388
-89.116859
-67.695351
-151.678848
-153.644302
-136.913483
-97.481476
-67.893456
-104.181664
-161.855225
-98.761742
-152.807495
-97.736519
-66.271629
-75.979485
-169.079346
-107.524559
-151.811920
-41.587467
-67.314140
-89.385033
-56.068069
-124.344391
-75.753754
32.956928
-52.332233
-117.981331
-74.320129
-84.953583
-148.523849
-127.554131
-59.978497
-58.589767
-69.203857
-115.343178
-95.014832
-146.723923
-53.255711
-60.858730
-147.153351
-48.725723
-171.213776
-81.018219
-85.334381
-151.800964
-51.136803
-113.825455
-45.150620
-86.812004
-82.396667
-63.630421
-69.295235
-60.461437
-64.718880
-150.075638
-148.588715
-54.801788
-69.634087
-58.035198
-142.731964
-90.143326
-72.267265
-151.613571
-135.074829
-92.645065
-109.141472
-70.908051
-164.291656
-111.661018
-143.409927
-160.682526
-103.249512
-70.538284
-59.510029
-51.993820
-69.303932
-53.281929
-56.547810
-80.044189
-80.596634
-62.505585
-85.190727
-77.539131
-77.404793
-86.785286
-105.134422
-94.740463
-61.124355
-50.145668
-51.371437
-50.648071
-69.811127
-56.084148
-53.123646
-87.242264
-48.240269
-35.466621
-56.390728
-93.613922
-59.113903
-63.664307
-63.372078
-147.146500
-63.044106
-26.981743
-55.052685
-60.941593
84.230614
70.553940
85.421577
42.718636
-80.629066
-65.872849
-89.323982
-137.172867
-110.919273
-73.827316
-153.284714
-56.439423
-47.103382
-104.918205
-61.848843
-65.594460
-143.365067
-52.067314
-125.384850
-52.691452
-67.692284
-56.083599
-55.281757
-98.963844
-68.590965
-99.691780
-78.006020
-152.403214
-64.724525
-149.501297
-75.357117
-80.380775
-59.443947
-153.372406
-102.163849
-58.515034
-63.259487
-125.290207
-88.263794
-54.428337
-119.225647
-69.136276
-52.145039
-57.664547
-79.002716
-52.695919
-81.535530
-53.802151
-74.620178
-66.495323
-52.136734
-138.618408
-49.179607
-63.215393
-155.051453
-65.886292
-89.640762
-84.825737
-65.151108
-38.719471
-74.574585
-57.034275
-138.330826
-124.717278
-67.700737
-45.063995
-69.263390
-140.895218
-33.590984
-149.386810
-81.881744
-54.835796
-67.656708
-99.810516
-54.124847
-88.193649
-105.881966
-170.586380
-65.481567
-127.351303
-66.801414
54.125076
67.948715
57.954903
67.392761
42.705994
69.014915
73.858902
54.043125
44.984192
86.294090
64.038818
50.646141
63.014530
50.788746
53.273743
46.949818
49.748924
86.533867
68.195923
66.536896
81.959518
75.878616
73.405830
49.006195
80.251846
55.282341
89.438255
46.394783
72.247292
74.702209
62.161522
64.063499
42.589863
39.927994
64.575394
78.472603
51.304165
60.954559
58.559349
67.708008
53.420471
75.603081
61.598999
51.186485
62.262833
85.125992
61.099022
91.744141
-49.958374
-85.960526
-129.185791
-68.351173
-160.205719
-144.357574
-100.348106
-95.285820
-140.309830
-78.846222
-132.304260
-53.390179
-82.239464
-138.057983
-72.406616
-77.978523
-62.738358
-142.424118
-87.240311
-85.269928
-72.386253
-67.605766
-50.852303
-55.996449
-112.753044
-140.366272
-48.933193
-78.138229
-47.555279
-90.378319
-60.095650
-83.456490
-67.555321
-97.575157
-60.609383
-68.489510
-72.426308
-107.205322
-62.639000
-67.682625
-110.808723
-67.784714
-60.995689
-58.097244
-57.564156
-59.850609
-47.510841
-104.739754
-62.412891
-57.014771
-126.089577
-38.983257
-85.592743
-120.613007
-94.475792
-61.628918
-60.117184
-74.348000
-61.282532
-62.980488
-100.093857
-66.338661
-144.451706
-81.553642
-55.991550
-162.699966
-125.669380
-62.864292
-117.959618
-117.975311
-62.230656
-71.551598
-48.352623
-122.891678
-88.422028
-95.046318
-91.105011
-144.049484
-54.223999
-99.313644
-59.159264
-62.021599
-56.317154
-144.058563
-37.893238
-101.324921
-148.232285
-61.371857
-69.962166
-158.008026
-65.364815
-62.238537
-67.553955
-142.500900
-117.843651
-48.229206
-103.070076
-62.997200
-62.483597
-57.664349
-112.648575
-90.376183
-92.606934
-77.370979
-57.975845
-70.170158
-65.043015
-121.762817
-56.580776
-54.300037
-151.042328
-58.367008
-137.474594
-127.151070
-99.401772
-102.594582
-81.035294
-73.196129
-61.636223
-137.897995
-68.279877
-127.704491
-60.505173
-61.835556
-65.617424
-87.043259
-144.969223
-61.021526
-145.284393
-78.522232
-158.573563
-51.520775
-63.753036
-166.287766
-152.826248
-66.009880
-104.208092
-105.990791
-71.449944
-90.000923
-119.506203
-64.619553
-146.980957
-78.850441
-69.682594
-67.987015
-58.377048
-50.790363
-59.434280
-54.457817
-158.874603
-70.390877
-63.437706
-162.524414
-56.459435
-138.184967
-56.642410
-144.180557
-130.651657
-54.914654
-54.777096
-148.772125
-61.440582
-54.532166
-68.986259
-50.273350
-68.224274
-39.341366
-56.715946
-64.454338
-82.900345
-62.339550
-59.342949
-116.558731
-59.870613
-71.718666
-158.848404
-111.561188
-108.390892
-64.469849
-30.465807
-60.414406
-62.152157
-50.894936
-47.428158
-58.302116
-111.016304
-103.401665
-106.906662
-86.088737
-62.099564
-113.304024
-122.815590
-116.985085
-56.311108
-122.140617
-104.409004
-85.863747
-162.727936
-117.080078
-95.208443
-113.513702
-97.241646
-101.681099
-72.895226
-60.676289
-63.079613
-71.781837
-148.361969
-63.429424
-146.037033
-83.422989
-60.540527
-75.138115
-99.238777
-66.008736
-71.599556
-67.064812
-61.407932
-59.199768
-48.861160
-83.698853
-67.493851
-65.004555
-48.929688
-67.280464
-123.330284
-62.058842
-67.634872
-74.299988
-131.921524
-76.454910
-69.861221
-88.750999
-140.990891
-92.456520
-58.354073
-143.071777
-92.300499
-96.717712
-93.877586
-59.094090
-63.043381
-61.359287
-71.532265
-73.836311
-78.339989
-94.847801
-57.325665
-18.565495
-76.324722
-47.612869
-124.127708
-88.308823
-60.267933
-108.447884
-63.769676
-124.484573
-80.407280
-76.702744
-55.825504
-56.748230
-101.627876
-63.901539
-81.853981
-142.891724
-81.462059
-92.425026
-105.647682
-108.757103
-60.404686
-51.863445
-65.815987
-110.055603
-84.513741
-80.810303
-62.586502
-145.919495
-59.617455
-62.736343
-144.496338
-49.882141
-63.291786
-125.875053
-66.403160
-81.588524
-76.464645
-158.884277
-61.476631
-94.534546
-91.055054
-59.409462
-130.265778
-66.090477
-61.472206
-59.966141
-149.907257
-101.306122
-60.697933
-157.516342
-170.617859
-123.052269
-97.250885
-87.837456
-95.718010
-54.588867
-75.022545
-147.029373
-88.421387
-89.921036
-55.982441
-141.251572
-67.516190
-57.730675
-85.986755
-59.920235
-101.882095
-95.022873
-57.301758
-115.186897
-94.330757
-104.840736
-84.682159
-139.691818
-58.388523
-68.269936
-155.663559
-74.031868
-74.144104
-56.112968
-70.402962
-123.269035
-117.771416
-100.481255
-151.019058
-37.945442
-151.390594
-145.695908
-57.022301
-60.410480
-53.273277
-112.208687
-130.939270
-60.937168
-36.463623
-118.128227
-68.835884
-69.963768
-55.660843
-67.967117
-81.667274
-51.393085
-106.242615
-118.688957
-77.091614
-132.937576
-142.886978
-82.557899
-47.348324
-59.600330
-68.811943
-56.301975
-89.602402
-153.852051
-121.959991
-66.392853
21.476072
-64.181541
-56.212975
-67.155884
-55.201149
-70.200447
-61.544319
-70.256058
-95.909454
-93.237923
-147.353973
-74.188805
-138.258972
-56.075874
-128.356384
-92.238716
-59.859776
-121.198067
-105.960655
-67.635048
-57.732464
-69.554062
-143.947586
-71.239799
-71.714981
-99.359032
-46.117516
-70.151459
-63.127609
-115.006271
-56.942390
-65.818634
-126.714035
-84.969864
-147.788773
-64.025261
-53.310326
-161.755447
-39.688602
-69.469429
-64.458580
-85.795570
-115.145157
-71.483994
-72.397804
-51.077522
-46.859287
-65.679482
-95.837166
-162.826797
-82.136559
-53.912430
-144.309891
-57.118099
-91.896858
-109.594902
-91.340675
-121.480865
-111.127052
-160.137970
-106.232765
-67.114799
-108.712982
-65.593750
-121.820038
-64.314766
-145.612747
-80.554565
-88.553368
-57.460430
-87.769745
-82.293068
-89.037498
-75.150467
-46.196522
-75.357117
-56.516712
-99.157867
-105.036362
-165.285187
-152.188965
-59.091255
-80.289619
-65.654182
-96.942574
-117.244682
-94.475990
-159.612106
-52.026485
-78.409348
70.916405
-50.859070
-58.514622
-94.366409
-54.133770
-82.996880
-118.126106
-120.316536
-112.157417
-159.291016
-56.873726
-120.857216
-77.846184
-65.588806
-151.856522
-33.839596
-51.090355
-134.098633
-143.943893
-145.088867
-50.219906
-89.335754
-80.508865
-111.747864
-114.518639
-72.113243
-117.703140
-59.281792
-73.331009
-148.738846
-64.153854
-67.983917
-27.647005
-60.630863
-80.297493
-67.835556
-58.585350
-58.539314
-67.819557
-63.832607
-107.255821
-60.913261
-85.530983
-64.881470
-127.771538
-107.894791
-106.165184
-68.473465
-158.088470
-109.150040
-55.987522
-78.696114
-60.869133
-62.975296
-66.500015
67.321587
50.614288
89.574142
73.928604
47.901253
66.930351
56.980831
51.581665
81.376511
44.648270
109.536758
40.341393
57.934639
58.864037
77.227104
49.980267
44.804649
52.975086
42.227402
41.708370
63.171379
-121.537857
-93.182709
-46.815430
-92.777039
-138.649719
-64.477242
-101.206894
-98.394112
-155.680405
-61.497429
-159.330521
-75.194916
-62.361099
-89.372963
-78.382401
-81.266251
-60.782097
-76.982895
-63.089417
-115.538734
-106.060181
-106.422729
-103.861214
-64.106407
-98.262695
-140.708481
-58.400288
-86.203239
-55.218803
-110.957565
-152.717392
-61.568428
-129.808624
-85.535141
-48.989807
-62.540062
-59.718239
-132.088577
-49.730602
-60.365604
-72.720589
-100.911705
-93.852104
-151.871857
-77.940132
-128.501694
-152.331604
-82.885201
-81.097038
-103.340485
-61.070236
-61.302528
-57.556908
-37.727192
-138.917496
-74.964104
-69.641167
-100.600601
-17.017633
-63.318775
-72.948799
-8.750595
-57.212727
-143.162811
-60.076645
-57.351593
-77.280670
-150.078842
-145.271408
-59.392822
-74.691406
-56.393082
-123.493965
-153.254745
-60.828426
-81.699989
-83.887192
-57.669304
-65.508041
-117.097900
-89.312157
-105.144981
-59.295315
-61.145626
-63.035934
-136.454269
-79.404198
-84.892265
-67.763672
-140.477203
-137.185471
-86.225807
-58.179691
-91.299042
-56.140305
-107.064522
-121.367607
-65.783188
-156.909943
-57.160378
-62.690903
-141.888290
-124.089165
-66.201279
-57.061634
-114.638557
-89.502640
-107.469666
-63.174534
-66.744415
-89.379982
-69.773499
-128.936310
-105.812904
-61.645008
-98.724113
-110.060417
-163.940521
-64.992119
-125.343719
-116.415215
-172.680771
-125.573158
-63.254814
-111.883858
-156.756821
-113.582596
-67.518379
-92.418427
-90.769913
-94.379593
-50.653755
-62.249466
-135.786758
-68.026802
-58.684532
-74.191696
-130.713287
-66.639107
-59.250938
-66.174957
-61.244690
-38.779011
-67.546577
-143.308929
-62.889263
-107.834175
-58.312012
-149.756287
-55.055859
-64.969986
-156.708771
-62.769169
-62.248524
-106.643646
-71.798470
-114.425941
-153.647156
-65.055168
-130.990005
-81.463631
-88.146667
-65.073578
-59.399311
-70.646774
-59.797020
-57.292667
-89.258072
-65.753464
-79.382759
-34.311035
-27.350367
-37.659264
-63.108704
-145.770584
-50.798096
-40.637794
-149.657684
-139.021576
-113.505104
-55.761040
-163.577637
-49.559528
-62.788116
-66.311745
-54.967087
-152.769348
-151.741241
-89.924232
-122.022568
-125.207115
-112.297028
-37.307068
-68.441689
-57.966534
-65.972755
-65.475021
-88.913734
-46.658031
-78.494415
-129.637314
-52.390205
-66.580208
-56.172398
-37.823513
-52.430214
-61.571468
-58.342648
-95.721062
-55.205204
-113.192863
-59.292206
-65.250832
-177.160324
-57.315548
-158.230789
-138.211990
-63.545391
-73.133522
-93.271835
-82.283943
-71.239418
-67.315445
-67.492706
-101.474297
-111.834274
-46.739986
-132.559158
-66.873665
-77.451004
-154.168564
-82.292992
-68.747993
-83.421646
-101.879417
-145.440826
-133.031296
-76.965820
-66.501045
-90.627335
-100.324242
-24.349558
-69.983986
-74.708267
-51.906403
-61.570915
-84.760078
-90.409157
-110.237976
-33.622574
-48.872894
-75.975670
-99.200409
-72.203545
-73.505226
-57.407021
-54.342056
-116.157143
-66.276978
-109.187180
-53.402985
-43.284847
-70.007866
-58.416786
-71.653854
-99.654152
-120.106987
-137.668106
-62.440659
-69.445015
-100.591019
-63.593601
-67.343109
-62.779202
-50.852966
-67.045670
-92.691589
-59.169010
-66.950188
-67.874374
-82.306252
-56.771179
-108.076370
-56.322834
-92.420525
-100.517693
-47.577847
-64.071457
-104.671112
-60.165562
-63.806503
-59.633171
-107.967094
-138.038025
-110.096901
-115.797722
-108.733391
-104.829643
-89.383537
-122.591148
-107.889336
-56.766315
-49.803875
-58.870564
-151.474609
-59.970860
-77.898811
-75.440033
-66.176064
-63.805519
-64.235100
-32.703300
-125.247086
-71.843063
-113.253654
-66.088310
-49.677853
-108.247711
-50.845783
-88.448624
-52.410122
-68.834389
-60.012524
-33.728848
-47.779655
-62.453018
-60.591309
-106.377518
-61.372791
-100.500229
91.978500
67.565750
-79.268997
-145.722595
-165.328064
-61.625782
-61.236523
-91.505989
-114.806282
-64.892982
-117.815590
-51.523956
-99.087128
-69.963577
-146.594177
-43.458206
-63.976727
-80.254845
-166.274094
-73.738312
-75.724579
-158.327560
-55.544853
-67.152130
-61.658039
-62.979961
-63.301125
-59.186207
-74.040092
-84.266693
-151.441330
-103.872849
-130.751068
-59.323853
-64.491219
-69.964836
-68.622459
-65.497826
-62.725243
-55.924866
-144.577148
-53.859375
-85.680481
-44.035065
-60.190426
-118.169182
-78.591583
-46.726826
-15.123405
-58.095463
-71.444031
-100.290504
-122.397995
-88.239685
-54.240276
-69.488060
-94.179390
-54.716454
-70.149956
-36.993336
-64.495834
-56.792973
-87.599030
-109.270912
-57.478718
-70.711197
-64.203331
-43.119003
-67.562263
-41.435276
-55.027885
-83.363594
-46.525158
-144.885376
-69.169868
-51.477188
-43.851547
-91.661018
66.783401
59.388927
91.077576
72.157898
-67.024605
-95.935707
-131.203461
-66.099602
-96.654846
-110.509972
-88.594231
-64.976936
-53.560982
-127.530495
-126.346786
-66.791939
-80.701515
-38.778221
-54.092171
-69.374878
-56.826344
-159.307648
-52.895767
-53.085155
-164.425018
-71.799583
-92.985069
-150.973602
-76.749214
-37.506054
-59.702011
-95.874069
-72.026222
-84.642784
-75.411362
-66.040024
-57.470589
-148.803833
-163.099533
-75.226234
-116.891083
-66.452446
-25.666445
-94.108810
-148.209610
-121.094276
-92.082603
-72.318413
-84.250519
-55.234993
-59.757015
-151.979385
-147.547760
-73.313667
-68.843384
-63.502907
-80.874657
-59.840248
-60.490967
-63.470009
-42.709957
-91.585548
-111.376595
-125.272491
-63.408630
-100.692879
-54.636356
-54.146984
-42.590778
-58.367188
-58.559490
-61.831104
-131.998672
-126.065422
-88.872459
-68.349937
-127.790329
51.261887
78.960968
48.143188
82.206444
-66.140785
-71.869072
-59.005173
-59.817318
-66.365990
-136.449600
-72.027702
-72.487404
-59.142456
-87.781586
-109.132881
-68.444778
-61.681728
-33.627998
-79.392868
-37.046349
-52.579086
-108.521072
-150.652298
-65.062782
-61.490528
-45.126205
-53.861362
-104.873756
-143.892731
-78.473595
-123.363548
-37.947784
-71.513763
-107.578583
-59.013126
-61.440525
-55.396317
-107.481148
-116.025986
-80.411583
-102.774437
-115.022034
-110.905807
-67.343811
-62.565151
-147.635269
-93.343719
-125.583649
-95.293396
-78.971382
-100.402710
-114.195236
-93.558189
-92.297867
-113.281151
-112.288239
-95.983101
-96.333405
-155.653793
-75.282341
-67.106056
-110.827614
-71.852852
-77.467133
-54.163406
-75.772728
-82.152306
-57.720886
-116.453896
-162.250397
-100.022385
-147.741211
-96.490936
-60.463768
-78.501038
-66.118752
-141.961533
-66.472000
-61.471542
-40.503998
-121.031982
-73.728859
-90.403603
-111.152519
-52.658344
-65.091537
-54.977425
-67.071930
-126.912392
-20.852238
-70.916763
-62.667015
-48.848255
-50.459503
-135.332764
-55.390812
-75.813370
-56.544872
-71.212685
-63.384315
-58.090557
-65.182205
-163.376907
-117.805099
-67.398445
-140.382690
-150.473633
-147.502502
-53.353817
-65.239754
-81.519997
-71.979454
66.530151
91.712563
74.825333
51.158409
-61.489101
-67.355675
-57.382683
-61.975857
-72.535225
-93.097382
-62.222492
-55.533310
-31.959631
-75.406288
-62.252193
-74.521446
-52.853931
-60.562027
-82.146729
-62.188499
-63.448177
-62.379696
-59.018669
-94.611816
-100.748466
-88.580879
-105.610924
-94.003311
-73.729691
-64.895134
-55.196568
-61.329380
-52.339256
-54.242336
-77.149841
-79.142792
-67.018158
-45.700485
-137.481888
-120.097885
-64.244385
-79.798210
-74.157829
-155.950104
-57.698643
-71.638664
-75.378876
-98.713409
-141.777832
-58.170353
-133.730515
-77.525307
-113.134521
-114.553749
-69.984276
-82.476173
-101.328369
-60.488670
-98.654465
-110.928909
-33.442024
-113.262039
55.981903
62.040771
40.355099
61.848602
52.867565
75.817703
74.736206
80.984253
87.184425
-60.175755
-150.834259
-160.833725
-156.024719
-45.051861
-58.090618
-51.916508
-52.985806
-76.303810
-152.328079
-91.769104
-56.055477
-74.028732
-63.043789
-47.578552
-74.677155
-116.095314
-107.000877
-107.146698
-124.521324
-109.426994
-81.019341
-93.245331
-96.623940
-143.235855
-101.104790
-49.080853
-59.401413
-62.175686
-112.006668
-96.224602
-70.399345
-148.492706
-32.339233
-54.262375
-87.277046
-81.166161
-59.033569
-42.165710
-56.413834
-66.595879
-65.034813
-75.364792
-151.542847
-61.214596
-56.985821
-47.117210
-88.681015
-59.562237
-138.097244
-32.376331
-57.179409
-144.461853
-70.491531
-112.584869
-73.432404
-91.360970
-94.271461
-103.478134
-74.123924
-79.583900
-84.124367
-118.670158
-106.176872
-69.037567
-52.457806
-146.553726
-156.521515
-148.768845
-142.522247
-50.798752
-133.782959
-66.012520
-55.887917
-61.679249
-23.385450
-50.570744
-67.187820
-78.155617
-66.477806
-89.693939
-108.787399
-73.515152
-76.885620
-166.214828
-78.276146
-58.425831
-130.612000
-80.250031
-16.618216
-79.030647
-67.044510
-82.338890
-121.281395
-53.921936
-63.471119
-145.255844
-121.377754
-68.805206
-94.216003
-76.948303
-44.450253
-57.637211
-123.208969
-61.936726
-73.170456
-77.740005
-104.208344
-54.236725
-38.610943
-72.742119
63.290722
-118.111969
-112.183975
-71.072090
-123.241318
-117.697105
-95.618301
-57.587086
-56.279278
-55.119892
-82.825363
-79.091591
-123.610329
-65.709000
-59.807529
-61.763924
-58.659698
-61.223450
-66.536079
-55.896420
-92.259560
-71.223717
-70.972672
-65.319794
-60.299679
-81.932045
53.278557
86.877098
54.049782
69.658142
64.351555
49.259735
42.833973
52.544872
52.229397
60.437710
64.276909
55.123478
76.084618
-63.247166
-48.202263
-73.661766
-71.452980
-60.678783
-41.192875
-60.542583
-165.422287
-97.033844
-107.079056
-129.426270
-97.211014
-70.893990
-107.765114
-103.281319
-144.040298
-62.791496
-151.840134
-91.792320
-99.383835
-61.956329
-102.705673
-53.064648
-124.594872
-134.936874
-81.117775
-84.410736
-100.862358
-99.073135
-126.416466
-74.107574
-78.815758
-109.350883
-93.913727
-58.555470
-63.727512
-117.989830
-71.585258
-136.712875
-119.129120
-105.547905
-117.555168
-77.851135
-63.485035
-64.848526
-90.201164
-69.224602
-90.762947
-117.999710
-65.022987
-74.574501
-151.874512
-72.811005
-61.257080
-70.288971
-145.384567
-70.056107
-70.528412
-62.983944
-70.888222
-52.708969
-145.846130
-96.755760
-65.263130
-72.830757
-73.890587
-49.373466
-60.253246
-107.757591
-83.136391
-158.065201
-82.543388
-95.634140
-61.850883
-96.863724
-161.606735
-94.846527
-157.504395
-76.414291
-72.181282
-59.493900
-146.954025
-81.589989
-56.191578
-136.814346
-87.127800
-59.274326
-150.028564
-69.010307
-75.190636
-58.148968
-93.006630
-87.096352
-64.457520
-35.889973
-165.105530
-64.691856
-62.402470
-91.015541
-64.321884
-145.615356
-94.745483
-108.948135
-79.629089
-128.984818
-62.793594
-50.959759
-71.135681
-62.093678
-63.490383
-151.537125
-86.483780
-82.274307
-58.229004
-59.444614
-59.398506
-79.029266
-46.882008
-59.382885
-111.207649
-50.086033
-80.148071
-66.315353
-121.834503
-49.812721
-111.385735
-52.014954
-116.335815
-59.003815
-73.955643
-54.840775
-74.440544
-92.939484
-56.051453
-168.960709
-99.405273
-100.537445
-148.614532
-65.573128
-80.881096
-104.413315
-132.373245
-136.638535
-131.935944
-76.186150
-74.884178
-83.390152
-85.840141
-149.540771
-50.764938
-90.837402
-66.834846
-141.370041
-86.838203
-67.333801
-69.325272
-61.741547
-59.584900
-58.816196
-44.009155
-142.459457
-162.922852
-59.374695
-71.243027
-74.031044
-146.606018
-67.507355
-58.474010
-71.208786
-69.364372
-72.259682
-128.699738
-81.821388
-54.522530
-66.934166
-57.941372
-69.897339
-111.535378
-89.760239
-66.114655
-122.402885
-55.620731
-58.580364
-77.231285
-115.471748
-97.658272
-103.342461
-151.213623
-85.956200
-105.375908
-54.971272
-96.185028
-84.136284
-59.525875
-61.881618
-55.984249
-86.919075
-87.118126
-30.387545
-60.361301
-58.464714
-50.769211
-116.128265
-101.394669
-83.685402
-94.448914
-137.233185
-82.720856
-107.113861
-39.182716
-151.154129
-88.665817
-82.206223
-87.827484
-92.606995
-86.871368
-57.897747
-75.567444
-67.512085
-67.055489
-76.440826
-97.515129
-71.733757
-67.132683
-78.470955
-59.229595
-88.601685
-112.008636
-27.068844
-66.935936
-47.780445
-64.633034
-77.556824
-70.467224
-100.007683
-76.681320
-78.464706
-107.001053
-115.454094
-144.421234
-164.416107
-77.898170
-144.087143
-68.298401
-65.856346
-116.573128
-73.353683
-155.711105
-49.045021
-112.701630
-74.152115
-60.142189
-91.128075
-82.311310
-81.223885
-30.423166
-116.205757
-79.334373
-114.522499
-57.677586
-91.593666
-144.013107
-54.444099
-150.031281
-78.867935
-97.826202
-102.824455
-67.232346
-64.430321
-68.730186
-66.884735
-84.935120
-55.945351
-81.622482
-69.427818
-82.471230
-90.460770
-108.181824
-55.524292
-63.453491
-69.314743
-131.764359
-60.615562
-69.992821
-53.888855
-60.463329
-52.327888
-96.855591
-156.488434
-63.607555
-69.836029
-62.715012
-59.935112
-136.990387
-141.562943
-62.985241
-64.908974
-55.993706
-42.260159
-151.074951
-56.512859
-61.559753
-57.893574
-60.172249
-47.532635
-44.927307
-53.484325
-73.686722
-61.561195
-167.723328
-157.747360
-64.766205
-61.225540
-147.814896
-89.533035
-79.155121
-72.240349
-87.124535
-110.975998
-68.561882
-66.589439
-103.669533
-58.088032
-141.154877
-165.218719
-80.672546
-58.095108
-93.867561
-47.301384
-71.311157
-62.042633
75.057358
67.007675
92.595528
75.597687
54.801861
35.193188
78.279099
41.878174
-52.434315
-68.060104
-55.921978
-143.868225
-100.467155
-103.325920
-149.637436
-54.617111
-34.423019
-96.784035
-46.319595
-110.090347
-144.285172
-87.065018
-70.645615
-97.852654
-89.016235
-80.383659
-146.110550
-84.157631
175.603012
-116.872574
-122.779526
-65.358971
-50.874760
-109.899384
-59.780163
-59.855301
-61.619434
-66.479256
-61.341858
-61.355824
-65.231895
-154.209061
-130.968475
-90.549370
-90.088326
-59.091118
-59.783913
-82.269562
-156.399597
-115.068764
-134.367584
-131.796234
-42.829411
-60.249985
-60.041077
-49.688168
-59.910080
-67.646721
-96.659599
-76.229889
-56.800571
-59.875164
-63.476017
-62.079334
-84.485764
-73.355812
-57.730286
-70.064751
-92.753532
-94.760704
-79.834579
-45.397308
-57.790680
-95.489540
-125.219330
-62.281013
-135.202423
-114.356560
-98.985252
-124.359474
-75.175537
-71.262077
-53.086037
-94.597137
-83.982376
-94.329086
-62.496883
-97.332886
-156.874603
-59.128254
-42.098907
-69.723953
-65.673729
-53.973465
-64.883667
-42.319256
-56.067047
-94.137283
-147.065933
-101.055679
-114.130257
-103.392723
-89.902412
-62.744827
-90.156563
-92.306229
-82.508804
-93.381676
-97.632370
-56.811729
-141.384155
-47.361763
-81.388763
-128.041763
-115.540413
-110.096893
-93.685020
-66.036453
-102.157288
-103.718033
-61.803318
-74.486740
-62.293392
-73.319908
-90.395103
-60.063629
-63.065006
-129.051773
-150.404907
-59.470749
-50.354359
-82.050560
-82.789177
-46.780277
-87.356812
-101.334648
-57.132278
-66.267349
-158.764465
-85.478859
-63.117920
-62.564686
-65.786194
-138.867401
-154.000488
-61.180653
-110.149071
-112.011353
-63.902275
-113.098885
-74.345154
-136.875458
-68.195969
-57.813728
-62.413177
-100.011879
-115.477646
-51.296371
-84.965919
-98.028282
-124.803078
-161.156158
-86.370644
-131.942474
-48.688736
-87.558807
-61.471458
-108.817787
-118.712410
-98.141884
-89.569389
-56.637798
-56.830605
-132.315979
-56.260838
-76.795143
-104.297928
-69.652458
-60.236431
-83.322395
-59.658680
-68.324631
-97.191833
-84.134338
-73.479126
-47.252140
-56.850494
-78.442978
-131.423218
-139.251968
-42.927410
-42.176922
-88.947685
-77.780128
-68.915672
-139.983521
-52.503834
-55.668644
86.217270
61.028694
58.325836
57.379349
-107.153412
-59.218925
-66.329536
-64.631126
-113.548592
-57.336349
-124.157135
-61.249416
-58.303974
-154.084061
-51.941772
-79.807739
-91.948662
-65.808907
-131.311813
60.964668
-67.956871
-69.286652
-55.630680
-46.374889
-46.647045
-52.234547
-41.990204
-103.689400
-82.588921
-71.821465
-61.411373
-71.409233
-76.445847
-131.436661
-78.055176
-76.825462
-69.616211
-55.127632
-57.620354
-123.795013
-62.998241
-61.225483
-149.948685
-56.630512
-59.391068
-71.914749
-138.619476
-53.307076
-86.529472
-62.265434
-73.785858
-61.198601
-61.359718
-63.374645
-44.231304
-136.952835
-91.315071
-56.995564
-46.372772
-69.936203
-48.718262
-113.396820
-62.791340
-101.103508
-111.270317
-103.193825
-108.658020
-62.042294
-73.600761
-84.150246
-136.172729
-124.859482
-83.749489
-65.390633
-47.296124
-53.675392
-113.914993
-65.817146
-131.695114
-107.418350
-51.453941
-78.998016
-69.517059
-136.042664
-104.539726
-124.536720
-97.344223
-62.949825
-97.790535
-71.174896
-111.232742
-54.793026
-66.693512
-77.228836
-98.530830
-117.962440
-86.091393
-92.478851
-120.158005
-136.438599
-57.726097
-108.768219
-91.305832
-65.686073
-62.071239
-88.557693
-85.773323
-71.815460
-59.416023
-62.822056
-60.748108
-72.890869
-101.720161
-100.781143
-101.323235
-93.484756
-82.808838
-67.238197
-136.338196
-56.169300
-103.166519
-33.571312
-61.591213
-84.623650
-120.231537
-109.797897
-115.678841
-132.422562
-85.386543
-80.807045
-106.057289
-110.445831
-74.282509
-69.151306
-95.202492
-71.315025
-92.628349
-115.455872
-68.872414
-140.739014
-56.694115
-109.590439
-115.015533
-76.068878
-72.996803
-73.428711
-76.056190
-62.177784
-121.954086
-49.232563
-84.679924
-87.812973
-138.728607
-76.973282
-91.307655
-58.775402
-34.638195
-83.487404
-43.267159
-62.775349
-121.216835
-57.058323
-69.837120
-72.196342
-72.190163
-48.369270
-62.077454
-58.475338
-67.433380
-86.915840
-137.415039
-143.742966
-95.948936
-84.469368
-117.924736
-64.131241
-80.858780
-66.385941
-68.978195
-62.268982
-155.308868
-62.485210
-30.438162
-67.989494
-65.837654
-72.055824
-114.526054
-125.400558
-80.519783
-93.224289
-86.755119
-125.673012
-145.981155
-65.142876
-73.740685
-66.002831
-95.183609
-94.712677
-119.221436
-101.958733
-81.394989
-110.829491
-63.420872
-82.398102
-100.802124
-116.586884
-57.740612
-61.979877
-51.813190
-77.768822
-69.397461
-157.269394
-82.076683
-63.972492
-36.905811
-167.406677
-143.273285
-65.470459
-59.807224
-112.255348
-89.901230
-164.485352
-60.986710
-112.824188
-87.330124
-61.934116
-57.439396
-151.849106
-78.933647
-54.588932
-124.296951
-52.340992
-71.130653
-48.431755
-138.178238
-73.234749
-75.558922
-57.733967
-59.200047
-38.771896
-70.797890
-37.282955
-69.471138
-73.943962
-68.421799
-135.259659
-68.465393
-112.926445
-105.605072
-59.651310
-141.147278
-155.964752
-81.660004
-154.352982
-49.774242
-112.246178
-163.714355
-75.844406
-103.988319
-55.539173
-59.634247
-63.744793
-92.650154
-140.875900
-81.638306
-64.881042
-133.227539
-172.470886
-43.240509
-61.779842
-54.535942
-66.311623
-61.481064
-103.584999
-33.331345
-126.180611
-54.317177
-87.634933
-32.454334
-68.519402
-66.586708
-67.097244
-143.772888
-100.955536
-80.028145
-108.181854
-105.753906
-62.782742
-120.839592
-63.994278
-68.557266
-57.264404
-61.917969
-64.196297
-74.995140
-90.123520
-92.434021
-76.496384
-44.673889
-75.564781
-86.320206
-51.495445
-78.767677
-93.903618
73.212921
64.459473
66.224457
58.205627
43.968578
-161.303619
-62.816521
-65.947685
-61.388065
-89.713570
-55.463337
-60.027065
-63.271862
-52.038143
-65.353828
-56.858692
-61.618248
-58.806465
-68.247986
-62.366467
-73.678131
-57.808868
-152.485596
-123.393547
-132.628723
-73.955284
-63.285442
-117.000450
-88.995163
-61.856033
-84.694832
-57.700478
-49.598621
-62.092113
-136.251801
-59.348461
-37.131561
-59.841312
-56.591892
-74.253891
-111.892593
-71.860413
-130.390915
-159.474228
-91.712791
-138.800262
-68.802391
-117.016418
-114.060669
-150.799133
-88.160149
-109.998199
-128.376755
-92.930733
-61.486679
-56.162575
-111.795723
-63.057354
-121.860893
-118.630722
-101.832886
-75.621559
-63.805172
-59.564552
-100.826805
-96.031685
-64.566956
-118.830666
-66.229118
-80.702759
-139.742828
-104.926643
-99.242134
-138.438934
-49.414925
-67.721001
-90.913330
-104.937851
-60.685421
-114.094215
-142.781082
-67.999588
-84.072418
-72.841927
-50.147640
-77.957268
-51.455719
-74.042152
-98.131523
-80.386253
-149.501740
176.098999
-61.279537
-116.562843
-63.189751
-63.510265
-52.369019
-103.126480
-87.645973
-118.302299
-128.439316
-59.800877
-72.499550
-63.817017
-86.526459
-77.452087
-112.605904
-67.866325
-95.743980
-74.364540
-52.161430
-78.651237
-77.613045
-156.409332
-108.803421
-86.759033
-45.733849
-72.135674
-111.341370
-107.262238
-77.265358
-71.875511
-89.759605
-65.462975
-60.520760
-91.646996
-65.582527
-154.948151
-49.092861
-61.523567
-61.787983
-54.530510
-101.808830
-89.764748
-53.498375
-114.230110
-129.605423
-154.141357
-54.820473
-56.622490
-100.667885
-98.229309
-68.577972
-79.919006
-55.682678
-63.704937
-92.811340
-146.388870
-103.406998
-68.624367
-119.503754
-130.126083
-104.574539
-80.337051
-58.025639
-104.067055
-162.413086
-109.686676
-79.949173
-32.777912
-65.285721
-50.457226
-127.426529
-78.173126
-60.778038
-72.484543
-55.319271
-61.329155
-130.650345
-67.445282
-56.115498
-58.309425
-78.576920
-46.982849
-79.619888
-83.812851
-62.598080
-109.343575
-154.981979
-63.263340
-152.766541
-107.918419
-55.845528
-102.912132
-79.878166
-70.900627
-66.935944
-41.572353
-53.788673
-55.248695
-23.764761
-54.369461
-113.612297
-104.536034
-77.434021
-129.039383
-126.030258
-62.173195
-60.795448
-143.916916
-69.163818
-143.585266
-105.841156
-131.425613
-79.670685
-65.018730
-106.574791
-110.892296
-104.606735
-79.771210
-64.817787
-67.240952
-67.782272
-113.561508
-56.872753
-63.833202
-62.406944
-62.900806
-80.726410
-82.953369
-173.540573
-101.872597
-118.409714
-62.809563
-69.421440
-98.997284
-54.366692
-89.669334
-85.147629
-108.661514
-73.274422
-77.278801
-103.778526
-98.283936
-122.991920
-59.378590
-72.381882
-86.262878
-71.588028
-83.448059
-42.415737
-53.567276
-90.485947
-118.208496
-63.038273
-79.196564
-53.668800
-82.087120
-66.988876
-90.287338
-165.731949
-74.985222
-115.983543
-157.554062
-56.745697
-26.423950
-119.863075
-54.101112
-65.115540
-76.512604
-146.244919
-68.782150
-79.649269
-38.301594
41.058937
79.132324
84.439972
37.318966
58.307144
51.407734
53.069908
37.162037
47.845470
47.951176
45.446705
60.194378
53.912914
51.948765
-104.413345
-153.642273
-54.554218
-64.614746
-161.374649
-57.174522
-60.291031
-65.998070
-135.265213
-67.984367
-80.492638
-97.526917
-66.549416
-126.310738
-99.119820
-30.522598
-50.453903
-131.535004
-145.549896
-85.358223
-65.844566
-68.386520
-158.646835
-74.612671
71.453094
68.595642
61.079987
79.100891
-117.067619
-72.712418
-54.160412
-60.084419
-64.382317
-79.137207
-116.762115
-115.042908
-132.064896
-130.880554
-124.494987
-103.722588
-119.362846
-146.964722
-122.172295
-59.938965
-155.415527
-89.351166
-32.619259
-81.926414
-53.275745
-136.274612
-161.486008
-51.096359
-92.457054
-58.916908
-77.186134
-150.806473
-56.873325
-75.355682
-61.097324
-102.547630
-104.037872
-66.293800
-58.795753
-116.602936
-89.079567
-62.077351
-48.881508
-162.100266
-58.986336
-118.660881
-47.649696
-68.986969
-56.183716
-50.902691
-74.141319
-52.958832
-68.776436
-134.238815
-79.083809
-68.011902
-50.316624
-150.183212
-69.113052
-71.838280
-92.757858
-57.112923
-109.279266
-80.698090
-87.135757
-70.084122
-71.502426
-68.601509
-107.560143
-86.492249
-73.599335
-68.752136
-95.801643
-58.523949
-55.006638
-152.702927
-76.439987
-70.578598
-69.462479
-120.216812
-153.440918
-60.248917
-52.589657
-68.433800
-62.231476
-54.350616
-69.184410
-38.056633
-156.646606
-65.309532
-51.918636
-83.328987
-67.663414
-150.038376
-66.140808
-102.523659
-83.008461
-101.007309
-75.084465
-50.789433
-75.005783
-156.007339
-112.558617
-123.543457
-61.335506
-87.234695
-85.518280
-74.263451
-73.982170
-59.965492
-104.336227
-59.797546
-73.018822
-47.829365
-57.178558
-60.704315
-75.165848
-52.468689
-57.001381
-72.267998
-65.753944
-131.230927
-71.452637
-131.827667
-27.539944
-123.819824
-75.815468
-71.091568
-118.335640
-32.440319
-81.460518
-91.910751
-57.411720
-73.121750
-123.884964
-58.433182
-60.897472
-117.384407
-84.126030
-110.067863
-129.468185
-52.670727
-118.901787
-94.601402
-60.940338
-126.125145
-59.357960
-129.009369
-148.367798
-150.476013
-144.905487
-87.515343
-57.673355
-65.368530
-57.501549
-117.545189
-82.234108
-61.734257
127.789757
73.050201
59.352646
64.868500
71.078857
26.547970
49.391361
54.193790
55.974739
48.505795
60.280563
50.639484
-56.321243
-70.143730
-59.639603
-53.546593
-54.135918
-71.561852
-57.526760
-49.536484
-76.735123
-146.903732
-142.548492
-56.236439
-61.471577
-68.497223
-142.810104
-104.885063
-69.026253
-58.342857
-55.464630
-90.484772
-54.060032
-64.969658
-53.445507
-63.945362
-72.466103
-63.719772
-63.275482
-64.668755
-80.078293
-152.475708
-148.385452
-46.508652
-49.894077
-66.724998
-161.675507
-70.895485
-98.524803
-156.218613
-137.581100
-83.227364
-71.699425
-153.736893
-60.694233
-75.928528
-77.523285
-61.036297
-60.398975
-68.706459
-27.254225
-114.163208
-97.540588
-150.809143
-137.251358
-67.959724
-100.555977
-47.467125
-51.386715
-133.290558
-61.347157
-70.024872
-90.508736
-66.630730
-139.636841
-60.973465
-124.777290
-92.577202
-73.851547
-74.509834
-162.214844
-129.662338
-149.649536
-99.523003
-134.129013
-72.833038
-54.556305
77.220200
-36.246655
-69.997948
-65.756714
-70.426109
-143.960648
-91.560783
-63.603401
-39.059734
-68.994949
-59.263081
-53.050797
-163.139832
-96.151848
-49.016483
-69.568344
-53.957291
-60.284218
-55.648964
-121.244453
39.911583
42.294884
77.372620
74.359962
-41.350628
-58.134270
-75.989273
-163.357254
-40.133400
-60.073654
-48.044510
-58.277222
-65.688385
-98.611885
-107.740509
-153.788712
-61.467545
-117.104759
-168.382874
-65.371788
-90.763771
-92.624512
-158.880020
-61.454315
-82.272285
-91.183777
-83.366226
-79.893929
-93.752869
-57.192413
-65.725983
-147.794617
-82.046867
-100.273453
-45.648914
-81.183640
-57.484432
-95.934418
-58.977787
-92.953011
-130.208694
-91.555321
-95.566238
-63.015514
-102.257225
-123.533363
-59.648174
-117.363342
-134.142807
-52.780109
-59.035465
-55.008217
-44.220726
-87.561272
-53.998501
-44.749668
-100.482513
-59.434929
-60.056156
-103.591446
-58.884369
-54.415199
-72.128258
-123.746925
-72.735168
-103.543785
-85.748940
-70.395844
-80.439201
-81.040550
-75.436470
-70.110710
-90.560036
-68.455070
-39.875149
-63.350594
-27.276686
-48.353745
-97.225632
-159.709229
-127.048996
-116.198242
-58.811703
-60.360073
-67.287140
-60.481438
-57.996437
-72.300293
-69.537491
-90.247726
-56.534348
-138.125229
-118.940063
-149.341125
-68.269547
-86.583305
-74.168472
-124.397217
-98.386932
-92.708656
-86.965805
-86.674942
-45.702892
-81.719185
-164.160248
-86.369370
-69.384048
-64.200691
-119.877762
-56.322433
-49.025360
-58.716770
-89.257942
-90.774345
-113.743149
-68.579193
-118.373268
-89.364204
-162.030579
-71.957504
-43.425510
-58.621529
-79.240524
-54.317421
-91.438248
-74.542198
-65.290222
-159.378418
-60.300282
-60.120197
-66.926018
-52.795792
-51.615974
-61.790081
-72.313164
-112.698227
-108.775375
-106.791573
-154.512589
-45.794998
-61.902935
-60.831806
-54.750061
-152.743195
-65.861069
-61.474792
-111.817810
-41.285549
-75.802048
-52.554008
-80.257919
-136.696991
-58.194672
-103.743690
-59.396755
-83.211655
-36.328526
-57.672859
-130.033981
-131.257812
-65.990303
-90.204460
-90.778709
-71.844666
-75.053925
-87.072365
-124.991714
-89.653198
-107.987579
-56.186184
-85.374870
-66.461220
-77.522507
-94.684448
-54.170246
-72.182800
-46.330036
-62.352863
-148.430634
-127.241470
-70.124130
-61.344891
-61.439255
-58.788433
-57.271893
-122.169334
-66.036789
-64.240524
-89.146896
-68.743637
-54.010777
-96.668198
-146.711456
-117.298904
-82.155197
-78.446960
-145.612228
-73.447342
-98.216049
-141.081833
-79.140579
-56.407795
-51.236286
-61.761646
-81.252022
-100.863853
-65.490562
-76.149025
-63.068005
-75.207962
-116.397057
-73.661530
-146.045456
-46.731178
-99.810417
-85.140259
-56.405422
-50.712486
-117.769844
-74.891739
-167.263123
-144.168701
-102.601555
-68.351570
-78.253967
-66.593559
-77.804276
-81.111687
-90.322830
-84.970398
-58.733826
-59.041901
-56.942070
-48.696068
-76.436668
-93.206482
-138.112595
-55.480247
-90.350479
-127.015915
-70.750595
-78.153961
-150.518326
-76.526497
-57.717083
-39.970509
-89.921288
-52.374973
-71.798714
-164.186432
-114.945152
-121.053787
-133.273621
-92.456352
-153.955887
-84.012863
-141.251862
-39.765453
-72.575623
-71.118401
-128.941177
-69.349464
-25.410469
-150.283630
65.395973
-58.131203
-61.378418
-51.770355
-99.497444
-76.185036
-165.350525
-123.974770
-124.090080
-151.151398
-86.613220
-61.987133
-168.291367
-63.063931
-110.940842
-53.620937
-138.463196
-70.371582
-89.846329
-124.881096
-122.143211
-79.467529
-79.535622
-42.153263
-76.853241
-43.598186
-132.899689
-55.687962
-83.325714
-64.246803
-55.896576
-59.083607
-98.914970
-121.481331
-96.210190
-139.048172
-67.084480
-100.231071
-113.833755
-63.502834
-91.254639
-123.625816
-67.911514
-68.980614
-98.030411
-70.218269
-85.531982
-50.521980
-106.332390
-68.060066
-93.543007
-75.634239
-59.498600
-53.387428
-72.502251
-87.558220
-75.181335
-122.210152
-63.193768
-51.953636
-92.349518
-75.431519
-109.178467
-150.345108
-64.929779
-113.677818
-30.413027
-69.093208
-78.904915
-63.393810
-58.347221
-35.699856
-49.555500
-131.503082
-109.523689
-91.722458
-139.501251
-111.593185
-82.793480
-94.588646
-74.883827
-48.993065
-100.711327
-53.453838
-62.830612
-70.070999
-59.634720
-79.373413
-49.055073
-75.505608
-55.025112
-151.063660
-102.756668
-60.055199
-167.798721
-75.217140
-77.069908
-24.432701
-73.428505
-49.924561
-76.578156
-105.503998
-56.984058
-95.827339
-54.029533
-36.842491
-84.700386
-83.281090
-107.198006
-97.368706
-166.028946
-58.911213
-119.242088
-129.108322
-89.220596
-49.266605
-141.356186
-68.949310
-71.744034
-71.129044
-68.423409
-61.427746
-43.661915
-68.209450
-90.152222
-97.739014
-55.147633
-73.748741
-61.073063
-63.646809
-71.254097
-88.556953
-131.526489
-84.030983
-80.699547
-54.157860
-110.672440
-80.785721
-138.480194
-60.876518
-68.858482
-139.547363
-75.424973
-64.559341
-62.383183
-60.396564
-68.589287
-76.781616
-58.430202
-163.458511
-64.522713
-45.876511
-44.716553
-121.175926
-98.209396
-78.690659
-27.488237
-62.162216
-65.893456
-74.856720
-62.166275
-128.260452
-100.991188
-64.842934
-114.675247
-106.537979
-116.435921
-61.051533
-101.891411
-61.673424
-65.706940
-101.015991
-62.317139
-68.247673
-54.639816
-126.192474
-66.116623
-149.869492
-61.745083
-73.093956
-114.016953
-60.630814
-60.175602
31.699074
-71.762932
-41.088810
-75.578102
-71.289055
-120.697289
-136.200912
-58.458908
-81.845184
-64.301109
-78.449188
-66.602509
-52.220921
-45.173195
-153.018692
-98.108482
-103.395126
-83.009453
-159.165070
-90.070778
-111.203270
-68.879395
-58.236839
-129.146027
-78.041031
-96.582199
-38.421921
-81.375473
-80.390579
-56.635601
-58.018158
-149.346100
-68.221321
-68.103210
-141.045715
-120.985359
-53.847855
-74.512924
-88.108627
-73.606133
-112.497223
-69.636734
-99.398819
-59.180408
-142.323975
-66.880272
-91.004494
-147.620926
-54.932133
-71.985359
-143.206528
-71.085098
-56.544891
-112.434090
-112.735924
-72.808380
-103.541992
-115.936157
-110.206688
-85.423859
-60.092915
-143.497360
-109.415169
-19.283972
-51.533424
-65.828499
-104.066055
-80.371948
-146.701096
-49.454315
-55.784332
-46.705276
-123.053322
-60.127930
-162.430801
-72.644691
-98.722572
-83.080894
-58.346512
-109.059097
-103.279945
-107.505371
-148.426041
-124.508224
-57.335789
-65.320755
-62.855728
-82.467560
-79.437714
-66.512573
-30.298561
-65.450287
-50.234127
-53.722118
-56.872334
-155.514404
-100.829185
-118.819397
-96.809509
-117.351547
-56.258072
-151.363815
-116.216972
-121.486465
-135.114441
-92.035973
-87.848129
-67.690643
-54.218594
-66.783234
-60.654514
-46.540058
-102.888885
-52.278263
-89.924873
-128.643265
-67.427994
-76.607780
-132.423798
-112.649162
-64.092880
-73.154739
-94.566086
-92.610260
-62.004753
-91.230888
-65.086998
-139.343414
-56.499470
-115.476830
-50.755367
-71.838791
-67.268196
-59.678146
-117.695229
-83.085236
-152.161133
-84.869377
-81.660339
-60.737011
-85.336548
-57.347549
-87.291054
-116.696587
-107.640495
-132.896866
-100.588173
-103.153206
-63.154808
-103.315674
-159.645798
-47.201057
-56.262947
-79.629250
-102.607758
-50.206738
-41.165001
-56.242641
-71.785217
-53.154369
-70.639534
-163.350815
-66.917099
-147.471680
-89.828362
-66.163559
-67.837852
-130.927032
-118.757500
-58.595009
56.866730
42.008762
-70.484123
-100.962006
-48.697769
-125.714256
-73.061813
-143.990601
-62.998501
-40.627495
-74.077873
-62.437431
-78.146324
-128.853226
-150.059143
-59.861927
-82.077454
-104.899399
-163.195221
-50.185337
-86.748329
-100.358452
-47.196545
-136.039978
-60.846012
-107.515945
-102.152870
-101.361725
-140.765182
-57.659847
-66.108276
-105.835754
-109.173676
-147.344528
-60.059620
-137.071548
-65.348434
-94.300491
-63.444912
-59.141766
-115.435120
-58.334476
-60.637486
-79.994225
-155.131363
-79.118530
-58.373581
-140.681747
-107.163406
-66.503136
-139.142029
-70.528641
-83.535675
-62.135998
-116.559509
-65.797958
-47.569450
-81.117714
-46.415012
-96.657188
-99.568214
-66.117485
-30.031233
-58.913761
-47.388100
-58.653568
-141.769821
-83.208092
73.816559
76.246384
42.196804
85.308327
37.716797
62.038113
53.496216
56.439545
51.520100
46.657543
-82.998421
-70.601021
-104.887695
-68.629997
-112.446953
-88.757622
-67.083008
-115.701256
-104.452972
-61.321068
-76.470161
-88.539146
-56.869465
-141.329178
57.143520
68.884415
73.288696
74.498016
64.406830
80.457642
-113.674492
-156.266052
-85.577271
-160.389313
-53.032413
-66.535187
-59.927872
-123.675362
-146.047073
-88.468895
-106.919861
-119.077057
-112.150246
-110.248055
-140.506546
-56.424660
-113.083275
-94.709579
-159.237228
-60.665554
-128.169357
-89.793945
-65.970680
-145.084839
-148.015778
-147.328110
-83.958748
-69.281540
-78.352036
-69.382126
11.829016
-19.506096
-65.654655
-86.795357
-73.035278
-84.774277
-83.969574
-51.914017
-57.319183
-90.832268
-22.265406
-53.812904
-62.608776
-41.414494
-108.087044
-50.014404
-104.827232
-131.428238
-84.528564
-112.829033
-70.796860
-54.781616
-85.832047
-114.997406
-106.451904
-98.288864
-68.592972
-59.810596
-67.350586
-163.364975
-154.782364
-103.942978
-85.064217
-76.129448
-58.344402
-83.647217
-84.448380
-47.155090
-149.174408
-125.682579
-68.035568
-62.698406
-62.428314
-65.438469
-44.308723
-142.053650
-93.754646
-40.832352
-96.453033
-112.509483
-115.258537
-112.535149
-60.793381
-33.819466
-162.547363
-62.109119
-124.922020
-59.119438
-61.184025
-103.120216
-154.073807
-80.184708
-50.518970
-101.663506
-110.746651
-68.373184
-75.643791
-56.892334
-60.343586
-53.767456
-96.281883
-94.593452
-122.409111
-63.282696
-51.618820
-59.228363
-69.927528
-64.126007
-115.803543
48.487522
94.952103
58.634789
46.582310
86.730469
31.488926
72.622047
77.700890
72.218178
-93.762169
-127.088615
-73.198044
-90.998550
-114.205482
-56.626907
-62.188950
-51.523911
-54.988537
-41.134319
-49.699047
-107.409149
170.801300
-55.968987
-80.331947
-98.005951
-76.512291
-64.279846
82.911537
94.067856
92.192772
-123.854805
-60.864769
-136.447693
-75.067917
-56.585903
-64.537323
-62.102684
-38.784672
-66.707565
-78.819351
-75.610306
-81.790993
-163.301041
-65.484818
-91.741180
-117.814651
-64.740189
-63.308670
-67.312469
-45.255421
-40.558086
-85.310425
-76.731926
-56.031700
-151.040848
-163.846649
-46.625839
-123.873810
-60.455887
-78.886009
-64.283943
-94.498787
-66.093552
-91.427940
-50.127754
-135.222839
-111.387062
-66.924271
-152.712250
-63.512428
-38.076523
-110.797836
-156.066406
-53.937817
-84.127533
-57.459229
-60.950352
-68.902000
-106.292686
-163.864639
-66.326515
-122.108459
-70.780540
-78.804001
-59.643932
-143.751343
-63.585224
-60.936165
-61.853355
-108.846436
-49.645294
-62.830635
-37.654831
-87.487343
-73.738365
-79.005379
-62.456146
-67.413864
-65.620941
-72.923820
-84.538338
-28.348911
-56.059559
-92.834305
-73.759758
62.236313
43.172493
71.236290
67.824303
54.792660
71.370888
-91.034599
-67.352837
-152.104675
-89.650101
-124.223541
-119.134613
-62.109276
-86.802094
-69.651695
-144.438324
-79.995506
-58.682148
-54.896351
-66.667747
-110.658257
-62.896442
-169.071289
-77.659340
63.051182
-90.226997
-123.993362
-53.586967
-64.157860
-61.798386
-59.783726
-152.999878
-111.695587
-74.434280
-91.017624
-61.123318
-82.136856
-59.990471
-34.409916
-95.999161
-73.655106
-95.290398
-70.091194
-65.869881
-73.693779
-67.859657
-94.258102
-136.518448
-58.986774
-57.568478
-62.239414
-68.984673
-66.169632
-70.938248
-102.661575
-91.224762
-80.617561
-84.784248
-104.210793
-84.557930
-75.570061
-75.937996
-51.325733
-143.187653
-117.034264
-67.728386
91.435349
65.796921
-62.588203
-100.777916
-113.561256
39.587479
56.820969
45.527241
58.050217
44.197884
79.739960
81.569130
38.797211
-62.297108
-117.968765
-55.108337
-55.695625
-108.813980
-70.385986
-86.227982
-87.558090
-64.757072
-120.382980
-117.771896
-158.347580
-58.266987
-169.038406
-123.211304
-114.702911
-80.727242
-106.957077
-54.689941
-93.292870
-55.760406
-83.553711
-165.879272
-74.660561
-116.106842
-74.047157
-97.724670
-120.358856
-59.688629
-120.768204
-54.041882
-60.847031
-53.952286
-68.609978
-81.761574
-59.222763
-76.703903
-63.216648
-99.124657
-113.223297
-145.831390
-74.693726
-79.913925
-67.391899
-57.317894
-79.990578
-60.845085
-47.690315
-58.308945
-164.492355
-69.233604
-67.505646
-62.132042
-66.878479
-55.979630
-59.577244
-67.972130
-77.114334
-65.435738
-166.398804
-45.893288
-64.848091
-65.491280
-104.366013
-66.767052
-104.785645
-89.249840
-102.960152
-120.202065
-111.391960
-106.409920
-85.555969
-59.700310
-68.616119
-98.813492
-69.174850
-129.564377
-67.441818
-96.442360
-81.101799
-94.299667
-87.232994
-100.831017
-66.213348
-74.327240
-63.207565
-106.586258
-94.082634
-40.863876
-73.295464
-126.511528
-72.726318
-66.801933
-141.585968
-42.801605
-63.257248
-49.508907
-54.613461
-57.673752
-128.613754
-71.242119
-65.073273
-123.049774
-85.065697
-92.856140
-57.978500
-78.316811
-138.066528
-68.807281
-75.864586
-87.151482
-83.824745
-82.542000
-101.948013
-107.504547
-86.652191
-81.894417
-97.494125
-102.333748
-83.942757
168.851364
-64.772209
-59.655579
-68.467171
-60.211876
-154.665649
-57.313869
-61.148262
-154.519592
-51.400177
-44.841824
-156.604095
-148.878616
-59.105381
-125.011185
-110.355171
-65.926949
-69.163300
-124.350662
-108.305527
-73.108147
-120.278778
-56.394608
-86.519943
-121.889420
-75.020493
-62.877487
-56.799225
-81.420815
-141.305008
-73.213531
-148.140640
-60.388870
-66.979713
-159.599091
-39.555294
-65.893486
-106.833107
-59.774036
-103.618629
-80.830093
-63.682781
-64.154068
-83.205254
-107.307114
-139.239456
-106.042847
-161.598160
-75.838173
-52.532066
-90.930984
-154.015259
-124.731873
-88.686234
-66.046082
-119.200821
-133.976654
-144.752457
-144.840393
-64.003746
-64.066757
-80.433418
-152.189056
-80.870430
-120.762711
-67.518028
-96.951958
-57.430275
-152.967880
-50.940628
-80.522728
-169.233810
-84.904152
-159.818283
-81.341782
-64.110634
-75.213615
-91.853714
-53.842640
-56.958439
-60.816338
-106.818001
-105.735657
-54.286400
-135.864365
-71.871033
-67.176872
-87.580521
-48.826107
-101.495903
-65.403030
-59.652451
-163.274857
-91.452835
-73.078537
-61.788689
-62.802799
-62.579021
-62.421696
-50.426579
-88.942856
-148.138641
-137.532776
-58.111900
-65.346985
80.016045
76.484238
-41.301044
100.499672
65.290680
38.692551
55.531525
84.571701
51.604469
66.120766
91.572342
53.082607
177.474304
-64.827438
-84.662392
-156.688431
-132.351196
-101.869057
-48.768986
-62.950092
-107.788292
-123.101929
-77.179214
-73.795616
-90.403572
-146.619400
-59.669117
-131.704361
-66.413727
-117.287209
-113.389969
-82.619240
-59.904217
-145.823105
-61.004581
-111.968834
-119.937897
-33.484169
-9.833193
-67.297661
-65.746834
-61.667316
-65.738106
-91.634857
-54.978344
-106.105736
-52.163414
-156.302414
-120.744431
-69.071312
-110.906898
-87.975914
-88.802124
-61.521992
-101.922966
-63.208683
-127.275894
-135.198990
-158.723526
-76.853981
-149.096252
-34.827087
-63.795677
-47.175350
-44.328766
-89.293350
-128.490555
-68.414474
-162.748611
-156.019775
-77.684113
-51.155258
-171.933441
-74.864426
-58.571938
-53.299568
-97.437073
-50.280006
-106.145386
-95.447647
-68.301674
-80.157837
-132.350662
-71.525902
-43.641396
-48.348862
-70.107010
-68.100601
-90.037094
-82.366547
-62.509506
-61.567295
-76.387100
-63.718292
-102.634560
-66.827042
-78.124191
-58.255089
-138.789886
-85.383835
-103.822327
-91.721420
-101.144379
-102.721054
-119.239990
-65.299347
-129.982727
-54.348347
-68.028969
-58.761803
-60.543068
-19.163727
-66.772461
-104.464149
-80.170883
-54.784218
-121.142456
-76.975143
-69.234039
-102.367592
-47.466000
-62.342705
-67.719078
-72.326141
-159.234192
-85.594139
-68.733345
-74.775787
-145.900406
-86.420555
-137.722855
-105.399567
-152.288956
-60.930706
-118.061684
-75.553131
-72.135246
-83.619652
-56.695217
-45.108730
-86.446106
-62.775043
-103.909927
-72.432434
-115.951591
-61.958992
-108.027061
-73.676315
-116.237930
-68.835335
-81.954002
-69.135750
-156.343826
-62.788975
-58.421078
-164.188492
-65.974129
-65.014458
-52.166363
-79.440392
-85.138901
-131.480148
-101.378532
-91.649925
-93.433388
73.117241
-46.135880
-136.945160
-131.331390
-60.018612
-156.763474
-67.781403
-88.650116
-65.601952
-139.507385
-65.239052
-56.677101
-44.622032
-104.870667
-104.624184
-70.775032
-93.954758
-108.817688
-76.477142
-76.862503
-58.473499
-53.368752
-26.375122
-57.122257
-59.683659
-98.435669
-77.734100
-65.642303
-71.574982
-84.219841
-52.545029
-165.279114
-95.835503
-102.495934
-43.479080
-56.798382
-90.595657
-27.587715
-74.810059
-69.871147
-135.899841
-66.288918
-146.412888
-9.651803
-141.412537
-148.949814
-90.796783
-150.543350
-155.036713
-92.361511
-89.554741
-123.977516
-135.531326
-81.856911
-172.675385
-153.933151
-119.631287
-74.759979
-74.807030
-26.464657
-66.800644
-158.243530
-56.997662
-45.328098
-61.716499
-30.837158
-112.152649
-107.919334
-63.339127
-62.657024
-71.592606
-54.705517
-125.487099
-97.171577
-120.335114
-106.931061
-102.485893
-92.638550
-76.732437
-101.308136
-77.770760
-81.644508
-36.311871
-32.482418
-132.391464
-114.875854
-59.430130
-49.065056
-75.226059
-68.793823
-129.276016
-51.819702
-100.398735
-109.399574
-126.373657
-87.022949
-120.134567
-105.462502
-144.088852
-93.703865
-100.309883
-64.711739
-119.677254
-77.377785
-63.178181
-113.097008
-63.568676
-64.241440
-59.263866
-55.836021
-69.104507
-93.756500
-111.899498
-66.085007
-130.606522
-116.108398
-73.107956
-77.222633
-78.987030
-53.293304
-57.612076
-69.707909
-147.750504
-43.750072
-68.828430
-55.513729
-55.949806
-46.518570
-64.849312
-68.556763
-35.416714
-60.507317
-41.329758
-163.871765
-53.755802
-68.669456
-66.306664
-77.218948
-60.504620
-95.401428
76.195374
78.475906
60.197357
50.462563
75.995979
-150.153809
-53.957611
-93.319382
-54.491573
-62.691887
-67.165100
-87.086922
-151.125671
-50.941002
-81.294502
-58.951195
-159.746277
-152.663971
-95.233742
-79.425331
-106.600067
-57.861404
-29.988121
-90.802422
-113.988754
-132.247208
-88.425797
-125.881279
-57.335133
-76.228165
-100.504539
-64.139122
-64.965286
-84.806427
-140.327301
-112.363251
-55.552639
-70.140953
-152.701416
-139.502319
-117.697884
-126.211960
-88.894066
-115.804787
-150.580032
-85.852333
-120.842667
-70.511986
-84.461632
-120.602982
-63.237366
-137.633591
-73.618393
-97.735291
-108.332230
-72.012024
-81.789909
-53.701279
-80.106720
-43.742828
-142.294952
-62.773418
-102.075150
-79.089745
-112.113617
-61.447090
-160.849808
-59.736229
-70.931404
-82.328819
-56.571110
-125.871338
-36.677361
-56.740063
-54.360657
-87.509140
-88.934303
-43.065353
-58.042629
-133.349823
-68.475174
-97.716789
-70.256622
-48.611504
-65.916008
-61.586105
-141.177933
-109.020195
-60.958054
-64.648239
-72.783775
-89.490509
-110.951233
-82.920479
-158.330734
-78.547234
-59.209007
-60.463947
-162.720581
-131.451935
-76.506859
-74.684784
-76.726898
-56.801807
-80.304001
-138.119553
-70.972038
-57.839130
-64.503250
-58.183754
-58.593082
-67.144951
-152.186584
-107.648659
-103.784142
-103.258873
-70.839546
-103.510292
-129.065903
-97.464729
-45.068462
-132.142044
-92.137474
-96.779839
-87.693832
-95.948700
-55.693867
-149.217682
-89.381592
-143.557816
-146.214844
-55.869366
-78.103622
-67.205360
-67.729408
-66.110336
-60.223549
-64.237381
-65.345032
-92.074722
-127.959900
-122.539543
-147.289886
-112.335785
-63.951591
-71.896523
-117.450722
-80.760994
-95.455002
-78.887329
-62.722046
-160.240738
-106.582909
-124.877693
-100.987473
-67.617188
-147.392365
-134.009171
-174.426056
-83.022552
-58.407547
-119.768456
-64.354370
-137.742310
-66.576904
-77.561592
-65.605576
-76.128113
-83.260666
-169.865051
-68.957451
-78.531204
-107.563766
-123.590134
-71.033554
-61.034210
-61.266617
-84.102974
-41.507263
-93.517433
-96.323891
-79.317513
174.577423
-65.747902
-89.804893
-58.916252
-32.505901
-82.672989
-75.912392
-53.633499
-103.062386
-112.686127
-122.483643
-67.059044
-108.221283
-34.306240
-139.070343
-91.864845
-62.435440
-58.217396
-99.491577
-161.618652
-59.465797
-135.419006
-81.270393
-70.095963
-79.868065
-90.494431
-141.382797
-88.184753
-97.695488
-67.243477
-78.503410
-62.076115
-32.647774
-83.245163
-55.364201
-63.579788
-62.822292
-71.104851
-87.740707
-82.682983
-89.436501
-56.604279
-55.129112
-138.493164
-119.632095
-54.925457
-76.619537
-120.142014
-100.397743
-63.556629
-38.528587
-71.214539
-112.232643
-130.982559
-82.278664
-158.952240
-138.050079
-78.549606
-66.033562
-103.078903
-96.267860
-105.199013
-104.726776
-59.102730
-64.067314
-87.987991
-109.862846
-98.685219
-58.395424
-105.428833
-80.998482
-82.964310
-92.015862
-105.106102
-60.346561
-58.353821
-65.884857
-61.777424
-81.655701
-152.342590
-137.072906
-101.613159
-66.286011
-98.327339
-110.283463
-69.622147
-73.254059
-117.281227
-150.208801
-69.092232
-74.064041
-69.722183
-34.760025
-49.585419
-76.052719
-65.701523
-62.862556
-65.320724
-60.479927
-68.322243
-129.242249
-64.796326
-75.003883
-49.516773
-27.252300
-64.896141
-70.197960
-107.394981
-35.964848
-63.676826
-63.349125
-68.350769
-55.467838
-61.009460
55.134045
53.428673
-93.645447
51.084366
44.673695
45.600857
81.497505
49.863541
-74.217682
-61.860706
-70.918816
-38.361454
-122.066986
-81.163979
-67.174179
-49.814655
-62.519329
-68.612808
-59.387974
-81.524765
-45.154503
-105.535599
-50.222824
-72.067451
-68.865746
-81.560326
-62.014965
-70.872635
-78.274307
-155.570602
-61.781586
-53.842022
-61.371925
-59.684292
-68.573425
-68.502037
-50.890301
-143.948074
-67.288742
-66.640007
-151.913910
-97.577438
-106.975487
-94.622147
-60.561214
-69.617149
-62.481876
-98.013237
-86.648422
-81.143661
-54.676754
-153.020142
-65.742432
-61.781052
-79.456833
-120.202713
-115.983070
-90.595253
-78.853905
-151.236984
-106.065781
-45.900265
-136.212250
-82.272980
-62.498169
-54.348785
-138.220016
-75.397888
-85.605324
-62.580421
-60.931240
-29.102928
-55.909847
-97.573875
-53.827290
-151.844910
-150.522751
-60.306141
-166.564926
-144.770203
-65.659180
-52.464237
-81.559509
-48.025887
-132.923203
-64.708237
-64.832695
-84.924767
-28.215586
-65.492561
-52.257393
-55.662155
-70.494957
-101.526726
-92.145447
-98.017105
-93.145233
-95.577217
-64.800003
-70.220558
-114.094643
-61.498569
-138.295853
-67.069260
-61.204407
-104.324554
-61.119720
-68.875809
-132.344269
-106.238914
-125.638535
-96.995750
-51.647377
-76.376030
-64.070824
-63.988617
-101.934570
-63.828545
-140.381165
-55.960480
-98.609306
-67.010056
-143.286682
-62.522881
-71.286545
-78.231651
-93.429138
-132.220551
-151.053452
-75.927673
-50.000648
-66.075226
-65.739822
-103.634712
-109.917824
-66.324791
-64.592674
-52.767761
-158.929459
-45.431465
-57.073135
-114.667015
-75.340355
-58.031212
-62.338608
-55.451256
-69.407616
-48.860771
-89.218216
-54.292938
-160.054504
-122.962509
-63.949814
-90.166817
-106.900925
-105.812698
-140.726364
-112.585228
-130.199432
-111.468407
-105.663811
-67.908691
-74.878227
-106.205719
-97.859283
-120.485626
-46.032623
-64.140236
-62.689228
-95.632744
-63.382252
-68.028732
-63.020267
-111.943024
-78.682632
-56.776089
-146.368210
-80.011833
-159.312149
-119.841400
-60.879780
-68.410713
-68.399429
-56.031727
-63.859894
-71.950111
-69.326530
-61.811077
-56.938423
-47.432194
-65.079086
-118.330070
-100.589615
-147.666733
-118.257874
-144.861954
-129.039963
-46.792583
-139.191742
-84.556709
-173.232208
-53.173359
-67.692612
-69.882538
-140.681412
-141.430008
-95.409470
28.385233
61.120750
-59.519165
-95.108482
-77.818611
-70.891289
-66.032379
-45.170162
-105.173653
-61.129150
-59.264809
-48.798225
-78.466728
-119.416588
-57.387260
-59.674484
-55.458706
-126.013046
-30.208340
-97.046722
-67.523438
-96.548752
-55.671902
-120.068802
-66.936066
-61.964157
-153.093689
-69.354324
-71.362785
-77.617012
-133.300034
-110.932564
-107.601814
-133.416550
-53.667152
-122.068558
-145.222778
-50.694057
-84.602226
-133.271088
-98.228836
-60.391087
-62.843235
-64.007774
-56.171513
-49.041885
-56.044682
-73.699593
-90.224190
-85.387260
-65.750648
-59.960976
-30.173531
-58.960896
-83.115791
-85.309647
-55.471615
-87.558723
-53.349472
-66.278313
-63.722656
-59.428802
-43.092422
-125.967712
-92.105453
-70.166275
-62.797188
-58.559444
-77.985405
-151.174774
-159.195206
-62.990665
-143.161545
-59.302670
-75.975197
-131.284134
-106.159889
-116.028404
-157.916122
-113.606544
-137.957108
-121.715469
-149.314667
-69.300430
-85.987709
-97.526718
-99.513695
-54.292809
-91.117287
-75.000481
-154.008408
-66.540283
-54.603306
-136.280167
-58.325859
-51.410233
-64.278404
-85.634377
-73.341614
-120.038490
-56.523552
-93.004951
-146.889877
-64.516037
-104.375916
-72.676804
-68.257751
-60.817341
-59.228851
-78.032417
-68.708595
-61.792103
-56.225052
-158.854660
-53.845451
-55.038990
-112.770088
-51.830162
-97.645905
-57.427464
-65.967545
-75.237900
-49.144165
-100.865013
-72.034927
-95.595711
-119.447586
-105.797379
-137.174454
-57.733292
-54.127167
-85.718307
-55.051731
-87.846336
-67.856766
-50.726997
-167.484482
-64.847862
-153.166977
-87.077621
-103.953781
-121.376938
-110.172295
-80.260612
-74.961510
-99.442749
-99.815918
-61.757263
-103.275993
-120.142502
-84.570374
-69.528908
-61.422985
-127.056458
-68.153961
-134.028458
-68.773926
-104.152748
-134.419739
-65.627007
-48.618164
-164.387726
-118.116806
-63.389698
-102.988899
-77.189545
-59.499092
-77.653259
-55.751240
-103.039658
-118.320259
-36.824306
-80.654610
-50.197605
-147.586426
-75.896149
-131.316315
-42.058590
-82.089958
-65.679573
-81.306976
-66.281647
-65.388718
-77.600906
-53.529308
-86.730042
-93.796555
-95.079926
-89.561234
-100.074005
-77.849541
-73.913979
-62.924919
157.859589
-109.303291
-87.155693
-112.401154
-85.307343
-56.726864
-120.269600
-97.910606
-66.389381
-67.076469
-114.635704
-98.079903
-70.522369
-142.980637
-116.428940
-71.765381
-84.501320
-59.006252
-57.368675
-71.684692
-69.482430
-77.359169
-71.662170
-75.817070
-112.396240
-109.015587
-69.233223
-140.839996
-65.933037
-93.897034
-71.666962
-74.530746
-99.355293
-45.696583
-66.688011
-160.029587
-105.817024
-60.904781
-57.891937
-141.027176
-71.779419
-60.596840
-84.433495
-59.455128
-61.237999
-105.865211
-98.476295
-70.600365
-132.625259
-137.481735
-120.477386
-67.616638
-63.287792
-63.875584
-70.093559
-69.686790
-95.235481
-72.025116
-135.929337
-123.631714
-69.079384
-157.870361
-76.160103
-46.731060
-61.748676
-156.498398
-66.880707
-53.214569
-63.947807
-57.689388
-36.108524
-58.856045
-95.579033
-116.228149
-107.512352
-93.344566
-51.762024
-95.687492
-29.060562
77.547638
79.780540
-60.929287
-63.675262
-63.808956
-94.135765
-80.273277
-134.998489
-104.391724
-37.924068
-81.001480
-73.823029
-49.707489
-64.105736
-63.671642
-120.176491
-59.216980
-73.815819
-64.649605
-125.299622
-82.114571
-121.978622
-57.924332
-82.729691
-38.921997
-78.797768
-66.574265
61.720829
49.439407
74.897400
40.505257
-63.167709
-67.527962
-53.514980
-109.376137
-71.819283
-37.314453
-170.606140
-64.304810
-81.260208
-91.857201
-104.891983
-164.854965
-60.006950
-109.770233
-93.535507
-57.685963
-116.668205
-94.577766
-41.626930
-79.650459
-75.783440
-65.194244
-36.726048
-73.890167
-44.814644
-42.782936
-143.816666
-68.563202
-63.411800
-53.654087
-66.505562
-68.022568
-53.398003
-135.170090
-57.009277
-64.724632
-149.114883
-60.908661
-145.811996
-53.810425
-141.770325
-68.141037
-67.617348
-63.864670
-62.306698
-54.689671
-153.347824
-58.455647
-57.445541
-62.843269
-69.848862
-108.555069
-55.816582
-118.578392
-51.079525
-92.196106
-62.690575
-49.219376
-62.253380
-113.448044
-96.517876
-72.996056
-108.681694
-93.344048
-72.406845
-37.632416
-61.191387
-109.699280
-97.636459
-63.495396
-124.739441
-95.569725
-148.306107
-66.851730
-64.922989
-61.066452
-160.821655
-68.137924
-93.715141
-60.397083
-55.991974
-70.842964
-70.352005
-61.644215
-75.209091
-64.490395
-166.599701
-153.788696
-57.536568
-117.831886
-63.708000
-92.805962
-59.283833
-79.181984
-58.165287
-31.451599
-154.281113
-83.947586
-84.649986
-159.275360
-52.950661
-59.210270
-60.228523
-61.365498
-115.364456
-45.752636
-73.569878
-93.136414
-62.522358
-62.334740
-52.669247
-77.579399
-25.620090
-150.329865
-109.508865
-150.556763
-71.923492
-83.156601
-119.542046
-65.689453
-136.383591
-65.891647
-113.224899
-79.181244
-139.262802
-106.769516
-59.794930
-103.378334
-111.106857
-92.704247
-125.808060
-106.002304
-140.440872
-153.743378
-94.689529
-67.330986
-72.169952
-72.309067
-45.778637
-65.429832
-83.437965
-125.493530
-68.799110
-77.325218
-75.445732
-128.213196
-124.941978
-55.953033
-145.058395
-63.414978
-92.534882
-128.749039
-71.781876
-86.633186
-66.084442
-74.839249
-159.937866
-67.964233
-59.210716
-59.610023
-58.355724
-67.615211
-67.825424
-130.883087
-84.378159
-54.788567
-75.571884
-76.593269
-61.301922
-53.906593
-63.634171
-73.562187
4.324950
-66.241676
-109.953522
-97.470337
-55.851051
-63.982025
-53.942013
-91.086205
-68.372185
-128.450256
-72.105743
-60.352100
-54.847366
-88.753372
-75.753593
-57.090508
-95.222023
-34.328716
-80.899994
-108.725479
-40.702576
-63.578476
-59.202061
-66.504150
-69.370117
-59.481308
-111.997124
-105.651588
-108.289383
-93.993874
-136.320755
-48.922157
-48.286427
-67.385162
-60.885517
-73.902031
-160.121216
-81.983231
-105.571800
-96.202278
-62.745029
-97.858551
-74.618675
-63.606796
-63.422047
-84.554749
-73.857361
-62.510830
-116.737404
-64.011307
-149.683029
-139.505127
-51.718266
-52.291321
-84.174736
-62.186832
-54.116886
-82.486298
-82.492180
-83.031387
-72.114204
-50.582283
-151.581985
-115.370491
-98.759445
-78.675690
-97.691147
-59.195606
-93.781609
-95.057182
-124.875237
-63.628597
-69.946640
-65.663116
-95.144485
-55.159050
-155.831070
-117.258675
-104.749863
-110.049149
-71.545624
-74.696365
-62.282955
-43.413273
-119.817383
-143.306946
-63.764988
-94.341385
-108.637230
-79.392166
-74.386292
-79.053490
-94.383575
-113.677605
-134.016876
-56.482933
-130.161453
-61.284004
-81.401436
-86.282875
-154.207962
-93.201782
-64.064369
-59.304035
-108.082436
-55.309452
-60.769318
-50.329155
-71.596977
-159.347336
-61.088722
-65.621429
-75.776878
-75.826355
-57.722553
-155.410065
-84.709572
-46.695450
-173.385406
63.851036
-59.820461
-62.306683
-156.835907
-40.709991
-145.807892
-58.316097
-61.658615
-154.686523
-63.234379
-156.234680
-50.416168
-94.492615
-99.182167
-104.562912
-79.815697
-65.156616
-111.224602
-114.095940
-141.077789
-71.572868
-56.142605
-94.231499
-91.618347
-114.036858
-128.259277
-112.442978
-67.184021
-102.531120
-63.188099
-65.286697
-63.175728
-72.280014
-97.420494
-60.922798
-129.425919
-21.175920
-134.683807
-71.307373
-57.907249
-138.213181
-58.274910
-145.078522
-151.187820
-101.765320
-60.585552
-53.779041
-64.521118
-117.275841
-60.387249
-60.476894
-86.078690
-82.567711
-46.201405
-71.570274
-152.560333
-60.809826
-111.768303
-90.551620
-74.997620
-59.418121
-119.326004
-158.177933
-62.531609
-79.077301
-60.319817
-126.910866
-50.805378
-75.198196
-53.330338
-53.042400
-70.043480
-85.194962
-90.070671
-59.901924
-138.487946
-60.918999
-147.756271
-56.165405
-69.921082
-61.718445
-87.569366
-63.532627
-46.982655
-34.279152
-151.029129
-70.645912
-110.281609
-66.611145
-48.974026
-157.929245
-114.060280
-107.105721
-138.640518
-135.581238
-98.819946
-134.996765
-125.411804
-83.424446
-61.829956
-54.160183
-53.746864
-26.755367
-67.959328
-86.336395
-89.573410
-60.133133
-36.658161
-167.186661
-140.036087
-50.634159
-147.404922
-76.846375
-62.068848
-159.651535
-109.049492
-30.334635
-24.247328
-89.662735
-61.355202
-96.418152
-54.292431
-78.037567
-36.785751
110.070435
53.697472
116.130013
64.123444
-57.327156
-53.105919
-74.525635
-73.534157
-130.523239
-32.100864
-46.583958
-76.450073
-46.714428
-171.439041
-84.857307
-117.769218
-136.473373
-66.920479
-101.788811
-97.670700
-55.003788
-102.194572
-57.810177
-103.749008
-106.856979
-65.518364
-59.921131
-139.275497
-54.185825
-83.109406
-150.644302
-67.983810
-155.111603
-58.469482
-120.528069
-71.078857
-68.577042
-84.296173
-152.679855
-85.884468
-60.143501
-24.774876
-67.819969
-52.417458
-46.294552
-64.311447
-60.663292
-70.223503
-66.356781
-98.424820
-65.170860
-66.291534
-81.612450
-65.080185
-118.391121
-104.178719
-111.230675
-96.386719
-91.896591
-127.594673
-56.219894
-131.009171
-51.544430
-57.462399
-79.539330
-68.080231
-62.762413
-63.999496
-50.314785
-72.063400
-63.771614
-111.296448
-147.013962
-73.896423
-66.749039
-97.401497
-77.924126
-63.748032
-133.332962
-78.482864
-130.884369
-46.628860
-137.187653
-66.369820
-159.152695
-42.854572
-102.914116
-61.631363
-65.337257
-64.779884
-91.263832
-54.111923
-134.384445
-83.717926
-62.043625
-86.438431
-83.219582
-119.233032
-55.543861
-58.421104
-63.281590
-58.396740
-48.003529
-59.530663
-80.362915
-102.683693
-165.872971
-93.101807
-42.330463
-113.747353
-48.782047
-90.623405
-131.087830
-68.702904
-71.662529
-65.194542
-107.897385
-140.992935
-66.511337
-71.011971
-61.086731
-145.593994
-76.312569
-111.556122
-116.594353
-69.810272
-81.434715
-66.149666
-50.546982
-88.783882
-74.236702
-65.979675
-64.122597
49.166161
81.057747
81.766884
61.329201
57.806786
64.747757
-56.414993
-107.773361
-75.042587
-111.308838
-112.848839
-65.058937
-119.415962
-68.920143
-92.182579
-81.270203
-80.464874
-62.062183
-63.393570
-76.442223
-156.857254
-80.375748
-107.060539
-61.910034
-101.150246
-160.598251
-71.009315
-104.957001
-127.643936
-69.043343
-63.833809
-48.656364
-75.736481
-95.038391
-54.262272
-14.630787
-74.631210
-145.287720
-117.322426
-58.604141
-93.053444
-146.339630
-81.477707
-161.740402
-91.603333
-55.938568
-47.521656
-46.805111
-132.669144
-74.648010
-82.288948
-136.361877
-68.925285
-64.615837
-63.590042
-83.840370
-152.704666
-63.546436
-79.454147
-86.244347
-76.799484
-84.412804
-70.581749
-94.663857
-122.836670
-52.764839
-61.966053
-77.259903
-60.799431
-171.112717
166.587799
-173.579926
-134.653030
-69.361244
-92.712761
-88.579308
-103.543007
-57.896301
-100.416542
-78.329208
-100.416893
-108.814209
-78.179810
-61.611691
-94.400368
-69.691193
-146.545517
-60.811371
-81.375175
-61.621513
-114.333206
-59.748524
-57.857922
-63.792774
-52.385612
-58.561176
-139.402161
-136.604782
46.185955
44.100708
63.601006
79.697189
50.891365
58.620708
-137.024704
-96.577477
-56.370605
-150.974915
-69.388718
-144.248184
-65.662788
-62.076744
-119.922691
-146.948013
-84.555077
-147.930954
-98.738434
165.952927
-61.387867
-60.581944
-154.990570
-140.768967
-56.813515
-62.846718
-85.578857
-62.440437
-60.082233
60.663776
85.893272
-119.117661
-100.729958
-102.482544
-77.495758
-78.839203
-124.560074
-57.559566
-75.956200
-71.596710
-59.551147
-105.238220
-83.953590
-88.049683
-156.069092
-48.572056
-58.105373
-61.800312
-30.459606
-67.133133
-63.618134
-69.998116
-94.059761
-140.433975
74.832825
-55.801914
-69.515450
-48.324821
-60.643238
-54.104809
-53.627544
-150.339752
-61.535091
-53.437859
-73.547478
-104.486168
-115.486801
-95.154396
-145.532150
-61.661026
-111.199310
-143.787689
-100.074417
-111.078896
-106.450134
-54.583038
-92.467209
-87.290649
-157.207626
-129.444565
-60.659576
-93.023575
-94.468338
-89.569542
-52.530392
-43.941639
-84.902870
-65.230576
-88.665512
-68.388084
-70.709427
-48.959461
-57.318890
-66.677338
-56.385540
-52.594627
-62.377895
-163.094986
-81.342834
-126.084709
-64.716080
-97.241859
-143.606827
-57.957745
-44.849182
-59.769157
-56.156609
-154.204575
-66.276024
-160.601105
-47.388893
-88.849350
-93.054405
48.607052
-69.321106
-128.476044
-60.359211
-114.636238
-147.704285
-48.220161
-141.268463
-156.532318
-147.574371
-120.599281
-60.631451
-68.741013
-55.728779
-85.722565
-65.892891
-116.560585
-104.674881
-121.449142
-110.433868
-161.947861
-111.441185
-110.143463
-73.633675
-149.040680
-161.006012
-67.103912
-64.426353
-61.038269
-121.799805
-115.170532
-102.594528
-58.246765
-153.398010
-113.334686
-49.865456
-139.323944
-72.121887
-49.809128
-87.559135
-139.048752
-120.216446
-59.979214
-140.731400
-76.079269
-51.331593
-139.886093
-174.878357
-46.460892
-92.448303
-94.104118
-91.553505
-96.089211
-101.953911
-100.493553
-63.067669
-80.104851
-52.633705
-53.237061
-159.109772
-149.725952
-66.674149
-46.786568
-98.992249
-163.280304
-58.191597
-58.066208
-107.872009
-145.115662
-56.922165
-66.876511
-62.977238
-78.073875
-150.919968
-41.438133
-56.813023
-59.425346
-63.799252
-95.055779
-55.923981
-60.326508
-107.960770
-82.655205
-102.349556
-99.280411
-94.106720
-64.240196
-64.786034
-62.841671
-62.000050
-37.284012
-80.456169
-77.460976
-54.670094
-36.412296
-69.835464
-120.548622
-93.457047
-90.374199
-70.452621
-69.617981
-166.273315
-125.786423
-97.829391
-96.243561
-121.496300
-126.136147
-103.778046
-109.957832
-52.422291
-122.185097
-70.341682
-59.628872
-114.060356
-55.801090
-67.898972
-139.178848
-94.480530
-97.198723
-36.947311
-63.553993
-110.223892
-81.509270
-136.051239
-83.333145
-97.723106
-57.619205
-61.579494
-67.333221
-79.787209
-129.782928
-75.798904
-121.866142
-40.735516
-89.605461
-159.129532
-93.604950
-63.395061
-66.879860
-126.149681
-55.881886
-55.873878
-86.901047
-35.767860
-94.461235
-81.468498
-79.599449
-58.722195
-152.318466
-71.441521
-124.806015
-132.353546
-94.927536
-145.092941
-46.563061
-36.650043
-81.918449
-92.683716
-60.146015
-63.384705
-45.701557
-116.506081
-103.267166
-120.925758
-88.940315
-95.042847
-108.504776
-162.471451
-143.557693
-154.491165
-68.534012
-66.211388
-60.411777
-49.097946
-54.513649
-62.247417
-71.575485
-83.706223
-140.034668
-80.523308
-77.422882
-49.239044
-91.436028
-52.156239
-67.003334
-85.759674
-129.066147
-62.222645
-130.984787
-159.877731
-142.165955
-67.062469
-86.172203
-143.178299
-76.258568
-122.809776
-102.442383
-63.697849
-75.190048
-73.847572
-61.652195
-80.278900
-72.137566
-140.834457
-92.673645
-64.379791
-73.718102
-69.256973
-88.955040
-70.676338
-113.923912
-69.819489
-63.414013
-67.842804
-98.990829
-147.657700
-91.285088
-155.711014
-71.615875
-70.047264
-69.150032
-84.141174
-67.403938
-59.488827
-99.119377
-30.093470
-153.106079
-50.901138
-108.343529
-90.678185
-73.819160
-57.288261
-92.306976
-73.890732
-82.471107
-84.477844
-139.072418
-68.063072
178.404297
-108.074730
-100.412781
-59.344490
-102.277390
-85.516022
-51.653751
-63.032009
-95.030220
83.453049
97.412170
53.068356
-34.223408
-153.993988
-60.601589
-127.379700
-61.869087
-147.245682
-140.567719
-132.995331
-64.888832
-57.547859
-152.501007
-59.928028
-68.382576
-156.747025
-94.759430
-39.471703
-46.469894
-95.761757
168.188583
-87.023613
-138.445496
-41.515327
-64.154434
-69.352997
-99.534851
-105.944832
-95.647438
-30.930405
-60.042210
-73.299126
-84.129700
-59.864021
-140.827652
-108.048752
-102.666153
-56.027149
-61.440559
-93.583626
-104.112259
-82.461205
-80.721581
-62.582302
-133.908432
-78.108932
-26.114553
-69.832588
-46.857918
-60.390453
-108.214218
-100.529938
-148.538315
-147.895493
-81.007782
-96.899811
-74.320114
-146.753143
-57.774006
-55.911209
-150.774078
-58.536270
-63.924244
-67.750504
-92.056305
-58.972149
-18.328934
-102.410156
-72.058640
-48.662899
-101.880035
-95.994293
-100.859764
-74.619781
-163.237122
-63.941525
-64.308586
-95.187401
-100.206078
-125.985153
-58.794510
-34.562847
-122.641556
-74.438904
-51.141979
-112.449051
-148.398468
-124.802040
-83.628716
-109.864311
-107.324516
-78.883759
-123.982216
-86.199554
-117.081894
-96.470741
-62.224251
-73.554825
-61.202930
-141.782730
-48.852173
-61.128796
-129.477386
-70.766403
-48.477505
-62.764935
-80.259895
-52.558147
-37.863239
-102.554176
-60.736538
-80.786430
-96.313950
-79.838036
-124.653908
-65.480278
-59.245426
-117.352547
-117.961449
-109.907288
-126.762703
-57.510811
-94.045235
-64.699265
-66.473923
-71.372452
-152.775116
-81.755257
-56.373447
-54.512627
-69.209648
-60.835892
-56.958725
-64.269218
-124.912514
-151.973160
-126.179321
-76.422493
-45.872620
-44.020798
-61.885178
-69.293732
-64.467598
-62.132896
-89.652412
-84.779564
-88.898300
-106.109093
-56.746922
-105.755714
-81.197876
-69.417274
-58.533413
-87.741295
-70.243736
-79.621689
-158.560623
-54.081509
-67.829857
-80.803177
-154.777740
-56.053387
-120.458275
-106.231331
-76.380493
-56.577080
-72.381104
-162.214676
-124.083275
-84.042389
-25.791685
-135.512482
-140.446823
-58.430634
-146.407700
-36.563961
-61.631203
75.167908
56.048393
48.545013
72.328308
77.274216
66.476448
99.806107
77.751808
71.952606
-70.844704
-76.508781
-156.199524
-83.154221
-130.809189
-91.662094
-56.320988
-148.716904
-72.895325
-54.002789
-63.065510
-72.507629
-131.488068
-126.454826
-135.636505
-67.985001
-58.797421
-146.800110
-87.804214
-63.064186
-82.169785
-63.197887
-60.146183
-48.950287
-140.066330
-60.828590
-117.462624
-69.278282
-55.484764
-50.798767
-56.289631
-68.286972
-126.233337
-93.055969
-74.297539
-64.313347
-56.420685
-101.315300
-136.456329
-61.696522
-62.833954
-91.670059
-94.637993
-101.916656
-73.448891
-78.282104
-69.176590
-78.377228
-50.396381
-163.266251
-87.948853
-90.990959
-116.290398
-72.558670
-81.991241
-57.211292
-72.413933
-103.391983
-68.130722
-77.271561
-66.279366
-84.447655
-61.076450
-45.194035
-72.757477
-62.486073
-145.982285
-59.053425
-103.446007
-61.138672
-49.418728
-50.027245
-56.985470
-57.607075
-91.878868
-102.800117
-107.995232
-49.609154
-85.954811
-60.538151
-66.676559
-51.061237
-73.310593
-74.417625
-90.528343
-87.511566
-164.799118
-85.957779
-133.312393
-113.694984
-87.103905
-106.680244
-55.572472
-87.856453
-114.879501
-89.260704
-114.178436
-154.798920
-111.850166
-87.408081
-86.747581
-59.229908
-152.889023
-111.824112
-63.690704
-116.491318
62.285217
46.743423
77.902145
-37.778870
-119.020576
-59.185040
-78.089355
-146.653885
-156.519852
-71.287178
-153.251328
-58.832588
-123.152840
-63.395702
-161.010300
-52.058640
-65.692459
-116.670975
-67.224411
-29.486725
-62.349373
-68.074043
-71.628227
-64.204094
-47.624107
-63.769020
-66.961121
-64.532974
-91.359238
-122.642792
-101.916679
-65.755249
-58.125793
-55.419659
-125.090576
-99.299210
-72.741096
-75.387184
-80.961441
-59.560406
-51.884769
-80.577354
-63.378654
-60.038555
-60.504421
-77.783638
-114.245384
-157.391312
-65.429192
-50.987057
-84.209900
-164.341385
-71.132286
-147.282898
-87.581787
-52.544617
-112.429939
-123.144630
-154.480530
-87.209236
-101.579971
-67.292007
-153.378464
-70.095787
-155.797287
-95.132713
-60.312500
-133.453751
-164.966293
-76.608734
-90.287163
-77.396759
-70.943909
-124.803474
-63.567104
-82.328262
-94.416748
-95.361969
-62.505299
-56.009445
-50.032669
-72.801392
-111.880638
-144.413849
-60.104137
-61.558250
-64.742851
-144.235764
-122.241531
-56.306618
-100.512604
-71.131973
-48.551380
-134.689270
-144.061554
-55.688812
-106.151184
-162.384491
-87.147606
-141.699265
-30.216099
-95.688065
-145.169571
-57.297989
-131.602631
-121.487206
-100.847557
-163.759842
-133.916992
-113.843712
-64.500290
-148.897903
-110.878502
-106.858765
-100.725220
-77.371979
-124.379883
-70.256943
-92.115677
-97.902809
-104.182312
-110.470009
-64.855537
-58.303596
-102.756271
-127.173691
-78.608871
-116.364983
-68.532150
-118.587036
-89.384811
-89.500931
-87.132278
-29.924562
-86.529366
-60.597237
-145.949768
-57.924522
-126.708801
-67.084877
-67.121956
-52.742706
-50.101845
-75.326256
-64.914764
-69.343552
-167.044449
-100.256828
-74.479385
-72.936005
-60.027279
-116.953934
-72.404198
-124.724518
-70.535133
-110.943100
-64.737350
-149.295731
-143.313690
-73.163223
-77.431015
-79.646431
-79.233765
-99.090454
-80.122421
-97.620552
-116.064362
-109.454086
-150.412796
-105.208344
-73.744766
-94.204002
-67.617363
-75.174973
-113.490730
-76.433983
-114.974945
-126.422531
-154.130142
-64.423004
-62.648643
-49.477875
-72.244057
-137.215652
-149.850082
-73.690277
-60.827381
-66.427277
-59.767246
-143.974487
-62.129871
171.448883
-64.045700
-64.921875
-92.818222
-49.953014
-47.614414
-143.236160
-59.395378
-51.127949
-147.412735
-54.332802
-66.400734
-67.419792
-127.802284
-61.534836
-85.794296
-134.971649
-151.251480
-75.659317
-59.702972
-84.019890
-63.104073
-64.296936
-51.650322
-64.995964
-150.882141
-77.026253
-51.801373
-85.451004
-41.136463
-131.070724
-53.552505
-58.390587
-59.036587
-50.637726
-60.502804
-63.834396
-74.830757
-43.656311
-79.247101
-55.471622
-49.110367
-62.980507
-39.564533
-67.337807
-71.534973
-93.835121
-90.770180
-61.859379
-142.850708
-62.770748
51.263119
45.557835
53.584957
63.659210
68.904274
-97.855072
-54.975750
-77.138390
-87.323280
-165.380295
-69.468719
-132.170929
-150.052414
-74.569771
-72.529091
-63.692120
-70.109047
-74.577667
-123.773651
-57.641254
-69.967781
-80.296722
-80.439331
-116.572960
-106.096039
-109.833832
-86.940254
-107.682854
-106.227852
-65.441818
-69.212608
-81.285477
-82.641060
-120.697014
-48.816330
-64.542099
-122.872444
-157.616470
-70.496552
-158.972809
-107.440521
-71.627480
-112.071526
-115.013901
-104.657722
-119.321869
-78.964325
-80.902458
-84.691010
-55.075001
-105.724190
-97.257629
-108.849403
-53.532192
-52.929005
-150.848541
-73.536011
-55.628033
-64.469757
-77.596474
-79.847420
-110.050270
-58.741714
-69.843269
-54.137417
-57.383511
-56.766109
-62.903866
58.275471
79.755211
-58.470509
-116.573250
-60.191353
-59.397564
-49.757473
-135.213593
-85.673004
-121.570557
-71.812843
-125.751030
-45.076412
-142.806458
-75.808769
-78.645927
-38.043652
-99.514557
-71.205605
-81.004936
-99.161057
-103.050529
-171.582581
-110.597900
-148.148849
-131.175308
-35.154339
-111.041626
-52.876194
-58.689857
-101.017532
-115.988617
-63.244606
-102.137253
-89.375038
-82.925987
-85.195328
-48.508842
-53.904850
-60.718739
-84.112442
-52.044338
-65.491829
-70.498207
-141.249634
-164.839951
-65.645081
-96.094475
-132.663788
-65.933716
-51.744270
-52.218903
-75.146248
-66.558060
-63.644135
-71.038307
-55.057312
-62.303570
-61.051491
-75.705399
-59.803001
-64.993446
-109.366776
-60.270168
-65.498863
-147.592819
-125.607063
-113.437050
-75.186592
-59.120304
-78.140533
-74.493881
-68.508369
-74.538040
-65.816345
-80.268082
-70.664902
-144.900238
-60.364689
-95.575745
-66.060982
-60.532459
-122.997955
-59.527637
-93.294456
-102.869102
-75.577957
-56.774017
-85.004562
-38.268837
-54.891037
-66.059830
-51.722816
-54.493946
-83.661476
-70.432022
-57.306740
-122.097412
-67.972855
-115.122993
-157.245361
-70.875580
-36.216846
-115.927673
-96.686447
-62.400406
-41.467628
-27.049063
-109.772942
-53.349308
-69.366356
-114.290268
-106.271049
-87.610634
-76.341965
-122.523178
-91.246666
-104.768700
-96.958420
-61.808933
-35.462761
-81.284019
-80.529686
-161.760315
72.619041
56.984989
73.669701
41.967133
58.139782
89.982277
-116.878845
73.405052
46.089607
77.460335
46.545628
52.907791
80.947838
78.610237
80.997826
86.789032
-59.140469
-43.134964
-55.231487
-53.310764
-85.264740
-86.542778
-66.054810
-131.106216
71.143051
51.431286
51.839939
80.881966
75.359879
-99.158890
-60.654953
-85.451736
-69.091843
-58.588703
-92.598923
-76.531586
-58.935276
-50.362892
-65.061676
-143.623077
-62.228245
-52.602745
-89.395058
-128.092606
-93.008202
-59.434505
-54.543583
-93.243294
-60.404408
-65.493805
-127.017685
-64.967239
-67.166931
-139.972427
-34.876247
-61.109699
-61.873573
-55.917900
-54.023834
-61.929726
-119.356743
-40.949886
-140.456528
-126.592743
-63.968285
-63.701996
-59.285648
-50.124279
-40.376072
-59.349812
-112.921204
-152.974365
-83.241966
-56.544807
-63.656677
-74.310005
47.517582
-51.818424
-164.487305
-124.519516
-102.238625
-122.797234
-77.426773
-97.577301
-108.946739
-105.131340
-76.268661
-32.843174
-79.063789
-43.270931
-60.847809
-160.708878
-56.767757
-58.699024
-147.142654
-67.831886
-121.564987
-61.089180
-58.760639
-41.013252
-149.626083
-83.963638
-90.902870
-145.339844
-153.730316
-59.494347
-127.676964
-79.027840
-102.810257
-60.575645
-131.919037
-76.721367
-68.332718
-63.841358
-89.684319
-61.688461
-67.594635
-49.556831
-66.975182
-66.243294
-92.858887
-78.930649
-105.581039
-84.009018
-100.893684
-143.864853
-76.939102
-147.507355
-89.069511
-102.994469
-141.714630
-69.853348
-145.946274
-50.149067
-64.361542
-70.193581
-161.423721
-88.584045
-145.444595
-162.987061
-135.972580
-117.131470
59.550900
52.370789
40.422928
74.399086
76.083031
50.812649
56.403740
-58.898693
-141.283173
-58.301086
-71.061539
-38.431866
-92.386925
-93.308578
-62.825687
-70.458458
-134.742142
55.293060
79.248116
-91.232864
-70.539650
-55.810463
-30.843729
-69.872650
-138.494583
-66.707199
-153.581924
-114.639366
-56.480213
-102.202629
-50.135544
-52.539040
-119.995270
-82.290077
-60.799362
-57.047806
-81.027596
-135.240204
-110.517670
-113.137085
-74.564964
-82.181213
-59.596977
-63.133018
-102.352303
-154.080933
-103.853424
-77.541908
-55.158112
-57.055862
-69.785240
-77.878593
-114.272362
-104.767319
-62.889530
-73.302353
-125.708572
-145.433029
-50.833672
-87.121750
-78.699913
-66.270180
-87.488342
-50.363094
-115.471283
-66.842888
-85.281677
-122.482658
-58.646713
-62.401535
-148.403503
-107.580032
-56.725517
-69.120155
-152.486801
-106.100441
-102.935524
-51.876610
-79.879845
-123.299446
-83.708511
-54.617695
-84.298538
-39.263409
-61.585354
-161.628220
-41.650352
-85.488472
-66.138504
-159.406082
-45.502529
-63.834850
-142.077820
-60.365631
-157.532700
-52.651165
-66.928467
-95.686974
-58.570358
-124.959831
-57.140022
-55.249447
-76.434074
-59.522022
-88.338417
-79.700119
-83.687637
-120.716209
-70.124886
-72.799255
-73.241249
-52.683243
-57.474079
-76.148964
-66.033272
-83.604622
-114.560707
-124.269974
-77.322723
-134.335083
-120.104660
-71.819466
-57.058876
-47.806778
-115.915787
-57.212124
-57.191433
-63.442284
-141.290039
-52.967937
-61.745014
-45.008156
-87.589394
-52.030533
-74.254776
-73.031166
-64.957382
-70.305008
-42.230904
-66.598381
-122.835266
-90.826286
-56.442863
-79.415642
-68.810936
-99.879120
-65.390007
-30.116110
-129.851974
-70.820206
21.278223
-81.781563
-66.619789
-65.400986
-64.265839
-48.973454
-153.394302
-123.226059
-96.965691
-124.909561
-78.983322
-65.633507
-68.249908
-63.025826
-61.004639
-57.775639
-127.718231
-143.328812
-57.993645
-67.153511
-58.981556
-64.667564
-154.393173
-70.918274
-110.051361
-92.821358
-70.740005
-143.429932
-126.231262
-71.271118
-150.974472
-64.737541
-73.392647
-93.161247
-66.949890
-75.300697
-57.400539
-154.418686
-95.386108
-92.475060
-142.415329
-58.232460
-54.161552
-106.352707
-56.135513
-169.943314
-72.658119
-117.032158
-60.423996
-106.758995
-93.303291
-123.929169
-65.004677
-101.876404
-65.291740
-34.475243
-139.142654
-99.135422
-99.757370
-48.921616
-82.344666
-70.947914
-82.715851
-86.267509
-66.102997
-68.704964
-126.671997
-83.493507
-71.091484
-55.532005
-121.559479
-66.317978
-97.747787
-51.305813
-134.671478
-96.076759
-53.169861
-68.914162
-136.940231
-98.874062
-134.608017
-164.595230
-82.165665
-49.048447
-128.531525
-142.792664
-62.983601
-123.746262
-67.542419
-54.522102
-59.375637
-56.157555
-109.270264
-68.665604
-49.338528
-65.382446
-143.078751
-146.460297
-117.536591
-69.498459
-47.324787
-87.350998
-60.433666
-146.866608
-67.786667
-50.298798
-84.773636
-55.619888
-72.931175
-111.170853
-164.543411
-101.584686
-55.982758
-96.417587
-149.396805
-118.375671
-108.816101
-68.439438
-84.101036
-60.760239
-70.367439
-73.823410
-56.897018
76.378471
75.597748
41.007401
51.091805
64.537697
80.220352
72.394386
78.490433
49.546329
55.773479
67.720512
45.416615
66.336159
74.915237
-74.344612
-48.674774
-68.577995
-149.987061
-58.129353
-53.511612
-81.965004
-59.696533
-77.104225
-120.598198
-49.424583
-57.525173
-85.143875
-139.226761
-77.703026
-86.420967
-149.028641
-62.300426
-137.528961
-74.979355
-49.931541
-71.390541
-54.431938
-40.765179
-67.585350
-71.215935
-78.085243
-52.658947
50.355473
71.784630
-56.752159
-60.778236
-56.553169
-48.201283
-153.319534
-95.060776
-57.398087
-63.596119
-26.689117
-153.727005
-102.760612
-119.782333
-56.739792
-60.483807
-58.705048
-92.037666
-65.027100
-33.146431
-115.357452
-36.867302
-58.981304
-64.147774
-143.880569
-119.685837
-56.858898
-79.544418
-106.563583
-92.030426
-100.035431
-62.048378
-70.103928
-120.538643
-76.793770
-55.961006
-67.163155
-58.720787
-30.440062
-40.060719
-88.573753
-95.022911
-97.019051
-161.262100
-89.294456
-81.581619
-87.789406
-140.887833
-59.541569
-50.758003
-145.807343
-84.731377
-158.775543
-156.098923
-65.315781
-74.844925
-62.196136
-82.426994
-52.987568
-72.198029
-74.540573
-45.029808
-78.503983
-67.695267
-55.314331
-82.503151
-79.328583
-86.641457
-86.661629
-51.546196
-118.635597
-67.293022
-98.039619
-87.725746
-63.190426
-148.131516
-81.843765
-111.180954
-80.385757
-170.714798
-68.859711
-102.876411
-60.733955
-106.665413
-101.398643
-62.715424
-47.895050
-106.008263
-66.531456
-70.525124
-71.245232
-65.286652
-125.986900
-83.514656
-65.833443
-75.932053
-63.072422
-72.377014
-50.922550
-62.284199
-88.332626
-77.777435
-56.610630
-61.295193
-106.717094
-61.112759
-131.893097
-133.272736
-106.133804
-142.873978
-58.440262
-92.156006
-83.411980
-107.642448
-56.342705
-91.039688
-57.063377
-50.714012
-95.963455
-99.711044
-152.438293
-84.163445
-106.416832
-145.366608
-54.933571
-117.387794
-145.040955
-134.313995
-65.854996
-53.371418
-159.815186
-82.985847
-95.461952
-146.861069
45.343250
68.946007
62.377232
59.513306
64.436890
-52.475666
-90.159653
-52.160603
-126.507011
-96.794510
-92.247040
-129.471802
-53.280979
-52.141273
-71.518143
-73.085373
-149.059143
-104.173729
-44.501907
-110.338219
-87.735886
-60.434227
-70.365433
-126.788361
-48.455544
-99.230400
-67.194664
-61.703510
-67.174332
-130.465225
-46.580284
-76.183792
-79.159286
-58.429234
-67.591751
-62.379528
-66.309807
-110.215294
-107.168831
-65.522713
-108.271217
-96.819824
-129.513275
-164.261887
-41.034081
-68.650589
67.364059
81.066101
59.921307
69.806274
64.102638
120.307167
57.890438
64.544945
52.266933
70.796104
59.196186
58.760044
55.320877
-149.162369
-61.824272
-58.832897
-84.317734
-63.837109
-146.656693
-76.894051
-64.512772
-121.980927
-137.286896
-72.929504
-56.058846
-138.313721
-31.740078
-79.521706
-106.118279
-75.907356
-78.153679
-65.441994
-70.862358
-156.693375
-61.429966
-120.756264
-101.467003
-103.697716
-72.222870
-147.331909
-91.056618
-154.958145
-142.010223
-81.791077
-66.972168
-59.062759
-65.028999
-47.297642
-50.644558
-78.563560
-118.081413
-118.293327
-70.914284
-117.121155
-109.542892
-114.456917
-75.371056
-126.677437
-69.949554
-69.888687
-101.750450
-95.284164
-94.972176
-108.889671
-90.140785
-127.265709
-54.574471
-48.740963
-54.007824
-163.706085
-148.029022
-51.919933
-139.987915
-101.962700
-41.956409
-85.224525
-87.422699
-69.273102
-70.158836
-83.655396
-133.930984
-61.096981
-125.171188
-132.101715
-68.554504
-61.355171
-124.451309
-59.634476
-74.471008
-83.452576
-61.937164
-77.840721
-121.542076
-131.643143
-60.079510
-128.115723
-78.400452
-112.569008
-66.216682
-61.762794
-120.297836
-65.311546
-50.687397
-97.787170
-70.461441
-63.804592
-73.273636
-96.234161
-51.163170
-60.205029
-55.546375
-97.537460
-58.690998
-85.020691
66.986244
28.079298
54.756813
63.597317
57.180336
52.842220
71.069313
44.573364
54.026539
67.088379
79.488998
-134.463028
-64.954369
-136.403961
-152.691940
-122.424919
-63.231182
-107.720886
-59.606995
-68.357910
-76.017685
-131.649719
-61.152519
-113.723343
-71.382874
-161.282150
-127.582474
-67.505463
-78.058846
-137.279221
-59.586811
-69.522583
-62.129105
-94.256065
-141.987701
-25.686749
-122.305542
-144.460709
-44.079636
-83.600449
-48.157990
-46.727596
-49.725098
-82.937210
-156.629028
-86.208290
-71.887314
-56.661160
-76.196632
-54.778065
-94.085663
-143.930008
-67.385635
-64.845039
-39.165989
-100.327278
-58.930103
-65.381691
-53.840714
-66.948586
-143.519638
-68.154640
-56.927227
-72.057457
-93.803558
-55.423561
-49.745163
-49.239944
-65.965508
-57.185585
-157.797714
-57.955837
-149.992172
-59.769794
-168.210373
-71.794090
-128.514557
-146.999283
-71.395027
-85.961403
-62.383835
-103.968544
-57.060520
-85.411255
-74.720879
-52.774323
-66.843727
-66.057213
-69.523880
-55.403847
-60.869385
-159.921844
-59.611427
-89.873016
-142.917603
-68.119156
-69.914558
-90.471397
-61.547672
-98.062027
-58.069706
-55.066097
-123.672974
-96.214882
-116.740005
-114.202278
-99.484131
-63.394917
-81.318413
-57.666553
-163.469482
-77.437706
-54.947590
-168.355057
-100.752975
-104.531998
-89.432503
-79.264938
-133.837662
-60.142708
-53.315414
-130.660431
-58.167683
-130.046600
-130.312302
-90.137955
-68.870529
-101.900505
-52.951305
-80.751816
-83.367508
-144.595856
-96.850441
-57.030792
-167.761429
-104.293045
-68.662064
-162.144714
-49.050587
-59.383389
-82.578758
-112.168808
-67.495369
-101.467216
-101.878700
-74.713745
-59.339237
-112.888168
-100.087105
-68.182335
-130.355759
-64.534782
-91.377541
-90.253716
-56.905293
-49.804626
-119.096199
-58.359222
-114.378281
-122.971481
-54.235645
-74.348534
-61.892159
-61.765785
-110.896751
-89.223625
-108.669380
-80.145645
-149.885574
-70.735146
-56.135792
-60.984371
-143.004211
-94.106201
-112.464920
-121.067169
-52.546734
-45.763145
-57.407806
-65.032928
-52.721447
-143.956726
-72.263763
-63.703571
-68.824356
-65.095818
-108.844444
-62.636513
-94.651962
-122.229668
-55.614876
-104.868309
-142.243225
-151.263199
-135.807587
-87.486572
-75.486206
-106.725021
-44.942341
-88.019257
-70.768517
-87.348724
-81.659729
86.203857
-160.253387
-62.071568
-147.119400
-71.435371
-72.080719
-132.176010
-50.853054
-49.298409
-59.210373
-85.143013
-142.649078
-73.889130
-69.757675
-71.577698
-103.740204
-62.538952
-152.418762
-59.679012
-85.810883
-112.620155
-73.853310
-114.181839
-144.574005
-97.163597
-69.539169
-100.240845
-107.098740
-96.316681
-68.253830
-153.681976
-95.553207
-103.407005
-99.119835
-83.310211
-105.971855
-38.418865
-84.611397
-155.851715
-67.973068
-160.445480
-91.916199
-69.102676
-174.184341
-77.192192
-66.591965
-56.435287
-54.919010
-73.368401
-90.238396
-52.065712
-161.145248
-64.882248
-80.557091
-63.669403
-82.210403
-93.356712
-109.755188
-57.836086
-125.812103
-61.692814
-84.366684
-106.636436
-146.544464
-59.343044
-57.299015
-66.000366
-58.941559
-52.799557
-76.640556
-119.487511
-65.873184
-80.311218
-120.758667
-112.698494
-71.277588
-54.379589
-59.240078
-127.907112
154.023895
-76.048584
-76.952637
-69.890450
-52.026199
-119.229576
-155.078796
-154.883102
-60.400726
-59.422813
-84.545822
-102.687721
-157.477356
-42.816612
-52.442196
-98.928284
-91.376144
-107.971367
-120.269600
-102.326630
-102.556900
-66.940689
-93.831520
-59.614197
-80.284302
-115.389076
-64.685158
-92.020142
-53.349979
-53.803799
-105.157120
61.271027
52.956249
58.958523
49.077118
79.319649
90.646790
-68.064743
-72.565956
-43.262089
-61.730938
-150.319427
-71.612656
-61.354744
-65.735535
-57.827732
-94.796761
-64.554710
-52.464943
-116.171349
-98.364471
-82.321640
-46.058430
-70.984009
-142.816925
-61.912876
-62.966671
-66.539146
-161.274277
-83.795570
-79.885887
-116.324730
-76.313438
-82.264717
-93.613785
-134.834824
-55.027355
-86.003334
-58.983818
-78.055473
-36.292244
-76.701569
-54.620094
-63.557774
-73.932617
-90.384865
-86.560432
-54.082939
-159.011658
-60.135303
-58.548100
-134.474457
-97.045586
-69.016571
-110.570168
-69.088501
-130.581818
-62.630074
-55.165894
-58.456348
-64.364731
-84.987907
-65.107201
-56.448704
-74.304573
-73.252739
-92.025330
-155.104385
-111.526886
-138.894989
-77.263306
-121.149597
-79.849991
-61.041821
-107.176994
-78.942017
-90.499397
-65.614723
-72.289635
-66.190414
-74.541435
-64.127983
-94.020966
-81.358871
-49.903915
-47.655018
-56.686359
-65.707291
-51.271774
-70.658020
-133.877136
-64.904640
-153.710632
-148.852158
-54.548920
-59.519924
-59.441181
-32.911758
-81.595085
-58.116978
-74.965454
-50.513710
-68.778267
-52.618950
74.800262
-147.917480
-75.636040
-58.195072
-110.591545
-52.499561
-51.920326
-66.622841
-57.806000
-128.200134
-60.308655
-139.948578
-55.422264
56.743145
-60.235680
-59.846546
-53.069603
-58.657333
-98.665085
-74.123375
-119.757431
-59.895454
-78.532845
-54.686607
-102.184448
-55.105736
-101.174484
-96.910683
-131.318192
88.744682
-84.215492
-56.705814
-78.564659
-162.560242
-75.224686
-147.698364
-136.580582
-67.005501
-67.103546
-160.158234
-78.330658
-50.978714
-93.069290
-144.201324
-68.529602
-60.409351
-119.111992
-138.975769
-60.070507
-72.472130
-73.685425
-70.830559
-51.446766
-71.808578
-137.037903
-69.805237
-51.698750
-52.210461
-77.179138
-108.335602
-60.213394
-67.911804
-68.597534
-139.451920
-62.047615
-103.142822
-56.090961
-94.476532
-58.196350
-62.970657
-39.619045
-89.967796
-63.322025
-57.879299
-147.320587
-37.652470
-131.244202
-40.299400
-81.911545
-55.078327
-76.543015
-93.737648
-74.389320
-122.000175
-97.164703
-75.741989
-115.010643
-133.179993
-96.598213
-69.633568
-65.120850
-102.633957
-99.537148
-65.251816
-64.489609
-104.715240
-144.770187
-130.347565
-166.478455
-59.397263
-64.119667
-42.213150
-101.737640
-57.522045
-68.030548
-68.741249
-63.730812
-69.399666
-93.325943
-44.424156
-165.118698
-61.018230
-136.532181
-87.348427
-60.839642
-70.973061
-77.569374
-91.901962
-53.206059
-69.335106
-77.173737
-78.717918
-142.310257
-36.823921
-73.766739
-94.085808
-52.735126
-55.221752
-109.054443
-73.168198
-65.009857
-97.920998
-62.491657
-78.336693
-154.803223
-55.781662
-95.213974
-129.894684
-74.411919
-124.051842
-63.838497
-68.560860
-83.285522
-77.277374
-135.979553
-62.100986
-72.562088
-85.142677
-94.407875
-134.629745
-108.148346
-150.232208
-135.482254
-78.220207
-56.815624
-73.401779
-63.684586
-156.034912
-87.429840
-89.975342
-73.950874
-118.939011
-39.843346
-47.927200
-75.748299
-153.217377
-57.929005
-93.874992
-124.444862
-66.428970
-62.410118
-99.283195
-106.767082
-84.387733
-100.879585
-59.443947
-152.143463
-82.182816
-57.730103
-70.648018
-118.091248
-97.486870
-159.670563
-40.552013
-129.495865
-71.440346
-116.019798
-64.029961
-61.673737
-51.005363
-62.556427
-166.250320
-93.496277
-101.840820
-50.066650
-82.435219
-72.259033
-125.232056
-54.373768
-28.869036
-70.504181
-151.772263
-110.089500
-82.537750
-33.558407
-76.756012
-61.971989
-63.910057
-57.312149
-58.541164
-127.515060
-68.725113
-84.711113
-62.229282
-96.351318
-153.293396
-35.636547
-78.491806
-67.703918
-60.766155
-63.620605
-86.756020
-139.808960
-153.873230
-77.034988
-111.935295
-108.965462
-73.816635
-58.139832
-89.397202
-88.211052
-109.960609
-55.435886
-73.513428
-70.327492
-59.787766
-80.124107
-105.467255
-61.392170
-69.653664
-60.704948
-146.515549
-75.563042
-82.974815
-72.347176
-93.541306
-65.430267
-41.132469
-151.085815
-131.193390
-101.482292
-62.418240
-126.087158
-57.127544
-74.472488
-123.308487
-83.219322
-66.129082
-67.483971
-138.626434
-73.288254
-49.304581
-85.103279
-89.340355
-130.835663
-75.938034
-110.929756
-46.906654
-90.790993
-133.080963
-113.984840
-142.870407
-75.350784
-64.791306
-55.303894
-168.964615
-71.173096
-68.345078
-59.140800
-56.860703
-63.288387
-120.158447
-87.156212
-100.671570
-86.406128
-62.681850
-74.913757
-76.092491
-66.014381
-89.737549
-104.392975
-104.221069
-123.648354
-141.297073
-130.530914
-54.872952
-58.721844
-161.095993
-91.119667
-61.151077
-131.530716
-78.510811
-113.926788
-68.953217
-135.528381
-54.965588
-54.887081
-109.735191
-119.548508
-60.702755
-41.521118
-66.201950
-60.208160
-96.919296
-161.679733
-54.740898
-58.286625
-146.012772
-143.143005
-85.201012
-157.267410
-63.038197
-63.704159
-47.376621
-66.891953
-78.123520
-46.041180
-86.182205
-69.608437
-69.729980
-49.450764
-66.579506
-75.351555
-154.965073
-44.648930
-73.783989
-85.003731
65.520035
64.549530
56.122734
59.402569
61.816288
16.349699
80.875175
-153.386856
-107.606140
-91.692398
-151.154709
-62.852669
-82.696030
-103.213684
-60.626080
-105.492180
-101.029213
-116.112701
-90.899033
-58.518326
-100.367561
-70.478577
-124.551964
-97.000610
-104.221474
-80.855377
-98.458031
-89.901764
-57.047916
-66.188835
-62.199127
-58.767025
-56.985962
-66.249603
-41.256882
-87.415901
-125.149834
-97.670662
-103.643295
-153.651016
-68.412025
-96.981651
-141.941238
-88.679825
-91.520798
-67.326370
-61.009037
-104.702255
-44.516644
-132.350403
-104.796204
-108.725952
-109.926819
-118.400734
-91.265114
-62.923557
-63.764313
-56.849335
-119.269409
-65.261482
-97.797745
-147.215424
-55.772690
-120.833160
-73.819794
-134.389481
-102.704353
-155.877625
-122.351357
-53.021160
-78.604683
-103.024666
-66.326736
-69.618431
-79.071213
-129.296829
-72.014252
-45.902954
-150.615677
-143.134109
-40.903179
-51.194088
-70.951782
-38.022846
-121.902039
-70.132301
-131.176483
-84.473839
-51.705544
-68.658943
-81.735023
-122.742592
-59.605015
-137.039978
-104.576172
-62.734875
-91.674545
-64.463264
-51.682461
-57.170753
-138.155243
-98.592743
-57.792015
-81.532875
-60.467468
-58.016411
-95.789307
-93.916847
-68.586037
-59.175060
-56.114346
-66.609444
-66.375900
-155.621979
-154.076675
-175.864151
-78.961143
-58.020630
-68.574036
-156.050613
-128.677307
-78.085426
-47.396080
-46.679531
-65.361694
-71.813858
-69.972633
-50.579250
-116.330994
-80.213104
-70.698753
-61.454376
-114.574654
-61.485447
-136.693573
-102.466789
-61.189743
-64.637695
-60.265106
-100.610573
-56.937519
-134.045502
-113.565102
-90.449898
-101.171082
-63.767242
-106.723900
-57.017860
-150.814590
-43.042755
-57.393066
59.192253
-58.058628
-80.868492
-68.743431
-147.661011
-56.349747
-86.142906
-89.818542
-79.062958
-164.576492
-49.384415
-59.103077
-85.716827
-68.859573
-37.504829
-78.618202
-70.856819
-159.606461
-47.953152
-63.775837
-75.777100
-74.417969
-50.397247
-64.936417
-49.844296
-79.181358
-111.456711
-100.804039
-129.650162
-81.316063
-104.831764
-63.762058
-136.406433
-36.062183
-35.321178
-84.300369
-54.981613
-66.442360
-156.781754
-34.924477
-76.124802
-40.248936
-143.973053
-64.255753
-105.674446
-56.287659
-72.768944
-71.396645
-60.199837
-54.006561
-51.793758
-110.244339
-38.613934
-65.196274
-144.585907
-81.785500
-60.200409
-22.438919
-170.444962
-68.607262
-59.421753
-48.277935
-155.734802
-122.679565
-87.731277
-107.750160
-68.979988
-59.746319
-136.786514
-69.722748
-112.572914
-160.221863
-63.523678
-65.227341
-57.658707
-64.424103
-56.538017
-75.842094
-82.518501
-86.555763
-153.049469
-52.394657
-67.798470
-48.771542
-161.137695
-66.294548
-68.410652
-169.896378
-123.871292
-64.138786
-58.530674
-136.765625
-90.670570
-146.062515
-160.366058
-106.766708
-131.350723
-80.841599
-90.707817
-62.701958
-165.130844
-66.185036
-109.067963
-59.995510
-132.535172
-61.909489
-72.988937
-78.490143
-55.606853
-71.933052
-63.520805
-42.582893
-67.209915
-70.253242
-63.502750
-70.305763
-73.608772
-37.567898
-64.282578
-45.083832
-70.955292
-122.851219
-65.897774
-81.815994
-108.582893
-37.712196
-74.555786
-55.110859
-122.577583
-125.819305
-77.992393
-59.082165
-80.781853
-115.565331
-59.727455
-90.779579
-172.294708
-92.895851
-77.242424
-105.965065
-110.608284
-89.333794
-129.316803
-90.355965
-106.894264
-74.173546
-44.847820
-43.508232
-79.766670
-28.739965
-62.973808
-122.323517
-65.713448
-56.487099
-154.810547
-53.341709
-64.952675
-81.948097
-57.183750
-71.719101
-62.444099
-64.307961
-87.569496
-40.694016
-55.113743
68.138855
19.763258
-86.356819
-62.399307
-59.762020
-62.640987
-82.929726
-94.429214
-72.792938
-153.527802
-120.194191
-93.485153
-92.532021
-99.656357
-90.276695
-57.045982
-94.081741
-103.660751
-102.114761
-86.055916
-74.799370
-98.039108
-91.457352
-78.492165
-76.536575
-81.812309
-29.182795
-144.055893
-132.105453
-76.589851
-51.672081
-77.940285
-146.297699
-147.377335
-95.110092
-162.175095
-160.036621
-70.241821
-56.211197
-173.799225
-73.152031
-73.522507
-68.139442
-57.733845
-86.529961
-97.205994
-94.196251
-57.799168
-45.428013
-81.179169
-59.512882
-65.384552
-106.547951
-87.060692
-112.192993
-93.890816
-151.577347
-39.837257
-74.294098
-178.740097
-82.777672
-130.550186
-85.469315
-55.942383
-51.949421
-57.953796
-72.857857
-58.250092
-75.875839
-69.264999
-94.020393
-120.839470
-104.959358
-60.570686
-79.775078
-142.271851
-51.125835
-56.360168
-83.033653
-120.379616
-144.391281
-49.283897
-66.593109
-37.008205
-149.806305
-59.458138
-91.803398
-58.171864
-106.714134
-60.640923
-103.001953
-136.172989
-57.734425
-84.060738
-107.599731
-52.727890
-70.157494
-107.119202
-111.667679
-144.696503
-62.331249
-136.492294
-156.750748
-102.408630
-121.762093
-63.279758
-77.895851
-144.631195
-65.076889
-130.433731
-60.188156
-109.117104
-46.636963
-41.196526
-150.011536
-64.429611
-164.999100
-149.182892
-148.125732
-70.028748
-96.139374
-78.505615
-59.432804
-46.187119
-76.258018
-123.028023
-59.281700
-104.790741
-94.307480
-85.609688
-138.981339
-87.491913
-158.117737
-50.209358
-109.174652
-65.166801
-52.257988
-56.935646
-111.300095
-55.942734
-117.316879
-82.887253
-135.086090
-57.471428
-85.332870
-66.217636
-120.903778
-110.178162
-113.383560
-100.425499
-76.902977
-118.769730
-61.533978
-60.037754
-40.876911
-98.509613
-62.129700
-117.225410
-62.171009
-85.092377
-77.431656
-110.317711
-164.242706
-62.210384
-57.548458
-76.014008
-84.650734
-89.553398
-96.035004
-148.910156
-49.512985
-63.859261
-77.902931
-39.392166
-73.017586
-51.557217
-83.667923
-83.379295
-71.265640
-110.637848
-152.326920
-165.088791
-108.017143
-96.456131
-65.155273
-79.001480
-117.645508
-104.249298
-64.814651
-56.526749
-61.783279
-58.319897
-123.404747
-60.464233
-50.370365
-41.874146
-135.088303
-47.068493
-63.869846
-58.739529
-66.571091
-76.216545
-135.238297
-64.218361
-67.134026
-74.449837
-35.454407
-66.907448
-66.512505
-58.097881
-80.843163
-89.251938
-54.190693
-157.811981
-67.807930
-63.239147
-68.507492
-108.971329
-70.084518
-58.261024
-51.377621
-138.172318
-58.342140
-51.728573
-60.147831
-56.298454
-61.090286
175.331451
-114.808151
-88.760132
-107.774826
-53.009087
-58.881153
-70.163261
-73.652718
-65.592178
-33.096775
-42.791729
-72.450401
-58.187260
-95.730469
-91.334991
-150.346497
-105.299767
-93.399284
-114.449699
-112.295486
-96.253143
-72.875656
-51.607647
-56.006641
61.230347
44.886822
51.875267
-49.751766
-60.757652
-67.976456
-88.462006
-145.848190
-69.521530
-65.766655
-83.160004
-96.963203
-124.123795
-23.840603
-54.217945
-73.057335
-86.575325
-151.767227
-105.614296
-78.947472
-94.446159
-129.485794
-164.466553
-78.691490
-56.680313
-94.704956
-132.659515
-101.573341
-49.720623
-68.143547
-100.198174
88.644012
54.248676
-100.008720
-54.964836
-88.772179
-91.284142
-54.431717
-82.002563
-69.464394
-107.871613
-52.644970
-65.540924
-161.910110
-119.838638
-74.298729
-147.640488
-96.536652
-66.867317
-65.376144
-64.666237
-73.440376
-118.454819
-71.795280
-70.367271
-63.024288
-93.679695
-76.822891
-86.391357
-57.185146
-65.168610
-67.629074
-58.490131
-90.739082
-52.950642
-114.609215
-65.340927
-80.345413
-73.551842
-54.473614
-69.375008
-68.916908
-70.873039
-95.652336
-68.980782
-55.515884
-59.763538
-116.296310
-99.523277
-77.207184
-84.219421
-74.338913
-61.611965
-65.136795
-83.737335
-165.712585
-80.205177
-166.489502
-62.549141
-138.896500
-40.919994
-84.295967
-48.361774
-71.625275
-74.459915
-56.953529
-105.896812
-63.424335
-45.380920
-68.199501
-162.231049
-48.033485
-147.877014
-155.590530
-59.354572
-62.660145
-104.417931
-114.378487
-65.978607
-62.087727
-84.218246
-159.340179
-148.767715
-128.808350
-116.789299
-110.174728
-56.496151
-58.303810
-110.838638
-121.514305
-118.689911
-142.023285
-110.081787
167.391891
-145.792786
-71.016289
-70.824387
-61.893711
-54.388962
-118.325096
-128.120636
-109.667946
-92.081909
-96.272179
-76.548111
-86.398880
-122.364647
-62.383087
-71.565895
-75.731361
-82.062286
-117.022797
-53.157593
-64.278656
-103.038849
-54.963200
-113.803482
-91.513687
-74.019577
-57.435318
-71.001152
-61.395596
-165.533676
-53.417313
-82.405289
-65.724747
-62.631996
-171.004944
-103.049568
-56.227955
-50.828430
-68.833412
-108.440514
-110.582703
-148.457596
-78.293015
-91.534813
-85.763664
-100.340721
-82.899582
-88.054939
-68.576714
-74.569420
-65.543358
-80.103966
-123.239052
-101.330772
-97.285217
-145.017944
-151.492096
-147.561066
-124.392563
-105.891747
-106.249268
-106.760178
-63.686264
-64.515961
-154.062225
-39.647476
-115.180069
-109.724258
-111.913567
-166.536530
-43.117023
-65.850281
-135.614578
-53.976070
-82.743217
-56.170929
-145.411438
-99.567467
-148.500381
-59.372448
-51.986893
-99.017044
-155.885818
-25.957647
-56.183136
-92.599907
-20.298426
-59.330647
-78.438858
-67.124214
-80.711075
-68.348457
-100.015434
-110.109077
-69.546333
-66.519905
-98.654709
-103.226059
-102.384682
-141.959549
-74.743439
-124.736351
-58.576241
-141.622223
-114.898300
-148.487152
-90.878014
-123.944664
-65.152794
-132.969406
-125.302002
-34.362663
-115.906723
-75.672379
-105.611443
-110.079956
-70.130264
51.079029
72.480865
63.719398
55.645493
37.577873
51.743870
67.891968
54.315689
68.885368
64.175529
42.027161
69.418190
60.668633
46.849888
71.908401
45.938118
83.345177
58.156536
59.708363
-170.651855
-80.671623
-54.544735
-78.717323
-88.221352
-69.897751
-64.612022
-69.418274
-63.665844
-72.571671
-124.404541
-117.597382
-93.493843
-56.696945
-61.854980
-71.454300
-45.086704
-65.976868
-125.881760
-99.235275
-79.205673
-131.798401
-60.673054
-114.317459
-57.384281
-72.682327
-85.795364
-63.366791
-68.304039
-67.436325
-122.316383
178.213593
-129.228653
-76.196655
-61.036274
-61.531178
-72.088768
-144.762772
-160.511719
-69.462479
-41.238186
-148.357666
-74.419373
-45.372524
-69.277283
-72.797523
-59.996632
-39.536217
-45.675854
-59.609241
-157.735519
-122.206284
-62.410591
-156.966614
-57.073582
-71.160011
-80.275894
-90.638893
-130.400192
-106.148636
-54.739506
-86.037003
-60.034847
-63.861343
-96.940544
-71.517319
-146.293655
-50.837723
-63.149017
-56.573009
-162.089050
-57.491230
-128.445801
-60.360741
-62.259945
-78.242722
-132.681732
-64.834183
-59.598965
-156.125549
-93.574409
-67.355873
-69.733238
-93.300385
-95.283432
-71.247185
-65.527534
-156.451767
-149.359741
-49.977753
-148.918472
-80.471451
-55.903107
-57.596306
-124.900345
-95.449005
-141.451569
-82.575722
-74.796394
-48.477547
-57.637806
-41.223671
-63.647667
-55.008198
-107.435959
-43.231190
-88.971245
-68.589203
-56.424046
-64.724838
-71.266411
-69.444809
-59.169476
-62.320583
-110.893433
-56.050888
-50.500881
-66.801369
-130.192474
-71.215126
-160.115036
-100.053986
-101.014809
-109.829300
-51.386753
-79.872955
-65.786491
-109.125298
-40.053631
-123.989029
-59.369087
-64.956352
-83.287155
-68.761810
-45.049038
-64.183411
-133.475174
-77.510681
-143.441803
-49.584919
-43.724709
-27.938690
-164.291138
-24.613380
-37.979889
-52.122520
-61.248352
-132.934875
-45.903427
-80.076424
-79.016182
-67.011589
-52.790028
-69.325325
-124.926010
-58.858006
-105.584984
-52.132179
-70.016937
-159.031906
-58.763412
60.879372
69.985718
74.650864
72.531319
85.206116
-120.573814
-151.279068
-147.745270
-100.326775
-61.741692
-108.415108
-115.342461
-100.111565
-42.423218
-77.775757
-79.736267
-24.070116
-50.500782
-110.354774
-58.049358
-61.622475
-108.086296
-121.242760
-133.377441
-137.644257
-118.210381
-57.567215
-63.979008
-80.827629
-72.567543
-68.464378
-51.715279
-64.006264
-59.477921
-27.080700
-44.080688
-62.069202
-64.751266
-83.579147
-70.188820
-103.970757
-102.314781
-98.551598
-78.620407
-105.488403
-61.269833
-108.016014
-56.819031
-83.476311
-79.004829
-67.372887
-92.894753
-75.111053
-83.333565
-57.992470
-57.461697
-116.090004
-100.377831
-78.242577
-63.439163
-168.825516
-148.836121
-93.945801
-49.497051
-44.406292
-98.692841
-71.174873
-91.449677
-98.033409
-84.387505
-65.136566
-60.356506
-54.389130
-88.178413
-61.722031
-140.778885
-38.665157
-69.368950
-69.836670
-69.795219
75.357353
52.510323
56.182915
63.099598
51.426086
-64.622055
-143.282837
-62.852081
-126.277229
-59.432510
-118.879929
-71.963783
-74.605713
-84.882034
-67.837029
-53.241688
-71.761452
-100.995148
-45.199627
-72.398010
-62.377190
-62.815510
-56.007507
-111.378677
-133.529770
-65.415161
-100.458015
-55.552246
-69.939758
-64.015968
-75.527794
-85.319237
-75.559784
-102.650230
-68.695854
-66.627869
-161.319595
-135.677063
-127.579201
-73.822350
-143.481415
-62.656185
-75.797188
-163.825241
-124.380699
-68.398560
-107.762634
-100.870895
-57.876022
-157.877411
-81.889481
-86.768585
-151.064331
-109.891464
-103.090515
-118.074104
-111.215080
-90.808311
-63.974998
-74.899750
-151.253342
-67.381721
-51.265411
-68.879807
-63.096943
-66.073639
-146.967087
-47.303017
-58.331417
-61.853123
-59.395027
-78.376930
-57.692009
-106.776886
-60.202267
-120.335960
-114.415253
-88.056175
-104.170227
-47.318138
-77.425903
-150.197174
-77.114952
-64.252800
-98.925163
-134.349548
-93.061317
-67.913063
-33.463928
-65.017952
-46.361362
-61.202850
-77.297798
-118.293022
-56.842358
-73.503387
-113.174370
-129.198776
-56.297810
-75.627701
-57.647511
-148.025269
-57.087215
-124.353806
-133.724564
-79.656380
-61.798817
-76.971817
-63.912476
-116.880539
-52.523186
-65.026558
-66.083412
-60.103477
-70.860100
-41.826786
-29.337139
-73.464104
-58.126778
-153.061966
-66.270271
-62.586201
-46.625034
-93.764557
-99.978867
-63.170319
-55.701950
-87.030205
-107.840607
-152.205215
-131.004135
-61.472389
-73.648575
-46.585098
-88.355675
-124.873169
70.843384
57.437775
58.088112
53.334370
44.300514
78.337578
91.686531
72.520920
74.248993
58.929317
77.331612
60.559479
49.488323
53.774399
51.166531
53.914722
39.368820
70.976212
-78.428101
-171.782486
-61.510937
-72.098961
-90.848877
-104.254692
-148.338638
-92.509163
-58.317547
-64.796768
-134.273376
-118.205368
-38.266640
-66.481598
-71.179703
-89.029594
-56.749367
-64.150513
-148.776566
-68.378990
-115.713646
-76.754326
-46.861767
-55.521080
-61.670948
-87.892830
-147.342361
-138.149475
-47.940994
-59.647827
-122.257896
-90.292374
-68.460709
-127.632797
-69.992249
-66.821907
-99.937302
-51.298920
-62.933681
-30.794193
-63.639130
-80.910217
-74.071785
-66.581261
-65.579666
-62.462269
-114.165489
-138.723557
-65.825378
-149.159958
-76.022667
-151.165878
-99.259026
-78.318527
-78.562187
-72.027328
-124.031212
-91.001328
-53.985561
-51.738342
-89.498016
-60.938808
-81.736870
-53.177441
-51.941204
-64.599869
-52.875748
-49.651031
-115.562836
-47.633808
-58.095818
-90.288033
-83.091850
-67.988258
-151.010345
-66.035500
-73.005875
-68.628349
-137.002960
170.042191
-100.609985
-68.684875
-78.755035
-66.593483
-83.256050
-81.200836
-68.934776
-60.596111
-115.399551
-63.604069
-66.365692
-116.459076
-59.716026
-74.862724
-65.400574
-84.430969
-75.994278
-77.407730
-68.656715
-85.342323
-73.744675
-151.133957
-72.704987
-149.556229
-76.513565
-151.040833
-61.903072
-38.535267
-43.314442
-48.783722
-65.321304
-50.335644
-58.550648
-50.244526
-56.371239
-97.203926
-56.085503
-160.401611
73.946114
62.700253
-65.449310
-50.205032
-106.172760
-89.692581
-89.157043
-58.595570
-126.590912
-62.658962
-63.708782
-51.200565
-93.291496
-62.001804
-65.830711
-105.031242
-67.761841
-58.413994
-83.259453
-68.962593
-34.787918
-79.558434
-75.003510
-39.450420
-116.107544
-151.757797
-95.362633
-58.894539
-98.833946
-145.624924
-63.121155
-133.699142
-148.891037
-51.817757
-90.723961
-81.012466
-124.609200
-97.149673
-76.331017
-91.630608
-93.444778
-63.254467
-159.129745
-77.994453
-85.155724
-70.186676
-59.176891
-65.926537
-77.159355
-64.935013
-78.046028
-58.539833
-78.412720
-44.843540
-68.268394
-57.484638
-64.811844
-104.757370
-96.072174
-124.055092
-107.008507
-107.968834
-95.578667
-99.740074
-112.548279
-106.223137
-63.377991
-64.416733
-97.516953
-93.479401
-34.747585
-74.241196
-127.120575
-145.231476
-65.439140
-95.255920
-69.509560
-142.338165
-71.486458
-53.969505
-60.962345
-64.359200
-62.382736
-65.707253
-44.113457
-93.924240
-73.317886
-154.719513
-49.790596
-75.498283
-111.774544
-69.319954
-27.875786
-65.144363
-57.349735
-54.880730
-76.490158
-86.464371
-92.708672
-62.431122
-56.720020
-70.424461
-56.236580
-54.717468
-70.956581
-56.964886
-72.209702
-57.046459
-63.598621
-52.351063
-87.518616
-66.659004
-162.755371
-64.889542
-121.089058
-68.705818
-63.570396
-45.947411
-106.081291
-159.564468
-130.493073
-95.353676
-161.564774
-60.460537
-58.861721
-64.778641
-84.630028
-70.632065
-57.308891
-59.560413
-30.097322
-42.004536
-32.088234
-54.138084
-73.267616
-49.080040
-50.714867
-123.951012
-144.296021
-52.711288
-72.277000
-45.165295
-110.637054
-53.403137
79.103386
82.806206
32.394665
-54.213348
-54.337898
-78.083618
-59.566364
-81.977409
-123.937531
-128.876968
-107.563683
-52.573326
-69.199989
-118.661392
-152.062180
-76.745453
-154.613846
-46.675179
-88.220596
-84.699799
-34.694141
-85.833282
-78.568100
-54.522091
-116.067596
-66.987442
-165.003098
-93.396545
-62.282150
-158.778671
-65.842720
-59.438961
-78.616348
-114.528343
-59.388294
-67.121986
-66.904579
-91.456573
-58.972897
-100.242752
-118.259773
-101.094589
-91.485504
-137.936066
-101.722961
-78.467667
-119.290627
-67.166725
-146.557007
-66.597878
-65.687988
-146.712219
-96.096573
-80.093666
-144.352371
-59.039509
-65.243401
-65.769646
-93.496780
-127.054268
-51.635132
-142.636841
-61.096382
-58.583275
-46.210453
-73.010788
-59.639877
-64.760841
-97.805740
-101.857071
-120.031853
-126.908730
-150.524460
-121.528809
-82.432022
-126.185661
-72.146996
-147.718658
-62.730709
-58.591995
-66.794312
-118.803101
-156.676254
-96.160759
-88.342758
-63.855709
-110.126945
-68.205551
-101.957504
-99.041695
-86.176872
-94.351601
-66.165421
-57.739624
-75.519241
-128.458115
-81.239998
-121.871658
-71.966751
-77.693825
-76.778458
-92.797447
-52.529140
-64.305450
-60.493259
47.238918
-133.513550
-35.427811
-119.090759
-82.420677
-60.361820
-67.587097
-61.298313
-71.628288
-63.933212
-68.492340
-58.249161
-74.359146
-65.580376
-61.121353
71.645317
71.604172
82.092140
-63.960770
-150.953430
-114.652588
-101.971252
-50.330410
-146.155075
-52.131985
-86.025116
-71.326553
-140.544708
-85.230988
-79.219208
-65.705956
-145.277756
-78.807068
-80.060913
-91.398247
-70.210922
-60.757397
-68.375084
-114.549568
-99.607117
-53.289360
-65.827621
-83.755951
-91.420029
-81.838989
-81.256943
-36.154213
-54.649239
-69.075569
-156.223221
-70.726334
-97.233803
-75.404129
-57.539627
-62.047081
-50.496750
-60.575809
-54.446735
-70.589920
-121.240280
-55.012543
-37.014164
-68.365875
-56.759056
-113.622429
-59.289371
-107.464279
-123.806816
-100.506035
-105.466377
-107.260513
-85.418137
-110.099190
-60.450573
-149.969803
-99.471970
-63.568539
-115.622581
-71.024704
-56.478004
-126.187645
-73.211205
-51.472538
-147.583313
-64.494751
-99.669991
-64.325615
-147.612701
-172.343262
-92.372726
-170.184967
-91.553169
-141.346573
-70.413933
-71.313187
-121.573715
-151.573227
-70.435364
-61.517460
-135.445847
-62.070148
-72.719460
-156.219055
-63.291233
-60.853329
-97.265762
-101.455910
-45.834591
-69.176872
-85.305191
-100.749863
-51.720070
-58.453911
-60.229576
55.014275
57.619293
59.748947
66.303787
58.408195
54.101562
71.537956
53.635731
66.174477
68.043594
73.979454
-131.646774
-86.621994
-67.965393
-42.484753
-65.338722
-96.775131
-112.199295
-66.200195
-62.544258
-144.261765
-66.325989
-59.637390
-154.140396
-56.146732
-83.582497
-63.091095
-121.994919
-123.264557
-76.939949
-62.622982
-155.054077
-65.419510
-85.247375
-33.922825
-67.556801
-63.186935
-45.179802
-101.267326
-95.304054
-131.641159
-87.509438
-104.719551
-48.756321
-60.868771
-67.379578
-48.647823
-40.676716
-120.406349
-75.570587
-44.143963
-118.374222
-106.470406
-143.002808
-64.496231
-158.720169
-74.157188
-70.336853
-73.085243
-88.324356
-90.036636
-66.705193
-71.127754
-59.965313
-73.328735
-69.623535
-147.945694
-147.721008
-35.795742
-60.861607
-65.071838
-143.048859
-74.363708
-49.127937
-44.103271
-146.921997
-33.947170
-69.628868
-66.117592
-57.131710
-147.375671
-60.135555
-56.651711
-68.062592
-96.145012
-60.741745
-59.517902
-49.402351
-59.669853
-67.685287
-108.707230
-48.680202
-120.946472
-63.160786
-40.301468
-46.843189
-75.047279
-116.889244
-74.685028
-153.516846
-61.830605
-59.126213
-57.875721
-76.557343
-98.263191
-77.306160
-63.805698
-101.106842
-109.851234
-98.614578
-156.701492
-68.133949
-98.125069
-54.998524
-134.012878
-72.970985
-81.957260
-80.699722
-60.893700
-63.759518
-98.466125
-123.579018
-144.448242
-67.304329
-66.574249
-32.447208
-60.756653
18.823755
77.080734
36.909206
73.865730
-68.736359
-118.083504
-87.960609
-65.142479
-73.134911
-76.168953
-126.476959
-151.391052
-87.222816
-73.039413
-68.041435
-163.461319
-98.271500
-52.215347
-70.605240
-67.392815
-68.984673
-41.675205
-92.799683
-56.287361
-160.933273
-145.394882
-70.400917
-105.947365
-61.089264
-62.816372
-158.441833
-55.391922
-162.040771
-85.932335
-82.398918
-62.362179
-63.310596
-134.816971
-126.041534
-120.649422
-64.799889
-63.678444
91.338921
40.499138
62.822178
62.888908
62.075890
46.391701
51.829105
87.365173
58.942089
39.722218
62.326847
51.840656
39.202427
-54.400482
-49.571236
-58.284523
-57.124981
-84.999657
-65.608536
-31.426897
-138.316055
-119.957817
-60.848129
-58.313393
-50.879799
-136.577606
-78.341629
-67.953781
-62.189743
-153.064941
-72.027008
-68.431961
-48.836334
-127.014671
-69.961914
-74.509789
-77.814186
-116.722984
-59.068333
-57.184288
-77.554543
-35.898285
-134.900223
-124.450508
-85.123512
-104.909073
-105.389061
-112.446655
-115.486595
-96.846802
-92.298805
-75.327911
-78.761322
-50.778309
-99.875931
-99.514168
-112.502861
-131.429581
-72.996109
-105.879517
-66.882385
-54.567265
-123.986740
-63.474243
-80.928894
-95.358414
-89.000847
-102.132835
-124.244194
-162.381256
-129.516968
-64.465904
-70.698112
-76.918198
-60.842133
-134.201767
-140.621368
-65.590935
-76.506287
-100.081879
-62.515900
-57.943157
-58.680153
-134.841370
-66.658394
-92.196556
-57.332340
-99.634079
56.612946
-85.552940
-131.332947
-62.084019
-118.233505
-126.228210
-88.488937
-62.796196
-108.851288
-69.182655
-72.308174
-171.637253
-123.247070
-108.726357
-96.597664
-80.343040
-111.234505
-59.718193
-159.335220
-63.805153
-91.576820
-152.202423
-123.875366
-58.635983
-96.963905
-61.991375
-68.611992
-96.347664
-133.455673
-70.889503
-55.216682
-156.201721
-103.420143
-69.960358
-65.632736
-64.262108
-60.096645
-63.916332
-117.356178
-84.965576
-122.538124
-141.551346
-41.334122
-79.502541
-64.951439
-74.597054
-141.045578
-154.701523
-119.498085
-122.601974
-64.401276
-96.886742
-125.902588
-111.679382
-93.093689
-60.639072
-111.770073
-108.893150
-102.422577
-61.286015
-82.497513
-89.786171
-99.859573
-110.374718
-123.528732
-51.901787
-41.881336
-97.215485
-143.091431
-66.256531
-29.617502
-66.594208
-51.674805
-35.462776
-59.467804
-68.477669
-138.710571
-174.568832
-125.191093
-95.062775
-149.640533
-83.695625
-99.655563
-96.420776
-83.775429
-64.772346
-90.620766
-164.514130
-82.587479
-90.752449
-123.139618
-63.971371
-165.182175
-60.242004
-75.878845
-87.424385
-119.294464
-162.971024
-66.847008
-143.842545
-130.939011
-136.678192
-110.825294
-150.389999
-63.975208
-85.063911
-58.098377
-63.224899
-49.239819
-124.571770
-64.643936
-59.631931
-133.299286
-79.297447
-67.284653
-58.210228
-152.646851
-88.110184
-143.034393
-62.894073
-123.592979
-86.646530
-56.454151
-74.762108
-133.986252
-77.304695
-59.412064
-115.433060
-91.013847
-163.761108
-113.347565
-58.077995
-112.090515
-116.891457
-58.516296
-115.598938
-72.154060
-59.050472
-82.151268
-98.407616
-80.803703
-128.339035
-60.908672
-89.089157
-101.794411
-60.033909
-79.686302
-85.562424
-81.389961
-65.584991
-62.913742
-104.091385
-74.633133
-91.783287
-28.007814
-87.913704
-162.387283
-124.686302
-100.598022
-155.163483
-68.072083
-48.936195
-124.744370
-55.508789
-115.596359
-88.825760
-120.279243
-115.027206
-106.608597
-87.395218
-66.976181
-122.543999
-60.357750
-112.751114
-164.336823
169.482758
-138.101532
-88.100075
-65.150192
-64.177177
-39.690315
-52.057598
-149.088257
-126.006630
-83.611977
-66.613205
-160.818741
-51.297737
-66.126457
-76.979218
-89.963943
-70.216820
-73.033501
-32.218487
-66.505051
-56.748665
-66.763794
-89.228500
-143.333527
-60.534817
-88.740631
-54.320148
-146.646057
-75.226662
-79.778839
-62.609486
-149.919067
-90.635307
-98.559746
-56.480507
-73.893867
-98.921120
-65.556633
-37.116951
-57.610294
-81.102219
-59.379646
-83.942268
108.274986
76.756538
44.978329
36.668449
58.860088
61.953987
75.152542
53.952713
58.983292
69.773109
83.125969
-151.107666
-70.465782
-56.539234
-69.373955
-47.649410
-59.492039
-62.894058
-73.428650
-71.315582
-145.046249
-126.335007
-140.126175
-138.605927
-57.332500
-58.961586
-109.402840
-71.629173
-63.404320
-129.552048
-125.570602
-55.199394
-63.925320
-67.186234
-98.497330
-111.866936
-85.387657
-57.721500
-52.305115
-91.607903
-52.425617
-63.002926
-35.288708
-57.117451
-87.324272
-63.107719
-62.865646
-50.853283
-92.267570
-54.760120
-153.801910
-63.488785
-152.123215
-142.959015
-95.920135
-129.150208
-148.724152
-59.481552
-85.607857
-72.748299
-76.022568
-64.156891
-66.109879
-81.415771
-48.868011
-56.754467
-56.269474
-86.420456
-121.139931
-90.683929
-61.923653
-131.972519
-75.181992
-49.146332
-140.161423
-115.851723
-57.473724
-67.926285
-66.729668
-109.536240
-64.744766
-73.427849
-130.441284
-84.382744
-123.538223
-136.076950
-140.799881
-64.079781
-99.877731
-81.983620
-92.020523
-113.719627
-150.669022
-113.009575
-82.156586
-107.879662
-113.508690
-120.840599
-73.266518
-70.350624
146.245132
-17.761602
-82.719124
-74.035973
-136.019669
-65.233124
-142.826874
-63.347534
-65.060059
-98.791908
-59.858772
-66.764130
-97.027534
-107.454483
-127.839035
-112.394516
-96.887215
-82.665901
-104.222504
-84.416916
-100.878334
-160.725708
-61.817402
-79.873360
-155.313278
-104.661186
-128.158508
-72.800903
-142.853455
-65.751671
-31.852615
-83.990372
-50.157848
-71.511787
-148.422928
-100.427261
-104.590698
-87.486549
-55.848518
-129.469269
-55.120750
-62.239658
-43.232887
-93.329994
-58.729446
-57.214512
-64.299530
-44.510242
-91.933922
-82.542763
-102.877708
-92.103020
-73.273651
-146.480148
-96.322601
-141.085205
-155.409805
-74.681297
-116.836250
-99.311234
-80.770905
-99.199478
-154.287567
-87.913544
-90.294212
-53.597679
-95.599586
-155.080261
-148.666916
-56.253254
-107.542999
-78.559273
-164.177612
-73.751091
-63.338711
-51.153801
54.371929
-53.482643
-77.249443
-65.327217
-57.956291
-54.929852
-137.303192
-156.582153
-48.533985
-78.062607
-74.173103
-113.662613
-61.623943
-78.617798
-121.170036
-101.479172
-71.261124
-61.631527
-143.566040
-58.340878
-72.646866
-43.165691
-75.774002
-142.296082
-113.466797
-53.778160
-70.890472
-118.872047
-71.294456
-54.797363
-66.535263
-69.929375
-60.273247
-55.728058
-82.213531
-65.383644
-78.284706
-63.000229
-77.654556
-76.833908
-104.606384
-119.028419
-146.856766
-104.131042
-116.335548
-83.381630
-95.780136
-62.425175
-110.981773
-89.393562
-134.893982
-100.499840
-49.875057
-57.688465
-55.467171
-136.574738
-78.391029
-56.017040
-155.045593
-76.377449
-94.702568
-44.106941
-63.767818
-68.524597
-61.911522
-92.155190
-147.315231
-153.734894
-166.314407
-69.071724
-65.054611
-86.519958
-70.132362
-92.433670
-63.295982
-117.228882
-97.962875
-66.654175
-62.754177
-132.522430
-59.042393
-62.714718
-35.169834
-63.063938
-47.550900
-76.156708
-67.618469
-135.785355
-144.327972
-123.637260
-126.962540
-106.817200
-88.764214
-54.883739
-74.329369
-145.431824
-77.226349
-72.224922
-49.114059
-144.232254
-121.695015
-93.558342
-73.654488
-74.045479
-114.583237
-56.065422
-63.339947
-60.083874
-91.709686
-136.797256
-64.639214
-66.621544
-58.212379
-22.165020
-94.947083
-46.608124
-58.639259
-128.038132
-117.054939
-64.504623
-41.570278
-76.484444
-106.115112
-64.659447
-78.019188
-82.929855
-145.999390
-46.423374
-85.892570
-77.566109
-53.943817
-66.846733
-130.955475
-141.964661
-56.617039
-92.916634
-152.528976
-104.210304
-97.812820
-64.474411
-96.632347
-162.404282
-62.957771
-62.898190
-60.716621
-63.204819
-132.120285
-81.178810
-58.778084
-134.465820
-81.276100
-105.786224
-126.221687
-57.563206
-159.603119
-107.386452
-107.608795
-109.973167
-149.832718
-65.992439
-109.691620
-82.359047
-80.329483
-112.615044
-40.903431
-154.460144
-155.398056
-105.005089
-55.229553
-125.934883
-59.562988
-114.732079
-94.970032
-104.486092
-67.496880
-64.539589
-115.541779
-29.013956
-68.343445
-96.195412
-65.978493
-62.986832
-46.240486
-120.345329
-154.425003
-71.597481
-156.458054
-77.812935
-80.744431
-103.940552
-68.927422
-72.947029
-50.065132
-60.050003
-54.381191
-106.596306
-54.344322
-75.496773
-57.683464
-113.867119
-103.229179
-79.707672
-89.464119
-65.602608
-126.794846
-95.722977
-93.460579
-72.439621
-60.689255
-56.826290
-52.776932
-48.396255
-146.262756
-122.532166
-52.309364
-40.182301
-77.328209
-77.982307
-114.828247
-84.582268
-81.081322
-162.725098
-78.115891
-67.065552
-81.835220
-70.698586
-154.043961
-90.291885
-67.285324
-68.029770
-86.775551
-143.442947
-126.552277
-62.079765
-148.669830
-100.919647
-116.797157
-80.111382
-51.339260
-59.665134
-57.982067
-72.085472
-138.192032
-73.347557
-44.520508
-125.898232
-68.436432
-65.449593
34.920410
50.635170
37.598003
84.244240
79.615753
70.990929
-63.068222
-100.180359
-64.265564
-66.643356
-72.636406
-131.857712
-65.042847
-59.649670
-76.796509
-99.546791
-77.061249
-98.991631
-113.064842
-120.662415
-92.979660
-63.831196
-103.447723
-155.473648
-94.645485
-166.972565
-86.959328
-66.190964
-49.229931
-139.700363
-62.937511
-83.462151
-79.101753
-86.316589
-117.495956
-135.846710
-72.113266
-153.292419
-90.893417
-57.932983
-124.253822
-109.863991
-79.792183
-133.194916
-130.462158
-80.233673
-95.978798
-64.456909
-64.310150
-66.408104
-68.723854
-57.352139
-44.039177
-106.172729
-148.599930
-108.151711
-106.375237
-74.785393
-67.921700
-69.807678
-120.062920
-66.045883
-132.118851
-59.007263
-155.868011
-51.928715
-64.160049
-120.189522
-107.357124
-60.977406
-57.338531
-58.854782
-157.785294
-59.892879
-75.318588
-50.975376
-60.459274
-79.374718
-57.979805
-73.400970
-110.544487
-54.944672
-78.122330
-95.630440
-93.122612
-116.502151
-81.048439
-60.589096
-67.477119
-72.157951
-102.821838
-54.190754
-64.870102
-118.971535
-69.580215
-68.002968
-49.085175
-155.928986
-76.059196
-63.040791
-49.885544
-54.098240
-72.406227
-66.641548
-73.155922
-61.687958
-35.565147
-67.127388
-85.501740
89.592194
-52.292377
-66.206978
-123.306396
-69.989418
-89.908440
-70.495262
-62.212181
-92.428009
-48.709450
-94.061203
-69.414604
-50.985432
-119.813805
-109.048332
-95.193062
-41.061863
-45.713528
-73.929962
-45.575256
-63.218273
-57.258804
-69.572960
-43.377464
-61.572384
-79.222267
-72.486946
-94.598572
-40.861332
-65.187721
-135.606079
-63.054020
-39.469013
-62.212898
-53.327763
-144.256561
-96.697441
-93.372673
-92.125031
-86.156242
-69.093086
-58.563972
-62.153515
-83.439644
-77.352219
-74.771049
-88.640305
-32.326694
-58.764862
-69.887871
-35.082779
-27.583666
-61.805122
-100.510277
-53.150043
-139.603821
-91.075165
-69.629379
-56.627365
-40.370449
-60.442493
-90.505104
-61.021660
-51.451817
-85.572754
-93.560516
-107.312347
-105.268982
-88.695244
-65.965157
-109.555801
-61.982243
-121.797127
-52.770470
-49.212730
-65.664047
-66.975616
-68.874588
-88.566338
-54.032860
-80.391174
-78.074638
-86.149803
-95.836861
-50.224728
-67.168335
-70.334129
-60.986713
-121.287033
-128.655350
-57.731701
-70.467468
-109.307022
-99.903030
-115.074829
-72.890190
-67.950150
-33.094574
-82.845039
-138.673950
-114.855331
-68.903084
-62.309177
-145.758926
-58.164906
-64.706039
-78.129936
-88.513626
-74.256477
-83.450691
-95.966057
-51.115818
-77.544891
-88.720139
-53.789158
-66.997856
-83.833984
-101.733353
-149.660370
-49.117924
-128.467575
-57.094936
-68.137024
-120.740799
-138.545670
-154.943222
-67.273163
-76.187943
-79.292519
-74.713821
-64.891090
-66.319473
-44.593815
-141.166168
-78.951698
-114.716629
-152.400375
-63.609001
-58.176289
-131.061340
-66.492096
-52.389774
-154.781021
-135.722092
-125.544991
-64.005524
-56.261826
-105.548195
-101.393166
-68.089821
-129.986862
-75.705109
-80.934975
-128.214630
-155.710388
162.171051
-16.265244
-65.133408
-128.843216
-66.182060
-33.629871
-166.108704
-63.529648
-71.330406
-77.834305
-114.476738
-53.718227
-92.063599
-154.092163
-61.044403
-80.661125
-143.520401
-64.352699
-59.350304
-72.226624
-105.441437
-104.159454
-83.068901
-60.320274
-149.636169
-89.681183
-54.203537
-84.760712
-57.913498
-50.445652
-66.564140
-68.280685
-113.716957
-63.824673
-142.549927
-99.780869
-104.836578
-129.257721
-135.928848
-125.327492
-96.928215
-97.732887
-97.904060
-149.252029
-57.702454
-82.013512
-146.738480
-120.346367
-55.288666
-79.823914
-82.683571
-45.943951
-70.113213
83.859901
-120.090950
-103.563759
-71.499550
-67.111267
-71.627419
-66.068214
-74.765747
-61.102631
-88.323372
-72.664406
-51.549007
-119.290665
-66.652351
-69.132767
-56.681896
-56.010262
-119.928551
-137.562698
-60.872372
-58.826675
-106.749733
-102.907295
-120.239014
-80.512611
-64.370110
-108.217659
-56.286190
-62.670616
-68.927864
-123.371910
-86.517357
-61.161350
-74.243988
-137.856415
-82.563110
-70.100113
-72.409859
-38.314697
-72.859474
-88.601471
-60.567650
-144.140350
-121.996407
-157.326477
-57.689487
-63.842136
-66.347672
-122.103500
-112.619637
-85.610321
-59.924599
-106.070374
-87.753914
-96.185661
-106.431740
-77.553337
-66.071907
-82.988091
-105.241035
-131.366913
-53.508369
-57.279362
-63.063244
-135.720261
-62.178623
-68.153130
-75.911850
-75.459625
-81.109314
-80.302383
-84.298065
-85.034157
-58.147419
-83.041214
-117.314377
-92.111649
-55.864979
-57.949043
-82.781067
-65.763367
-45.671783
-151.060760
-170.527481
-108.752182
-59.912975
-172.759216
-107.067024
-160.250290
-85.598701
-156.344299
-78.990196
-157.717560
-57.771759
-82.409706
-68.411461
-66.819954
-126.228935
-51.446507
-75.990013
-59.012508
-95.437416
-60.121643
-60.589020
-83.223244
-57.380375
-57.969200
-57.526218
-61.046124
-110.719543
-137.842148
-72.754524
-134.200012
-74.872322
-68.501213
-80.120575
-61.586514
-44.661671
-71.416077
-147.287491
-66.467148
-56.236904
-59.067410
-85.755669
-103.308296
-99.323006
-151.245697
-74.260094
-113.729149
-46.795788
-38.025223
-86.612793
-58.178558
-114.433472
-152.720215
-68.834511
-134.472855
-70.764885
-51.355183
-137.684082
-104.878525
-69.117821
-158.883835
-136.637299
-66.602509
-46.179043
-130.753906
-36.931435
-64.135864
-81.409569
-92.046707
-107.950073
-105.201508
-97.817352
-66.515305
-53.596443
-46.717449
-72.735672
-68.393585
-55.642216
-92.618019
-61.888226
-94.971947
-129.120789
-61.103149
-97.614754
-121.215385
-107.434387
-68.506424
-48.873119
-55.068703
-53.384644
-129.554688
-53.089092
-117.301598
-61.137211
-106.496086
-151.561066
-56.169971
-84.652222
-118.764633
-104.082222
-63.830368
-61.857033
-64.611168
-73.790955
-52.144691
-62.136395
-149.397430
-75.093376
-52.094990
-74.328423
-79.410080
-65.205994
-87.406425
-157.008270
-42.215069
-56.167595
-75.708450
-111.928993
-148.182480
-41.489605
-40.411499
-78.751289
-61.839436
-66.124542
-146.862152
-93.861664
-113.886841
-51.504204
-79.593437
-94.541985
-165.269272
-96.777260
-162.545898
-117.074425
-112.321045
-122.134048
-121.231575
-73.113213
-92.838844
-117.916817
-142.620316
-75.519035
-87.152924
-80.145981
-56.284317
-88.268227
-168.178604
-170.183350
-128.631775
-144.012482
-122.269424
-4.616091
-148.739197
-86.169495
-63.253380
-64.936745
-62.976082
-81.457901
-63.544518
-51.664516
-145.660156
-59.185169
-67.830551
-161.183899
-90.595924
-60.597408
-59.785866
-103.677094
-61.537609
-105.131981
-97.542381
-74.650154
-62.575924
-53.269505
-64.773430
-47.770927
-143.586411
-54.152065
-120.238670
-65.664726
-61.677082
-46.871120
-63.834522
-103.856606
-61.175861
-59.135944
-114.919868
-55.728714
-109.501518
-64.251541
-66.135727
-104.623260
-52.676666
-67.622269
-62.357922
-57.488388
-76.416344
-112.500137
-72.957825
-42.275379
-138.213165
-52.768738
-98.159431
-65.771965
-61.631367
-100.781456
-74.205673
-79.739494
-65.977020
-58.892300
-56.178482
-109.854927
-115.776001
-81.423836
-99.308380
-53.430412
-62.016968
-131.994980
-89.855865
-70.338577
-98.699310
-128.907455
-61.310829
-53.148037
-114.232132
-63.142582
-147.360886
-93.921463
-70.163521
-53.056831
-125.867828
-120.554878
-68.974632
-54.626633
-66.688118
-77.984550
-63.038052
-64.248741
-155.218948
-70.904785
-75.971977
-64.268456
-60.933796
-129.636627
-61.222015
-89.952751
-60.495079
-47.735973
-71.605072
-71.194260
-102.371918
-42.965691
-71.254608
-133.449692
-64.729385
-55.614643
-56.988476
-57.067242
-73.482391
-61.969673
-99.974808
-102.685158
-77.615150
-102.320648
-106.090240
-124.362373
-58.248890
-94.000031
-83.799309
-65.759666
-62.601242
-63.872341
47.946327
-79.624474
-71.253967
-124.780022
-41.441544
-82.502296
-84.691582
-11.928907
-106.058098
-59.048889
-59.007755
-152.114624
-141.042786
-67.054779
-86.471420
-68.562630
-91.581665
-74.638161
-89.089378
-110.361511
-112.613655
-68.046371
-88.086678
-75.578278
-91.903809
-91.032600
-88.805534
-136.272415
-60.692169
-59.442245
-76.892242
-144.460373
-70.328415
-54.791531
-87.708603
-93.782700
-72.735443
-64.499878
-116.831032
-160.986832
-161.102615
-89.685654
-63.653690
-61.828339
-127.557549
-127.453178
-65.205635
-65.517227
-83.547470
-80.046501
-62.963615
-67.259560
-73.839035
-156.837311
-138.923584
-79.265350
-146.121994
-47.917530
-97.867775
-100.798096
-134.018021
-144.181625
-83.078247
-69.657570
-151.260727
-58.894756
-91.698563
-153.975266
-78.400803
-81.473358
-64.206520
-72.886337
-58.536629
-66.983620
-69.943153
-56.074345
-72.987099
-63.830334
-123.984581
-149.580963
-58.968666
-85.916000
-59.944305
-78.994881
-72.410637
-58.975956
-110.022095
-58.456097
-70.629745
-44.846565
-84.184135
-52.515671
-80.843857
-58.193680
-112.576920
-84.175713
-54.485588
-62.528206
-58.111847
-103.052071
-116.857368
-136.077133
-59.117386
-60.710228
-70.905396
-155.707535
-81.239014
-69.385849
-141.925110
-86.113419
-73.936981
-61.153858
-141.974945
-90.549904
-49.769554
-81.638802
-59.934299
-57.963406
-56.575996
-62.162628
-61.749710
-40.917511
-28.967237
-54.539299
-73.678329
-68.776329
-61.692177
-156.815659
-56.811943
-61.795628
-58.589153
-68.066559
-148.915268
-124.617668
-39.115299
-63.700821
-102.011841
-77.310341
-109.413574
-92.246536
-65.667351
-108.794197
-81.250885
-48.609669
-70.239365
-102.967300
-64.048637
-86.845581
-62.450138
-81.593979
-66.699806
-150.504974
-84.853035
-56.913868
-111.795921
-154.152802
-46.912468
62.958412
72.908272
60.122517
59.723621
-146.777206
-71.635033
-131.442368
-57.071270
-50.320877
-147.507401
-42.202133
-63.748119
-79.700073
69.677261
-71.013474
-61.076176
-84.902863
-108.687302
-151.174057
-66.271973
-57.229298
-105.936478
-104.333572
-74.392433
-92.332451
-55.612335
-50.485867
-92.345688
-156.377609
-147.446930
-65.331360
-67.662300
-122.708168
-147.105972
-117.553505
-110.444420
-76.531723
-75.535873
-72.509857
-151.049850
-64.453545
-146.834930
-108.930504
-72.555344
-146.023026
-75.032738
-129.046722
-86.238449
-70.609962
-53.176395
-153.474548
-67.820084
-48.692360
-90.283897
-93.697197
-109.019638
-72.685837
-85.424461
-59.409500
-120.099663
-55.050083
-53.281174
-149.339798
-148.372131
-61.150394
-129.313248
-49.692146
-67.546562
-86.442558
-62.947578
-67.102249
-91.869766
-81.728355
-81.036125
-47.200573
-63.161243
-85.728775
-134.779968
-55.177448
-92.568512
-90.398582
-125.689514
-159.946747
-149.644302
-73.874733
-87.767029
-55.128433
-66.404747
-80.711540
-70.865082
-50.290157
-151.467957
-69.248169
-147.405807
-158.369583
-101.658478
-170.230179
-115.030586
-94.388390
-86.396118
-66.830711
-83.429848
-153.903915
-87.364044
-59.516640
-72.535866
-142.485855
-51.509922
-73.892426
-59.529316
-150.428375
-135.929825
-65.561203
-66.418846
-52.808769
-48.233982
-105.522400
-158.208206
-60.619907
-43.853302
-61.743587
-146.301331
-74.315971
-73.394569
-106.404449
-66.813362
-104.525833
-63.050900
-155.698395
-42.501156
-69.818810
-38.953400
-56.951836
-60.589596
-134.246246
-96.442673
-123.433823
-102.645462
-67.722763
-63.882347
-62.205631
-110.423141
-116.386169
-66.861359
-132.671707
-63.470608
-55.605190
-88.905678
-140.744095
-59.096161
-64.573318
-79.458511
-159.225647
-47.968967
-83.319626
-86.089401
-55.286480
-60.048412
-61.068794
-62.608551
-55.555367
-86.589050
-83.838173
-48.488678
-134.677017
-67.833611
-74.102509
-66.306793
-61.103073
-89.302917
-66.803658
-72.569885
-74.731606
-132.800507
-132.718857
-89.457512
-109.647934
-92.067612
-107.049698
-82.827522
-155.977295
-143.586243
-42.323689
-157.962738
-61.765949
-76.968208
-75.065559
-58.341198
-69.613800
-126.292908
-57.832638
-140.493103
-68.209534
-137.304886
-124.117409
-142.460617
-69.524994
-61.443649
-65.620384
-75.317711
-25.725004
-90.641052
-73.671150
-151.127808
-72.279533
-65.865997
-55.433392
-130.610504
-63.638523
-88.691849
-62.738850
-41.932121
-62.135319
-79.271980
-56.435593
-70.559227
-40.132278
-67.566025
73.103676
55.563240
78.393471
47.207012
-123.381378
-68.491943
-61.491383
-100.346680
-60.157345
-142.548111
-69.233444
-48.936546
-80.623093
-32.984585
-107.775360
-103.333206
-124.092056
-63.644081
-136.700195
-75.177773
-136.240952
-70.345222
-84.981331
-38.449131
-158.407272
-82.666092
-138.161957
-125.776016
-75.921295
-61.251781
-81.765854
-64.622261
-107.268692
-109.552277
-67.443596
-122.008835
-57.656532
-133.885681
-111.066246
-57.166759
-64.516441
-82.581589
-125.547691
-98.206879
-85.438591
-93.739990
-99.493134
-101.451897
-99.465614
-111.758774
-110.834465
-94.775673
-116.337761
-71.553520
-137.122345
-82.626976
-51.921345
-71.059593
-49.822674
-71.818283
-55.210030
-52.896294
-50.526329
-110.847282
-120.961472
-67.676819
-65.813721
-71.169724
-146.731140
-150.883713
-123.667343
-61.827564
-77.923775
-67.437508
-107.433197
-59.545429
-139.051437
-98.419327
-55.226856
-79.112427
-70.175316
-68.020645
-115.254448
-161.084686
-50.517570
-54.983730
-62.430325
-49.355484
-82.039856
-65.468796
-123.563812
-127.819603
-59.610699
-57.510136
-57.775063
-67.202377
-163.142563
-158.990067
-86.978722
-123.880226
-130.073959
-55.878624
-105.377747
-101.171669
-126.180359
-37.839622
-66.573830
-77.710510
-126.339462
-66.615189
-161.939209
-65.041695
-105.955551
-102.243996
-98.504250
-112.016533
-102.022598
-115.957329
-102.940514
-113.289963
-105.881203
-62.323055
-96.718025
-105.611015
-131.678787
-108.218506
-112.078392
-117.509148
-89.049294
-118.534485
-55.494171
-152.063934
-78.787560
-107.404259
-62.049740
-66.778526
-57.305237
-146.429337
-158.101074
-46.673981
-94.084564
-123.486565
-56.312965
-108.805420
-79.481339
-38.971943
-133.748505
-66.847946
-89.978584
-86.160110
-53.507290
-68.820328
-62.180592
-168.239456
-124.037209
-60.497334
-50.735130
-59.679729
-78.155212
-63.398849
-107.964699
-165.600403
-71.797997
-61.965733
-66.170532
-30.148396
-51.403244
-45.552097
-120.679214
-50.941910
-63.698887
-109.173714
-65.332016
-70.467194
-60.654179
-56.214725
-104.497978
-134.663940
-93.490288
-64.663185
-96.746445
-101.712128
-71.614403
-164.018158
-143.219330
-71.736328
-65.664932
-145.599380
-87.862251
-175.343170
-68.620766
-93.495842
-128.757538
-165.311264
-60.813404
-58.306541
-32.847012
-44.985104
76.964897
72.902481
-123.045593
-55.468941
-83.648270
-50.503868
-110.641502
-110.503716
-145.230499
-69.066093
-96.943329
-54.005318
-103.752640
-111.260269
-116.862587
-103.255539
-94.573540
-154.865509
-70.103325
-48.445957
-142.263748
-116.229156
-144.633926
-133.072815
-136.872467
-152.204391
-108.526619
-113.125320
-71.650223
-79.516151
-106.265808
-65.138428
-61.660370
-68.392815
-71.927963
-67.016998
-91.784142
-27.957729
-126.193123
-53.385365
-173.377426
-50.893364
-56.556732
-100.096375
-125.252983
-65.476021
-152.676147
-45.504707
-60.917526
-155.192017
-96.588058
-67.750771
-65.402290
-61.929760
-84.400490
-70.430649
-49.120514
-84.924301
-68.749565
-120.967003
-64.157059
-125.029419
-54.437897
-49.568520
-59.794514
-60.992180
-90.577820
-59.486805
-89.789215
-30.287645
-59.059010
-71.792221
-76.020164
-16.571199
-42.011612
-61.965385
-167.536057
-61.587387
-112.240562
-60.085560
-125.826424
-49.129322
-120.535835
-47.321465
-122.203186
-110.296837
-63.723885
-62.834255
-43.727150
-51.915848
-146.197739
-65.319054
-111.771774
-113.407883
-83.022896
-59.123234
-70.005287
-104.329742
-61.155487
-93.178070
-140.096054
-109.676781
-73.388084
-101.646736
-93.240677
-139.888107
-61.535896
-87.412575
-71.724144
-92.362610
-87.319733
-139.566025
-23.797552
-57.358421
-148.688370
-59.473583
-78.137131
-61.929356
-143.054504
-74.920692
-148.698502
-59.432266
-65.239716
-66.745720
-62.135376
-96.704277
-78.324196
-68.096275
-81.380722
-57.934521
-48.711903
-94.961464
-95.499405
-79.000977
-57.666599
-70.962654
-64.526360
-79.198212
-114.548744
-61.000076
-134.399841
-58.818478
-87.799446
-72.813309
-122.078026
-101.477760
-113.028259
-58.989723
-97.994400
-73.251968
-78.405396
-64.428604
-59.903992
-56.854828
-112.768059
-99.746681
-160.626144
-65.135666
-80.964783
-44.114975
-86.291344
-39.166500
-48.102051
-63.859779
-90.985405
-67.099762
-144.262665
-30.313221
-60.734161
-112.502167
-105.112968
-88.098816
-160.689529
-116.185638
-89.918259
-74.823639
-82.677811
-58.543262
-48.033134
-77.112946
-102.035385
-132.118149
-34.125866
-24.190977
-60.617825
-118.899696
-135.571838
-96.302650
-122.584938
-92.755035
-51.602943
-100.185669
-83.292282
-56.721573
-62.678715
-98.083275
-115.911995
-96.108582
-91.161171
-90.725060
-49.669266
-58.318760
-64.603638
-73.108795
-67.941544
-71.182449
-106.128281
-57.686428
-51.157475
-100.772659
-64.365784
-149.870575
-117.306511
-153.332977
-144.636398
-57.112217
-73.233337
-117.978683
-85.785156
-43.555164
-71.793289
-121.914360
-64.559692
-61.307339
-66.518700
-132.032730
-72.069260
-75.175201
-98.070374
-170.630295
-58.998154
-81.463043
-113.554710
-93.247337
-110.940178
-99.317078
-69.120010
-59.741291
-66.029686
-62.201069
-132.836182
-60.422611
-157.987671
-88.378471
-109.483429
-83.825333
-35.034946
-63.197887
-57.249275
-61.729252
-60.635704
-110.572617
-137.407394
-60.503227
-119.976471
-156.242767
-77.841675
-56.108608
-91.603912
-91.936966
-122.293289
-54.644901
-48.205589
-120.142639
-64.503700
110.931427
78.256401
-52.979397
-141.131622
-63.328793
-117.358078
-53.710468
-149.320953
-54.048115
-112.449432
-136.446884
-101.220222
-91.161461
-52.546139
-28.839640
-121.368523
-75.756905
-125.706047
-63.632286
-130.799149
-64.893715
63.644096
-162.372406
-60.149670
-56.891350
-61.598763
-86.342781
-94.202278
-93.821465
-104.254379
-78.626633
-61.093456
-53.886562
-75.033096
-40.134338
-69.671982
-62.342731
-55.132343
-80.383797
-139.059937
-33.939953
-68.800674
-130.485321
-89.020287
-154.960083
-73.688164
-110.872627
-79.366302
-59.582478
-143.568771
-130.226105
-61.175331
-57.399212
-69.304794
-117.676903
-149.449448
-106.747910
-89.117195
-110.113091
-70.373100
-124.146820
-70.741173
-53.281998
-60.789303
-78.964233
-76.064072
-97.912178
-68.629425
-100.398521
-120.418495
-86.936699
-155.213287
-136.462372
-91.727882
-101.777664
-84.452057
-148.873795
-56.842026
-113.463913
-73.959854
-122.042305
-127.064041
-67.047607
-67.020874
-74.072220
-83.834190
-70.814384
-60.643547
-67.559387
-151.846283
-160.699921
-158.331573
-127.182953
-120.613869
-55.569851
-73.341499
-157.018036
-90.052818
-163.579605
-54.158947
-65.544624
-137.772461
-71.868652
-125.289543
56.834667
-58.362877
-114.714691
-63.700935
-112.816673
38.513573
78.329025
74.499550
39.267319
47.851021
56.889423
96.173737
50.127453
59.252113
81.017174
74.719757
-154.492477
-76.601646
-56.717655
-127.857529
-30.446486
-87.604393
-60.020203
-69.430809
-71.275505
-68.255844
-60.528641
-57.498352
-131.903687
-123.080101
-150.877365
-176.734863
-68.483154
-51.385254
-100.737289
-67.414230
-29.001829
-73.290649
-115.007919
-64.501625
-147.234207
-62.157093
-147.694260
-51.721874
-49.289555
-60.250134
-98.150917
-58.832027
-47.983593
-68.841110
-158.545135
-74.611214
-69.945351
-100.509834
-44.702320
-88.867966
42.707062
43.272419
65.455368
51.201561
79.168106
59.391769
80.209816
33.392807
51.353664
52.671345
53.302322
53.047382
40.928955
60.222664
63.822437
71.161240
50.356659
39.676449
56.562695
79.806084
-76.501297
-72.748711
-62.794613
-77.990616
-59.645824
-109.600021
-63.872990
-80.923340
-92.418999
-73.300346
-101.664337
-103.366753
-120.790031
-86.991570
-77.035515
-92.629631
-137.184921
-107.014099
-87.816376
-92.485779
-100.108025
-104.880707
-90.402107
-32.041317
-56.914574
-69.291489
-70.949791
-76.244537
-136.673553
-73.808151
-90.380783
-59.413509
-82.412971
-87.715477
-93.380371
-59.638374
-147.151413
73.611900
71.936584
35.959057
-42.676727
-100.947258
-72.316246
-59.586575
-86.868217
-145.239212
-72.346916
-37.199284
-104.034973
-61.374165
-29.524752
-62.945995
-54.711102
-93.367874
-136.304230
-63.014023
-73.333763
-51.998936
-121.108757
-146.398834
-58.395683
-52.053806
-91.645378
-64.366989
-93.958504
-60.261833
-152.008896
-62.430931
-61.914677
-79.741959
-67.540977
-150.918365
-54.749767
-94.592911
-154.829895
-61.789398
-85.037437
-67.376686
-105.430328
76.529427
44.030186
63.455044
63.039700
92.822983
90.194542
-27.242737
-67.114677
-61.493343
-84.649696
-64.313095
-66.455513
-66.227493
-138.824326
-153.019318
-63.289806
-49.646122
-66.887321
-145.587173
-81.823555
-74.414375
-165.113434
-88.191811
-85.048378
-102.839287
-134.109604
-91.376434
-56.140991
-75.241859
-163.330429
-95.261894
-59.851906
-134.784042
-148.815033
-32.951912
-87.291977
-63.512875
-96.335373
-53.373047
-107.432953
-118.609764
-58.705772
-75.552849
-79.035248
-147.229202
-105.933372
-87.196648
-61.219242
-38.635323
-91.860046
-61.527405
-75.362251
-55.001415
-53.671543
-51.744061
-114.176064
-67.509491
-108.134499
-47.316761
-122.486786
-82.246025
-75.640274
-64.973679
-162.673111
-55.909016
-74.138237
-60.705666
-72.886719
-146.340469
-62.639961
-71.269577
-106.023491
-131.334290
-55.073074
-22.614107
-65.518303
-35.237442
-68.526436
-65.119308
-90.917625
-45.631737
-63.833279
-48.894783
-79.268921
-78.111931
-55.840977
-61.514687
-63.675938
-81.031555
-128.501587
-60.390522
-57.652771
-53.577492
-63.702984
-71.569954
-96.623062
-105.603287
-100.717865
-68.816238
-57.221359
-152.636581
-59.717815
-50.103374
-58.882027
-75.813049
-67.954102
-68.685242
-48.713947
-50.325912
-162.546692
-49.121994
-52.512993
-102.198257
-60.177025
-109.013351
-69.224884
-85.526566
-72.336922
-79.757233
-93.867592
-116.826393
-83.299461
-109.772530
-63.104572
-56.097382
-53.978569
-63.974827
-60.655094
-52.219929
-138.264282
-73.535286
-89.565338
-64.773056
-71.579521
-75.546806
-79.798141
-76.753960
-111.187569
-65.910706
-61.740086
-33.842560
-86.227158
-64.116226
-41.273224
-32.628971
-52.794376
-60.383358
-101.536728
-89.161873
-46.129810
-62.743137
-58.043594
-53.294857
-108.847374
-119.125145
-48.232018
-63.696175
-146.214996
-97.401260
-139.458786
-58.566818
-80.777664
-69.635239
-124.944466
-110.207512
-34.517281
-56.015900
-58.414185
-154.228821
-119.568848
-75.296982
-106.855576
-47.775986
-55.699497
-95.926445
-118.472069
-80.471931
-122.560852
-85.304474
-116.911194
-96.291855
-74.684402
-97.936447
-109.170731
-89.737831
-89.711800
-50.645802
-31.284536
-53.881500
-47.689316
-71.097710
-102.380157
-62.445171
-121.339424
-140.563797
-96.778168
-91.201027
-81.328621
-111.806664
-177.230484
-54.821747
-63.906143
-165.093170
-150.820358
-158.317734
-91.837784
-66.858902
-70.516396
-166.142975
-160.784012
-88.711220
-137.343842
-71.633286
-106.327698
-92.818703
-132.956436
-144.777496
-60.551617
-95.019547
-76.374199
-79.803291
-75.391853
-122.458099
-57.805351
-97.672974
-114.633148
-121.110519
-88.782684
-81.740868
-54.504932
-66.826141
-66.266792
-59.684444
-52.376278
-92.369041
-96.705437
-57.927254
-68.985100
-77.066040
-59.990559
-62.107262
-153.014404
-125.350327
-134.534073
-79.839531
-37.169582
-127.538681
-140.363022
-31.120962
-58.183182
-58.029434
-128.275284
-139.999023
-62.066540
-152.082947
-55.413200
-125.300964
-57.506733
-60.962193
-35.215816
-50.116146
-93.480888
-62.759697
-56.807373
-108.056137
-93.089485
-117.200249
-46.660484
-75.607147
-47.762424
156.305161
-91.662697
-144.111496
-54.223305
-56.704357
-48.815407
-64.070633
-108.570236
-60.990074
-87.052849
-151.072723
-62.034092
-58.585602
-61.299580
-145.919907
-47.738331
-60.213291
-63.304081
-102.755615
-153.735687
-128.321701
-47.255882
-43.597519
-66.110252
-62.473537
-123.634438
-115.999565
-68.043015
-56.874203
-59.091022
-69.666290
-50.866444
-70.465927
-75.299904
-74.501892
-66.050316
-77.134102
-43.417431
-50.293125
-63.125423
-90.287628
-65.737915
-133.015686
-59.036362
-84.739540
-15.290124
-73.572350
-65.121422
-105.624168
-64.772469
-77.459167
-113.259773
-54.618782
-108.736824
-65.736267
-70.573257
-59.141457
-66.123169
-106.743149
-58.019714
-145.445786
-55.427738
-66.086479
-53.651787
-63.953033
-73.704948
-53.477566
-54.682892
-56.842903
-91.034737
-152.907562
-54.256184
-91.241730
-56.927807
-122.623283
-93.434410
-81.111443
-88.067085
-52.272373
-128.127609
-94.644630
-58.844646
-130.177673
-44.935165
-62.355354
-67.528229
-41.467529
-64.681511
-154.581207
-60.614948
-78.297600
-38.811161
-66.058594
-50.980804
-59.156101
-83.541084
-114.336693
-73.654266
-108.040703
-57.804085
-63.872482
-139.796448
-125.487000
-143.339218
-62.601521
-125.574959
-68.963760
-63.412994
-90.267769
-142.744492
-85.276108
-136.201233
-65.930313
-53.771999
-61.768291
-148.966354
-57.830654
-144.547043
-152.488586
-130.501678
-127.576439
-59.110409
-87.049995
-58.250282
-112.191948
-94.174789
-115.586967
-161.936615
-59.095055
-77.368889
-116.112442
-67.015350
-117.208771
-106.128128
-57.879395
-71.759026
-80.248131
-162.079407
-53.493393
-68.024681
-120.916496
-61.233757
-90.672211
-156.377472
-66.061371
-82.210266
-54.565620
-70.699440
-60.655792
-127.345398
-69.982864
-66.805054
-151.199158
-68.730362
-79.247879
-38.917984
-60.328823
-58.419739
-65.122192
-49.625183
-68.367935
-135.130051
-59.319958
-62.460285
-60.649944
-69.453018
-109.964523
-51.948296
-57.640087
-153.389999
-139.405975
-58.551842
-50.088390
-110.821686
-134.670090
-80.482140
-95.384369
-64.842331
-65.613136
-141.221130
-101.234337
-136.088043
-43.711262
-66.757538
-136.807800
-65.994431
-28.408527
-99.437393
-18.521790
42.477264
60.871010
52.621723
80.459778
70.045265
61.083149
82.013130
77.344933
44.992470
-158.983353
-90.070526
-65.088043
-99.037529
-82.380844
-67.231140
-75.894592
-126.051682
-80.483795
-74.856796
-146.138763
-136.113327
-47.305248
-63.569748
-62.093922
-99.052025
-60.225189
-110.251083
-74.108337
-90.049629
-56.445950
-89.490829
-79.560509
-122.158066
-56.165787
-78.905113
-61.055672
-65.923630
-58.675999
-149.103104
-75.442558
-41.314693
-71.780327
-92.172363
-117.556648
-98.005844
-90.531227
-95.453865
-109.955284
-155.503250
-63.683327
-82.022873
-95.339920
-120.453743
-79.373505
-118.387871
-108.086227
-97.995644
-90.520760
-68.690758
-113.079803
-117.445305
-125.743614
-60.286274
-70.262169
-57.865326
-99.296318
-120.324783
-62.905979
-85.986511
-41.336708
-141.549576
-65.207642
-72.510788
-89.019279
-78.247215
-114.336021
-74.928932
-63.482002
-91.875198
-71.617226
-66.511070
-55.292877
-89.247368
-87.060524
-70.673912
-72.997437
-143.974075
-162.148239
-64.264946
-50.781113
-133.995834
-70.451485
-156.161758
-36.427513
-97.435760
-120.622063
-47.625484
-142.541321
-72.703568
-104.141418
-154.348068
-74.809540
-85.153328
-57.956993
-107.779121
-72.450714
-28.446844
-68.479980
-79.420105
-62.586517
-64.171799
-123.705200
-16.206358
-85.192230
-56.387627
-61.888260
-49.876389
-63.057899
-103.974365
-62.926010
-138.075348
-89.708427
-71.376465
-75.168022
-63.098454
-54.346416
69.646233
-64.021240
-64.328354
-121.634636
-74.498978
-84.266762
-65.453941
-115.450012
-59.686180
-68.800781
-68.422020
-121.508980
-104.095329
-109.436470
-92.600967
-60.315842
-64.761353
-59.716614
-41.555561
-75.785034
-57.118584
-100.940598
-97.772926
-42.665379
-43.795715
-147.621521
-69.747208
-84.512474
59.009205
-49.524368
-159.260269
-60.040611
-50.085545
-74.892776
-79.121613
-99.164688
-85.439140
-31.485996
-92.586975
-132.972214
-142.516281
-145.901184
-62.473347
-44.635181
-87.815041
-144.042297
-126.067284
-124.113739
-59.560265
-86.395493
-142.497467
-67.308739
-61.276546
-155.000061
-58.246948
-58.825657
-142.375153
-155.918289
-152.959778
-64.729805
-82.329842
-44.943508
-148.622498
-152.336014
-118.136368
-128.538742
-151.229416
-132.376190
-53.163204
-77.179161
-131.895187
-126.869667
-106.888893
-69.177078
-52.517963
-57.065125
-70.854927
-126.396263
-96.833580
-123.092926
-75.764824
-123.876549
-110.422859
-52.936207
-84.966141
-48.042061
-78.796547
-31.763359
-58.656471
-78.135208
-71.585777
-142.169327
-58.312054
-101.463654
-24.690214
-114.625458
-62.609451
-64.216919
-62.645153
78.528618
62.054661
90.272820
93.916809
-62.446011
-152.998367
-85.401840
-97.984505
-170.693832
-112.452469
-65.053291
-55.716225
-70.983376
-68.850952
-115.903328
-143.280960
-64.488907
-79.831467
-51.402699
-88.123680
-67.217651
-59.098537
-61.433739
-90.696724
-67.491989
-80.060143
-50.060616
-118.710892
-141.709854
-127.804008
-156.584778
-103.652946
-70.699745
-86.186905
-31.079924
-63.495083
-170.456985
-65.093765
-60.154785
-90.458267
-66.066292
-61.247375
-80.185196
-125.870461
-33.581818
-123.779030
-54.761780
-65.126854
-52.576843
-62.389595
-178.350266
-129.043625
-126.726746
-78.048683
-132.288071
-117.596497
-109.094086
-56.827515
-59.372524
-60.653484
-61.316025
-135.943863
-47.562016
-99.276947
-103.261147
-152.562912
-85.324203
-56.773403
-109.251762
-57.737984
-67.451340
-81.104111
-70.306847
-60.239109
-82.563362
-67.551552
-156.051971
-106.961723
-149.246857
-112.749496
-81.607925
-84.785187
-142.603073
-163.840988
-71.788223
-55.254368
-74.679443
-58.586639
-45.236317
-57.157448
-39.900970
-66.249619
-60.536087
-66.642929
-97.248817
-80.276619
-103.724564
-72.630699
-104.792679
-141.485825
-63.598267
-59.432465
-74.450127
-62.441654
-48.886658
-126.361420
-60.182064
-86.888657
-57.251434
-170.906357
-66.089333
-65.517822
-113.619202
-87.262772
-165.908997
-154.572266
-129.384506
-49.457962
-173.169464
-71.221901
-69.675888
-66.712196
-153.537735
-47.030743
-54.496792
-61.179703
-62.503761
-29.836260
-63.871662
-60.788750
-86.435867
-138.385193
-64.758720
-99.907257
-56.858643
-104.245636
-38.265644
-33.623192
-49.480526
-167.337997
-69.195396
-98.604622
-75.610641
70.231033
57.148716
56.722378
53.489231
-136.504410
-59.324417
-54.707848
-146.360184
-76.952583
-143.433868
-98.544930
-109.108994
-66.213150
-57.070473
-75.850227
-144.329651
-124.339447
-163.727921
-70.978775
-79.661301
-58.904892
-62.700951
-74.444702
-85.534187
-45.650497
-52.042397
-71.135300
-47.737244
-51.130730
-111.978592
-63.570656
-63.966038
-64.175049
-72.419312
-160.133072
-56.391010
-55.444386
-128.113831
-63.255917
-60.131741
-91.647636
-60.699039
-90.882851
-95.634224
-142.610657
-150.359879
-75.705589
-69.811989
82.441292
65.547867
59.968853
53.559544
83.167328
-97.801239
-151.257431
-161.049789
-135.466263
-64.576683
-59.453918
-55.206951
-51.322098
-142.694290
-119.533333
-52.044178
-48.409138
-94.687668
-63.805569
161.371307
-116.518990
-56.626457
-164.138474
-68.426933
-74.649513
-113.986031
-58.304356
-60.724033
-70.575661
-60.890381
-83.105270
-139.219910
-89.553658
-58.688324
-141.541946
-90.292206
-77.082809
-73.045105
-58.754959
-33.627361
-130.517776
-60.581451
-65.536583
-54.388641
-51.305912
-50.480946
-105.066605
-107.469955
-116.335381
-66.950806
-57.186924
-58.304932
-78.008240
-115.379959
-67.704536
-68.538483
-56.236031
-50.896233
-76.952827
-56.709549
-97.628708
-141.386581
-74.253944
-102.467484
-126.890495
-59.206009
-56.958057
-68.115143
-136.912262
-84.704178
-68.025307
-143.894836
-73.299438
-59.341343
-53.916557
-66.703041
-71.266083
-70.301956
-66.756599
-62.732803
-140.765015
-65.382545
-92.073936
-70.323708
-62.465080
-58.803814
-46.977413
-143.882126
-95.723679
-104.438217
-93.255066
-159.672562
-118.914749
-144.947418
-62.496311
-15.545673
-64.480019
-95.034363
-60.396942
-152.461044
-18.497801
-81.778313
-136.648193
-54.488770
-148.023682
-58.806553
-51.884308
-105.247292
-74.215462
-116.837234
-44.548752
-108.277336
-63.851261
-114.451012
-163.352310
-142.166489
-152.025894
-135.484039
-61.993553
-168.023865
-153.779388
-68.883354
-70.833595
-159.020706
-84.755089
-80.832474
-74.267487
-82.923645
-69.635963
-74.677849
-44.834446
-59.200584
-158.394516
-57.411385
-59.105522
-90.067612
-72.414833
-55.816322
-61.338634
-61.034130
-61.167416
-60.847897
-107.041023
-86.342384
-125.240883
-94.403450
-50.895485
-76.833000
-64.887108
-27.481632
-54.378452
-67.240898
-147.152344
-75.634789
-68.431763
-77.836800
-158.244629
-99.203476
-124.404236
-86.760643
-83.558014
-76.326683
-136.598755
-76.851334
-59.305805
-56.017448
-57.267033
-72.999435
-83.751114
-154.883408
-143.312668
-48.133034
-148.514206
-62.465096
-66.867859
-102.806953
-157.394455
-100.241249
-59.647678
-77.126526
-69.695976
-57.726387
-99.950539
174.813553
-83.228340
-67.324753
-161.344879
-71.385193
-77.078377
-78.739265
-64.602341
-50.837734
-95.571861
-61.827633
-62.857403
-83.945633
-67.748451
-79.513962
-130.649429
-117.674248
-144.181732
-90.596222
-59.404343
-76.890976
-53.745930
-58.041721
-64.974121
-60.979324
-68.663025
-112.047813
-74.890945
-61.591335
-73.895233
-89.591057
-92.124313
-96.608025
-60.942741
-65.528419
-31.061346
-57.993740
-75.857498
-63.202484
-76.506287
-149.055664
-61.765949
-113.165543
-140.871368
-163.227783
-74.604630
-82.389549
-105.248695
-85.042297
-86.271515
-148.986969
-98.039864
-113.282486
-104.194695
-88.222168
-116.952873
-149.489258
-58.016602
-159.585297
-125.014366
-122.821915
-121.610352
-117.281883
-135.539047
-78.218483
-78.524429
-69.264015
-166.767166
-142.005829
-59.175812
-58.873699
-60.872253
-63.357021
-92.356659
-98.120262
-133.456192
-64.191643
-124.366058
-62.792755
-112.269028
-78.789749
-169.937790
-69.547066
-55.543064
-98.846474
-127.508453
-99.600655
-123.021942
-58.942200
-53.238987
-144.738510
-91.215813
-59.706005
-139.733215
-68.264671
-70.039993
-150.844208
-64.122330
-73.229462
-107.766731
-68.049950
-69.119453
-141.397110
-95.145790
-69.069099
-108.104446
-98.166885
-43.899422
-90.629112
-93.189323
-36.083324
-119.741539
-35.789623
-68.028084
-114.674171
-153.245316
-107.671844
-115.555962
-61.779411
-101.735649
-86.168007
-68.060379
-32.039997
-69.269997
-89.127274
-139.153503
-73.446075
-105.572792
-70.622414
-56.197163
-54.934250
-144.513672
-84.288399
-70.690567
-91.828178
-59.953152
-136.220490
-147.519226
-56.547359
-165.708206
-63.335533
-65.191978
-134.200882
-52.057045
-88.799927
-136.744263
-130.308044
-124.320694
-152.179626
-53.604359
-67.070251
-99.906158
-141.854538
-44.273979
-89.903549
-60.742207
-121.830666
-72.801483
-127.601891
-71.317863
-56.248283
-43.487614
-61.411114
-52.908028
-80.974625
-66.008392
-114.597893
-116.275085
-104.193932
-94.235512
-82.298920
-92.447510
-112.347366
-109.325546
-77.560440
-55.514107
-74.216698
-64.389404
-110.002571
-73.806252
-105.466728
-78.320343
-96.396461
-66.537086
-129.056015
-72.526131
-73.609772
-57.658581
-57.152248
-142.400909
-61.242668
-76.685211
-53.325836
-46.033463
-153.321045
-30.404667
-100.673058
-59.396545
-153.303467
-65.244110
-85.553497
-64.548676
-95.012230
-69.383804
-64.618271
-59.591568
-124.435753
-77.727707
-35.528179
-54.316963
-63.944283
-58.274616
-58.748215
-60.320019
-96.849327
-72.050087
-133.099640
-56.083920
-80.035522
-158.111679
-86.593216
-61.440197
-66.832779
-60.523682
-84.543800
-46.604679
-50.263374
-62.739914
-136.513840
-90.174820
-99.485069
-61.231606
-129.048447
-106.901215
-64.276459
-119.578560
-63.838142
-82.115761
-96.876450
-65.676163
-148.672852
-60.090633
-70.185951
-61.589630
-146.725876
-89.500328
-97.756500
-120.315964
-162.869858
-129.360764
-107.419243
-109.398918
-116.513512
-60.059750
-92.311272
-67.721146
-103.747353
-92.917160
-141.754959
-115.954132
-89.779083
-162.939377
-137.940109
-80.377266
-65.352180
-51.140091
-63.516167
-63.813648
-72.631027
-75.768639
-50.369190
-40.456326
-145.444550
-71.184052
-47.228703
-63.158543
-131.148422
-55.935078
-154.719147
-88.042328
-151.301270
-111.491928
-87.427795
-53.859638
-59.301311
-120.405411
-111.144135
-78.123566
-154.814713
-60.971813
-107.727592
-86.778473
-156.300217
-62.213623
-66.142029
-59.872108
67.810455
65.816559
67.589439
78.187782
-96.281181
-160.592911
-59.322124
-47.855450
-60.993858
-124.226738
-65.404427
-73.181129
-64.392715
-65.152725
-85.891273
-48.411102
-58.694927
-135.837158
-147.028549
-61.145626
-91.520340
-66.429626
-161.705078
-136.550781
-120.524803
-140.560150
-81.338249
-75.921814
-54.976036
-102.573265
-72.853775
-97.879501
-146.864029
-63.207783
-62.362492
-32.589180
-83.532326
-60.601833
-104.279831
-151.305435
-60.810017
-46.802177
-144.583511
-124.810387
-63.507683
-58.468513
-115.704071
-53.120945
-147.463776
-108.025253
-145.813522
-91.610222
-109.026207
-80.816513
-36.449539
-95.378761
-70.360153
-73.882004
-113.969048
-58.998680
-59.028793
-83.057571
-53.921047
-63.912106
-67.643509
-65.103615
-56.763229
-84.223801
-74.174370
-63.704597
-53.437473
-99.988846
-73.658829
-122.217087
-62.973133
-62.251980
-57.129776
-56.391792
-115.927689
-67.719276
76.504463
83.346329
65.537254
59.814922
26.897371
-87.124207
-48.056557
-158.328934
-146.947128
-85.400772
-85.701859
-66.553467
-50.832859
-109.300217
-114.465317
-95.360428
-57.580479
-101.163849
-86.817703
-57.271267
-56.098137
-145.031616
-111.363098
-75.886726
-83.715508
-59.502926
-56.837498
-73.747002
-101.632515
-51.733791
-131.170883
-78.978180
-115.045448
-114.763359
-39.178082
-82.535027
-139.464111
-91.607231
-56.312283
-68.097252
-64.098602
-66.115067
-95.892403
-91.567764
-77.585739
-138.060837
-67.316711
-86.516281
-72.573761
-85.339630
-64.914772
-63.444496
-43.451107
-58.789253
-90.659813
-142.852203
-138.445206
-86.776131
-127.561111
-61.231945
-156.265488
-52.348705
-54.332809
-64.384834
-70.660378
-112.605637
-63.572987
-65.390640
-65.554573
-53.381100
-110.705902
-70.557632
-63.798595
-150.661987
-51.062542
-57.549889
-146.057693
-164.695480
-102.999458
-59.560032
-66.281700
-66.179184
-83.614082
-130.392471
-85.931114
-76.978897
-145.279480
-56.396027
-91.877663
-75.792099
-60.618378
-161.474960
-134.651001
-72.278343
-154.267670
-142.921600
-38.905281
-109.397156
-69.253937
-68.624733
-64.712791
-57.891609
-154.754471
-68.339432
-156.415283
-80.917458
-61.324139
-69.458130
-65.099182
-76.950035
-56.726624
-135.182877
-147.831284
-54.170570
-63.633728
-76.004089
-153.445923
-71.312607
-69.585632
-83.445030
-127.046173
-97.037704
-70.906654
-68.783524
-103.950394
-88.984360
-141.773148
-111.549355
-111.423790
-39.037075
-70.181450
-88.195274
-95.238617
-67.767250
-62.972591
-64.644142
-75.089584
-61.911247
-156.576584
-93.949577
-93.967361
-82.627838
-61.972160
-45.429329
-103.035080
-93.904633
-96.094002
-103.593147
-89.999268
-102.061134
-77.797516
-110.875275
-106.228783
-74.042404
-79.412315
-155.303848
-90.506073
-89.580414
-114.687408
-63.780891
-102.010391
-84.330467
-107.332718
-65.829124
-76.791222
-92.902405
-115.405754
-138.469147
-106.806091
-58.648487
-115.539307
-63.535542
-47.653881
-93.199089
-63.802036
-51.704475
-49.197361
-63.350658
-71.699341
-54.857250
-74.054939
-42.986988
-76.810631
-134.166321
-57.168713
-96.928200
-149.054001
-80.146431
-94.042763
-39.231083
-119.586304
-116.681648
-57.875965
-64.791061
-167.277084
-115.488327
-125.695908
-124.077240
-59.345455
-71.382805
-112.148895
-118.186104
-67.175751
-78.950989
-98.379387
-70.272781
-105.478157
-113.641594
-66.976418
-39.093048
-127.244339
-156.142685
-116.970238
-68.483253
-175.081421
-113.232033
-64.682091
-70.637268
-120.826447
-90.631317
-73.917274
-89.784737
-119.424515
-73.469887
-142.328659
-52.338020
-144.223679
-148.457657
-43.478325
-86.916199
-88.551697
-63.069214
-75.933952
-75.258385
87.428513
53.825733
92.963173
50.052872
65.477211
76.227013
58.667168
55.130566
54.777172
56.815868
72.987381
86.140022
89.132889
-77.245018
-59.502029
-95.150085
-58.370869
-73.832420
-54.325012
-59.596497
-60.532391
-67.715378
-97.100830
-76.228767
-60.810387
-75.525856
-77.788368
-56.909111
-131.012100
-81.767593
-62.956097
-71.354195
-99.491539
-96.865883
-162.443085
-59.031368
-76.294533
-61.603386
-64.825928
-54.424820
-75.455910
-74.634651
-65.355186
-140.965271
-48.325428
-64.608200
-97.303864
-62.929657
-71.829323
-41.913567
-69.096046
-66.047539
-85.581406
-61.278118
-115.071495
-52.987022
-56.982742
-61.016659
-137.093002
-132.173965
-100.890930
-100.600220
-140.291046
-85.320168
-72.845764
-127.535950
-90.466240
-108.126495
-165.489700
-81.230598
-83.991737
-67.003014
-71.551811
-64.374680
-75.758148
-106.802132
-100.215088
-55.696312
-69.386635
-41.504044
-53.431145
-125.854683
-43.588051
-89.779556
-86.520859
-111.366516
-58.510014
-157.107941
-118.852989
-91.621002
-46.374577
-85.338982
-48.310616
-94.220634
-75.624016
-58.342693
-127.019356
-76.275398
-87.267288
-79.288864
-120.996101
-63.371044
-60.908386
-147.956390
-76.758781
-53.498268
-88.543686
-161.077988
-64.001534
-48.090794
-50.150948
-52.657146
-115.976021
-62.849369
-71.792648
-71.716393
-58.529716
-99.750511
-77.341232
-58.258854
-74.383621
-143.749847
-53.158779
-58.429874
-61.417835
-91.136719
-143.861267
-37.741928
-95.428474
-109.569016
-63.565697
-66.002693
-63.314144
-49.180676
-83.242485
-141.783218
-47.431656
-50.500385
-138.747787
-44.237053
-83.761894
-73.332581
-26.154808
-126.347862
-66.519165
-120.787506
-117.885887
-55.200497
-86.747932
-91.820343
-146.609009
-156.111267
-69.177711
-57.786198
-44.887066
-68.370285
-53.391273
-148.505737
-125.614738
-65.055092
-170.747208
-149.428696
-82.704422
-115.983177
-59.429771
-90.177856
-56.005985
-120.161507
-160.391296
-146.546402
-63.485302
-79.746483
-58.813190
-89.017036
-54.028328
-59.448441
-66.807007
-58.341732
-105.772560
-63.033920
-62.137535
-97.380585
-50.545456
-127.105347
-55.100628
-148.999039
-106.141510
-60.870258
-141.439835
-77.362122
-124.995338
-86.334595
-63.484486
-67.221725
-68.208870
-59.329651
-61.174786
-132.248962
-141.201935
-156.800034
-70.499092
-106.266113
-107.696678
-88.254272
-95.823196
-73.252289
-66.445648
-67.985062
-83.997292
-56.933819
-60.720364
-57.611797
-62.293369
-60.076374
-102.942009
-82.479851
-58.909428
-167.516373
-152.885437
-130.371094
-101.104889
-164.291641
58.620121
62.471447
53.803677
45.553181
72.622543
72.236885
58.925220
111.131966
40.606945
63.046303
52.851807
42.442108
149.595261
-64.372498
-79.446365
-67.439552
-69.350769
-90.663193
-20.849072
-55.571285
-151.420792
-136.587723
-67.084099
-104.191254
-104.824387
-75.585564
-91.160263
-102.774094
-98.797531
-78.369514
-56.677258
-152.974884
-73.319305
-77.510681
-52.946026
-44.156319
-59.275951
-58.734016
-55.681614
-158.161331
-120.130493
-80.964653
-57.443710
-57.349648
-108.806984
-60.997150
-117.318558
-60.911739
-133.108948
-75.681084
-89.096252
-116.538239
-62.293953
-110.769981
-91.684364
-89.736145
-96.773346
-89.200668
-135.163162
-65.572464
-143.204285
-91.161720
-143.324463
-62.839138
-67.868309
-69.217690
-160.544525
-79.000679
-64.405006
-149.170715
-36.675667
-67.152611
-61.479969
-46.164116
-67.843407
-98.770760
-62.539886
-42.106564
-145.921387
-153.589386
-154.970901
-61.561852
-59.552464
-155.598267
-92.247910
-75.023323
-96.994865
-91.338875
-147.926163
-77.756332
-63.832607
-107.249184
-68.227875
-103.793381
-111.660072
-72.165192
-53.204266
-108.345589
-67.822258
-83.458496
-144.879471
-99.674271
-31.061701
-152.293808
-80.464821
-122.303001
-100.372322
-141.443924
-83.541939
-148.390121
-58.014244
-57.481354
-71.586952
-149.901581
-69.122993
-85.408730
-60.983196
-68.396683
-59.928410
-90.498947
-159.196945
-62.875698
-80.833336
-58.269119
-151.422668
-122.735542
-139.439270
-80.707596
-56.305328
-64.855583
-67.727150
83.012238
67.113159
-78.453133
-124.870537
-67.752892
-70.444069
-47.858150
-67.326263
-91.863701
-56.834057
-50.222252
-163.638504
-95.898079
-75.617790
-106.182518
-86.563858
-55.602058
-75.271568
-151.448746
-66.658569
-137.583176
-65.399666
-86.984383
-55.136700
-91.106537
-53.438641
-62.544594
-54.357502
-49.985268
-77.863548
-69.464958
-130.737518
-122.567741
-133.650391
-111.818848
-99.980293
-50.620064
-136.543076
-136.599228
-94.455879
-96.471451
163.394424
-81.973488
-95.969398
-80.468147
-75.067627
-70.377312
-49.957764
-74.056931
-49.025501
-45.701309
-155.872421
-35.626770
-68.235168
-60.546974
-67.629692
-163.623108
-94.444550
-71.588722
-56.687012
-97.597534
-71.179108
-44.359970
-99.420944
-132.322601
-113.477875
-108.947006
-103.327255
-132.252060
-69.370209
-70.354485
-154.980515
-147.313354
-156.223190
-122.527573
-53.380974
-60.386375
-67.744461
-75.996567
-105.859718
-69.760254
-64.217903
-56.187969
-85.952644
-88.534180
-55.369629
-148.325745
-57.327427
-112.591202
-63.262493
-62.315376
-52.742767
-146.869232
-163.857056
-86.987267
-138.831039
-95.315514
-88.282059
-75.636055
-147.414658
-54.989338
-107.791824
-47.431576
-152.764847
-99.772293
-63.520687
-99.144203
-153.627441
-66.048851
-111.012718
-67.462051
-44.126934
-100.444077
-116.444077
-83.946556
-72.403748
-91.470406
-133.543503
-66.920868
-154.258072
-102.272362
-133.976059
-66.932938
-61.763573
-60.593376
-153.300125
-83.331337
-53.029465
-62.429348
-76.774971
-67.725601
-64.235367
-85.027184
-159.680862
-67.122353
-75.496010
-73.384377
-153.665955
-65.583061
46.190140
48.535145
29.765583
86.075500
66.223892
-139.120789
-63.959663
-94.538177
-151.607391
-78.664078
-65.751312
-87.604782
-150.853012
-74.338120
-122.025528
-56.723042
-60.954258
-99.660599
-145.863983
-102.798126
-142.617783
-73.567291
-59.452770
-117.766556
-23.956490
-116.795464
-140.672852
-80.312080
-62.085453
-57.039932
-60.463604
-85.029167
-96.535522
-84.823486
-101.081306
-70.367294
-146.273880
-89.393425
-138.533859
-154.017670
-35.208176
-66.493958
-59.435913
-81.913071
-64.160065
-58.529480
-55.338299
-60.896214
-118.389030
-104.872475
-67.824730
-162.419998
-55.473049
-70.236679
-126.810532
-137.775665
-154.557816
-59.824509
-75.985886
-149.573990
-60.228085
-168.848770
-110.603157
-78.776024
-60.952080
-140.334564
-92.531754
-63.571217
-58.487118
-87.111992
-73.041855
-135.437546
-63.682045
-62.091476
-150.493042
-64.725937
-77.654922
-90.664093
-94.479393
-127.949898
-60.878265
-113.371040
-72.581894
-83.638542
-97.169014
-87.220947
-68.566879
-106.871651
-76.138344
-52.024662
-45.545277
-68.790894
-73.626907
-73.405815
-74.393074
-61.151672
-66.199692
-54.675163
-127.615326
-147.615509
-89.815598
-102.288551
-59.905849
-77.921616
-70.549690
-66.970955
-41.578526
-77.555000
-67.586525
-129.384995
-136.878479
-160.726059
-105.671791
-106.905197
-131.521179
-46.007374
-124.830063
-60.057209
-61.962074
-57.038559
-49.419659
-55.638420
-55.382229
-62.029919
-57.620907
-72.645943
-61.517242
-83.434578
-49.707161
-84.425591
-139.538635
-92.568008
-143.372772
-106.297913
-52.008224
-66.109932
-70.394539
-79.918991
-60.764427
-70.133377
-54.955898
-87.914307
-31.990486
-65.000244
-67.443306
-82.383888
-88.867546
-58.593384
-50.774063
-86.199692
-67.893211
-31.524702
-91.317154
-81.768394
-60.136875
-145.160248
-59.733162
-87.545959
-41.218620
-92.252129
-134.790192
-147.239395
-81.273087
-100.721809
-49.587868
-128.882889
-58.496803
-137.459106
-76.309105
-159.276718
-56.196388
-76.631470
-62.825813
-52.237530
-88.793655
-60.230259
-94.703705
-63.117432
-74.099045
-106.955658
-88.318398
-64.362518
-86.684189
-99.759621
-98.867805
-68.781670
-117.845444
-91.837044
-71.104805
-73.998116
-65.961815
-53.502735
-71.059059
-65.086525
-77.779129
-35.035889
-132.721329
-109.499878
-67.514885
-56.910221
-111.332169
-117.420097
-150.832703
-92.822235
-60.218330
-69.435257
-67.641975
-82.495163
-68.059540
-57.865662
-52.656441
-69.827377
-71.960785
-66.337814
-69.267784
-75.233978
-31.008778
-61.504845
-137.963333
-127.405098
-104.124092
-132.766449
-75.385780
-102.700790
-64.243454
-126.149956
-60.427296
-62.987839
-66.677269
-62.008068
-61.193989
-72.700081
-67.670723
-60.468891
-62.498264
-95.082840
-63.550049
-57.604786
-54.283157
-71.185364
-145.258331
-33.729691
-90.951813
-143.019455
-55.331272
-59.292843
-140.577026
-122.401779
-105.584602
-126.117386
-57.823845
-80.480598
-116.360901
-57.155556
-69.013634
-72.096199
-83.337746
-81.424286
-83.767822
-66.040047
-77.490570
-128.319077
-62.102474
-45.972855
-44.781197
-57.693306
-67.956093
-72.900719
-62.180241
-86.542458
-68.826019
-48.531689
-159.574066
-53.150181
-59.878620
-53.619568
-81.357819
-71.633194
-54.902706
-66.173088
-123.166939
-111.125328
-67.859985
-55.215080
-72.806084
-77.255882
-58.074219
-67.031548
-127.139938
-76.962868
-68.649338
-68.116882
-59.449139
-68.490883
-67.101227
-72.283997
-99.517593
-102.292892
-119.934059
-123.108170
-114.933090
-130.885056
-60.165615
-85.765442
-158.963745
-111.970917
-57.856144
-59.742008
-94.091110
-97.748459
-96.765297
-68.115273
-63.854084
-95.404564
-99.485237
-106.114182
-67.446030
-59.458523
-67.647095
-102.007385
-66.275459
-33.839958
-107.540512
-66.416176
-148.781296
-63.108486
-59.665283
-56.114475
-65.404732
-59.902660
-64.834816
-63.392006
-50.141041
-71.834984
-121.091026
-153.774796
-62.061275
-44.504490
-123.274963
-74.675339
-58.333687
-65.988937
-87.384743
-82.275742
-148.024918
-84.344322
-141.599564
-90.870789
-179.916061
-97.343071
-94.369003
-120.919861
-97.020493
-56.891407
-74.662201
-78.666779
-165.685745
-88.483101
-54.653172
-104.906593
-47.072395
-159.388947
109.749535
51.249866
63.701176
39.651367
51.073063
51.500034
64.990013
-48.634174
-76.451851
-77.427994
-56.883892
-81.428360
-78.417267
-66.123138
-58.728149
-74.119217
-63.954124
-119.193321
-62.366863
-63.186890
-120.667610
-74.354927
70.767395
82.713165
68.806396
77.448265
-70.913795
-77.258766
-70.571686
-65.515579
-68.448051
145.587631
-64.139465
-72.397430
-94.560608
-78.788010
-50.259590
-57.909401
-78.389748
-139.513367
-66.079430
-60.058971
-82.193771
-66.958099
-102.556801
-76.891098
-82.391029
-57.120029
-117.594009
-89.738319
-121.445374
-83.164185
-105.173531
-66.568626
-87.614609
-161.420059
-103.395409
-68.116409
-102.560028
-87.411667
-162.464340
-93.410995
-111.524368
-46.126320
-59.697346
-74.805702
-151.473129
-125.956055
-67.993690
-75.638069
-56.336021
-99.628754
-72.509590
-94.597031
-81.572319
-101.811508
-45.942570
-115.177750
-62.258289
-109.941376
-83.771652
-62.829918
-65.602859
-61.929554
-67.429192
-149.691071
-51.757038
-49.858116
-65.889122
-47.358593
-117.713074
-56.417168
-62.580231
-53.169827
-64.505630
41.662289
45.733765
-146.484543
-63.206459
-51.905247
60.229630
76.211082
54.339611
43.792145
-82.142662
-53.141964
-95.982071
-71.615257
-113.000687
-108.913475
-103.915764
-79.899040
-110.171326
-63.445324
-65.362373
-110.005165
-77.828995
-54.035080
-71.956779
-138.305099
-57.199032
-65.138008
-55.937485
-89.023132
-43.912598
-76.804230
59.140713
36.784492
-151.548233
-62.090240
-118.797012
-66.308464
-122.281075
-38.331200
-130.758209
-87.098839
-65.715828
-93.159492
-164.333572
-138.467300
-152.682892
-79.089111
-58.366478
-70.494850
-53.620476
-123.194008
-95.920677
-150.445953
-143.875641
-121.082169
-56.219269
-69.895691
-49.152462
-57.854267
-74.734436
-89.457657
-53.698799
-64.317993
-163.743256
-53.449741
-105.214226
-158.479263
-101.966530
-80.247772
-37.444298
-61.920017
-73.822182
-54.087757
-113.068977
-62.584980
-155.467773
-42.845528
-60.645500
-54.260300
-55.963573
-65.235748
-51.974495
-34.816669
-63.679672
-131.164948
-61.721561
-34.305328
-77.245621
-74.468277
-63.680569
-73.687302
-69.660332
-75.153038
-116.384262
-73.924789
-84.948448
-42.741154
-161.826843
-148.884720
-75.942863
-79.043030
-110.735405
-55.332718
-152.289886
-157.332916
-151.998657
-138.604935
-89.099831
-157.453918
-134.541229
-94.716057
-73.922020
-107.054100
-93.825684
-73.064781
-114.074806
-91.027496
-75.307510
-73.440956
-152.448715
-61.801945
-77.682907
-67.501236
-118.292259
-62.276157
-71.083046
-77.294388
-67.118317
-57.205772
-73.789627
-65.546806
-58.974998
-49.806450
-133.932037
-164.480209
-79.496689
-153.869324
-64.123070
-68.955231
-98.712433
-34.642963
-114.843971
-79.822357
-87.612190
-67.869507
-87.940765
-60.052258
-43.178028
-59.926582
-89.068733
-67.567848
-80.995026
-51.133034
-103.396156
-70.746429
-156.323822
-81.452644
-87.543404
-153.302399
-86.921814
-57.426350
-79.119736
-70.204674
-49.102684
-154.366882
-78.986076
-94.506767
-81.612488
-132.895721
-51.085091
-57.401062
-138.882874
-144.391891
-96.076118
-118.334076
-99.633438
-91.944466
-90.251671
-143.643097
-61.554653
-72.975494
-63.602470
-70.286797
-52.376560
-72.500191
-63.489304
-74.662819
-55.469379
-89.424675
-159.798004
62.603756
-90.188751
-93.417236
-65.763824
-24.367195
-72.407768
-54.364079
-68.916290
-64.506805
-159.349014
-81.266724
-69.024498
-72.533478
-90.643654
-99.830421
-57.868713
-66.084442
-73.567146
-56.435688
-77.614304
-75.306290
-86.719620
-67.785416
-39.754559
-60.392754
-83.748726
-101.353622
-79.327347
-74.731888
-155.315826
-108.643845
-133.839859
-140.020432
-68.104790
-123.353607
-63.515564
-136.553741
-64.644569
-71.026047
-74.828232
-59.272701
-71.299858
-65.674751
-68.337433
-100.182724
-123.597496
-77.383850
-159.681976
-140.565613
-139.903656
-79.544724
-69.241989
-62.906689
-86.203918
-118.653465
-124.963127
-77.692963
-167.782120
-145.273224
-154.364868
-126.328903
-143.912109
-57.921551
-91.624619
-152.373077
-160.049866
-107.675812
-138.950775
-157.095383
-68.382706
-65.542603
-59.508663
-63.412342
-125.255936
-66.317558
-60.795826
-105.474083
-77.476433
-55.145611
-66.872726
-145.734940
-63.727634
-55.445347
-73.739708
-93.252556
-130.128571
-93.945351
-56.915478
-123.726135
-60.308067
-55.819805
-143.612549
-81.502037
-82.590050
-62.659592
-53.576553
-62.606789
-152.651855
-64.522179
-60.793121
-116.358986
-63.589542
-118.833305
-87.879005
-60.633320
-28.358355
-57.698116
-138.396423
-75.896484
-66.491249
-64.058258
-61.488220
-80.399071
-62.446899
-106.528198
-62.976650
-96.002022
-62.909016
-67.954971
-69.510201
53.820694
52.204865
74.872528
51.837593
47.227013
53.069035
39.917366
52.152840
53.627178
43.617920
44.490982
78.129181
76.983444
61.330887
-61.864639
-55.920540
-88.883041
-50.133720
-107.465424
179.742828
-85.655365
-56.261761
-145.279251
-89.586227
-53.470516
-70.978706
-50.678909
-49.845871
-159.368912
-80.775154
-126.568207
-60.383801
-74.293770
-33.609776
-51.591175
-95.028961
-178.762985
-74.408020
-86.089584
-122.251335
-72.624619
-71.898872
-114.512245
-53.076782
-61.832539
-36.779755
-88.871933
-57.762066
-156.668365
-57.950882
-58.347168
-109.834724
-111.930290
-77.265045
-122.168503
-59.793766
-100.411865
-74.293968
-84.963966
-66.593735
-52.846527
-26.314636
-52.157555
-62.658546
-59.718586
-72.978180
-54.307053
-36.785492
-145.466888
-97.701492
-70.414528
42.936348
-83.794075
-73.600510
-144.836594
-155.069504
-137.070251
-116.440399
-61.872295
-74.082047
-53.318985
-148.991531
-82.069382
-157.496506
-60.283970
-62.777809
54.214729
-151.455124
-134.967514
-63.084259
-96.303024
14.303279
-55.500862
-68.495918
-144.052719
-81.000465
-67.492004
-141.131851
-67.214561
-48.591820
-117.464149
-134.714630
-65.072769
-50.074390
-68.134628
-125.022552
-30.523100
-68.819481
-85.745361
-89.245567
-78.106224
-46.581791
-21.204576
-26.231142
-69.124580
-156.309418
-66.076904
-68.209824
-101.687515
-63.339108
-93.213577
-125.772324
-125.734230
-35.795364
-61.746220
-124.144257
-44.634251
-42.092346
-47.778843
-73.845116
-79.599747
-167.196869
-71.489265
-137.531998
-156.934464
-58.568909
-141.096817
-113.509094
-112.165092
-55.800419
-58.126415
-71.557022
-69.975998
-78.143654
-67.188919
-79.753708
-71.740181
58.808506
59.849449
72.297272
70.443459
-76.483322
-108.742180
-75.850159
-55.994484
-50.066498
-53.298668
-60.037292
-123.479866
-111.696014
-94.255447
-59.295547
-107.774384
-165.949142
-57.952827
-66.946960
-104.072281
-137.093918
-53.543728
-36.515049
-105.567909
-57.802025
-156.953888
-81.153839
-64.481140
-88.583199
-139.234589
-66.883446
-68.019211
-78.843338
-42.214191
-77.743828
-70.777664
-84.778809
-128.372772
-123.088387
-82.302925
-85.533218
-64.675323
-135.702698
-109.346260
-86.222137
-115.085060
-119.757713
-29.844465
-55.752861
-106.631035
-134.165207
-84.263107
-146.526810
-64.627510
-57.025421
-126.415771
-59.643215
-128.451004
-79.846237
-60.742126
-110.165573
-42.049580
-134.092468
-58.975143
-161.246796
-144.447678
-94.273102
-71.834518
-154.805313
-85.067261
-89.245331
-73.009399
-56.287827
-54.628807
-89.881256
-102.552711
-68.874214
-86.782845
-78.161545
-103.320633
-128.934509
161.676254
-77.487358
-79.095146
-104.538795
-106.967339
-116.267899
-91.048340
-72.216881
-59.252121
-66.153618
-67.804298
-55.053349
-86.871788
-52.295963
-62.485039
-65.202934
-37.307381
-118.853317
-145.112473
-101.821556
-158.926773
-130.416550
-103.667686
-56.526859
-66.532234
-58.956215
-126.097008
-78.391960
-55.039051
-110.269684
-100.047142
-123.520233
-60.940399
-82.412308
-60.637691
-42.728699
-59.338905
-58.717426
-65.869293
-73.175880
-64.183517
-59.667847
-57.188446
-56.307663
-92.827271
-154.151657
-97.179802
-84.754089
-87.469337
-90.737137
-118.227905
-77.291832
-54.416328
-104.249969
-56.577892
-58.739971
-58.702209
-64.686615
-167.589203
-71.279480
-103.294968
-101.266853
-95.902725
-117.053223
-147.729904
-125.641434
-101.550552
-69.665359
-58.770523
-131.510941
-61.228859
-91.279800
-109.814125
-92.554489
-99.194145
-98.275398
-71.145584
-64.245834
-73.800865
-60.745506
-52.644215
-82.447601
-57.268887
-91.457733
-66.012863
-62.279083
-61.031597
-57.797276
-67.884193
-76.004501
-68.115578
-89.436317
-61.234623
-81.561462
-65.250076
-110.121620
-96.260147
-96.132538
-81.214531
-83.560806
-38.280560
-82.426598
-145.470779
-117.153786
-114.013336
-118.662659
-90.174637
-83.763016
-106.046005
-123.812210
-83.990555
-103.698700
-114.093857
-97.392410
-114.002136
-165.944260
-97.090263
-94.201431
-79.667389
-76.191986
-74.478455
-84.171394
-125.286728
-61.693668
-129.508621
-57.978039
-133.375931
-59.592312
-138.778305
-76.672623
-115.625206
-112.966797
-158.062866
-58.699566
-74.427849
-97.725441
-139.831863
-48.809040
-96.920227
-68.115578
-82.822456
-160.196716
-45.953228
-56.221104
-144.419464
-80.618378
-145.158813
-61.200607
-64.128860
-52.055656
-67.043510
-61.484425
-62.180439
-99.747986
-60.375782
-87.874962
-57.643944
-62.175644
-53.688587
-155.020889
-52.873119
-64.657448
-92.526749
-95.061356
-137.925690
-66.910835
-59.839134
-55.204353
-28.756929
-54.490437
-88.540024
-62.719780
-74.921738
-103.358208
-45.047256
-97.376289
-75.956184
-62.610153
-62.559570
-101.627625
-43.812317
-51.801117
-68.335190
-153.510315
-174.286789
-64.211899
-61.762154
-108.282448
-100.914391
-113.101669
-64.725021
-36.001930
-83.333694
-55.948460
-69.801476
171.113052
-59.397274
-55.979988
-62.021065
-68.854019
-60.290131
-61.143501
-50.896095
-57.451694
-124.591415
-74.809845
-96.295715
-58.669800
-75.664185
-42.501846
-76.494675
-56.863625
-63.771019
-159.497208
-49.395599
-114.735420
-57.999046
-156.935165
-86.996300
-113.097801
-116.785110
-93.583000
-56.621250
-42.152554
-72.978004
-80.207710
-95.495010
-78.263550
-161.445557
-56.761658
-70.987831
-65.916138
-80.856583
-74.467110
-76.142456
-76.135010
-85.184219
-82.116112
-86.069473
-62.769176
-100.239998
-93.969070
-95.728783
-130.410126
-78.616966
-65.591583
-47.173840
-161.368057
-65.363869
-101.911949
-76.362770
-66.212288
-57.334011
-47.806709
-66.048485
-93.513321
-62.422108
-94.102417
-142.250534
-40.215157
-81.073471
-61.504185
-57.596474
-168.669525
-85.984261
-135.689972
-46.770382
-74.233864
-131.063873
-73.253754
-139.518250
-50.920307
-108.669052
-159.059830
-100.560501
-135.103607
-65.186829
-52.523094
-143.078583
-58.631947
-55.520958
-94.033859
-67.897217
-129.800064
-79.063606
-85.624603
-62.147587
-143.340195
-106.546082
-31.426142
-59.505890
-70.254662
-79.596489
-71.384361
-48.947891
-55.143879
-56.455158
-151.935181
-59.670372
-49.738316
-113.562599
-111.578842
-69.772079
-61.331661
-66.245956
-73.807838
-69.476936
-142.018127
-94.136520
-150.040909
-156.613998
-117.876450
-67.991745
-55.874214
-61.739861
-52.507679
-138.786407
-67.053886
-55.878780
-65.622314
-67.430038
-66.480568
-41.260231
-33.233055
-116.243530
-56.929337
-152.726242
-68.754837
-148.902573
-55.634727
-131.783081
-134.246124
-68.419083
-133.724716
-62.081444
-43.299232
-52.950256
-161.504364
-93.655479
-93.154320
-140.959229
-101.530220
-60.998680
-38.232639
-92.426208
-90.657486
-151.119202
-53.793484
-114.996773
-77.250908
-55.575459
-107.672752
-105.995407
-72.126877
-89.204216
-65.274773
-28.895975
-56.976528
-51.058296
-47.105057
-150.061508
-67.461540
-61.035297
-67.716812
-29.157137
-81.354233
-94.100258
-69.802803
-59.881481
25.792429
73.909927
59.578938
68.242188
75.711189
-70.305580
-61.643124
-59.802170
-56.308590
-63.708607
-88.239075
-79.310867
-76.724152
-159.331589
-56.588493
-59.660839
-148.144226
-156.149887
-122.736511
-60.066483
-65.717049
-132.119598
-93.014267
-58.453445
-41.105228
-56.218979
-59.975029
-147.870636
-56.294346
-62.877045
-76.484734
-101.967331
-89.130074
-60.215813
-64.136398
-92.661148
-61.798210
-100.534645
-61.951000
-82.922195
-59.831062
-82.664154
-176.095734
-164.379990
-59.640247
-61.889481
-81.420029
-63.811653
-93.834076
-62.901245
-66.907631
-60.477715
-91.154823
-67.727631
-110.727928
-90.406342
-54.599842
-79.101295
-60.124874
-96.321915
-88.860985
-120.098007
-46.131298
-83.886032
-77.419113
-96.863937
-115.702240
-56.161930
-155.861694
-55.749123
-149.516678
-87.743484
-90.834076
-117.688446
-104.142143
-70.947739
-143.942734
-74.299179
-62.390114
-86.881721
-106.526947
-59.021770
-96.772194
-64.974304
-107.976799
-70.458267
-104.284386
-99.246056
-93.753136
-98.146576
-104.367859
-145.024368
-64.897392
-80.638710
-88.241791
-57.181713
-51.531391
-89.481201
-42.260616
-57.595451
-124.151482
-61.839954
-64.945808
-58.948566
-95.024773
-88.065369
-69.836525
-60.923496
-78.508461
-62.594883
-88.145691
-42.520760
-59.928745
-142.307098
-34.025757
-80.911766
-57.456566
-139.364365
-139.585815
-49.797970
-133.840744
-50.907505
-60.136501
-117.443115
-114.579941
-131.401199
-123.267105
-126.051392
-55.676182
-47.316845
-78.022667
-114.408569
-171.766998
-65.660919
-115.133614
-64.840370
-150.232025
-115.294899
-66.410225
-41.607529
-142.102600
-153.948410
-58.040432
-99.133598
-30.664577
-164.190826
-105.012428
-79.780426
-69.064407
-75.075058
-125.091820
-110.860710
-96.992699
-64.039909
-98.516357
-58.318077
-81.758751
-80.323425
-28.074894
-71.502647
-139.559143
-52.361794
-79.731743
-63.323090
-158.489059
-66.993118
-111.467323
-87.690704
-79.694435
-146.600479
-78.666763
-127.153336
-72.648720
-80.058044
-64.978340
-120.300743
-126.413216
-70.342873
-141.894379
-77.538841
-82.878136
-81.127609
-79.184128
-48.728817
-132.483963
-27.579521
-60.354675
-64.235962
-57.786007
-77.566040
-53.143665
-92.306152
-76.465637
-42.998062
177.930573
-63.191895
-144.648132
-134.210526
-64.873077
-76.746178
-129.161850
-69.907707
-161.661560
-106.834167
-64.988792
-150.846878
-67.376892
-138.934952
-54.157074
-126.931053
-121.486382
-62.960522
-61.856880
-63.069218
-67.465927
-106.395409
-108.331802
-78.364365
-63.310741
-162.710403
-96.184639
-66.276299
-95.248657
-82.089149
-130.732788
-160.597610
-112.082077
-137.087585
-71.346596
-147.410278
-69.209579
-64.637764
-145.489151
-73.085968
-157.750763
-161.052063
-59.761986
-54.098328
-64.046913
-92.406898
-55.772205
-56.605289
-52.468357
-122.002525
-61.961403
-151.822342
-164.182693
-62.821045
-73.190720
-112.516769
-110.788422
-91.976593
-76.196289
-103.997536
-96.337799
-60.552616
-104.800797
-123.892464
-106.536896
-99.428772
-123.120926
-105.333420
-60.383621
-62.881626
-149.319229
-65.331230
-54.014793
-31.007786
-62.293850
-83.904251
-54.352962
-62.452515
-53.581196
-88.630684
-63.387268
-111.844818
-35.053493
-71.770500
-159.418457
-70.327766
-85.856827
-50.779922
-64.724770
-72.261513
-54.429668
-138.972488
-118.658890
-93.890343
-104.745514
-77.524475
-66.390762
-115.195137
-104.566231
-54.006599
-150.824081
-147.199509
-130.031387
-63.690884
-65.813255
-140.552063
-126.989601
-64.026878
-65.556572
-36.834465
-58.025631
-138.124893
-85.879700
-89.101494
-135.109940
-82.391640
-155.019791
-60.301769
-75.612381
-51.157463
-121.672707
-62.382957
-69.589104
-129.637802
-158.418518
-145.546936
-59.858219
-119.010902
-65.188881
-125.237648
-70.747139
-114.464622
-51.580467
-65.061295
-72.786499
-78.529686
-123.312790
-74.771591
-54.482193
-112.331657
-120.201485
-85.711182
-78.931252
-67.261703
-52.165810
-52.979877
-61.878246
-118.850090
-52.478756
-124.054810
-60.540691
-58.580364
-119.628815
-87.315781
-140.085953
-125.866241
-18.205862
85.124207
82.816063
89.117104
45.529415
-147.454239
-64.833359
-27.618538
-45.631866
-135.770752
-159.916992
-126.357315
-95.542030
-148.231796
-66.946159
-59.082779
-141.131927
-66.544624
-82.804962
-47.600529
-74.592827
-65.969841
-49.398449
-120.902130
-142.999527
-97.533966
-93.924309
-96.123337
-111.428329
-115.379906
-58.922947
-72.110985
-142.604828
-55.841908
-104.066521
-60.474545
-61.756340
-82.806633
-34.229694
-132.522018
-86.324081
-107.846710
-134.337708
-83.088860
-127.982483
-140.263748
-146.983871
-65.918297
-136.108459
-103.419518
-64.748032
-45.548218
-161.413971
-105.068016
-127.876694
-93.510590
-90.749451
-102.673599
-66.991417
-55.000378
-142.335403
-59.038090
-94.351288
-59.597748
-62.735107
-49.642872
-52.511333
-54.293903
-83.347778
-61.873203
-64.312599
-113.159935
-98.244797
-107.786438
-56.081059
-91.294250
-103.285591
-60.209888
-66.807838
-61.180801
-59.398182
-62.179226
-87.314606
-102.987923
-78.917557
-80.538605
-131.610641
-31.880005
-86.443893
-78.781456
-102.046356
-132.857712
-63.220509
-57.954384
-87.237000
-71.230049
-57.450256
-79.421356
-157.962296
-55.618595
-32.686352
-118.927383
-59.304146
-149.552582
-70.127266
-73.108086
-62.619118
-89.583885
-68.975632
-69.098175
-72.382690
-76.357552
-48.830643
-74.325096
-54.624023
-72.009598
-64.908661
-75.725700
-62.750835
-102.025490
-158.523712
-47.335011
-47.511753
-36.423058
-157.988464
-99.634216
-130.324646
-62.172546
-59.513657
-123.753319
-86.245384
-72.910103
-58.330025
-116.212013
-66.406647
-123.874077
-67.011337
-137.140244
-54.449642
-84.209358
-51.691280
-68.939560
-101.792641
-78.769142
-62.619259
-61.125462
-67.250000
-60.972496
-144.358612
-114.629242
-48.793266
-60.730843
-77.094849
-124.327232
-71.130798
-71.768288
-64.569969
-143.677719
-46.030586
-51.645191
-63.632019
-57.658855
-90.961174
-48.240658
-90.010193
-135.696472
-84.857216
-114.177574
-71.537041
-47.058731
-131.309448
-63.407455
-77.704041
-66.165588
-104.799606
-64.066116
-71.386909
-96.016701
-64.023438
-81.685204
-149.688080
-57.153000
-158.741623
-88.050804
-70.366234
-76.114891
-32.574135
-121.901955
-143.222427
-151.066574
-134.866226
-70.599785
-56.680508
-56.615627
-156.769073
-59.298321
-63.247345
-99.583275
-65.203400
-135.662964
-71.831657
-122.989693
-113.737968
-48.788551
-100.345741
-130.553467
-72.966194
-102.661003
-65.060249
-159.399094
-133.418320
-58.944023
-95.334557
-49.442101
-159.045563
-83.648148
-60.824814
-158.645889
-136.036011
-121.794617
-170.803360
-72.576355
-84.860847
-67.882378
-51.457928
-87.553200
-110.449463
-69.195572
-91.696381
-159.509094
-112.452065
-59.836990
-64.474228
-58.918785
-92.415596
-99.972404
-93.999359
-35.893734
-54.108131
-54.788300
-153.848648
-69.279625
-61.221844
-91.937462
-68.026314
-73.950752
-74.828918
-60.559978
-92.534050
-63.882607
-79.292259
78.153671
-54.564182
-76.321510
-54.122055
-56.727848
-134.774139
-60.937057
-60.613937
-52.634007
-62.304176
-60.062466
-63.171543
-135.718765
-63.339565
-57.992290
-33.926327
-54.697708
-59.901302
-79.864090
-103.973137
-52.953106
-130.934830
-85.361641
-131.864273
-67.419044
-71.761948
-57.591324
-74.590179
-50.262886
-73.295563
-77.767891
-60.319492
-74.367393
-66.188118
-168.116638
-121.730301
-64.361305
-57.418461
-56.266472
-65.123505
-146.758240
-90.140610
-93.393951
-151.775497
-151.741882
-59.697456
-73.682716
-77.330467
-68.138374
-150.620468
-79.501602
-67.304474
-3.970001
-64.183578
-52.683792
-56.929970
-86.220016
-73.298843
-64.571800
-76.234047
-68.594604
-55.444473
-67.049454
-60.366192
-60.194248
-153.000519
-94.989388
-64.727142
-53.478104
-76.856232
-58.965519
-59.261169
-60.609886
-61.955147
-56.690338
-60.837914
-132.329636
-86.780617
-122.338295
-68.396828
-120.341507
-152.647903
-95.164536
-107.438034
-61.788334
-63.725742
-83.655663
-141.090210
-123.138344
-122.149551
-48.429455
-157.202408
-71.541573
-65.514717
-61.784756
-71.346405
-50.775780
-61.476002
-113.715248
-58.622009
-143.646286
-97.943840
-105.535172
-128.554214
-60.108345
-78.217430
-82.306221
-55.771065
-55.167290
-65.602966
-127.577873
-67.170448
-63.363308
-107.573929
-57.799744
-64.690979
-54.467815
-146.460770
-46.426617
-74.997452
-79.557457
-42.233437
-159.319504
-66.653252
-98.482925
-61.960384
-68.301270
-69.812019
-36.908897
-72.190086
-42.205460
-61.615528
-78.746742
-66.099037
-71.738365
-65.342422
-63.274502
-74.902458
-107.377205
-58.339298
-65.326889
-156.811707
-43.801678
-100.608253
-56.551769
-128.609955
23.194191
71.503227
21.054235
-61.591351
-75.471779
-141.795319
-62.118626
-73.998871
-53.151993
-89.312172
-52.779606
-109.655426
-35.319027
-62.530045
-115.987808
-87.806358
-76.169739
-119.215141
-121.748199
-90.460373
-101.048370
-129.657227
-56.123314
-66.707710
-68.492630
-51.946674
-146.021439
-26.724787
-86.993263
-110.909576
-53.254414
-131.048599
-110.053360
-101.943153
-145.151062
-66.873405
-71.273331
-118.305046
-66.359879
-58.825016
-113.136780
-53.075825
-94.432228
-80.602982
-84.791534
-84.942383
-70.048264
-90.561378
-62.070583
-148.389053
-54.410164
-55.646721
-50.211185
-63.974499
-71.441101
-84.902946
-90.780327
-84.413528
-68.901909
-48.397366
-34.924362
-63.385525
-109.663216
-70.322304
-69.262718
-60.762508
71.123337
-68.006104
-63.641773
-81.796883
-77.934128
-79.803436
-52.960457
-76.293503
-56.936241
-112.933403
-47.495865
-116.028488
-80.208748
-35.159245
-142.113876
-37.791168
-171.964706
-138.122208
-99.807671
-55.152512
-136.213852
137.054810
-146.499146
-68.328087
-51.192944
-51.517147
-66.034813
-126.907967
-129.037216
-105.499886
-161.430435
-72.886993
-62.502682
-49.415451
-82.145470
-100.780182
-102.962898
-105.750198
-122.793137
-61.427288
-75.259224
-59.228165
-63.799126
-107.679672
-52.061260
-147.845795
-35.487164
-113.609283
-75.268135
-62.945393
-115.030464
-104.865440
-60.909069
-75.793945
-150.230133
-68.267754
-48.075378
-63.612186
-139.829041
-60.908360
-135.032455
-58.374340
-124.695290
-142.897903
-73.254021
-42.990833
-128.255341
-58.620739
-137.297745
-58.715191
-74.268898
-64.579071
-93.487167
-151.220306
-65.257851
-125.053680
-153.076645
-60.199768
-44.846390
-67.230659
-64.429893
-85.164726
-51.543045
-65.536980
-154.464935
-46.106232
-82.858475
-32.321335
-76.670723
-83.421593
-46.825462
-120.437729
-52.686291
-132.966736
-45.877739
-51.010284
-69.714272
-84.437523
-61.465298
-52.962437
-116.913925
-86.954628
-117.422585
-94.735291
-90.245689
-50.457428
-126.015717
-58.780098
-68.672867
-73.333931
-64.015434
-71.001831
-71.490654
-66.805443
-147.360641
-60.875534
-96.254166
-53.530949
-52.333008
-51.743473
-71.544197
-41.905968
-156.864349
-64.118835
-58.278572
-60.601818
-94.038445
-59.651707
-103.590302
-152.279144
-112.837830
-157.167480
-52.765274
-158.487885
-76.227028
-162.460815
-45.989857
-67.259071
-153.323654
-79.224266
-72.526947
-110.710457
-59.591785
-58.525566
-72.466309
-61.030918
-81.229866
-54.669666
-67.997566
-62.022739
-46.168175
-121.238068
-123.781342
-53.506210
-61.189785
-44.223495
-67.400642
-61.259621
-44.979614
-47.125538
-67.681786
-132.358948
-60.251419
-83.033249
-67.546028
-103.158783
-69.070053
-118.009491
-75.536247
-95.748383
-150.645737
-127.237755
-100.241608
-63.001114
-60.350121
-134.212784
-107.094414
-43.672527
-64.365570
-35.843964
-97.918457
-130.992081
-88.173004
-72.705963
-99.850800
-119.986908
-59.941067
-57.622772
-59.652309
-51.862209
-144.599106
-114.218071
-127.950035
-61.058987
-121.598450
-116.673065
-130.250183
-117.381111
-69.815910
-60.037674
-123.026291
-64.118958
-93.727707
-32.214359
-115.622353
-80.155121
-58.737904
-70.996246
-96.956459
-81.785110
-63.446861
-85.703392
-150.733429
-107.880257
-59.155998
-36.519215
-75.114128
-84.274010
-51.218334
-53.062645
-133.613953
-69.459496
-91.772690
-144.490799
-92.277428
-53.942947
-65.025162
-31.500751
-162.031891
-59.082466
-66.275650
-61.605659
-95.595230
-36.117016
-59.277493
-62.746746
-71.731308
-52.266590
-48.863026
-50.022522
-108.345184
-59.462032
-66.906853
-56.608776
-134.158951
-94.748543
-57.963898
-62.512886
-57.798122
-54.631516
-81.357887
-55.968601
-58.386395
-61.622387
-141.783356
-68.100571
-78.007515
-84.621735
-94.415215
-91.931458
-95.721985
-103.823219
-99.317673
-166.259613
-109.538017
-99.900826
-130.370575
-78.087112
-50.836235
-108.945480
-76.067924
-119.660454
-65.483139
-59.294022
-133.432053
-85.567474
-152.341766
-56.177063
-62.849457
-94.517372
-81.900795
-73.856430
-115.262306
-116.097633
-99.825554
-69.639511
-87.286026
-54.714138
-68.929451
-84.341385
-117.989136
-58.435661
-142.279282
-158.562576
-101.693245
-158.442566
-63.445652
-80.230843
-86.599182
-105.158600
-119.633446
-78.995300
-135.884171
-108.059219
-63.223587
-69.723816
-42.025650
-154.229385
-67.304031
-47.919231
-85.858025
-52.954079
-118.047836
-103.727310
-62.214756
-142.720322
-84.703934
-114.790024
-110.726753
-67.423119
-102.190308
-64.976074
-116.361870
-90.065880
-52.141479
-68.623749
-64.639648
-100.517807
-39.517368
-59.362728
-59.927162
-67.131020
-57.058792
-144.614365
-64.548523
-63.197926
-135.710342
-61.159107
-86.441391
-74.007927
-132.859390
-74.056953
-153.282272
-71.387062
-57.168034
-86.107536
-63.797421
-136.559433
-75.414474
-96.473228
-53.808613
-158.540161
-51.399914
-155.009644
-62.903370
-121.002655
-75.849121
-68.856667
-145.429092
-77.502808
-59.624722
-49.409130
-140.756332
-154.311478
-91.464203
-85.358376
-116.212646
-89.554634
-131.960388
-91.842438
-111.108337
-112.406479
-79.643440
-67.461914
-45.136555
-85.031853
-98.261932
-48.802902
-147.330826
-30.740425
-60.435230
-151.909088
-81.706451
-123.638107
-117.906067
-71.650772
-61.046642
-76.722374
-68.868797
-30.407267
-145.873306
-82.210419
-87.098923
-37.834404
-61.013107
-57.548000
-79.781250
-73.910347
-78.366302
-63.870132
-62.043884
-89.468872
-104.328056
-41.961906
-121.063972
-80.444519
-60.991913
-47.095448
-69.151237
-70.474792
-56.753445
-52.367466
-70.160332
-69.272156
-144.087860
-55.607388
-88.736526
-137.139984
-82.270317
-82.695892
-133.660019
-151.590149
-89.750633
-145.970535
-82.361015
-71.095001
-70.438416
-90.008537
-70.054321
-65.656158
-108.178528
-72.108788
-49.688961
-63.598660
-117.395332
-115.065895
-63.456039
-122.572601
-65.728691
-119.739914
-141.730850
-88.591743
-160.316544
-92.643036
-45.738033
-29.770624
-44.368980
-56.167961
-39.113049
-59.988251
-64.219887
-66.846802
-60.312717
-47.345093
-74.933182
-68.409828
-65.842003
-119.649910
-103.981277
-43.489624
-61.244560
-59.283123
-61.892372
-119.326706
-55.719532
-93.508652
-113.989944
-170.708481
-94.947311
-91.586922
-104.264320
-98.428513
-62.591625
-160.995102
-110.489685
-48.420650
-61.436047
-75.498840
-113.364990
-108.905144
-66.287804
-92.605789
-59.150208
-87.492813
-66.688225
-141.788300
-66.603203
-152.598053
-121.764946
-152.145645
-75.912682
-82.526398
-63.455383
-132.359970
-132.713684
-74.458130
-118.879189
-88.684914
-134.425247
-56.629803
-92.063072
-118.664093
-55.958397
-91.395180
-77.375397
-42.113255
-74.911827
-67.409157
-66.151237
68.076134
77.432632
84.291168
48.234360
77.260803
62.441116
61.920818
45.466106
65.469986
99.728416
83.095795
65.104118
84.232491
93.211227
72.074486
73.459473
49.175919
49.018017
54.471462
77.635925
56.337543
57.324886
28.212168
-69.942215
-78.857277
-63.954514
-58.457645
-141.480347
-70.903511
-61.957642
-81.567368
-118.905052
-84.726036
-145.017532
-46.715408
-88.409782
-69.903175
-71.017792
-66.462379
-56.336048
-108.060997
-115.411308
-56.105183
-130.672775
-68.306831
-131.570984
-66.437546
-140.016876
-120.018112
-70.674339
-74.549843
-86.206627
-78.771004
-49.340885
-71.010674
-132.529282
-80.315155
-107.849915
-63.177116
-78.753220
-84.917671
-157.617661
-93.666489
-99.779007
-90.589653
-52.867771
-56.493919
-99.657990
-59.608997
-69.712402
-130.845901
-88.078430
-117.516663
-61.808353
-60.087502
-62.957729
-85.428101
-86.449326
-55.161148
-99.352066
-118.207916
-53.406048
-81.067299
-94.873657
-49.306759
-57.562756
-39.101624
-61.253284
-137.308304
-69.234398
-56.268951
-81.064240
-76.897659
-85.149544
-68.219299
-54.067574
-149.164764
-55.646290
-87.683334
-92.922920
-58.109619
-94.271881
-65.875603
-129.990829
-67.312408
-98.481155
-52.067741
-104.617058
-119.462570
168.286682
-63.461750
-100.738472
-119.037682
-79.720444
-27.978325
-119.804146
-148.656723
-62.347324
-52.462265
-73.223351
-98.898636
-145.321259
-58.035172
-44.216728
-67.106255
-78.024773
-40.818462
-117.535049
176.723480
-164.200729
-42.562122
-47.779552
-142.529205
-57.267052
-71.695526
-49.520866
-125.725632
-75.814293
-148.351349
-149.899414
-70.106293
-61.809902
-106.782791
-150.072372
-67.521812
-49.045475
-66.808899
-57.846828
-87.601067
-68.744400
-60.990143
-89.286530
-66.218475
-65.435982
-75.954597
-71.051422
-79.339890
-55.367332
-114.945496
-77.716148
-33.789227
-65.867638
-58.239731
-55.638988
-117.690956
-172.917770
-110.635216
-68.385254
-74.084641
-49.313808
-50.195473
-62.243587
-57.392792
-58.754555
-123.555069
-115.949997
-81.014511
-51.573059
-62.110123
-97.889122
-71.927216
-55.615013
-61.496521
-157.109741
-132.060074
-65.672028
-67.062401
-63.473217
-73.541595
-133.410400
-83.886452
-137.765854
-55.808979
-55.358849
-30.086309
-50.371387
-65.000526
-54.136051
-68.914604
-79.785919
-59.612038
-139.620102
-50.966129
-72.298851
-72.405914
-95.400490
-48.017311
-63.961575
-57.825306
-77.928917
-74.803490
-52.014389
-128.418518
-75.165779
66.203987
38.798100
60.999596
46.851315
79.188057
54.714447
61.243229
90.543808
-21.849468
-80.592934
-55.641853
-68.218956
-97.912094
-74.621071
-119.565079
-81.754257
-76.380096
-90.895332
-93.555237
-70.931366
-104.971527
-79.729927
-79.559196
-111.237099
-146.620026
-86.272530
-84.224014
-64.412529
-99.845627
-53.728912
-96.338249
-90.588791
-63.431614
-108.815910
-95.125122
-158.084686
-69.707230
-65.054871
-71.928558
-67.747726
-54.590374
-143.206696
-127.675369
-55.626850
-165.413895
-85.311775
-64.372505
-74.621178
-68.935516
-142.404388
-162.426575
-59.689182
-57.413284
-70.139137
-59.166866
-147.029083
-140.550919
-151.681061
-123.255890
-126.895210
-89.991707
-128.265762
-56.737839
-160.985565
-72.009987
-47.566650
-63.673096
-130.495438
-60.202362
-58.506592
-81.247879
-51.758541
-68.598984
-109.831451
-99.795639
-135.275635
-106.142952
-48.692661
-142.331192
-69.039040
-59.459839
-155.360657
-89.745415
-58.515476
-64.513672
-54.882557
-58.029026
-37.850334
-143.483841
-56.025513
-134.758286
-71.445877
-70.756729
-67.925659
-92.293678
-53.566025
-47.288773
-64.725716
-104.552010
-107.442841
-69.289680
-74.869102
-93.552055
-69.742249
-152.133972
-64.932098
-66.637955
-65.366974
-93.537010
-72.831215
-52.576214
-119.673935
-49.719437
-58.672489
-53.229858
-64.222572
-154.045273
-108.841568
-75.160904
-59.023266
-100.382332
-144.478470
-113.946289
-85.565826
-67.418594
-85.077118
-104.227615
-123.506393
-53.118835
-61.992748
-84.370201
-79.193184
-85.292572
-64.996208
-62.850346
-59.953075
-112.005493
-93.736801
-95.254509
-26.324533
-77.657623
-156.220367
-171.375961
-93.204056
-59.375195
-100.137932
-163.928665
-127.698532
-86.465828
-88.373108
-107.971298
-80.807182
-55.252975
-57.739403
-56.241177
-105.761086
-47.396938
-90.913742
82.619019
66.357948
51.740234
43.558903
58.087109
-46.040386
-40.741470
-55.395741
-56.209454
-119.953880
-100.820648
-89.638107
-64.400200
-68.617348
-69.448219
-88.641960
-64.601830
-73.067642
-129.624023
-89.419060
-90.380066
-142.205795
-107.902946
-56.407040
-84.869072
-75.172501
-89.348183
-54.001446
-105.356239
-68.216583
-109.794319
-87.105148
-114.548683
-62.070667
-99.579041
-80.768570
-70.256027
-70.103798
-66.637939
-111.240105
-84.963135
-64.471375
-40.290203
-67.123352
-47.793495
-107.093102
-88.841850
-48.512856
-53.744587
-121.255852
-46.087265
-108.356346
-60.849148
-100.320892
-148.835342
-89.549919
-52.623089
-57.151932
-66.145508
-77.708321
-90.170975
-92.852242
-53.353806
-54.033470
-147.177048
-45.242859
-57.845299
-71.421722
-57.195618
-76.576508
-35.185398
-65.271812
-54.355194
-105.521072
-133.418655
-62.271099
-62.057400
-95.450081
-122.598679
-128.297699
-63.735012
-86.094788
-72.835350
-114.830338
-63.484585
-123.530136
-105.835312
-96.543747
-99.518951
-57.318241
-125.604675
-106.699867
-85.210510
-35.417233
-48.693226
-58.431007
-69.548103
-70.969658
-70.206429
-62.320965
-96.283249
-70.355042
-126.417503
-59.067028
-59.980865
-112.668198
-147.045593
-109.211037
-148.512100
-68.413643
-128.287186
-81.814835
-117.116837
-82.610977
-60.327206
-79.305222
-96.159126
-135.869553
-103.194984
-92.901237
-87.547333
-72.434669
-53.093975
-66.848534
-87.939354
-57.429462
-96.980614
-129.542450
-72.641022
-91.778458
-60.405125
-55.174767
-161.596893
-133.165466
-65.860092
-56.702225
-67.432365
-70.077911
-150.852081
-63.355465
-67.061226
-57.936440
-57.445835
-121.034386
-63.227619
-35.546967
-63.366722
-59.901173
-112.608696
-50.985683
-146.959167
-66.214752
-96.957672
-90.045792
-79.628639
-53.215778
-67.570129
-91.486549
-77.136032
-85.492508
-61.304188
-61.451893
-49.474075
-82.326614
-62.730652
-61.277641
-58.726974
-64.561142
-105.171341
-126.949821
-63.016434
-92.425301
-59.943607
-65.082542
-56.525826
-121.685875
-59.855015
-78.442017
-113.213379
-61.963501
-62.779900
-65.913445
-58.447594
-152.975769
-62.430344
-54.968433
-70.827888
-58.940228
-42.895409
-69.076073
-61.195248
-119.509872
-66.472298
-89.017220
-58.647854
-57.723324
-79.867630
-120.254311
-146.919128
-89.130959
-52.736893
-67.730324
-64.905075
-127.916435
-89.459892
-71.936226
-68.523979
-57.322891
-68.604759
-65.492737
-74.673424
-48.239769
-151.052322
-148.230225
-123.912872
-155.513092
-61.799034
-95.284737
-61.549522
-56.804008
-29.452850
-126.102577
-48.543770
-49.239944
-43.183929
-89.461784
-43.988670
-82.439064
-60.176025
-110.876251
-51.079365
-72.158195
-125.018166
-55.808178
-92.399590
-77.855667
-64.722527
-63.064274
-109.701584
-66.802299
-92.683159
-165.155640
-57.553200
-76.841988
-67.973244
-147.149750
-51.231449
-67.434441
-119.745110
-71.712280
-54.231354
-134.509064
-150.740753
-72.945908
-99.649193
-156.743591
-115.907837
-97.197975
-96.521675
-63.760235
-67.829842
-85.372238
-90.029938
-56.161358
-101.191277
-109.713104
-60.673073
-139.139374
-143.828262
-85.020744
-74.708740
-52.749252
-104.467316
-68.775208
-75.407280
-148.701645
-50.628017
-127.959869
-71.957275
-151.626450
-76.024178
-151.570343
-130.674011
-69.186256
-63.135082
-32.777885
-54.495300
-54.698822
-155.888626
-55.151592
-66.432098
-71.958595
-102.827988
-90.447365
-83.686775
-123.280670
-109.248283
-58.716717
-69.833954
-63.682159
-88.734886
-60.778427
-61.570026
-63.343956
-100.275604
-147.458572
-60.909882
-143.951172
-62.998314
-83.948570
-65.628563
-105.861969
-56.588196
-65.178299
-64.039360
-49.442654
-57.131527
-86.181427
-68.608871
-61.378548
-71.555656
-74.371338
-89.258064
-88.983566
-79.517441
-57.535263
-76.652695
-73.568207
-158.711395
-57.624741
-61.190029
-130.704224
-53.405025
-36.799553
-68.471306
-68.187386
-56.605713
-73.373634
-64.467415
-45.742836
-67.090279
-74.930931
-69.931709
-46.888447
-61.829773
-73.405846
-60.403416
-144.454391
-87.862587
-159.506119
-110.934219
-54.561043
-57.367447
-129.571213
-79.239014
-145.095261
-40.094414
-57.658684
-66.426338
-162.136002
-58.176277
-77.066986
-124.845963
-78.139107
-130.362671
-68.977760
-63.821297
-58.219868
-122.104187
-46.324718
-61.837101
-117.053574
-100.681641
-110.304199
-101.811134
-109.730415
-92.694908
-96.863617
-96.749023
-71.687859
-73.146751
-60.572258
-100.755127
-88.007599
-105.053116
-112.770515
-98.273239
-126.439987
-95.865524
-64.209572
-101.345795
-83.959770
-53.024799
-55.296387
-111.971558
-137.267868
-156.558533
-88.860329
-93.915733
-91.566643
-141.508286
-59.313652
-113.899185
-81.904541
-146.309464
-65.731445
-85.470932
-163.978806
-114.549477
-69.043503
-100.804779
-71.223404
-125.856514
-86.358177
-59.858299
-121.339386
-63.100281
-60.843868
-164.004166
-129.186325
-125.935844
-37.348480
-151.047440
-67.489105
-131.426407
-75.617447
-68.958511
-66.197029
-77.045967
-161.298462
-74.380493
-76.489204
-134.846909
-77.847549
-54.890251
-163.887848
-65.746178
-77.238716
-43.865704
-81.189407
-77.660942
-152.726410
-70.732887
-111.296959
-157.024948
-116.820869
-41.236557
-63.656963
-77.884460
-129.639496
-90.970154
-104.782471
-129.159531
-75.015366
-85.440590
-86.091972
-61.504696
-103.933014
-84.289215
-72.276749
-90.301849
-118.888397
-66.194107
-63.709747
-71.474472
-65.891182
-44.242218
-125.912643
-95.465164
-70.345070
-38.804333
-50.985405
-67.055611
-64.445526
-80.402290
-138.617905
-89.928337
-71.488693
-80.949554
-69.175987
-82.886856
-58.418659
-159.994995
-106.578064
-85.543236
-61.834702
-90.032990
-71.574745
-99.243317
-26.917442
-96.026176
-76.195045
-126.348152
-95.426758
-53.809677
-89.146683
-104.254944
-40.457836
-58.309971
-134.901215
-60.588062
-102.004051
-50.363651
-68.408432
-155.814438
-144.911819
-64.128891
-64.662628
-142.118698
-105.358376
-72.755730
-65.908066
-63.014351
-84.093597
-79.185341
-157.624405
-55.532871
-65.206306
-67.664246
-68.467819
-132.758896
-74.297462
-79.864159
-78.984100
-80.423180
-24.297098
-84.207489
-141.287262
-136.717361
-156.588013
-79.686165
-166.132401
-49.918034
-52.191502
-109.606415
-45.607128
-130.555466
-69.150162
-78.218811
-86.824379
-67.550232
-58.197327
-53.749023
-73.040169
51.144798
45.860825
73.295456
-133.611893
-61.346256
-47.858517
-114.442665
-53.721157
-166.283203
-46.903984
-73.107010
-120.330902
-168.156265
-87.616455
-78.368736
-57.189678
-66.559334
-59.105625
-132.364029
-140.151459
-73.603767
-78.057816
-64.237953
-78.113152
-165.658325
-77.219215
-101.227745
-73.177399
-94.753510
-63.094315
-62.372799
-76.576431
-153.951096
-101.802124
-94.309158
-65.949936
-60.601368
-84.717377
-140.757919
-83.182144
-149.933975
73.755562
68.951538
80.221748
43.118629
54.052071
77.531136
58.857307
92.577034
-143.173737
-66.619705
-161.098862
-87.617477
-64.929115
-88.702637
-97.678741
-110.546150
-133.274612
-106.158936
-159.876465
-83.816269
-90.506897
-105.136047
-151.301529
-150.146896
-131.395645
-152.672775
-64.311897
-81.707901
-170.384079
-83.185371
-142.969833
-70.680992
-143.241013
-85.964699
-51.345730
-144.508392
-128.737213
-159.619202
-86.802017
-86.952667
-67.231949
-135.000610
-64.240326
-70.709160
-71.729317
-61.756977
-79.625183
-123.373535
-33.457893
-113.606544
-49.327492
-54.299641
-19.782154
-91.309700
-35.056210
-124.867081
-137.862961
-48.071136
-84.857964
-48.435452
-73.474197
-138.010818
-123.005638
-65.566132
-62.175323
-67.403488
-166.350296
-64.583191
-57.273186
-86.199699
-100.486061
-112.329483
-70.252182
-87.660118
-43.678356
-58.348976
-79.999229
-68.869644
-109.825470
-104.137138
-64.858780
-56.285313
-67.826500
-70.005249
-82.057533
-86.571289
-59.403553
-65.165688
-65.013260
-127.734627
-103.644684
-81.902367
-141.345688
-127.546234
-79.901779
-74.855171
-43.473270
-146.489105
-56.274799
-77.120079
-137.765625
-65.244339
-72.599419
-138.363113
-126.491875
-68.886208
-63.442974
-61.952053
-136.151031
-112.703659
-96.333519
-55.936371
-82.247505
-65.026474
-88.538445
-72.808952
-23.305294
-73.470291
-141.324615
-32.164455
-54.183228
-65.322968
-65.978386
-161.696945
-106.239098
-126.205002
-82.287170
-91.129288
-59.147278
-120.969940
-44.918404
-72.305717
-81.303902
-57.897659
-67.713486
-114.915825
-57.700207
-130.632629
-65.751846
-51.641560
-65.042755
-74.879974
-70.336121
-63.213631
-56.172844
-150.580856
-87.004936
-60.137585
-94.935638
-132.190155
-94.139000
-142.063065
-91.525078
-112.465508
-116.180374
-74.180649
-57.958504
-106.611038
-103.360023
-57.602200
-99.381935
-111.021988
-87.308990
-109.336304
-130.414169
-64.005943
-46.325237
-60.872963
-53.177380
-51.704372
-57.001778
-115.364906
-78.199867
-112.921761
-107.570419
-35.882519
-49.063313
-118.695251
-30.732141
-67.521950
-64.181259
-79.257614
-56.393772
-169.076309
-69.676651
-53.821735
-126.345268
-127.533173
-102.452278
-42.812592
-68.017822
-59.970695
-67.042328
-61.945347
-157.984238
-112.594276
-40.952087
-73.751709
-61.165325
-62.352997
-110.973892
-56.906204
-156.728165
-53.490002
-65.355690
-71.097672
-59.261280
-50.903687
-45.630733
-57.750580
-54.598625
-89.354950
-53.687981
-54.033974
-159.221375
-150.830475
172.353577
-66.551476
-103.323250
-80.331383
-43.548176
-94.577690
-61.536785
-68.607132
-140.682220
-55.192997
-64.603722
-67.446014
-87.763916
-63.745743
-141.903976
-48.783039
-145.771637
-79.784119
-63.751781
-36.381062
-53.823193
-73.825653
-64.110237
-122.806381
-60.017101
-111.767700
-75.323280
-81.288536
-70.348648
-117.596901
-52.268631
-154.587372
-127.913383
-73.252663
-70.675789
-51.606522
-54.250088
-123.283104
-65.120491
-83.188354
-60.477505
-57.819023
-74.907265
-162.689835
-60.858170
-95.106979
-74.887672
-116.125778
-99.127136
-67.571434
-46.843502
-72.382835
-114.678497
-65.938339
-97.893532
-54.024426
-66.274620
-54.821995
-108.437111
-86.901001
-115.320869
-156.731247
-100.633972
-127.112488
-54.245541
-60.790478
-86.921654
-56.741566
-149.667953
-93.763008
-61.267483
-67.111778
-49.108891
-53.784977
-147.679535
-63.321819
-47.726200
-58.818172
-39.410370
-86.711411
-60.665203
-131.635498
-56.772278
-68.333618
-82.711586
-63.035347
-66.260780
-61.106667
-67.654663
-150.092026
-80.989418
-90.297318
-58.574772
-65.036949
-101.601639
-153.424789
-155.740601
-114.499809
-106.667786
-80.235481
-67.728523
-120.299240
-52.777271
-154.596268
-48.075882
-125.150711
-126.190659
-106.485825
-106.887428
-59.871986
-115.424210
-74.095245
-153.302795
-69.017471
-60.653728
-79.306702
-144.875305
-41.178909
-71.509155
-96.401550
-140.939560
-162.259888
-86.260483
-120.848610
-108.348183
-88.094948
-102.988335
-110.210052
-62.742306
-67.728806
-119.059067
-150.685089
-69.564178
-62.287041
-149.086319
-109.714531
-68.758110
-71.015800
-54.817574
-68.176865
-100.397934
-56.476208
-117.949318
-64.832375
-63.513344
-127.136345
-51.367188
-73.373795
-108.551453
-57.081989
-152.551575
-87.084740
-90.148994
-75.478340
-82.637276
-112.330986
-83.282013
-122.151001
-87.668465
-75.487953
-55.719131
-120.073105
-87.034386
-116.322868
-61.816807
-79.748634
-124.897560
-68.141388
-83.797562
-68.749275
-70.497437
-89.077332
-65.177429
-66.619743
-96.624763
-49.249050
-56.957409
-92.134888
-160.931870
-103.701065
-116.498268
-59.755054
-127.402092
-106.764427
-42.585873
-65.702728
-62.923443
-62.927074
-85.311607
-70.696609
-63.235950
-157.900452
-55.759586
-67.791039
-66.388985
-128.958130
-148.484131
-66.483765
-89.549629
-149.250076
-124.501747
-69.042870
-55.635021
-117.459549
-53.824741
-72.133926
-57.203987
-102.381126
-64.221291
-52.186939
-91.338066
-96.477051
-65.725990
-65.591423
-74.530449
-66.084930
-60.218361
-149.713043
-85.097679
-56.833725
-52.583466
-97.571213
-57.502514
-62.926338
-72.161446
-152.398285
-102.889793
-81.863258
-67.411568
-146.776581
-67.500336
-64.415573
-58.816162
-138.169968
-62.742844
-87.353691
-80.588089
-139.200745
-96.128860
-91.889328
-129.987808
-82.593544
-56.723152
-62.129215
-73.702843
-116.308525
-48.179607
-78.704597
-59.983669
-62.457733
-93.030510
-55.521835
-124.919075
-96.663597
-64.125984
-75.314194
-125.547050
-91.034645
-50.615414
-77.555534
-43.320385
-125.626732
-51.374405
-90.843597
-62.322487
-50.990582
-143.595963
-56.151646
-61.641975
-67.409981
-42.723961
-63.213383
-80.165779
-75.395508
-74.547455
-54.299034
-75.485390
-89.632866
-138.995438
-90.518929
-76.502640
-60.631123
-79.828133
-47.274258
-48.210659
-70.645920
-66.959320
-167.058884
-63.418427
-58.723900
-143.992340
-125.685913
-59.422962
-93.382568
-59.743771
-91.593178
-75.215012
-136.637695
-50.018803
-109.825531
-86.712654
-58.032795
-49.319118
-128.929260
-51.580154
-74.708038
-67.442406
-160.767853
-72.255234
-78.026093
-64.468742
-170.038864
-137.591995
-79.810295
-57.819473
-99.193649
-92.865509
-140.103271
-103.809837
-101.557777
-97.212318
-79.566681
-63.084362
-153.390228
-49.201485
-65.254723
-58.057205
-88.597450
-82.049118
-95.909927
-82.831711
-85.762550
-104.815445
-61.433197
-107.515121
-98.817505
-53.247196
-119.902245
-109.687355
-96.926468
-66.506706
-66.694122
-115.964203
-85.956238
-157.234192
-97.207298
-103.558052
-167.841293
-74.765381
-89.830940
-105.403709
-128.986359
-87.760788
-56.472107
-71.363708
-63.638367
-75.057205
-81.547935
-57.796505
-122.415619
-135.722794
-77.693192
-48.425499
-62.774094
-128.966202
-83.919983
-135.296951
-45.155743
-85.204170
-113.914948
51.743263
49.067265
50.948284
55.443241
60.042877
36.798882
66.165703
60.965473
46.175026
60.399906
81.609879
94.982910
74.416046
-95.052139
-57.954929
-85.059959
-129.338577
-118.495377
-125.331604
-57.927883
-52.789143
-51.069099
-69.312889
-122.365234
-133.274597
-103.911804
-65.002838
-77.242851
-86.683495
-60.888523
-59.480766
-41.459560
-41.344501
-60.862694
-40.167469
-87.450935
-59.043690
-71.238129
-77.153778
-71.766228
-75.424965
-94.629509
-61.069099
-80.961769
-141.861053
-89.870872
-47.521244
-66.927048
-67.087334
-58.648441
-57.648407
-68.105820
-103.247719
-83.875809
-62.338314
-128.341949
-54.477901
-153.662949
-57.799904
-46.963585
-81.275414
-38.992645
-68.720390
-50.417027
-48.558193
-92.777580
-65.452744
-53.669083
-99.940613
-108.287956
-61.619354
-80.797447
-85.646072
-129.930298
-56.522881
-120.328049
-102.854958
-83.778778
-60.732605
-62.057880
-91.187340
-76.154350
-59.276619
-153.183807
-63.605957
-89.502998
-44.160202
-53.661190
-132.323593
-122.998039
-69.495895
-64.588600
-37.402161
-63.822342
-66.737984
-66.317825
-84.379974
-68.618744
-116.347893
-127.722649
-114.103111
-120.009125
-178.950394
-101.378342
-60.153786
-112.892632
-55.994041
-63.371632
-79.884567
-88.093964
-68.052971
-91.969322
-81.651909
-88.100273
-57.261105
-79.325150
57.931973
49.789062
35.514355
77.316345
73.529594
55.715370
-97.903091
-150.328125
-61.286793
-102.868721
-99.487236
-121.896057
-159.494324
-108.471375
-104.946121
-126.226151
-78.246758
-82.117271
-58.428352
-106.793091
-82.019226
-59.742310
-134.533463
-146.516190
-71.842293
-150.038208
-88.507851
-72.390663
-72.175400
-91.533432
-58.335571
-64.635460
-46.967403
-75.090332
-42.667492
-160.628128
-158.854095
-135.058243
-68.935181
-68.919586
-163.044037
-50.988831
-60.713123
-82.739975
-61.962406
-68.635223
-67.228439
-26.276121
-145.011490
-111.189903
-101.951675
-61.076485
-82.149040
-57.674885
-64.864388
-69.117126
-112.422073
-87.262703
-80.055405
-125.535851
-129.785095
-112.593620
-73.982132
-123.821953
-62.207966
-71.353394
-58.839127
-56.411953
-69.767685
-18.420055
-67.227829
-76.899216
-58.784634
-106.957344
-31.469658
-36.588173
-156.066788
-103.466537
-110.914330
-70.975510
-72.843918
-90.540962
-107.839600
-54.827976
-75.866455
-70.229416
-144.283218
-105.895721
-67.474503
-55.377411
-55.922203
-58.813835
-154.974625
-43.035240
-62.530735
-50.714249
-67.706871
-74.031891
-67.913307
-124.989174
-58.138199
-86.134178
-84.734612
-116.431877
-71.841423
-84.339790
-59.300697
-141.267105
-99.408905
-51.887135
-75.572327
-62.146992
-75.384094
-56.707153
-157.576111
-63.200939
-63.408550
-66.480232
-68.151436
-72.946266
-97.259758
-106.854721
-96.610580
-128.156006
-57.500866
-94.038177
-88.012772
-145.444916
-50.866432
-83.701035
-118.707809
-54.853485
-138.967178
-59.125202
-66.009666
-159.301453
-75.002510
-74.535049
-83.462463
-63.959293
-64.842361
-65.741417
-40.350914
-78.303658
-125.393753
-62.870113
-123.450882
-98.096909
-62.028809
-109.989227
-135.925476
-66.957321
-89.997307
-75.339493
-63.238766
-79.844894
-125.752495
-87.548737
102.958336
79.207611
61.318779
85.822487
-53.335323
-115.162804
-151.630936
-64.734581
-84.649475
-85.367294
-65.568184
-74.384270
-60.114429
-150.784042
-117.058495
-71.613266
-101.988312
-92.281700
-119.756538
-74.303238
-74.172913
-69.312302
-106.751854
-125.138458
-66.602814
-61.820988
-156.304092
-58.885128
-143.639130
-73.138008
-75.948936
-63.370655
-36.138554
-59.981606
-60.418182
-127.632225
-86.093658
-76.837532
-126.146088
-103.191650
-65.301483
-46.217785
-113.875732
-145.132172
-92.063446
-77.223869
-66.262009
-44.231300
-139.813766
-59.964302
-51.035431
-70.411110
-66.783607
-142.117264
-111.462227
-131.795822
-67.198502
-49.640530
-54.903198
-85.937088
-157.967621
-73.517899
-58.319504
-66.434830
-61.855221
-54.358734
-70.052940
-135.048981
-102.466286
-64.746773
-159.182999
-57.539394
-50.507771
-72.326721
-150.530151
-138.448700
-104.287781
-107.767967
-143.268295
-61.020126
-157.014557
-96.695282
-111.003685
-81.369942
-37.954998
-60.980656
-92.953209
-63.117775
-152.487808
-72.328796
-111.407173
-84.332703
-90.907509
-61.169735
-40.393185
-51.089130
-51.477219
-109.113686
-114.301567
-107.965317
-81.499557
-73.550850
-74.866249
-64.665085
-102.456902
-102.468369
-96.095642
-134.284470
-75.947151
-79.740479
-34.170422
-75.299072
-136.394302
-100.408066
-67.460312
-53.969124
-67.447800
-58.353985
-95.078590
-58.396885
-67.195152
-95.972763
-160.141846
-57.894127
-72.255180
-128.466125
-161.660217
-68.731110
-58.497295
-72.090317
-46.474995
-74.217529
-88.799377
-114.835213
-64.836021
-52.632053
-51.131092
-100.027954
-58.706676
-74.887802
-89.906403
-83.563553
-121.659988
-89.014572
-63.185120
-46.309628
-37.171093
-94.967102
-64.995392
-86.907066
-93.210625
-75.737587
-101.155190
-114.064552
-98.473526
-137.987305
-70.513199
-90.020554
-69.447899
-111.387619
-53.495449
-57.506645
-63.491386
-101.988792
-130.799377
-65.314110
-86.889069
-95.656784
-169.698761
-83.578911
-69.085396
-92.213692
-82.386665
-155.536438
-62.990528
-125.969063
-130.543533
-60.240093
-145.114777
-78.677925
-59.450722
-83.580048
-96.305214
-51.704971
-84.788925
-83.765350
-58.933094
-57.335705
-85.056458
-61.186184
-118.220680
-43.934856
-91.231865
-53.848621
-114.396568
-77.389854
-139.162399
-75.940910
-75.191376
-122.204124
-153.256226
-62.135895
-79.339943
-148.006363
-99.382751
-36.834316
-57.597725
-136.280807
-151.231689
-80.412788
-58.720486
-68.416298
-51.957546
-64.070580
-58.963730
-118.065224
-70.121490
-70.565575
-149.186829
-73.479362
-55.020485
-53.301487
-70.286385
-142.235809
-112.259789
-72.466141
-70.501991
-71.898445
-122.595497
-91.535713
-88.776001
-43.045235
-64.222916
-82.587776
-46.759510
-68.922615
-57.792152
-69.146835
-43.649155
-82.366684
-93.515182
-143.179626
-86.976006
-116.131134
-67.521126
-146.811035
-67.266487
-50.089207
-77.785065
-76.557610
-77.504173
-82.209534
-73.028946
-106.984543
-97.414803
-94.815590
-97.147736
-85.589973
-107.328270
-64.610893
-74.380630
-143.041992
-70.932686
-64.751984
-61.668762
-59.166969
-76.747368
-148.163452
-75.726830
-52.520748
-49.820427
-136.380356
-51.282787
-97.265030
-92.234833
-56.518436
-46.945263
-62.350998
-123.959732
-51.965591
78.913239
55.430607
77.457230
59.815529
-64.872353
-76.993515
-11.838109
-89.784943
-139.634094
-85.981850
-68.606255
-143.168167
-68.340515
-74.555557
-56.567841
-91.175575
-76.478249
-121.883766
-67.949112
-108.683388
-60.841961
-55.025379
-65.013115
-31.036720
-68.068565
-120.858688
-67.133804
-56.689587
-65.834564
-135.496964
-64.340637
-62.944862
-81.205719
-57.699318
-156.234375
-40.115044
-41.619225
-146.349213
-97.841751
-57.772911
-69.474655
-47.139084
-62.939999
-83.108955
-45.432785
-143.171249
-154.944275
-60.615181
-27.896231
-128.561768
-151.724060
-95.751259
-50.421822
-69.667030
-72.999908
-53.948788
-74.933014
-159.413162
-156.665955
-119.872314
-100.511757
-100.112289
-56.567581
-51.537010
-67.573349
-66.861893
-95.923889
-54.041035
-88.987083
-65.614998
-77.057251
-38.000896
-53.507046
-64.887390
-38.022438
-59.318340
-30.719540
-81.853676
-143.281372
-85.611641
-59.015686
-84.159966
-71.374191
-148.112595
-125.443825
-71.207298
-64.108810
-133.533310
-75.980171
-71.321365
-60.428059
-76.242546
-58.902401
-70.688293
-65.411102
-57.091251
-73.431595
-61.718147
-62.543362
-71.258339
-76.177071
-60.005409
-55.896034
-92.298813
-52.964714
-77.879784
-72.917496
-51.962002
-131.754242
-59.118103
-63.048996
-92.580055
-94.737030
-67.197289
-39.380772
-69.769821
-56.949795
-69.204361
-62.227840
-39.695408
-130.068771
-60.201981
-42.267658
-55.261379
-66.034439
-62.528118
58.169754
51.756798
35.895073
60.437473
48.122818
69.766243
49.198105
53.353573
46.211792
30.614252
42.242226
60.969627
89.541855
53.350246
49.606155
55.312519
81.357445
47.904499
71.809494
73.839333
81.116959
50.256401
50.650585
51.564735
41.242775
58.116444
55.267872
75.506073
-53.236095
-127.998314
-61.012917
-50.764957
-154.204971
-78.239342
-94.634865
-77.903534
-124.534271
-52.919052
-70.922180
-96.252419
-69.583046
-66.484993
-48.515568
-151.028458
-117.973427
-58.894451
-57.921913
-133.729797
-120.355247
-87.980553
-55.605766
-129.989792
-44.568394
-140.212189
-62.885227
-93.170883
-78.760193
-62.915218
-67.073235
-61.370365
-141.313339
-92.448235
-123.326492
-75.645874
-56.195553
-34.778469
-41.899624
-55.965763
-67.585884
-63.930717
-92.805344
-165.207031
-81.845848
17.525391
-148.158554
-52.029827
-62.287079
-81.514130
-72.428886
-47.114746
-61.572784
-91.815529
-73.329285
-59.744926
-70.961929
-140.982437
-80.441559
-160.845200
-63.801121
-138.132004
-131.767334
-58.641590
-98.912598
-115.279724
-126.127113
-99.703850
-102.666649
-165.867615
-86.971573
-131.944199
-40.056095
-91.465523
-82.870766
-100.907303
-70.629578
-97.949440
-60.204166
-73.388176
-161.127426
-31.197851
-85.848152
-70.690109
-55.273308
-134.517075
-57.826996
-96.367661
-82.073608
-77.159271
-120.498764
-83.350029
-54.500332
-58.873501
-57.004169
-68.737160
-98.359238
-57.799831
-23.415924
-142.393814
-153.230316
-56.704456
-163.070084
-79.888664
-69.641487
-62.676422
-83.877861
-121.473953
-134.969116
-68.611786
-79.205658
-49.849434
-153.034439
-67.782845
-58.715630
-78.146912
-67.024292
-45.099174
-55.784992
-65.743614
-148.619278
-88.275848
-167.017471
-104.959488
-122.037636
-110.845085
-56.236195
-62.216545
-84.807411
-52.514549
-61.041553
-114.508667
-122.787560
-163.462646
-61.771374
-48.743595
-90.374336
-42.489223
-67.226608
-79.605820
-146.534714
-131.389114
-139.317383
-100.914848
-70.386787
-57.637203
-129.652802
-139.496628
-55.630318
-57.215015
-55.491943
-59.283382
-44.698616
-66.242935
-54.241104
-73.024391
-67.988564
-72.687622
-84.307739
-40.703312
-52.294670
171.306458
-158.129425
-56.396877
-110.526375
-70.328613
-61.241943
48.924236
-170.462051
-87.797501
-43.708588
-64.856331
-105.161156
-58.860779
-68.878067
-37.859909
-133.771591
-67.704613
-106.357979
-118.557541
-64.797501
-47.163437
-127.178032
-68.741096
-79.963371
-98.022438
-51.991169
-78.679359
-72.418945
-60.009129
-93.440994
-55.270329
-47.812981
-84.537682
-121.536301
-83.818085
-146.706421
-62.252007
-36.669094
-73.929985
-117.893974
-77.863113
-69.303619
-116.566078
-67.880974
-53.714127
-71.748901
-108.586914
-42.051441
-70.614319
-61.913300
-67.327148
-147.557236
-73.602089
-74.317894
-74.549225
-23.796833
-151.517761
-99.436806
-86.183754
-75.561348
-69.956085
-102.229462
-90.857979
-160.579529
-97.075775
-33.707241
-64.754715
-101.219818
-81.001160
-147.491562
-117.635834
-104.397881
-90.468018
-95.700218
-58.266701
-133.268173
-80.389816
-62.689037
-162.542801
-58.896042
-88.708794
-58.383053
-88.286522
-146.055130
-87.531929
-84.297203
-163.204376
-76.099136
-59.948689
-65.891815
-59.886883
-110.236626
-151.353790
-126.184937
-116.580452
-124.828896
-39.518463
-156.696793
-60.009846
-42.721813
-62.206219
-62.678349
-59.069973
-116.572990
-64.446915
-79.230469
-52.903137
-62.064560
-160.375214
-57.504971
-55.899185
51.102642
-56.500664
-66.251060
-78.005302
-121.868286
-67.926208
-58.695583
-89.255104
-47.354206
-87.622963
-144.758484
-114.569565
-97.009384
-68.205292
-135.741379
-56.885216
-46.365047
-67.097610
-59.642136
-65.947205
-144.620453
-61.990822
-53.172966
-137.056091
-52.041008
-111.094955
-158.616196
-161.690811
-117.689453
-104.878098
-146.614944
-107.446571
-149.399048
-149.690338
-64.442917
-51.440544
-129.627914
-97.277336
-78.614479
-70.851089
-118.338005
-142.267319
-81.052498
-111.397224
-65.346260
-63.769703
-66.480865
-84.267555
-68.567032
-107.308594
-96.421272
-65.124237
-57.939796
-96.408806
-92.117432
-54.733562
-51.736458
-59.633839
-104.400368
-60.624168
91.653542
47.824471
52.430031
63.922386
42.654469
69.690262
54.449539
83.376015
81.599747
33.986996
55.180923
46.206032
56.384293
43.278515
40.072109
-131.649628
-48.667473
-68.462791
-88.848663
-79.686722
-71.971146
-160.059174
-61.260906
-123.154968
-54.338299
-69.843918
-56.743984
-32.656342
-79.475357
-69.652885
-93.311890
-96.412033
-98.001236
-81.991646
-64.871590
-59.701244
-52.887180
-124.165459
-84.299950
-80.710945
-80.539268
-91.838112
-125.244667
-154.484711
-72.644768
-61.458420
-65.266075
-135.145035
141.962051
-134.334991
-55.729633
-70.132271
-54.245380
-143.045486
-89.259331
-64.237366
-52.024620
-141.667603
-151.242264
-45.436634
-158.097122
-53.661739
-72.221085
-118.367920
-112.878227
-62.931583
-71.270714
-61.611248
-68.476028
-151.998886
-58.430229
-73.748009
-73.453377
-79.923157
-87.273392
-124.103218
-51.389416
-102.572495
-165.665649
-62.910675
-59.344368
-135.878571
-60.497620
-60.961445
-39.224220
-151.828476
-61.490440
-89.962387
-95.149353
-97.001389
-55.183483
-96.043495
-64.125420
-68.840668
-64.787071
-136.520935
-62.665874
-92.419228
-58.713436
-65.687370
-101.770523
