# Supplementary material for: Comment on 'Valid molecular dynamics simulations of human hemoglobin require a surprisingly large box size'
Source: eLife. 2019 Jun 20;8:e44718. doi: 10.7554/eLife.44718 (PMC6586461; doi:10.7554/eLife.44718)
Supplement: Figure 3—source data 1. — The zip archive contains a README file describing which source files correspond to the different panels. [file elife-44718-fig3-data1.zip › figure3/panel_B/box1/psi9.dat]

163.822464
157.281738
160.726089
173.961014
129.685181
144.159378
117.975655
-153.929413
158.152863
151.125031
150.574112
29.792057
-29.575874
32.090801
-0.328649
-37.879700
140.280502
154.458359
153.413559
130.307022
130.667999
121.524414
145.924393
143.631256
163.505829
133.109482
-163.971619
148.591431
143.440643
140.297897
150.066833
136.839355
145.409500
136.958038
160.425583
141.934036
122.004196
-0.817571
144.579681
-9.377899
8.961509
-32.382912
35.715462
-43.395794
-0.547512
131.401047
142.609100
150.871109
145.217621
154.900726
144.126129
154.833466
141.958313
128.273193
125.462044
150.517151
140.124893
146.398590
124.205887
-108.410172
130.353928
128.934998
167.030685
35.107437
143.849594
148.931610
158.481888
172.261246
157.052399
128.410767
156.975937
163.144318
131.504761
137.942245
134.486877
142.784988
156.896576
149.723312
150.469360
174.207977
147.965714
121.557419
120.482239
-2.788041
-2.820014
7.969940
-46.427704
139.687851
159.441376
171.816986
158.197739
0.923657
137.056351
127.260284
169.002380
159.478729
119.740036
149.572723
141.508499
120.447128
161.907486
92.637642
153.570969
144.319122
131.549561
155.029053
165.405533
-20.965631
17.945631
-23.132767
7.074514
16.496269
-45.345512
11.368341
128.086716
156.646652
131.807190
169.648376
137.863235
130.161575
156.727539
144.929169
176.992218
166.316742
155.588562
148.135941
144.333008
108.982452
145.843658
103.944122
142.337234
135.246185
150.108551
140.400452
134.212616
124.172806
163.671631
156.164810
133.438004
57.312523
-17.441170
-45.919880
-21.673077
-18.854826
-11.064056
-23.818592
13.941394
129.150116
126.321716
129.958130
156.280655
138.645203
120.818115
-34.988979
-8.804530
7.617827
-25.381340
-39.056236
159.249695
153.966751
162.616989
127.548500
146.536407
133.433456
57.815556
-41.142498
118.030701
161.328598
122.155602
142.658432
148.213455
135.748260
139.734421
169.416809
140.917862
127.689590
36.828289
152.459488
111.039146
143.471252
125.011787
152.622559
141.161179
169.572281
163.191071
114.509796
-44.579742
15.881809
-45.295227
-10.566076
129.291626
138.605042
-157.559784
164.751617
135.853348
153.200760
153.386963
145.416855
153.534042
128.303589
121.231766
145.020798
177.053635
162.881271
143.406128
133.436127
155.725983
137.083145
-174.366638
164.950180
135.962051
148.867599
154.968704
146.449112
153.576096
114.094093
147.089493
128.977402
161.465118
158.198532
131.796631
141.320572
144.602356
142.157257
151.058228
139.909744
110.221817
153.053711
121.203857
132.801865
142.387939
138.885040
146.559357
146.851532
136.945618
148.198349
122.852066
153.749664
154.598846
131.425430
136.079941
149.535477
143.456085
143.450516
137.133224
-19.100687
-14.748545
6.715510
-10.371451
151.761566
149.278687
131.783157
-30.062691
4.037014
120.478600
137.823898
135.004501
164.940536
162.037918
148.450562
135.347916
162.797363
164.702988
143.899811
148.483475
141.973038
152.392227
155.967880
122.540977
160.848007
159.457352
111.389503
154.575089
150.375641
165.117249
131.884064
123.424545
150.422562
166.981750
145.142136
156.376511
147.336212
108.473480
144.380844
-41.883160
43.051079
-22.389631
-11.750458
-38.630173
28.697479
-7.658065
17.866835
-47.748325
157.760559
8.973144
-45.312424
-29.092480
-40.933403
28.103441
18.046463
-9.893600
-20.825079
-10.258793
-3.840175
11.792509
11.326355
7.632729
-5.624202
-30.431339
19.757450
-36.347900
-40.908592
-23.867542
18.454718
-35.158478
-10.553460
-45.128479
161.801712
147.287231
154.596390
8.363700
9.600112
11.634283
139.413239
160.153900
150.822342
163.084244
-177.484772
154.365311
167.744110
145.545105
-51.646427
-45.400978
141.723846
-42.687298
-40.806343
24.451620
-20.003235
-40.189915
-25.563087
137.018921
135.662750
130.979172
155.353638
163.362442
142.800400
140.477814
142.548233
-177.855972
134.655182
168.191452
172.830551
149.549393
126.150146
122.360237
166.289597
147.626465
160.483032
113.992882
147.346466
147.902802
18.607056
4.986645
5.453951
4.800446
-41.911617
5.053499
37.330620
-37.215340
-28.936464
-88.013252
157.667908
148.502426
142.072678
165.651321
156.938721
149.311417
149.274307
135.369202
152.755341
127.391449
-170.488037
136.139252
153.424332
106.677345
-179.792511
137.981964
138.542191
120.785957
154.888107
140.446671
139.382675
157.117447
145.013443
162.402008
161.503448
132.367203
144.059387
147.929291
156.725143
166.025360
134.891037
141.348984
-38.586514
-44.271389
-46.266415
16.722410
149.943497
157.823776
131.322205
148.689270
134.011551
147.229019
134.055161
134.020844
146.689758
143.233032
137.281738
146.049759
143.899063
138.830856
173.972168
146.741211
135.075653
117.956650
138.920700
-49.079807
-41.801010
-26.135813
30.734152
-0.932302
-22.281723
-24.539989
-27.273525
11.849124
-15.861855
2.334813
9.256418
150.762863
151.782181
127.861053
139.004852
158.511826
144.469604
136.135559
143.958099
-4.381103
-138.820465
-169.307892
153.894302
-19.340900
-5.864143
-4.451003
-16.181635
-37.253361
144.645172
146.836380
133.329895
151.872055
142.976852
145.054581
144.364044
140.451508
90.051895
157.188568
13.670212
6.599537
9.177230
-27.416813
17.076416
15.210926
-25.858116
-23.638912
-2.801838
3.507103
-14.072908
-10.365872
8.106972
-46.247471
49.100571
3.752646
-5.397064
166.869019
153.126175
149.565659
158.836121
140.243698
156.030716
144.779984
169.179016
135.274063
140.717880
144.977509
166.885651
132.047897
141.417679
134.038895
163.478271
140.281006
140.629150
-46.492107
157.932877
171.621323
146.215820
137.073303
174.681885
146.807190
-20.531099
30.088259
-7.172827
-0.292083
-9.762976
-8.103168
143.877151
145.658524
154.386520
154.241074
144.515701
144.272598
147.508148
135.803696
152.138550
162.936264
158.963043
146.218033
154.742325
144.455017
141.929871
156.410446
141.541214
144.141647
-176.403259
132.087448
118.615036
165.789368
160.425934
151.211014
140.657211
142.351883
136.308197
153.976776
142.444290
147.524475
154.338699
144.048035
121.076012
173.528122
153.084427
164.406021
11.018031
137.204834
143.910004
139.729263
157.691132
153.147400
141.705811
155.877594
147.850815
133.477081
156.422195
149.517853
-29.018805
-22.862438
16.096951
28.008665
-11.185671
139.342834
118.683517
123.402115
138.216690
148.239410
156.674423
160.642014
153.762680
142.778229
156.790680
-7.965653
-3.686580
-25.846540
122.955666
128.335617
148.881851
140.275009
179.228973
147.847504
127.906075
121.514534
138.984634
137.492905
159.614349
-40.977242
-19.287497
29.250048
-47.575081
-32.335754
13.512548
8.772254
11.942713
151.310059
134.463974
123.126556
154.933823
122.715775
155.413315
151.652451
147.988892
150.265503
146.229996
135.779449
147.094604
109.717552
141.453735
150.523346
155.709961
156.955627
127.718346
146.325546
154.909729
148.813858
129.848633
141.707016
151.092453
125.572731
1.988889
21.037081
135.732513
147.915176
122.434715
151.024033
149.844498
154.381561
117.356621
149.055435
153.278107
-10.406090
-13.954683
-40.010502
-44.356071
122.338737
154.744751
150.988861
166.302719
144.469620
130.284485
125.606819
139.191925
162.326920
128.729538
139.975098
147.293488
144.088669
130.581848
127.227058
145.693939
134.436264
140.629639
163.676270
125.160477
97.926414
-11.969633
-42.051392
0.376905
135.518860
131.114594
140.079208
165.066696
158.434586
133.926498
157.720001
141.971451
152.686707
165.566986
114.994926
151.078613
159.628937
147.608948
159.124237
148.706512
141.258713
-18.810055
-3.710984
-32.044830
-33.505848
22.141455
0.146710
-35.593086
0.557429
26.864378
8.606355
-25.639812
-41.111694
1.991053
156.199081
132.553726
137.855865
138.497269
147.741058
148.107803
135.508514
146.742783
145.039993
113.710503
155.419693
129.698135
143.198807
178.114868
166.660995
6.887263
-33.981174
-31.310619
0.637351
0.144018
-13.505926
6.409583
-4.801548
31.338737
24.052719
16.729753
139.518204
140.981140
131.655502
130.043900
142.021790
133.984436
155.667633
-30.993355
15.754206
-2.691518
11.674705
-50.323559
-17.692207
-44.799751
-25.464916
4.723976
23.202635
14.705248
-3.191139
-0.034264
74.300743
133.924454
148.654205
154.226028
154.853287
146.842361
136.602295
167.432831
151.816269
109.321144
-40.945000
-2.299505
8.782593
131.969330
152.899307
142.228210
126.645309
149.144608
140.787735
127.112343
149.957855
172.113220
152.497452
160.271179
154.380356
146.182892
135.187302
157.897751
148.946045
135.466064
132.042542
148.546814
144.046143
9.972160
-35.603806
-39.465572
-3.126686
-47.063046
-7.331280
15.033534
20.157162
-42.485710
168.005829
139.253204
174.532928
152.052536
102.230339
178.408356
136.927383
120.046455
-46.831600
-12.636148
1.753793
-14.788321
-29.439436
156.420044
142.954132
148.949066
47.333057
5.932999
-29.882298
-7.298046
6.926141
-8.511470
4.554662
-45.630814
-7.420688
142.060760
120.609825
122.934517
139.144913
168.093933
151.067017
145.768494
146.044113
-33.146133
18.923679
13.313089
9.869481
-32.296192
-15.192575
116.772133
140.212769
161.006592
164.068527
137.832779
164.274612
144.663025
164.157898
165.125717
126.451645
153.572906
147.709106
159.783279
123.838509
133.800400
123.574615
156.589401
161.836807
165.205444
150.280350
163.357162
145.957672
141.678970
158.399521
157.845001
172.758942
-38.872364
-3.487902
-25.662258
-13.068050
22.426962
18.346128
133.281403
159.785339
146.380707
142.792831
149.446274
135.001968
157.942154
167.323349
146.829941
144.463196
163.783051
175.412201
124.481064
50.143917
3.300018
98.782135
13.167649
27.876547
19.909237
-139.893234
41.059891
-139.872543
-159.983963
-161.826004
-140.105881
-141.171509
-134.924667
178.905136
98.869896
35.202297
143.429016
130.922958
140.062454
148.211075
129.424911
134.763947
132.221329
139.740280
171.899109
148.052750
147.286301
149.777756
121.996979
-169.853989
141.018753
127.519272
154.719360
125.377541
147.017654
138.786880
126.408104
178.567947
142.055298
-16.189953
-20.768368
-53.594841
127.249260
169.083954
141.653748
152.364182
151.521072
152.851837
147.249557
127.039436
159.527832
159.034607
128.595963
149.509995
-41.833588
-12.614665
-20.087635
14.012387
-42.517517
155.431946
138.895554
173.887543
153.932602
131.264542
145.392395
148.271927
133.238754
135.943329
121.214462
143.879807
131.754120
145.647842
120.530045
-14.278861
-38.893414
-17.657349
-13.365119
3.755723
10.587473
12.814964
-49.170845
-9.762251
5.651838
-34.275532
170.591827
145.691101
132.183868
148.583115
163.681152
109.382973
-37.933414
-22.416569
-39.208294
-41.559326
16.316353
-40.493252
147.802643
-176.746216
-168.367966
174.093872
162.565674
154.753769
121.132607
137.977600
163.556854
157.037460
137.558151
142.594101
134.469330
130.837280
172.664474
161.511703
134.684753
147.123840
134.641647
166.458145
147.634171
144.411926
154.731308
116.954102
150.946182
131.104843
168.134827
143.779816
129.807144
142.790787
162.645721
139.528351
141.380539
139.955017
154.441010
135.972305
157.651917
165.127106
167.754791
133.176437
153.057693
139.141525
158.268402
-17.307304
145.536758
143.718033
156.384460
138.406601
142.717896
135.814209
135.612488
126.592072
115.983437
94.367119
14.281090
0.778586
-38.152058
19.508987
145.149490
172.313889
150.656906
141.392700
134.336243
153.337021
150.628448
133.119186
133.632812
168.543610
145.651093
161.152542
125.558678
134.620529
142.807281
141.474442
41.056782
15.979135
132.209457
151.118973
-163.991776
-144.924683
-163.498627
-146.422394
155.052200
25.036591
-151.484558
-124.270447
-177.076431
33.292072
25.043377
145.155228
127.473839
11.722992
-23.797461
-1.596304
-34.772408
-32.750309
152.645660
23.721010
-5.957726
23.987976
-1.456294
8.138103
-17.652407
11.634215
-21.649216
27.147957
0.880267
151.891739
129.167892
117.368530
133.178543
137.488556
-179.218643
126.762672
152.200592
148.997925
-36.828484
-0.809150
137.296646
168.341110
130.127548
149.723480
151.152481
120.458984
149.687897
69.536331
-9.241651
-178.750549
137.107605
-166.292755
138.224304
143.912140
149.601044
126.927185
128.489883
159.806015
5.522864
0.176939
78.608719
139.054794
136.778275
131.664215
111.080505
116.630470
136.349335
151.460861
130.873077
146.614517
139.665405
172.617981
144.037979
148.883957
136.592407
-176.754349
126.015778
126.481422
130.186768
170.895981
165.895157
-7.280577
-54.104355
-18.402485
-0.766172
-14.706727
158.448700
161.649155
169.786240
144.350723
154.392395
168.399460
121.999222
115.099579
147.689316
151.654282
149.544174
130.040817
138.081680
143.582016
2.653358
-19.180159
-47.551224
-18.282558
103.393547
142.297775
164.060440
-7.419524
13.038323
-44.203976
20.869490
-6.403890
-26.716562
13.018296
-7.689394
41.665401
140.090164
142.530380
160.260788
159.725952
129.061356
167.379990
145.020340
-178.939819
162.550903
147.171860
153.490860
157.387146
103.382202
140.118362
123.054253
153.414139
152.364914
127.548409
151.089462
171.128952
132.592026
127.956398
147.241379
140.188370
133.027084
141.860291
141.641006
162.694763
103.917397
26.643019
3.499335
1.539895
14.079382
159.243286
148.026718
139.017578
150.150620
137.783493
147.051636
131.764511
142.003784
159.600098
-45.833649
10.285164
114.648720
141.829926
144.507874
151.336105
125.889870
152.860962
128.547577
149.482529
158.388657
116.955894
153.573425
119.011520
133.724380
127.422211
15.756771
-43.818626
-6.214448
43.460148
-32.453251
161.395248
144.173325
133.092972
23.696754
110.725418
133.818665
146.239731
116.146637
132.446915
131.881882
143.950729
138.649643
140.060486
-152.925766
113.037224
3.658054
-45.560703
-39.425442
-2.104312
148.214203
159.104233
150.716599
124.508575
152.865463
156.527740
7.482045
123.327881
128.124100
161.455811
144.395172
135.275848
140.448883
166.695770
151.087448
139.246201
-177.451920
168.133469
151.757523
39.705723
3.097625
-7.451877
12.897079
160.156525
151.505234
125.241318
153.327530
-46.891888
112.089310
155.236023
169.899033
125.524689
169.746399
155.572571
157.184418
155.323166
119.724342
152.800415
148.678345
150.102432
146.867172
113.861046
-33.853786
-41.472794
-8.890437
-14.676766
2.245243
20.968363
-14.508726
-7.992126
-6.849167
-14.110556
-65.934944
0.185575
-4.590859
10.675917
-47.974640
19.137047
-12.545077
7.123151
19.240564
-31.646788
-74.298126
-43.139954
129.489075
1.955247
-34.805775
-4.267464
-2.657559
128.414200
138.689026
145.374130
165.980652
114.493469
138.273209
140.598801
156.884460
134.919434
149.869873
135.368225
178.092056
94.738594
135.458511
151.691910
131.848083
141.099335
143.783905
124.874931
166.969666
143.893250
157.247345
148.742508
150.589218
106.334183
154.817001
158.249237
128.291855
149.807968
145.776871
138.984573
144.337158
117.051338
134.100235
147.302597
141.778976
123.962067
129.332077
156.176468
153.361023
116.540550
142.905273
150.459122
146.593124
145.182022
11.653912
-46.954945
-46.760666
-24.079618
158.963577
140.222565
175.356567
156.056427
153.332382
169.425018
160.640747
98.115982
142.667267
138.253357
114.530502
148.940002
153.207703
134.012497
143.294189
132.694992
134.628372
65.072411
151.804962
143.148422
169.867310
135.010834
143.761215
142.865967
161.473526
134.017365
137.468307
151.215179
164.954178
161.234360
136.013840
148.221497
136.424011
138.789612
131.163055
162.014633
145.612762
144.753571
149.391312
156.944214
123.597214
139.634537
151.067551
142.522766
131.644028
148.583359
158.799896
136.326370
150.415588
160.908524
135.851349
108.555199
-163.959106
-143.570084
-146.849350
98.894737
145.740082
167.714172
146.581268
144.908936
150.006516
10.613222
-36.923393
7.621871
-36.146416
9.656263
134.608810
140.012604
144.904388
144.848801
-23.409357
0.993472
-40.644768
7.260014
131.704178
126.971924
152.903763
174.524307
131.024216
107.313919
128.566391
152.315262
128.452545
146.615952
166.214432
137.067215
27.158703
-41.559040
-8.539712
7.164699
19.555700
-32.681801
-8.389277
147.948959
149.118729
138.260483
140.849655
-9.038094
117.381668
151.637985
118.006622
131.408051
144.885818
-45.662811
47.842659
127.316689
159.073425
151.615936
147.867691
121.769753
139.204559
165.351059
133.128799
131.095215
148.518890
130.219193
141.727112
157.242310
131.501053
152.295486
150.152267
145.608154
137.088394
159.999100
148.656540
127.026871
152.622253
141.447067
158.712112
153.656509
128.232254
146.716309
176.920242
139.768646
147.962906
151.485931
132.221832
143.123520
149.848999
96.554298
159.702484
131.473465
141.526871
168.958649
134.265167
150.412476
151.158997
159.975769
140.140305
140.606079
152.825180
170.217957
152.384933
132.751709
147.745865
15.460978
-38.452778
-0.981384
-2.733159
148.816055
138.447403
141.565948
132.733429
149.386124
120.261375
136.197769
146.182602
162.150253
147.769379
146.216171
152.323837
15.961063
-20.658159
-30.248703
-16.279491
156.845306
155.455368
25.407404
11.964774
-33.690586
142.786346
162.356827
129.464401
152.226898
139.641785
113.353867
133.042206
141.587082
128.848053
175.518646
144.291504
109.188751
146.300827
143.689224
6.258398
21.288168
-14.575046
-100.440231
25.779602
135.250549
168.042145
117.542671
139.644897
143.092255
138.333939
126.937912
155.901566
133.968048
-1.766579
-6.329702
11.641952
-10.797254
-41.528580
-0.448934
-29.645433
-43.399632
94.457336
141.546326
5.448739
-1.982976
-21.921232
11.505401
11.050844
-30.986740
-0.365305
15.360866
142.708221
138.582489
131.054108
131.514114
123.472816
148.822678
147.508224
146.597565
135.491882
143.680023
130.548447
158.767883
150.629669
-5.257920
-1.265322
-178.668350
166.107819
135.876511
133.532181
146.247711
8.039441
-8.031305
5.937424
26.986536
161.718201
166.582352
139.962357
138.721512
174.275131
135.237045
157.613342
137.108002
16.337927
25.645109
-12.917199
9.239376
27.300440
-24.600201
15.798772
-16.856373
-33.335522
-53.531834
145.975647
139.375275
160.509827
155.588730
134.339111
149.124817
153.987595
139.263504
147.183609
153.883087
131.613464
135.677353
146.861786
117.904892
173.624695
138.206146
134.076187
146.926926
128.645370
139.429947
-173.227020
140.935577
146.319534
154.635101
132.779587
149.403290
148.161255
149.942200
138.000137
137.823441
143.461914
140.116180
140.715179
144.352020
172.637207
163.819427
145.267883
153.356384
152.715714
126.485741
138.628265
129.543655
135.367523
165.219696
137.389236
142.748352
150.141205
130.766342
114.313049
160.925552
169.027115
143.450851
127.854416
144.966721
138.576874
130.436340
177.973953
149.546280
31.634686
-21.859900
-7.004767
119.741081
165.567841
148.533356
175.147873
146.204391
155.345398
124.072960
133.825027
128.991196
134.371124
149.387924
144.151566
165.321091
121.751694
88.437553
115.296043
136.481873
145.109085
164.518112
0.725777
-29.864965
11.940220
-14.737474
1.791877
22.889803
10.462509
0.185575
36.070366
29.230801
3.265547
-1.817254
32.163658
47.353172
0.098912
145.523743
150.765045
133.223236
140.056061
156.024277
176.079269
163.253525
-174.084305
130.283066
145.556671
159.442505
123.189644
115.302467
140.440231
153.639832
154.453720
130.291077
98.325592
154.801132
141.459244
168.270691
144.034500
146.559097
90.287811
148.979202
155.680832
150.427795
165.176025
140.954056
151.731613
152.974579
153.321472
156.494110
146.451172
111.037170
120.509476
151.299332
142.256775
169.696365
-21.208145
2.680441
4.324950
-17.389833
-35.867474
6.176316
11.156215
23.048195
-41.159367
-20.212627
-0.828743
173.834961
103.086952
142.798355
158.292740
138.606277
141.274658
147.090210
172.572693
132.702530
142.607101
158.136353
161.326492
142.335281
128.854675
151.545395
157.709595
128.356186
119.961433
169.437866
131.862701
102.131760
156.581390
139.588013
150.775803
138.002411
142.347260
157.921417
168.554642
160.042450
142.643585
161.959274
113.450195
130.154251
153.256836
119.552155
157.701294
178.209641
160.879196
152.388641
165.589874
-176.246933
152.709534
129.114182
140.858978
158.518814
132.968185
132.231964
134.160980
153.051239
152.731705
159.276474
146.777908
140.123535
153.409653
140.906738
121.841660
151.780151
159.626846
147.157211
150.662598
117.647652
164.032974
148.847092
170.612854
166.907745
145.642761
156.385132
140.788773
154.937119
152.929123
115.692375
154.937424
109.328453
146.113510
155.310150
-14.146372
2.536053
-35.611736
152.869293
146.885239
130.672562
157.463638
171.067886
142.983002
133.971954
152.327667
98.428825
138.464935
168.261215
159.588913
140.560608
156.231369
146.199936
157.330154
8.897175
148.925171
144.632233
150.780334
140.381256
127.722778
21.018064
5.690303
139.659607
177.652466
157.030060
153.951828
136.642868
154.572449
145.893280
160.957611
158.827011
-21.407370
-67.899185
-20.606764
13.912960
-22.926826
32.680752
9.155578
126.895485
153.834854
141.463654
147.929642
173.957092
138.864151
132.015182
132.713760
113.462509
18.856422
10.525155
0.871779
4.017222
16.036274
165.157669
131.427795
165.457977
132.656799
165.669495
137.495148
148.018738
146.521347
147.876053
160.648895
158.833328
128.350311
132.349915
148.890396
50.483604
67.919319
-149.146103
161.245132
-165.903061
-174.067062
155.452316
42.346958
23.748289
-153.972046
131.090073
-147.102127
-152.946777
-119.092484
-153.189804
-151.696426
150.450104
-13.870101
157.234787
158.587906
144.498444
129.866501
150.375076
178.032272
147.166824
129.193542
-40.582035
137.455322
133.612076
129.172272
136.158295
127.694847
167.823441
156.037903
166.577957
157.726562
-4.039439
-41.721081
149.138855
137.767944
125.933174
164.443863
166.045944
145.261353
157.362534
162.750671
155.108582
-178.541824
12.472657
-40.185493
-44.193775
-17.872711
-23.244345
58.820007
-166.913269
-163.926498
-152.935272
125.991547
150.585495
-152.355225
31.885223
13.247839
147.290649
18.823988
-7.863920
-38.009609
-9.668674
30.570662
-40.696476
-3.952204
-29.123867
19.030945
14.059518
-3.010189
8.004790
1.993803
157.613388
108.226387
161.342545
151.046844
129.534882
167.255554
146.506805
158.024628
116.825951
132.481613
22.044533
-5.799241
-42.598263
20.353434
-4.209893
69.564461
65.797379
149.140884
155.434769
131.930618
143.011551
146.687149
133.973145
129.886002
131.152328
164.551743
140.704849
161.041519
162.764771
136.154129
126.659691
130.195709
130.243240
143.557175
141.780075
145.881775
159.917694
129.416656
124.734550
134.450592
-5.900498
27.864552
115.085075
139.145691
123.451370
142.067062
144.732605
143.034470
164.418854
164.627625
135.556641
134.729889
162.500198
140.616455
161.704102
136.687714
144.699326
148.972290
150.875107
138.004944
156.084152
166.104019
140.478455
155.631409
157.047653
144.282379
139.627487
149.586166
167.807129
145.744919
143.309769
1.223333
136.420593
165.535248
166.085907
136.960175
-3.368541
146.827988
-141.482956
77.016853
158.769638
161.014877
114.753746
-43.973515
-9.550469
161.419128
147.202499
138.657333
146.054596
145.446472
34.433060
-11.705954
-53.725716
-42.061504
-20.537760
15.600805
15.646785
-43.754360
-46.389309
141.018433
148.686188
141.642761
135.194977
167.189423
138.677200
163.548340
137.133942
130.179977
144.719727
144.073883
140.707962
149.131348
149.381714
153.100204
41.814587
141.737274
126.823532
135.856628
143.344009
178.977982
132.049377
110.090073
148.920349
135.466034
137.313263
133.360855
147.423492
120.073051
141.748138
126.087761
162.992706
163.870605
149.326126
149.187500
159.999496
145.044632
140.654953
129.421036
160.723618
178.775055
137.872849
122.680176
158.362000
126.260605
176.317719
1.608395
-38.581478
-19.537542
-8.800156
-23.208174
31.745901
4.237066
-4.166827
-8.890306
2.158035
14.711205
-43.764229
5.817935
-10.917962
-48.099213
-21.010750
-15.567754
10.354156
160.114838
144.399017
158.235825
151.296005
125.050323
172.502640
117.899986
150.865784
153.342239
145.469238
142.752930
177.592529
162.179016
158.687408
119.186333
124.189400
104.273903
-41.518215
-37.908451
-1.970800
-172.009583
160.836746
138.667175
126.716164
136.951416
118.421486
124.562370
161.206223
147.268509
149.033875
157.393539
152.139420
-45.471092
-41.973949
-7.490616
-53.210384
-2.923020
24.307398
-49.738434
3.531250
-17.010340
5.382048
115.144142
-160.693436
165.226898
155.843735
109.668083
147.911972
144.536209
124.629768
151.811523
149.105438
148.024536
84.586357
-40.635658
148.006058
146.157272
149.280411
-13.806578
-2.602636
110.094627
168.009277
162.505524
149.773941
176.090134
153.062256
139.717697
157.669220
154.999817
152.861313
161.427597
158.296417
141.979660
171.497620
130.167130
-176.666611
167.148651
143.711609
137.984940
-14.065462
6.826277
5.762317
154.019882
140.206940
144.977020
145.694565
155.919769
134.920273
130.305710
136.240387
161.908798
149.454865
146.171310
142.768906
115.873962
151.450439
122.751198
169.504944
140.385178
152.451050
151.863800
175.836029
174.703003
161.741714
135.092926
152.555115
140.721329
139.646042
136.844223
144.283554
152.335251
143.587097
155.808929
152.222427
162.814438
141.619354
149.602615
149.919037
148.639923
-178.892868
148.141586
140.227249
149.588516
119.152756
126.474609
-23.774826
5.491942
-33.824448
-45.712605
28.472248
-86.073189
148.821396
148.894226
160.923721
138.300674
168.746857
154.801468
129.325882
135.063812
163.865692
159.637955
148.517044
107.179405
165.490906
131.602448
138.615585
148.035568
133.796875
143.893845
130.034531
138.938095
154.698837
132.382141
153.308853
19.652334
6.123398
5.438875
-17.229717
19.408678
-2.482227
-6.995940
26.334513
8.872564
-18.275209
3.824744
-31.916786
-11.033870
52.482323
155.240158
131.672791
162.775513
139.957993
154.205597
137.364105
174.404861
144.765823
154.467468
136.983337
-137.489578
125.949883
146.735397
155.427811
164.532944
152.642105
141.991791
148.563034
118.291656
145.485596
112.329094
139.423065
128.978394
146.171356
165.759506
167.635727
177.692413
159.117950
174.238052
133.257950
146.693863
166.231491
146.074844
118.752014
141.762756
125.148048
136.410950
136.402969
123.276054
131.535583
125.433807
147.856049
151.189346
156.351471
177.795120
127.329475
158.701538
158.648453
128.395905
147.522659
154.763184
138.686111
139.608643
145.739594
148.917511
150.574890
141.802505
143.047806
148.657013
128.870590
156.790329
168.791183
156.852783
119.754219
160.356339
169.016068
130.883530
-7.152339
19.550312
138.554092
150.466141
121.937340
141.164536
143.133408
128.689148
156.321594
116.321419
135.193893
129.422699
134.245819
144.910019
154.200699
148.842926
154.765701
145.552170
-25.764952
-10.206849
-37.707420
-38.809166
-12.063149
142.066940
173.467438
156.863617
144.201996
138.898956
150.111786
152.153229
142.017197
142.965744
148.283112
147.400711
140.890381
123.283707
141.727859
146.860336
144.615906
131.155029
-4.446512
13.577712
-4.116848
118.107941
152.932526
165.268417
153.923721
121.535645
128.468216
118.560425
147.068268
138.747299
141.594147
-9.709136
21.828352
33.230476
0.301316
151.897308
171.906876
-48.542778
16.179993
9.934145
139.972321
161.313431
150.222595
139.963959
143.003006
145.845627
156.339203
164.518478
138.604263
134.739594
141.496597
140.704376
126.396111
139.070190
129.736115
138.441696
156.299866
135.997986
157.180847
-166.389099
137.000290
144.670578
161.428009
167.074677
127.616287
149.227066
21.460506
-0.443673
10.164846
153.720306
148.537109
166.770309
164.277527
164.225327
136.340302
136.410675
157.101868
146.515106
148.533722
-10.417069
-11.097480
-49.516190
-36.365372
1.552047
-43.578091
158.636154
146.634872
173.048035
134.057495
143.070679
138.144028
133.578949
120.436607
147.355621
156.103165
152.684723
138.221161
179.823059
136.888351
157.429779
150.819260
160.728943
158.639160
152.380280
150.063492
118.674095
141.430237
148.517303
154.415634
140.063828
138.721619
157.565384
104.583763
161.655533
154.331360
142.023392
168.118042
-44.702641
139.788940
136.749039
131.100861
145.324203
145.874313
141.447388
141.037552
137.578064
138.362579
151.691711
149.055374
144.640839
13.129051
30.442032
32.072865
-44.392849
124.376152
150.582108
125.252167
159.838257
146.331497
137.883881
152.948639
163.944351
133.486908
137.621796
152.046539
0.604579
153.908112
153.086166
165.328064
137.921326
156.692947
143.810455
139.409500
142.119568
137.192230
151.738129
130.913712
160.030319
171.261383
141.739609
138.537979
166.109604
158.778549
168.442429
135.691071
135.145309
149.340118
143.532806
153.574875
-176.811737
137.685822
-32.254486
158.141876
147.514771
124.491669
155.676788
145.182343
127.614090
130.678711
152.005554
144.308334
167.730576
152.561859
130.169922
143.356827
134.448776
109.266785
143.639801
-4.045543
155.526138
158.227478
135.498840
131.583237
179.286987
164.992966
159.143784
165.069046
135.239929
137.219803
153.103790
131.970886
135.817184
123.636963
152.571579
159.122574
163.751892
141.738174
146.185349
-44.388535
-35.588642
-20.850624
27.506392
-42.059242
11.074960
-39.325043
-57.772709
-40.890518
13.053225
-31.190313
-6.936160
-40.661758
-9.783998
-12.285189
18.702772
-23.325096
14.607081
14.341781
146.496216
118.119125
143.347382
134.428055
-179.277725
140.978760
154.298691
136.595871
135.956055
121.543808
138.672272
151.388580
8.851972
-22.382826
17.790070
24.036955
28.169950
-123.471901
-137.966293
-177.236847
-127.399193
-163.414017
-145.046936
-148.677841
154.858078
153.362320
150.711563
151.390121
149.451157
155.563354
142.183853
142.047379
-31.948263
-38.714069
126.301613
116.647781
132.166519
128.795364
151.607193
143.593491
141.085464
118.274117
-20.751738
-25.197454
-33.468277
-11.500829
143.818268
153.954254
141.261856
137.388885
33.718285
77.096878
-143.492691
-169.468781
-168.757172
141.226227
153.128387
145.574768
145.254349
145.629593
138.539780
161.925766
121.366524
115.039833
119.353371
138.283264
114.553070
-11.840972
5.698907
19.052078
119.197289
125.680801
164.852859
-0.903523
-57.088131
7.264769
-34.327042
148.614105
159.346222
129.694992
148.322144
128.032684
154.693924
145.626343
167.206085
153.291885
170.576263
175.707123
110.221428
167.094391
130.180389
145.629913
134.690720
142.561066
159.843460
139.748260
150.703598
160.384445
144.906738
143.278046
143.865463
152.043259
117.695587
151.788467
165.792007
36.670147
38.512115
13.792632
4.576800
23.364248
-24.968800
-1.999097
6.887349
23.470520
4.712974
17.332151
-42.892727
4.439635
-39.411690
114.348946
163.637741
174.933395
138.164124
151.271149
137.637817
136.822601
150.832672
130.149460
125.705032
143.090118
140.172501
128.846039
131.810410
144.350281
135.371429
128.397064
48.932278
24.051102
-6.178855
-27.826860
11.131972
138.416458
-51.549091
153.639954
147.784775
139.642227
123.224266
169.833160
160.899933
-28.588781
138.823730
0.427043
4.167861
6.888345
146.494278
164.651184
153.860840
148.170746
128.031097
161.178864
163.810272
158.079758
139.716217
108.704460
141.116364
140.541962
137.769760
156.561066
155.066574
160.366272
143.331436
152.858994
132.777023
135.399811
162.868134
143.718445
147.033020
143.215637
151.279449
142.382065
165.364670
123.055649
139.167007
166.132660
145.004333
147.361191
146.375397
113.389046
-3.236944
-5.218231
141.236740
154.172928
-153.967422
135.641403
139.831100
126.789284
134.486832
160.230621
166.046692
152.115982
112.666985
150.139664
138.716187
145.080475
159.914520
-15.714485
-5.492620
13.194009
145.300369
108.443893
147.827682
129.244568
131.038910
149.075073
125.249573
135.303238
151.419266
140.333130
169.842712
133.317505
129.342117
-46.389244
134.297226
141.250320
148.048538
152.837357
150.755402
144.257385
157.801071
135.961212
141.261581
127.057014
141.621902
129.733078
148.509857
130.739914
159.274796
130.678207
-11.803049
-36.170200
157.830627
140.075241
174.999969
142.490387
138.241257
158.152313
144.472473
142.706024
125.272507
149.307251
120.396828
152.951614
132.188019
154.762878
154.032166
152.798386
129.198486
4.625502
-21.917015
-16.134241
10.787624
172.731766
168.684143
128.416565
153.123703
130.020874
142.612915
-40.118652
14.301579
12.907999
145.968353
161.523483
142.336533
133.335297
154.302628
154.663071
143.632370
130.382370
139.257553
146.925186
125.160286
135.663132
137.441757
175.321136
136.710342
137.270081
153.265030
152.728775
157.847672
118.235939
151.682983
150.822083
154.948700
152.498383
135.431549
155.310089
164.985031
147.459961
129.541641
153.573425
155.656021
143.555084
94.417305
-37.911018
10.378051
-40.186398
5.541497
150.006424
108.041473
165.826599
133.848648
102.832397
157.104736
145.152603
161.253052
146.958298
127.926620
136.754364
132.985809
144.607468
-49.775478
-38.025200
6.429864
-5.673988
-11.437142
4.165793
119.300613
147.468399
169.396637
143.526642
110.855095
158.364212
109.061218
146.494370
171.451248
151.416138
120.141518
124.089828
172.775223
126.300735
178.102234
147.889618
165.523743
146.124222
158.244904
123.146805
130.814041
153.177963
170.673889
136.574097
143.557037
159.481750
150.465942
147.960876
151.894928
133.921555
105.584709
158.840881
151.249237
161.138947
143.922623
19.051460
6.967620
-14.220659
-15.977014
138.768265
137.190308
128.694931
150.860367
137.354172
142.453156
126.252731
158.299942
149.720566
161.187149
159.723602
126.732376
151.280151
140.417923
133.452484
132.026093
149.925629
125.970070
147.410904
157.993149
142.976608
154.001328
-171.809296
122.105225
144.413956
-40.338455
163.514664
136.415024
163.202011
155.932175
144.977249
144.629135
140.370514
146.725662
117.384979
144.946716
136.407593
160.968628
147.413651
141.472610
127.204124
132.146835
152.951233
151.725327
132.847733
139.639221
166.769028
137.380997
132.517532
121.832237
149.484207
156.290039
162.095901
172.101379
157.679230
162.846069
148.944016
144.948730
122.037521
174.283539
155.175354
-177.501816
167.075165
148.507263
157.256744
144.236664
135.267242
136.836487
152.772125
145.500595
125.776299
143.342026
137.821213
144.677078
152.614105
141.805771
151.085327
160.472504
139.190887
150.388046
157.098953
143.505127
131.914597
-31.161411
111.102211
145.773483
146.741959
133.707550
146.929276
145.836227
148.365021
124.123177
128.593826
118.365372
154.267731
155.081131
155.348816
164.159912
146.142273
147.650650
163.529160
146.755737
153.883789
-176.932266
170.505569
133.124832
114.615143
-178.227768
128.103928
154.284073
136.671341
114.014847
145.714798
135.863480
154.766663
152.755402
134.038055
145.433029
148.683823
156.132874
5.528574
-44.080971
120.778854
140.996078
134.612839
142.108948
168.690094
144.604736
158.887283
130.887421
124.667557
109.303879
158.765396
147.449356
147.912033
137.058365
151.257446
153.210281
148.541473
136.912476
139.125732
144.854080
148.891800
148.834641
144.767639
147.277908
11.262011
-18.948601
140.073090
144.258911
144.915207
146.197739
142.515182
157.165009
134.967972
139.284485
136.159302
122.315376
158.400558
144.063492
149.800247
150.441193
143.299866
10.031758
143.592575
159.969193
144.318283
153.240860
154.457596
27.576946
-161.720917
10.729942
144.779617
-155.946350
-169.768677
175.770981
-176.288635
-159.956131
-145.062622
-149.649078
161.025055
172.379562
151.756714
147.080109
147.455643
150.841385
154.633347
-19.745697
152.554489
140.848648
153.464233
134.749115
154.770340
147.569000
126.027763
112.672913
134.768097
154.219589
151.147385
122.209846
140.676498
150.718597
117.448418
152.844925
143.357544
140.909683
122.770569
150.460312
142.646927
155.214615
73.056808
-168.532043
-128.637070
-155.384064
19.607065
128.746628
162.846237
144.419556
143.649338
152.591187
134.776962
165.617401
150.459305
149.540176
140.047852
120.364128
147.760025
135.379425
137.487488
158.251541
168.184586
130.202179
149.698868
145.383606
154.524979
131.189575
149.600174
153.409180
136.608414
148.007004
143.618927
143.654144
128.330322
138.775711
173.678772
8.184364
-16.209051
-31.837570
-46.202934
-44.849010
145.487366
143.768021
152.503998
162.448944
141.219589
178.999054
162.563690
143.827759
170.222748
158.308289
147.438873
142.457397
160.354156
143.436890
66.242859
-35.459270
152.568436
123.478516
143.771622
141.450592
120.539291
140.113617
-41.629021
-33.096344
9.097748
-44.703140
27.368105
10.730493
8.073142
-10.786092
-37.638405
-31.901941
22.741535
-33.897484
31.826910
163.056030
170.028320
-172.827194
157.957581
134.491058
130.245361
149.440002
155.590912
153.325577
129.095261
-6.228440
-38.202518
-41.417416
25.939922
-9.351306
-172.983948
145.547455
156.982925
156.946518
147.998840
132.848312
145.203659
141.517426
156.738739
-4.356445
163.999969
117.993996
166.078140
130.772095
145.588730
20.905228
3.752281
34.885433
130.526871
145.688644
145.224869
129.321243
122.748550
155.073990
147.176437
21.092161
-44.954395
36.060478
-42.094868
1.677481
116.943581
123.006401
164.378998
144.173035
133.615555
173.450562
149.744995
143.826309
143.833893
153.895081
130.220306
-35.623817
-36.448212
-11.141167
23.363974
-49.512733
160.431274
137.545120
145.851379
34.504684
16.698132
7.156124
-22.102304
132.110229
160.285431
137.960831
154.146317
146.485901
157.319794
-25.326254
-9.234568
-41.092846
156.754990
166.631943
129.377808
121.225945
158.713318
165.022003
150.731308
-21.857248
18.326403
-0.218503
31.325111
9.073114
-12.866518
-17.946074
137.594009
175.730225
-129.510452
135.368607
169.319519
138.715424
171.773697
152.949478
138.183075
176.402985
129.945847
115.907349
130.779984
156.036514
165.469193
161.136383
138.381653
137.444794
-18.827522
26.936832
25.843571
3.533577
0.486180
37.294510
-30.276567
2.627560
-14.046297
148.193939
143.838669
126.653328
138.385498
155.790771
126.691521
156.299225
127.214615
148.456528
-171.151703
-4.267189
169.313980
135.008621
135.365875
154.928360
131.944763
131.805176
123.999657
120.227882
145.135635
146.526337
177.045593
149.386856
153.523407
125.012032
164.356461
137.310104
146.935913
169.304001
134.634186
138.447510
163.034073
148.692215
148.092621
170.476288
141.253174
141.921494
-24.045938
-39.624676
16.559113
1.145346
-11.868136
-17.108080
-49.312515
-41.604694
143.299271
46.905521
121.128616
151.597946
162.329224
156.830978
148.427887
167.389145
154.460831
121.669403
143.920547
135.780655
139.592575
137.796356
-7.673272
-35.106174
18.934902
-33.989929
16.797506
17.887659
18.478039
-44.648911
-31.146143
1.259587
21.749395
6.468508
0.831101
8.785992
-26.528870
-44.955387
123.825531
116.385872
129.211197
144.236496
155.680038
136.597305
145.488266
163.793671
151.783768
163.082321
151.317810
146.212540
111.915733
115.884300
111.428879
-1.457100
-7.937905
11.492039
160.067627
155.567307
149.915802
150.621262
149.059845
133.934952
163.606552
149.401550
156.879532
146.745926
150.764389
143.456711
154.470596
146.658585
11.706980
21.790812
134.649994
150.490448
164.513046
121.674324
157.964218
157.552505
12.117657
-19.397987
-10.985409
15.153223
16.469910
161.237976
161.486130
141.880478
144.168640
107.726768
162.009918
138.658112
150.531494
141.320801
-89.610947
-20.099035
-5.474250
-45.241062
59.483856
143.674377
149.739761
147.268402
117.983177
159.731995
154.178574
142.154175
154.435669
158.130524
115.092278
142.807205
116.815041
148.797485
134.501221
156.262924
145.836517
132.267029
157.870972
138.857773
153.717453
148.095657
155.558731
127.623322
137.426407
148.107834
133.167023
130.475830
124.769493
143.980789
147.114258
139.232147
126.189217
152.957535
133.441177
-28.464499
-30.282263
-100.347450
150.339828
138.594116
131.090195
132.752136
127.922333
162.424118
152.388870
124.248222
142.106750
152.149002
153.271271
-165.946808
140.241882
168.692642
139.447601
120.365425
148.687439
153.155960
162.894882
156.048615
164.213333
166.380783
179.608810
133.028397
167.908340
158.371140
165.623703
155.341476
148.757904
154.548615
148.253525
157.314240
-35.174797
2.035959
144.437103
137.664291
160.216827
147.820114
132.621857
158.284851
145.455338
165.733521
157.712906
160.612946
144.927277
2.058615
167.900635
138.131287
147.669998
115.732071
145.761322
149.080048
143.244781
7.061998
3.558259
175.942078
124.858421
172.508331
11.240744
-46.066776
-45.999008
-14.997296
9.567312
-41.856701
-8.340189
-43.809265
121.371719
148.505676
143.758652
166.202225
162.552353
127.132843
165.014862
-4.323456
-51.493450
14.456863
168.409836
144.272552
-174.465073
176.516403
141.412613
140.056152
151.062744
143.378845
136.839432
145.392029
145.397095
125.138756
125.227440
124.856560
179.263504
139.329025
172.234299
150.546967
147.181961
159.854095
146.883957
126.535561
133.536118
140.490692
162.156052
120.263931
155.040482
173.994217
144.279907
138.793045
137.357376
150.909271
169.290222
160.993942
150.541245
146.362930
130.635269
143.707916
133.263504
134.924133
160.681427
142.912704
146.213516
149.233353
134.619934
142.566010
152.547272
157.242355
129.052139
137.623169
127.499420
158.302704
139.741501
148.902863
147.963638
-176.523621
130.294281
151.768173
138.211563
132.171310
148.059540
143.806152
166.352417
158.972702
153.440826
148.609451
144.973434
150.772415
177.224335
130.562637
139.135635
143.122833
143.663269
135.096436
2.819806
23.643862
16.078735
8.967821
20.646763
-2.596913
164.567215
123.969917
150.961838
146.112000
144.093918
166.628632
4.315838
-51.544144
-0.100871
-34.414776
-30.993818
-34.441864
129.796799
129.662186
141.676895
141.019241
149.247467
167.779724
171.494705
140.086487
137.998505
101.231422
139.716721
122.930405
134.820999
139.979568
134.614807
174.564941
161.353912
134.159119
111.093948
149.288666
-45.889050
-89.079361
-32.128731
-37.520763
-36.047527
7.189301
10.725227
-45.267700
23.097876
134.619278
122.939354
144.293091
154.556793
124.454933
167.798935
128.754639
175.572021
146.510315
147.487137
138.309158
156.899719
133.330093
130.043304
134.998413
169.367706
152.662308
123.164848
122.419907
168.107834
151.165390
177.026779
170.979248
133.166855
130.207275
142.365463
-18.919994
2.821402
4.145765
7.680124
-43.666767
149.969238
142.736115
142.969193
155.316315
142.339127
168.026031
145.025742
0.062557
-172.305069
-177.834518
-147.373245
171.792831
77.167648
26.875750
85.502533
21.579115
-161.375443
161.919891
131.437881
27.199383
167.835693
122.203827
122.764313
174.654510
179.497574
149.788971
-153.684082
-164.962143
3.964868
-73.936142
10.455473
-35.303905
-35.793663
148.992844
23.539936
1.092174
-38.396431
154.765076
-27.411718
10.891298
-36.987141
129.922958
143.827835
-175.026718
164.986542
179.127319
-142.653076
165.067902
127.458511
159.176346
150.204849
133.595642
125.890503
116.130775
147.009659
133.759888
10.012173
158.457489
139.629211
74.366928
135.726608
152.832550
145.753967
130.562195
133.439377
130.827881
152.326874
142.013718
143.906204
136.589798
151.257919
19.564390
-45.835648
11.409623
15.461042
-6.056992
-29.043295
-50.368134
-32.180046
32.703812
-9.783697
-5.909959
13.140127
38.958725
154.307388
120.042534
126.915947
139.042526
156.445648
131.916138
129.087128
132.662720
159.445099
127.433800
126.934868
131.334183
136.629898
-37.922359
-39.965649
10.500430
-2.668291
-1.016256
25.096218
119.473717
117.331100
124.997208
153.729691
170.257416
103.619171
136.791580
148.387482
160.329742
120.557091
165.711914
128.167313
159.381470
151.732803
153.619965
137.693787
17.707853
-27.291578
9.193062
-42.437904
-13.478451
13.890657
-37.541847
-40.324947
19.796732
0.194834
131.338577
136.109741
151.957458
118.369972
149.911026
121.288391
145.890503
135.654755
128.364777
162.592133
149.959808
146.932358
141.118118
-100.107132
-49.514000
-49.092628
134.102097
142.132217
128.930389
111.804375
132.049957
140.450729
162.840637
150.407471
149.355789
132.997986
144.781067
121.875046
168.019699
145.429398
158.475174
164.892685
116.297546
155.244263
154.585968
126.273552
143.580872
122.045639
110.953545
126.968376
148.467072
123.329430
148.935776
125.960922
167.969833
151.606873
171.498703
132.577240
157.708328
153.518463
146.102249
44.341862
-170.459091
35.227409
136.686157
143.234436
145.045792
118.464546
150.721222
138.752884
156.457336
151.750458
117.378349
166.779663
139.729263
168.042465
119.013771
151.540955
126.474045
143.954590
110.623169
159.184647
150.499817
134.329544
157.888062
126.953781
144.762817
138.230133
155.605591
146.928009
152.657532
151.127335
141.354691
152.665146
152.679642
132.681946
155.443909
147.443314
145.927673
139.813477
116.904297
13.463161
-35.587589
29.932264
23.959534
-5.322149
-32.829350
-36.351398
152.870956
145.891968
154.640396
153.301697
142.466415
112.411781
140.523956
150.617996
130.951050
119.689850
13.023586
-42.107101
-44.855759
5.783741
-38.320919
159.446075
135.895630
132.786194
179.944046
151.961380
165.641724
133.114182
143.915390
135.254379
132.704132
147.186844
-3.143421
75.887108
-7.898664
14.274387
-29.392618
9.952756
138.339798
137.428879
146.674011
149.947800
174.528381
141.074921
5.621519
-29.769505
157.533081
134.816162
137.266037
144.751724
143.816345
144.230255
163.589966
104.096001
132.157043
157.532883
131.516876
164.246689
153.704071
135.029160
162.214066
151.058197
138.539291
141.694794
134.197449
147.214508
157.856644
143.880219
155.362823
145.634262
144.663071
150.760391
149.156448
164.059555
130.954178
-16.111712
-29.717758
-8.866785
-5.911650
-45.171127
19.210260
146.192322
142.886856
123.912849
15.684738
-7.931226
-36.787239
-25.224096
-24.187883
-36.588696
21.202414
-29.846016
-11.275292
146.901306
140.996597
140.423462
122.333466
149.983704
159.386688
-168.314346
69.528305
151.139313
153.939545
146.816193
148.740387
-35.583317
15.796049
-31.206945
30.819479
-14.773341
117.616203
134.306320
126.421494
174.147293
138.495926
158.068939
144.686020
145.166245
147.126144
11.681217
-8.923083
-14.759395
22.552988
-178.521561
145.102753
155.011826
139.841339
167.961624
0.096913
-22.537642
-35.687084
-36.315765
10.348283
-17.250517
21.912075
24.848837
-23.116158
3.232284
-32.590527
-1.035899
-7.472991
-41.870190
1.593973
2.417432
138.877289
152.895462
160.879623
120.539528
146.748505
148.057083
140.722595
118.711700
139.919388
-13.212340
-15.608981
-33.526024
-3.672638
22.004190
125.612297
157.475281
155.860580
4.801099
11.393920
-36.537636
41.270000
8.520786
-31.927320
2.322289
18.078758
144.309784
114.398636
144.024475
128.373596
121.399857
149.562805
137.391922
129.910355
130.063461
122.959969
146.122696
141.568207
132.531082
150.928650
153.876282
111.421295
148.654953
135.755722
160.512817
140.649872
143.820541
138.078674
141.033829
136.987167
139.168793
161.798706
150.372391
117.395370
134.063980
149.947891
10.416842
-36.544800
-24.323404
12.852218
22.641386
-2.453357
154.666107
137.666321
152.865494
134.943924
141.355438
144.940903
-163.425018
137.501236
-40.960850
138.273682
148.396240
140.213638
158.341202
4.072897
63.573662
151.900787
178.648804
146.488983
138.808670
-3.944615
-57.348450
4.655220
134.423752
151.967941
125.585258
-40.016098
121.063660
155.686340
178.491684
124.863449
160.771729
156.029190
-52.262737
150.972549
160.491318
121.048309
172.676392
145.121735
148.199280
151.720978
119.538177
132.914673
135.275742
132.054977
137.839844
-4.062546
-42.419769
156.654526
135.469940
131.005447
159.984085
147.837585
150.988678
-174.436890
124.196053
145.598709
151.414124
168.350327
140.282349
156.475143
116.832268
153.163086
125.275276
144.795715
177.828934
151.163742
145.908127
54.544941
165.285568
132.288986
139.812820
152.057861
117.946640
152.453888
155.081619
153.768616
157.364594
152.881241
168.130005
11.518440
32.446571
-62.281788
-19.099695
-15.489545
7.248249
-35.548973
15.614628
-36.874886
5.493762
-10.009149
8.669499
6.304780
-48.350475
-4.013175
-46.757092
3.847103
-49.217030
15.894783
11.040827
-3.662067
54.614563
-39.121479
-39.531891
-6.213060
-3.746797
143.587860
154.561264
131.987061
146.160217
154.043793
126.404121
108.369522
146.262085
146.491974
-176.712646
10.224565
-74.427292
29.493746
-35.242825
-15.535182
-2.532036
4.553716
-38.068283
139.317352
151.164169
-172.277924
124.197311
128.052673
133.855469
140.160828
150.829269
164.879288
168.974823
145.618851
151.615143
159.965240
167.107010
138.345490
117.470276
162.482452
146.540054
132.577789
151.891357
148.486557
155.982697
135.880264
141.566254
154.678864
166.467377
175.080627
145.148254
138.696777
155.233917
151.128723
147.688599
122.894974
162.587326
151.294159
126.763458
138.736389
140.471085
116.230118
131.653549
159.499329
138.729416
141.584412
151.219116
156.739273
138.026230
137.684769
139.705048
154.110245
147.496155
115.745552
164.173813
-178.420685
143.761093
117.435219
127.184113
131.190079
124.908974
166.539932
129.717422
157.138931
118.121696
170.814560
129.383636
152.786789
163.503372
167.334839
144.350662
133.948318
148.770676
120.762024
147.163528
156.838593
165.477158
151.577133
146.036621
161.797668
160.248917
148.603241
156.975464
113.279427
-24.892296
153.764862
136.198685
116.795135
151.431473
144.325394
133.979721
143.867798
165.204117
122.180305
156.836090
126.067924
-166.698380
141.143494
88.547035
169.099991
111.626129
139.359344
157.879089
129.314041
106.917892
128.309570
142.752167
145.868149
129.487198
156.475418
-5.277560
-13.563041
-55.897003
-36.133289
3.708715
-36.222549
9.682147
6.799533
147.329208
108.429955
144.323868
141.334015
111.767830
147.013702
144.999756
149.611389
161.207092
123.718185
150.004807
146.645874
151.088989
134.517075
116.541534
175.204041
161.380447
145.118896
140.145264
137.581726
132.620102
143.131393
149.734543
115.174561
159.799500
135.692200
158.354019
132.465027
149.768616
174.953003
162.103104
167.373245
118.658905
139.460632
140.927505
144.650803
122.047226
153.714249
140.170090
142.999435
146.886520
163.229568
144.638367
137.998154
160.015594
-179.478470
170.074844
161.093781
-41.214901
16.596949
155.770889
154.714737
139.953476
110.447227
119.121460
122.560364
145.213821
146.715714
121.654251
137.015259
132.819946
156.677673
148.310425
157.002365
155.512756
135.480301
147.409622
159.083633
149.899826
151.612488
158.879288
166.883240
123.584900
162.177216
156.251648
102.095253
140.502899
155.216064
135.471756
173.777786
128.164001
35.503407
-42.233414
12.153266
-41.882862
-25.377245
-18.027063
143.689392
173.756958
137.841080
167.248337
121.299019
158.616165
125.842186
144.883255
161.843796
175.164124
140.730011
157.741653
113.886971
162.742538
128.857422
156.876740
158.816162
147.033081
140.951706
145.845520
146.395309
131.876572
144.953049
140.741135
142.843033
144.192123
125.785110
167.805237
133.506256
97.635147
62.982025
17.076685
61.388248
151.190369
142.036255
151.851761
178.790817
139.740952
121.234497
145.216095
144.784485
167.944595
170.681107
29.239365
30.280617
28.499107
40.425983
20.637375
19.215500
24.433678
155.284683
-30.852037
11.639684
132.423340
144.404205
142.489594
144.700607
-7.501428
-30.590376
154.854538
127.520935
134.313263
179.540283
155.419586
119.388832
165.520676
120.534607
113.705856
148.242722
127.355850
132.537827
144.837509
152.322968
152.455872
150.053757
138.056381
148.422714
162.212555
169.336334
132.220490
123.945496
141.798355
166.916824
130.341461
139.232513
136.074814
140.428955
134.891602
147.172287
141.247147
131.884842
106.312927
143.684128
158.883011
-36.635853
-35.570110
-37.685383
9.107353
6.065077
133.297562
162.252945
131.817749
128.147217
151.424026
137.731461
138.134888
149.163437
136.498047
141.786270
30.910498
15.549369
18.646351
-30.020988
-10.308510
-176.117737
156.400391
18.069401
2.001738
21.085279
13.256420
-25.517019
-38.541473
28.604214
9.155256
172.479156
143.558502
151.003006
148.016342
157.157867
172.496735
146.090088
-2.709566
42.545570
145.312637
175.796982
145.777359
148.330246
-9.781909
0.798194
-20.140455
-13.169434
153.610092
129.773346
138.513657
107.054596
155.668655
145.203690
143.573471
150.905899
147.527374
152.471786
142.512268
132.366241
-5.094238
-38.165272
8.496551
-44.050320
-4.606236
17.203619
-0.994063
131.121704
128.457825
139.577805
117.680618
166.406906
150.554626
134.015442
135.140961
173.410095
154.013702
149.441605
162.427643
140.706009
145.850296
154.779083
144.760422
161.772552
160.513336
143.731140
157.659866
154.208832
130.700134
151.493027
136.881729
159.075195
155.028336
147.065430
156.177307
163.344940
148.917816
140.714981
-170.237671
162.361008
141.025024
147.510666
136.789841
121.547173
172.670349
132.636917
146.956268
130.984009
145.042068
140.595016
179.311859
133.616409
124.069588
138.232407
154.983185
134.891373
117.414101
157.883316
-38.529026
-19.824171
-22.400532
108.510941
126.377342
144.798264
148.798782
133.617310
141.757629
-179.881302
149.563400
151.782043
152.747757
150.982971
120.514038
129.491455
158.572266
123.786789
156.986435
101.109261
148.935822
133.513199
150.724487
134.013824
156.657364
146.933502
167.077805
147.379807
145.838745
143.439514
129.673096
144.432968
165.707443
-23.767395
-10.976247
-10.430414
145.253769
148.831329
132.717545
143.947845
138.465897
167.741302
149.345535
146.867477
157.192856
143.454559
156.731216
144.840302
169.518875
123.210503
131.012680
161.541580
153.813553
146.394409
142.263931
154.959656
135.264053
147.377655
112.584335
156.200333
162.861542
134.878204
107.746429
124.712715
108.210075
133.882675
158.877274
152.789841
136.641556
129.605591
128.717148
144.635056
149.836716
114.227303
134.538971
139.456955
145.354019
143.790894
17.950483
146.334061
131.412582
157.547623
131.836151
146.235657
135.394943
153.672119
9.696209
154.308319
88.556526
159.134567
119.645126
172.119461
158.193268
161.934845
177.393448
150.128860
-22.479666
-38.891228
-10.492650
124.674904
146.553574
120.795387
163.000717
159.745193
166.323410
149.344299
120.823128
143.294846
141.330307
116.015930
-178.759033
121.972542
3.995618
2.563535
9.270315
-42.009258
5.232517
-33.963013
-11.769745
-44.046604
157.335785
133.661652
137.644348
149.262634
143.812439
146.211426
121.532455
138.951126
146.792831
-5.014502
76.091927
167.060486
131.956024
146.444458
142.140488
173.324722
29.811985
102.043228
169.102875
163.574600
101.479912
139.193207
142.658127
108.414253
131.029892
153.694702
119.600281
-177.876053
150.243011
124.122055
156.870422
136.323990
138.152817
126.784859
143.716049
152.240845
135.422729
124.176643
141.196335
145.360153
146.235672
153.457138
173.558456
143.073288
137.103119
169.261627
151.281097
151.743408
137.947021
151.885437
154.158707
124.057198
140.794510
156.718491
119.706940
148.216873
150.818268
163.927139
147.221466
127.656143
149.963959
125.790176
147.957077
131.240479
161.524612
123.206863
135.175812
151.916260
140.180634
140.856110
179.252426
133.022430
148.900024
157.014160
144.366837
145.241943
129.004730
160.805649
148.594269
164.115784
134.273117
43.913342
112.752220
155.642929
161.392609
163.632889
121.345322
158.350266
150.168961
156.440552
126.603996
153.192291
100.820587
139.289795
151.489090
140.478302
156.889435
171.264313
168.801590
159.150116
12.904099
126.046341
-39.926956
137.090027
156.862778
127.529663
154.103317
48.250381
152.341415
-165.172928
41.059074
79.394699
124.607506
136.313904
145.702957
135.816299
143.142670
122.619446
-55.579418
-2.460447
-15.447509
-9.690165
-76.586685
9.612984
-22.079483
19.979971
14.280646
-4.224892
126.285202
132.127075
149.045059
162.909378
150.873352
169.919846
146.014786
153.054855
122.137329
142.124344
143.519913
144.819183
154.743759
151.752625
149.743698
12.691216
14.649973
145.179352
144.025711
131.825073
159.854645
135.024246
141.495636
146.914810
134.359482
131.619614
125.233192
161.233658
160.876740
135.013702
151.900482
131.487457
137.085602
157.734421
153.691406
126.466805
135.707001
124.759560
142.895721
121.434280
143.094681
115.415260
153.500717
157.421021
135.083054
132.914825
134.135239
142.006271
171.440979
154.830887
109.659607
140.911575
123.302025
137.022812
164.547028
140.724747
102.953949
175.093536
122.193687
135.200470
8.454495
6.956350
-51.825211
156.953781
-31.093252
-33.960888
134.152237
141.708008
144.087219
108.760094
146.049576
-8.235709
-3.494015
155.404724
137.222809
127.271500
149.574112
122.125854
128.709656
165.729507
152.499695
131.040085
132.277832
154.593338
169.814743
141.986053
147.750397
136.552475
15.098856
1.569600
-2.549063
20.420557
107.050270
142.398911
145.768661
118.261444
152.850510
168.764404
142.205917
149.972839
143.891617
145.004395
158.039337
155.931442
132.561325
133.441895
165.296677
141.316254
170.941299
171.953064
124.231911
144.235107
146.230499
122.387009
135.773529
144.678375
149.896545
110.067413
135.892838
-174.019745
149.946228
158.968979
142.734070
146.081772
31.367735
-6.448987
8.818976
-25.249601
21.748436
-36.486752
0.488589
-11.708073
-16.339045
-28.764124
11.425684
155.793945
146.720810
146.941315
154.648941
145.305862
130.805923
169.073502
129.283508
158.640686
-5.834219
-41.504074
8.514653
23.151083
-42.399029
3.616388
122.185425
146.010025
155.881897
153.518906
128.397995
120.701782
133.823303
139.398621
151.751617
146.120407
156.243118
-41.867493
6.628506
11.433008
-1.294071
-28.873257
123.922844
139.581268
115.443741
174.334579
147.414230
-39.839130
7.194102
7.935061
-37.883480
5.220520
-42.179203
156.842560
141.653427
152.109589
139.258484
165.719147
153.244781
158.616699
144.446930
161.823654
157.886383
133.270233
145.897537
144.823822
154.157333
152.077530
146.671143
9.428316
-10.334014
-8.520855
160.492340
154.433563
143.407349
126.754753
125.628891
146.365585
-41.941162
50.023148
155.236145
164.133972
158.883728
153.134766
144.447464
177.940414
134.947021
152.894775
137.875198
134.812561
147.941803
175.816498
146.092667
145.561707
164.280685
134.239761
150.324966
149.202469
120.210762
144.010162
127.119591
132.086151
152.970596
163.603531
152.104950
148.108841
155.018890
147.552750
140.097412
152.049393
159.181519
143.144043
167.177902
148.497559
135.409149
138.175125
-45.971699
-3.785480
25.249256
-11.911580
54.749687
11.752354
134.671814
153.376541
128.015274
136.290649
140.057144
132.325165
133.044952
149.159439
149.846771
141.090118
155.591980
-179.687195
141.894714
171.122833
159.269775
155.745728
140.601181
137.723785
6.035561
130.306854
129.527451
77.987450
-144.380142
24.735289
20.332224
-175.161697
39.568588
122.165848
-37.960548
30.121952
25.614325
-6.569935
-49.517387
-10.357689
-4.575088
-31.671923
-9.685253
5.702654
20.983540
-171.608002
154.437225
157.378906
142.063507
163.293289
140.755936
54.817249
149.269974
158.706451
152.154480
136.923096
-179.092575
144.751999
157.262482
133.693573
150.921188
130.584061
-16.200974
18.478125
14.401796
23.677414
15.461887
-32.205872
8.592926
-16.201315
130.000946
121.660851
149.836639
152.132080
135.919479
155.790298
-41.363640
136.935211
149.503723
169.515656
150.060425
158.674622
137.134399
131.200134
117.477119
153.681213
146.557266
121.105286
140.942688
156.727982
146.974335
-46.105419
-15.588076
-39.233925
-42.705006
139.763779
146.977325
137.785324
138.545181
147.558640
143.177231
134.811798
157.368240
129.555267
107.754631
146.791748
137.096008
151.037201
146.667175
137.768387
141.512054
149.354950
170.714508
121.966248
154.533539
146.804123
144.296875
135.057159
173.271210
144.800293
153.255829
143.332718
134.525513
130.506577
165.023987
139.758591
162.083679
142.939133
173.372482
-170.979507
-48.939499
3.818032
129.796143
-147.906067
-159.053833
179.277725
171.703674
165.417313
141.073792
154.928558
166.398315
160.781982
144.502686
146.179642
151.069504
145.927032
140.830704
111.949738
164.869751
146.125366
154.655746
145.946732
145.496948
143.445343
158.919662
123.203384
141.303513
149.851425
153.896530
143.220490
153.970596
142.267181
166.847763
141.349548
163.272736
165.504074
128.943161
140.557556
160.754379
143.552917
103.268875
153.803375
151.896347
117.686760
158.597794
147.166214
147.383102
138.874435
145.022797
159.881775
21.072746
11.597002
-28.149618
5.094430
-47.041225
-3.688545
14.950640
3.707923
146.717117
150.989243
144.025162
80.726036
138.053879
124.515640
156.742905
157.862335
119.835091
-45.931328
15.440378
-30.158785
3.796017
7.297105
-3.874543
4.230637
145.508331
154.349609
93.513123
147.274796
169.043289
116.633163
154.901169
143.640732
165.399872
123.403603
159.605789
124.315308
128.728378
20.278797
-141.886459
38.413052
27.775503
48.847179
-4.926009
26.044577
38.657375
9.495313
131.704178
141.453125
131.101654
151.301956
163.672379
158.107666
135.702408
151.869690
160.230057
136.659653
132.247375
134.149948
159.002533
-165.090210
-159.025711
42.893986
27.847301
-140.245773
-135.640686
41.555035
-2.909124
72.032501
159.727478
162.102570
4.098541
-33.887913
140.795654
166.026749
153.123199
129.062302
151.236465
110.299110
141.298218
162.370834
144.705475
122.071663
148.521881
104.919472
160.111252
-176.008545
-23.343996
11.307333
128.918396
161.216461
156.322861
135.629303
126.677940
-23.433449
-32.708836
7.429541
-38.390339
4.145765
14.670930
-0.342641
25.345991
-21.765352
-37.384598
-1.158596
-41.897964
8.753447
7.369664
-0.314658
-34.973110
-31.462574
-4.941971
-25.349867
-23.749249
-39.212582
-16.214224
5.125449
19.780722
126.447296
132.211960
147.529343
151.049866
137.525589
164.782059
128.397232
148.031693
147.420258
163.135941
146.031235
141.548553
134.738327
172.884064
122.929466
124.693703
153.601959
144.315369
-11.088534
-36.982937
-12.720143
6.976229
-2.440960
-4.856517
47.158665
-32.231815
-18.802130
142.160919
133.110092
137.255737
127.902481
145.235855
128.131958
130.801819
50.198685
27.955872
55.397755
73.735329
-44.657951
39.717571
12.839330
37.766388
144.204773
139.556900
56.268120
147.458435
160.520538
129.571457
127.404274
170.848969
-34.891613
-17.514273
8.029546
-1.102871
-33.887585
157.107727
142.556137
150.806412
145.507675
132.323044
148.696564
137.239960
132.256012
141.411469
161.302551
149.035431
135.866852
136.558624
127.612556
134.152542
146.181290
134.772659
152.449844
151.626495
153.829865
141.447037
-13.029631
-34.085224
14.303791
11.186779
4.370405
-38.020988
-4.240577
146.561508
140.336761
131.650299
158.993118
152.886215
153.260559
134.354004
152.897354
142.976044
132.678757
163.278336
155.393982
150.672852
130.522873
150.232925
-165.904388
116.780243
152.172958
136.129639
71.677719
158.207718
156.854797
141.119644
151.251831
148.594177
154.526825
142.036911
135.394699
-177.994644
150.712585
153.183960
137.931564
158.877975
119.699043
138.821960
150.976303
153.386414
140.508957
173.366516
139.422623
146.346542
160.999771
148.861893
129.887756
146.249786
141.941681
150.122574
174.852295
119.676216
143.035172
137.975418
162.981674
141.118698
148.493439
133.149475
150.066696
164.563873
139.063873
-24.012325
6.569816
15.539901
18.002668
168.651138
164.565247
137.491379
127.982193
168.312836
177.229416
137.091049
154.893021
135.683838
140.732941
154.844482
123.617439
164.030075
141.906601
164.393723
166.732742
163.503387
139.252228
148.760818
133.829895
130.208572
152.311646
113.940086
140.511002
163.975204
159.856857
125.468544
149.600204
140.684708
127.780235
26.478752
170.751221
68.951385
110.324547
10.642941
-17.668177
-11.317692
-9.626226
6.807230
-6.208673
25.463169
-28.025850
113.768898
171.230759
136.091980
140.478928
156.498306
143.442078
137.818298
164.235229
117.401848
153.199692
140.890640
145.723648
150.276917
163.767120
152.678040
143.632492
133.210190
146.133759
161.050522
-32.963600
-24.494940
153.514328
151.738602
128.934784
125.390617
130.972641
144.304276
148.819534
146.076874
131.753708
-3.855137
-14.457767
-65.885696
142.832123
140.922348
147.574890
147.641525
145.274734
-50.208958
-21.625950
6.407043
-9.053971
-26.215622
-13.830741
-41.627686
-23.701759
5.156739
-1.180349
135.992981
130.889145
125.697525
155.572433
138.365540
139.322708
145.843918
144.540955
154.252777
136.627472
146.514694
138.098938
127.415672
130.401840
-57.978104
114.279060
17.774057
-36.062843
49.876297
11.981105
-43.060101
-10.170998
151.872696
161.173981
126.290215
149.344238
142.451950
-2.857526
13.076521
-24.203041
147.006561
123.425133
142.827805
143.705475
131.910706
58.299717
148.403580
132.584274
125.028954
178.904770
144.246811
166.717834
146.172607
133.069809
147.862976
153.888947
135.231049
162.392807
131.180832
163.893433
150.896027
137.551743
143.253372
12.230643
128.094376
161.696960
157.871613
149.158813
144.884964
129.842438
137.198624
123.951859
144.154327
155.804916
154.721878
6.540020
0.333378
-24.714296
24.220570
1.269645
11.958397
0.599052
-3.264288
-53.702827
-35.469067
-0.188712
20.395172
-21.966269
-17.482719
-0.933561
17.008938
6.661442
5.833782
-19.297091
11.194979
18.441734
-40.538708
19.958330
12.378922
-2.260706
-13.827612
-3.405708
4.908917
-37.527805
-4.844198
43.298428
-20.789305
157.712646
141.790756
140.049072
153.034485
126.454636
176.010452
153.427811
159.181610
150.340820
148.860306
163.294617
116.390923
151.880173
162.453903
137.045990
111.619232
150.386841
139.412399
135.824066
139.076813
125.767288
138.990433
145.238235
138.900818
161.683014
139.575653
134.791748
152.255066
143.623047
119.752350
56.378296
-15.020980
7.589592
-5.457148
0.667346
-41.706757
144.074554
137.590851
116.464119
159.196579
144.488434
164.754837
134.326630
128.268494
122.249329
158.224640
140.938507
148.049652
161.453949
149.738892
157.429672
139.313644
158.305176
135.352264
133.722748
168.340042
153.009354
154.731903
-2.179513
-9.164009
-9.701479
-27.977436
-51.050892
-4.258276
-0.214891
-35.975880
-27.035557
-3.206378
-16.253292
-15.584454
25.953302
-25.879797
-42.566734
15.986628
-0.120331
-44.185722
14.311861
-31.023350
-33.974934
-54.529449
-32.054329
23.466179
-22.512449
112.937584
149.050262
144.733215
154.062119
149.288895
24.839220
131.355484
125.907425
152.807602
163.057480
138.583435
145.978424
134.681961
159.034332
163.756470
145.447876
146.349731
146.456039
138.543854
165.866211
144.253845
142.563873
148.914474
154.849152
164.088638
-8.635494
7.167519
152.030777
-163.137756
167.629211
141.826447
152.855255
153.822327
143.967758
174.490295
156.567154
164.027008
127.847366
148.115616
124.984604
146.549927
153.737198
162.150452
143.100220
138.085266
-173.953888
153.123474
142.081772
152.738052
154.103256
152.732788
143.900543
117.147545
160.972351
153.716324
173.709427
124.378464
145.191086
142.710342
143.033066
156.851212
152.329712
106.038300
12.378237
-1.783338
2.935050
-37.203789
13.586771
173.021515
140.006897
160.103973
160.068130
140.450760
120.456497
164.934525
109.836693
174.209717
143.447845
141.413712
122.262527
136.584396
146.925858
144.310699
127.941429
145.321335
153.596786
149.805923
141.060959
123.973244
162.927734
146.073746
138.410019
161.493439
128.132355
166.704132
151.403397
150.073166
148.129700
133.794907
152.747894
135.448212
142.642242
147.088669
149.882721
148.107712
141.650986
118.284607
169.170670
142.126251
164.732468
148.425873
161.323639
144.124390
140.114853
148.133484
153.684143
155.068909
150.704803
150.115417
136.521179
146.774963
143.268951
116.720604
130.824432
145.154846
151.009598
114.515259
151.339310
148.668686
153.653885
140.031113
146.527435
148.933517
157.450790
139.233398
121.266426
149.117477
121.420227
161.714905
139.973740
140.204941
146.313507
121.609680
140.192627
148.603851
156.846771
152.393494
-12.683643
9.877189
-22.409851
149.198090
2.065638
-52.246578
-51.369015
-37.259800
-32.018375
-2.289440
-43.027145
126.874039
128.088821
146.251556
145.586380
154.614975
164.306793
138.065857
13.637444
-12.548175
14.966927
171.357681
107.660416
26.080046
-161.850082
-165.527557
65.986084
-135.859695
149.782303
146.729843
132.261932
144.960815
131.904388
124.022690
-18.368898
17.145107
133.215973
146.817886
151.890305
159.695572
137.758286
163.710419
128.575058
149.235138
154.032684
146.342712
114.998619
139.055466
122.705528
157.404861
138.286606
149.343765
149.746185
158.666901
127.172516
142.051086
124.834900
150.777374
153.426910
135.190933
161.709152
142.154709
135.598480
136.345154
74.987549
17.168783
35.295959
-154.615128
-145.357681
160.841385
45.390343
140.921875
120.927948
150.225113
162.513260
123.696251
150.851593
28.003466
1.091995
-13.580722
20.683796
-2.073110
-7.107629
152.426666
148.709351
154.030243
159.662094
150.503677
150.378723
148.214188
134.570190
123.193085
-38.197845
-46.988621
-39.158226
-24.914347
-39.761269
-34.287643
0.563712
157.840012
157.221863
26.956570
-2.857595
11.480102
-31.152037
-36.675724
-38.121590
167.045456
158.293671
136.302780
153.441956
157.949448
124.060844
155.253067
170.086105
139.407684
150.735870
127.016403
145.175446
146.733994
137.851730
140.091705
152.189667
165.909241
133.067902
142.012787
157.203018
133.989166
135.426163
149.379074
114.525261
134.629883
149.207748
137.557571
-3.277277
-48.843033
-17.802114
0.234068
-42.939915
-44.025265
-12.884954
157.294754
-41.283798
-22.798996
-7.783690
159.602081
125.480347
12.763992
164.216553
162.312057
171.234070
135.271317
121.100533
157.675323
-175.679565
175.412201
157.392609
155.662704
6.624244
148.413437
143.028137
139.268890
152.439194
158.303970
143.851624
177.854965
137.912857
151.429703
124.690590
152.845123
163.769867
143.645157
137.757523
151.755478
148.519882
124.364120
176.226944
152.542923
152.231506
141.682724
149.381531
147.729584
165.701370
123.401482
140.248779
158.820084
150.133713
138.186020
141.332169
145.938644
146.020782
131.347748
130.581619
149.493317
122.710678
145.659424
142.079544
160.995438
163.143661
-49.001259
12.113019
-11.315151
-34.212265
18.559586
14.928491
-0.243090
13.574322
48.755436
-22.821970
25.168257
13.164861
-4.425362
-6.977382
-2.502020
-23.260063
-14.022088
158.529938
147.174591
163.974518
138.673813
158.118546
137.993927
117.186317
-174.005463
156.044144
147.619720
139.590408
151.637451
128.264771
80.352753
-174.902481
133.257507
143.680649
166.481918
121.615311
143.481125
130.780594
116.032928
145.986298
175.533386
152.505035
121.976692
135.666779
164.825851
140.211716
150.599121
142.531281
138.165985
140.805023
9.570312
146.094147
150.100754
120.961403
153.708298
-178.681213
-19.311346
-42.316505
-16.412245
-41.703693
-5.347383
138.243958
142.329895
132.840668
153.243195
-3.068735
-3.380782
169.436371
153.672363
136.531021
149.757904
152.795349
130.082397
155.184097
138.484253
144.136627
143.271011
134.873688
143.930161
140.659119
148.093964
143.855087
172.572250
143.242584
118.174995
142.309097
147.529861
117.287895
145.900970
129.135147
151.735107
153.545731
146.212234
144.488831
135.167603
136.513062
145.076706
-0.715458
-1.571469
20.171360
-42.107525
-21.462318
166.551712
136.776901
141.241577
-41.112572
-43.194637
126.606293
-36.667603
129.672256
147.895615
137.928436
165.336182
131.753571
156.858749
129.184692
138.759354
134.042557
148.912231
136.534790
145.373581
125.660721
168.097794
25.297316
115.107597
156.564423
159.976639
152.250214
151.902878
144.188980
146.090134
173.756302
159.807205
141.744797
148.671295
140.655350
12.020048
128.401505
137.289337
161.977798
168.248093
138.398468
122.076126
147.758423
123.223450
149.640030
178.961258
116.984756
155.911606
141.525391
163.210999
153.339294
135.330765
139.285233
120.580833
124.973846
177.474213
133.938492
135.209564
141.517380
165.587006
132.312347
131.942688
124.631409
135.542725
146.977432
178.961456
147.861511
137.294144
149.498932
130.472748
155.353241
134.664871
147.608871
112.044632
131.881866
171.776062
148.737625
159.884918
162.021637
154.581635
173.265518
126.776680
151.113098
128.948685
168.670853
124.054276
156.488007
149.180664
127.128136
146.168747
-12.953326
16.462090
-18.076698
-9.504727
-12.569362
-6.082732
21.081066
-44.028175
113.383186
159.932938
143.539764
154.919785
41.753750
0.247082
-42.293694
13.168609
-34.252789
-1.760809
2.367859
23.527706
6.262845
-13.373759
40.639915
-29.879671
147.107208
158.569061
145.054901
124.171028
144.011383
154.725021
116.894722
146.739273
158.551193
155.080658
154.341858
22.721333
-48.036812
8.472965
-37.099289
-47.026367
-28.842194
11.898220
-40.000694
139.115891
132.010422
146.630386
142.650925
153.243134
154.824829
154.875458
150.062363
157.791748
128.972412
156.693588
148.687607
97.161331
152.213974
156.681259
124.798904
147.233459
139.221344
150.014038
156.388229
153.110413
131.959656
-176.218796
159.963913
153.208481
151.575333
126.372292
111.221176
2.947296
7.565170
-21.681379
154.237610
148.364609
-177.145416
154.939072
144.657639
125.956169
134.059586
124.914848
149.627258
143.311539
123.313950
145.077682
169.080475
1.697313
-50.549454
10.840519
127.321495
136.461945
139.412125
145.326736
130.243607
135.824158
172.410080
137.902328
114.631783
165.422943
141.177048
21.317732
10.055648
139.570709
175.889481
-10.922307
-22.407154
-8.820803
140.897018
117.329391
157.037460
129.696106
19.426592
-2.044688
-38.953983
70.932510
136.466354
138.269791
119.971199
147.429031
166.708679
137.552002
149.282440
145.970993
147.964828
147.350143
171.932022
142.159073
159.403336
152.718735
135.718094
152.185028
144.672745
137.879471
143.111633
170.240799
115.184082
148.127808
158.415314
161.471146
146.618637
142.379715
154.709961
137.406036
162.871857
129.870331
131.953842
134.061600
153.285110
145.391968
114.451324
148.218369
136.049698
9.703688
38.524097
-18.833479
-19.029110
144.335037
152.455002
163.717331
151.461136
174.379486
141.071930
145.925842
138.221649
171.998215
148.647171
161.609436
142.383682
153.768967
159.507553
159.863190
129.520615
114.822098
155.910690
134.810425
154.837051
117.428024
149.313828
129.634247
163.684052
141.725266
153.592880
151.438477
150.130585
123.606499
139.104111
139.659210
149.316071
152.173538
130.047775
133.797821
-4.493442
20.891249
-9.708448
10.947386
-43.703060
2.212755
-57.625408
3.348078
-20.183439
6.586689
169.887390
153.522049
158.338852
147.684311
140.687576
138.467484
148.336243
141.869736
161.652924
147.063965
164.350876
138.978851
142.712143
143.731949
123.980156
165.041565
163.516388
145.410568
155.546219
133.635757
146.162735
146.181961
167.478592
139.402222
161.630676
-174.057816
144.459747
161.410400
138.279419
153.396835
154.255478
138.923355
132.439880
144.498108
150.981369
125.957222
28.691319
170.399933
8.464246
-30.174576
161.172440
154.920135
153.773132
172.359375
159.758972
139.707413
144.911118
140.964737
125.414482
136.785110
-37.591568
154.429382
143.230148
155.075912
154.636490
148.176132
152.993011
130.175369
126.069946
119.337151
162.672058
139.869003
120.776566
141.764435
166.403976
165.863464
104.243530
149.625900
156.421494
157.256882
141.333084
138.618149
160.460724
155.972565
167.892624
124.659691
128.620987
137.975311
159.325134
116.028244
166.604523
132.419830
155.484009
113.596840
155.444275
159.937531
157.727768
155.747467
145.016998
154.209000
122.821983
131.495773
148.704132
145.014786
161.290833
133.236740
151.361679
121.258087
151.163345
121.299835
-5.289279
-37.614452
5.395030
31.807486
-35.598022
-50.922684
-38.432293
-178.912842
138.690659
139.939224
159.183197
151.346954
110.019974
136.055420
143.797668
123.272888
151.698883
12.211429
-20.819361
9.529596
163.640778
123.922997
160.922104
151.044373
121.432259
144.913116
144.210419
-16.407869
-3.330196
-19.928856
-5.977927
-38.457508
-34.601738
2.243848
26.940714
-45.371799
31.543966
-19.347879
4.522293
8.345556
142.236435
169.261490
161.749832
164.368546
153.073120
-168.790619
156.787033
136.316986
141.886597
10.811537
138.544800
137.782715
140.836914
143.234116
157.295395
129.337891
119.171974
126.445702
147.447266
147.817657
145.598038
160.367279
146.421585
165.753662
128.338760
141.206253
152.123795
160.190338
159.864700
154.832443
132.130875
134.010071
128.012268
104.828552
145.568649
139.079849
147.537399
142.030182
134.640854
106.244881
140.035187
147.379562
141.864517
152.888504
101.849648
117.730026
150.767517
138.948273
128.866058
179.130234
140.177795
129.182022
135.773590
8.304893
136.069839
145.743607
149.596970
145.848648
148.135437
146.037354
132.646774
135.744644
-20.018503
-10.307556
19.038200
148.312775
142.957428
156.752182
137.832245
145.318695
125.756592
158.473160
145.812408
128.763260
145.098282
153.390747
160.744705
164.568085
151.076309
18.484858
24.664530
-42.356712
54.219002
157.085388
173.872803
157.850220
166.380569
127.744789
145.708420
145.689941
167.792572
113.893288
148.176346
127.380028
141.337204
142.150070
136.848495
-172.220078
151.683151
153.125061
133.498123
148.388031
160.073868
160.110428
172.669922
121.760574
155.876785
150.653839
142.923950
145.173431
152.458527
159.344467
136.570602
-179.428009
163.057373
104.849022
135.113403
136.775116
145.428360
167.612244
162.651627
161.437912
147.910828
123.868530
148.174591
160.494446
142.805359
150.749008
154.007660
169.330017
111.607704
135.736923
133.519211
145.961899
128.209183
139.755280
152.927994
138.565842
152.036652
143.824249
135.033279
146.127258
155.780487
168.873047
-36.256607
1.792314
125.250801
159.361786
145.864594
155.972412
137.212662
129.064667
147.005600
136.494736
132.641098
136.794571
145.639679
150.917511
17.512501
-6.072443
76.235497
148.323120
-30.026558
10.920234
-25.121626
0.270520
11.414835
0.844878
140.878860
145.056366
147.701706
156.790894
141.900970
158.920181
152.698242
161.631638
131.464447
149.093903
131.313385
162.687775
27.376097
7.745064
-37.126011
-18.155239
-43.646072
13.095888
-42.198139
-40.146919
10.530034
164.353241
140.383789
137.141891
133.778839
156.256668
130.967682
157.582825
155.180710
137.408508
158.883713
-24.667400
0.773543
145.618622
170.633682
146.390076
148.567444
152.075424
155.284653
157.066452
128.947983
138.804947
158.203568
166.575424
176.060196
-64.955482
15.005688
-48.502243
4.292541
-27.570490
-36.909206
-0.134170
6.787552
69.236526
-43.081894
137.542587
140.398407
168.850754
152.172272
151.391068
124.104630
163.534058
121.895294
159.220505
-142.238007
-135.045059
-18.096390
106.603539
-118.834274
-169.544281
24.145792
-159.702377
-156.452545
152.072540
146.737625
145.264236
147.981125
132.360641
160.594177
106.460587
101.062683
121.567307
131.383102
135.495712
157.731430
-176.342255
156.286636
130.975403
142.275711
137.729507
164.023788
148.172653
173.332535
147.599442
125.378494
138.972931
144.776093
144.411072
138.256943
149.940674
154.547882
132.486374
146.618362
179.170532
160.142151
152.117096
116.974342
137.669205
0.847191
140.183075
150.655273
157.586456
144.227615
-12.661351
18.409960
-37.716225
-47.696480
-8.389207
7.356794
20.814932
144.707077
144.935013
138.744492
119.151657
144.462189
124.172508
148.467056
153.435745
157.358826
135.110260
146.875702
145.240280
147.668793
134.898972
175.386185
151.607834
140.033554
125.911797
160.573395
12.876484
-42.816120
18.066605
174.881165
136.635620
136.295120
137.442612
155.144440
148.042328
141.295105
124.825439
150.556839
140.501175
134.303909
143.752304
140.076065
166.399216
146.189102
175.723953
126.219536
172.262009
158.644104
136.921982
164.509583
126.470711
144.583450
143.200287
112.267853
-150.728470
150.002808
168.273468
137.215256
138.687271
134.288620
139.336975
125.365891
140.044373
146.090790
133.801788
151.743973
172.156021
147.611862
143.064575
120.471458
150.447662
134.950928
141.934219
133.782013
155.569809
147.778748
136.198441
141.188553
168.906464
165.649918
169.661789
150.412399
160.951538
157.854172
135.236450
161.237152
146.235626
156.278564
131.020767
152.858582
160.705276
136.151337
135.521301
162.954803
168.410294
124.963058
151.804260
148.091965
143.165024
-168.435516
176.661346
-146.676880
28.996931
-130.976471
-171.069901
137.938431
131.693481
134.928970
153.190582
-170.189621
152.522583
142.401001
11.407413
4.430979
16.654076
-7.885979
14.690158
150.979828
165.794434
139.856506
132.982193
133.283051
125.372162
149.145813
24.793287
25.909389
143.712479
154.402695
163.444122
124.509537
143.641495
128.198853
162.018127
120.304352
177.535889
144.357605
142.234436
155.762878
166.670166
16.978077
-27.340620
46.012562
-21.861084
-25.324083
12.768396
-16.301699
8.195057
12.105400
-11.715359
3.900534
19.158775
-14.346330
138.911743
136.387207
125.702026
143.119995
139.142532
131.153015
137.429047
145.343109
142.523911
124.898064
-3.751759
157.579926
138.340836
135.697830
160.161560
147.381165
179.558075
161.690689
172.794250
142.309906
139.154144
127.160469
151.856506
139.080765
166.050049
152.859100
140.583160
152.849854
146.176437
160.852066
153.152847
126.163712
106.691574
163.370102
166.606018
131.967529
154.591629
143.006775
156.674179
15.274030
-4.809334
-3.418676
-44.393639
-6.304002
-51.884651
20.349663
130.953659
146.434814
113.521126
141.481339
117.453087
130.540833
134.119858
132.815460
128.099518
148.000854
167.462372
150.739227
119.444199
159.120712
175.869370
143.861511
137.707413
3.810434
158.868408
140.159729
153.249680
138.870087
160.651764
139.752457
155.798355
153.557800
155.358658
163.637070
143.604263
143.852585
61.991955
23.368805
-164.033997
-135.689651
108.839317
-152.392136
-149.108292
-143.195724
-152.098450
122.294586
137.550247
110.939857
161.120209
127.100975
133.536499
141.242645
155.209961
144.887131
139.209961
154.490280
126.657761
110.989075
132.842972
1.143637
-36.938000
153.385681
136.994843
125.926140
159.033081
41.584637
14.662594
133.295502
161.901535
124.939400
135.381714
-175.787918
143.706741
120.358337
-0.784844
37.965210
7.690186
35.743187
113.292198
163.449020
135.484634
149.912155
152.465179
149.975449
143.525375
149.354614
142.669327
166.707397
127.235352
140.790894
146.121475
171.367767
148.091904
140.992661
148.894516
131.078400
97.546806
166.389420
157.643021
140.035416
156.469574
168.419800
149.712616
138.473770
122.097305
139.537918
153.687271
124.891136
151.276703
140.504791
158.785934
149.590363
146.178497
133.113449
145.106873
146.569321
143.862991
114.596497
162.337402
156.712173
133.198837
162.325027
135.872787
156.035324
135.786987
-54.673866
-27.415300
-41.556427
-18.933556
5.915164
10.198212
-2.861223
16.820110
15.568149
-8.800535
171.099762
146.163040
163.713852
122.646507
147.322922
161.600006
143.095062
137.855988
155.676987
135.037506
132.428146
148.237503
161.350952
154.354416
120.684166
146.549316
131.968475
120.027657
122.146523
156.191452
129.715042
153.335953
135.357224
127.569183
143.872299
144.059982
11.901052
-6.621698
-35.297413
139.432404
146.659531
130.680481
105.443169
134.972839
129.505325
166.206558
152.426147
153.502441
128.430557
148.600845
153.587189
122.166382
127.234398
154.873764
2.487112
-15.778314
35.478107
174.169617
175.341354
179.905121
47.808319
-158.951981
68.313141
-166.327362
165.258575
-155.313553
146.442001
148.234512
125.439629
160.924149
-10.967113
-38.806458
-29.917128
143.622314
149.875748
140.266403
174.150940
153.593613
150.635468
101.067909
-32.409729
-20.346874
-19.141745
13.507637
30.109200
116.158943
136.581482
141.062256
154.514603
154.599991
147.508499
100.871452
164.747055
131.619202
2.632175
8.522538
-91.963387
156.722641
134.925354
146.270706
174.978424
-1.274568
17.905952
-46.840122
153.471878
143.595932
150.770279
140.101303
148.739716
178.846817
123.730209
103.104111
18.199707
16.516930
7.865692
19.404360
129.333374
-6.151539
-38.263870
-20.473923
-47.034184
-23.403864
-14.930161
3.794882
-15.916242
0.468137
1.480680
14.169493
127.040283
141.514969
142.351135
133.648926
155.702057
165.356186
159.249374
145.848648
127.938316
24.850437
3.541934
12.444322
-2.614117
-4.499758
-6.271010
-44.385273
-0.242283
-42.944565
22.505339
110.592712
164.690109
105.383873
168.147888
132.828339
151.637131
159.710983
167.194473
166.758942
166.709885
164.065521
124.294586
145.515320
29.824980
6.018615
156.079651
161.070953
151.037659
123.780243
148.404892
154.459290
142.421783
166.843674
148.871994
-0.946881
-28.750303
6.627234
2.287131
16.107367
-20.332884
5.308029
-18.348936
149.881805
145.863388
142.878647
138.739700
146.663834
139.979340
155.348160
169.404587
127.457664
135.119797
-25.823948
-19.083889
102.533447
173.323349
121.591202
143.075211
154.453812
154.770538
133.162094
155.788254
158.275238
142.577789
153.263107
149.685104
158.228195
127.662132
129.722305
141.547760
129.030182
146.387756
135.644150
123.194817
113.330185
140.069855
142.087646
159.138214
156.969727
150.333176
140.527863
150.632492
147.603897
119.221863
145.750580
139.686417
149.581497
141.059662
151.251648
150.321747
158.997391
150.419968
140.108643
143.664062
133.193924
139.536621
136.289520
124.873909
128.568039
127.996452
167.120972
138.538925
143.664886
159.546448
137.585617
133.937973
150.963013
152.728745
155.195709
139.880630
154.367920
164.914474
133.837692
141.022446
151.921997
141.506149
150.242493
147.061813
155.610107
138.967499
142.292618
141.888916
133.939072
137.462692
177.536682
155.549026
127.366081
155.092026
151.111557
130.975540
158.655258
141.200684
175.403931
135.024536
143.394485
142.334122
176.360443
6.250122
28.155798
55.422985
137.731598
161.827057
161.037933
128.266327
147.212097
142.681442
154.032288
22.978487
42.380753
-35.692314
-42.120342
-23.595600
-28.284534
19.828953
4.456104
-10.532015
-28.799717
140.567673
145.255600
161.666504
135.632965
110.398911
32.213387
-125.455872
-152.751633
-138.497726
69.851395
-174.489502
160.616592
151.211243
155.809982
150.200058
145.666336
137.279068
148.884735
130.814697
143.561005
121.069000
124.514343
164.812973
150.934753
138.873077
166.520020
118.916359
135.471863
156.401566
145.583267
141.364334
157.861877
156.864258
166.469406
136.575745
135.111084
132.820206
-179.133606
-123.334755
-20.610779
154.610092
154.801056
112.992851
122.231895
139.537903
18.149397
-6.107594
-3.932633
19.350435
-24.397579
110.359215
169.602798
93.032707
165.374771
129.568390
139.779083
18.867746
-7.273271
173.733643
162.953339
155.657120
100.027504
141.913544
141.835068
160.145203
125.892731
158.916275
155.856033
137.820694
161.268021
144.998703
159.367630
178.007065
146.438721
159.110947
134.334854
143.440277
132.600525
143.961075
170.469238
142.634613
151.865280
147.334167
155.645325
132.528412
-37.654911
-33.597980
-86.239113
15.214207
20.195766
124.082672
24.506552
-2.104498
149.857971
154.222885
152.649292
-16.537064
132.016113
152.209930
156.397202
129.513153
159.180740
123.110069
150.604004
155.116455
145.462189
142.041977
173.148544
157.313019
154.611893
173.084122
131.406479
126.027718
127.089012
147.472916
128.467728
136.329926
173.590088
145.148544
139.285477
168.331696
132.414246
149.493362
140.251175
143.332932
113.447586
132.246490
125.883278
154.377289
153.005707
135.036179
139.520844
163.765152
145.959641
153.890457
144.192703
133.108932
149.329102
119.318642
158.426208
128.355820
127.536072
149.590881
147.662186
132.279022
150.995087
169.845428
150.811737
-48.902172
1.958647
16.543072
107.073479
159.542603
168.563492
130.681259
152.795181
168.651367
146.531250
142.254501
165.185852
113.983833
159.527161
165.000916
166.280991
143.190460
143.304077
158.315826
147.044464
142.631104
20.641027
-11.192780
11.363038
28.762148
26.773090
-16.208855
-1.037220
28.323521
170.810776
136.874313
150.914886
125.002457
129.926743
151.588989
129.164200
131.352417
137.206787
151.629517
125.911469
-35.681961
145.012558
123.012810
158.626434
130.113602
147.572845
115.343567
167.645477
166.852493
1.974867
56.704525
153.923874
137.273361
166.233215
147.902496
164.861298
115.570770
137.024521
162.725555
150.266754
144.355057
156.824265
136.921799
148.572372
157.216202
141.944153
144.995285
145.557434
128.343231
159.209183
165.980057
166.251373
151.019608
158.743118
155.147278
149.982910
109.657494
147.043381
144.003342
139.760254
133.372955
148.738449
128.275330
139.037354
-35.402916
13.770641
-13.313163
0.098912
29.102816
162.687302
15.359139
-15.528615
133.279388
126.527870
136.291107
148.255127
130.262878
144.306915
175.191071
-33.079712
15.682010
13.684712
129.021988
114.341103
148.033981
150.357697
111.132393
149.766571
131.179123
119.911545
148.775864
29.965702
4.368746
53.815678
25.581736
-6.269384
129.390610
124.202171
136.380554
146.399902
156.761887
130.736893
170.117096
151.079651
157.929016
163.833893
151.516815
154.952133
140.253815
152.112656
141.700211
143.650314
141.112610
102.291298
153.248001
126.864311
150.860809
150.180420
153.781357
158.312286
140.571045
157.319580
161.411697
147.978470
136.006668
136.975021
95.596031
158.118011
141.675354
169.652847
160.595215
147.573166
132.697342
178.253128
142.584015
157.407745
139.109650
112.215126
129.921890
150.198822
-179.005539
-18.850832
11.988949
159.905670
132.617813
155.596298
151.333633
131.040909
146.301941
39.431854
-161.716843
97.507820
-137.476181
-163.765244
-118.905571
-167.776810
118.129250
146.577713
141.749115
139.194351
168.359009
153.140747
156.972717
147.468262
54.154427
134.667114
110.562889
155.093719
108.754776
153.107254
166.618958
171.860855
145.536896
155.103256
148.964020
141.965988
127.458290
143.631516
163.258377
24.528606
-31.417553
-11.249745
11.676021
4.640132
-0.825194
6.505236
147.813110
150.776749
153.861542
135.606812
145.841904
159.063416
163.861664
136.011673
163.628616
141.610352
-2.754987
124.801636
166.432144
155.145050
140.525284
135.955933
119.535873
134.160141
162.486099
151.110992
138.253677
156.138565
154.856369
110.863739
151.557373
42.827763
149.646240
147.633301
-39.695675
21.765261
51.056633
173.258713
139.191330
143.494736
144.504105
151.074844
127.062019
153.425659
143.939148
134.558334
141.856339
160.712830
152.613541
161.665787
129.134476
149.813934
137.220016
-158.936478
115.839470
136.487030
152.245102
148.159363
152.206573
168.150742
156.011627
131.208603
164.162827
148.355927
-37.351284
2.275205
14.771213
-8.248503
-6.268134
-32.576664
19.507629
154.149109
141.749680
144.830170
151.449219
131.640198
152.305435
129.822006
125.307899
169.985611
140.381195
156.830231
147.951187
110.406342
155.389587
153.759430
138.413544
-9.274489
153.766876
149.665115
160.359604
139.903824
135.943268
-9.201865
-16.912872
4.155862
18.188595
-49.667896
28.801632
144.372131
145.557495
151.520264
131.109711
100.039680
167.747314
164.249527
118.318962
149.447800
129.921509
127.495476
152.003906
148.668289
139.954056
29.247351
33.881180
38.253490
118.886803
154.757996
146.512772
155.585907
141.386444
171.441345
154.567032
150.853363
165.902237
133.497223
175.234970
128.756073
142.716476
131.714539
129.793396
146.294495
128.424225
164.697098
163.636826
144.912338
139.847198
151.908157
151.705231
172.605103
148.118057
155.597626
147.122238
146.633469
125.463478
152.175491
147.873581
159.078674
147.647552
121.255005
127.516281
148.204834
134.308853
156.267670
136.288086
130.388382
146.302490
135.361343
136.138687
149.719177
147.089783
42.037724
151.299637
150.386475
136.829056
158.881805
130.911530
138.460892
139.102539
148.052948
127.123337
149.418350
146.785461
136.348923
-166.395905
154.502579
135.385376
169.215256
148.947235
131.476028
142.118179
-176.608444
117.599442
131.735382
138.709625
129.340912
144.068268
138.171143
105.772057
133.970871
143.301773
157.106888
32.026436
-172.066452
160.607254
162.639099
137.958420
156.489624
84.654877
140.063263
141.514267
119.409348
159.305176
-172.400009
85.652252
135.253174
164.593521
79.573227
164.451370
136.511749
144.175720
125.191650
138.548767
172.838638
152.176636
143.506531
123.270142
140.661804
144.114914
155.212631
154.856644
124.254410
159.819977
154.313293
161.822342
139.388306
137.687714
132.871490
150.575104
147.798431
4.069290
74.652122
26.939146
-159.858139
-164.869370
164.930954
-177.984024
-177.887146
19.699995
47.255749
154.010681
-157.018341
133.658691
148.732346
147.849609
157.872299
164.294205
145.600647
54.133289
134.965729
144.477173
142.759308
139.986740
134.124557
137.199356
136.159683
159.834930
147.199371
156.595261
127.103447
151.208694
144.667221
-178.354553
136.655212
134.450073
139.542130
146.003891
127.256798
166.475586
139.645096
133.626175
142.161041
160.926987
159.878006
153.317993
163.995132
163.814514
162.248474
155.964157
161.071655
108.859306
117.374306
154.780884
139.111145
145.495972
125.783226
168.074890
162.779449
154.142166
153.860458
144.710464
113.489845
73.774422
-36.943546
-28.281832
-21.823807
-30.510132
125.909500
104.805786
147.451187
131.232880
153.439514
152.283340
154.160507
149.758240
165.289169
166.644699
151.549988
138.130295
158.630234
177.527008
148.657135
145.861816
178.368881
146.932098
22.401472
158.444366
159.374939
154.232330
106.513954
138.610260
170.344727
129.814560
153.106476
139.792618
-22.570425
113.045372
138.776871
120.489738
150.361526
144.721100
162.101944
144.979858
151.137619
125.554085
156.268219
147.760452
145.541412
121.716721
126.748550
121.068810
164.643036
145.063263
159.222717
113.577789
142.260040
144.265686
165.811188
140.352722
133.270874
137.324921
146.265335
158.422211
146.827698
133.711365
151.423691
127.222130
123.886703
157.072647
150.124466
137.535385
163.945938
140.904770
132.583282
22.721050
26.925325
-37.428741
-14.919977
18.914917
-33.378403
11.111028
9.990858
-30.130104
-4.700863
144.907593
145.145096
123.511864
145.228027
28.980005
62.598701
141.095886
162.199539
165.223038
160.074982
131.598419
-1.799506
1.731105
-30.825499
-46.979557
-41.948421
-129.947632
140.194611
122.247482
141.887344
158.829910
150.876022
162.955063
142.131592
-29.426523
-33.718876
-26.336960
-16.635166
23.768633
-8.001822
-21.996824
159.723572
-174.410187
116.029045
152.388229
168.775848
150.175583
103.337318
147.728577
148.319397
145.258942
145.776855
158.687698
139.389908
140.872864
159.085312
147.372040
-2.350270
-10.370502
2.154495
-7.473569
-74.320503
150.367783
153.192505
135.932358
157.124771
169.380905
8.921586
-26.361305
-5.062292
135.579346
137.940598
125.406540
143.699539
147.804779
154.234619
129.877686
156.028900
135.598923
139.106873
147.717377
150.439651
127.062004
156.461349
143.561478
125.474396
138.601303
146.030014
111.771645
138.258987
162.865036
148.821320
149.557114
132.393997
152.010010
164.341263
141.892120
165.442123
111.954628
123.165977
133.145737
137.159851
124.677826
156.900177
143.934097
142.476349
154.610199
93.871284
12.753709
-4.796895
-6.615861
14.370086
167.126099
150.636673
133.430374
136.983551
131.822495
125.759392
33.459763
-1.163988
-44.153252
18.617340
-43.995419
126.180809
137.532227
159.285492
10.617560
0.434763
2.070370
-1.938459
17.397795
-2.901982
3.679988
-51.264225
-29.886026
3.088320
158.163345
116.142250
160.561462
-36.463100
-104.560654
-37.421650
30.669024
4.288478
142.621506
132.939453
141.138626
133.995163
115.804497
115.374596
154.586884
153.981552
140.530212
-178.746307
147.472061
151.089279
143.154724
144.413025
155.558487
171.084412
153.600647
141.553131
146.910690
137.347122
150.204529
131.087540
162.527649
148.635513
127.862953
139.402298
122.720184
175.129852
140.223251
146.030167
152.956558
147.320251
144.698898
134.052841
155.249741
144.206268
132.062927
155.691223
135.492142
150.664688
-154.399048
130.042526
148.783920
-32.498055
-36.954929
-26.370871
-4.986252
134.040543
130.373703
155.787155
134.438324
125.499886
139.865143
148.763123
151.410400
136.686554
-173.013870
63.213181
133.824677
143.868362
170.970779
139.891647
25.348902
-39.081226
-16.309776
5.219057
146.083221
135.910873
106.472786
131.259659
140.482941
140.558945
142.865021
159.218628
149.092697
156.754440
126.172493
145.332382
133.169693
154.499023
137.037964
-3.385181
158.037277
152.887878
154.758179
128.658752
136.880173
162.859009
156.268265
161.873642
139.949112
135.537369
147.331207
129.791794
141.629837
138.962860
151.912537
130.372314
112.738075
154.562195
157.622498
157.801437
147.022003
138.822784
141.044006
137.613831
144.586044
131.121262
141.739136
145.658203
152.152893
109.538834
145.972321
138.032364
136.430344
153.647705
159.949142
137.094727
171.733795
142.280136
130.005753
144.126373
139.853638
126.072243
129.494217
136.633194
118.748390
142.098618
148.063263
151.544159
143.951309
126.384827
146.417313
13.525462
15.926577
-22.915426
26.403437
170.177933
34.441200
134.922546
142.092987
142.235657
154.162460
144.801270
131.752258
133.646896
147.627090
150.089462
157.430496
139.335724
140.607437
145.604294
121.508102
148.308975
153.643692
173.037018
142.736526
152.768616
133.760635
159.041916
146.364014
164.799179
128.295746
142.751205
150.459808
143.295883
166.766876
133.458038
145.715683
138.627350
124.228622
163.260086
176.119186
171.807068
136.077286
155.296753
125.609795
153.803741
171.787704
132.297501
127.664795
146.111176
155.843002
139.591675
103.735229
154.574127
175.723358
137.593796
148.540344
137.826355
141.010880
155.415817
135.105011
153.362839
143.660751
112.810646
147.598450
166.703232
142.754593
143.685211
8.780782
144.001205
134.499435
156.205307
143.011581
65.847610
156.437897
172.533249
140.461624
141.683136
153.663818
156.050232
134.262451
154.147491
119.711571
146.054031
143.196213
133.975082
125.501686
158.697845
108.413399
146.882736
119.814461
121.560860
159.115463
157.626694
132.937851
146.645660
171.888763
139.922058
165.365097
125.281700
1.282984
1.965330
151.167435
110.216171
136.473572
137.807281
136.378647
113.392769
150.152649
144.033249
137.908295
156.382217
132.945755
134.555344
131.076813
122.874260
146.445450
155.345825
141.410965
150.991592
163.368103
163.932617
128.672302
163.947311
149.610565
151.534897
153.896545
161.430801
151.558960
160.073013
112.967934
160.729996
140.645081
128.790054
147.823975
147.153687
151.471344
154.469528
161.053589
123.605766
131.125992
141.361557
149.844360
138.261841
158.110092
158.233139
179.253479
160.231293
172.314804
132.472656
137.900909
150.404495
132.253220
148.936371
146.555527
142.339859
171.816345
153.307556
169.568741
128.480072
129.406723
151.540848
139.184875
156.829788
161.804367
167.571716
149.445816
156.469040
118.430786
131.111832
136.577499
141.976273
157.693375
153.489624
140.658905
149.777130
156.961563
150.964996
118.685448
153.545349
145.091354
173.275299
144.806763
167.042053
142.528717
141.084366
133.698929
143.657364
150.403183
161.285660
139.438995
161.245590
140.662186
131.093124
147.037140
127.404739
160.731888
141.334717
117.546562
157.048904
61.609322
9.788880
-38.792637
-48.958321
-39.201351
-34.312332
-15.719138
139.421173
16.052191
-33.114796
28.409283
-43.618507
2.242277
-0.100871
143.939316
148.164185
3.025627
3.278172
0.565791
12.513703
9.246965
-4.500889
4.233274
133.272400
-161.082947
158.557785
167.738297
142.015015
165.244812
127.808128
138.978104
131.948898
135.898743
153.297119
174.246307
153.234421
106.820831
114.227821
148.227448
145.232101
156.995453
164.900742
136.958786
158.425690
165.428391
140.861923
141.422531
149.790344
152.858414
160.669907
113.427246
146.540527
-10.079424
-21.319780
152.720032
152.001999
156.528610
156.577194
144.014893
115.213470
147.088593
37.344238
20.358795
-3.083436
-25.310291
-26.072456
0.739399
-50.361313
55.607151
141.261169
151.872269
129.781448
158.465912
143.175980
174.884567
108.041161
137.812469
133.306381
146.030869
-7.399079
29.789906
-10.682919
4.409888
2.848126
-27.984476
-5.518427
4.664637
130.690918
129.965485
115.549980
148.416977
145.964905
121.599899
141.250946
138.049393
151.089691
152.166229
131.540909
150.523407
147.306442
148.828873
150.590302
34.565163
138.942215
167.246429
161.020325
144.158859
178.275803
139.712372
3.351176
-29.197031
-29.471043
141.388275
160.311203
136.805191
139.560837
149.365540
107.126892
169.740646
164.299728
157.238434
144.691513
169.021088
169.527786
126.028580
131.389008
131.127457
144.891449
149.013474
112.185089
17.752577
4.401263
136.820770
130.380386
143.736511
158.859970
124.252800
126.191742
164.213654
155.505524
135.241379
130.771744
143.450989
158.890991
148.104752
147.766464
157.487457
151.429367
146.226776
162.096115
153.644806
143.249176
138.843674
164.933548
162.338501
164.499619
136.821686
-170.337906
147.159500
159.837097
148.938126
134.508759
10.307365
9.720754
14.174891
-39.604458
-28.968283
-21.600100
1.628828
138.530457
149.569427
145.261581
151.280563
136.683090
158.127563
147.421555
178.782272
156.258774
137.387833
145.459473
142.863037
144.239212
156.336288
163.633957
127.027985
116.709908
155.612091
-30.790310
-11.467140
-48.126652
135.273636
1.756580
131.523880
143.569473
133.571915
155.159424
154.192856
142.435303
135.455765
148.059647
148.910583
146.324448
126.124817
130.857422
121.843544
118.275002
-175.673630
156.034256
146.361404
132.404022
161.551529
-10.597487
-2.312746
-0.329838
-7.835915
149.853745
142.095383
151.599335
147.317657
132.319748
150.009659
144.890900
122.605865
146.949722
151.345825
160.166687
163.184433
129.109085
147.089584
120.847733
146.419296
142.164948
154.830353
159.878464
141.434265
138.659256
132.284485
140.507568
144.222595
123.616539
160.049881
122.095428
150.274124
144.747360
125.699883
138.565399
145.544632
-0.694643
-20.976061
150.323929
18.253939
132.861252
141.433395
-172.305099
175.062622
151.887283
155.788254
47.445236
150.324860
138.531555
159.244583
129.490082
92.471863
157.676849
137.142136
156.137405
141.087128
169.304504
157.392883
146.377304
144.790283
19.862070
127.151642
133.092880
122.516159
147.921387
143.066803
42.086868
18.322231
140.327713
140.674683
150.040741
150.647598
145.002167
169.870895
129.161636
148.515015
161.456070
165.328674
123.886513
146.468842
166.126541
10.660623
-9.922676
-27.693945
-2.116831
18.604874
28.717777
-16.661568
148.404465
131.622437
160.014099
148.321686
160.530472
168.195511
173.167358
145.502991
163.326477
146.718552
154.274857
137.658737
151.760330
147.952728
141.527130
161.215546
147.210220
147.696732
135.503708
149.496124
159.968903
146.255539
128.286545
150.008179
124.284058
162.845001
173.254089
139.506668
151.131882
161.131332
126.215385
132.075272
130.118240
145.748062
165.855316
149.067398
162.712616
155.671280
139.623642
130.108185
167.999573
152.173355
129.735825
157.920639
128.944534
171.978165
151.965195
170.195602
140.711548
147.872467
150.635025
174.386566
123.740601
160.344452
131.042892
168.498627
156.103485
159.314041
134.366867
150.326340
124.456696
156.134933
150.844940
-8.241882
-24.874681
-42.796913
7.145452
-5.398661
12.258855
0.792535
-31.934120
160.257019
163.819885
126.210922
167.442917
135.460800
166.546738
135.257568
151.678741
158.578247
143.639633
131.825073
163.087540
148.518967
148.126068
160.275467
-63.994080
146.794891
136.377594
-37.216278
25.255085
-8.222706
-30.947872
-11.852151
-47.116199
-23.328596
171.556915
122.151451
121.270973
168.429352
142.428757
123.470734
172.694046
139.997925
158.918152
124.676132
114.217560
114.328026
144.599396
139.393951
161.766922
129.865982
124.258263
135.138412
140.094284
126.462654
143.795212
119.642876
162.611496
135.132095
-37.235558
-99.895790
-7.191156
-42.193989
25.683304
-42.793133
4.195913
170.908768
155.582077
137.448349
-167.365372
149.896164
157.418884
145.920120
141.194077
-139.162445
136.574905
-135.374664
-117.396790
-130.090363
-153.639694
-146.584366
-149.720963
118.656281
21.298635
-171.037415
172.031555
139.870621
142.718475
149.941254
146.081512
137.650101
146.687286
147.025330
18.494141
138.407028
139.740372
133.472809
141.820908
149.251404
141.368805
139.292664
148.570892
116.760155
176.523285
122.734283
155.031693
140.623032
-163.439896
160.974152
104.089233
142.738922
139.775467
166.338150
143.412643
134.097122
154.004562
150.512985
163.675446
164.507721
165.382950
144.460892
138.515305
146.506653
-44.584152
-37.456070
-10.861073
14.839012
-42.108421
-37.420151
145.809555
127.451340
-44.671993
-22.893841
16.846855
-46.111866
-27.107895
-38.610451
142.107391
-43.688847
-12.528920
-61.874645
133.909653
139.807480
155.455505
170.917343
7.356794
-30.895823
-44.312050
-4.334811
8.825789
-39.225834
-39.439781
167.262955
139.597992
166.033752
145.099197
141.834229
156.521378
144.644531
160.671509
151.092743
150.709015
16.034988
-22.932577
12.145201
5.194332
1.266868
159.548233
138.266708
130.409393
151.985245
125.194710
124.973587
148.383759
141.556686
173.084885
150.556412
133.814255
175.095062
173.821442
138.284637
163.515396
137.206329
164.282684
135.549438
130.504333
174.285690
-9.885667
-9.682066
-33.734592
2.427532
-41.286671
151.741135
160.482300
136.556885
153.149963
-17.452616
103.451607
160.782150
142.975067
153.339569
136.809631
150.066788
137.597794
165.694977
131.014206
156.862488
-20.723122
-28.910191
-36.108212
-22.491034
-57.270733
70.745445
144.685547
139.222656
172.448380
154.304855
148.932465
143.206650
137.586563
138.564545
149.624283
168.716827
143.584030
152.139511
167.966309
143.825851
121.171921
152.462921
169.578140
132.168411
147.375122
115.898712
162.990906
150.353104
150.216568
163.671631
154.648758
142.620346
138.097046
147.895996
105.576881
154.000870
149.763504
-143.587265
-136.289948
-168.789597
-143.864853
-140.519699
-148.658264
-159.291321
32.179096
67.346565
178.416977
124.306541
140.964203
140.880112
137.542404
-40.737972
-20.532473
18.748026
-32.394363
19.534876
-8.444060
-11.048331
3.125998
15.090110
-9.381167
26.418722
-38.335552
-36.674835
151.663361
133.149887
136.531189
152.245453
151.261627
141.005142
141.404160
164.356934
151.244278
151.408035
154.262238
139.020981
141.193710
136.858871
159.400986
155.454498
166.155960
118.468010
165.715271
156.610657
154.363159
-44.932129
25.499651
145.284897
129.689301
129.535645
141.711044
144.616058
175.533218
21.609051
8.879781
1.098783
-23.022240
167.704330
160.672440
154.883316
131.266953
138.635300
146.303650
136.270218
125.507477
146.323746
141.586380
137.699982
-43.799759
-8.627280
-34.286163
141.471115
150.871368
135.721436
-6.708001
11.665942
-12.989521
155.321045
145.797974
138.957642
145.593445
111.168427
137.174088
167.384079
137.911606
154.960281
157.415436
122.537331
157.761658
145.725113
142.846802
155.076111
156.822372
148.699417
157.282822
-20.751034
-37.215866
-42.081608
-30.572170
-42.504284
162.855133
-6.950172
-10.907680
133.498642
134.539993
165.179245
133.084946
164.514954
132.443665
147.910934
158.265091
172.105774
168.773483
137.793365
142.085648
136.005936
165.532959
-163.132751
178.528458
153.474976
135.418610
133.009888
155.906052
153.324753
139.142914
134.475128
134.628708
149.542770
159.108978
146.224823
119.785049
143.148743
158.734543
143.273544
142.247986
138.743576
121.242203
146.624512
131.045868
142.227814
171.092560
155.434357
128.702179
150.293594
148.662476
133.258820
154.586182
160.070480
176.517990
161.222076
150.615372
165.440826
142.576294
153.820068
160.357391
110.049385
159.661407
148.097000
3.233737
-36.425468
-43.012665
-0.059347
132.670563
145.853607
158.295517
142.870163
143.579605
161.294067
171.691696
133.472519
138.496887
154.319946
129.434143
153.249176
127.554680
138.444489
165.724930
135.641235
130.621811
133.789093
154.464951
159.802902
159.088669
165.384918
138.137833
122.669205
-175.489624
159.563858
149.362930
153.895660
140.479172
146.639175
-177.732117
156.038803
158.017517
154.209229
163.019211
131.099228
146.082718
162.438385
134.828888
150.184479
178.429520
146.038696
125.239937
149.687225
129.398087
100.993950
-178.651855
133.492874
152.658066
135.387848
-4.208590
19.216185
-39.914204
-34.824780
6.108622
29.109465
-6.359647
3.520587
157.433182
-111.801247
145.300171
166.016815
153.214462
141.995667
140.828888
-10.722492
2.633290
-1.952442
132.186707
158.863281
140.873917
128.687424
133.157425
115.624207
144.344757
133.088257
142.768860
168.416519
151.652756
153.880905
149.880020
149.568924
142.618622
152.378815
141.978119
119.230576
162.197906
145.819931
130.873352
145.057800
136.818848
134.321701
147.199966
10.533230
34.932987
20.900194
57.402710
11.103139
-127.669586
-114.664581
-142.259384
59.789593
19.028713
-154.524826
174.450577
-161.684906
170.543655
151.663925
137.848450
137.053986
168.372513
128.603531
151.713348
153.606140
-13.435513
135.556763
-174.043182
159.047485
135.172729
132.199615
166.316025
160.658524
165.218887
176.027267
124.358940
155.931473
178.956757
138.584183
146.209686
111.348213
124.844254
143.374725
144.264893
125.515129
162.348526
138.373688
152.768234
136.510117
128.984467
131.210800
140.009491
161.583893
-4.413972
160.938721
150.913712
145.750198
152.356339
168.241501
-15.775487
-6.477565
7.356287
-10.838522
-1.106945
-48.692917
2.961013
24.731623
114.438652
140.979660
140.176788
165.346207
143.573151
144.865784
134.009338
139.898392
140.777435
154.569565
159.293549
142.438721
157.344635
130.041489
131.115494
133.897034
165.986374
81.292671
22.937309
12.621699
12.291944
9.516405
-37.749016
134.959076
159.258713
179.836868
120.957153
160.434113
137.718384
110.043587
134.161133
125.728943
135.779114
142.185623
-36.368565
147.650543
160.343826
15.649937
-8.956795
174.684692
134.449356
-25.291105
36.114765
145.408401
40.756660
123.094292
147.532242
147.835693
6.053333
49.761642
18.399132
-22.410610
143.721130
156.578232
116.947914
140.940414
132.431458
153.886826
135.082748
139.708099
137.717209
146.077499
142.303848
176.486359
138.702942
154.189560
124.539787
123.903671
136.532852
148.247452
125.555740
132.540070
134.416962
134.299103
141.021164
12.461172
-4.707983
-20.658554
-2.068573
148.247269
170.083893
120.612885
138.284576
124.404427
160.162354
148.082092
132.047363
148.881958
161.653885
137.538116
132.206619
123.605492
153.559753
133.784622
129.625443
154.187912
137.009796
115.502823
133.355713
152.932251
150.382004
149.402832
145.734390
150.120728
158.694977
163.161331
144.351456
167.206512
140.399445
5.075975
26.563463
-32.415012
14.336969
5.267377
-40.622437
-24.070921
170.339294
139.511200
130.279846
139.907349
153.228928
165.669861
126.610031
132.164673
140.709641
151.711655
131.139755
143.500183
167.639771
133.676132
136.347809
146.512543
126.512787
145.662491
154.070786
20.388702
-21.558344
24.560572
156.057297
115.918785
142.402466
134.786591
142.577530
167.042694
165.896072
14.614850
-1.785969
-27.736982
24.733297
26.128679
-40.066021
159.999619
130.933212
167.327133
140.796906
165.864197
142.770813
15.531421
20.015070
13.135995
1.832269
3.338123
-52.275219
109.634819
179.537735
152.308914
155.639343
152.481506
134.291977
161.145279
136.362701
138.063934
160.350052
142.126572
144.316757
143.344452
11.222790
-15.290771
31.606220
16.590694
-46.614960
-19.298019
17.021822
-2.837315
-40.497395
28.510708
3.114202
-3.930442
16.447611
-36.619808
-6.133060
159.761093
117.293137
136.259781
103.868324
163.921860
142.926987
134.866394
116.334206
157.117722
162.294907
157.092773
143.455811
136.963623
148.038208
140.172409
138.551254
141.698853
149.204666
146.156830
132.114685
132.630920
144.475021
153.069351
171.554230
127.834358
-49.712555
5.889692
-9.311584
156.944107
163.848358
136.357712
162.411865
141.499817
144.846878
162.000565
143.633514
-3.181185
7.851254
23.710915
141.457535
5.522367
-39.826889
157.577408
158.835510
150.558289
154.090775
137.842514
160.882065
171.744629
148.265854
167.370026
152.707428
153.428955
-177.909760
-161.207840
4.462868
132.268570
121.697777
151.408859
138.067886
-8.408799
-49.899681
2.422447
145.898651
101.176392
144.341049
131.156570
151.468857
-9.526832
4.387535
-0.825194
9.729123
1.763252
-49.517063
-47.025261
-41.228157
10.954397
153.153702
-39.048615
156.695328
141.295303
92.149406
145.443481
147.740845
174.331497
123.054184
117.604362
130.572098
163.108612
164.191330
109.752609
-47.096245
133.530273
134.512100
140.751724
144.501328
144.421890
174.839676
134.020172
157.469650
154.433823
-22.869583
-5.096698
-18.454308
-47.602356
120.130478
130.638336
120.040215
177.256744
2.466010
-10.759873
18.868338
138.860687
151.206268
133.721405
162.619247
149.949295
150.964447
138.297226
177.640335
153.704880
158.015915
140.375793
140.538559
146.854462
160.434937
143.633194
156.480591
148.149826
146.755188
116.958214
164.884613
147.296204
152.123871
124.376717
139.627808
142.806976
-3.314816
-29.931210
-21.367540
-13.336383
-6.462655
163.462051
166.980240
171.478607
3.994344
-51.080826
138.888397
144.741776
160.109543
151.907028
23.789806
146.930771
146.695694
163.105225
151.518814
149.760803
156.674545
139.065063
132.988663
118.714325
159.776169
170.820099
149.614624
143.290619
127.792397
102.116371
158.067307
133.549896
141.521988
162.328156
142.052307
141.073669
113.776817
155.260269
139.771652
109.521072
143.114288
142.591888
149.778015
153.403961
136.311493
157.855331
153.373718
118.481758
142.898483
165.398438
142.570847
135.581863
131.329346
171.780396
141.610413
137.514984
147.556442
158.125290
141.277298
161.388763
157.208176
108.299065
133.139252
141.375641
149.215103
139.998550
163.634598
136.127884
137.877380
143.327469
152.172623
146.411942
149.668396
-179.673126
126.951897
146.380051
176.203354
138.593277
164.460052
134.567184
124.877953
124.897842
131.131210
91.966194
127.214043
129.774200
137.739929
137.198547
162.186111
169.690598
149.006119
147.537903
133.684387
149.726242
164.526627
164.660873
-51.405102
1.212891
97.482819
-18.733027
-39.145924
-32.318836
130.300858
140.660629
150.282898
137.841995
113.174034
139.139755
145.717239
140.528931
151.206253
143.009644
133.256699
11.047530
12.780583
-20.624454
-18.603460
19.101084
134.277557
-41.269432
-29.243118
173.093124
153.756882
142.700668
145.118027
143.834381
119.400429
163.388382
138.195267
127.570549
150.814850
158.173950
137.699402
143.944244
154.987350
175.537521
142.975525
153.341919
172.386612
152.335403
145.633911
151.631836
163.015533
153.863998
149.025177
164.878281
150.184723
160.691422
141.175171
141.627991
125.708809
162.230820
-36.405476
15.515956
-19.629515
142.873062
151.685898
148.408157
152.047974
148.631378
162.046844
152.797195
131.898666
154.620422
147.174805
167.159607
166.210907
-32.551666
-1.519812
-43.495823
151.944717
133.183578
148.762344
153.506332
128.433624
161.980438
100.863609
14.019988
-32.461056
155.443710
141.934052
120.181984
136.538239
174.444046
141.835953
120.169411
136.925171
122.272400
147.822647
117.355103
156.146667
140.390411
166.043259
147.982529
156.221832
143.631180
156.153183
-40.434582
-5.301861
148.649094
145.448517
157.717712
137.451492
144.693802
177.715439
145.552551
125.388794
131.452957
122.298271
142.720291
121.730713
156.191986
132.705627
165.165863
127.741798
110.860023
151.584305
133.636765
155.201904
154.485474
141.798508
150.763565
156.560898
133.081009
174.067062
-178.590118
21.660625
164.404541
-172.089188
139.517731
148.370300
133.121613
136.698517
129.364288
128.733353
147.247757
148.430191
152.961609
-156.104446
156.653564
167.479813
162.880630
167.107437
137.044403
139.405136
146.289688
146.068100
162.833069
134.843369
150.219955
155.811111
-22.853031
-14.140516
-30.515764
-41.795029
-45.299419
-1.313582
-13.844849
15.083156
-46.439960
-52.400879
-4.658249
-41.630424
-0.187672
-19.761126
-39.664326
150.598282
148.528076
135.404144
174.362213
156.189285
149.676346
139.962723
133.452988
133.843887
-176.641983
146.864365
144.909088
129.593872
167.071503
144.103165
150.608307
143.547165
149.262024
141.867935
161.370880
136.287567
126.455521
144.459518
147.124481
154.473999
143.137253
146.068787
171.122223
145.642105
124.622627
150.500290
144.751541
139.935822
107.475159
140.343964
-3.630384
21.074314
-32.520138
40.326424
-35.946854
142.073090
149.173248
135.386993
117.802750
5.261794
-46.578396
-0.793276
135.536728
149.774658
134.889236
140.277969
145.026733
157.929169
-175.741257
148.433609
-22.061760
-31.692663
31.042784
-32.952396
-2.905892
32.770908
8.609412
0.975183
-6.560257
-40.269470
134.782089
130.372375
162.135788
161.092331
131.315186
127.975334
131.525101
173.385254
163.723145
138.753189
140.493805
137.094330
156.540344
147.111069
126.852272
135.175095
8.966703
-14.804354
8.552649
38.461628
-47.012447
-41.559017
-36.403427
16.138725
-12.931337
29.614134
-29.409952
-26.560377
5.442477
134.253662
142.120209
167.714600
145.422684
161.121490
142.891235
127.268234
142.359711
154.522705
151.857101
151.391647
140.174469
147.152695
25.827961
25.772745
-0.145370
-22.989506
167.576019
149.301071
145.707245
151.514099
128.618530
137.455215
104.564629
149.793655
118.707260
140.370590
163.861221
160.412186
167.779037
138.296982
139.280594
154.760361
104.886841
143.504257
-42.543346
151.437820
155.631317
147.366562
113.788002
132.441879
141.226151
141.144424
132.356720
16.342760
56.290768
50.520252
18.709246
161.776917
151.275772
-4.181138
-47.626850
-2.947495
-6.738048
-14.280744
15.708268
-32.799202
-2.857252
-10.003586
26.058769
-45.393585
-0.458423
34.390251
-33.689720
31.157604
20.971043
-21.751165
-21.943981
152.894119
138.444382
12.236172
123.633972
141.242615
137.307785
134.940933
112.710106
150.958679
151.840088
150.875122
129.887054
142.294632
161.188782
113.803940
164.456528
-169.160751
131.498871
144.396484
141.920853
149.552338
150.264755
150.309662
126.511024
177.304321
161.814056
157.598572
135.999680
155.074951
149.838425
136.638199
144.962173
163.575256
-177.889450
-167.880203
133.583878
157.179413
113.825455
158.904221
128.023178
133.488861
164.423401
162.371506
124.372658
141.654266
150.884186
136.838028
156.005371
151.471344
148.987503
156.380371
137.381912
144.294586
118.448494
3.753898
4.230359
158.470245
132.396591
130.801224
111.242851
145.037659
152.708344
138.769882
150.605713
132.810211
134.775467
138.382248
161.278519
164.698776
136.020935
133.975525
128.026672
132.110168
144.269928
143.146255
162.436020
156.982376
145.390457
161.441193
127.120209
174.512360
32.062660
4.886437
21.050709
121.485916
137.231308
146.623352
141.297089
140.994492
166.191040
176.580231
170.956299
138.694626
148.831329
147.189117
179.553680
145.163635
161.707169
122.332970
-25.332832
146.758179
137.211334
13.456896
16.695337
34.090919
-3.274408
143.375259
153.735977
143.711029
26.950111
65.763939
62.901516
36.634033
3.766604
26.161083
13.529974
140.912735
133.615234
135.111038
150.877365
141.825104
156.665939
162.783478
146.024170
137.200943
145.996658
-32.424213
0.201741
-34.722424
28.295422
-9.091352
134.826553
147.684113
167.309265
140.769501
138.842651
149.747025
133.194656
-178.604782
145.777115
126.455795
143.678909
112.499901
9.138585
-32.130001
5.172407
-11.356295
88.543106
-17.153772
1.114696
0.190774
0.797213
4.192551
-46.256718
-19.851532
8.559697
10.693286
-0.439240
-29.271915
149.428238
137.424225
154.184708
149.623169
151.208771
151.743210
9.435214
10.502604
-11.245018
-21.596390
-3.990910
140.944901
-36.814899
152.410645
164.211273
86.998802
143.414154
140.070526
146.410583
150.772461
-20.641396
17.224367
-3.754420
-13.954939
-45.635735
-81.839249
15.611988
143.447083
163.361649
-158.192352
105.845604
153.507446
150.742340
158.438217
173.156494
154.819016
143.195099
139.397125
145.640579
168.507706
173.161545
138.576492
128.357498
143.642700
140.138351
119.848190
121.775597
138.509903
128.625992
117.820808
-159.920975
50.589302
163.277191
137.984482
163.659195
115.425697
166.026184
156.404007
142.732239
138.066757
125.232101
138.887680
124.143753
144.957870
132.323257
135.646149
159.815552
170.277817
145.578400
146.294296
151.310806
163.938232
120.914452
120.317436
150.152863
132.582642
127.938820
143.496170
137.643875
20.707703
9.343758
-20.087307
84.952759
-25.664631
146.342621
143.488449
137.699066
151.123642
139.363510
152.759735
156.079559
140.666245
148.221100
149.588211
165.212128
158.988632
158.409698
143.611954
18.275656
9.718043
73.972176
164.981842
116.620964
155.885132
157.641953
167.605225
158.379700
157.477524
133.835129
-5.898638
14.960101
-11.859299
-14.660314
-31.456554
-12.290836
5.239141
-0.227282
-48.117130
9.096927
6.400399
-23.930267
38.605770
20.994989
-4.373137
146.013748
151.394623
132.640182
-39.669571
-32.568588
9.605087
7.526603
-25.786818
-6.399633
147.100708
155.872070
173.750488
144.910248
136.099457
157.927292
128.906921
148.607803
144.138596
130.957779
131.618332
139.356567
121.883110
115.563843
149.517838
141.458786
115.524178
138.583160
150.376907
163.163589
147.383774
134.140167
-29.408020
0.971161
-4.425052
12.189128
-19.980200
128.420990
43.174549
-148.520248
129.122589
-163.896698
-146.075943
170.858231
27.040545
164.662628
-133.412872
170.177780
167.418732
-173.389740
176.062775
145.700958
123.601036
167.714951
166.230072
-172.826187
-18.034872
-11.305643
-37.203072
34.147598
-9.531101
144.274887
162.227829
131.478546
-11.430286
-2.344684
12.304433
10.360518
6.479654
135.455597
114.311066
110.783287
132.109909
134.246094
140.570999
144.097229
144.227982
138.788132
147.145309
141.207977
152.852478
151.624298
134.160690
142.439240
135.827271
120.662445
147.034241
164.926346
139.396744
123.082054
133.178284
149.437332
168.516769
170.841965
149.525833
132.102676
131.697098
127.428719
132.828949
151.935226
-27.613293
-12.264675
7.224906
-4.503239
163.944443
152.534180
148.248245
132.547653
120.175995
155.863052
130.218231
158.815826
142.643906
119.609489
144.956390
136.682220
133.147949
152.491928
143.686829
157.104233
142.740875
151.949905
159.591415
111.051956
143.649124
136.421326
153.311203
169.636719
121.618523
160.318649
164.654053
124.140297
144.482269
154.820038
152.286942
148.697083
155.173309
148.111420
152.612076
154.431747
143.389130
172.120819
171.011551
149.381378
140.435760
156.881302
150.566132
163.596771
118.191154
143.599182
145.750031
147.216354
131.421951
149.084915
139.253342
117.873878
139.477295
159.199203
118.400246
161.537949
151.459625
175.450668
139.513443
135.377197
130.644852
138.626007
144.343887
122.047249
149.929459
159.184738
172.731842
137.202713
138.180771
103.008888
139.742920
122.432121
111.169502
169.535385
76.549988
148.571442
-160.766968
-162.003952
-160.688538
126.963226
18.612183
142.465210
160.020126
15.224781
-8.683648
112.852188
146.521835
143.073685
156.774094
-156.435455
-173.144547
157.546875
151.238968
171.271713
130.687683
166.955917
-14.967692
-0.874692
14.501146
-44.025925
13.413860
150.227997
139.757568
147.219055
-6.201342
1.793842
-37.977535
-7.677593
-13.777397
66.208664
158.952957
157.648178
10.847980
-19.096012
9.486490
2.156856
-43.420776
-14.140181
-18.317343
-11.258477
-3.471246
142.661606
160.371521
148.864426
141.131317
135.333817
138.859024
149.316147
113.672768
129.044998
147.218658
143.170761
130.030594
148.229416
-173.582916
129.438385
150.941483
143.032547
120.780006
145.605576
155.533615
156.377335
156.469452
158.349655
153.812668
164.783920
158.686554
164.833023
120.170776
170.618011
145.556305
154.988983
140.494873
140.164825
143.054474
131.052139
14.966940
4.109516
49.694893
19.276535
-37.493649
17.425997
-13.518394
15.410192
166.214386
133.031082
146.991867
150.112534
161.837051
129.676254
167.665405
128.482040
143.777817
151.322403
133.424179
125.311661
146.051270
125.369263
143.878922
144.069397
142.775238
168.329971
147.513611
135.304504
129.853180
147.819168
157.031448
138.245941
160.072586
154.765701
151.052505
171.065826
134.792526
97.631935
145.955505
-170.525543
110.565170
171.957916
154.194809
166.348862
161.190140
156.767548
162.684326
165.340622
166.061813
162.339279
138.890259
143.144226
140.525024
146.561752
127.861923
-29.185766
-48.707161
-43.974518
-23.035107
-25.851124
-15.401836
-55.566593
138.340958
117.839783
143.330170
164.143402
141.778809
148.769409
142.412354
141.382721
134.491241
147.393524
138.261780
142.906891
158.740250
151.679840
20.087505
10.037775
-8.124437
-24.256264
-27.295042
20.853783
-34.037800
-25.354582
137.202316
139.371445
140.631348
149.133408
148.173508
132.591003
121.143997
176.239059
149.934250
148.217606
164.494339
144.457474
151.316223
131.893326
162.370438
143.547104
156.919342
136.932098
145.324173
-127.679314
124.608284
125.670052
118.816650
140.429886
150.857910
-7.386259
126.495506
156.038467
151.090897
165.731613
135.107880
144.685440
125.684380
169.656281
142.603714
158.449326
175.593430
129.417862
152.919556
141.758881
106.532463
118.904190
0.781095
158.321457
152.917206
-34.004532
20.075689
-6.625073
-39.536602
-8.346426
111.961792
128.064041
149.248428
158.684387
140.469986
140.108902
141.257401
143.704361
141.946304
152.928146
149.140549
143.261475
154.476532
131.485504
161.876221
148.417236
130.724533
165.691742
146.175751
153.967270
142.299942
146.142349
144.358475
159.105042
151.865906
128.607544
152.477386
133.427353
146.335709
150.675522
156.662399
141.961655
143.195709
122.144974
142.331421
134.744965
159.332458
167.484528
11.200027
-1.250701
141.964828
135.512024
130.458130
162.965012
134.885681
138.985321
147.098557
151.811813
152.872070
162.918030
149.152924
151.434662
150.833878
143.064789
149.263016
142.737198
132.658386
142.923172
141.137268
141.114731
145.313141
150.940125
158.314468
156.962738
138.102753
159.091904
-135.867416
98.000793
134.706070
142.875717
142.465469
138.764603
-175.338333
155.635147
135.861847
150.104584
133.159164
122.163116
149.510422
135.317413
108.793365
141.247330
162.842758
117.181602
177.544403
151.549179
150.583115
136.112869
145.517792
132.350647
144.455460
134.317245
166.850876
162.747253
159.363785
146.860916
156.625320
-179.290848
133.635025
162.399521
116.520920
120.954529
150.774231
15.662755
24.968687
39.094437
70.710640
145.752777
147.045563
127.998886
147.046295
149.976364
146.481262
147.980484
150.078018
141.485214
121.523621
140.746582
145.532028
142.418869
139.304077
170.827332
136.857483
121.177902
146.500961
161.082794
151.840805
154.621124
103.757408
116.086815
159.997955
139.707779
144.061188
127.471046
148.831528
154.327164
142.673721
170.648956
137.133224
138.800766
158.258621
132.364624
156.216660
151.492828
141.789200
151.646011
140.770874
147.175385
139.388657
128.905762
124.959175
123.330902
135.349716
125.272728
133.865662
-12.898471
-35.533363
9.063819
-30.541145
18.458279
-34.577061
-44.597256
130.465393
159.801910
172.959702
144.060379
144.823730
139.352127
170.369034
139.310089
149.994507
2.145848
-34.091244
30.156404
-3.983101
-24.561663
0.663524
-3.737588
11.201415
-14.716491
15.291003
-6.255515
5.331897
158.865036
129.688507
151.051193
126.152702
127.301277
145.621506
133.138733
141.070984
139.754471
149.104309
143.431168
151.703751
131.428940
127.205627
144.036530
149.361359
155.875900
145.393387
164.222443
129.278046
145.396774
145.400467
145.048386
49.658558
-1.364010
-26.367420
-35.175434
146.570740
153.597061
124.809090
146.710495
141.750748
132.351944
159.396194
141.836380
139.643585
138.690369
138.335190
167.077393
159.215271
175.840317
149.186569
132.689224
146.951355
148.009064
-53.284874
21.661041
145.085480
177.268692
152.328568
157.985428
106.322624
140.133255
122.095284
115.098328
132.910477
166.320862
146.218445
145.783218
157.875961
126.206261
151.216324
131.402588
134.994232
156.247528
131.639542
-136.979309
-49.039566
-1.981693
-5.133700
-16.740820
-41.607277
133.152786
150.529922
6.346778
-9.601913
-3.870346
-39.966133
2.412488
-6.096350
-35.856796
2.584674
-2.255245
-0.000000
-48.081451
-32.097912
-16.394976
-26.937292
164.839142
132.967697
117.898293
165.225174
131.141052
132.071121
129.184982
-53.177723
134.898514
146.272781
137.246582
178.620850
156.572601
137.781784
137.248306
150.223984
163.384262
-175.072144
135.840332
125.048759
129.937973
116.901100
147.232773
140.344772
165.154480
150.125931
129.911636
163.066406
137.145294
140.509628
3.266806
-7.776499
16.752991
-14.015518
-13.216523
-2.077730
-23.784813
166.719849
155.115143
132.130173
133.712067
138.864563
148.730331
127.382530
159.635849
156.819687
139.779572
99.804306
118.290894
130.006485
126.281670
163.474213
143.287292
152.783081
118.258408
111.998466
142.762741
148.498581
167.862885
-18.137739
-25.927202
-16.136341
5.994792
-36.060925
9.739727
-23.086597
-27.182739
13.616092
135.623856
153.403793
28.812618
-43.279556
162.430054
158.409912
174.209915
143.608185
143.879868
152.820587
159.840073
145.750748
136.104950
139.736694
118.122337
153.907593
134.695129
135.250397
153.235229
149.768753
139.651108
129.417236
1.536206
12.670728
14.748143
133.704163
145.816315
146.896133
141.473358
13.637893
1.386633
155.905945
147.004181
144.927017
160.822296
143.408035
2.403547
-45.863228
-3.060750
-36.762905
-20.494787
-1.394935
146.973129
134.505325
140.949371
138.676697
146.637054
133.557816
149.891296
160.583984
116.133766
105.843330
146.006439
159.118500
140.245880
128.027771
123.964905
137.530334
158.695419
145.718048
158.008194
151.420761
145.992508
149.070343
146.294113
158.387802
144.438843
138.216904
-7.451324
14.032163
-20.119249
-3.319833
-6.608684
137.812210
141.965454
128.120132
126.336922
161.282150
153.591309
158.288773
160.297409
121.598068
148.428589
145.807663
140.964462
170.797607
125.163063
-6.690817
6.045037
123.360329
142.656555
140.326035
134.329224
125.426445
147.822037
162.120270
134.289322
139.742905
143.865585
178.411682
148.008026
150.476089
72.095345
-29.707653
3.821876
14.314968
2.865257
-49.120148
19.402838
14.547160
2.246637
149.382263
140.039963
161.300537
126.082550
157.458191
168.798737
142.759155
142.596207
155.772827
127.849373
141.958801
155.366653
158.054443
118.206879
157.978531
149.556717
105.369637
148.609680
-37.172276
-40.744884
12.236590
120.942970
162.067825
155.648972
165.684662
154.301712
142.936569
120.603516
140.739899
143.638565
-41.460297
11.912788
-29.190512
-15.776189
7.377568
6.873123
137.876373
176.891144
122.268265
111.442764
158.888596
-38.047001
154.357666
143.626419
162.679199
153.733368
136.573334
133.969727
139.225723
130.137253
148.658020
141.919250
143.386719
135.405884
136.560089
152.818054
-38.718628
-31.676376
-20.911621
-29.238409
-35.690281
-38.228828
-2.328097
-35.130867
-38.544537
-23.812410
-5.636699
-16.322393
19.349352
-40.440975
1.148077
-7.122903
1.783228
-5.378478
-15.927223
-36.740925
1.156060
-40.942909
-15.494980
4.456676
-35.766140
-44.378094
15.890694
3.559250
24.354670
142.423721
-179.659653
168.123810
122.416931
150.136292
140.263687
145.132797
151.712326
135.236038
137.048264
159.578629
138.544144
136.147110
126.670876
150.251053
148.911469
163.630692
151.443924
157.263779
142.530228
119.561142
14.121646
123.467453
165.928955
144.239456
-20.601406
-16.431803
2.096298
-50.300575
14.723868
15.421305
-8.348144
46.329353
152.366333
143.574097
136.034424
143.907196
135.853455
139.422897
112.438759
144.463226
153.770035
122.026566
162.235367
132.167267
134.956055
172.174011
155.357132
177.873291
154.748566
140.038925
142.367874
147.613617
11.969320
-11.225282
23.379013
-2.880791
4.671309
-34.566170
-35.058601
-32.709785
-34.393169
-45.597912
-40.509941
-6.583562
-21.865723
-43.074322
-12.898701
-39.737270
20.016418
22.746862
-31.347029
-41.032207
21.180902
-8.756812
31.759474
-153.515991
165.731461
-127.539093
165.419922
-149.852554
33.418407
-146.905579
19.369587
39.288918
18.826305
138.410187
107.104630
120.321152
139.172806
139.399048
152.331894
153.309204
167.800934
-13.390801
4.326625
4.187363
-51.199818
130.864899
-43.253189
0.212142
-5.407366
151.808350
172.490845
112.171341
147.510025
146.943939
107.332138
-8.223279
-19.477816
19.035101
-16.700211
-40.609703
-4.847594
-31.879301
-41.998081
-2.152496
-40.780220
-17.505976
10.902950
141.025513
149.459198
144.271759
128.390045
174.692703
157.618347
143.163132
130.206558
151.702454
158.589935
147.784897
150.690735
147.543503
142.286652
143.576920
147.422897
177.643570
166.660217
156.254745
159.636063
151.421799
-4.109612
17.861790
-2.104033
-11.416613
-8.673736
134.288528
140.834366
160.151123
128.544983
139.062561
152.178635
161.816620
156.524460
150.046738
153.451935
154.429871
156.596512
135.630508
156.869553
143.014694
138.406418
129.661652
146.455566
159.775574
158.002213
154.402893
122.076263
128.597412
111.409042
138.029266
137.203720
126.828659
129.705887
148.354889
8.666101
137.869385
148.365753
158.905014
142.093384
140.054626
135.993393
155.461807
123.004791
169.444778
146.186508
158.339355
142.385666
142.275024
149.104446
122.676720
140.209854
154.727585
134.750931
146.644348
162.315781
-6.591301
-38.392056
-22.810776
-20.479557
11.857403
-4.891726
-25.705509
-23.802105
-9.268385
-37.278545
4.475622
-13.890800
22.910339
12.563852
-19.214275
15.749917
-25.985270
-2.920340
-44.595417
-45.956551
18.053705
152.739899
163.597107
167.372650
135.747818
137.164642
41.866570
153.712982
133.163956
110.590088
151.206009
136.449081
156.825241
161.292786
160.738052
141.481171
148.086456
147.433029
125.440323
143.687225
150.612549
143.256454
144.889236
129.567505
124.263168
122.981453
140.890289
148.632339
113.138687
147.977615
163.893372
136.706223
137.865662
153.495377
130.257492
140.432114
125.898300
172.178085
137.033340
135.571045
139.966309
151.289398
157.620544
-176.497803
120.325058
144.253738
126.206589
-153.726089
122.772942
-8.856165
3.115961
21.737530
-37.892807
4.836427
-19.504478
-5.937887
-17.604942
139.326050
144.858643
164.159042
63.455944
-36.098183
5.795860
20.125820
157.975143
145.051727
132.196686
140.840973
152.677719
134.598755
156.089386
-17.448767
-28.299507
146.813858
130.770035
150.415039
3.050564
-20.076385
-22.268976
-38.462578
4.225587
-32.544930
-46.796757
-35.422760
-8.342685
-37.657749
-41.244896
143.168228
142.489502
119.894318
108.847954
145.927933
148.230148
138.027374
139.030945
148.431641
137.638885
154.679901
156.778259
127.049477
144.026093
161.071808
153.797882
129.205917
136.822922
165.798874
176.976822
134.928238
141.997742
145.142914
144.306290
151.564316
129.901550
153.636444
155.034363
149.757599
151.261063
157.691833
144.382812
25.019970
13.801868
21.040895
165.975143
156.015823
146.847153
144.358200
20.422504
2.173218
-18.602903
163.741913
148.201126
141.337234
129.096252
159.799622
146.627945
143.592194
152.785553
-39.225063
-14.200751
139.757431
159.342285
140.551056
144.417221
155.854065
141.202377
137.526428
112.106400
137.100891
124.645454
145.656815
146.179276
158.468826
10.744167
-25.163759
146.392303
174.685287
136.719269
11.833813
9.124210
137.688812
-47.742256
18.407980
25.814804
-39.559074
19.384079
-4.682492
7.760684
6.395925
11.764201
-15.263643
9.900039
-20.701635
130.898438
148.692520
149.423553
144.404205
138.918015
153.201126
134.816391
162.730728
147.396393
136.883499
74.996773
163.827530
146.253769
145.613586
137.925003
154.853363
150.852600
155.958923
146.986176
143.948624
132.582291
138.431915
156.802124
143.353561
137.017914
113.219078
110.763832
124.732986
171.062683
165.398651
32.754749
37.796955
64.627335
-144.065155
128.056107
141.787720
137.113586
163.668716
116.333702
115.653618
130.994598
141.782547
139.603882
138.096268
156.740128
149.716461
150.020294
157.377991
-40.548294
1.273493
28.111792
2.839315
-41.053169
2.442483
25.275040
154.531113
171.057068
141.200500
122.121346
152.650269
135.786530
141.531143
149.778778
142.837357
-9.841988
10.600327
11.748765
117.314377
153.188232
150.906754
138.476562
141.967285
147.384796
139.403641
160.056290
156.666916
158.971512
140.380310
123.056503
149.297134
153.298431
130.665802
141.336960
134.395218
117.701241
-52.373020
152.659164
140.325333
140.285141
149.449081
147.997421
143.527344
131.146622
-179.120178
178.973770
118.229393
137.659470
114.216270
147.466721
139.025085
115.015625
153.411133
141.622665
118.112732
147.513641
154.041153
133.732330
114.484459
142.176178
136.600494
138.160492
137.692856
170.167419
-16.646637
142.635513
142.145401
132.235413
176.521194
154.127808
149.353607
154.307190
129.813492
158.944763
159.942673
165.487396
160.298676
155.258194
137.007324
-44.933495
9.518286
-9.443398
145.044739
160.077820
150.343246
153.957520
176.175293
158.434967
140.096710
128.138626
162.676300
173.284851
155.932343
159.312836
155.000076
146.127289
137.334702
-173.737427
153.444702
157.789246
152.111496
132.089294
-6.153833
-49.382610
-45.915115
4.110898
114.042068
170.134369
132.950317
163.507858
139.431870
156.178543
131.753174
132.588852
112.819962
169.288345
-29.748823
5.307697
11.955760
-35.105976
-13.272570
-48.436466
15.996059
7.439437
59.569275
-48.664688
9.039137
-2.667044
2.993429
-15.736436
-8.418673
160.501114
127.451981
157.438934
146.613800
134.463852
144.037216
162.854553
145.135254
145.743744
148.784149
-166.312973
124.854263
127.735680
125.225990
142.192627
171.392929
136.404724
32.708153
-5.081106
5.037773
-9.530792
-23.572536
23.331745
155.820755
139.955978
168.433380
129.984543
119.778069
154.667770
150.523575
154.673645
31.037991
-71.874794
148.146851
153.594498
-7.495880
-5.750741
-17.099590
-41.667152
-26.616360
-10.755153
17.560343
-44.081059
-19.511311
-4.953651
-0.942738
135.367386
135.797913
-19.688251
-17.537804
-14.535420
-7.930632
-0.796230
-23.230703
18.373211
2.848401
-1.907623
146.669617
142.007843
126.712204
119.832291
144.986542
108.549759
169.975311
137.247940
147.472580
144.341736
150.237808
173.030655
-27.174074
-40.879421
31.036985
4.996889
2.039704
-39.523998
27.637096
143.627670
141.682785
155.369064
149.348984
154.540344
123.235374
122.206818
100.726273
132.207947
152.751709
139.492615
148.994537
119.595688
71.535812
28.945089
18.863754
26.540941
45.480595
20.138224
127.467331
126.807838
135.868744
150.928177
136.678406
127.777191
115.808075
154.037430
143.743652
28.235754
58.879116
41.896038
-165.968170
152.388519
-164.054855
36.795040
-170.864670
-165.496643
-145.926346
-165.754929
-164.667709
-151.240829
149.834610
122.933907
134.027100
3.929196
5.101156
64.850548
20.766817
41.717716
141.722610
111.951004
-10.476811
172.093140
152.337463
155.455399
133.065063
133.392990
115.354103
160.530945
109.739220
141.667725
145.398193
136.195877
133.167023
148.735168
147.853424
59.770157
167.147202
139.154373
122.166069
148.674835
119.987389
146.345139
134.621857
151.135208
126.055054
161.964355
168.389206
160.237778
150.606598
148.494278
118.125740
-179.657928
152.009033
142.073227
152.671402
155.016739
138.810211
132.525803
151.828964
177.014877
148.049500
132.467606
155.186340
152.454742
154.621857
135.518921
145.614151
-77.679329
129.310226
144.798874
125.787048
143.422134
170.944519
145.675354
142.847702
156.718292
143.024948
155.740463
141.746170
143.717194
156.259659
13.138850
155.669281
154.570831
129.495117
160.074921
151.901215
162.803589
149.296402
128.584015
148.562500
157.878494
22.318085
133.646027
-124.937500
160.986710
114.785637
-144.462845
118.235893
132.024185
142.902802
172.727966
136.428711
159.162079
134.159668
148.006943
138.172882
119.846619
148.033829
125.698013
-156.896515
148.539078
152.853775
115.173431
142.809784
138.785019
-167.949173
147.645889
125.679573
152.499161
148.256775
133.479919
136.776367
166.184708
134.063568
155.361664
155.445663
109.573601
134.219269
130.514374
134.053375
129.504471
152.008423
165.246338
162.185532
144.853287
150.290970
139.138885
159.272842
154.092316
141.647781
140.284134
115.412323
134.194977
168.131546
117.338631
151.715302
38.529408
-160.447708
161.377792
130.388733
176.395691
77.671127
40.323669
33.386322
107.632172
157.053558
129.341461
174.027771
139.936478
124.083755
172.244583
148.826065
124.298141
161.399017
127.053886
153.133850
167.245682
109.596680
161.466934
-13.831841
-38.075729
10.102152
-43.806549
140.658188
114.594765
148.099152
117.460014
129.742355
167.817932
156.515396
155.187241
135.296692
165.117477
139.547531
158.271622
146.395523
149.614670
122.904961
148.279984
147.833084
148.525467
113.761452
122.917946
145.938446
-40.625038
33.314144
138.915207
147.183197
154.613068
141.702637
147.782959
121.412697
-4.047672
-53.489536
-25.757299
-19.813009
6.378365
-21.887609
22.898432
-3.908308
148.577072
124.275368
148.467728
121.783226
122.003540
166.923386
140.184219
162.602509
141.308304
157.590698
153.154633
150.789764
164.444321
124.334244
133.357849
173.537064
-46.082710
-2.767323
-41.489567
-22.654955
-8.482139
-42.412868
-46.433865
-1.858674
167.898285
135.968063
160.040619
147.385834
118.572472
166.646118
99.273582
154.415039
117.923851
143.972351
151.233276
133.081207
151.460373
155.804459
142.088608
129.907547
177.772339
152.027756
166.675232
133.771332
160.218460
-37.215252
19.046291
-39.759590
16.111479
34.893021
134.537933
137.502579
131.776031
158.081802
165.695633
123.592133
133.578003
124.680206
139.737869
132.121368
148.236404
135.377487
144.392807
156.400009
142.909424
143.861938
166.334793
135.350006
159.314667
145.110443
158.647644
179.488312
141.980774
178.451340
138.823303
173.570023
137.641708
149.086243
151.553833
122.155922
170.498657
132.680893
140.033127
-9.058246
8.324329
23.977381
-64.032326
-6.154120
122.223335
0.178041
175.260773
163.881042
154.210220
167.549667
146.070251
-47.030617
22.538418
10.299537
140.042282
143.640839
141.967148
173.068298
120.298447
111.314766
139.223312
115.781425
133.144470
134.299866
155.304047
138.530060
133.589355
129.209763
139.314972
141.845139
140.680481
110.252861
145.780960
129.542160
158.762527
135.897385
165.078461
121.859642
145.540787
131.855972
137.239044
152.043930
162.323883
137.648499
147.670609
140.007782
150.638779
155.551514
130.344589
161.440643
100.825256
142.150467
139.385071
149.446381
147.601822
168.889908
144.920029
139.334488
149.089157
137.026062
143.910248
111.725662
9.550736
-31.061192
-40.071934
19.749083
-47.399887
-34.750938
30.391623
15.025209
2.714547
123.982132
151.563309
147.128036
168.353912
129.207123
146.854385
146.388718
136.745193
166.378693
128.198944
135.729553
175.607056
160.793411
161.750839
157.789902
142.126221
135.250854
155.683121
134.892715
144.553177
149.316513
121.594986
144.020477
129.736069
165.744019
134.752548
149.246231
154.031570
137.763840
122.371902
156.763168
120.537659
156.062576
160.350891
137.301788
151.210876
145.021088
141.509689
152.134857
110.981972
174.710861
149.504852
149.077393
140.980484
152.395996
23.645956
-46.137920
8.418252
9.698986
127.233810
139.002975
145.896606
133.488480
153.365845
153.972443
158.453979
172.410248
145.622162
142.695221
113.994972
-153.027298
-16.070953
6.879541
24.318502
-60.593651
145.802048
146.861206
147.663116
147.528412
150.441132
159.124298
161.686096
146.804932
159.506027
-52.517643
7.773623
-32.706749
12.757174
5.989230
6.457282
-1.529695
-28.235422
152.805740
177.050903
117.904579
150.104141
136.124405
73.555946
162.866501
144.630020
164.517670
127.159180
164.824448
142.536057
138.326477
113.643982
138.107712
161.540543
149.713806
157.717712
140.737045
138.175613
148.331924
160.501862
172.145157
-158.320984
-146.909775
6.493379
158.626770
144.591858
145.392502
156.858215
131.892120
135.302689
142.564606
146.223907
165.935730
140.600525
131.028732
-20.825981
-113.457260
-19.496233
16.453085
1.396197
-43.193203
153.004013
88.086922
150.401138
153.393723
160.775925
154.531158
138.712692
147.291626
136.209641
135.187439
15.960480
145.521072
152.427887
140.070007
151.385910
167.374512
138.106888
140.040237
130.883163
152.386459
140.640091
138.951721
151.105408
152.712738
149.034180
147.886703
157.928802
152.182037
144.878494
131.049484
154.203201
141.874954
144.394638
153.743820
-20.661160
-41.276585
145.582016
153.135635
128.459686
116.341095
9.133574
3.036413
18.176435
155.239395
133.326462
134.247055
158.822113
16.688667
101.225693
120.487946
168.634613
139.626694
131.383347
153.706863
129.606705
-179.204254
131.100281
-15.643834
-35.108505
133.963379
151.337006
137.535324
154.320068
164.481384
147.651001
127.456772
95.072586
41.959045
133.796677
165.954926
133.648483
156.273605
137.259216
143.234299
149.825378
130.657410
150.267456
165.463379
149.193283
164.728226
149.444427
127.949692
148.241470
162.555634
155.407990
167.463989
141.549332
133.833923
130.608566
163.277267
-6.639148
7.664392
173.821259
122.495239
145.790710
158.976654
134.165924
146.648849
134.630447
133.233582
130.958130
120.427979
134.627411
142.375046
134.894043
142.942001
129.564758
122.319389
-3.621257
27.640615
-45.006657
-50.796940
18.356747
172.795670
126.544052
156.362564
164.750427
177.275009
140.394501
152.948700
153.413544
113.896278
159.711212
158.742752
146.166748
154.669952
139.937820
151.883820
168.535629
143.713623
156.769165
159.169403
138.884232
125.289993
137.757233
154.915070
150.773117
168.357727
176.893097
150.661453
115.284294
168.636871
138.794388
136.752655
155.147247
121.874771
159.738800
152.920197
143.519287
142.759689
-13.250060
-33.620621
67.371590
141.601669
111.908966
170.736786
130.681122
157.299622
158.636688
147.384247
166.297318
146.345413
151.639145
131.426407
-18.387539
-32.791718
-0.722805
-55.911720
-51.771061
-17.304995
-34.440990
5.104535
-57.166595
-3.321365
20.712820
-12.980873
147.013092
4.673866
8.279627
-6.134593
-17.724733
-44.139851
21.081388
7.099841
161.447754
178.352524
153.900284
130.238144
150.404404
110.512711
-11.413576
132.194077
132.844330
161.768570
122.071358
148.122421
165.652008
159.779617
176.905472
170.583221
2.362563
141.763412
130.186966
162.818649
134.886108
146.466843
118.255608
147.249222
137.645309
130.611267
-172.965622
152.417053
143.455688
150.852112
142.890076
158.379807
-22.889135
148.505112
170.200455
159.513428
147.170212
149.075562
162.909897
-168.622238
141.321518
157.428772
141.774857
142.162704
149.300751
159.685471
141.626266
113.521645
151.733078
162.955872
148.091003
129.679062
125.306190
103.000542
176.043335
4.993476
-0.709692
-34.611618
7.690032
61.258713
-0.998776
145.381851
135.072311
-5.322775
5.311830
-20.912720
155.111938
164.794983
151.038574
147.589294
125.726479
-13.123683
-14.922870
168.957794
147.191055
120.717125
130.061691
129.301620
141.789444
22.898046
-26.480505
135.457993
150.009705
145.720520
133.379593
120.942429
129.934128
148.108597
175.710236
144.535751
142.638733
124.157219
171.559906
138.705795
149.538574
138.628433
158.524033
138.031525
128.485413
154.804794
142.301758
147.297241
132.727829
165.285583
122.859634
156.928757
133.538071
151.711060
154.713852
145.123535
170.305267
148.292831
124.707390
147.403107
-1.267331
121.466354
102.917168
162.293839
156.868195
144.585266
146.300568
148.595688
132.742874
145.681259
151.783386
133.888672
136.808456
108.570496
151.652710
172.334732
153.352936
-1.423541
7.059998
153.118698
135.989914
157.638565
162.617920
156.037689
142.935669
174.210495
162.451859
156.013062
138.864212
139.125259
113.190895
160.885956
132.981750
149.791641
153.941025
148.128922
-174.719421
145.384735
-55.442474
4.861114
-44.943203
-23.328356
-1.302061
20.618549
-13.571339
122.311958
131.953186
116.936195
137.850479
150.495972
139.745758
115.262520
139.533203
130.256927
3.196043
-10.009620
-36.278908
5.726354
-18.428776
48.828331
-21.857092
-23.842445
2.270037
145.954712
155.615463
165.325607
116.983841
129.214966
172.632324
-16.485224
62.390064
-21.654573
-25.421944
-19.468760
-12.756122
152.295410
-61.984406
118.830803
147.392044
129.171082
129.631226
147.208908
134.032455
104.336388
142.540405
131.813110
146.307465
-6.858868
160.867554
135.661926
176.621750
137.873779
130.853775
138.663803
163.589874
162.275711
142.220779
168.870117
100.744164
148.532806
155.919220
168.609665
154.264557
118.291412
175.027588
159.597473
108.254494
148.363815
158.660416
173.710281
167.896744
142.181168
114.864380
132.293732
156.699661
153.342621
149.094635
154.182053
114.447533
146.818161
151.905365
140.709061
133.951050
142.141922
131.749268
152.831314
149.252625
137.372711
159.795258
147.449097
132.768631
162.029907
149.511963
147.297913
143.243454
147.198318
10.671453
-54.649094
-49.372616
-22.155224
-4.807379
155.599442
151.644836
158.488281
151.500092
158.544281
132.197296
155.591599
141.182312
141.644699
146.530777
143.719940
149.897598
-178.776505
11.528357
-35.092148
23.998903
-49.495705
37.546913
6.840141
73.426048
149.857666
-76.529221
-1.570722
-40.253120
20.544941
-9.149179
-35.279335
148.690170
130.828003
118.621704
149.793945
143.205734
157.046783
139.327774
8.138585
155.792450
134.264114
118.244164
148.237335
128.731659
156.284775
144.927567
138.221649
136.987854
140.180740
145.565475
149.951599
135.124710
160.216415
133.122192
154.690491
142.623032
131.993393
151.009857
145.124512
140.090256
137.082855
176.430466
159.594894
150.277588
161.333984
146.695129
-170.427399
155.544449
135.618317
140.273666
143.409256
140.874954
161.691162
157.128845
150.653488
169.920761
156.217026
142.812820
145.261307
154.112244
137.619812
141.794876
161.517563
145.113373
154.162491
13.093838
145.796249
178.060822
131.897659
167.255341
137.319321
149.697189
168.775223
-172.161942
144.274979
158.580215
21.185080
14.618897
8.744667
110.755577
163.318878
157.296783
144.330551
179.110657
168.501999
148.523911
135.285614
152.725769
151.446945
117.943726
159.472687
157.939575
156.611893
142.861420
133.505463
152.942154
154.426498
150.867615
147.364563
137.495880
161.830719
162.929108
146.974960
151.001785
149.321152
143.335495
142.911148
157.500214
149.934143
139.441879
143.594727
125.276863
149.076355
150.578705
8.705404
7.103543
153.254059
174.821075
-55.451405
22.726496
-30.810158
-39.938137
174.089905
164.744247
142.971222
163.856140
151.536316
126.946243
147.048248
120.720528
140.981110
134.367599
131.057693
147.971313
124.278099
142.760727
105.678963
164.561050
144.176865
126.251396
149.065826
147.234085
136.038788
159.960068
117.818314
133.925827
136.688263
139.315414
110.196671
160.680969
151.140610
140.030334
-49.166023
-5.382594
-16.702696
114.842026
136.203903
140.656784
169.323959
51.226051
141.803650
116.084526
148.270370
152.332947
133.991776
158.788361
150.234039
143.570267
152.533844
134.295990
151.409851
129.651764
129.403671
124.288895
140.401581
150.058624
174.777374
139.826202
145.860687
145.426300
156.845444
135.267563
138.845673
124.054359
116.253845
117.971146
139.616364
151.713089
146.867371
146.184158
133.316055
129.435532
144.252838
138.860001
153.922409
145.822342
145.863922
168.807404
141.739502
120.191818
143.614487
129.463562
141.882523
118.087013
149.557556
136.905594
161.924011
147.709442
151.965851
135.125885
144.286911
123.697044
20.472683
-3.289857
-7.010589
12.844462
0.608772
16.871841
30.563107
-43.987087
146.225372
133.324158
146.249268
-39.619198
29.229946
144.907867
-161.760574
135.369431
151.838730
130.625458
153.175995
163.406952
149.248199
169.715637
140.555908
170.560715
134.574738
113.747238
174.565659
143.575302
125.268425
132.565857
151.579056
170.291931
134.041992
145.605591
152.283386
-20.845501
-31.751768
-10.120612
141.174667
136.086136
158.322601
109.774666
142.448380
149.367157
162.322968
-152.539536
142.514847
-40.890224
17.691465
3.880451
-36.766163
1.654221
-2.221582
-33.930481
22.312328
5.240114
111.702370
110.087967
141.335175
125.527382
100.695732
155.027863
7.894909
-45.075970
-37.984528
-46.058495
-8.818196
-37.841541
2.056046
-39.827477
15.173472
127.953217
130.865799
-1.998411
-37.837757
-49.244320
158.432114
167.107651
156.328430
144.242661
122.960243
153.808334
38.620403
-16.711212
-40.861607
-15.419069
-50.221851
-4.422794
-23.165873
-50.779335
-31.567596
-40.058338
27.992764
26.314289
1.178025
9.666580
-41.857811
18.191067
10.755977
0.509373
5.082301
15.841901
26.298908
-3.650338
-25.969170
12.003441
152.471161
116.254593
121.707886
165.025360
177.578430
158.094833
144.662354
179.739044
143.629913
142.790176
150.867874
147.811722
148.864426
138.892593
154.484177
159.406433
118.980835
129.892471
128.151840
147.963943
148.354111
5.642815
-7.337085
141.490799
149.230637
145.841568
122.118011
138.033615
144.787842
163.729309
148.226105
150.285675
144.293167
144.928802
126.166008
133.246002
130.944687
158.140106
154.324631
138.222687
150.559906
140.033081
155.398651
116.364258
134.607880
149.418961
152.132736
118.739365
163.867691
162.919113
147.156937
137.763046
136.592072
-44.967876
3.773979
142.394150
146.250870
128.923080
144.165863
155.238251
164.919174
150.285873
-80.233932
166.292557
54.055752
52.735352
139.968323
110.050232
-23.643282
-10.849104
7.756434
-43.462727
27.257900
-29.075666
144.106537
14.685552
-1.369879
-32.033676
9.056011
123.462723
138.733200
144.414459
148.907425
-41.942795
13.303802
11.237625
-42.613052
-138.115692
171.106079
145.577942
156.512085
134.966446
159.791809
136.222855
156.855347
11.255713
-28.385729
4.494967
135.641647
130.520126
175.489929
175.906418
-148.961716
46.024418
-154.528641
-137.857452
-99.532799
-167.874008
-173.832092
-152.762009
-15.070420
154.270691
132.662354
120.263290
127.777679
143.960251
157.431946
150.532928
158.235138
159.822617
139.088165
168.310486
151.936478
-169.951904
141.607361
151.433472
144.927078
109.731560
147.218277
114.765450
118.954567
111.865013
117.796059
146.630814
141.789566
136.670059
131.852936
144.779922
119.120827
137.139893
147.358078
136.448013
-6.984800
10.144023
48.645405
26.844261
144.396072
140.896362
137.235306
145.749496
139.264862
139.703156
140.184830
145.229813
148.002853
136.984375
133.866623
154.556900
135.014877
126.193611
177.079239
76.534714
151.477371
178.008942
160.638123
146.809967
161.778671
143.334717
150.067474
111.253906
127.360260
145.642883
119.885101
178.543289
10.684541
-3.908809
3.046839
-26.639120
-8.486328
-41.542721
5.219995
-10.531286
-45.373291
-12.663564
25.984226
-9.836172
5.574150
-44.824757
-2.289611
15.339193
-58.883850
6.892330
151.564545
135.650818
117.857994
138.430191
142.582077
152.852798
151.704788
136.791428
134.035843
123.016785
171.463318
152.260269
131.021286
144.516266
-18.618710
-31.604038
20.709932
129.845093
166.174057
141.054596
138.201431
151.049683
150.362183
142.306595
142.753021
135.145966
149.938904
160.143265
145.797699
-124.798477
3.430510
6.475779
15.742352
35.794323
26.733496
-0.092787
1.937550
172.706207
150.503983
-174.551971
161.895538
126.511200
116.944870
147.678879
132.560898
153.744644
154.953186
163.268036
-23.424036
-8.892846
-24.660608
13.154376
12.408645
-34.781219
-25.118534
165.028381
152.148605
135.606384
157.161194
134.587555
122.446587
128.643005
140.062973
174.612335
109.194557
157.953903
132.480530
148.278458
160.213440
149.527695
158.156540
124.435272
163.288696
141.210922
148.075058
146.973907
71.287155
-22.674053
-43.849781
-32.054428
11.975641
8.825323
9.403643
-8.060488
-46.177921
-26.044991
-38.498829
6.598379
-6.194035
157.793976
-5.949034
11.813663
1.073561
149.438812
164.431610
169.101273
147.025162
153.646515
165.915604
135.694016
166.143158
139.524780
137.054794
-19.241913
31.603249
-18.269796
137.856384
141.597519
162.297485
-31.539520
-1.976155
-40.758545
28.019577
-11.498105
19.341869
136.082947
111.669571
143.695175
-178.367676
173.030029
171.415573
149.648544
128.281036
154.343185
-161.223557
-153.620728
159.231522
-171.082535
96.449821
163.140884
1.876384
14.098250
154.964752
13.058305
61.640747
153.104904
155.963211
144.714645
145.575424
163.308273
146.871414
145.844452
143.699158
142.228088
42.028782
-42.090393
-18.135742
150.018906
159.822678
144.726120
151.188858
155.528198
159.670441
160.511032
141.391510
167.024643
149.405441
150.972702
140.594131
124.375801
139.829926
137.437057
139.903351
156.875824
108.651924
167.603973
142.477249
120.648621
134.314529
148.850281
157.172821
170.884872
173.330658
-24.899101
-44.040012
-7.179634
14.478462
4.138247
-14.980158
6.493348
-20.715033
-21.204397
134.117767
135.584854
146.003845
2.350603
-1.818115
10.528969
-7.051267
147.791321
154.707993
-44.303814
2.393101
-9.600849
-39.449825
13.938544
5.503385
19.568172
37.123013
-24.967255
-3.667890
146.556076
169.169617
155.379166
130.983978
156.882507
120.925873
141.819992
156.449768
154.548492
111.362328
155.793427
173.810638
127.427910
140.504150
161.488174
146.883514
135.954315
132.471207
165.292831
169.692444
148.646988
124.193840
-176.276520
179.010269
-140.424088
174.549774
-162.901199
-174.535889
-149.791016
44.377838
15.467972
-173.140320
153.692612
147.431122
122.339584
145.415970
132.983154
169.392487
155.886932
131.963974
116.139069
158.218704
-27.888611
-63.658890
14.059742
-10.656967
-30.700848
-50.093548
-28.082005
143.720428
146.432739
129.125809
137.283401
145.485352
126.418312
132.317154
29.483900
28.935965
42.878559
40.111881
48.983944
31.976437
-0.090654
-40.118401
10.299193
113.051926
152.412109
157.952713
150.749771
130.204926
147.570694
146.355057
148.570923
145.394684
148.154816
143.775833
134.690018
149.404388
174.459488
148.681580
148.914185
150.229294
142.915695
125.579224
148.655457
16.112303
146.917206
157.237976
133.608414
141.018478
169.512192
153.754883
154.868729
151.690903
121.559319
143.116165
177.611237
144.360413
154.316345
148.712555
141.247955
145.270813
150.372787
143.478012
148.726593
147.576157
154.478928
178.476578
149.150833
125.841751
150.327301
153.453812
134.442947
-30.870647
3.638196
17.149267
152.672424
151.622589
131.667633
142.887970
136.073563
115.299271
150.902054
148.515549
137.601700
150.737930
152.942719
154.086411
-45.702026
28.734354
7.019090
-38.465054
23.575832
-7.956974
108.753288
178.100586
138.937180
129.558731
158.888168
160.624054
173.134888
143.876358
132.853775
140.663040
140.679184
143.633789
151.587021
132.906982
162.532028
135.880386
171.895035
134.769653
-39.970200
-4.947478
18.120090
-6.852660
-15.776027
-51.604740
-6.395864
-17.638617
121.859146
-40.929451
-30.534220
6.665650
4.400062
-4.938045
-8.740915
33.641182
-42.170094
1.546996
-7.079559
-38.030849
-2.349937
-15.605629
-17.106268
-44.155422
17.607924
-14.950018
10.880792
-30.369663
-2.332464
-36.826115
-32.858856
-27.124319
8.224854
-19.159838
15.399007
148.270905
171.024063
154.561234
117.892815
-168.343430
156.283066
157.283218
169.948868
155.426956
146.040207
127.328255
134.853134
154.630859
159.584549
168.581192
127.711143
145.633286
139.239456
136.760727
141.994339
145.460236
140.428375
150.938583
145.982712
149.577072
143.240784
147.953156
145.194534
120.816338
144.880127
155.088837
172.645615
-146.056992
141.697998
166.428757
134.755081
-38.134548
121.535873
145.628311
141.059448
152.134903
151.828842
-2.478282
-32.951237
-36.042873
0.559181
0.285990
36.336063
145.348618
154.014938
143.416138
161.865280
152.892685
162.157486
161.281815
9.537432
151.839844
138.521912
152.450439
154.463547
156.790863
105.504166
-0.052339
-33.082584
0.380007
145.454559
150.201614
149.066391
150.603333
111.481041
152.893021
166.658813
155.303986
125.631813
131.279724
139.996399
137.771011
150.364609
-152.261078
-146.997360
-148.626144
-134.176071
25.926094
119.190514
154.201935
142.370865
115.047440
-41.352127
21.521173
2.456546
151.324844
136.531738
145.845261
146.615189
155.278870
149.105255
156.415848
127.504898
149.959305
125.427773
125.847267
146.510391
151.909058
146.993210
168.893051
153.930313
152.512573
132.707336
112.582451
124.763947
161.225616
142.362503
157.497040
147.026810
-34.760094
0.068528
12.694822
8.958857
-8.549802
24.747553
129.662689
165.949677
14.244509
10.740631
141.276749
155.677307
137.912003
146.046494
141.438034
147.772644
142.872803
142.875900
128.648926
156.524536
133.342148
142.343887
-36.297089
125.648918
136.759460
145.621368
140.932312
137.255539
164.236816
116.134003
143.079849
157.327179
149.703781
125.710175
154.987000
169.818420
9.370938
15.970114
-10.232141
-33.653728
-18.936892
131.146606
152.955215
139.551361
144.235748
142.055710
178.566315
143.236053
145.858566
168.222107
153.913498
116.485947
153.124603
139.438065
131.652481
132.284760
156.896667
146.087418
134.683472
155.969543
173.505493
136.772888
117.425484
154.713516
147.719315
116.061203
134.151917
166.421570
132.209457
134.563492
141.082840
160.750107
147.172211
127.390968
153.675995
146.637939
151.473022
128.710892
164.074417
173.081223
166.057007
126.188828
152.563278
154.092834
153.733017
155.258804
159.963821
150.438736
152.497879
121.866440
136.923538
105.549271
67.272003
-147.792999
99.769783
-130.570312
-118.874367
-136.573853
-151.166885
-130.337570
-145.726990
-146.510742
150.440216
-171.199158
155.953568
141.471741
147.268387
146.997772
139.344681
147.836853
132.743561
145.386719
149.371780
133.671692
130.849472
126.235252
142.677322
156.038040
156.123322
141.436768
148.365662
145.996658
142.067657
165.453217
145.073425
132.992935
140.499008
158.942352
140.724670
141.512161
91.632698
-41.522789
-2.424143
-7.878010
-39.895958
13.613755
-12.797708
149.904678
104.238731
143.128372
158.685059
129.067047
121.164818
3.384024
-26.933718
0.034264
-40.187588
170.511749
149.086380
164.381607
157.378586
-21.790306
-12.064179
163.546875
147.772217
153.172638
169.876068
-31.160004
22.055868
13.530324
-3.186473
10.762653
156.492188
168.844101
150.311005
150.605820
146.658432
161.546005
150.962448
158.279190
170.708496
152.730042
153.288345
137.492264
-29.920902
153.859253
143.247269
131.302170
137.657166
157.790741
145.384918
144.226318
159.885956
126.915260
134.742798
139.313919
150.947327
5.060821
11.936820
-38.820515
8.769857
4.718415
144.268677
152.329239
48.194126
-140.299271
95.379158
152.437454
112.182297
-25.649323
-22.774616
-1.528031
150.490479
151.253006
126.010345
6.066338
10.509945
-40.572128
5.705369
-43.146496
7.693298
-32.249737
-19.543392
119.441399
120.018631
172.825027
157.809708
151.758102
6.150361
8.404899
33.087326
125.271294
144.258835
170.498627
172.021378
169.490433
144.302307
149.207367
-19.730680
-39.518841
-22.464010
-21.444942
-33.106007
-44.495728
0.425666
170.000870
159.518936
-9.531184
154.331421
154.339874
16.526068
-69.984421
-42.810333
156.254364
110.365211
153.222748
155.291016
151.502792
154.400482
136.101059
143.315781
146.424255
133.004868
148.853500
150.521103
152.962784
167.872742
142.611649
151.140991
146.317291
7.302319
21.698622
142.141937
170.825241
92.858727
140.202881
126.476830
137.581360
129.805710
127.984840
139.515396
154.908051
130.306458
146.646591
146.455856
148.051712
136.670822
147.225616
-9.283512
-5.659773
-49.887070
-47.178028
141.287689
158.789413
138.233521
146.568848
0.737809
25.178743
153.010635
156.691330
157.706360
144.915741
153.675369
-6.656524
144.162369
160.759827
133.361923
130.013809
140.762421
144.806946
155.046692
139.733353
-24.521130
-33.505718
123.312447
149.464386
160.140793
165.308640
156.582550
12.026901
-37.189960
-0.153233
0.203672
-5.241534
150.113022
147.458664
163.326508
149.252487
143.996170
99.494209
143.400360
147.067505
143.202377
152.470093
135.160004
134.739929
153.450623
136.803574
133.189957
138.496765
150.287048
145.992355
149.188004
150.577637
165.903320
142.369049
147.311584
-174.239914
146.495560
158.978653
160.968140
133.166092
154.253281
121.245697
147.719421
165.372894
142.410568
142.302933
110.701424
169.718307
157.741943
-174.809692
154.732803
160.610199
128.044174
130.333282
152.638550
137.866562
143.253723
157.073044
163.920609
142.838379
161.924042
146.956543
156.591736
170.875214
152.102173
120.511139
152.465408
136.664215
153.625107
150.771118
144.241272
132.835526
148.465088
109.048225
163.242676
-169.460358
130.517975
129.225937
147.763702
147.992966
140.178558
163.138962
151.877136
165.802078
135.493317
139.833527
131.543961
134.057144
145.419830
146.371689
-16.326586
-43.545525
-13.018039
4.744375
-43.677937
3.967880
-7.496247
-1.543196
-17.794853
-24.452288
-38.092117
-11.770129
-6.922091
-4.284869
-45.242752
2.321193
157.433319
145.495590
-3.355730
-2.012270
-17.084032
136.108368
154.833862
131.757721
130.498047
-22.305914
-35.852287
-55.498081
-28.190958
7.198137
-38.833241
135.602905
162.320450
162.535797
156.241165
122.587952
107.838562
34.918690
27.797005
156.994095
106.052368
152.244919
155.039993
145.331543
139.476273
150.541733
155.053482
138.959229
141.041946
122.773560
136.864914
151.819962
145.459259
137.217621
160.814011
132.887177
147.186630
155.340424
151.034515
147.391022
145.513489
162.060776
139.060043
170.622604
161.800537
146.286407
154.226761
154.789093
156.492386
127.083588
138.786057
152.159119
147.206787
115.951591
146.994705
163.098679
161.145981
140.552505
152.208755
98.927536
134.843307
177.608124
121.281532
19.771971
163.950378
134.638199
142.302322
151.320862
130.930267
134.212738
158.972397
149.815994
163.015976
169.802170
137.379715
149.531769
154.146118
-6.659234
99.025208
151.566696
141.132751
157.343857
170.244995
136.784332
128.552002
133.559158
-40.855721
156.444061
-25.413527
-22.998056
28.747465
152.295624
159.961777
152.674576
131.013901
155.238800
148.003891
145.392410
168.969696
134.818512
164.319687
142.936523
165.275955
119.715614
147.485077
144.415390
139.763504
144.367462
3.631516
-37.409672
-33.117496
3.629305
140.733978
148.435608
144.714249
156.325882
160.308563
56.386444
-27.033611
15.656467
87.136528
175.650070
-24.570084
-38.836617
149.994873
149.013123
159.767975
156.323212
140.932312
163.703262
149.937592
133.898697
135.520981
134.173447
136.117493
137.921921
144.001526
156.848282
-22.152460
24.336185
35.804920
-42.598518
19.310717
-14.636032
-34.620712
119.400581
122.066757
151.657669
136.124237
153.480240
142.480667
139.992950
169.542740
141.386322
-168.764984
165.215225
172.963150
134.417282
157.387405
127.484627
18.468878
7.702375
-37.270138
-1.922237
152.605774
179.857346
132.692856
160.197113
131.260773
153.171051
143.467651
99.631462
127.837395
142.540497
132.821274
150.753708
143.620682
168.146851
140.090561
141.404968
129.018143
134.081635
143.988327
158.208145
157.460022
140.880051
145.749725
112.275848
147.732452
151.023010
131.834290
-37.552544
-5.861937
-19.827564
169.248016
132.327347
166.553513
146.080765
124.912979
155.584915
132.425934
177.320862
132.741684
138.031448
103.089615
135.058365
126.690742
-20.725128
-20.354494
30.822439
39.365040
-28.257978
15.264682
-34.323555
158.957764
142.102066
167.859314
135.686356
131.130249
137.842819
130.220123
137.171753
145.194641
-144.336136
143.342316
149.175034
156.623825
122.484085
116.376526
168.333481
124.376648
136.508636
152.134949
144.143997
146.479431
145.124466
111.752144
124.374626
134.571793
151.587341
123.728104
128.032242
135.987686
146.308075
135.429962
140.096619
143.103394
151.950165
127.539871
148.889069
148.130493
123.125900
126.900017
132.420212
119.384254
144.929565
152.985580
138.231491
163.153214
165.419495
107.392250
148.431885
152.263931
105.340126
161.774185
164.182312
121.501328
147.723129
136.705978
140.997528
160.106171
146.768021
142.757294
162.084229
140.183594
164.415771
142.374756
139.464233
27.668877
15.624951
39.655022
26.905151
38.421982
-163.426987
139.222916
-161.883347
-148.820068
2.167898
37.775684
-142.850952
143.185394
148.694580
170.247467
-3.271058
27.846615
-34.737427
-20.045691
8.232395
2.648411
-41.537682
-3.321955
-42.045483
-50.001755
-42.676823
-8.506322
1.659300
-31.965479
0.019782
133.203888
149.958694
154.298370
153.291672
165.524719
-57.452927
20.499460
-16.599436
-2.902184
-30.809898
-7.039490
13.537606
-15.240768
-38.241310
141.770538
3.343163
-30.580603
-1.526750
23.698853
-3.100530
-45.427261
43.844646
150.280487
-12.493038
-8.220174
-10.971815
4.163960
-9.566203
128.370056
-53.983002
33.271187
0.953471
-30.404675
8.110820
-36.322334
-28.395950
134.682983
148.459534
149.816605
133.235718
161.897095
143.972946
29.847321
156.824219
131.918915
123.890244
164.453079
133.300034
154.599243
140.362732
173.953491
150.557724
119.622246
157.336639
14.504078
3.252391
2.611570
-13.155036
26.048698
2.409322
7.317725
-46.695557
-40.471844
-38.256626
-17.734188
4.472250
24.404896
-0.239031
-9.139423
-22.399179
-21.269243
-17.216396
21.054758
-30.436308
-0.502800
159.439453
58.998787
39.091534
136.553864
119.335228
172.281967
152.371231
155.924942
172.784760
167.797714
111.637054
136.614365
167.841675
146.299530
154.207962
160.816864
168.423660
147.329880
146.044312
142.418427
134.978485
150.151047
127.904999
158.061462
136.084412
144.588043
134.340012
148.704514
160.392075
157.812119
134.564713
137.719940
135.210403
107.125885
149.937103
163.987671
118.700935
149.139938
124.495628
108.244858
151.800919
8.868645
-7.029200
-1.393110
-28.841339
12.235236
168.235641
124.577209
139.192093
7.771880
133.444046
131.664200
150.226044
139.068115
165.938766
-33.683186
10.963631
-10.826201
-5.053654
160.443619
153.682678
149.301163
148.032623
-10.263834
-24.030052
-154.647446
-174.818115
-159.272446
-160.548584
-125.477646
-151.649475
34.566586
77.679855
-27.180819
50.755230
28.419235
159.816528
150.115845
-20.920984
160.329376
163.327927
151.330505
144.690750
142.129745
138.090134
161.441467
141.959976
140.089600
156.399887
153.451553
160.013031
146.982330
147.634140
146.428528
137.573532
149.410049
152.930847
144.175934
167.272324
135.872543
142.244888
18.733580
23.831781
160.193588
138.259338
134.851822
144.103271
139.529343
167.421539
101.361481
149.735443
138.537048
0.000000
-38.016640
-1.256009
-14.490913
172.593964
138.763748
139.848007
145.883209
101.876289
119.103333
169.957062
128.865738
164.354996
150.245773
138.610611
60.485531
-31.810686
1.365730
-49.673000
143.307465
136.104492
137.978790
150.731400
148.793228
158.987595
129.251984
144.174438
134.905975
131.277054
133.560974
130.345581
150.565918
146.960098
151.146744
177.804642
152.009232
104.458900
157.680939
-31.846012
8.682563
9.516943
-44.321835
-45.410110
17.912794
138.153717
132.286850
128.027161
145.892014
162.843994
152.974365
105.283875
133.254913
121.764290
147.818161
-34.096249
59.371513
123.500336
129.499252
134.619568
158.263992
141.572495
167.211288
118.325073
139.755722
149.776825
157.538208
135.111618
145.943665
-58.112270
-5.847440
-35.644478
-3.069564
-45.382095
-39.752930
-38.130222
3.945707
152.148514
123.783264
144.595932
139.790680
135.171860
144.521545
152.792847
162.041672
156.622833
146.787537
129.352875
143.555161
129.299469
143.846939
157.847916
137.615173
155.212677
141.364914
155.304214
140.735611
125.329308
150.464432
136.699432
128.685974
165.465958
162.625534
158.415741
155.447540
165.974945
142.558228
14.095474
145.089493
50.373692
-154.121643
18.613800
30.091391
25.447252
150.614914
139.723007
129.119492
151.970474
152.211761
150.053802
160.926559
-24.114214
137.749100
160.703476
157.132401
131.380753
-1.149099
45.083626
11.267272
12.480229
13.436893
18.491524
-30.408041
-42.259617
137.201752
151.175598
173.099640
114.876465
18.543871
16.851662
3.564472
-31.678282
176.736542
143.831451
143.419006
138.226212
145.385071
139.977386
163.302704
-179.688461
157.274231
158.277695
135.451065
144.795929
136.814743
148.747726
173.788345
156.016266
140.674850
144.677521
157.965530
156.175247
136.897552
120.440422
160.744995
135.042236
5.928272
57.901329
-164.406281
30.548019
25.403624
46.614777
137.262650
159.717300
162.305573
135.159607
150.637894
157.920334
139.708282
-154.414368
-169.454254
-178.549484
112.407928
-156.843491
118.830986
-149.322021
46.194809
33.168068
72.539917
138.218521
128.586670
147.574265
114.668228
175.130661
-5.514092
-29.539822
-6.823346
3.562659
121.747391
164.854919
149.508011
112.874809
171.316544
146.438202
149.192474
143.462494
163.319656
152.177078
175.003342
110.756470
149.744232
-179.443619
136.193726
165.601868
131.242203
147.330215
128.346725
118.344589
137.830826
132.533966
143.971207
-23.817747
-0.543207
137.707809
164.276840
149.811661
157.151367
141.935364
130.087555
163.643295
137.396927
128.379852
150.069016
168.316895
125.030502
41.512329
-4.271042
5.122352
-11.424719
-26.090376
-52.864513
125.345139
124.583191
-12.628138
129.259567
135.903152
134.644470
112.438942
151.450592
143.713348
153.488770
13.883045
-7.585014
10.966502
-36.976398
-20.658604
63.551254
13.199425
-45.400719
-27.641735
-38.971817
133.831833
120.780128
134.920853
151.536362
171.985123
153.584137
153.791733
138.498230
134.180481
170.657730
152.515732
154.014816
135.814087
-39.151600
5.944947
-32.291054
-0.728468
-26.860365
-7.788001
147.564850
140.089218
150.323364
167.972778
148.386154
128.221695
141.136566
152.225311
161.135635
-39.706139
15.996321
-16.431681
-49.183678
5.242581
148.811249
165.117432
146.160583
147.385605
113.895805
-12.051673
-17.192276
19.119192
10.054886
-2.792671
-12.255363
-46.208923
-21.416059
36.822731
13.495598
8.262154
-34.001667
8.458467
31.300579
158.343063
168.607193
151.504990
152.894363
168.326660
156.531433
165.315247
140.496170
-36.164135
1.248038
2.677299
-40.650852
134.958405
125.645424
131.524185
128.711029
146.040451
148.438248
125.736725
149.059616
150.022583
147.281250
148.422394
105.404633
134.717087
140.008667
154.774597
128.342255
142.354813
136.702133
146.054565
163.109848
137.057602
162.526825
150.985321
153.352020
125.898544
133.212433
151.801773
147.943481
164.972885
154.444168
9.252809
2.998982
-4.183760
31.924337
134.266205
146.824524
-11.105639
172.644791
118.855980
168.938812
148.910950
5.032558
9.720106
-34.899422
145.321030
144.496490
11.646487
21.458406
0.442790
-11.352201
15.481628
148.780472
157.834030
132.114380
3.254016
14.284329
-10.507679
-7.552761
0.191797
-35.795967
0.546439
-34.865459
-10.690434
9.304722
160.170288
164.621246
5.204469
-0.944604
-3.892141
10.022442
2.539524
5.772852
-3.990027
-21.248880
140.481354
144.971085
176.419235
153.619873
147.388367
147.339417
145.333176
148.988602
144.761429
150.427597
151.929230
144.953201
146.827927
149.072266
161.025757
126.014824
150.164261
160.518280
145.972229
144.418015
149.149155
119.883827
131.218857
161.971420
130.287430
-47.847767
-1.471533
34.929176
4.505457
132.315765
152.424454
147.705612
157.521042
154.044693
142.459045
165.863983
151.214066
152.766602
146.397797
175.230118
143.866180
-59.291065
-18.663488
155.087082
139.953156
-3.788220
-15.168304
-149.646103
130.966507
153.312088
145.349808
158.349564
129.187500
3.728199
8.210136
17.292074
15.096497
-39.130035
-1.461123
53.925858
16.782101
0.305828
-34.971958
-46.521999
-0.588174
-1.342172
-16.852158
-3.465827
3.044011
132.071442
162.952454
138.706512
129.888794
146.029816
176.142166
146.975235
173.867462
129.641541
129.737442
166.901276
120.078964
140.723389
170.473618
137.058960
149.351974
137.117279
154.714630
131.772202
168.194809
166.890671
146.049347
155.663574
119.490616
155.829910
114.307625
172.914337
135.671997
116.734932
172.244461
151.052399
150.081055
-171.853363
128.628662
168.620743
15.539670
-37.198387
-30.699577
143.509232
135.494431
144.610641
134.493317
144.953598
160.140427
161.077057
141.463974
165.993073
-36.066418
26.365696
14.084322
170.986038
144.556671
153.885147
136.285690
139.481491
136.592789
148.732513
129.397583
147.569748
134.405685
146.277512
22.407934
149.549088
141.868820
143.467178
133.778015
151.760742
-34.139221
154.905975
127.666458
151.018829
-2.371163
8.403122
-30.229918
0.605872
-44.076180
-45.921623
6.478685
32.085606
-14.069355
-37.929794
-19.316921
14.247021
-25.922960
-37.929470
-0.715185
-9.720996
164.374420
149.650665
146.926651
141.914536
135.043930
167.707291
149.113220
144.098343
170.286652
150.040680
114.869995
138.138763
151.799240
154.463089
145.542801
-162.128860
130.056580
142.166306
161.084808
169.856461
163.353958
136.638672
156.493484
142.391876
144.447845
119.081039
164.112488
144.074585
171.036255
-22.456459
19.973534
-31.496641
-18.870123
150.457306
134.038025
171.675735
131.779419
-1.417341
-31.040052
-2.524760
109.125618
175.263138
155.471786
109.716667
135.192596
154.547882
1.991151
-26.898058
-37.427105
-43.110283
-24.151834
4.043993
-7.354020
-41.408978
-30.167408
135.879578
154.779800
117.660110
121.253868
146.090683
125.893700
156.751862
113.267479
152.846130
141.284012
142.445175
127.066399
160.706268
129.365982
166.519547
171.956543
151.938126
138.893036
120.116516
123.139153
-38.846928
9.081773
-4.705986
-27.395357
-8.616072
135.842026
163.007172
142.876892
130.315323
149.120895
138.746567
157.092926
149.551895
142.583954
129.124130
134.220840
86.322556
158.954605
136.568802
155.863190
160.023544
150.845505
146.814667
153.881073
124.456383
160.998581
157.273926
149.118546
145.397186
8.645791
-20.969000
15.466780
128.149887
128.671600
154.492188
151.794510
126.845825
126.615196
145.606598
113.437469
127.543587
142.786606
135.763992
-11.758221
152.175339
-35.459595
137.489563
160.574539
112.635040
11.605018
4.883188
34.161411
167.500763
8.807364
153.016312
148.323059
134.471283
143.824615
149.909851
144.471603
129.825363
142.291580
159.212814
146.985123
132.253479
138.400284
139.992126
143.387329
7.395816
0.059347
16.484081
-24.877613
-44.812546
83.194725
95.494484
10.609179
-3.774342
10.797327
18.686716
-34.049786
134.155701
163.644699
0.535954
146.390320
171.633911
157.978775
-158.534424
136.843124
165.479004
110.215309
141.543991
119.370567
170.789230
156.362015
127.206039
140.862595
159.732483
135.455399
164.293518
133.449524
145.904800
175.334976
13.402269
-52.904732
-67.383568
125.112267
144.756897
-178.480042
166.712112
142.328003
126.606728
64.372887
46.076553
23.334875
70.895874
16.195000
137.196548
-148.313049
-165.256973
-162.447632
57.240318
48.241478
21.917383
136.935883
144.180298
144.714783
138.354797
136.334869
149.477386
137.016617
148.567703
162.345245
135.684723
146.479553
160.726913
123.891808
155.777176
113.637764
135.498413
29.934036
8.175940
2.341510
-43.436920
25.011587
21.209204
-38.757542
-20.066404
18.629734
-43.464828
-23.896366
1.931683
-26.837854
2.608570
10.683675
-6.993697
-38.640263
-31.078114
128.076218
136.761124
178.684921
126.074005
160.488419
143.104507
141.469864
134.831451
121.898544
148.698380
144.589279
131.672913
123.687492
148.897598
-9.962137
-33.254841
-21.422194
-34.598316
-41.118477
6.128870
6.979069
13.820209
6.290614
22.720343
-3.132879
164.065613
150.820450
167.773056
135.920486
158.305984
155.090988
101.026184
143.145523
156.150543
147.221756
11.276708
131.468307
161.761749
174.281921
146.921402
136.975632
125.742027
151.371582
154.602341
113.722687
164.659485
135.779907
161.498917
134.715439
143.295578
148.816498
156.453217
161.371445
143.548874
141.133087
141.684296
161.336945
143.431091
149.595856
147.762909
146.862366
127.721153
167.211700
123.306747
147.973389
142.323227
166.795242
170.687057
126.028648
148.128845
150.228302
-170.182877
130.329056
161.624588
138.494263
134.152679
117.825890
153.479935
145.360947
160.304703
131.911682
130.384064
179.772720
147.024368
140.194595
150.582718
152.476334
168.915070
-32.490814
7.284968
-20.526503
12.639363
-35.928493
11.103422
-1.437358
19.165237
-34.537285
-23.005327
32.878410
-7.604781
-27.642294
4.264250
-48.412502
-25.475000
5.982123
-36.423008
-45.832684
-13.280213
130.876328
146.181885
-49.377113
-42.609634
-31.844496
-39.523151
-44.359421
-39.764553
9.087439
27.810059
0.110143
-30.518360
-22.998949
16.077896
21.774128
-1.352484
18.147633
22.876726
29.136230
3.023038
0.367441
-3.144480
1.852240
-9.673919
-14.586632
-46.824226
15.986689
-25.727514
-8.033554
4.278831
20.816490
-0.875363
-32.541702
-42.520397
15.231842
-33.090179
29.112085
30.575647
20.734623
57.016529
-153.249390
158.141830
-162.534744
148.347321
-163.203461
-145.438980
4.887560
17.559528
41.417007
45.767986
74.898605
40.708801
142.981567
-179.075699
50.555290
33.347836
-159.776840
155.189758
-138.428146
-147.762299
-50.514591
68.067719
-168.554993
-161.381958
25.428324
-26.225239
133.346512
156.738022
5.653156
12.970881
5.838954
14.120372
149.144333
128.954239
161.668198
158.283630
141.811310
140.979080
132.332535
159.870224
148.379211
-8.860689
18.926975
151.189056
169.121658
161.742294
134.592606
143.594788
148.723495
146.576843
149.240555
117.419678
139.099716
136.373001
130.719803
141.588623
137.737335
63.290100
147.098831
144.186600
151.965286
168.834717
151.127182
155.218109
125.584305
120.773560
103.358459
175.611160
140.318695
148.721313
120.387283
164.773087
127.520523
151.812119
156.192017
137.442093
170.932983
159.215851
150.388443
150.143921
138.259537
115.362625
160.546631
139.296326
136.383865
145.297195
150.797760
22.385653
-52.895920
21.486609
-40.878273
151.398926
133.421143
155.457642
154.382034
122.856125
166.259644
127.505852
149.349670
-101.870262
-40.708401
15.260582
22.579954
164.611542
157.783966
166.184250
155.755890
110.411789
116.813622
168.896683
158.734985
12.509762
12.317488
125.264229
147.995056
148.519440
153.179169
109.334908
-9.382969
155.427155
146.914185
1.535313
-43.188732
-24.769684
-35.521919
86.754356
-177.387894
156.401749
119.094574
141.870941
154.925522
135.139008
140.905106
139.218887
134.034882
149.225586
140.440445
146.272446
152.208969
135.996719
164.117691
145.293228
132.618332
148.399246
175.171539
167.929855
151.690872
155.523209
149.464752
138.726013
148.570145
167.587585
168.815323
117.391251
141.428711
141.117294
-26.804853
-34.621822
-38.515221
-22.342695
-45.693470
9.340708
26.635540
154.144531
177.635513
132.065475
144.605209
123.974144
133.016785
150.758530
135.520035
150.526505
137.300797
167.769669
164.367584
150.688370
133.294693
157.217346
142.592087
175.781555
146.075943
139.732269
148.467453
125.361969
154.199524
141.536377
150.630035
133.361435
130.414398
165.292480
-39.825203
43.038567
136.031052
128.415695
155.174484
163.185394
143.621902
155.809464
129.803223
154.486008
151.304871
135.347382
162.075333
136.434875
127.922112
156.446548
130.622925
134.948547
147.631424
164.843826
143.926605
166.551468
146.797241
125.658195
151.541733
-162.427734
152.257385
130.698456
145.089432
-22.421600
15.425478
-17.338341
-52.532841
-13.762576
1.017987
-9.424604
-29.597851
18.763872
-1.701804
-32.895546
155.064743
148.356598
173.505051
133.358704
116.156349
151.279404
67.936890
149.517532
-19.040358
172.658783
142.845306
127.688660
150.874603
171.162277
157.369873
169.748001
177.900238
154.880661
172.407730
138.295471
-20.204065
-42.340775
152.374496
149.554962
136.968063
130.667953
103.525047
151.249359
164.726562
153.652649
150.139435
156.787399
141.059616
140.142502
153.435135
3.385470
136.252808
119.912270
157.505905
135.335800
129.771820
146.963074
149.891937
119.083000
142.274414
122.382309
125.676773
137.842575
151.410355
108.443115
138.089966
131.017471
157.912552
141.063004
134.968842
164.636261
144.880920
122.852951
34.573437
22.477039
138.413025
174.635956
169.162567
134.994995
148.833755
145.102737
138.303543
142.845825
153.355591
105.340004
160.004868
135.161819
132.585739
146.993042
155.795563
162.855835
118.379929
143.088242
156.284943
119.428635
150.757812
127.895065
161.176453
144.757523
125.088120
129.691315
135.482849
147.895172
144.330231
153.656067
30.355497
145.401825
143.542404
174.795975
174.373047
158.150528
136.802155
-43.205658
159.803680
126.342072
143.460281
123.022026
131.991150
144.222549
123.439369
142.311340
133.011734
123.459404
145.560745
150.285919
138.783615
123.881104
122.315376
-27.913336
6.501527
160.097092
155.727402
144.744904
162.410110
-178.868912
140.462814
169.891312
138.108765
135.805679
152.382935
116.857292
157.536972
148.497833
145.461472
141.128067
114.599861
-44.800613
-37.101082
101.180847
156.321457
149.240433
152.548874
135.799347
171.571991
151.072861
155.647736
118.870697
151.623779
153.437485
153.465347
149.235184
149.145233
156.833908
-174.889740
156.913086
143.437485
141.651398
162.294571
147.721176
145.916077
152.794144
146.264404
-7.506266
1.286183
143.289978
174.332703
148.407654
163.073975
157.410217
160.692474
135.549637
160.123032
4.855831
-29.015158
143.802917
-21.705345
9.475087
-42.897343
139.918243
141.445435
153.206604
23.545307
-3.360161
20.081181
20.928596
-25.738165
-8.435520
-8.879449
21.483934
-16.495102
-23.393423
-33.428169
-19.643692
-33.176327
152.981628
96.156425
145.626801
147.968643
148.124176
156.535736
159.910141
134.988937
119.599007
136.118668
142.688492
125.322327
124.802574
151.632339
-49.153542
2.569636
1.967122
2.010616
9.382634
138.897141
139.785446
164.057755
157.496216
176.747665
162.906174
141.045319
161.998718
147.057510
120.851341
147.773926
159.716965
148.399673
150.601257
132.336609
171.783066
148.762634
150.127335
150.398880
142.267090
174.710815
129.980377
126.649284
166.479050
148.313828
152.443665
140.818298
168.522476
155.436920
-25.264671
11.712718
127.388977
136.283081
145.931229
152.637192
157.873611
139.560715
171.628708
134.347656
129.513519
125.157913
153.167908
134.659561
165.400757
150.066437
126.193573
140.564697
124.112778
155.896896
75.514565
146.801743
150.443085
161.219254
150.938004
139.974289
128.726685
128.833801
133.874451
142.431763
150.183212
156.145111
142.050003
144.652725
138.431870
116.101692
142.255737
118.031387
143.714981
144.744186
143.089417
140.597977
-163.288727
153.910599
146.450287
135.121719
130.862045
144.413910
151.335434
151.062622
134.789108
128.217316
167.180817
136.410431
140.893387
150.277603
137.022949
153.103989
155.993393
140.266342
-19.249651
149.875168
128.082138
156.706894
128.284454
115.353790
147.264297
148.808533
145.374146
123.410881
148.944962
136.209015
146.062469
-178.170609
157.204056
149.580643
150.252808
136.839340
130.990173
135.835709
149.319458
143.922989
163.457230
-174.973007
114.247314
141.121964
142.544998
143.327530
177.690552
131.749100
144.596359
2.500455
-8.725305
-30.684788
0.260947
-21.159437
-17.786873
152.048630
122.626587
165.322861
146.722534
-31.795727
27.132362
-15.109040
15.487666
-44.707645
-41.543308
10.304407
-12.719166
150.405029
31.216145
53.594463
32.999458
167.792419
144.666290
121.938271
46.813828
31.264400
139.857758
140.056503
149.804611
148.310287
128.987244
158.476074
144.815628
176.477737
164.696762
-4.754851
-32.874981
145.767960
153.853302
118.925606
158.276367
153.104828
131.034378
144.056854
-168.446045
132.445053
138.847031
143.102203
151.536804
143.070847
117.426071
152.800156
134.519974
153.714676
148.397018
141.788086
138.431870
131.476318
150.887360
164.188095
143.579300
172.355011
162.381668
133.767838
-5.448415
-1.617373
-1.628828
-40.698368
1.337937
137.385162
150.949356
145.319534
143.775650
137.770782
148.182297
128.313385
158.367004
142.636765
144.372299
150.069824
165.375656
131.281647
136.921082
120.742851
-43.378502
-43.709743
0.439686
144.109253
107.478165
140.673615
166.800507
175.985641
137.389343
143.806458
139.634857
138.435471
152.348083
130.536652
155.578568
10.079228
-28.153172
-13.919591
-20.396299
-11.426650
36.157223
147.755005
154.060837
130.230789
148.056747
165.656143
151.976425
162.111771
134.738098
144.664078
10.357081
-25.949385
6.953445
-38.212685
-36.845779
9.090855
-34.520599
-37.084911
-29.174116
-41.787544
165.744156
15.037588
11.516663
26.565332
151.638916
121.898628
155.526566
141.848907
141.515549
153.351456
144.507797
150.396545
154.245636
144.355423
155.318634
130.660492
130.271210
152.836700
141.785233
-179.221146
149.144730
140.179642
118.467484
161.499619
-42.058762
-12.120308
138.643127
144.298416
145.980515
146.887741
146.356430
145.862503
141.034470
138.047302
142.758484
147.666611
116.136948
137.611877
144.323212
114.489204
143.865906
121.034195
140.388947
147.970856
-6.437392
10.288950
-40.171925
-34.907345
12.666196
-8.022013
-8.736104
13.662175
29.495825
20.491655
7.769102
-15.642426
-41.706215
8.456516
-11.925272
14.768923
-25.542742
11.544066
125.541328
-164.003922
23.069643
23.778063
-171.772751
148.035217
121.717705
167.951065
156.912994
134.109543
144.667923
126.707054
149.818832
167.865326
134.470596
165.857101
141.060471
134.780121
159.748779
-172.428009
-130.948975
-158.452393
-163.384781
-171.513336
42.620129
17.749540
51.613205
143.121475
161.902039
127.422455
143.128464
120.373993
-149.790390
148.167831
143.746887
-32.500294
-8.288231
2.594953
-50.849449
13.619442
-40.471527
11.571475
-44.613667
-29.225134
146.842499
141.638977
133.586502
140.346115
161.591644
161.757736
141.942444
-149.342453
151.198410
70.473755
49.426357
135.490997
136.317810
121.602028
123.058311
173.789429
121.924774
154.344269
157.756088
147.945663
108.151863
178.834488
134.222809
134.056870
22.829021
1.658002
33.700058
173.353806
165.892914
139.564224
157.614471
135.599747
145.357986
151.169571
127.019630
137.966476
145.202881
136.000824
128.411148
118.966698
137.819260
137.722000
-34.267582
178.585693
127.429031
157.186691
-149.745026
177.563538
-149.214188
-144.813004
-172.985138
152.085800
29.473791
-172.579651
-159.962967
-150.660080
179.626740
-172.187805
166.194962
-159.394440
-156.312744
16.910194
29.004574
26.545893
7.571678
2.290380
178.842407
126.559151
-175.521622
-141.241043
123.268410
48.329212
152.253494
134.874268
119.762146
142.410934
126.991203
161.821701
118.300827
134.803497
148.007721
159.742767
77.852013
-48.260468
40.453598
-3.312335
4.704445
-16.192354
-22.439304
-3.867106
-41.271782
148.655823
13.567802
-7.622952
-36.821232
4.872304
-3.241659
149.984695
152.128036
146.344833
145.955826
8.097787
151.246277
159.726044
142.729980
104.893364
134.913803
149.350540
137.832535
142.777252
175.043182
166.421112
141.082855
135.268692
154.258148
132.253113
-171.583206
146.603958
129.091980
143.359802
150.105240
146.480774
127.342583
145.924301
137.040039
154.770248
146.823669
139.543320
146.388046
148.871613
149.047073
120.306015
105.162033
-12.801654
-7.259744
-4.245147
121.383545
149.422089
120.571968
-44.481091
-31.981163
-16.912073
-39.430866
4.467913
5.927677
-8.954776
1.876801
140.329025
133.661850
149.646133
-15.776554
-5.864712
-50.895866
4.903127
-10.371585
-32.020874
137.190475
164.830948
160.156631
129.867126
139.674423
141.572006
158.810638
169.047638
16.995039
139.536224
159.643600
169.549698
152.919968
142.674988
142.420044
138.002579
144.842270
131.907303
139.396362
155.717285
8.073799
127.718086
140.105026
123.616188
147.829605
3.499782
14.754138
127.431610
112.406334
161.635620
141.777512
-149.034378
161.842560
139.199127
145.509796
107.501854
144.639175
154.529846
140.257568
146.372467
166.133469
152.735199
153.621048
144.586411
123.950630
145.679901
123.653900
-7.027637
130.961761
172.538773
153.489075
153.797211
147.384827
141.653656
70.936562
80.762383
157.630585
136.227371
106.793037
147.263733
140.427628
150.776901
157.703934
-149.389099
132.858170
130.993149
166.008911
146.083710
142.561661
140.066681
164.252213
139.910385
146.494308
3.530750
-11.328668
175.240891
152.697113
134.760422
167.174194
146.568542
121.616158
131.537918
139.101120
150.281830
160.041367
141.679749
155.711807
170.794205
-178.662643
173.304245
153.003311
153.278992
124.749626
149.342728
149.929443
148.432892
151.890015
163.866425
130.663330
163.975281
146.061432
141.503815
151.709503
160.415695
153.578979
132.285568
160.514999
128.099365
145.333267
154.670227
123.460022
120.662064
-175.241547
127.277481
161.768600
155.645569
165.083801
163.495453
161.887405
141.944412
150.096146
134.224792
124.359978
152.769043
141.078262
140.121002
153.885086
-24.303398
-38.885963
-32.748035
-13.228229
137.905945
147.704147
160.237610
1.084081
-7.485768
-17.306765
174.621948
154.524429
159.767548
-109.883888
144.011520
-162.777573
-149.465530
164.544952
139.243835
149.147629
141.991364
156.422409
130.263947
125.667793
141.764908
147.031769
154.914810
175.138153
162.076630
156.385773
138.489655
144.740555
135.552170
151.510834
155.458496
157.332138
152.637161
135.775467
131.941376
118.609627
145.827133
123.520157
141.328430
145.864944
136.831100
142.245514
114.326866
145.507401
163.563736
120.907730
142.331635
159.471970
164.357101
144.114410
6.002928
162.591385
149.476868
145.472763
145.472916
141.448792
127.144577
143.104721
132.032425
144.350815
141.243713
137.824829
157.560867
157.425980
135.223587
148.926178
164.695938
129.411133
133.230621
168.944550
163.092209
147.782913
148.052979
119.676163
11.526357
142.293457
132.015411
144.146469
133.538666
149.842712
134.183975
127.360779
135.849487
135.030396
159.984650
123.900063
162.455002
147.633194
119.861534
143.097778
148.904236
139.439987
144.839157
160.520111
140.025452
148.485336
142.365448
104.277061
-1.552173
-86.650780
141.177536
124.128822
138.169235
-42.479576
142.879944
147.209824
126.632332
157.380890
153.611282
129.591370
159.879181
153.336670
149.315689
124.740738
149.177521
142.936310
145.352570
160.984940
125.497971
129.172119
154.248962
151.424240
146.947174
132.077011
159.601944
148.877731
153.057373
156.276382
148.064819
153.886368
107.682877
75.656075
138.671799
141.946671
115.154350
169.926071
141.859222
136.548798
159.320251
125.889137
151.164719
135.933197
149.524506
141.065567
123.348076
-125.709160
145.367920
3.566010
-11.460077
-40.489487
116.541779
14.328650
-1.267795
-148.602737
151.481903
157.408356
96.294067
136.253525
145.684540
151.096817
148.791046
153.020248
-12.717599
-23.521921
145.797913
120.953667
145.906937
-153.207367
-157.211319
43.823238
156.327530
157.174271
142.105804
132.684845
117.632759
141.635544
158.430298
151.638489
101.130013
125.991577
146.197510
151.278824
149.202805
151.071442
147.717773
142.318619
123.889778
118.885338
156.774109
137.005524
136.023972
158.244644
165.865967
156.404297
164.056274
131.595428
153.451523
145.910583
153.226456
4.730026
-28.940742
-36.946762
-1.046424
-1.688180
-7.079448
10.237062
-33.117245
140.369934
150.780563
141.633301
157.265610
143.146454
144.040482
136.820709
131.745956
144.681259
-10.154160
-8.402983
17.886147
11.368360
-39.839283
-52.168713
-5.007738
14.422406
0.000000
-46.922241
1.183164
157.404785
137.491196
141.140930
133.339600
159.453079
145.629593
127.372421
135.845673
112.338936
123.143677
140.887451
145.700821
129.000854
152.388428
137.275986
0.470222
-48.071053
24.377365
156.785461
128.408417
118.718651
129.347824
149.257950
151.774506
138.066895
143.100266
147.456802
143.341110
136.318237
-48.319023
-32.179531
14.736293
40.615025
-0.776825
8.103992
-44.116482
27.010759
3.601957
150.858292
145.106476
141.169937
149.670105
111.988373
116.079712
-177.267120
142.820175
132.026672
169.487564
150.228378
170.628403
-8.309313
-1.359843
-1.088585
131.489059
156.599930
154.693085
146.188110
118.928528
116.924187
146.435425
145.198288
134.062988
129.505676
147.931992
155.064560
141.141754
133.476349
153.965927
141.468094
140.885239
155.802155
144.259277
133.240448
130.233261
150.699051
151.378296
146.351852
148.362167
146.080261
145.837036
160.471558
145.079269
159.900696
159.917145
173.738464
14.488811
147.304413
147.483017
161.219772
152.714920
159.210251
150.339020
150.595627
141.621155
160.655167
161.150513
165.235596
142.455475
146.714279
152.061401
12.948678
-25.922688
-86.053963
-51.773540
-41.007221
-33.491333
21.085234
31.020733
-23.634415
10.918954
141.368744
150.764771
90.967941
138.430618
159.984024
146.527664
133.967712
-179.960419
145.813400
149.069305
144.152664
151.442291
118.310471
159.003937
138.319473
143.298584
140.722443
145.456284
154.138992
125.988571
120.530838
127.107300
111.026291
147.035599
155.865601
157.228256
132.556427
138.674255
137.214722
145.452484
-177.371902
131.693329
133.157974
123.984550
127.666908
130.874832
149.709808
127.810936
131.268036
123.099922
165.617661
142.051346
132.000641
126.748001
144.958725
137.858948
146.684174
125.138092
162.375290
152.809570
8.551501
-8.228435
20.383850
-10.259214
-17.951281
120.851547
155.167007
127.680527
142.318329
140.124680
146.855225
116.401077
164.564331
143.506744
141.079544
-37.028805
114.718948
168.061707
106.295006
109.839966
144.498978
177.267471
153.677826
152.102875
148.088852
149.003662
151.588654
155.393875
164.944794
171.381363
141.813202
156.726273
161.785980
127.021049
130.544708
151.143982
135.406387
142.547775
142.039658
157.833160
164.007034
158.387634
148.564972
-131.122055
176.867554
136.040771
146.278732
128.650375
171.332581
-11.712280
-19.166225
-29.058296
-60.504353
-55.296257
-26.003307
-28.314451
-42.088257
-2.099284
134.979431
157.514572
129.395111
146.546234
-45.006165
-16.471018
144.091019
142.608490
154.250595
173.066772
145.113358
133.162338
141.818604
151.816223
141.753326
152.491486
151.370255
162.027603
125.187172
153.657089
-154.089691
162.124069
157.274612
31.360905
16.196505
31.439939
27.280024
143.868927
147.474609
168.692596
177.824707
103.301216
165.502884
142.773575
148.032181
133.215012
139.731689
146.475677
138.982269
172.899323
143.083481
133.838135
128.339935
149.292694
110.977959
164.713562
138.768265
149.470093
136.446320
173.533752
151.075607
0.831572
-42.231495
-11.150087
158.057266
160.669418
139.439163
148.679977
154.479645
143.897339
163.271301
133.986359
130.869919
149.555862
166.027069
163.451080
153.289307
145.154465
37.505054
-2.074903
9.467823
-13.971300
131.615540
173.291550
160.613022
131.658356
-11.927999
4.390391
20.613564
-43.962353
16.806118
10.239368
135.744019
115.203308
142.732132
143.983154
152.967407
164.844742
135.007004
134.663147
133.412903
132.688110
141.395264
128.712341
-50.234066
-41.800102
-2.992709
141.354797
134.896774
140.094910
116.322708
121.746941
158.985474
154.650681
140.962906
133.431610
154.637512
178.635559
126.288826
134.111603
-40.314960
-47.718807
-29.499907
157.674759
138.499023
146.086212
-133.437744
151.893051
133.098282
170.498978
143.365997
19.555607
56.936852
-173.842209
-150.928299
-162.791382
45.334969
150.238571
140.600067
143.336288
141.231964
145.562698
113.436661
161.756271
134.745453
4.161795
10.862087
-3.803232
3.858590
2.970979
138.219177
132.943878
149.962921
145.088516
122.030731
142.603363
152.554993
-179.595535
150.893356
144.665314
162.771927
141.864761
154.348099
133.657639
140.939911
164.444336
142.456100
112.258438
15.616125
-61.638744
-43.742313
5.834790
21.156475
-40.253128
7.647909
0.242283
-27.176960
-38.679104
-37.131886
-42.233444
-43.513542
13.095768
3.349189
-14.339175
13.985338
-16.765865
-21.042284
136.790848
141.180511
151.256500
120.932945
126.295258
161.496017
146.903946
125.347969
131.818680
171.906464
128.803925
165.663040
142.986176
142.607849
138.955322
151.292862
-6.022359
-44.168888
13.497690
154.807953
115.172157
128.972794
139.756241
154.658417
122.913673
147.926865
151.557465
140.740219
149.110199
145.704132
132.720108
151.259033
-30.748489
14.496277
-41.836033
5.377895
-37.340084
3.614872
-42.984158
7.672582
11.226720
159.188858
154.213974
173.406631
149.978699
131.472198
146.817856
147.400391
147.325897
174.952042
133.830368
139.910599
141.643585
138.565109
143.304794
175.215942
144.381516
168.538589
150.927429
157.904846
6.504934
-12.766357
-35.567326
2.159758
0.593473
-36.211262
-32.121166
35.221363
-4.446996
23.414721
136.212921
144.566315
15.375170
2.781152
7.857127
6.495914
-25.652271
-16.521063
-20.859306
155.244812
167.506866
103.054825
-41.873768
-21.854973
-31.670752
-24.302435
-38.533504
-41.654503
-3.119478
146.345596
130.282578
156.985931
125.413780
132.593643
151.548203
126.998184
-178.185959
137.728638
174.066986
133.613998
129.440628
45.143467
-175.165131
146.217514
142.303513
151.094849
153.769318
130.971054
163.558105
161.403763
117.632164
-171.843857
118.620766
3.514019
30.516590
54.571796
-45.737202
-40.602406
-3.616713
-8.237760
10.123759
121.038429
-1.249292
-7.350310
177.082199
148.617493
138.499893
126.157005
162.974075
140.235031
134.976349
152.929337
147.676163
161.929016
160.351425
159.565002
158.702225
136.132065
141.602859
141.277298
158.445511
125.031853
128.570251
137.352982
138.737930
157.401199
119.723999
-43.922676
-9.818364
-34.779678
-3.306123
-11.592483
-36.252766
156.463608
-4.492221
126.574097
163.760559
-5.697531
9.487464
-46.631134
4.255699
-46.827721
8.728569
2.130654
5.433684
-13.506423
-34.391743
16.592955
13.329659
158.172775
152.859482
119.568054
136.103104
156.466217
151.031219
142.108765
132.268372
-5.833278
21.134418
37.504208
1.399277
4.414460
135.932281
129.759766
123.294403
152.483978
126.333778
140.394623
139.637314
148.562180
143.087784
146.442337
146.754044
139.762253
154.406815
125.401024
150.091751
119.534782
154.240585
3.737169
-17.528521
-8.613563
143.979980
150.538620
149.925201
119.895355
136.357101
124.136711
141.625244
124.953110
152.156891
151.586212
143.959213
122.180176
156.848450
137.586090
120.590523
134.225281
153.570847
147.521637
174.569122
135.935318
149.717743
140.018600
139.914856
135.417755
167.361237
148.682083
141.530380
135.236298
139.616211
147.670975
151.375610
144.743759
174.127289
8.763157
149.818100
132.851105
168.289597
140.151779
136.523010
143.592163
162.382812
170.094223
136.838760
139.881470
106.338806
142.691681
144.095154
172.090561
146.738358
159.430008
145.502106
142.619278
162.644836
143.246811
121.744728
129.535431
116.250793
149.869659
130.722137
113.971283
147.349289
135.238937
20.344311
19.438150
-49.184425
-8.110991
-70.327072
24.040718
-16.005722
4.412419
-8.081285
-44.654991
-22.712719
-42.677345
-36.132942
-45.718029
124.926201
134.570847
136.208572
127.820480
146.477509
152.036560
149.972961
139.668884
147.972305
149.330978
126.510574
156.128235
152.048996
101.058746
7.235977
0.415901
159.045380
134.127258
179.241516
158.435883
143.075577
123.886795
137.909195
175.401245
127.688332
170.068649
108.035660
146.167557
-169.884460
153.385391
168.004623
124.827591
142.089035
152.605499
118.982040
143.449677
145.820160
146.510330
141.102219
146.484833
156.871063
159.023926
159.693771
143.833969
153.301956
142.336945
148.025345
146.985657
-3.323546
129.319733
140.653168
148.507599
154.509598
149.218155
146.219788
162.268204
129.935455
161.620544
137.451157
148.498962
138.247330
145.880234
160.314407
158.959900
141.628616
153.232376
152.483139
115.704147
129.525406
132.177582
160.249313
159.341736
148.770859
156.502945
178.158661
135.395905
149.441528
121.052803
144.165497
147.288696
177.731506
149.442703
137.126205
-1.180349
-18.444780
134.728683
143.319687
147.825333
139.252579
127.776138
125.752342
140.135590
125.883141
151.155869
140.620850
144.208740
168.547623
138.484741
142.360794
160.447418
141.394012
148.890396
154.605469
146.568741
144.689713
-39.352184
-20.381575
-2.168440
9.544292
153.470123
149.484146
148.367416
-6.225134
-18.404974
24.172119
117.413910
126.297333
168.933838
173.034119
112.943985
159.197235
154.232773
139.478622
176.257065
10.138515
6.549487
159.289505
135.392807
167.255844
160.000809
138.647110
137.704651
167.788666
146.068863
162.639908
149.812515
119.298767
151.764725
143.402832
128.240829
-45.159576
156.342072
146.673355
150.104202
149.824951
132.656799
133.522125
177.372803
135.123779
120.597855
146.902908
124.116852
132.689804
122.887306
150.187683
151.150299
148.296143
148.275818
135.731445
-179.828659
154.758972
145.812622
163.658096
139.789001
145.971161
128.059952
151.144211
147.146957
135.287857
157.757401
161.697403
148.097931
118.542267
105.927956
152.346878
133.674240
109.735077
145.348541
151.012466
142.559128
141.181839
99.176888
161.831650
150.878525
-178.892868
146.032501
145.434067
111.699097
-38.047054
131.859283
143.930191
118.569687
165.732071
149.543549
131.720398
152.556747
152.067612
149.099319
173.788040
135.708984
134.015335
160.773834
149.376755
153.572342
115.333229
160.689392
129.588821
142.604126
141.764587
141.721832
8.066403
25.579071
-9.119837
12.636663
11.890400
120.927567
131.231720
146.914856
129.450943
150.482590
150.854507
160.264313
160.282227
145.734116
-115.220779
122.796616
148.186401
126.454063
151.056381
144.776474
114.204857
159.603546
153.466141
156.692871
135.077255
-39.391903
-27.713955
-37.022427
28.345173
11.785472
11.609669
-26.253996
-21.440886
-15.321573
5.875965
143.985962
135.652771
150.122498
134.091095
144.143982
155.894485
162.196823
158.023682
139.554092
139.363068
167.519608
150.469086
149.969437
152.797592
134.487717
160.532516
142.860031
132.896439
145.053314
146.608795
150.810043
150.249542
113.570511
124.724960
154.570282
167.604950
151.504959
143.634399
120.423576
155.299835
118.131859
135.303131
159.930344
129.814331
168.401306
161.843781
-21.064520
-19.906088
-45.041370
40.732010
151.869553
147.096268
145.991577
139.386688
143.846100
164.604019
137.718506
143.262634
156.944153
138.248703
170.069305
124.563545
-41.247852
160.046158
168.174255
151.814255
123.600548
151.315933
140.935318
149.818039
5.603395
-42.811909
135.652161
148.703110
131.445587
173.320236
148.062225
139.436630
159.359253
146.325317
176.102325
155.239944
38.587990
-15.355321
-19.795097
-1.462328
-9.147805
150.583237
164.722107
140.697372
142.232574
124.115967
158.903107
159.199860
126.921547
162.051468
165.761063
16.589283
154.209824
157.151184
122.854713
136.540771
176.948013
-31.798477
19.823364
10.466345
-21.937080
-11.213749
159.169800
171.588409
126.903252
139.794800
-37.273357
126.740776
168.252243
161.187424
131.470062
132.832138
111.633263
158.628082
124.739670
128.066772
142.013641
144.909760
142.088547
141.799728
158.219986
137.678253
119.813614
160.001663
145.932938
144.757568
146.230164
145.779327
141.553741
171.165878
140.203262
166.792618
156.903320
146.789536
170.002991
148.362198
156.144379
82.844231
-35.756355
-8.043640
-41.472130
6.460986
142.070816
137.346115
141.685974
156.544388
130.900024
-22.920837
143.921097
133.648087
113.558136
127.882851
155.612915
161.188797
164.880173
133.088272
142.498810
142.178131
150.407639
145.088593
144.810989
159.776489
146.178116
161.132782
167.249588
150.683334
151.735703
138.845825
173.359802
115.876297
179.840500
148.363754
157.832748
162.921448
156.432159
148.008286
143.711380
24.482639
-27.046171
46.748272
-3.479697
-56.233311
154.864639
64.985832
-179.665436
-8.447663
-58.656712
-32.255024
-22.285580
22.970200
98.394356
157.973831
124.983818
148.239929
151.055695
158.547333
122.163498
122.907578
160.398575
132.750519
120.358910
154.584564
138.927628
107.120827
152.295975
140.795853
176.261185
142.068878
138.129578
133.057098
143.316589
9.892030
16.173338
64.412109
23.237942
-37.613022
9.117554
149.751907
154.513153
134.281097
31.341265
118.524567
163.070068
4.553673
21.118708
-43.511971
37.993206
156.880112
131.707626
138.965164
139.689499
153.717529
114.473061
136.363052
149.621536
139.143753
134.560806
136.549469
171.886917
151.648026
130.296310
142.822220
138.627213
141.430923
127.289803
162.207611
-87.678696
153.919067
173.820557
156.861282
123.839714
143.782837
144.193039
151.952057
169.497147
154.303131
148.814819
141.530807
154.804993
156.844666
133.442429
142.477844
143.782043
143.466217
116.873573
136.668030
161.608887
161.771057
-8.335879
135.453171
124.779541
144.764954
125.865532
23.918133
12.689910
33.068043
32.299706
7.045089
25.855312
-37.015179
115.772987
149.702225
128.514130
139.844040
137.410919
144.474915
133.464081
143.172943
135.458389
8.110651
15.834557
-8.975880
-17.524710
111.241112
151.028473
153.728607
144.920792
134.567673
125.002403
147.424500
145.262405
166.306030
147.200043
135.578995
138.209747
150.958984
156.207489
160.505096
156.285950
145.842255
149.786667
143.404053
120.409492
167.397568
141.146622
133.015991
132.345596
134.945358
123.707809
153.693634
134.318268
147.043259
129.747437
149.608261
151.418640
150.135040
140.001633
141.391159
145.876907
151.696564
149.184250
152.633102
155.344711
133.622589
148.671127
143.975311
158.198059
111.311378
146.600220
129.246552
160.436172
148.870087
167.827011
134.654678
138.377716
152.246902
134.067581
135.755768
150.868454
143.183456
-16.979763
156.258438
150.124908
143.363724
117.920723
144.533813
155.318420
131.604980
151.136444
147.651047
138.891129
163.920532
138.695419
142.221039
127.301620
156.536728
1.169858
-32.140858
-23.609997
-33.257675
-15.611329
-14.257757
31.799170
24.465939
15.852507
-14.872790
-17.176706
1.097536
8.135159
-8.471342
-21.437738
-17.397614
-39.608379
-42.361603
-21.023272
-17.439779
-6.550446
-8.819065
10.537282
-21.941423
-30.705158
5.089081
5.671396
-40.960571
-83.186356
-19.745817
138.948013
-6.152305
8.156730
-56.207821
8.442966
123.745628
162.718903
-17.852592
11.858983
20.902317
18.506573
16.782846
-43.126312
-42.758217
13.624503
10.137196
-46.059044
21.682442
154.511703
165.649261
161.500336
137.310486
112.602699
147.118057
-8.193978
136.442627
144.693100
101.821304
167.121338
159.875656
135.361450
146.345337
142.187653
160.461411
158.008759
79.348824
-146.204956
-132.319672
-164.521439
179.032272
-154.583588
-2.370916
-148.016022
-20.835009
-39.525143
-47.645336
32.971226
-42.367126
21.973106
168.954803
134.185425
149.238724
107.066109
169.611984
116.455811
135.144104
155.447083
119.770599
-80.720619
139.692856
140.638474
126.132698
152.202164
116.276001
-26.012691
-46.928612
-17.099380
-48.837059
6.691931
23.717251
153.137085
150.492035
135.236923
130.444733
147.351654
151.505432
137.811951
125.032768
152.914536
136.499161
151.237701
144.695816
141.442474
165.242477
166.203583
-27.737225
-20.248289
-38.498199
157.322586
135.960754
147.434952
147.738525
116.953880
157.254929
144.910492
127.567299
139.813095
154.036545
156.672913
149.740967
149.950943
145.994705
177.096451
135.302307
141.778397
26.781277
22.198099
16.412100
19.737700
145.708237
156.690430
130.191818
121.628479
121.508377
146.610550
133.881485
132.542572
131.302353
150.521881
154.411026
138.831680
166.223892
146.882278
139.718216
141.545486
141.895386
157.952011
121.284485
137.610687
21.125446
20.647915
-8.016748
-3.439630
16.053783
131.215546
145.634659
6.021187
-16.726301
-6.202196
176.523560
147.454102
153.281723
122.193581
148.655869
121.601730
138.961655
133.912552
147.407120
154.104309
158.664978
26.255493
-22.911358
-11.113951
0.558131
53.753326
176.337662
172.213257
154.995773
140.180557
140.579849
114.480415
132.818848
158.275726
146.528366
148.516632
151.064484
152.133408
6.213975
108.809952
126.747993
149.171112
143.502029
142.049301
144.788101
152.333084
-137.492310
154.555267
138.719147
113.789421
121.829063
148.944107
162.033478
8.656236
148.750717
172.215790
144.365814
159.825851
143.361908
125.842461
-160.181351
171.474152
-151.874786
146.998260
145.708069
146.649109
138.935928
-168.787888
144.122971
158.260468
173.429672
150.899048
165.385239
138.307785
154.294693
147.462509
154.595490
-43.721188
-14.814949
-29.346117
19.332422
-13.890700
3.267405
17.435333
-22.846901
135.923859
177.202698
176.546616
-160.007294
-110.369255
179.134750
22.449574
-151.615677
128.029877
-142.144196
-145.263916
-99.800476
-163.376297
-154.265991
-169.179459
-175.001495
178.905853
-148.432205
-156.390366
-144.951645
-157.589462
-142.951050
146.339905
132.926559
156.789337
-177.853043
144.416977
141.882385
139.334244
156.813095
165.929077
136.793869
153.672791
124.555038
138.518417
131.138992
155.299896
130.851242
144.554214
155.678635
178.672043
135.684021
172.345367
129.136795
151.372696
143.869019
150.056091
-41.404327
-8.170175
-6.640566
16.306261
-6.992771
8.867293
-1.002296
-25.676386
-39.681297
16.351593
38.997738
174.180237
150.036499
155.110001
131.880905
149.968887
109.264786
117.212570
108.052788
141.041580
135.985367
142.635376
112.246246
146.371719
173.601364
131.333008
127.103897
145.891037
145.339127
40.707073
-8.032478
55.891327
4.017612
-4.047431
-5.503527
19.785637
-17.603735
126.363327
151.964371
145.456345
159.869965
158.483185
132.664719
146.112717
153.960022
-0.339773
-29.991577
-42.669598
-49.997440
34.091690
-1.965231
-42.687344
-32.612667
14.446792
-1.740576
163.233841
147.229355
120.123680
122.382858
152.583344
178.557602
124.313805
141.548279
143.384979
139.398300
138.053757
151.079025
147.213974
128.546646
157.258347
163.449432
160.210541
164.771439
149.063126
142.555817
161.475739
-29.271706
-12.056546
15.713919
33.994019
14.057198
2.345018
-2.877528
-15.191753
131.733505
125.189056
151.396347
138.035233
145.182648
160.114044
144.006317
141.455048
141.187820
152.783981
126.511353
111.839027
103.830414
110.843719
122.244942
131.691696
0.833922
-14.322412
152.301025
136.221115
142.370514
148.739075
136.364899
157.824249
156.762619
134.765472
137.312592
165.283096
35.417217
16.850109
141.820068
134.296799
157.717361
149.093918
151.337524
155.639160
145.184280
142.948364
142.828125
128.335068
151.060135
151.663803
139.431747
157.224182
159.871399
157.606064
109.624123
131.466217
131.683517
-4.223779
-28.052399
16.785837
6.438671
25.810844
-35.083649
25.786236
-7.313086
-38.021023
135.706482
129.459259
146.642242
154.323639
148.928101
135.982590
138.247223
153.268555
171.533142
151.581467
147.295013
145.361969
141.796692
161.793274
155.397507
153.512146
134.800674
175.382889
125.704079
138.734238
129.010162
157.456406
151.677338
170.407928
134.153625
139.486908
-5.575626
-35.059219
-17.621227
-41.897732
-45.665089
19.558107
-25.098495
22.597334
9.312934
-39.388363
-0.359909
7.659678
21.537888
18.079638
-9.756428
113.615158
147.428665
134.797455
158.418915
157.838745
134.214890
152.459534
142.303619
174.190994
132.721405
-20.720526
27.713148
167.199280
143.895721
144.271042
163.249939
148.947372
136.576263
135.070480
152.185211
-54.812756
-0.451975
-32.381969
161.300720
145.090469
144.500671
144.685379
133.830643
173.124680
-15.667992
20.918192
-1.664481
-7.723876
-36.792728
9.652556
-9.021926
130.618652
139.510254
145.949829
134.656189
158.324539
123.923393
146.974731
167.536667
153.381607
165.021622
130.400085
144.937668
107.008804
109.459221
160.427322
127.728874
157.517960
163.238754
138.511963
148.305939
154.542587
122.247841
153.229233
155.047562
121.998138
107.456131
147.153854
132.544235
140.507996
143.908234
150.352676
138.821899
174.656082
144.584564
126.886604
148.903717
106.223915
172.363022
125.877266
130.787720
152.351410
164.620575
154.741776
141.378357
136.498154
139.382904
123.337921
131.114120
149.124084
141.138596
125.369316
140.922119
135.808899
146.586746
147.201096
159.144669
149.121460
160.768906
129.785019
122.745064
157.642334
116.882149
120.170639
-10.695660
-7.558084
-2.946366
-54.166153
-12.061123
17.795635
117.664169
158.400635
143.553101
144.902298
18.497759
145.729065
137.718155
98.190392
-4.546182
-40.237923
-49.192627
-5.086848
-4.365293
-12.908947
-33.630096
167.334625
160.298981
139.876160
115.630066
148.595764
131.913864
26.666084
176.386414
167.706177
140.650238
172.151688
143.561478
127.150688
166.238708
22.427652
15.281989
10.061886
143.076080
140.131760
124.179962
149.879486
159.711349
165.067001
140.196640
122.944092
158.003036
132.396255
159.722458
138.449585
-28.957172
-37.743568
-39.353825
113.979401
125.304024
136.279236
134.623016
152.239807
128.206039
154.625381
137.549423
145.066452
132.684937
152.916763
137.614609
115.360184
165.066696
82.612572
145.195694
154.099884
-179.794403
133.786743
147.875977
147.440826
129.401245
145.793137
147.593552
133.270599
142.036316
163.919449
171.336029
122.575905
146.534592
123.219681
133.623840
114.939713
167.526993
146.136383
170.183044
139.328873
67.972740
126.061394
137.717239
145.032852
149.773056
119.852386
144.886581
151.098648
131.396820
112.853546
139.334396
157.306534
149.898834
145.566467
161.980347
156.619308
151.932816
151.289780
151.554733
144.402191
7.239582
7.278043
-2.782630
-36.252453
17.049671
-39.825672
81.495522
-171.046539
-166.553970
-170.415573
-172.391495
78.853607
-177.653305
158.779434
152.702713
-172.713943
142.227509
137.293762
-21.658941
-2.931045
-48.687737
-54.994064
157.418777
131.379105
123.813782
135.243378
126.693649
22.953487
-29.213381
122.366714
110.201683
142.163849
172.374161
126.899292
142.506363
155.209686
156.459366
108.356270
143.662369
144.249573
142.696182
143.168991
145.186401
162.008957
153.215881
145.513931
151.052444
144.755463
124.448334
-12.005920
-48.347488
-10.007891
144.507767
123.706779
139.195404
6.662060
-11.481114
8.648335
-11.013384
134.996353
164.719971
-26.678692
-17.628513
163.657669
150.955231
120.293205
140.500351
179.281525
151.472885
157.245071
157.671005
165.858307
129.675095
133.869370
127.583771
148.106232
163.764282
148.761932
47.782066
156.898392
-133.349564
99.905235
152.564941
-150.627090
-156.817200
30.649553
128.428452
25.005474
-160.107224
102.053780
-179.583618
-151.510529
149.699509
15.693793
30.334480
58.799381
154.718353
148.353119
143.205505
144.897644
163.351456
130.158661
125.651337
141.760544
122.845917
170.828201
126.393875
160.601013
145.904205
135.443710
0.955725
-23.320187
-11.280043
-26.892660
32.059799
5.298015
143.190796
144.213455
154.308029
155.581207
155.248993
159.021515
130.729599
121.970535
-22.343681
27.328899
21.767185
26.436132
17.035315
15.322427
-40.580315
0.150658
-41.652443
9.534030
15.546922
17.656616
-6.403707
154.497421
151.003174
160.221863
148.649658
11.758304
160.654877
119.093315
-18.691097
-10.874313
126.382286
144.573898
103.889809
162.321152
151.937393
149.469528
118.899147
129.032852
22.034996
-26.157032
10.063684
44.096642
0.917279
-2.018291
121.529068
-169.086273
161.647888
123.495468
162.350479
160.001862
-177.476242
145.648727
139.814682
152.350494
125.332527
152.098694
147.766327
151.893021
156.445816
116.744675
149.808563
138.813400
141.934448
155.036911
158.918274
158.480713
49.005409
-39.310608
-9.386424
13.326962
-40.286999
-35.191170
6.528105
-25.306282
-1.887511
143.847168
157.518951
149.431793
169.658661
144.708801
137.554794
166.398438
72.646545
132.969208
126.486214
139.701050
158.823547
60.008591
157.453568
153.889679
155.647949
129.216797
138.756516
-32.170403
-8.130210
147.386353
164.736526
136.658585
151.680832
161.798935
141.471985
152.698212
149.904877
139.704376
127.748985
149.682770
158.296127
146.200226
15.852419
-15.252107
-44.025028
27.446480
3.868777
12.955870
-44.070156
-42.206043
2.757615
142.442734
144.744171
143.018005
143.869858
152.556992
155.660980
158.199219
155.681686
146.288223
149.924759
145.820038
159.065781
151.755173
156.244400
144.188766
-150.424393
134.161118
144.171631
124.022552
145.722214
168.281235
162.279816
176.171356
128.615738
150.031296
131.327591
60.132675
-30.519053
-42.136433
-42.999432
-5.919569
4.527055
2.028543
-0.296075
138.928040
-23.651329
169.215103
-15.086908
161.907501
140.842300
135.301620
48.449219
12.016407
130.515869
146.189529
151.159546
170.324326
130.480591
-1.628227
-22.859756
4.264159
-25.112244
-0.357727
11.044304
-44.292847
4.366728
9.428858
-32.677578
130.877777
134.065643
5.697703
152.113144
165.454041
140.361465
147.879440
-19.635279
-10.439615
-47.034874
-34.783489
53.179722
1.688528
50.737099
8.487694
102.273605
12.514098
3.668211
-37.189713
-47.442181
18.499996
158.324448
144.685211
137.656403
161.153336
146.630692
169.741791
145.245148
144.009079
144.314102
135.637939
144.382996
-42.084747
-41.434704
-45.316792
41.531067
22.552553
13.381980
37.838570
36.350712
-38.405113
3.027955
6.205451
-15.955510
-39.245434
16.469570
-22.174721
-13.344479
-29.521336
130.619308
146.840179
141.800369
136.069092
111.197235
167.673615
155.392639
163.795380
157.825714
140.767731
150.757919
155.643555
124.282242
133.820007
139.327637
154.451096
138.810440
164.018402
148.318558
20.334072
139.660843
40.122105
25.454128
20.945551
-128.122726
143.048904
114.558601
159.906952
170.928925
157.724014
142.533310
130.667313
149.558029
167.248856
136.513351
148.889359
150.658096
176.807373
131.537659
161.250000
167.615326
135.775650
154.667801
172.320114
144.692810
138.549820
140.025101
139.633453
124.007011
105.141174
147.765198
138.537827
127.206177
146.864716
148.814911
148.694595
138.625122
142.001282
142.373825
134.106735
147.787857
133.105011
131.716873
147.102753
164.292068
161.020187
127.306931
125.729271
141.050171
156.589478
168.245667
66.745659
-33.507393
-5.699045
141.272919
136.282394
160.554535
15.955362
40.731537
45.812183
-20.945837
-51.779701
168.951935
152.535141
146.569138
12.522133
-26.662708
-44.961685
165.782608
169.121338
132.347153
143.634094
175.154251
155.792862
127.842308
142.418503
148.326797
153.216339
140.009430
134.072403
146.814575
152.239166
140.373718
139.368286
152.218262
140.418533
140.858032
173.256851
164.053574
177.016983
166.604553
140.284912
159.272202
147.644714
-1.536206
-35.287613
31.096008
-15.670609
-73.591454
-14.392182
51.203613
-6.489935
-50.077171
-45.774048
17.888649
-23.423151
130.928268
131.152054
133.517044
140.138916
161.025833
137.707199
127.366081
174.661453
119.934540
167.619629
149.041504
159.706650
152.749252
4.582745
-9.802490
-41.921799
-32.191174
-18.342752
61.202454
-19.751892
5.876132
-27.532068
-39.084721
3.301797
138.294754
161.761108
130.751068
173.956406
153.635376
144.718338
-25.278721
-21.430916
147.378143
113.689697
125.332718
149.887268
146.821335
146.918015
18.354761
37.606106
-2.420830
-1.950436
-27.095812
-31.231489
74.711777
-4.815074
-53.679520
-3.341640
166.293808
166.645508
166.013763
139.450424
164.317139
140.045532
142.882019
154.948029
126.842834
128.589188
177.022232
144.544113
134.505844
153.717346
164.223587
-45.265060
1.409310
161.060303
157.591324
146.432693
143.420639
123.909744
155.773438
157.224197
144.342010
141.300674
140.548203
145.600342
162.188019
157.194916
126.180550
106.971954
143.670456
141.319077
172.769196
139.757599
140.030991
5.660674
160.170364
148.539429
148.591049
20.770052
-44.443470
-6.457555
13.686820
-42.313507
-40.829880
-3.546796
-1.506102
-23.450043
1.925798
-18.600334
-37.294685
-42.599606
8.665919
-35.276184
-13.430646
-11.684742
17.968792
-60.067322
157.044388
164.114243
143.550354
119.789970
128.079437
149.685822
147.028290
160.240967
143.783691
155.891556
145.713333
139.641327
-15.816699
-18.363295
-42.499371
6.432639
150.030090
150.709274
163.846024
156.227737
147.684494
155.795441
143.762466
160.773056
149.986404
126.574600
136.043030
154.667679
143.027069
147.235764
139.600861
161.497833
13.980787
-28.453804
-1.814020
170.612579
126.211479
143.577866
155.772858
124.882545
151.364929
144.700821
151.371918
155.901123
148.110092
145.806381
139.782318
148.921555
173.868439
145.112839
-9.343969
7.368866
158.757233
142.575851
175.584732
69.507256
148.376389
152.976547
157.970200
145.060440
114.070656
159.226990
161.384796
153.554794
126.101868
144.798126
151.069687
137.766571
120.686676
151.657150
-176.884521
153.132874
143.740372
152.660843
177.783875
115.886665
153.159042
150.946655
161.582581
-0.542125
139.629333
126.138687
152.271576
149.252335
148.894928
150.898483
129.720154
151.856094
137.968765
-165.830246
-124.202065
114.406075
134.579330
30.197805
65.636757
9.376892
143.316513
156.784409
-130.800308
154.254608
30.802277
144.973953
123.768814
135.480072
151.884079
130.481735
145.333145
138.711044
145.299866
125.573143
133.211533
146.826599
135.271667
142.552719
160.532349
129.688644
149.470016
148.067490
177.650131
156.456787
149.507431
148.099503
137.376602
115.489601
132.219864
141.362045
105.267578
-37.682503
-17.027700
-23.981264
-17.280226
19.122269
17.066551
-8.835222
6.782406
100.274101
175.703033
135.498596
133.137070
148.339951
105.303810
138.037582
135.111572
155.700653
165.539078
156.600220
143.368912
154.559723
119.618896
160.206955
138.321625
-21.949884
89.531776
141.007492
127.014297
166.954865
147.284286
160.547165
130.923019
154.790573
149.918854
119.342552
156.495224
146.330872
156.505402
156.731125
133.815201
139.166458
39.496361
142.430206
20.935595
-30.727636
17.192715
-47.800045
-31.160789
-34.420372
39.128357
160.263092
141.777740
138.482300
153.224564
153.533920
14.302684
-34.785770
-1.521228
-42.645523
16.401567
-43.834778
22.389301
150.873703
129.356720
163.212585
157.183578
113.866669
13.597452
-41.913811
13.087143
155.101181
151.662491
158.635773
-144.364960
120.035736
173.224213
149.988922
155.282272
146.094452
151.351974
174.651871
155.069336
130.614792
155.548569
165.072784
173.052933
134.852600
138.657883
152.595947
174.959961
157.336075
160.941360
146.019562
145.922073
137.625153
134.537582
128.157822
143.868835
139.214600
149.382904
137.723129
130.175140
139.806732
155.618149
129.146713
154.391998
127.954445
136.965500
128.945709
130.406097
141.350784
136.509308
154.795914
144.494278
122.834282
165.423889
138.780533
150.499725
147.410690
135.218018
140.399796
132.436157
170.472687
146.087463
135.168091
-16.943226
119.516037
115.156792
153.350800
171.959305
144.845215
162.125443
139.766647
161.159454
141.664291
130.752686
152.511002
164.162720
125.408028
147.215851
119.203339
156.279419
157.702499
132.298172
160.528229
122.373894
144.584549
130.913467
170.555954
147.660324
144.779739
159.692810
166.078918
135.010361
163.623947
149.234772
-33.518784
-41.202679
23.419027
-26.643614
123.703423
135.638229
101.733948
154.966354
157.618271
136.913071
143.258575
144.983017
133.369522
115.659286
172.098450
142.593430
138.773941
140.591629
8.389978
149.939056
157.410995
129.627060
138.880920
155.832230
154.359436
141.866074
135.926361
145.138107
158.096497
144.542511
169.531250
128.896164
137.188034
138.659485
144.073135
152.380905
168.646942
159.396515
151.164474
141.122620
147.339554
177.177002
166.847321
135.551682
145.695709
143.704391
126.674393
140.172501
159.369492
136.018677
139.460052
147.214035
148.464249
149.731720
152.855576
160.605743
133.123245
108.293121
133.473251
150.468460
151.056503
127.416199
163.040588
108.352097
-43.106941
136.808578
164.466782
135.847427
148.848984
143.776794
124.844269
144.049713
148.848969
136.184601
147.352997
132.963867
164.146164
143.163483
120.805634
154.760223
157.671143
117.932251
123.798248
142.536850
143.133820
-32.439739
-43.307365
-46.496357
-2.663004
17.478628
11.900159
151.926620
129.606094
129.845062
155.908005
162.990814
150.456573
124.911163
145.636749
152.675095
164.646057
138.568146
-41.642887
-47.637409
7.812006
18.500341
-78.110771
130.074265
160.008331
137.104218
157.604507
140.907486
130.351852
164.135086
141.200455
143.463898
105.350182
112.434898
1.626423
28.513041
-44.800880
-22.821352
35.095268
-165.851135
165.034088
113.068977
134.200623
154.936783
152.916214
176.486420
133.434097
151.382355
135.662796
114.769218
154.179871
138.810410
154.737183
149.856995
155.934616
134.078217
157.469833
126.728210
155.857193
164.405914
136.715103
127.336113
-2.073487
-3.000418
-1.696506
-46.362797
21.226536
11.263147
28.433672
-5.764154
3.948784
5.589037
-39.393261
155.073914
137.098419
-20.142101
14.685269
52.283703
-30.388607
149.110092
158.309540
162.387405
152.610107
138.863510
153.851074
159.582336
144.496170
143.635925
141.175888
136.809647
117.854950
154.434280
-88.505806
133.139679
125.874107
140.886169
135.265198
150.743851
153.588638
18.001808
-42.205238
-4.401663
1.451178
-21.495131
-33.798820
24.384027
14.104082
-33.383018
-35.120640
64.293091
155.732635
146.860260
170.292435
146.715622
141.419922
145.596390
155.371857
165.533279
139.031769
154.689926
167.862503
142.765457
171.456909
167.371826
148.073227
150.751099
139.430420
118.573692
134.335098
150.150681
150.391846
146.924332
147.213028
160.166458
152.037521
167.960815
156.071381
163.041306
149.560028
150.251572
151.568054
152.455078
131.643860
122.374092
158.803741
145.626923
133.482269
140.007889
121.210197
176.572327
141.465347
157.850555
145.386414
150.991516
153.116959
148.487671
108.944733
141.805435
144.034378
155.286423
132.063339
142.136734
164.228180
146.373215
156.661774
147.780289
152.191208
165.703033
129.222778
160.953461
141.987823
151.509369
119.180824
147.771652
151.136276
140.779922
153.723190
139.227112
142.307724
130.245193
159.823105
-1.229238
165.120789
132.809448
148.727997
-46.468689
-0.594461
-40.055725
8.998486
10.128364
-55.783783
137.519531
134.941666
150.794006
111.104279
164.792526
174.185226
127.260147
166.193100
156.693466
135.848892
120.723259
125.568352
159.505951
146.419830
142.004059
162.761246
156.051117
155.530853
142.814606
148.544083
148.781738
139.055511
79.206276
7.945963
138.394577
150.158386
143.038177
125.219574
151.858200
133.807327
158.195587
107.542847
-29.217089
0.800642
168.801544
158.869064
175.947250
133.940750
120.886169
124.523590
129.572647
139.470520
140.705994
151.376144
148.915649
148.274429
154.663300
173.004181
148.710510
137.377594
131.067093
161.323044
38.546738
-41.247246
-41.462612
0.034264
16.537880
0.264670
146.030533
157.685120
154.163147
133.736176
163.348572
166.411255
141.915207
149.119858
166.918594
176.986557
149.377213
128.498352
159.933426
143.885025
144.765076
147.439453
146.096237
144.597015
143.362244
143.468445
133.761383
163.624420
147.657883
147.987564
141.571960
139.764709
141.085358
133.949677
153.137650
142.263535
170.688614
137.537552
154.698135
-12.882489
-52.082771
161.648392
127.824089
102.221954
159.448624
170.416458
168.068497
120.404152
129.611023
147.578995
152.104050
150.500320
149.569336
157.551376
109.975975
103.337433
167.717300
151.955688
156.593765
100.271805
147.023911
-0.650719
150.948517
146.363800
166.586914
141.441650
127.553802
121.951134
146.617126
154.270752
157.469727
153.421646
159.456635
134.784271
-156.389664
150.534744
152.236145
145.614899
129.001236
174.041275
135.448135
146.443024
153.411133
141.264908
171.558487
124.497803
128.713043
158.462982
153.003159
-173.468216
-170.020859
116.538895
30.556322
-23.780298
133.956985
161.671967
128.543930
135.756744
151.586792
158.514008
140.977692
145.512222
152.818253
142.470642
159.585892
141.529541
132.706635
133.629822
160.114563
152.534790
146.679504
142.585892
162.126953
140.562531
139.736267
-61.669289
-37.140675
13.295517
144.947830
155.692474
140.078964
153.485229
138.429901
155.265594
72.096497
-31.300539
28.900213
-37.239407
-58.024448
-84.102577
135.650589
141.293350
126.679787
122.627106
142.021271
138.776779
170.693665
143.889343
136.765411
126.327126
144.247803
151.245178
126.403214
142.492462
168.284302
125.553047
132.782455
118.357941
123.059433
112.883278
151.169952
151.398544
14.126096
-29.545956
150.585861
117.325172
145.771896
107.370934
-2.613443
-6.282817
-35.055511
-47.142525
-52.670277
-20.802233
154.046570
129.061584
76.823936
16.542761
-53.455437
113.433838
141.747025
130.857788
157.599228
132.868515
141.234451
151.697098
133.642990
137.527695
139.553665
121.699539
141.463928
121.482315
137.372635
149.047867
120.406158
136.508194
148.743073
119.884132
144.963928
119.909302
124.046707
157.265732
152.903717
137.206436
164.727158
138.095703
133.290771
154.833511
157.914917
140.917648
173.642868
162.287827
157.895554
147.018127
137.030777
146.033356
134.936172
109.757149
155.268173
165.244431
140.492340
-148.689713
163.069672
-9.536669
6.388164
-42.178333
-50.143063
11.334960
-55.592751
-31.273710
-47.381828
149.263229
141.939819
130.104660
142.945251
127.298767
164.937027
150.075317
159.975861
163.450012
151.776138
121.116066
154.554611
152.663528
141.292953
147.773300
150.322815
143.133911
154.294891
150.987778
140.339691
142.812714
165.989029
121.841385
148.939163
135.851639
131.235718
150.816010
173.081924
148.904388
136.479050
155.451202
139.775253
139.595718
147.882538
128.336563
151.775711
138.673676
132.676056
160.076843
151.241943
156.997742
115.882843
155.108093
141.684952
149.542816
124.569572
142.688110
-154.926926
130.857651
138.332092
132.653137
146.191132
116.041054
129.394867
30.065641
-44.961281
50.252754
145.484222
8.676361
10.686621
151.408859
142.915787
143.718613
144.617111
158.030762
141.561768
171.854294
141.209671
147.898071
155.599457
173.926865
148.686142
139.978607
36.447395
19.463686
-40.033775
-12.263373
-46.263172
44.032280
5.645419
-8.616367
-5.197952
12.946620
133.778122
135.362625
126.705917
149.155029
160.302155
150.122757
111.918320
165.371124
144.021255
153.502029
154.862549
146.506516
135.497864
136.816513
149.733505
129.076874
-0.524514
146.039352
161.891190
133.496231
159.329453
166.159836
153.275955
170.745758
166.222610
145.286514
128.833923
174.564606
163.178329
149.830688
162.362106
146.330704
140.141449
135.005630
140.367676
115.711891
145.648117
-41.223934
26.101562
105.051186
148.984253
138.369766
147.192780
155.595413
151.578812
139.930222
147.716339
153.277695
176.703247
11.007788
11.785873
5.342214
109.809029
144.090561
136.899719
154.030106
137.219894
141.001816
-178.701538
148.937881
138.213013
166.744644
138.471848
140.670578
-43.110367
-15.939799
140.310623
162.363266
136.650192
146.731110
139.156479
142.284256
167.888046
151.221146
166.388321
148.485214
152.408096
163.404816
162.526459
165.049866
152.925186
142.484222
168.747513
141.439850
126.560776
138.554184
148.436401
136.942505
138.901840
150.331940
140.228592
142.487350
154.784454
136.932068
152.228333
153.143402
150.451736
166.290283
115.562424
155.258118
121.898979
152.648056
171.303558
155.720703
156.775223
139.593872
152.274063
134.732300
149.078598
154.440674
141.318100
151.317780
155.222351
111.465057
163.590485
125.203232
147.881973
124.697456
149.998627
141.890656
159.665222
134.801346
145.769424
-23.427378
25.975922
-5.213121
-42.404480
-64.630310
173.663071
168.265732
28.350489
22.871761
30.517345
19.825933
174.055344
135.146271
136.160477
150.116928
147.874252
155.745453
120.217552
-42.508163
-14.044074
-8.881063
139.186813
152.294571
161.781784
162.893341
1.011624
-39.908440
-60.892429
45.891705
-1.151311
6.298245
7.969250
-0.135621
3.223429
8.759638
6.955448
-33.380817
-5.790311
150.644882
131.231247
-50.292328
33.870136
12.439962
4.879416
147.568497
142.948685
127.103149
144.591446
-176.764862
147.889450
149.314545
138.098846
149.971008
131.481293
144.925705
129.885391
142.780106
115.403419
161.815781
132.998611
128.649658
153.637726
146.839478
147.823471
151.728333
159.846725
133.929871
145.782379
96.596024
121.193398
134.904968
172.910934
146.724442
146.234055
171.836334
73.400261
143.181625
139.597824
163.303802
143.564667
164.863342
166.065399
-171.825180
-179.574783
167.601715
-144.045074
-174.316986
-145.733078
151.988892
169.612534
128.527313
137.317749
165.841309
155.447495
1.021824
143.624649
118.108032
152.063614
140.567413
145.298782
150.393158
139.190277
133.429794
151.066025
156.086014
148.163513
139.287842
148.090408
135.801910
128.117157
175.540497
137.206635
123.299507
131.819626
159.969482
133.876144
163.053986
153.075302
140.457962
134.730255
127.902496
145.402756
-178.194733
133.272507
131.330948
155.298798
142.399902
175.019012
155.725006
170.684830
162.222275
131.152222
150.611099
145.153687
108.727829
139.414261
157.619125
136.248489
135.867783
145.813568
154.110764
102.693275
134.099167
159.476593
159.082657
132.098526
138.705444
16.682114
5.959339
6.124519
142.911285
145.181366
146.588715
99.262024
135.922226
126.881714
144.899536
-37.815327
165.450027
151.062546
137.771393
145.666382
149.157150
139.281647
146.327576
148.264130
152.094421
-48.497810
145.839020
32.033390
128.663101
168.525360
138.279709
178.793732
140.486420
148.830276
110.534195
149.512253
8.089492
100.231224
127.112549
165.155212
153.991501
146.299011
141.566269
139.379532
115.701309
173.659363
143.916550
135.571823
158.897751
165.039307
106.477699
134.912369
163.182388
149.525604
146.100510
140.437988
152.637314
147.436035
153.024124
132.589081
142.475601
150.112473
122.704422
-15.956144
-29.227932
121.822151
144.818588
144.697952
135.151672
165.622360
161.057785
134.425201
148.512436
152.911102
148.519638
138.720413
167.320282
160.531891
120.629990
128.946365
131.792862
151.621597
158.961777
132.992584
150.306061
154.538940
146.955399
125.871826
152.002655
-31.551695
1.829704
-55.310555
16.884264
-40.855690
-38.499413
-31.036263
5.012430
6.044778
-45.197990
12.301131
156.201981
-48.999897
-22.381813
19.126440
-17.694498
-176.756592
159.497223
103.080009
-142.243637
23.584883
3.988210
65.421204
158.138000
155.436096
161.805435
135.275803
142.031097
156.604553
137.423523
160.708237
128.713303
146.126999
129.777847
173.144928
152.478912
145.566193
153.932571
142.063858
141.905334
155.803406
135.948334
134.427567
145.937134
148.143295
140.537125
129.542725
163.259262
161.276108
155.033173
145.718170
149.628128
157.465042
147.076981
164.092545
157.483398
156.106705
-28.043726
125.127899
132.222641
137.625244
125.563789
145.796753
123.076096
137.206009
146.043549
150.100067
-179.399963
157.093384
151.676010
147.935181
128.394623
164.166718
148.946930
168.123398
-174.319138
144.277115
162.123199
147.211716
157.887299
131.000656
141.982147
138.352722
156.710678
116.574509
128.363464
162.680725
144.964401
173.138779
135.225433
165.900665
159.425919
177.163086
145.575943
140.313797
149.851288
134.543488
175.449966
124.380440
114.314636
152.550629
170.589386
-22.023907
-46.996685
-41.789349
-20.558231
-11.895421
15.430086
130.277786
145.135071
152.044968
152.099396
151.353119
144.658829
122.646179
171.686371
143.045273
101.612701
152.793304
150.449921
155.445557
141.508286
155.907120
153.318573
136.457535
128.582260
144.437332
135.394119
163.103958
145.111389
157.618011
162.684784
149.178406
145.938843
141.278198
156.674561
147.274582
140.766769
116.474762
127.127365
141.466095
158.461914
125.545998
123.035713
131.605896
178.429520
140.023956
140.101624
118.952316
117.491638
135.362762
112.837585
143.363190
131.979950
137.703812
147.362000
106.033890
156.307907
138.292923
158.016281
98.253471
-137.602783
140.309570
149.350128
150.987656
153.116028
121.943184
135.400833
25.515083
-117.434151
31.058983
-35.577202
82.790550
149.190201
150.892059
133.943588
152.745102
27.780750
148.823364
156.817932
155.378128
158.946426
119.230354
158.036789
147.583282
137.100769
124.245804
111.623268
175.888748
144.386719
134.272552
121.868408
144.937668
137.335541
128.645447
149.819199
134.061615
145.489471
132.485413
150.680328
133.814743
134.410492
168.693787
129.042557
151.137375
135.563568
143.021332
142.790955
-5.982779
-41.868408
166.598038
163.398666
107.687798
144.636246
149.631348
170.657425
131.857529
147.551086
130.268509
102.857246
141.531342
164.056931
154.295212
138.410217
143.773117
125.188042
139.769104
145.867752
165.927521
139.544312
105.552238
161.792435
151.492325
116.201889
-0.535954
11.262168
43.893475
150.186768
139.616333
147.718475
130.805618
161.755920
155.839478
162.495987
116.449089
154.186813
149.161224
144.329956
114.588135
146.495407
128.926834
141.345779
154.794403
171.058273
115.072151
149.979141
130.345612
148.629486
157.086823
163.412430
-10.622045
-41.976418
20.050512
145.835663
131.176270
139.427811
123.540932
171.517929
155.394958
141.146408
173.899338
148.562119
115.923866
-30.546854
147.658142
138.055328
123.010254
116.472641
119.770424
-26.387903
-17.847923
133.882675
108.905197
141.546585
143.368347
156.291779
160.246307
162.958130
153.927673
166.560715
110.728981
147.761566
141.231384
-177.797089
142.150391
135.042252
135.096848
-7.822527
29.315798
-21.309736
7.352072
-9.376096
149.104660
152.730164
143.742752
174.073502
149.873947
-9.750118
-36.850315
-12.697774
17.466787
123.971558
146.774277
143.786621
131.845398
131.370560
151.140747
144.991898
135.949142
155.494659
154.413696
159.273392
171.116043
161.765076
155.362289
163.301788
139.937027
134.499832
144.059448
168.587051
153.173340
145.200546
140.534760
142.164993
113.197052
138.473923
143.030075
5.358439
-16.858612
-0.498108
14.852633
-21.090187
-93.532387
9.791111
-1.916221
7.984139
135.129089
160.173172
132.969757
154.074081
152.890518
146.865509
166.443008
-166.384476
160.067139
149.833771
120.959351
151.985764
170.917175
145.151978
150.812836
-0.144018
-37.680046
-44.989914
145.316864
135.898117
109.429741
124.635399
137.087677
125.068649
144.454102
146.642136
142.485519
157.369797
127.200340
157.140411
20.407839
-35.090099
55.197899
142.631775
123.777557
22.544340
-21.413702
-46.586304
-22.629486
126.631180
130.104218
148.834198
154.408798
145.377457
-33.946323
-2.002618
0.593802
-12.095038
147.304138
128.665222
142.768097
140.691528
152.635681
-41.823299
-1.755131
-44.711414
147.661438
136.562897
145.705414
151.771347
128.906021
144.422485
129.739975
135.233963
6.631878
5.992469
-2.202293
-5.947847
-6.973586
-4.466597
-34.544777
132.152603
125.891769
157.184692
138.889450
146.154053
148.460571
142.881729
11.811561
-18.618013
116.726532
154.209152
141.758331
116.158478
159.325760
154.999710
151.289017
148.745071
166.980103
135.518341
136.827881
141.942505
152.281158
120.082504
141.640854
142.657455
150.080780
135.054993
145.035202
155.583252
154.241577
166.580093
52.967777
-3.849342
-5.466907
3.201123
-36.996983
-37.115650
-43.013790
11.304058
-15.923774
-91.428131
160.003296
125.946335
157.519287
118.841026
146.074280
155.270645
159.390701
123.321342
138.890671
115.782700
118.470482
146.782974
130.327667
163.330048
146.444656
134.626419
176.188736
147.014954
142.766617
110.891014
8.271156
-8.537435
157.020172
140.300110
150.279678
177.102127
141.887527
-37.719532
145.037033
137.110138
135.499374
146.356323
152.313477
143.364044
151.436630
139.021957
145.088913
125.524170
108.066422
142.735031
154.870880
117.396713
-4.979017
-15.231777
-43.233009
131.881119
162.024597
107.449219
162.084625
144.526917
178.544235
155.516052
163.210846
137.727676
144.224457
143.091522
141.537109
147.220978
145.908508
159.331512
172.163864
176.549500
147.975220
137.329575
160.103210
142.574951
150.466354
149.640610
130.908356
123.943611
157.339005
153.780762
-168.823013
152.602524
-174.503235
-174.690186
105.049042
11.644507
14.320189
21.671577
29.944115
128.865555
154.588379
164.916733
143.878754
160.277512
-43.457726
35.928482
-50.168697
2.320350
-13.047933
-40.385464
-16.107380
169.010727
155.867889
130.924286
138.443344
146.165878
165.627380
157.861832
141.546997
143.801422
154.293930
138.470505
170.157181
144.882339
148.417206
126.294205
146.205521
110.677628
126.990395
117.530975
149.861679
120.966454
139.791428
132.594849
157.179413
146.828461
149.107391
144.974472
132.571426
143.664749
135.775497
145.184952
143.463760
129.564423
135.238235
56.760452
32.552155
-14.179325
-9.864479
-4.533886
134.184128
116.979156
152.212662
140.657776
135.684235
148.733597
-9.258520
151.889893
2.730150
165.732086
-11.065142
-29.446327
5.937490
-5.406713
70.200111
155.312302
119.440765
141.356277
163.690796
-27.428974
24.308775
163.946747
132.452057
160.488159
141.980011
28.632071
-2.638711
-12.246141
-46.137272
-4.155579
-23.433603
-32.781677
154.314621
134.511826
155.715500
117.938469
122.681557
150.755463
143.658020
-2.845513
-36.721146
15.752521
0.527861
94.966873
121.160805
163.694778
145.577652
140.463989
165.127350
146.765152
153.268326
177.940994
130.907074
161.298080
144.540970
147.944595
-179.928665
113.443436
131.984375
167.642563
133.085495
147.259308
-38.716625
-12.835764
8.308227
-14.656967
15.508741
-30.552237
-37.702278
142.029099
152.494476
144.691696
179.265106
137.849976
147.702759
144.351761
153.854996
154.536224
142.992981
133.277100
129.205780
157.727524
147.108826
110.187500
129.403412
167.908417
161.840866
160.421387
136.980072
151.813446
31.279499
12.362902
-124.302444
-73.077202
32.600544
160.746979
148.638641
142.885910
170.427704
146.231781
143.377777
157.949677
119.301323
130.698257
146.115479
122.018616
162.837082
124.926994
103.036270
159.768402
177.079453
90.827065
135.181839
141.826706
133.167618
140.458969
137.280075
129.884003
156.620895
134.673477
131.128815
140.429016
138.826050
135.389130
134.803070
161.749191
176.295395
69.726501
161.913773
118.251717
144.029312
145.831421
140.259506
151.709961
154.461075
157.796875
144.216583
161.735855
126.329208
150.658234
142.770920
125.060005
129.092102
-35.684452
19.970732
-48.625210
-2.366867
136.334808
-34.230003
27.243172
2.491201
24.220703
15.697782
-15.341878
2.356840
-2.402733
8.015574
-9.901548
153.399673
163.383514
144.614487
153.151764
-12.452797
-28.313816
153.211441
143.313873
152.100784
169.805557
148.435074
165.453110
141.363159
102.713753
153.498367
154.042465
131.108719
153.453827
140.480728
150.108856
141.348190
119.630402
143.671310
157.948608
140.544159
152.456589
138.345535
150.746246
127.329880
159.009857
147.719971
148.194473
149.874924
157.843979
160.514481
146.739990
127.618103
-165.557587
132.798782
17.461166
-142.405563
167.536240
133.141129
-177.491943
31.188742
-131.135117
30.265301
45.590008
23.545376
142.976181
141.575058
129.061859
161.545990
151.812454
-43.315563
15.844028
74.181023
156.673309
6.762627
-37.460831
-25.788652
-31.953915
20.576235
-46.464592
-46.712578
4.989865
143.939835
145.253342
141.104706
111.260178
150.340622
145.149307
171.569031
162.540176
153.544617
167.125656
135.472946
135.042892
155.584091
139.381149
135.043915
153.078339
20.841988
17.917278
19.744453
128.122192
136.399033
138.751984
172.540329
-32.933506
145.912460
146.141754
136.505341
135.189377
137.770264
157.841400
-177.591644
148.568268
155.777939
159.162903
146.394272
147.243958
148.793320
138.660629
112.256516
160.836029
175.439651
126.267380
165.714676
135.599136
143.942108
154.042480
148.182495
160.124832
147.316269
131.032654
152.660431
175.358521
148.587433
144.139557
148.838867
133.936722
173.027405
157.938751
140.227158
153.603745
169.748642
143.891922
145.692993
131.811920
145.430267
171.001480
148.859467
136.410995
-27.215300
160.312042
154.234436
158.686752
151.432709
140.599060
-35.253017
152.403488
121.071518
162.342972
138.643875
145.109467
174.008270
141.598618
133.531479
150.877823
149.628174
151.454361
151.451981
162.666367
162.583221
137.306442
161.038086
155.325958
149.050491
165.004486
148.994370
140.962280
158.102036
154.137848
165.797409
135.130280
142.861984
134.656403
148.308212
119.753563
86.613167
125.098938
154.581024
119.868965
136.231842
154.370041
141.260452
173.237793
155.898193
152.992920
142.631241
153.225952
140.068130
122.364433
152.572281
120.967331
148.021210
157.263382
-46.295975
-3.568863
9.101829
-3.009994
-47.621853
12.724981
-41.138584
5.155105
127.867470
145.008011
151.021393
168.950897
144.583008
155.164459
150.918488
148.497177
130.681580
-42.542587
-7.389633
-12.057086
-35.749298
13.759791
-1.876593
16.741377
11.351576
23.182362
145.486725
143.472610
130.527969
152.740921
135.991821
129.502777
150.367767
151.786514
128.400208
148.911560
179.850632
128.887131
131.091293
142.384567
167.837799
147.160370
127.378609
155.654663
152.881470
126.517578
106.533745
10.850555
-28.623497
154.233047
141.296219
119.353714
137.004395
125.303230
137.145660
144.403412
147.004608
163.438263
145.965317
133.896896
138.487946
136.589218
164.404449
162.180313
139.645981
155.257309
138.509567
150.004654
144.812958
-13.003719
3.708556
-38.650051
151.116028
138.885742
146.616699
176.236618
124.843147
153.775391
157.945496
21.736341
-12.248734
-40.129124
-31.890869
8.241310
-3.729249
-50.695183
-18.716902
-34.984066
15.915433
164.021164
-31.943663
-11.769728
31.994905
-12.606546
133.320648
-179.461838
165.386688
154.726990
170.103867
1.674328
-9.456336
-35.334305
-29.301048
-11.183909
7.238091
162.682892
147.140808
119.211258
155.871964
137.657257
118.707100
153.715515
156.790482
155.181168
122.488998
161.437515
110.190971
134.237885
137.825546
166.117493
135.095932
-15.765623
151.295792
148.448624
141.926300
137.811142
126.043114
172.786331
133.807358
149.663971
140.930679
135.676392
141.212616
135.764191
169.328781
149.449127
-158.600555
118.208878
149.252029
162.926620
155.783798
154.201752
149.137711
151.775879
165.441269
151.299149
147.664337
150.225113
159.297424
127.977768
138.723038
175.666580
152.301346
145.441650
137.054825
145.288666
160.035477
-5.026833
13.739747
166.023605
110.971657
141.366653
165.864532
136.333206
156.207718
139.959076
153.905014
119.118111
141.594513
130.112823
140.586105
125.224365
150.456604
129.470749
121.699867
156.509506
143.931320
143.835373
147.385254
160.076492
161.991989
149.430954
162.715103
151.102417
134.964279
171.827957
169.826721
135.198212
131.499985
155.048050
150.885071
-32.838665
-43.581245
-18.445469
-12.485696
22.647099
-12.288398
7.482963
13.955406
3.272793
-38.408367
15.359474
-45.398159
154.085495
142.084167
148.612488
158.570557
116.787605
163.950928
131.691559
170.260544
140.245239
156.490295
154.256149
97.863312
146.645874
157.265839
159.926910
139.667313
135.132294
149.327316
125.855186
145.651581
161.758926
151.674515
162.867493
111.637001
157.491730
165.949982
147.899963
134.721283
123.630569
117.569954
143.462570
126.745819
5.389906
-27.059748
155.169296
163.214355
148.105850
139.427811
136.696228
113.151764
141.081299
154.750580
142.036041
135.431732
130.523224
152.215515
153.056534
135.185165
148.638626
144.280151
129.503342
151.009155
122.784737
142.534760
127.527710
-34.104069
10.235641
-22.755190
15.063760
30.135164
-39.029613
5.096199
0.973576
2.504209
2.465057
-14.048970
-40.652264
-42.008743
-43.272270
130.594055
155.356796
147.874176
126.215034
130.603394
160.913574
139.230774
131.331451
137.913773
160.041809
148.532425
167.231216
137.723877
145.156891
133.291214
144.423615
153.911224
166.645416
147.894897
133.760345
152.621765
144.141907
130.486618
158.562576
172.279251
140.810593
127.977386
167.963257
156.799835
164.438385
136.071732
147.206558
169.036270
150.016251
134.539673
143.363327
-23.030308
-28.171839
6.659292
2.287045
13.193126
23.996601
144.355789
117.569839
153.268661
153.091949
138.729660
161.900238
23.110563
-14.898009
158.720230
138.069748
144.380341
153.880676
168.722458
139.063751
142.610931
154.974457
124.268044
135.813248
136.072098
147.144531
130.533768
128.938782
8.248527
-30.717325
167.166595
149.002731
162.787994
136.852249
131.792038
154.230331
136.251724
147.781235
-35.482365
-1.397178
132.000366
149.973831
150.317581
133.617096
120.564827
140.509827
146.957779
-16.070854
-17.948435
-23.367727
10.984566
-29.249815
0.358820
21.596817
24.067846
110.540337
171.905807
147.997238
117.227982
146.338364
175.337082
162.252716
135.392334
127.173073
139.763657
156.150009
137.138672
168.252518
153.424713
168.916168
141.675354
137.870972
152.460251
151.613846
150.111206
164.619308
156.098343
150.901215
170.219650
141.636887
120.284843
-95.684113
0.608772
-15.552859
-23.300520
14.677063
-20.033363
150.545395
151.949036
147.462357
155.469925
-46.687996
173.691452
157.374039
163.850296
136.837585
121.496262
126.090477
144.337601
163.505508
156.795517
152.694580
103.437447
152.236511
147.827545
-43.194172
-34.946869
-24.975975
30.067188
2.544452
-12.506104
-30.002274
-46.855759
131.271072
162.817627
171.929214
153.573837
140.066666
108.563866
149.112915
158.324951
167.171555
140.361984
147.370758
-25.953053
-18.334232
34.547344
-29.987999
0.466462
-5.970709
-43.965862
-11.758790
-9.296777
23.929291
34.561295
151.269547
149.910507
145.542404
149.384079
145.338745
136.782410
154.510391
128.777405
133.043884
154.795990
131.501617
136.671432
145.959656
138.796799
146.133881
63.231068
145.157410
131.839935
148.453293
132.434280
125.366806
137.704865
140.313614
142.314331
144.207611
179.808197
133.120804
129.422623
-40.226002
-2.494263
142.690903
153.240479
129.319397
154.933029
137.752365
135.151901
167.215530
149.242569
-4.961555
145.822067
122.021431
107.015816
126.762238
-3.099330
-5.930586
-67.319641
28.203564
27.279257
3.409730
8.086944
18.676107
-17.835106
10.591969
4.999711
-41.782131
-33.537113
173.018082
122.853760
140.690445
174.170349
168.472336
158.325287
154.593597
124.252975
163.069138
157.885681
139.158081
159.578506
122.569252
139.868698
165.239334
125.624519
156.339691
126.708565
138.821106
162.014175
140.501892
143.404053
141.425034
166.102585
165.517792
147.439209
171.610077
155.134323
-25.136784
-12.856669
145.145889
140.806198
140.176102
-158.619522
137.420090
151.565903
154.960922
174.397614
148.541962
109.802048
151.899277
132.535492
148.215942
169.572067
139.139786
152.611862
135.136932
167.308090
146.461517
138.809189
139.416428
128.825272
143.466965
155.317734
123.509132
140.093704
138.061920
155.017090
170.656036
168.646683
155.739288
153.211227
134.117752
171.627441
153.524246
153.723175
155.372818
135.976440
1.721128
-25.656406
-47.117336
57.664383
145.375168
149.139435
124.528152
145.177917
142.579651
142.907150
176.394562
150.318283
156.195404
133.780182
165.749832
130.990036
16.647688
17.759653
13.858542
5.520947
-30.024397
-23.522820
-5.882166
-24.253771
-45.570419
-43.880592
21.609783
17.448437
-6.333604
-37.826515
-33.722153
-11.922429
150.431107
131.356644
162.340225
141.588120
-37.709106
-30.609167
-74.352547
-24.807079
139.386871
163.829926
117.164551
25.190966
-3.413001
-25.426676
140.354568
132.302307
154.361618
-163.830704
171.958572
154.635254
166.335419
146.035095
151.770462
146.458023
147.150330
142.963745
156.839264
93.148277
124.032387
108.971436
147.710464
142.306610
133.350616
140.002548
156.626236
142.750031
130.195496
164.792252
137.381577
159.610626
152.576736
143.261276
152.062424
144.165665
160.321060
141.618408
146.597229
159.928436
135.386124
-12.498800
-38.637684
114.669113
164.520630
-58.379395
31.492908
88.539375
155.375565
150.593002
172.432770
134.080246
115.232536
143.380371
150.926697
101.454445
145.963776
146.117493
133.929047
139.941177
-178.482239
129.792084
146.649323
149.911102
146.656631
148.953476
164.280106
164.871948
159.316696
152.262466
151.848785
139.504593
156.309265
137.752151
155.901123
148.513351
157.065125
143.692886
140.412430
123.861893
128.964981
148.604782
148.648941
139.125412
153.415695
133.137329
148.899475
161.783081
178.271713
165.780746
152.153473
134.665665
78.115379
136.568527
144.529999
141.423660
156.412262
149.167786
137.146729
158.053177
143.190598
145.444809
150.339661
169.300354
131.680527
148.651108
140.365204
145.918625
145.683258
157.174057
152.395432
157.861511
151.380386
155.905579
144.693497
163.813019
153.751068
114.394592
154.115021
158.502365
120.181541
151.361450
151.911316
152.436035
-26.812813
-46.087982
12.467959
-35.500423
19.974024
-38.850655
-9.271523
-0.722805
2.351352
5.279824
117.499451
126.585640
138.373474
133.914154
158.082199
116.140991
158.399979
138.444611
140.317078
147.054398
170.436172
149.783844
-45.844261
2.830545
-17.850721
-8.800960
-10.171038
-23.674082
8.261038
-27.215487
-37.091496
-11.986301
-6.120548
-15.253132
141.872147
145.778610
158.905060
121.239059
148.234802
143.883713
140.537247
134.832031
166.524017
143.873444
157.275146
122.033699
-43.906727
1.452122
112.482864
142.365067
170.489243
-22.560467
149.312119
151.550812
141.423141
137.919937
145.778931
172.224121
131.862213
173.211792
156.482803
132.926712
119.451370
143.831131
129.087875
133.370178
125.815544
152.272385
138.828293
158.188232
134.539139
155.795090
125.876144
151.751587
150.139603
172.383789
140.945496
153.085831
143.773651
171.523788
151.155609
157.933258
147.542709
170.274292
168.925766
149.063873
132.072296
143.874786
141.367126
142.855179
139.172668
138.437744
123.020813
146.118546
57.356823
20.615107
54.667610
-153.189926
136.649429
-174.872818
-151.130936
-165.974625
150.832474
149.093430
150.182831
149.567566
13.797888
-165.173004
73.533119
27.009813
38.994854
133.916397
131.500107
151.769150
139.570297
149.145691
153.365524
146.585556
121.942215
148.960953
131.377777
130.518600
-23.632320
157.256226
130.667419
164.289841
133.882690
155.274673
162.251251
130.984634
140.561935
132.841766
135.590820
135.679993
160.699310
170.581940
163.180618
125.823334
7.345077
-1.025457
-3.969903
-7.661728
-43.639244
-41.155922
-32.881847
3.407490
9.863124
149.008621
154.444611
155.662216
120.467766
157.748062
-34.730595
2.534972
-4.040796
-178.885468
150.817810
166.346176
-7.131271
36.061672
-38.911125
-42.058918
-4.785692
-47.434425
130.021469
10.405447
-27.741289
-6.249150
-56.436394
153.719620
140.413925
157.781586
154.506760
155.886261
157.578445
-3.306952
15.196211
7.472151
34.502483
35.125263
-11.691940
-31.267914
152.809860
144.926086
148.029175
118.692223
120.878784
147.233215
139.735260
139.343521
142.447830
120.178185
157.425369
141.094635
32.624630
9.079630
150.968094
155.579163
144.402191
156.559036
157.706451
144.384766
131.002823
161.288055
158.223557
137.401230
-5.103076
-45.196606
-7.338262
-12.034028
-0.421509
-17.870918
-8.586363
-53.620071
18.288176
-18.092543
121.533592
157.526733
156.810257
155.762543
-60.378860
5.806672
146.587738
149.133423
139.426437
121.641922
147.942001
149.210434
138.238342
135.971802
9.356643
-34.662849
14.993535
114.450943
117.209343
144.258423
-25.586353
-34.545952
150.987778
130.208069
144.084564
153.172577
145.241516
143.637527
148.246948
149.843246
166.051514
129.658493
116.658722
108.180229
133.111755
-4.709481
5.681686
-31.603443
-0.314035
160.324539
173.482590
155.466278
119.512962
148.180069
133.622025
160.506104
141.277435
170.874496
169.938324
140.831726
169.293213
143.561157
142.988632
144.637283
15.665172
2.044401
5.441865
18.793354
1.583132
8.915638
136.518234
171.460693
148.457825
119.761375
159.945465
149.403290
148.480682
153.002533
155.758636
-7.750156
-13.003369
-13.834383
-4.700821
133.123795
128.561996
156.149292
135.257950
140.456589
162.469528
122.790237
166.517197
139.661377
158.681931
143.259689
123.062981
137.326248
-32.256413
17.308578
162.120132
129.503845
138.577011
152.558884
-13.724886
-7.199718
-36.465481
151.480896
158.899399
149.579361
9.139918
31.660494
136.660797
132.642273
142.396545
144.565384
153.134674
151.726669
120.710106
125.020157
150.081863
173.194885
167.858536
-17.314856
-37.649845
0.158259
-44.554859
3.888366
-33.624062
-7.995982
128.263489
151.686737
125.143700
132.374390
149.073059
165.789429
148.740997
140.654282
159.058395
93.506012
144.551376
118.535683
135.586655
154.012070
135.781616
136.324554
135.262268
-22.367083
138.028015
147.150192
107.126022
146.826660
148.051773
110.844864
139.078262
172.108566
146.822586
-31.709944
12.419319
24.082832
-18.379278
20.652718
-33.327721
-2.335819
140.778809
150.312729
162.588196
147.757645
125.908890
130.877533
128.522430
142.291412
155.046021
152.369522
146.885757
149.544113
141.109329
171.412750
141.082855
-5.262352
167.867142
139.217987
132.800034
129.640518
142.569016
139.185669
134.652390
151.062881
135.032822
167.412048
128.907791
135.501541
149.168243
132.301849
157.714355
156.343170
146.237183
150.218536
107.391098
-178.782593
131.886139
168.106934
107.722656
139.333588
147.206329
139.656082
156.318512
152.496918
150.759811
155.178726
146.494797
142.244659
156.235153
149.884918
159.937164
152.477005
135.236450
143.490189
164.073746
136.969391
131.897507
114.104881
162.585709
159.723892
150.283707
149.518082
126.510750
153.853531
159.565002
126.861618
161.389008
146.727234
155.379272
172.544586
173.793472
169.561234
-38.857018
126.020195
146.202652
144.698868
144.204575
160.940872
136.877747
148.048721
142.123138
144.808319
136.791321
150.830048
139.121033
150.789062
135.808167
148.452698
142.840668
104.015388
148.905685
142.615265
152.169464
159.488968
135.179398
152.054260
127.545456
127.776901
135.330841
-4.761891
18.953848
18.926321
164.461761
127.962532
162.834946
156.001053
153.385178
155.512360
122.830170
124.500275
153.051483
17.398321
72.258141
29.763197
16.565691
16.167992
27.285915
38.195179
33.389214
11.625915
123.368248
143.949921
155.034363
170.430923
123.959908
160.996338
130.951187
170.140106
112.355469
114.621346
155.927917
157.260025
144.276077
151.083389
127.045914
133.574066
146.055176
143.650757
145.664871
160.981873
123.523308
140.854401
139.356430
126.699799
140.814758
143.674820
142.226746
148.035004
148.576538
139.658813
158.646957
146.768524
112.282509
133.118591
134.533798
170.363602
153.269730
53.723763
-40.647209
2.242365
-23.816225
113.574730
127.131027
148.439484
121.004333
147.904114
160.394180
132.224808
-48.292995
-40.044746
-8.079487
12.948373
-49.360764
0.027976
27.439529
125.070457
148.796997
144.152359
145.270874
169.653824
161.214935
143.259933
107.336143
148.264053
150.020248
160.442398
161.632599
150.325714
109.503540
109.891449
153.687943
162.292450
4.348886
-17.646572
-33.811508
152.993256
142.463089
131.921371
135.188477
-44.608528
0.780845
154.668304
137.506317
146.671890
147.886292
148.066498
137.040237
161.645721
146.867111
160.627075
-6.854377
-33.590855
7.524909
-59.744789
141.119904
144.032745
-7.645626
15.950490
-0.399094
17.951757
167.628738
141.576447
118.719063
137.829285
157.196548
145.674042
144.025345
144.451294
162.448868
129.445786
155.929596
148.353027
166.093140
173.976868
158.560852
129.321701
109.449623
146.104507
161.795746
138.644333
149.953659
160.335999
165.269180
152.985001
109.637825
133.532150
163.935974
146.635681
137.775269
145.414886
142.585342
115.343910
148.716171
19.494278
140.047699
173.543823
142.917145
-64.244766
121.537117
164.967911
126.746750
128.361603
138.074692
179.499908
146.881851
170.771698
-0.949563
151.339096
139.774994
132.857605
134.657013
159.866760
9.862107
-50.526245
7.049848
-40.307903
-31.350174
150.545181
149.330185
143.018127
159.794861
155.602295
154.206558
143.947510
44.926666
-49.612495
31.870758
137.690964
132.219299
166.531830
139.658875
147.719528
154.295761
135.888657
164.722290
145.516632
164.939774
160.374466
161.459396
149.693649
23.580887
4.990612
30.731884
-35.431255
-47.595890
9.987137
10.281012
-3.648943
130.404755
126.733932
152.685226
167.918625
-148.732880
131.262329
147.171478
163.464966
149.876678
112.608727
149.834030
134.753616
155.757324
139.750931
140.322769
133.136551
149.253006
145.509155
149.284271
144.731995
159.231308
124.908417
103.998711
158.189987
150.014938
166.808472
162.589523
102.196846
174.970001
151.750916
159.849625
163.041306
147.437469
141.647675
148.134415
141.233902
148.105728
161.565933
155.849594
146.024490
141.869476
142.561478
128.815338
155.827255
-179.951523
153.310944
114.178696
159.526733
129.990112
142.247543
124.491669
160.236816
140.393890
136.743973
141.550003
159.417679
173.755737
147.786957
124.233513
135.432587
168.911240
133.835526
123.562515
137.366409
146.305984
164.010452
154.220901
166.944901
163.438339
149.225327
156.924988
153.450775
107.618584
136.447632
98.737473
159.104843
148.640396
140.436081
134.066650
167.204346
151.642654
141.754959
117.565536
144.213638
129.613159
146.252029
124.101936
13.610404
17.144794
-15.696218
32.155491
-17.359573
130.828079
109.464180
5.564613
-4.372690
24.980989
172.052124
136.454010
146.221008
130.990067
143.747299
137.945541
155.816620
146.585693
5.441973
-27.561073
25.289242
-0.389165
-16.191925
144.737122
138.066940
160.295975
134.137146
114.453415
155.583176
145.349457
149.597336
151.436615
146.170288
167.124390
136.353378
173.672241
158.680588
109.404350
153.210007
163.114258
122.925186
135.821686
174.796692
-153.198074
-131.426804
174.065414
39.517735
119.939560
137.782700
154.768082
138.885193
167.570206
135.360870
124.048744
139.958466
140.498550
132.822037
144.345596
120.929520
142.969971
159.323608
129.118820
140.068832
142.290024
135.338165
164.267700
153.325806
175.717682
148.158127
-13.097922
-27.238634
-7.484955
167.781113
137.113159
-6.356039
-2.287815
155.149445
129.267792
158.381927
158.491562
142.713028
155.754044
155.603745
146.859009
137.947601
137.225845
-3.833438
-33.742649
-13.293081
151.596390
156.750839
154.218124
163.362244
153.974655
160.115524
134.427521
132.135559
155.217087
145.573547
132.090469
134.898514
150.666336
137.789368
136.962280
148.779129
163.735794
175.661926
138.689423
154.310867
140.156235
157.551865
169.013641
166.688034
162.620331
163.438889
43.704422
-52.419647
21.404226
14.193079
4.209986
-41.304878
-40.334049
145.139267
164.406403
132.919388
151.940842
149.887619
135.369049
171.480164
147.774170
170.989212
159.942902
154.805389
156.786514
138.747833
134.723801
116.078636
157.569626
143.036377
151.816986
-49.913261
-16.376526
146.651688
159.938049
146.894516
133.846436
167.363861
153.360275
126.312454
156.708527
146.791916
148.620941
140.803818
134.756927
150.030869
147.807800
174.757370
168.174561
118.040634
129.733582
166.459045
175.232025
165.943115
138.236084
169.742966
127.608414
-1.609611
7.452614
12.407039
53.211910
-17.103575
8.148663
-37.902206
-3.875957
7.987163
-20.096989
-47.449806
17.807165
166.884048
145.381805
149.173676
130.357574
140.055496
104.294220
144.186783
152.297440
142.081284
116.437729
-23.978558
8.793256
135.979752
151.546371
143.087158
142.558441
145.535675
155.582718
-17.944279
155.924606
144.972549
141.242325
134.967026
155.304337
7.401253
-5.624063
-4.914621
-14.759702
39.975479
-8.613472
28.142963
-32.995159
25.535469
-43.378979
18.267792
161.407272
57.985844
123.255936
-36.240410
151.951080
109.755287
113.412468
147.776199
142.294067
138.121109
128.016312
127.747742
-3.410074
9.356433
-20.161551
5.854275
-33.592621
22.906374
140.363922
142.279846
166.764084
157.207581
153.728638
152.363693
157.760590
158.956711
135.769424
159.383789
143.670990
114.238228
146.968658
146.140015
138.791428
134.393234
144.063477
139.452988
146.703918
137.133911
176.350189
159.444077
140.281616
145.886520
163.040878
151.719284
139.895981
141.461441
137.768219
131.236740
149.781555
138.011719
138.869919
153.759247
132.127335
145.971268
174.582458
145.213058
152.660294
128.910736
127.190765
124.425957
143.015671
167.328247
120.331589
123.536232
134.721603
145.571671
155.048187
143.887665
142.210480
137.471481
152.140076
113.637749
137.536285
150.833023
161.229340
131.079483
153.819382
139.990646
134.776596
143.409592
161.092636
128.580200
165.432755
114.826157
139.862747
133.545456
160.425400
155.073761
129.787918
141.840164
116.757568
18.578245
-149.585159
43.583050
138.754410
150.115036
146.896454
147.467728
145.847198
142.064438
146.227890
135.925262
129.909943
157.296494
137.038315
159.524490
133.364899
154.465683
133.952972
158.676025
139.137177
17.698702
-44.541634
15.685269
-35.682011
17.411360
143.975708
114.064789
153.845139
164.624115
122.200027
139.083755
141.677429
144.332260
131.871902
142.944550
138.137665
133.604218
109.202934
142.601700
153.103973
142.085220
129.488068
135.513718
170.041748
157.092682
165.713272
165.796188
155.810913
144.694962
143.220779
165.003601
134.280426
140.755539
156.650055
154.979050
154.748260
133.484177
123.903107
140.960159
120.548241
154.685822
143.485977
138.109894
132.195023
-40.029697
-39.514473
-23.910618
-41.851810
2.911680
-0.769485
52.199463
-8.839602
-40.909599
-37.662514
3.482115
2.931446
-42.566525
-27.286045
145.662384
158.098770
145.682220
152.864243
140.479095
149.601456
130.725143
136.886780
150.750854
83.469444
145.228394
155.856140
129.030548
154.206985
157.227188
153.197006
137.258865
106.446938
136.069519
166.117279
136.572327
154.468658
153.854858
155.344101
135.208588
150.500839
128.069366
178.254257
145.333069
153.151581
124.227554
143.322189
149.168640
126.870003
122.100037
-0.639802
143.673019
-177.952423
155.708786
142.028366
125.362991
139.224426
153.730911
171.195724
133.322891
139.533737
159.801285
136.894196
146.646851
134.546249
155.919937
147.135406
145.781311
148.601929
153.447739
133.969986
149.226715
144.686646
143.316513
169.382355
129.510468
141.255112
152.707733
129.214584
118.653137
129.243179
141.164673
146.049835
133.158844
25.417011
-38.998035
4.062064
-11.126806
173.142532
141.762146
155.296967
130.676208
129.800232
151.673386
168.155487
159.774506
161.272873
162.496536
147.946289
167.440323
158.014328
-24.817104
8.779528
9.897574
136.153732
177.561996
165.499893
154.199692
169.033585
134.455734
164.145523
145.681229
124.089256
119.716751
132.193878
128.642700
154.412033
167.700928
130.915390
36.842136
-4.899210
151.001221
138.549255
139.719299
132.073029
155.774506
134.898361
135.956711
143.091888
112.460342
154.655945
151.652863
126.797401
132.816406
140.868607
115.908546
153.410355
146.322525
149.386826
158.043411
150.969482
171.887497
150.755768
119.074944
-39.935509
-42.114513
8.446222
-19.650171
164.710037
-171.931808
3.192672
-1.376293
-9.413127
6.307889
4.559391
156.916641
154.209564
149.456818
145.000275
143.421448
146.803787
159.728760
157.822647
-30.765944
11.742339
-2.944771
-39.737137
151.236847
165.278946
159.995193
154.277390
138.836624
160.016235
136.061371
171.329910
165.736038
144.879501
157.252167
130.835770
148.315308
136.988037
139.247360
139.113098
162.957870
130.005356
148.366150
133.956970
175.384796
148.386536
144.507568
154.519669
117.246094
156.499634
162.082458
156.149994
127.821205
8.496966
157.894241
156.900299
157.617249
144.140869
148.562042
150.297867
161.163895
152.945602
162.887665
117.466103
158.075348
164.284439
-167.557297
159.226395
137.303360
152.917633
150.944031
144.620102
122.890068
145.983688
147.498352
137.107010
157.786545
154.753860
140.317520
143.422150
164.872391
163.757278
150.118637
158.986145
157.200073
166.578247
99.180000
153.705154
146.908249
156.015182
137.933594
147.019424
111.945160
126.557114
130.645721
125.848198
137.067825
146.228882
148.009018
142.916809
160.452530
170.270111
125.848412
117.853981
155.442627
144.009460
152.973160
144.231216
160.093155
145.954666
151.670288
135.844131
153.295532
149.375458
170.449463
146.722229
144.061935
151.357010
139.338577
126.281479
153.020111
142.021561
149.026459
138.952026
151.934875
153.651749
1.737875
-25.432467
-28.835001
-8.637041
-6.747326
39.215935
0.557078
-22.675570
-20.167961
-47.522617
14.479733
45.013088
7.575539
3.107783
18.547113
-45.028793
-2.409647
40.991802
16.729410
19.634720
142.272751
153.226364
110.715805
148.249481
154.228531
159.028305
131.341919
151.069244
165.465256
162.247101
152.775009
123.370834
-38.794754
-11.605001
-0.575733
-19.532240
-27.606049
144.700943
153.487900
132.235657
138.763428
147.689758
154.644165
142.804611
175.376129
163.781662
129.338394
113.357216
147.010391
-9.281163
-14.745727
3.424512
-12.616401
147.324402
140.259369
135.457932
155.279953
149.275040
150.798843
150.900040
145.545944
120.002647
141.471603
125.995506
112.030914
167.470139
139.495636
17.792686
174.231354
138.254990
146.304443
157.303406
-23.439098
157.585098
158.383270
144.571869
148.446976
134.722382
162.430878
159.439392
176.543610
-173.136612
141.791748
150.494034
148.696381
147.924103
145.184113
131.362717
126.092705
132.127533
140.270309
151.190262
147.752548
122.156166
117.293930
-28.102789
1.637933
-30.945475
10.476830
157.235397
135.301361
147.806885
141.226318
123.129494
7.689547
125.539429
171.990433
142.977325
146.864990
126.574928
126.284767
132.854294
144.256927
142.561401
147.715347
140.087250
171.391068
135.317764
179.268311
138.542923
159.556305
126.446548
153.718674
132.339264
152.643692
146.354614
158.074387
123.626213
166.308121
170.787521
140.643066
162.795425
113.357269
162.914719
-0.574031
-7.223223
-21.309830
142.701462
163.938171
143.789017
152.178955
145.621216
132.154739
13.717010
9.491090
27.450243
-25.282869
-43.466644
56.613903
3.985902
26.490883
173.668839
174.555969
-41.579742
7.539394
-10.528782
-7.349803
34.089039
-6.675646
14.097395
0.408783
-41.614220
136.488724
165.683105
176.639191
-49.710773
1.242538
11.635824
20.351547
14.912987
0.858890
-22.833651
-0.745198
148.757568
135.755875
130.957855
139.276978
148.803894
151.157562
145.838379
123.393440
138.432617
137.574341
164.521484
167.818970
110.637207
157.431824
147.229340
164.798248
146.958694
149.036499
140.180634
153.208359
-43.673092
-9.093816
-33.137455
-69.321060
141.604706
126.766418
149.958237
155.979965
162.324417
168.095688
162.242554
134.376434
146.029724
146.720184
144.968460
130.538422
178.456284
-170.493301
134.630188
146.638489
3.178846
18.647236
-163.056580
-142.478729
-172.253922
-160.658188
154.900238
131.675446
83.753227
-155.598022
-145.870773
-151.771637
58.582142
49.583641
171.438202
139.668518
143.563538
1.913155
143.636459
127.303711
168.380463
137.595230
151.955002
27.721350
38.438385
-18.992418
18.790237
-6.790470
154.556091
145.110077
165.941010
164.546585
145.422028
141.197708
-19.521727
26.089661
39.817146
0.482545
163.604950
149.337540
152.795776
155.912445
157.051514
156.040695
162.028595
143.726135
165.585678
150.431473
172.450363
136.665665
147.818161
115.950623
149.532730
142.426559
140.463303
103.970093
138.423584
115.140427
176.049271
140.015976
145.350479
-150.452637
38.410297
143.560898
149.159714
140.724808
154.488358
166.626526
160.225815
112.096321
116.999550
149.087555
153.845062
140.965042
135.688217
127.544128
167.553574
151.806366
148.893661
120.203537
155.790192
138.422073
165.760788
111.458549
178.824799
160.860825
130.256912
157.200134
137.921844
147.145111
-162.930710
61.382416
-144.917511
163.227432
110.711571
-144.885483
-178.663513
103.379097
146.256424
134.725128
154.572845
137.902405
133.902786
158.964676
134.322464
134.841507
157.931396
151.614578
155.696487
167.490585
121.525085
150.100464
143.038620
150.419083
131.074417
151.404816
149.681015
159.385605
148.887604
154.627655
176.760925
-160.856964
88.658318
160.188782
11.174468
-6.200646
28.340986
-35.043854
-26.973499
-33.387295
137.729019
150.507858
127.477058
118.953667
141.319260
139.474213
45.873180
155.742203
145.336609
159.043549
149.433197
124.330429
166.188934
146.573196
149.649490
153.357101
117.628487
150.331360
124.046349
131.171875
156.814575
169.449936
129.497833
151.304611
133.797729
145.842285
-41.684612
-42.785885
146.437317
159.191116
138.396515
160.511780
154.987869
142.740021
155.138992
163.468216
156.726257
126.155075
143.154587
134.929321
136.409943
163.903091
151.740860
108.852203
149.202255
137.941284
127.890480
109.856964
132.997513
153.333893
144.804108
143.585724
145.466919
167.875473
157.640472
154.646255
147.361221
154.182663
103.875282
126.087486
125.063049
125.866966
138.754745
155.349442
128.949203
138.325668
128.188629
129.720505
104.658768
152.896454
153.471115
148.272552
138.985626
141.273697
156.395416
148.690781
126.726570
143.832245
127.658920
134.883667
128.347260
158.703918
164.295609
115.118324
135.171326
161.434128
165.956299
139.001343
157.828094
162.759735
155.421555
146.200714
145.487076
154.690186
144.403488
149.493332
118.302834
124.048439
147.643982
121.315857
155.152924
150.993729
145.570572
155.191010
127.748924
132.891846
150.802872
18.369419
137.777512
176.287216
155.683273
140.858765
145.365112
163.371124
145.954269
159.777481
156.723297
149.064301
171.498474
153.548920
148.452377
154.383835
139.209045
-26.262371
-24.119030
9.148191
-89.900871
136.394394
145.097000
133.997772
132.050522
126.878601
165.560837
137.697311
144.509262
145.059235
163.694046
164.474564
45.746159
142.224121
145.894806
141.132004
154.625916
147.324951
141.253265
146.643112
142.883667
157.537369
153.929276
132.643417
143.693359
150.721924
128.797607
177.565765
135.049789
171.635727
144.885406
167.065613
155.098816
158.638229
175.637573
157.571060
129.642365
125.769691
134.084610
123.472481
146.049393
148.198273
167.209869
145.779419
151.669449
163.229858
126.758347
178.466324
143.375656
117.637421
154.174789
160.928818
144.039154
154.257431
169.921112
163.923416
156.724396
146.609863
-24.399513
165.836716
135.438675
159.622650
15.875281
-40.415943
-11.733123
-20.151789
112.021606
