# Supplementary material for: Comment on 'Valid molecular dynamics simulations of human hemoglobin require a surprisingly large box size'
Source: eLife. 2019 Jun 20;8:e44718. doi: 10.7554/eLife.44718 (PMC6586461; doi:10.7554/eLife.44718)
Supplement: Figure 3—source data 1. — The zip archive contains a README file describing which source files correspond to the different panels. [file elife-44718-fig3-data1.zip › figure3/panel_B/box1/psi0.dat]

163.822464
165.256226
167.039688
141.749084
140.091599
155.787521
117.796219
175.090240
127.269424
158.529648
145.737274
152.777374
171.853302
154.844742
175.319092
130.818176
128.146179
144.815048
164.444016
137.787659
164.424088
142.052414
138.884964
117.887421
124.607330
-178.176392
147.169525
167.832657
151.651840
151.208176
112.625610
30.286055
-15.701406
-4.624782
-19.548433
14.651526
24.281624
-42.385109
149.038483
105.950211
171.894058
-17.754772
-49.561920
-32.368538
20.187792
-11.356103
10.784504
140.269730
176.574738
124.801155
138.849930
137.474472
126.320312
123.377441
150.094833
147.629898
152.207489
164.485748
155.474716
123.630775
132.649643
-152.840057
150.104767
176.948456
146.886902
143.855453
143.708145
134.372650
169.175461
160.873749
129.656906
126.269157
148.488510
144.989151
130.661041
132.415115
140.531357
140.129486
146.754272
137.458221
168.257309
152.000793
147.650070
151.765533
144.639801
120.668915
141.559952
152.385574
137.789673
155.639954
133.553452
162.934082
123.986069
148.467636
135.297531
140.855972
152.239975
146.295441
177.102936
174.184738
136.957657
159.751068
116.552025
146.820496
129.601089
134.079956
148.802032
148.844666
149.224106
-16.492767
130.961227
-9.478406
-3.565461
145.601166
146.428238
170.264923
1.197956
86.902977
-38.324970
-38.800716
20.368481
-3.091805
138.384430
148.163193
145.105698
150.076645
126.867096
99.085144
59.697857
64.989998
13.885122
-159.078339
-142.760605
-161.062378
-135.612473
-29.780773
18.795591
-4.757446
-47.619892
-1.443200
-28.765610
-59.628593
-38.108196
-49.592506
5.944122
153.253036
132.245712
153.169647
142.433655
148.977646
136.302200
134.493454
145.409470
170.422363
125.116562
166.732681
142.847015
145.901154
143.661041
132.889755
138.383362
146.958130
155.552002
145.006500
160.857742
125.542778
-50.145752
140.028534
140.148392
145.995178
151.007858
159.315460
140.229340
143.170975
161.273407
160.532272
166.031631
146.148315
180.000000
135.923004
127.090195
170.438263
157.257339
151.237442
-39.331394
-17.916979
7.393854
157.027863
158.619980
147.563034
148.008148
134.344940
154.542053
166.749481
147.939301
133.224625
120.093613
115.542274
169.244797
172.101578
161.797348
137.036560
131.289719
133.733368
120.259201
144.979370
142.417847
135.868454
123.142578
122.170654
127.003563
145.616135
115.850533
152.373444
154.613159
136.787415
157.279709
145.683960
164.549683
143.360855
147.303162
162.206619
135.355286
163.002838
156.830231
164.934982
151.585556
178.689697
126.762154
11.337687
9.486904
3.818750
-23.863060
10.144353
151.835800
143.114044
154.166306
159.268585
149.772354
148.907455
-97.633400
149.578384
151.405426
157.140488
141.471085
144.877670
137.856323
145.219604
157.110794
157.673737
148.303360
157.892242
144.720810
101.759644
147.831757
129.469315
139.863052
104.675842
143.973709
140.798523
124.453850
145.262268
113.605690
160.555466
139.964523
171.705383
128.874176
166.916656
152.361084
149.250275
134.380798
156.696075
154.993027
10.902390
-15.660150
148.952438
150.717056
139.691895
179.626740
125.412155
10.577617
-37.504051
-95.206230
117.584229
137.641296
163.543350
162.651505
123.959541
123.639091
147.482239
146.515335
149.138062
161.289520
146.993835
171.343781
146.681229
145.074692
93.604393
124.659935
95.244888
140.417511
154.956955
163.007462
154.610153
145.982803
154.517670
170.278366
147.116928
125.045143
159.944366
145.481552
131.307159
28.634523
135.050095
39.044834
146.950836
149.677139
-179.264832
131.300812
140.277451
135.767960
149.831009
154.854340
138.675461
157.430069
155.602554
126.493744
140.050812
130.760925
154.771667
6.459347
-41.890697
156.660034
156.094345
136.267075
143.211166
158.206528
153.787781
154.501648
131.458191
127.808075
158.605743
155.729523
161.766083
152.816177
143.565689
162.889450
-42.808754
-34.414711
-7.718436
159.978394
172.904266
143.219055
135.773300
-172.703629
127.291443
158.497055
168.158707
161.310974
133.349106
144.725952
135.111664
170.574997
176.721100
149.073074
-39.124573
0.744147
144.327271
142.013962
-12.978821
-5.022817
-3.292534
-13.859641
-49.009377
-36.905922
-51.630554
112.669609
153.848877
147.622421
136.626038
141.465042
144.232849
171.054977
-131.453766
177.915100
-134.128830
147.210678
83.176483
163.736801
-176.123123
-163.219574
-144.400284
-157.060501
151.650040
137.734360
144.687912
153.232407
153.423752
139.156052
123.007339
144.220566
94.607872
142.863785
136.807205
154.877045
160.439667
149.930450
155.442322
151.043625
135.464279
155.336792
153.832169
156.087662
134.330231
176.782333
156.935043
155.637405
120.295280
118.784920
153.479294
161.471161
144.686600
145.459976
124.071419
155.634628
150.262711
147.865860
161.552536
141.470520
151.373764
157.915619
150.623779
144.621674
152.216324
132.342239
156.106537
153.210709
-0.243893
-14.716019
-41.339012
-2.101520
25.631874
9.764023
-13.028995
149.280304
139.520599
114.377335
129.421722
129.298981
128.140137
149.851776
143.545624
147.163254
146.704086
-35.597401
-31.253712
-40.784641
-29.047762
-11.091233
171.688782
150.139099
147.664536
148.220062
137.216797
154.502289
132.468842
143.052277
154.406830
145.715271
110.266075
172.320282
143.513672
142.042389
144.429947
144.833786
158.379120
158.601425
171.441376
149.519058
169.420883
149.703049
135.727020
123.283539
125.618835
163.805237
132.084351
147.506042
139.724335
135.453674
134.406326
32.185337
-24.660894
8.014594
-12.145055
10.322623
158.344055
160.699036
170.771393
178.984695
150.007645
159.785843
155.426788
-37.710049
-36.459118
13.786457
154.876114
150.822891
142.320648
136.568817
149.831635
145.858948
151.825150
157.872360
133.463699
159.308655
157.251358
158.163101
140.175415
122.592751
126.351768
137.856018
136.474518
155.222519
144.201874
151.014786
128.878448
-37.531677
-32.928459
38.587448
22.826838
26.110388
147.159225
155.567688
153.041199
150.765335
145.309662
157.959122
134.857712
165.687469
126.794151
117.457825
141.954117
145.061325
-33.437775
21.590033
-19.683598
-37.333389
-10.583104
148.115219
140.060867
152.572006
-166.477402
145.395935
166.558533
140.141739
-39.093281
-47.274433
-4.401886
-10.608827
1.712579
6.116960
-29.942144
-11.446233
4.571747
3.740521
17.149637
-5.023558
145.645477
175.945602
152.888535
129.827438
158.327179
132.983719
145.932968
142.396454
144.350098
143.445160
163.713745
148.309967
22.665812
14.380857
-24.091343
-37.658642
123.100357
147.822220
135.355560
173.792084
135.794449
168.906052
129.281464
176.772919
131.335907
-42.874737
77.510666
135.329849
148.093933
154.057983
165.629257
138.979965
159.494171
141.766525
146.762787
152.553665
133.130112
136.950989
157.672073
148.987137
145.065948
163.174545
147.878616
160.412933
168.989380
159.686874
136.877640
149.445068
132.407013
145.170258
130.108124
114.444420
139.564041
145.604416
148.710892
146.127762
144.438171
157.872543
133.156036
148.563904
140.023956
160.316757
126.108574
154.119995
125.296097
148.725555
153.309052
4.859663
-18.326012
-21.802723
158.844467
152.402130
157.672516
127.475792
128.885834
141.489212
135.571899
148.303818
145.652573
151.788330
130.194702
143.494797
145.560913
122.686966
101.989128
140.092010
151.239334
128.318695
152.689285
128.518967
126.407600
137.633575
167.807373
149.120117
140.194626
144.698059
121.457397
118.933861
157.947647
147.158142
148.526596
160.211929
132.431900
161.273453
95.926720
165.654160
128.461700
-41.758911
123.815887
-15.033165
140.135712
-73.249596
27.279383
6.692546
-40.105682
-48.036060
131.079376
149.464462
137.187805
149.429916
112.277924
141.065262
153.639053
156.638489
158.676270
148.148499
135.036026
108.804581
144.554337
172.178452
155.577011
-21.022139
5.411785
-12.582412
0.068528
-16.418299
6.356194
9.396219
7.189082
23.565626
22.105591
23.541870
133.608337
175.880814
20.587143
-13.268761
24.068937
8.413142
-15.073008
123.266113
155.277161
128.459198
133.472855
144.965347
153.516205
93.885292
23.674156
-131.310349
-169.822311
-157.881332
-144.545517
179.739792
148.671051
-138.347961
137.996780
151.578796
166.233414
150.327423
158.497116
158.075348
132.901505
146.598297
155.588181
147.391373
148.825638
165.871155
159.710419
161.262924
167.681580
34.475838
-14.939118
8.917268
29.081711
-27.915751
13.484574
-2.153042
-38.778904
0.193827
-39.974468
24.356615
-9.292146
-61.183521
139.460236
146.026093
124.453552
118.934845
24.267485
165.655212
129.758453
159.487762
177.623795
140.988586
151.015961
134.703201
155.905029
169.448639
149.591629
156.267899
140.255096
129.654099
171.283295
134.694000
-27.247572
13.282829
-35.776260
138.007889
140.908463
154.588120
155.685699
153.009384
147.981812
149.554688
132.439621
151.886200
140.880356
146.466873
131.701431
163.529877
133.297287
154.930496
125.903778
163.241562
145.218918
164.279999
111.130013
158.141983
133.741974
151.592651
147.608582
134.056091
147.477631
168.385910
162.400955
150.678665
134.589233
140.776031
154.943878
155.802505
152.583603
122.717903
124.868622
156.979340
152.186172
168.084991
157.902847
162.409653
155.356445
138.539825
137.221588
172.753983
164.608459
131.967346
150.495667
149.940720
139.323502
-29.631962
8.257662
12.031440
-16.309532
-11.728991
6.945994
10.511086
-19.917521
-31.555241
-27.663155
12.888507
-14.767582
5.648647
170.593842
115.984337
129.438629
143.785095
137.360077
120.897812
-171.079514
-154.194962
75.095673
34.966061
33.440125
19.026241
132.635620
130.511490
132.553940
144.853088
156.807022
159.991486
10.207658
24.537292
-12.989414
3.465658
-4.448934
22.241158
172.437729
136.911606
179.891647
128.979782
114.101685
144.648575
-176.452148
125.771454
146.055161
134.216568
129.835342
139.095703
142.561676
165.560028
130.308258
157.170288
140.057358
150.783585
143.855103
161.396759
154.091583
139.877914
133.879944
152.242538
149.073685
155.572739
155.497757
150.422043
155.431351
168.564346
145.494659
117.781425
174.154160
129.056900
-6.814285
142.540924
135.991043
105.557983
105.478889
166.049225
117.980461
10.289600
3.130941
-13.708107
127.935326
154.598114
125.549828
122.100800
150.600876
150.918747
153.259567
141.401321
146.243790
141.789062
-3.656930
-46.204567
-0.560928
-48.258518
-39.258949
-63.522545
-152.664368
-157.002625
-162.912842
21.728243
65.919136
72.514671
160.910751
156.197067
176.891953
146.229218
132.286148
-26.986055
2.339503
130.450653
154.647980
161.772461
106.735504
150.633026
152.823166
155.428116
32.756588
159.577118
121.550514
142.699371
136.735687
131.107178
130.524628
151.090195
152.120483
151.928864
152.728546
136.476028
158.596451
149.737793
150.894638
140.099304
130.767593
153.931290
132.563614
15.514309
151.567780
143.659668
155.409256
169.698730
-0.322034
-7.958108
-29.871164
20.297640
0.349426
-16.059427
156.147369
147.865829
142.114807
143.536942
147.347076
-20.569120
5.210452
-10.851444
12.965006
-45.666290
-16.512136
-25.778345
9.792094
-47.020111
143.416641
124.265038
136.703659
139.904968
155.552490
153.765366
146.598358
138.419724
140.806305
122.747742
133.338272
127.270927
-40.900986
136.696472
130.814941
163.862656
128.281723
124.061501
146.708344
154.986313
146.599472
148.798141
-33.335213
-7.605194
17.480707
-174.737869
134.348969
120.210121
136.806198
147.356476
126.568069
133.344131
146.850037
141.771805
171.433411
167.764404
156.392761
161.597763
-4.097776
19.759470
-47.210564
-29.250916
-31.019051
-3.792715
-0.677531
-9.220981
10.288300
6.676204
18.535320
-40.788025
-18.770710
7.671840
122.995483
141.711441
149.007751
140.579773
116.220047
148.255920
146.337997
156.223785
140.169693
133.810196
142.630997
137.246170
146.924484
133.894928
-37.405823
-37.367687
117.278984
147.753983
42.923412
-54.559212
2.492929
137.794830
146.588058
138.855423
168.194168
147.295731
137.728989
164.361191
128.486435
8.091264
-32.267086
-32.893036
15.314011
-8.358651
-36.473282
13.598948
150.947723
142.857101
146.769836
120.252663
130.197357
147.784897
136.091888
-173.156662
131.335327
133.951920
143.015335
15.858744
1.539895
4.099210
16.024515
14.504391
3.239967
27.957644
-7.912468
-33.058582
-46.218494
31.670366
-4.532244
15.129859
-41.136002
7.747877
13.558132
7.504854
2.790848
-3.529364
148.998886
32.843235
12.973907
-20.898861
137.178741
152.012131
155.283249
173.491196
141.664124
157.328461
133.615295
158.033371
127.697281
144.927078
148.566116
171.615646
140.282944
161.540344
125.784103
150.126328
147.448425
132.260986
146.609360
150.184998
144.767593
150.179153
138.401993
146.637543
125.197006
156.110367
148.174667
157.339905
156.485855
156.330261
142.271179
143.369232
123.585289
167.986725
129.511551
159.390076
153.416992
156.492050
-173.491318
176.094238
121.594749
142.913483
144.336960
100.896988
143.323761
156.781921
116.743332
151.467010
117.960014
150.837158
147.990952
152.646255
156.899414
136.019928
135.943817
175.080750
147.621460
147.147842
144.193024
149.092377
168.456253
-21.975105
-38.905624
-41.162590
-34.637634
165.766708
-176.900223
148.887314
127.908356
164.639557
143.689117
137.878952
116.655251
132.113968
-8.158150
-10.588867
12.820566
10.296959
137.674698
162.290695
142.427841
137.150085
133.785568
137.055573
133.109039
117.504929
-32.630798
150.157913
134.292938
140.419479
142.817276
142.332275
137.005569
166.524445
145.303162
-40.954334
154.069275
148.009857
132.993332
156.032043
-26.208904
-15.966514
139.148148
124.211502
132.267319
130.370743
161.019852
138.067078
159.444183
149.192368
126.929100
160.708389
152.208725
136.893433
160.845367
145.168671
151.181122
138.111832
117.328056
121.248146
141.090500
153.673004
148.057373
151.824249
138.815369
135.123993
151.645416
159.662659
157.381165
165.120377
121.139091
134.516968
162.397766
135.541473
138.710938
134.628342
151.077240
142.380203
133.823181
176.919601
147.279663
155.720306
123.832512
145.005844
121.824272
172.450607
116.725754
134.781647
156.769684
168.436356
133.742264
151.045670
147.453522
132.292267
170.552765
165.237946
148.863297
157.113037
139.218689
163.937943
153.325592
143.259079
144.288116
154.348450
141.768509
139.338989
140.202774
146.486801
144.667572
147.565765
123.508942
138.129700
109.647125
150.391296
153.824722
118.067177
140.440598
151.896713
132.365387
111.136665
142.613327
129.587402
-30.153040
-17.381468
-34.299576
139.527634
153.242981
139.421753
122.535568
114.549660
18.028465
-39.515923
13.760609
-31.999933
7.450955
-23.640583
34.927711
14.511847
147.393295
-8.255902
-53.198647
160.280045
149.723450
107.133430
134.406647
156.940948
135.624832
150.997849
148.175293
134.323242
127.343239
148.526382
141.994522
147.362137
50.555565
-19.904814
128.972107
154.163193
151.382217
147.388428
-32.225479
15.468868
155.287979
153.353760
134.195435
170.585693
141.737442
155.234680
136.067932
150.534195
140.255341
144.419785
149.818329
143.481750
151.496292
153.969818
163.769318
107.681770
179.469528
136.053024
158.999969
138.072327
169.492249
144.031693
156.418701
135.191040
121.932449
153.734863
164.390015
133.189911
154.656143
125.017082
124.744873
143.454697
137.449265
137.601837
141.582550
146.531570
142.986557
156.746750
117.254135
123.796349
164.372284
127.057716
151.313141
141.308228
130.674103
145.845673
161.738358
140.265167
156.706573
162.984650
168.876266
141.312775
124.787468
162.887894
151.555206
176.793976
148.666107
157.429504
149.952805
148.253098
135.067398
131.283997
160.663879
139.543549
131.463943
157.575211
140.300705
132.001602
104.236504
169.705429
135.036896
146.484436
158.901718
138.448288
153.132492
11.865694
26.603155
23.996258
0.600683
14.440849
120.908478
14.659841
-25.918249
-30.605478
13.473029
134.962189
139.661423
138.203842
177.694962
141.908432
18.645678
124.333862
166.448776
142.297882
127.406204
136.034760
154.986832
152.459961
155.207169
161.130173
143.099670
144.871307
146.874237
138.807632
156.102631
158.701736
141.217575
142.138062
142.748184
123.389122
151.591965
118.410408
142.655167
163.666702
142.282867
158.279251
134.123856
138.358612
160.314545
131.702652
130.645309
163.594391
49.133877
40.209949
25.041660
-23.383463
24.201443
30.376059
164.898056
150.390488
164.207077
151.767517
158.714813
135.831299
151.807480
-55.660622
148.727005
102.289948
154.978180
23.855572
154.931595
136.729507
-0.870656
8.980717
-39.165817
53.578167
171.384460
146.868988
175.307388
133.725754
147.536209
145.692032
136.436020
125.538376
146.599503
153.323685
53.949024
9.834653
14.463333
1.060171
172.837753
123.822060
143.085129
134.741013
-172.537109
147.537521
153.738998
126.646263
136.513718
157.222290
116.975822
170.273239
174.830154
141.318588
129.558701
131.834335
167.272476
158.577255
130.251770
-29.131765
37.598988
5.124226
-34.859459
-10.441010
-42.682556
-177.089386
148.555588
-15.657886
15.185876
-19.767641
-42.822933
104.568489
136.756882
135.978928
126.194389
142.020142
73.307518
128.869247
151.258606
115.256866
138.686447
-2.270382
-40.066486
22.778603
152.902252
145.526108
141.942749
138.508667
149.038040
123.763100
142.298111
167.678726
147.809814
136.382263
137.424576
162.437531
146.882523
-8.818063
-4.906522
-33.410053
-20.939772
26.667051
-22.400013
136.099976
29.029968
-25.677858
144.167831
124.503548
4.647345
147.038467
146.349991
113.758018
139.969864
8.710547
5.255124
-32.380688
-10.205693
32.252239
-5.078599
5.055049
-8.115587
-0.902656
-43.081230
-25.029337
-41.614922
0.578784
150.664322
165.434464
144.710632
125.937424
150.283981
144.020706
144.866592
152.590790
163.103043
142.524872
169.111130
150.554962
173.406479
148.042862
174.682739
143.244003
145.111206
151.196243
158.907608
150.141464
178.689545
148.753815
139.390076
139.349457
137.770447
138.119278
154.838211
67.527992
30.775311
139.481232
130.032318
137.436295
153.798340
168.554581
103.953522
152.202240
127.750595
96.207664
137.990570
140.278519
-45.760399
-8.203462
-4.451619
157.549881
154.401810
115.260185
141.474472
143.381882
144.719147
140.812927
157.689682
147.847458
147.983963
158.036285
-155.912094
-167.168167
-142.868317
-178.253021
-139.070023
-124.472488
-144.758209
173.648697
-154.271317
30.890409
13.117213
34.521492
79.294083
146.396576
161.514236
131.226288
163.195114
140.354675
160.897736
137.623077
133.685974
158.102509
139.472076
135.587921
142.730942
142.748764
150.241837
143.957901
139.288223
130.905487
165.186142
147.537369
164.300003
120.029930
-11.688519
-48.701622
-31.305706
-53.107555
-35.399467
-42.304169
-42.610313
5.556789
-32.982239
17.782391
-44.388443
171.870178
137.943710
133.881912
154.008163
122.691376
153.279022
129.208862
161.724319
157.838715
135.199860
173.389938
135.565140
167.120590
110.747162
159.227951
-47.947392
0.071326
-25.115479
125.101601
147.381165
1.582390
11.585190
-40.997528
26.894871
12.974669
-10.613649
7.976267
159.448822
148.891510
142.138336
154.264771
162.609909
161.515274
19.779663
160.126892
155.458435
94.847168
149.539200
151.732513
112.991524
126.628311
145.360382
154.168976
153.719070
147.398132
134.322769
131.854111
168.945618
12.476294
-2.643010
-27.853640
-23.940016
159.779800
150.897461
135.935959
140.924423
138.802399
127.853020
147.526184
150.899429
150.676865
144.418228
155.623703
147.733810
159.598022
155.616531
168.446579
142.048065
157.471390
147.210205
147.547867
140.869644
157.469269
145.749710
160.729736
132.940536
142.863602
124.247597
145.096909
159.803391
0.376385
0.995636
-3.729774
-143.845276
-32.721542
169.441162
162.325394
140.709122
143.877365
147.451950
170.288086
143.807449
137.974091
128.757416
157.524643
149.704681
174.739685
-43.135155
-18.331247
148.588928
-22.385265
-11.057541
-27.728962
-25.583143
-0.092787
-16.598204
152.568665
134.744492
127.885803
132.739807
159.981155
119.934944
116.659081
114.390182
146.779327
127.158264
-40.354198
-43.120083
72.326370
11.195911
-29.345562
-35.888363
2.365626
144.135513
126.467308
140.526215
167.564545
119.063416
131.232864
119.711983
146.330750
145.587799
119.823631
136.571075
160.295380
160.703796
113.520973
5.280084
-12.174983
-21.809977
145.151260
126.405006
155.219742
138.426437
-179.528519
141.343216
165.334808
161.677261
132.405457
-0.879155
151.563202
118.610420
139.651962
137.478149
127.030174
148.833191
101.027260
-171.614365
-150.239532
-152.821732
-145.904831
44.330231
80.569489
175.657547
-134.197510
-146.531952
154.891998
154.471359
152.588394
154.221237
138.787415
125.158493
133.690887
171.101807
156.754364
144.023346
124.448349
140.006638
146.698547
149.734375
147.443604
152.650223
156.271255
-27.428782
-34.115646
167.913849
147.229996
126.399529
158.467361
131.689529
139.304413
150.994705
153.478027
135.077774
171.782028
133.773453
141.831207
141.486404
150.192947
156.458481
151.468765
143.377060
132.935089
136.701599
28.296970
92.124245
158.989517
-27.922861
62.155407
10.018320
-32.473717
-37.615345
46.141479
-26.480131
-40.339294
-10.833035
153.190369
-173.549606
169.309784
139.884674
167.680420
147.178741
151.456100
121.165718
144.819717
52.950867
-47.653908
-32.324314
2.944505
-5.823929
-84.096642
-8.027492
-42.494999
-37.440971
-31.450218
-17.006685
116.288803
135.612732
-11.833497
-29.374313
-16.509962
-15.222440
142.710876
151.417358
159.544952
166.286835
136.971558
163.028412
139.535126
152.180099
139.824005
143.943588
140.597336
128.865341
172.167953
142.858719
158.675552
142.263535
138.764709
146.103729
126.829956
162.614807
144.812073
137.880554
172.186905
140.637375
49.631290
-35.858395
-32.060360
15.384570
-33.225727
-8.221369
-1.443471
40.434074
-14.355851
12.208619
-28.002083
-2.628231
10.108964
154.704453
143.180145
160.689102
163.078079
139.954865
141.353897
108.502419
152.936508
129.285858
150.125809
149.516968
113.009560
142.197693
155.681488
127.088104
146.872574
123.122787
152.634842
140.699600
165.561676
119.427162
154.688675
135.245667
149.714600
154.697021
161.139267
143.707993
148.206818
136.482880
133.143051
130.587112
142.544235
139.417984
148.280838
158.067307
146.965118
150.678177
138.213226
3.499223
170.567932
118.643425
151.216385
130.399261
134.362427
147.445953
143.440933
140.254974
129.350464
140.138336
152.064392
151.676468
160.552841
135.230438
134.106430
-12.641736
13.154780
-37.426544
48.095821
-14.717161
130.845764
165.521942
159.733521
137.531265
-25.714060
145.604462
156.347275
143.022629
-54.004372
-30.550327
9.021012
-9.236248
28.199047
-7.594943
125.480980
156.895248
158.377701
144.210037
131.930695
139.273651
121.283661
152.590149
141.692139
155.591293
149.136230
148.356644
139.118622
151.675400
60.699444
27.394762
-174.668274
154.334152
178.060120
153.827545
139.053223
149.332458
152.702194
145.341370
152.992554
138.236832
160.490601
145.789230
141.234070
163.752487
155.550323
-28.304262
-46.214771
11.194328
156.108734
30.314085
156.867111
137.922409
-36.044094
14.449749
32.983608
13.918128
-12.514979
-0.498108
-19.891348
6.003614
-41.128315
-32.914917
131.951401
130.361221
154.884888
147.934143
141.424042
143.514221
-11.326842
-21.416601
171.627243
138.965500
116.282677
7.139876
28.640966
168.606552
135.163620
158.416031
134.773590
153.437653
150.225861
127.425064
170.763382
136.065643
154.791962
155.613586
133.403091
146.708832
120.592041
123.163742
172.900803
162.257339
161.966187
154.137100
-19.270657
-22.583012
-4.736772
7.343473
15.723914
22.753698
109.374901
159.334213
143.675049
126.139404
168.551025
118.944160
136.905121
167.918747
148.682556
135.600677
152.950500
138.769028
152.681778
133.014465
149.351746
135.663254
149.226974
143.549789
172.369629
159.072739
136.409912
13.882845
21.637178
152.658997
138.180283
120.375603
118.303497
139.017380
151.656219
136.877762
167.260620
156.370239
148.630402
162.215317
155.254028
134.967087
146.817947
147.939636
153.196579
149.590744
139.637100
52.897320
163.234818
163.732437
136.786209
116.861496
144.512665
153.970718
146.750336
112.630074
153.996826
171.697693
130.170364
26.387489
32.598980
-153.430161
-159.341187
-130.535263
147.163162
140.031097
144.537933
128.302475
142.893539
143.225464
145.409180
147.589294
165.525436
139.241287
154.238846
132.662781
169.678268
147.134918
156.803116
141.780487
138.275330
115.682716
135.935104
154.476959
15.569892
12.096717
-3.620608
154.494324
146.691498
141.437820
129.866501
-179.893463
137.680954
137.247894
147.001770
130.636429
132.458450
165.688080
146.231018
-49.138504
-15.168292
6.673560
178.419952
81.424461
-127.687347
-170.022705
-173.494415
17.917856
151.646393
165.835693
132.118958
150.258392
141.762207
145.508072
146.833023
134.594833
139.637543
147.247253
125.035675
129.352325
146.685379
162.113342
162.205460
-6.489814
135.634171
143.129883
145.579102
159.480789
156.494568
158.413208
5.373631
-47.241268
-44.585457
-12.842156
13.459537
-30.874987
1.508050
-24.838554
-9.380476
152.975113
157.789978
146.522018
132.871902
150.468887
172.141937
109.854607
170.709839
156.592331
151.050201
159.578995
-37.229340
-16.008806
-8.704637
-36.842144
1.372733
-24.264412
-26.079519
-37.904121
14.299242
149.522141
132.729721
154.388885
159.243958
129.359680
113.973351
162.372055
134.926895
128.220108
94.224335
139.373962
109.047562
-164.130768
165.063782
165.256348
148.371033
166.972946
162.005829
143.652527
141.552765
155.382401
146.230743
150.871246
149.948593
157.168076
131.699478
118.100136
158.757004
127.526566
164.669327
27.444666
149.870682
123.772095
153.682465
166.465103
150.054138
134.585098
143.319077
155.949265
0.148038
-45.676483
-8.462413
-14.420733
11.472841
0.840699
-22.941996
19.739235
-8.530876
-17.758467
-22.084545
-42.026794
15.364631
-42.238338
-30.128601
134.056656
145.527878
150.222549
164.008011
159.523132
138.288971
142.216614
131.381454
153.582870
137.471909
145.655380
127.274773
154.994476
134.222092
156.635086
137.763550
134.562057
146.746445
123.058640
153.983261
122.708725
152.165695
118.994919
128.506973
159.850189
158.420456
143.008530
-1.075564
18.255936
16.841990
14.822053
-27.824593
-39.029751
11.180722
-46.127090
-39.909206
-56.271168
140.019119
99.664246
123.453217
159.903061
136.488373
154.912949
134.213593
147.613937
137.969711
144.993179
137.624649
149.326279
148.420761
124.578766
161.061646
160.568497
133.601303
119.338905
146.012573
131.904602
122.500854
125.521263
151.255127
162.642624
151.981201
-23.820065
142.433212
136.874069
149.013062
135.621506
108.823708
151.176804
146.510178
117.449646
137.785950
134.930084
126.902725
138.006927
-116.526886
63.209633
40.201889
154.681244
146.668579
158.472534
149.777481
162.691391
152.072052
133.153885
159.666977
152.862930
146.731155
132.153732
128.934860
127.727730
150.556808
132.935104
141.696640
148.915695
142.631119
149.594849
137.776306
143.439804
151.866119
172.876694
151.912338
139.395981
123.492340
116.888329
158.974960
165.939377
127.023888
147.064346
128.892868
121.564987
155.641281
143.814896
141.765625
142.581268
134.064102
134.626846
132.018295
124.703934
149.154190
135.415604
147.556351
155.022003
130.848312
139.951599
151.596207
156.000168
141.434738
153.500504
2.570017
-9.303032
140.335907
115.747864
130.619110
166.396286
179.710602
130.724426
165.104904
162.029739
-13.891468
-30.648153
131.291870
133.615067
133.605820
130.398743
134.337128
177.169708
142.937683
138.351242
157.750824
161.955719
-43.421909
-38.893463
-51.512100
-23.160002
156.924698
101.104034
139.639252
147.547180
159.133453
111.774727
141.151367
143.438614
124.581207
155.595779
136.314163
173.287933
149.574493
156.372589
140.720398
138.451614
133.407333
152.609344
148.941727
1.213698
-0.913860
17.199923
2.339670
8.404314
-17.020374
26.002903
139.888214
148.765152
155.458969
116.581963
141.621078
148.247314
140.006348
164.866425
153.323410
145.345535
150.881409
120.994934
155.384384
123.556725
158.203079
163.365494
156.931839
138.801178
153.717239
94.761955
152.374786
116.059097
138.730820
9.188700
149.256485
133.605881
114.977127
163.531464
162.241272
153.052856
149.210022
154.573166
156.884140
146.996414
141.856598
156.123718
-26.735044
-5.211204
-41.341648
-3.213331
-38.018055
-9.915520
137.214233
166.812592
146.019485
135.263382
130.235657
151.304993
120.075211
147.063782
114.061043
145.395218
139.123230
125.389725
153.262909
172.527603
129.175980
158.954681
155.874786
144.324219
164.567001
117.938156
20.175825
-27.326281
-31.780468
164.490616
123.553688
149.402878
147.289444
150.815125
144.724579
147.405807
103.755653
141.976379
131.272842
130.849457
168.396027
117.023643
164.475204
159.693283
126.408478
140.718597
137.425400
142.984436
151.446228
152.780182
120.442047
131.872879
148.744949
169.588379
145.055298
102.873100
159.402542
152.035477
142.053894
144.528732
142.023560
127.189781
146.262527
132.731079
121.158699
145.344391
151.901993
140.936920
156.537735
147.914734
-37.792759
-4.979961
29.927267
-9.800283
-17.204714
-46.380268
36.223099
-0.456712
-105.272141
7.405388
-17.519741
-36.752205
-0.123541
138.124207
137.238998
127.121643
135.087723
-10.530202
21.296772
-11.899960
76.032524
162.439285
143.473145
161.465332
-19.268578
-25.010529
154.230133
155.185638
-177.386398
176.841965
156.374222
135.780731
144.974091
123.964249
64.993942
141.250320
149.602341
148.973602
141.782974
118.261673
161.436371
-159.848740
172.048492
113.915558
141.292480
143.248184
124.306625
-51.942013
-9.740050
-7.548472
-10.435808
-4.775816
30.639616
135.278046
149.205002
130.999283
154.430939
117.115746
127.571640
-17.337353
-20.241796
149.567795
155.418274
148.692429
153.007355
150.309189
154.763657
143.629623
140.258621
164.307556
142.499069
140.554199
114.778259
148.899338
151.214172
133.037994
138.272964
169.440613
161.297043
127.220200
8.737723
141.851547
119.884415
32.857857
19.867598
27.491339
73.362373
118.591911
155.279083
137.634644
138.643433
165.118393
146.186264
139.830139
113.208138
142.725845
142.471664
126.674446
125.325333
120.680748
142.416718
158.197037
148.930984
175.116348
158.241943
162.804169
147.613693
140.272141
126.569611
145.832169
144.301804
150.666458
137.472351
151.063004
142.731796
170.810257
133.536301
36.045048
140.042480
140.477859
159.067474
175.156845
140.697052
66.661728
6.653990
1.493445
-20.704718
31.129459
-11.324389
14.431288
-48.070122
-43.545837
-34.702972
12.885429
-31.348190
27.774712
138.821777
143.745651
125.573593
174.534119
137.044327
148.251053
138.840927
169.741714
141.654434
159.289001
124.480751
147.964325
140.086777
-145.734680
142.919785
148.740417
129.692886
167.775406
124.189880
139.303772
149.241577
149.129288
139.165192
153.033981
145.152939
147.824585
161.856781
141.676010
147.014648
136.417984
143.387985
149.551651
155.600327
135.657501
131.056229
152.207718
147.423340
140.692474
133.224792
157.145126
149.834320
144.328125
120.491295
141.780731
129.201187
106.329544
149.214676
152.630035
131.303024
147.606033
-164.975021
122.656998
146.597305
136.007980
147.627533
136.790894
154.373062
117.495956
146.996674
-175.237442
140.775269
133.611221
-22.648348
-19.524731
1.944809
-37.963753
25.875628
0.451108
-19.684570
10.663945
-1.061463
2.675251
-11.838192
138.291962
164.266983
153.289597
150.644165
142.888550
133.887390
13.283691
-20.446909
7.033552
-41.458813
10.484171
12.358291
29.373709
20.590048
-42.635883
-40.756344
-27.186857
154.307495
129.602921
174.694839
135.800705
145.791962
148.967606
140.456696
47.393600
-4.388696
-0.208420
6.975301
141.625504
-7.095087
4.938600
-37.792942
-7.144381
2.358417
2.231515
-1.029456
-18.228933
-6.495401
15.565336
-8.668730
-22.063625
2.761233
-4.460366
-14.858721
151.282394
149.181351
164.493103
140.760284
144.377396
168.112732
148.297119
131.311111
130.447433
152.542007
141.031555
119.027443
-174.237000
-161.053864
-143.898148
-136.555252
161.692856
56.674194
22.914497
162.146408
143.174530
148.996857
170.800720
140.733795
132.928375
144.292145
130.476990
159.015579
144.982590
164.342743
148.577728
159.015152
146.196396
153.918488
156.425613
160.919678
148.426132
148.197433
-21.233177
-6.925065
-33.135040
8.916409
6.770308
-41.560593
106.424438
109.191032
127.963737
128.221191
157.729645
140.418030
139.954788
117.492004
142.947098
141.083786
133.512344
141.662750
150.913025
-4.256804
-16.910265
52.123806
11.886902
18.961985
22.302792
-43.914680
-49.745945
3.792818
-120.050461
22.404530
-45.033371
-0.908491
-28.437557
-40.805233
4.622198
20.235418
19.098841
21.015930
1.252577
-1.867183
0.190774
143.716644
121.483719
173.098068
158.480972
148.702698
136.042328
164.412979
138.493805
0.725237
103.291969
-156.922577
-154.587601
130.566681
142.690536
151.040039
160.877197
133.193497
138.378128
115.508850
154.783066
142.938797
140.441696
147.282455
151.236893
141.778824
140.296844
130.631134
138.388611
128.076584
142.978821
144.575378
173.347977
156.051926
167.444016
158.871155
154.288895
149.429855
164.108643
120.919258
150.784821
127.040825
137.772263
146.171799
20.196005
-13.478964
115.403992
133.808411
138.088455
150.668716
139.510452
129.761108
-179.331772
139.314896
110.985168
134.219131
145.211777
150.362289
141.733063
156.587616
148.608704
159.371216
171.683090
178.848007
152.374634
138.039703
129.101639
151.640854
126.317566
129.536758
-32.111084
-32.659355
17.124846
-17.548170
35.095200
9.702311
-41.819340
-19.372171
163.787659
150.519196
149.879532
120.326996
149.333832
144.947235
138.995041
159.793243
152.253860
128.325195
126.182137
157.556290
153.806396
139.635391
155.319199
149.432632
132.711731
149.847809
151.685638
104.579903
92.532127
6.581268
154.673828
157.821716
-174.754684
132.136169
130.190094
139.030823
130.651245
149.112167
142.717911
155.861008
151.142380
117.280434
145.934662
121.861275
154.861618
141.872284
123.226509
166.737152
132.285645
156.799911
152.601639
141.677017
130.754425
150.547134
146.551056
156.089935
143.573792
155.106354
118.971619
169.560410
154.494476
155.393555
164.965759
159.200195
119.370277
148.969467
148.002563
137.508682
134.275925
149.165314
144.417801
179.231018
142.925552
144.433990
170.693344
154.047089
137.615921
147.229614
133.061157
150.473953
138.905502
162.659393
140.380081
168.133911
118.928665
140.335144
138.327606
131.373627
145.286209
178.039444
134.098618
123.189766
147.792862
152.165787
159.136139
115.783119
133.822144
150.656830
-17.443151
10.637375
143.554764
146.406662
150.408264
152.767944
163.605087
-38.007420
-14.168279
7.870855
8.934833
0.068528
-44.194592
156.447937
179.138367
151.608475
151.109406
31.498974
1.250701
-38.281662
147.348648
146.226654
158.349915
157.234360
137.880981
143.261734
140.197006
164.908142
139.581604
123.804893
143.728943
147.418991
129.723541
150.039383
168.621323
157.600479
10.853748
-90.688080
-39.532326
-57.718655
-7.566233
-40.371166
-41.877762
-51.123825
-27.712523
49.648529
-93.200569
164.283081
141.700577
165.954742
129.277679
132.806412
153.189636
152.156158
147.751602
124.674225
140.328308
146.854568
136.387665
140.088577
140.417694
142.586319
129.373749
146.258896
123.149040
132.150635
137.824280
117.516975
148.620285
139.442734
150.229126
160.692993
148.436829
137.098190
154.622696
146.160004
152.011917
153.271317
146.200668
123.912575
140.803497
155.671143
149.088120
118.368904
148.319443
156.208862
150.060501
147.739471
143.063919
141.221024
148.413834
176.100357
150.949707
124.539627
130.531647
151.512939
124.883705
140.969147
143.506912
133.843918
136.185471
148.466629
141.758743
116.477425
143.517105
164.905624
152.069412
139.516357
149.663223
-140.475281
-141.647675
140.870926
137.026276
-170.442245
-146.575684
-131.726440
-154.850342
-177.551025
-147.609863
-171.985031
174.519150
36.742790
145.091782
145.870239
153.868317
161.952194
142.192490
164.268341
147.871750
159.789139
140.742874
142.421082
140.305664
126.835144
7.527151
-41.757202
4.920358
134.907272
145.846176
149.371292
135.118210
107.952812
147.341187
136.647385
143.068710
136.731430
115.790787
121.419197
120.902153
132.816986
11.016351
5.596536
-43.112480
-14.713318
106.163078
-7.175589
11.330145
131.463379
132.010040
134.198425
138.105988
155.567413
140.237045
115.598679
174.651443
177.773117
141.159286
117.392365
172.511581
125.979263
147.645233
138.454163
157.300034
153.742905
118.002396
126.926903
134.309708
152.417206
150.600739
159.056549
142.861420
129.673950
132.282547
156.256378
143.787903
132.312683
149.320251
147.959869
118.841774
157.013443
133.331711
154.857880
162.004211
165.311935
142.233353
124.477188
141.324036
168.888718
151.592941
151.655838
142.006531
165.600937
143.260193
137.819794
-167.994843
156.765808
160.030151
128.174423
150.795624
163.012192
154.865372
131.126709
159.648346
147.013962
115.104431
15.779191
-1.878261
-38.383476
-6.629275
4.068519
18.039528
-13.866282
-4.207054
30.741867
-4.058978
131.709091
153.144501
124.826439
-21.368824
-19.151209
34.069042
-15.064982
-14.836717
-13.723101
156.103851
122.143692
169.273727
145.880341
146.717377
146.728943
141.251175
131.280899
169.790848
123.962158
124.501381
145.190826
144.563782
162.868576
107.875023
156.360916
143.339432
136.756561
147.642609
150.547928
123.236908
162.471466
-0.495746
-50.995419
-5.195841
0.092787
151.744400
159.067841
147.416107
141.979843
151.905472
126.485565
142.158188
128.424805
141.700378
169.432617
23.637671
-18.149529
160.245392
157.503159
129.543625
10.957811
141.279037
155.057602
156.519409
164.349335
162.347397
146.763489
134.356842
152.089279
137.399384
136.657959
154.924118
119.994614
147.495667
173.374084
119.316734
146.912872
161.251450
133.085358
173.617386
138.706650
146.215347
113.806221
144.463455
160.238739
140.170837
151.721466
161.552673
156.241608
141.739136
162.262024
144.241257
149.779053
120.576149
153.708878
154.306061
136.787048
130.120010
149.520935
147.001755
142.792877
164.321564
138.961044
158.151123
153.283127
139.665405
147.251114
128.783630
142.239700
169.602707
156.421448
149.212784
134.839127
132.548691
137.710342
2.055380
-36.576855
-19.219765
16.944784
-38.266438
-36.661812
-39.712532
142.206421
165.172119
161.214340
147.793579
156.985611
131.907471
151.983475
168.686234
149.778290
135.993790
-38.719437
154.603439
154.191650
144.680283
153.097916
170.723389
152.228058
151.977921
172.697372
117.987930
133.046417
128.954163
-2.942710
-12.755024
-12.377997
-25.979290
-37.143452
-43.871559
22.216160
9.391365
27.119713
-19.027319
23.442781
-5.770645
150.931824
154.168457
129.225540
144.398102
154.817612
157.351578
149.291534
-177.852768
147.751877
143.640671
124.526146
139.204300
124.780594
128.320816
147.159225
118.021179
153.059418
151.205231
129.476822
144.277023
-166.625107
171.434006
130.751099
163.383423
157.791382
150.055847
135.823532
142.605804
127.542557
130.514328
139.716095
146.546967
8.214655
141.038956
135.716248
146.423386
158.175049
132.600677
129.707520
144.463577
100.187721
128.956741
143.325470
162.075638
153.846191
150.442642
158.851349
14.441028
12.963362
57.122910
-13.827784
143.030518
153.961212
154.363098
155.857635
149.151321
174.641434
135.123520
150.722000
109.928886
141.951569
142.895142
145.635925
127.990364
152.658493
130.379517
152.011490
133.838501
157.707626
140.612961
145.373413
28.278868
14.295245
125.192619
162.289627
144.386200
143.920578
169.055161
157.741684
144.897629
162.402023
153.720596
167.936310
153.336075
145.419388
155.359711
113.310684
122.956718
167.482758
6.259682
34.948074
59.226055
43.704510
26.588127
45.504021
143.828857
127.695381
155.405762
128.032333
167.409637
166.353622
142.897217
108.027611
146.829544
155.726639
179.268845
103.715385
144.284439
135.855911
148.984070
154.642456
150.918579
-10.924307
8.139744
-33.621365
31.329615
-0.285990
6.548679
-35.607750
-7.263526
-36.667896
150.229599
159.104660
116.468681
163.659225
164.065765
144.256989
140.604370
153.293762
135.049301
152.420410
149.713852
134.053223
144.879654
135.092438
145.711075
150.547775
154.843124
155.457321
145.871277
156.530884
158.720062
140.425827
154.363800
-18.998827
-47.835953
-27.284040
6.126471
7.517812
13.525740
142.866547
124.572342
155.214249
176.111725
177.866394
153.789566
144.625473
147.510269
130.169525
141.798676
120.339508
165.702484
-45.663208
1.594832
13.181764
-7.718283
-43.491161
-37.510437
-17.822769
9.718953
135.730179
150.530212
154.432922
112.254524
137.512268
158.924438
159.557678
147.645645
115.588570
153.212051
150.870789
133.833725
158.907959
153.750931
6.142354
148.338623
108.697800
123.412224
152.569427
-10.489612
-29.017025
-8.693799
-2.458060
-18.826550
2.811881
-19.639750
-37.389622
-50.307217
173.208420
145.643387
123.689285
27.443228
18.319201
161.032486
137.032578
107.101822
150.088043
136.655136
135.249985
129.040009
143.076782
133.746414
156.449295
126.747841
121.651550
152.014435
139.529892
-47.228504
-37.022648
139.292435
148.873260
160.971863
150.893356
150.101562
161.778580
8.866053
3.606738
-13.724843
96.297325
152.454376
131.094177
141.991531
154.569962
160.829330
145.311752
153.262329
159.205231
136.215210
150.903305
142.656067
150.841904
126.084152
62.174770
31.053228
163.180527
142.562317
147.633850
143.957260
152.172897
140.759644
152.166077
168.622147
-148.188110
-154.474945
32.513954
153.304520
177.843048
175.155258
41.452591
64.775543
-12.415778
-33.454300
1.621723
-26.602804
154.826569
133.252853
151.517639
166.099609
137.030579
135.816589
155.685699
151.974991
143.347504
143.768127
170.271759
152.755981
139.212982
127.169769
150.511902
148.366837
126.417694
16.531614
-33.499557
24.094303
23.782467
6.501436
-17.361153
-21.874716
47.621613
3.773979
3.637442
-8.213723
-21.912706
-21.243256
23.841356
-33.244190
-15.009170
-45.273205
-18.542431
-34.397480
-5.411061
18.786400
137.684708
158.717300
144.299576
154.283646
149.496872
-17.989901
9.795126
-17.838886
-32.569687
-16.393463
-34.301437
-3.579437
-18.767471
135.708130
149.101151
151.682907
148.919434
100.763046
152.283157
136.831863
139.563385
151.862289
173.676422
160.677460
128.442154
128.926041
-28.099810
122.989677
-179.965729
-132.847122
66.537300
132.603302
105.816017
118.527054
146.013397
149.179199
151.146957
169.310059
113.766670
36.429806
22.490808
140.004990
133.877640
144.730682
102.501091
163.540878
-106.905174
-176.417923
-157.277634
29.906944
164.368530
119.681053
106.911209
122.525391
19.471506
37.003883
-150.757523
-151.235184
-176.536926
169.762970
-147.405136
158.742966
44.820763
-156.699326
-165.622131
141.278687
102.554443
130.504166
129.445648
136.950226
150.868195
138.260696
-15.823376
13.441037
-4.624570
4.599725
-51.412937
-25.541451
140.061798
134.604279
161.688263
117.508644
147.019424
167.005035
124.207748
137.201996
161.303680
117.315979
151.157562
145.071838
19.660913
-19.064734
10.675271
152.202759
153.344604
1.106414
17.795044
-10.471118
-38.389790
-17.939888
6.681901
144.513931
139.682434
140.494461
152.178650
156.676331
151.952026
138.274200
149.677368
130.769470
147.814392
138.371475
141.695450
134.729004
147.203903
136.830490
103.493240
122.273918
143.852158
171.379684
154.539886
151.310272
112.742470
158.781570
109.257477
146.705215
118.636307
138.074600
-51.908310
-20.395378
-32.820671
153.928040
144.545135
171.477875
138.199875
147.085907
146.300369
151.664764
133.884247
42.084694
-130.590744
148.570786
157.491180
153.457916
146.387222
149.706970
146.564926
126.652466
151.099670
130.163300
151.521759
163.898560
178.934479
128.696472
123.897850
151.260818
139.904556
150.558853
156.357269
145.451950
159.992905
144.572968
139.388824
133.667999
142.401978
125.949989
163.143204
132.267532
142.100922
155.888596
146.604126
151.727386
109.535736
135.298218
132.166122
141.609375
137.662247
133.203201
125.123032
151.157227
177.009186
153.006104
95.975639
149.140350
140.589676
141.630661
135.844559
129.739685
124.957550
136.416794
167.877274
170.202194
153.189713
145.201782
143.991119
121.514809
142.231094
146.759476
145.939636
151.568161
144.416855
-9.779034
0.926196
130.695145
152.382767
150.066574
154.060379
170.718933
137.377182
179.448563
147.448029
159.968933
141.285538
140.936737
144.167969
143.497971
2.919602
-42.354809
0.167859
15.855769
145.977081
-22.833721
5.440136
-17.373199
26.126469
-34.892735
66.543228
2.823829
-28.851906
-24.311272
-39.982632
19.009840
-3.192979
8.183236
7.313086
158.005737
156.870255
147.787689
168.787369
-168.605484
121.070099
133.250443
128.046997
147.087875
170.908035
155.972961
147.976501
135.133331
3.142861
159.128433
145.285110
161.225388
157.842773
150.842468
149.778702
150.529419
130.264236
-15.494020
-21.091942
12.589197
0.436111
147.572418
121.171593
137.538589
124.229332
144.802078
164.812378
118.818459
139.096069
176.247345
132.121292
150.801743
139.607162
135.875076
152.378006
159.580963
152.505829
153.066452
165.250641
137.660324
138.925919
111.601585
156.587769
160.621292
27.703423
-7.328228
18.779739
143.937698
149.354324
142.991150
126.641182
153.703064
146.985077
136.067245
163.131500
171.755692
122.297318
127.870506
144.125473
155.040604
93.511612
-25.717058
-6.061069
170.105331
19.389626
-2.501785
145.291428
131.926926
128.525299
142.980621
137.560516
160.496353
138.162964
138.046082
146.880157
168.500641
117.148872
152.786957
130.951309
152.262772
151.438324
140.312271
136.441101
143.280838
4.265812
-33.081192
-10.552323
8.448547
12.825491
-6.601558
-41.056709
-5.284387
144.786575
139.551743
142.589066
147.659073
140.882416
119.717201
151.731186
37.442188
169.984634
139.923767
128.531769
149.729370
130.812164
153.258377
150.594269
152.408875
126.221001
155.579910
125.596214
138.377350
156.955124
152.732620
160.844742
135.502335
132.751190
169.447388
154.994720
140.290436
125.547203
153.240814
129.142853
140.431137
151.460373
145.261444
149.117966
127.845482
145.438919
163.417862
110.354698
131.503326
141.388977
19.387949
-0.174713
18.624708
10.502378
-30.786327
-5.984580
148.616058
136.045364
143.145432
162.394073
140.543320
143.992294
157.371078
121.636513
-38.113533
-3.202101
-11.527861
-43.874496
-0.796967
-2.927503
21.970102
-34.689404
146.430008
-20.258894
148.954285
146.315094
135.526382
161.664474
139.201431
-138.456512
134.515930
129.243622
168.872147
34.796143
137.561279
177.935196
164.505692
143.740967
120.650024
121.054771
-37.256908
-20.821321
-39.503769
-34.400280
-24.830975
-67.397224
-41.336113
5.550579
13.503146
20.855230
-45.104877
-3.032219
17.876793
130.409088
148.848480
119.205498
132.221420
148.122528
144.910934
139.929993
140.539200
142.120956
135.542084
161.958755
130.013077
125.861526
141.732971
157.547394
-40.076630
-37.186852
-43.268341
7.022443
-145.567139
143.037613
159.713165
152.045242
138.449600
143.815140
149.285217
140.710220
124.255516
155.448456
144.290466
158.634964
121.234825
136.636810
161.058838
138.840012
150.185165
122.823746
149.267441
125.157257
145.430725
162.737900
117.353462
133.779358
150.349472
167.821396
139.426086
154.511307
-40.805920
-72.234627
-2.347937
143.245621
140.030380
147.426956
130.470963
149.666122
112.229614
164.591751
160.363510
149.428467
146.281982
154.076202
148.765060
134.692032
151.930557
144.319061
126.737854
169.252869
144.095886
142.472443
141.883850
123.004898
131.411102
135.850784
152.866913
151.403137
167.982162
143.008575
144.527145
163.611465
127.441772
165.396622
158.618362
155.661972
157.616257
152.045227
142.868286
154.038025
136.115585
112.678322
10.519377
-0.638578
11.931914
163.889786
136.508820
163.522400
144.534561
149.611267
87.496040
140.752533
157.889847
139.329453
133.806396
133.242889
131.950470
142.842285
127.817024
135.177658
65.847549
141.878265
140.226318
124.572655
112.038383
150.487030
127.910706
177.779114
149.434265
127.051277
144.649048
149.000916
116.122154
147.354904
129.651642
150.887466
-8.421004
-30.594994
129.567368
139.025925
179.211166
162.951782
138.327881
172.192978
136.312332
139.952377
164.457367
138.810410
113.783142
153.962250
155.460556
133.253265
119.604050
172.408615
157.265366
139.987595
142.474442
154.060638
94.491104
147.184128
157.198502
157.143890
124.662720
165.130219
143.165436
167.431198
109.726616
150.314667
149.046127
159.701462
154.119446
171.585327
121.085312
139.393616
146.043030
147.610291
123.758186
151.724106
149.789139
147.205017
149.057831
143.516052
-37.749184
-10.098957
161.659607
172.158539
152.520279
149.843735
121.441711
133.919617
136.115829
135.286148
167.440247
122.493805
149.012527
151.807861
-30.986710
-34.455803
-16.190983
143.712646
163.166885
133.587784
152.172501
-6.933218
-47.060272
-15.772158
23.826473
160.236938
126.666176
155.588943
152.927292
145.698181
152.833603
141.551315
141.813629
126.354805
120.130577
140.341354
151.467072
142.448639
146.293945
130.564789
129.165878
147.918472
156.732574
170.856171
148.768112
165.107437
142.828094
164.332916
165.677368
156.272339
141.947784
-179.106705
153.570496
154.775696
160.685593
146.361877
140.964676
137.040039
136.000488
127.352585
147.323883
158.038818
131.410263
149.129196
153.582672
158.881393
134.949158
155.700867
136.470078
124.615059
165.580460
139.873642
139.750641
152.078583
146.582672
108.879181
139.297668
156.576508
152.467850
-178.919525
127.223389
162.641159
141.334641
144.532639
147.141037
151.496353
131.777756
130.051544
171.323044
134.963699
139.646301
149.045486
135.699905
152.724945
-37.557262
-29.215467
10.792641
147.086578
165.906647
164.913727
158.537094
114.030228
116.924088
125.482750
130.080215
-6.963255
154.310013
159.018158
140.648224
-30.756302
-11.388283
-7.551929
27.039417
-5.149743
12.086854
10.694281
10.439842
-9.213987
-36.852528
-3.362200
29.935631
-37.286816
13.313399
151.488647
-22.063869
-28.992809
-10.424376
-17.394028
-7.476562
-24.944981
152.715805
143.082321
157.823914
134.183701
138.470993
-30.648396
-33.267307
-31.953863
1.466337
141.937683
141.155334
122.886322
126.342331
147.105270
130.509155
-175.007217
147.722687
149.363708
-175.767914
144.383728
-36.968376
2.738668
128.541245
155.654022
147.330383
122.430275
130.928879
152.315369
147.487335
163.084839
172.399750
143.610687
121.594093
135.211670
150.903259
143.337128
107.666054
142.654297
146.128067
154.830063
147.710312
158.683945
136.186111
146.322754
163.896439
142.534210
146.335541
161.305420
143.089722
127.789909
153.185013
143.421509
129.737198
-148.804123
-177.886307
-168.952133
-122.246147
-177.268188
23.461197
-37.123192
-3.903395
-55.746628
-11.395044
-47.972092
-28.667429
121.660606
123.618660
3.027891
31.746700
-32.344578
15.162248
27.383286
159.098450
145.620193
144.199127
135.044983
124.398636
148.438644
152.249680
154.645248
42.686916
21.005730
172.710876
-169.460922
137.923508
-8.038489
23.295374
157.608215
142.867981
170.127426
135.732040
116.133957
159.574707
171.924576
162.216415
139.907791
123.748840
157.900620
143.975143
159.844070
144.976624
135.039688
135.322922
150.143936
108.051018
136.515305
154.051666
173.325195
171.039886
137.949615
128.527847
166.460297
134.277649
133.862213
127.774666
125.992393
10.719463
12.972766
-39.998993
-41.140938
-81.154076
-31.052494
20.677210
-9.332077
-38.007526
154.469772
140.236664
25.120386
-40.284130
-42.433548
24.514931
8.302197
120.541771
146.442032
149.402206
153.600342
138.522202
173.878815
161.069321
15.439236
-42.945137
12.633307
-11.491885
132.160797
166.659225
170.149063
176.322189
130.367981
-44.705631
11.237730
134.777573
156.537628
116.611885
133.963791
132.016876
156.688034
162.741348
137.055862
136.458633
162.633606
143.221069
153.870132
170.804504
169.832458
137.923508
148.960999
-172.891693
142.521500
172.508270
139.100677
127.921074
20.961536
1.871790
-105.873802
145.409943
171.788940
14.154153
23.047228
18.868950
-15.579329
155.301926
146.501984
141.856201
150.762360
121.755821
140.855179
-178.297150
140.343903
167.591370
178.087555
134.263931
154.772964
130.421661
140.091400
175.932098
117.633553
155.436386
148.118469
151.171341
-28.358253
148.935486
136.501770
145.610687
147.203857
1.717600
-15.467255
144.838989
136.292404
157.017075
136.016769
150.457474
146.361664
164.956894
136.332367
135.367065
141.596008
136.033813
145.807053
166.130356
173.677628
133.982819
179.808197
140.908020
144.804306
152.825607
150.075562
138.177429
148.248108
135.491058
139.413437
127.493507
153.494934
145.910156
167.660110
123.044952
132.893158
149.439606
133.286530
148.639053
116.814407
-29.472918
-10.716856
-38.306412
8.018365
-5.294353
-25.073057
9.703688
-35.346771
-10.839375
-41.675880
-3.471190
-28.299385
119.698921
161.523590
154.316620
122.127464
150.601486
140.773499
134.086945
164.357330
162.037567
149.131042
129.689514
149.015137
136.118164
124.950897
137.288193
131.872757
-24.166039
-27.256088
-38.263168
127.319443
171.744019
158.258911
154.911011
156.085037
102.767860
-26.278967
19.109118
-83.393906
145.245560
144.674881
139.833603
151.106522
147.815796
-15.214557
-46.741314
-25.652201
151.978729
139.436615
125.584007
155.806152
153.133560
156.505371
150.231995
135.313400
155.425995
136.459930
150.711639
149.084061
165.709183
153.123062
145.931000
135.276672
153.733597
157.456726
145.582184
103.134613
146.613083
153.273453
128.166885
115.575539
155.032425
146.962524
123.253792
176.645020
154.067810
118.485580
145.650055
149.134109
159.123566
152.756012
172.378586
160.956848
143.384216
154.122040
144.206818
157.363007
155.980652
163.551697
115.297142
144.208862
161.111526
126.013351
-35.657238
-1.916017
-39.296448
135.692276
138.363083
160.660599
151.020172
147.530212
148.253571
21.287096
110.858658
10.164305
49.933601
35.225639
143.416061
129.074661
142.446304
140.501297
152.234497
112.782280
141.967361
159.325485
-32.667549
11.717342
18.699312
-7.297481
-41.570854
16.724819
14.233054
-0.104678
-6.963367
-17.570301
5.727929
143.868179
152.717972
116.928627
144.514908
139.962433
130.090256
156.151260
165.399200
-146.756409
154.887512
150.218521
129.008301
139.033752
144.141754
154.481583
125.026794
148.991150
137.239822
95.246643
134.475494
125.235626
129.094391
124.521584
-173.120056
161.105270
124.818108
163.250031
132.034073
155.605286
146.317383
141.747665
145.467911
162.362335
168.656815
147.290405
132.164932
175.477859
132.635193
159.636810
155.510208
139.024216
127.183197
141.899796
151.460663
139.900360
3.495192
0.192814
162.397537
144.074356
145.563446
174.782104
165.042831
150.973175
166.367630
136.640640
143.999741
101.907356
158.677750
149.744019
137.620361
130.748062
154.141647
149.228317
148.625092
168.623444
143.164597
126.727676
116.825813
143.751740
150.852310
145.438950
171.959473
163.703445
146.210526
132.818481
161.210342
124.523903
111.430237
114.142334
-17.131514
179.159058
146.245102
158.572311
132.673981
151.501053
147.605621
133.331192
133.056839
148.128159
123.555367
140.747635
150.351440
146.923035
161.634369
143.113617
125.383125
169.894516
142.992126
138.295334
140.929352
144.023544
134.618607
147.137115
15.608397
11.566145
137.685776
147.220734
157.160370
144.066528
139.093170
170.811707
149.807037
162.674194
159.510651
154.773209
137.000748
146.846542
139.677383
159.683884
-21.544277
7.180454
37.100464
158.376541
163.341446
147.798874
132.486816
140.135284
149.319489
139.434097
157.709274
135.947647
112.209824
160.429230
117.646454
151.249252
-38.988464
9.185791
166.271973
119.498787
143.088837
10.144624
141.550339
150.732864
139.332169
124.561989
165.315765
155.991364
140.756912
28.319670
43.912266
143.407654
39.933132
39.596207
35.677013
-31.728861
6.439006
4.340185
134.614441
152.674225
152.322479
140.168427
142.531479
-82.271782
-28.075474
-11.485661
144.851440
151.131088
126.935135
160.307190
151.900223
120.882965
151.276886
106.937813
142.249649
156.704346
148.280685
156.718048
167.497269
148.692032
153.740707
157.968948
152.332291
164.532150
160.847473
172.151855
133.123886
166.488464
155.733627
148.888657
122.489845
132.602234
28.301085
-149.538300
-152.444122
-148.982147
-5.536580
-38.316563
138.588058
124.733170
144.304718
152.049835
123.927071
147.265244
169.902756
15.658795
42.092575
140.914200
136.873047
133.940338
153.962860
114.777100
178.068314
127.791534
127.296356
152.172501
138.661377
131.758270
-61.889256
31.330603
143.068848
151.864624
135.352066
171.595520
136.983719
151.264114
150.753769
162.479813
162.967300
139.278549
133.277679
148.193893
147.300613
155.766541
155.349930
172.934387
165.014755
138.291290
163.017181
137.126236
141.588058
136.539246
124.312538
144.629379
151.130081
140.172913
149.702667
18.995691
-44.356491
-16.419048
-40.173927
-43.502686
0.244694
7.245921
150.092468
144.926300
148.695389
149.527863
145.331833
119.254181
142.905930
160.858246
123.039803
160.597321
175.009659
153.557281
140.976089
153.052429
152.866394
141.629791
146.470398
157.716812
154.428299
146.122406
151.587219
138.247742
140.125534
136.202072
120.990936
144.671066
114.765808
137.668442
129.195602
120.972534
141.713654
139.779327
145.019226
121.415291
162.230453
143.623550
-178.404541
108.568077
-132.260727
172.546539
104.383408
128.343857
152.993423
126.264130
154.694794
137.771057
163.402069
151.961639
152.589172
172.362427
121.380135
146.683899
155.630829
156.562592
141.236099
162.367981
59.283901
-25.976336
136.211594
154.690231
148.000000
176.065018
100.608170
158.055008
142.216675
146.754181
0.191797
-3.622663
-21.123123
160.128906
136.397888
145.609985
145.860428
139.519150
134.055634
143.096008
157.889481
106.221581
133.407501
138.372330
5.528893
-29.079651
19.794765
-8.146542
4.950408
136.595001
156.184967
161.834915
148.657227
145.630646
166.930618
115.472771
118.647316
146.494125
144.547623
126.813179
133.204880
151.951767
150.780151
135.599274
164.986877
133.398834
143.141891
105.230522
-143.904251
157.768448
144.140396
148.474747
112.331192
128.531082
146.644943
160.204803
140.972504
143.386917
161.518127
-14.002060
171.090012
131.037369
169.431946
145.901627
169.204010
126.441521
133.107666
129.070770
124.150101
150.186050
22.478058
16.300932
-23.309273
133.367264
118.545982
152.611435
128.292450
166.896637
0.518510
-10.252366
-45.255154
-19.413620
-39.063564
-16.650202
-11.951489
18.738523
27.815701
22.263334
7.031236
-43.822819
172.318588
152.530365
-10.822346
2.426726
-42.362934
-0.019782
-38.433937
4.844885
155.916656
167.201126
174.632339
131.572067
146.769257
127.131317
154.973160
125.895050
131.375351
145.291946
128.610672
149.345596
136.878433
148.190598
137.857574
145.531036
155.336121
146.350601
163.277878
130.062866
151.985107
131.786209
137.144714
160.625763
156.195541
162.365616
140.826111
140.985321
129.544205
124.225121
154.909454
157.399887
143.373749
132.062988
139.797729
140.385925
152.968094
136.395996
-154.093887
148.415894
157.167923
143.920547
137.306244
163.094223
143.467239
176.577301
54.738815
-34.888298
143.232208
130.784088
154.517059
-171.348434
146.223953
151.057175
165.668243
142.892044
145.942429
152.091110
140.639236
118.019653
146.868103
159.914505
130.352875
145.068634
141.496307
148.578934
165.203323
7.039545
-22.039755
-13.702918
-23.399273
62.866444
-29.461008
-45.365761
20.103794
140.527176
121.444214
142.798157
160.046219
98.177902
169.762192
124.976257
126.908432
163.470657
139.843460
124.204468
136.226639
-174.925858
150.773376
152.849182
120.913712
151.625534
144.997772
147.494476
146.921936
133.588623
141.811844
158.655090
158.289383
137.649597
142.779144
156.225739
130.782898
130.811127
131.055038
170.424423
92.369247
138.426697
142.328506
136.849258
123.809929
143.232559
109.566498
126.183311
5.601507
1.400395
-2.560785
1.276102
-17.112698
131.095963
115.859451
175.488007
149.590622
173.094391
162.150024
137.095871
163.264954
152.709183
152.476410
142.752182
144.248322
79.302094
153.989975
132.962921
20.299353
34.557579
-0.996029
19.981131
-3.734443
-35.410194
6.356194
-5.790582
1.937651
-44.974846
-11.899943
-28.635984
93.515305
112.726517
131.054626
138.120209
150.498444
125.741440
145.464691
145.083954
156.089005
149.882584
147.281372
113.571739
134.717331
144.532593
149.078949
151.080185
167.921768
133.548767
132.576477
171.057678
130.078644
106.331459
133.903473
149.866379
161.668182
146.123596
143.988297
148.802368
-38.284416
-7.394755
-43.786114
-48.710484
151.694641
137.188278
159.017975
124.829048
141.109467
161.203964
-176.197372
123.100739
140.226685
98.850876
177.179764
140.031738
22.163950
-11.433440
-40.596394
164.835342
143.210083
141.526047
136.781189
35.573460
143.799835
138.698425
139.052338
156.500412
143.662125
139.765579
126.173752
157.906540
139.440811
145.978256
126.077309
173.368698
118.657211
129.011597
151.575485
132.401825
163.238327
138.749985
166.373734
130.564117
136.415009
169.435852
145.902008
151.734818
131.577393
150.174362
126.701065
109.782013
168.450531
154.607437
163.836197
158.427216
163.071899
154.497131
151.326706
151.913513
2.714186
12.507822
-74.690857
2.541604
3.768059
140.267227
138.187668
149.083344
152.064438
140.889664
167.477646
141.420197
157.771759
131.457214
143.782501
130.782776
140.585892
152.498734
155.391312
117.959435
144.316589
137.678253
153.903656
169.383698
157.168564
147.342300
-5.266968
143.140442
140.208359
8.572765
-5.665035
-0.721179
-44.530922
-10.889400
-21.159834
-9.419160
11.625795
-0.633965
-12.087881
143.177856
120.906418
143.013199
148.771362
142.147186
148.433716
169.566284
136.207230
133.040665
151.471313
121.401306
157.850403
138.538269
138.406433
152.041367
137.261749
168.013519
161.624557
135.471497
156.012909
138.522781
139.662460
147.689850
135.621536
157.530090
152.423035
152.299683
153.086517
148.241699
160.885849
156.893692
148.184601
34.532181
-5.830522
-44.813339
-39.964252
-14.863541
16.261086
-43.313084
-20.987972
5.144261
-19.761662
-32.342751
-131.082489
-16.971317
-30.853479
-4.280707
12.728283
15.942448
154.094635
165.382401
127.975677
170.809601
125.476822
149.915268
159.560150
148.163193
140.584595
151.467194
151.397125
106.845970
149.377731
148.705292
141.671371
154.182312
142.337723
-38.926067
-34.711262
-9.231503
-21.657000
-22.581911
-22.710182
7.395073
-5.843148
135.839966
148.476440
163.769287
133.039612
155.876907
135.065979
166.924438
-179.666031
144.910538
155.294098
165.474335
130.143784
139.363129
150.400223
145.634659
144.749466
161.795135
119.437790
149.625565
145.743759
157.752350
134.143021
168.341461
108.241142
148.179001
148.571793
148.645630
166.087860
114.904236
150.397614
124.092308
145.453033
116.947067
136.171692
135.717484
46.150398
-41.971012
128.425842
126.484688
141.000977
173.650467
163.831161
151.832245
134.326294
141.001923
157.197510
133.626083
137.977402
146.717804
148.898361
162.791458
148.591736
170.227127
159.312378
-16.192709
18.239281
3.391421
22.862984
-64.407623
-36.018852
10.672855
23.587553
5.010202
4.755222
0.423823
-7.138722
-38.648731
-176.932022
128.262375
151.182404
171.343414
-34.075947
147.667877
167.988007
161.766464
117.939606
139.766968
144.993683
165.480194
138.456650
113.882942
130.627457
130.709839
143.955139
147.227356
138.729950
148.166031
159.076996
106.490967
154.247650
148.551285
157.443710
126.986458
153.158493
138.831924
138.598633
-178.587204
177.294388
149.421097
154.347641
129.545334
116.871140
162.630951
141.657669
149.488342
163.134735
122.814980
158.662888
146.340332
165.437363
119.972351
174.268539
137.837875
-176.131866
31.457497
138.264343
161.086212
123.318237
138.942398
133.894745
142.563431
149.811615
173.796967
123.239365
131.664658
147.924393
139.725235
161.556229
155.911438
146.593277
164.664734
154.688019
156.256104
107.082169
134.122620
169.103561
137.780106
14.566563
4.703571
-43.204330
9.507872
-36.141140
-4.857808
5.694366
18.916443
-175.942032
171.538116
123.683815
146.471405
151.188339
134.287460
176.021561
129.794434
100.970581
144.611679
159.517944
164.382706
5.092468
4.010734
120.089622
0.110143
32.336304
16.757244
19.730246
-5.055398
-23.042185
8.633788
0.160713
165.806763
124.496216
157.162476
136.090698
149.091171
131.284088
155.015732
137.095978
132.459457
139.010635
128.555634
143.859787
133.022842
156.074356
154.655426
142.191254
-179.561646
144.013931
143.784058
154.510620
145.415054
131.402832
133.775345
-39.228058
5.332485
-5.249229
10.318315
-40.279385
-36.613670
12.483105
126.621239
148.737350
139.379135
164.153534
134.394363
123.228218
154.733307
149.623337
136.737701
155.445145
125.834251
150.018463
165.789597
132.885910
161.577881
148.906677
143.945557
131.350342
162.112595
167.591721
140.882782
155.206451
152.229630
138.805557
153.070816
105.253418
144.233170
147.529175
-12.084652
-29.909172
23.203745
-1.528287
-15.723385
-13.451113
20.327694
-25.733461
16.308401
-31.820459
15.017753
-44.112549
0.128204
7.784018
154.242203
139.047104
139.151947
174.146011
144.031631
158.349930
156.325943
130.518234
123.499290
6.067792
-4.953731
26.654959
-25.833658
-41.453278
150.730103
164.152344
141.546371
137.516693
140.093735
-175.992188
28.239168
5.079910
19.649899
118.312233
157.423706
145.186920
134.951752
154.288925
-137.460785
158.178223
126.331352
142.486404
151.930435
148.670105
91.327011
122.597488
156.891998
171.272263
152.424606
110.456367
138.882935
171.305450
146.207397
153.198090
-24.337429
-37.340683
128.889969
141.485611
155.899399
127.987190
141.117432
154.883636
158.942612
7.765816
-25.833668
-41.967102
7.375493
-45.422611
-2.159939
2.011297
-169.995300
140.651154
154.186722
99.797272
169.955978
128.407547
128.932388
145.039062
140.695312
126.687752
177.742844
144.377426
132.007309
130.488510
122.716156
145.124908
119.747200
133.542755
116.614517
156.408325
131.846146
141.809525
149.012039
161.433044
145.640457
161.628860
36.611305
138.463364
139.662842
131.357468
160.258011
174.808533
130.020599
147.979019
157.456177
152.418198
142.587021
163.307770
160.509811
-123.031136
130.357574
139.196716
10.119989
15.455584
138.122147
36.268887
146.712341
152.634766
-46.710548
12.811746
-48.228672
29.830196
-4.547863
-4.925929
2.736881
-20.054039
26.443512
-40.011734
122.679207
152.339813
129.549149
134.704529
-21.966625
1.302812
-36.323925
-15.008775
145.035568
159.252579
129.848495
119.079193
126.762047
157.074692
150.868851
146.283188
164.723831
119.047913
131.933395
161.327255
176.656830
129.940826
128.991989
135.716034
125.978638
133.881805
153.153000
136.503586
134.177261
146.696396
160.486130
166.620071
156.831482
169.242264
134.301071
163.241211
-173.221573
152.537567
164.936157
128.369308
171.305908
156.770508
150.508514
124.751106
163.028992
138.943314
141.654709
169.921005
144.999329
169.116379
149.563568
129.527847
80.253838
18.601961
-38.343845
-22.802460
-10.310686
161.063538
3.029248
-43.479103
-26.575695
-34.754623
-26.769693
1.120125
-10.118201
-22.721493
-36.852432
-24.213818
-39.328110
-40.145325
-33.014484
29.831747
-41.542145
-20.571171
22.976290
-39.517242
3.128752
-23.709301
1.717030
15.522439
-45.862507
130.804855
144.217468
104.185234
127.538612
130.420761
136.024063
142.230896
164.757416
140.629791
146.240814
168.674896
147.855148
131.199875
154.675247
152.946030
138.733459
149.554337
125.118896
155.948639
111.918434
168.855209
166.750412
146.023666
135.639603
168.280853
157.772385
149.151215
118.649849
-164.423477
146.436188
123.610001
138.945160
153.240906
158.809235
149.149353
141.298294
139.369904
152.692154
155.991058
149.519775
149.775940
120.011650
120.947838
172.475525
140.492371
152.489304
129.334244
160.679352
112.859558
155.585999
97.003738
125.026443
135.833771
147.586700
141.342148
152.616196
167.117722
163.783875
-42.835022
152.679153
147.789993
111.837563
163.221191
136.466034
-178.654175
148.323471
110.244095
148.506958
146.098511
167.561111
146.004578
47.059109
9.430025
147.091782
143.250031
124.670944
147.938339
152.007019
154.396729
135.458237
132.555801
137.409821
174.549927
148.401428
138.539185
137.413101
141.238266
131.417252
146.679001
167.560104
171.947495
117.989952
150.709915
114.661644
138.042435
145.289993
125.753471
127.612900
149.203384
6.404411
120.668480
138.721161
166.561249
165.996429
150.733383
144.914993
135.169952
138.867783
145.080627
150.598816
151.392212
9.213347
10.615855
14.995198
5.284276
131.061356
138.607651
159.565460
138.498779
156.762573
173.153549
144.987289
117.491402
149.943359
148.646606
137.375519
142.019928
-37.555836
-36.287045
1.557837
-2.196954
6.927670
-14.304067
157.781128
164.989960
141.381256
157.390167
137.444748
146.410889
149.983566
155.040604
142.547913
134.995392
141.371780
165.364822
144.611053
148.615295
173.809952
156.566711
149.526337
145.584412
142.665848
165.756622
165.154297
160.139099
156.449524
155.894440
163.238724
-41.050320
-4.693398
7.864344
172.759140
128.905319
24.507647
31.079483
-158.863358
-167.099365
-143.520203
-136.539490
-8.109077
-40.032928
-32.593372
-2.653210
165.797195
139.897003
45.364449
-15.329676
17.270830
3.019863
19.060268
144.913864
138.570328
164.358124
141.302460
120.193169
124.230751
0.646193
0.044235
-38.913097
160.602203
149.354095
124.080940
-47.557961
-45.838501
10.834017
-42.490780
4.877207
0.100871
-38.271729
9.152037
133.181900
152.243103
-169.771866
140.980988
142.362442
135.620575
135.401230
141.102493
154.369385
140.861908
142.911285
141.383789
159.303329
49.845016
-10.346875
-21.569847
-27.897953
-14.943688
-50.933048
13.848159
-0.634582
0.732753
-9.789203
-8.695583
1.774978
8.600327
-45.851479
121.299576
135.737991
136.363907
142.945358
153.301300
144.133072
164.316467
108.144676
132.294083
160.598007
-179.485275
71.082977
27.046156
40.509926
39.649616
28.924463
-146.787186
-128.955917
30.277250
16.977833
147.057678
158.194717
146.633377
4.267969
128.934494
-43.968765
-38.069485
10.473242
-22.529453
146.608795
170.418213
146.966064
109.974228
150.369339
136.014175
152.440689
136.929214
122.055717
149.262589
153.585815
9.954613
-32.983837
2.163289
-42.115284
2.151405
164.090485
115.130730
147.643661
143.480240
153.165833
138.602448
138.541199
155.895584
142.353317
146.958832
133.270599
135.796448
149.141510
157.026901
149.063400
160.612396
150.595535
148.706024
6.156669
26.035641
-6.469387
146.995560
124.082756
144.150131
141.380325
138.912903
166.706192
151.542053
160.568161
134.640167
140.791290
168.580078
154.178162
134.462814
45.845421
71.038277
138.834015
173.585297
150.530762
150.750366
103.271431
152.957504
166.849976
118.277626
168.334534
133.077606
173.960449
5.267377
-14.073835
-36.101791
-21.222944
-13.738927
0.540317
8.573750
-2.161841
13.613944
-29.468958
172.640610
6.636992
-17.525299
150.418625
118.878838
134.151215
128.051010
131.408981
154.936234
138.357788
148.723160
146.684982
12.102338
7.555384
-46.632076
152.192474
135.918564
137.558273
112.419067
142.987091
142.083786
161.493225
153.422913
113.466148
160.178299
152.382797
142.612289
133.643661
152.087555
110.403404
143.384888
119.574760
139.648438
24.759249
29.961327
128.730759
134.790909
147.042206
152.009460
-45.387993
18.492268
126.616486
136.132721
129.868134
152.361313
148.817810
151.996964
157.939545
134.614517
150.445358
147.388763
143.698975
146.618637
132.847961
115.964668
152.051361
145.336395
150.497147
147.368729
152.022812
159.818283
145.679138
159.025970
144.226349
151.556595
18.070557
12.819659
7.669511
41.029579
143.346954
126.732391
165.411331
151.771103
-140.517426
126.516655
-17.142212
-37.169807
138.300842
140.829544
148.418457
137.266144
141.326675
151.438736
142.133194
166.951431
140.162415
141.655487
135.163773
147.651505
-178.320053
29.358852
103.685364
160.127731
152.277863
155.596786
149.624008
144.618011
133.522415
139.770248
131.507645
119.970284
135.403870
149.134033
143.437271
149.584671
140.373856
138.512253
139.704407
149.332413
151.939850
137.233109
151.109924
140.478958
158.378860
149.585770
147.630600
107.362389
121.785843
167.553268
125.545731
147.499374
131.340775
144.716034
160.989548
132.463211
148.487137
154.627701
131.594360
124.064751
161.391083
156.279465
150.387390
146.026367
137.472214
150.375183
145.938004
156.889816
129.286179
137.982941
109.988770
41.002590
155.017258
141.446304
133.500061
143.014114
166.818024
143.035492
146.425644
19.532179
9.209400
9.777948
6.468720
9.289735
-41.905575
34.028011
-41.404652
129.622498
162.735092
148.572098
153.236038
158.067001
157.802017
141.602051
161.457336
142.608139
18.073881
-13.492202
-6.498933
147.887711
139.441620
122.278053
159.817505
147.095642
143.588898
147.767685
137.371262
135.270172
154.066559
134.112396
118.884109
138.761017
131.633850
139.066727
160.716934
19.720520
-8.073142
-1.114169
-5.465975
-37.799911
-35.717373
-22.666328
-22.955294
22.231106
12.882290
55.654911
-15.424477
-36.710537
-39.822796
-27.688662
16.854689
140.639465
146.806763
146.677246
151.465851
145.685516
136.408905
169.739212
135.589706
174.969025
140.969269
128.603882
135.724197
153.362137
102.079529
145.438110
151.534958
127.690567
151.075043
118.261780
132.726700
-34.800312
23.049007
-33.087650
39.579449
7.068467
27.083235
8.267666
29.430149
5.707224
-17.785408
-0.488189
0.432054
120.691101
97.087738
152.751160
125.053406
151.625061
129.043961
137.405319
173.498550
139.859344
128.897858
152.666870
178.217636
145.262039
-4.481176
21.428934
-41.199989
-30.510977
11.094055
162.936020
179.106262
140.112350
162.008087
157.307480
20.907696
-16.536535
-36.054031
-35.236511
152.415558
138.813232
140.581161
146.285782
149.511826
154.057907
152.460251
126.811455
158.013367
153.873520
158.509613
117.728683
156.563309
140.457199
155.862701
151.145691
148.949356
131.437851
146.079071
107.044716
145.634415
154.257416
156.566116
-39.733643
146.376495
145.725616
174.201126
143.041153
159.004807
153.060806
134.853119
134.632935
-28.027145
123.860313
141.848663
150.925827
165.115463
153.389877
141.221634
132.358261
152.214371
124.342903
164.177338
136.710266
137.155289
146.925552
-56.737518
-32.965946
-19.323692
17.632021
20.426458
3.102172
-39.980034
9.018180
-14.679408
2.030569
139.296524
132.167755
152.485092
141.587555
146.198257
154.940552
136.809341
135.112228
144.429413
101.392616
133.042023
137.570084
133.113434
140.595566
152.222656
150.669525
177.874023
151.379761
145.897690
148.904861
154.946671
157.037170
-5.310539
-16.784136
0.770756
-30.889709
19.173389
54.742428
-34.566017
-18.714153
-30.275824
-6.368952
-22.582523
129.917160
164.462738
23.673817
-177.093628
-4.097729
8.716453
-41.086388
-2.372154
20.106319
12.899588
-9.517315
-0.774302
-33.686558
146.898376
130.241669
136.495071
-41.593719
131.627274
150.167084
148.718857
123.382675
136.349350
138.362366
130.390503
143.026367
173.666199
-5.398879
-42.548653
-25.556820
-24.783480
145.668121
163.318222
165.610870
151.333466
140.489517
162.556137
19.966772
-43.736214
154.093094
163.402863
170.489609
149.448303
158.608948
152.671997
135.248077
164.267242
114.473442
158.253342
142.000854
-14.595104
16.210358
-23.406839
168.547287
161.469055
148.893616
157.399399
142.576645
-35.070610
16.086180
23.785820
-22.278778
109.971870
151.111038
140.429062
132.928146
166.270279
144.818359
154.438202
148.042099
-176.423615
-44.147858
-33.700867
8.433727
10.871236
10.537003
122.522850
151.641922
148.480453
146.590378
156.979492
155.587219
154.002182
150.055374
161.473541
154.880005
125.637146
153.967468
127.323677
16.788889
3.149208
-37.379494
147.451599
130.346466
152.611267
98.989677
159.880630
178.661911
142.472595
-177.819031
158.103851
142.965149
144.400787
139.857315
131.901352
-13.047887
-21.682165
7.196638
2.765837
-2.157401
-0.554261
-34.713356
3.286940
38.799168
-21.820103
-9.710149
148.095245
159.188416
166.157822
146.539764
123.221962
150.919800
137.948837
172.786392
165.480911
168.359375
138.392746
152.108414
135.241974
156.206192
111.036835
144.921738
169.779327
-42.677280
23.210886
11.517620
-21.488548
-15.897963
128.166061
172.971100
156.603256
137.136047
150.923615
160.021622
125.512833
163.151382
137.605530
137.697754
167.351227
144.505295
136.450226
157.194489
137.418030
136.201492
14.848556
-28.427351
159.430328
122.857323
130.358597
146.238007
146.797882
129.121429
140.246002
108.780418
131.347076
124.038704
157.658340
157.263962
141.632568
123.052193
129.501343
-15.504577
-24.885908
31.457521
10.971529
137.952133
158.676712
112.431519
137.678543
170.080490
115.294327
152.032990
142.768509
139.596817
145.897736
143.252045
144.221237
103.968346
150.811066
-177.227722
152.453659
-43.401180
2.308510
-39.290962
14.965167
-4.849331
-3.222700
-41.679478
-0.340923
5.964369
11.660131
12.385388
-45.351871
146.863342
152.286362
133.868774
133.314865
151.107498
155.557983
140.891800
149.178268
138.503052
129.359589
130.248291
164.118027
150.803772
147.924637
155.669159
117.635765
149.020538
135.307281
141.567276
126.827507
135.999542
147.982544
154.617142
99.710350
161.986008
151.067139
139.803482
142.196091
147.338623
140.761063
135.397751
148.776657
175.054016
114.722977
155.376038
133.383545
152.381058
136.846832
140.674408
123.048363
143.290573
150.017929
132.587067
139.474838
157.828949
171.184280
118.522461
161.087051
153.465134
158.317596
145.548447
-170.461319
0.996618
-29.920311
19.218884
-6.303940
31.408600
32.727303
-0.256409
13.636966
-2.450643
-5.879333
-12.377328
-19.566725
-10.577896
156.386261
155.904022
139.078934
147.997513
122.670753
152.592575
160.101959
17.254408
4.204027
-41.992908
-2.050518
-45.605221
-12.075188
118.246849
151.676636
142.740707
145.368484
148.969147
146.270660
143.036774
144.545380
122.084076
161.030411
163.692841
140.966949
144.674164
151.635986
140.917679
125.309433
162.287750
154.324158
-176.958221
148.636734
122.032906
161.908417
76.807343
170.042847
123.216522
162.125702
139.142685
150.169891
4.390971
151.130661
166.981277
150.000748
-3.642606
-39.783894
34.812416
166.736389
142.082031
139.112427
138.572571
-19.069271
-29.875942
142.324844
177.784760
138.553497
156.512009
142.719574
136.592712
129.283920
154.597992
138.169144
103.213974
166.600433
128.184845
170.174576
150.539627
164.110046
166.741547
129.576797
162.150314
138.538483
144.282028
160.120255
150.039139
128.935776
107.846031
163.582718
144.753784
154.526840
155.273117
-169.847290
158.895584
152.812637
148.503860
165.907913
-8.873318
-13.187918
-31.372419
-41.093845
-12.394269
3.880149
-1.662128
24.955027
-10.770698
-21.954315
136.650253
135.529007
151.914246
149.884995
-1.623774
-26.372623
132.472610
132.954483
163.313232
143.930008
118.744827
141.301559
127.260895
127.808540
131.901566
133.892471
163.756958
135.850464
124.485352
131.384689
132.264496
-11.970407
6.478716
5.264810
151.533630
139.811447
145.021378
164.770676
163.075180
142.941650
133.221008
163.435028
138.872040
126.572006
151.573456
2.744594
151.863251
157.014725
155.075073
153.637680
160.183685
140.545776
149.030914
147.264694
151.588852
135.619476
17.387583
-24.302834
-143.951035
159.491882
152.869797
145.365295
139.564987
116.317184
26.270002
22.850718
143.801849
152.740891
170.762634
154.304428
170.284058
166.830597
175.298752
175.851334
146.148453
145.450134
158.992966
151.038971
118.152512
165.522507
143.191437
156.680832
-45.752258
130.304901
163.515640
154.834045
149.766144
130.594086
122.649055
135.669785
143.976807
156.884048
137.135956
177.039825
152.826447
119.881287
117.244766
134.797974
150.746429
139.837021
142.977081
137.048615
151.908081
151.461929
131.476715
175.929733
146.021194
159.868347
141.045731
135.569992
125.109207
153.581818
125.883766
153.619659
146.474075
137.039261
151.689728
149.782349
160.252777
155.886978
138.238693
-27.356430
-42.904758
-18.106876
-46.628838
-40.073997
15.369335
-3.151134
164.858780
144.635559
120.139145
144.913101
161.801605
147.458817
146.533310
135.427017
162.979568
149.683945
138.611191
145.570984
136.166534
152.047409
129.565399
-26.639828
151.211990
134.775940
155.263367
130.370056
155.265610
144.895111
142.884033
154.587387
141.035233
129.509338
111.292915
140.184036
141.088684
140.173538
174.243164
134.240662
142.946609
17.515997
-31.727074
-14.729309
-42.375961
-30.421515
3.248175
-1.311942
-2.518550
-7.381609
-4.377524
-36.336124
-27.489630
23.552143
-4.686590
-6.619861
16.862345
23.171331
154.181747
150.048386
150.508484
134.874725
-28.023191
3.674557
-3.067139
-8.573223
-12.044802
-39.337852
108.370689
152.743546
-38.168400
7.852080
21.653324
-40.621250
-1.195831
6.221133
1.742149
-7.891925
9.443148
145.277405
136.337448
148.913666
138.958633
143.446808
153.603165
-12.166025
-11.889687
11.099183
146.902969
164.413391
155.222610
149.736908
156.787399
136.265152
-135.671982
-173.318207
-147.529480
141.172653
140.266129
156.628662
170.030396
137.978439
158.538940
142.648331
169.534454
120.820564
137.496323
130.639633
142.000656
137.869110
151.146149
152.055664
143.018143
142.449112
107.684578
161.083725
146.832321
170.602203
-39.143105
2.157582
-17.553211
-8.769700
-0.250229
-60.163895
6.285251
0.128204
7.674781
-44.396774
142.235016
154.424149
169.322723
150.873810
-129.414108
130.442459
161.587143
160.890121
170.407623
143.927872
137.922531
155.533386
127.744423
157.322937
134.520660
137.782928
129.085678
-176.164001
11.701104
5.544821
27.534018
-13.290854
30.096069
-31.951982
-7.036201
1.741587
147.620590
140.290680
124.092712
163.554916
155.259933
121.798935
122.882881
149.575027
22.753071
176.084030
-3.845627
2.587929
-36.074707
-39.205231
-3.393845
12.335708
-38.316818
2.750436
3.323192
29.928480
-31.581963
-10.971439
5.441973
-1.367878
155.673157
-149.939224
-130.767456
20.151781
-159.228439
175.603439
177.993958
114.319695
137.071091
-168.132874
22.734671
72.157738
33.767540
143.859329
118.404152
139.704269
148.655746
141.322281
161.609772
172.290482
137.136032
-159.975555
-163.185593
-143.738235
33.238331
31.324202
60.590496
-129.698074
117.832764
-139.692764
145.141373
-44.363964
153.052979
131.897095
131.182404
107.085602
141.151840
-41.298931
-40.278214
-29.494507
144.960938
176.269592
145.614426
120.903099
122.188469
154.823441
-11.109397
-33.732872
9.595811
8.856099
-48.823444
-44.777988
11.964378
132.329102
122.709244
132.547440
146.908798
2.373721
4.670177
-17.737494
5.777943
-29.977911
-44.784908
147.784607
129.042557
153.957977
110.915428
141.233505
24.632372
148.589615
145.334824
145.609238
151.131485
147.300827
125.423370
147.537476
129.919937
24.661516
14.505304
-4.331919
24.778332
-21.854111
-22.414097
-10.983687
-5.435235
-2.479466
5.881100
-15.124494
-2.629422
-25.991512
-35.542259
13.018205
167.984116
107.009811
135.810959
155.909790
142.049835
133.186676
-170.561066
138.630508
-138.762482
4.673615
147.294952
149.172318
118.582024
169.651962
148.023972
114.768715
134.816040
150.791046
135.880585
144.500137
146.083633
144.778641
154.412186
-179.783279
122.141479
128.856628
137.289337
157.610336
132.506073
7.012212
18.553682
-46.615463
6.555623
21.028393
150.127151
6.696501
-5.926188
11.189560
-9.147999
147.449432
174.516357
114.447609
136.364532
152.157700
145.850922
143.037292
149.316177
1.029646
15.834744
-26.371586
-23.050289
5.028235
4.479908
-15.866639
1.233528
45.980293
147.633118
140.007721
126.895470
138.637100
127.553970
123.546562
147.882233
151.033676
127.443207
162.312729
144.982391
146.766388
-176.893524
-15.864992
112.851028
147.236633
155.403992
135.462601
153.796173
157.287354
159.499710
137.542328
131.148987
160.187592
129.977875
133.179108
137.204773
142.140366
139.229080
2.738525
-44.751354
-42.793327
15.157533
11.813079
-31.267744
17.559256
-33.098694
-11.313080
-4.509237
15.310351
-39.381599
-9.989106
-13.317018
-14.324772
14.056818
22.031218
-40.896648
3.658429
153.374542
134.469376
141.507828
153.305344
153.456253
137.750916
146.484055
143.552872
99.077980
134.746796
131.270676
138.225693
145.772720
130.837311
141.259598
145.809998
148.483292
138.592651
152.825455
151.517090
153.374710
147.457275
148.509171
136.478271
147.545959
146.806870
172.763824
142.207748
135.119461
130.171860
135.067398
157.205841
172.001434
153.835556
167.588104
162.048111
126.973526
161.720642
163.667786
156.910126
149.035049
156.975037
157.279892
153.295990
130.016174
131.500946
-3.028408
18.778275
23.026613
21.462337
3.441337
0.654019
20.832079
-49.704205
-12.543317
-4.649283
8.024312
20.843225
-39.612747
-0.376385
-49.160900
-49.727436
-1.256321
-4.918685
1.856883
131.624649
161.727203
-163.779892
134.931488
147.111389
145.595657
134.742599
162.948914
129.222916
143.749771
146.246140
-157.218964
152.897446
131.056595
147.874954
142.862823
120.556656
127.155930
135.247131
161.101944
165.419128
152.706818
158.022400
171.081024
145.178116
129.999008
124.101555
134.992996
154.132446
154.791168
130.048187
148.473755
136.278763
135.881470
108.851471
157.170227
157.858841
157.651810
168.718292
149.746384
142.393555
149.327789
-23.179401
13.276645
13.328844
133.238373
135.852417
140.687851
169.123184
130.015015
148.735336
114.907761
154.714111
118.126228
157.078888
154.478943
171.488983
146.825836
143.869095
139.112350
147.417679
119.051994
129.424667
153.044510
141.955292
154.466446
162.704254
147.925354
161.487259
150.652527
145.403748
167.877686
0.853175
-41.989567
27.964344
3.493735
-22.709375
-1.627385
13.527930
-16.793251
149.632690
171.044449
139.824936
150.524185
132.618866
129.125626
146.274857
145.050034
135.211746
166.288406
150.566986
-0.339197
15.615896
164.913528
136.361938
154.515549
149.468628
140.320023
137.139587
156.996796
157.976074
-0.406864
-0.662047
14.118775
143.091064
154.088882
157.418442
131.821075
135.037613
144.707458
157.205017
146.323578
138.037369
129.839340
17.343393
119.810432
141.560745
153.490234
121.911163
143.788528
139.574203
142.675461
162.528961
155.385696
129.312851
125.098335
161.804459
132.024017
-171.931442
179.200577
150.065308
153.333862
119.571213
-9.237696
-17.807991
27.717840
138.621338
156.211151
169.076401
139.573395
135.693924
146.370483
48.910210
37.524693
22.590366
73.435760
136.885498
107.503662
150.985474
149.796265
136.913300
-9.197998
117.527687
135.464828
171.660294
155.207657
139.454117
139.285492
150.090240
139.465332
35.579903
139.510406
131.349365
145.945709
148.363495
121.232544
127.703384
134.871277
152.927292
139.018448
159.992752
153.565018
129.458588
-168.293259
145.598480
3.233859
-17.851032
131.501358
144.027679
13.582526
-130.128555
-41.813438
13.234554
156.712173
113.896820
151.666016
162.250534
177.060745
130.107819
146.059677
132.378601
136.067001
165.808273
140.168152
148.791046
138.990189
144.584824
145.685715
156.970932
135.649078
17.926279
10.816106
-19.205952
-43.878098
-6.884073
140.906845
147.470642
168.409500
141.498062
154.341446
-19.681194
-25.238943
-2.578457
126.354012
145.995483
135.369675
123.381378
149.505707
146.937424
154.601318
141.092072
169.025131
142.589645
162.571533
133.045578
141.795792
158.439850
151.370468
132.783691
137.692551
175.440262
156.663544
149.269089
155.556625
135.021332
138.859726
-177.129807
141.034439
155.852066
120.916321
136.787689
132.002548
164.373306
134.603302
127.396042
140.352722
113.918175
-2.622788
12.724670
-22.988142
-45.040005
146.460052
144.584015
143.229340
148.724731
144.054550
137.254303
128.753571
162.422684
146.140106
135.206207
176.006195
144.328735
150.250046
148.672043
132.660522
143.838608
118.534637
134.730835
152.804733
156.538864
177.859818
132.594421
147.751770
154.202652
11.696995
-1.610097
-24.082573
15.873234
3.215950
140.218338
151.268799
127.733208
144.968719
108.432343
158.417450
99.536285
127.456078
133.797318
179.019394
155.419418
129.612198
133.774246
128.682175
145.963593
134.529663
116.928543
152.491531
161.266296
159.038208
146.561722
147.685471
28.493998
150.795303
155.488678
148.459915
139.548920
144.125214
132.214874
158.273865
142.405426
148.963104
164.682266
147.559143
136.511978
150.179901
144.455902
149.936722
153.257370
146.040710
124.711861
128.023071
137.660004
162.111847
159.041855
131.759857
167.900955
32.531647
-20.215908
-26.642759
-32.922577
143.992752
139.406403
104.380486
145.434677
144.697739
146.010376
140.030014
148.548630
155.709946
143.228287
147.379959
155.534363
163.455994
145.594254
147.137695
146.548264
165.666260
157.743561
174.459595
154.512619
150.356155
-42.755737
-1.591516
9.659520
139.655899
-43.300060
-25.706856
156.242035
146.620361
139.045990
124.217583
145.404465
143.048416
146.183548
130.261414
148.251465
148.582809
144.607803
136.772522
156.961746
144.511902
149.827316
141.426025
124.073029
146.283112
118.551765
119.696175
145.213135
162.007248
133.905609
107.890465
145.359909
156.381042
163.094528
111.658424
142.266769
149.573608
163.657364
143.467438
-5.963843
-1.674912
4.527574
132.517029
152.336166
-1.496063
-3.941934
-1.171362
1.800593
2.799182
179.617935
149.063583
140.735443
179.665436
154.998566
155.869354
154.072708
146.131271
136.043289
135.962830
150.527710
145.564682
142.489853
149.968964
143.559250
153.962967
131.658981
110.182182
154.811584
123.707642
165.213730
-45.485157
-46.482964
50.897820
2.277440
14.294069
-9.412333
-17.182972
156.601913
146.976944
124.369553
145.934280
141.715103
146.198410
132.652237
157.044281
144.450104
133.850876
155.418289
144.544083
161.456238
146.291916
150.795929
140.070969
61.835392
-33.270218
-38.270798
16.723833
26.453234
-48.561607
4.085811
145.447144
149.953293
142.718109
151.081512
165.839249
122.312973
133.176437
139.652435
150.688690
156.576843
123.880638
132.425171
130.734894
127.123184
159.296082
148.600632
14.524572
7.114001
153.775055
160.952286
146.520889
146.317261
136.897903
137.035690
149.208420
163.860550
136.548782
149.214874
152.107880
-29.882591
-3.280620
-35.428799
-3.315584
-28.406898
-4.195540
137.036118
141.848114
148.002258
159.836975
161.229782
145.241531
152.274826
142.156540
138.065460
134.364151
148.803192
148.080475
122.254189
149.112183
50.251926
154.228333
138.530746
116.926682
162.940308
173.424713
171.157776
142.061874
135.076675
162.918900
146.584137
145.945480
1.529311
12.405465
151.883606
146.208755
161.433044
114.751854
144.124313
142.589386
138.667557
158.548843
6.844985
-12.514491
-7.638178
30.812593
22.399780
-41.225010
9.121432
1.657294
-7.733449
-0.362617
-23.195639
0.681275
-35.817268
-33.091316
-8.255830
-39.822865
3.142113
1.850232
7.480261
7.495356
-38.007523
70.329643
-41.232430
-14.995225
170.553650
127.835442
154.731842
160.931702
-175.258224
130.202362
144.530777
155.422440
144.428299
148.632538
150.131775
141.920197
168.797180
129.323395
135.670013
146.614609
140.858002
133.954224
146.766556
137.364410
142.750351
128.458542
157.784592
147.504715
161.995102
171.621384
129.415421
128.390533
152.839264
165.768295
149.022781
144.620865
133.582336
150.738998
129.916687
143.252365
111.445564
151.268265
145.430710
168.019974
173.409851
146.022308
166.597519
159.772522
144.851440
-167.385483
164.302719
139.062592
122.099869
161.587494
152.212448
123.094398
135.855957
149.771866
17.741373
-77.393036
149.459442
4.905165
-40.463402
-24.419621
148.614624
151.679672
145.382019
146.298096
149.058929
132.557510
136.452423
150.706497
170.525238
-11.683848
-40.589024
169.244888
176.854950
11.446646
-47.305027
-49.356770
48.474415
10.805546
145.585999
132.162094
145.847672
167.758713
148.496353
159.729477
124.803665
134.133759
158.887131
132.217285
166.060379
143.698181
130.006912
84.537811
105.682037
65.444847
26.634405
145.782562
149.647995
164.455383
143.733353
176.836334
149.108932
140.514801
174.228836
150.112732
139.193817
153.045441
141.945511
143.256714
134.853821
157.569260
-9.264441
-33.845963
178.525406
162.457672
147.670197
134.421112
164.595108
147.334000
150.216431
139.150070
172.421738
137.617569
144.623596
140.749161
133.112091
160.359848
132.312317
139.158432
136.645432
138.059616
157.438049
144.397873
-2.751717
-1.993411
-1.225411
-15.543532
36.753326
123.543564
123.454025
151.268539
162.984756
146.192139
-179.873322
144.526932
136.877365
12.643046
27.039900
145.566788
147.531128
0.980785
-33.077110
-60.474560
131.778473
124.886993
165.433350
157.574417
137.285370
151.802170
163.403320
156.235428
117.462090
119.661926
147.077835
154.125320
149.126694
138.988205
149.193619
122.424301
146.249695
144.410782
138.929123
165.661789
171.119308
139.315231
145.188492
140.541473
100.461861
137.505356
126.984398
137.481720
144.085968
168.451355
145.126419
138.714417
139.672180
150.894989
158.534714
128.831787
130.148666
138.718796
116.090614
3.411452
36.650192
15.857283
12.985722
-44.483646
134.746048
147.674881
145.403763
138.510239
162.385574
154.408844
156.965881
146.889053
163.916595
129.659668
152.729767
134.012650
167.368439
152.751602
129.989212
152.000397
120.338326
144.398407
144.900345
135.244049
150.845352
148.959595
147.275986
138.906540
143.409805
139.864929
125.938446
135.336258
156.312134
143.384338
114.873283
156.555984
122.235107
133.973999
151.244781
175.592896
151.487167
142.893753
8.434845
-107.128960
141.810715
160.086639
161.880569
156.487289
27.079994
0.096913
-0.918558
-4.283085
117.318810
148.110519
132.073059
127.430229
146.383698
147.413132
166.559647
111.276955
134.142212
153.952515
138.646011
169.901596
144.300781
156.338562
146.619217
145.622238
130.004990
139.383194
132.929779
133.505814
147.477646
129.386734
140.880234
147.146439
142.940445
146.889023
173.065582
168.954361
131.778076
-17.711548
-36.757107
-16.140005
-30.766199
-14.625012
-6.879142
-41.122814
-3.960025
-46.908989
-7.239528
-27.779512
-27.297722
140.944611
147.401962
149.297607
139.794235
150.452789
149.558578
132.931000
140.126831
149.134109
133.633743
138.442108
163.320862
165.851715
144.462067
147.657501
131.378693
124.997253
120.266212
130.230713
175.886093
9.603204
12.030621
-52.644943
-43.690975
-2.244546
-2.463310
140.670898
146.281326
139.596649
109.551117
170.853134
118.911537
152.814438
156.687622
144.411011
126.569916
172.442123
131.801453
137.159744
146.510193
153.543137
117.196709
171.203690
-169.453430
147.344742
117.977028
153.216599
178.263916
143.726028
107.634529
-177.162399
-128.514862
73.768898
153.478882
152.240814
147.741943
126.559654
127.587395
153.577606
147.959656
165.954453
157.323364
179.477722
151.796600
162.938766
131.601166
143.424072
10.450277
8.687018
148.545547
179.233047
121.406006
156.624329
153.545258
129.837341
136.489197
132.440277
147.853943
0.452407
-41.340321
-37.648880
-28.487911
-39.394268
135.124908
102.523911
-175.815720
147.039062
143.974411
128.966400
152.185287
94.296951
129.809341
144.082962
127.172134
139.748428
137.681549
143.020126
152.253387
151.430374
138.983749
159.742523
163.312820
127.480530
163.715012
164.699966
137.263702
144.809570
152.363327
137.935883
150.539734
145.898300
151.835159
128.846954
130.032257
118.773872
148.944519
176.232086
140.260437
11.146714
-18.626892
14.250434
-39.797211
-20.018324
-30.103527
29.654043
14.108341
-32.219494
3.669918
60.649452
146.665085
152.516998
147.181061
161.141357
155.369171
134.523499
161.298843
146.289719
127.245026
127.471840
148.444733
154.630676
166.828522
133.973862
153.467957
118.677658
146.287781
125.537666
142.136932
152.251709
117.257225
155.270996
-136.590118
-157.516739
-148.115738
-156.539490
-142.299210
-172.175751
171.581177
173.673111
-166.418945
134.326843
134.386078
162.667023
164.569046
153.809402
138.869385
146.037094
147.886612
145.595474
126.213470
134.712311
150.390625
154.484680
-175.684738
-149.844131
-170.637360
132.130020
127.752861
137.251617
142.378571
162.132645
122.553474
145.812866
177.444092
156.949112
124.441475
6.559002
-47.408749
-14.447435
148.551163
145.874084
146.030701
132.648224
151.189728
142.736984
159.358597
126.277679
157.411957
177.197235
-167.115952
131.461334
134.796234
147.147308
150.955948
4.609085
141.091293
136.110352
108.745399
134.970230
130.786392
151.802292
151.145828
144.400650
137.981949
142.533569
133.426758
165.443115
155.816223
160.855118
129.104034
128.819061
157.188995
128.375015
141.620392
131.852005
116.218437
154.156357
131.257629
160.030579
124.159554
139.369675
137.229477
155.407440
155.178650
155.699997
152.693787
142.373077
147.590424
148.976624
128.986481
147.680969
153.893814
158.920914
140.950806
140.876053
11.796585
144.354095
140.609680
134.714264
19.233994
-24.681488
16.824226
-1.568852
6.594722
-8.845844
-51.375122
9.137618
-40.312027
-9.788821
42.904049
-27.349928
5.845462
-29.518167
16.921745
-12.689925
24.179964
-42.834908
14.889600
-15.459043
2.360242
5.938250
-16.448406
-17.992535
153.109924
154.393051
150.494385
128.326202
166.110626
158.615341
152.135895
139.203842
142.232346
157.490509
151.146790
148.329987
149.438049
149.335800
124.712624
-20.272480
-50.798592
134.406616
142.040009
121.999657
165.243332
132.162735
176.414215
172.387421
168.829834
-8.528873
8.898963
-4.730109
129.308258
143.833893
154.962219
127.536728
160.100327
144.249893
130.999786
152.446167
144.709137
142.518112
141.131790
159.892288
126.332481
159.741867
160.024460
143.185913
148.409439
144.616302
137.080399
130.945938
144.412750
140.635452
127.669098
152.623703
162.503403
135.350571
-21.169577
-34.888359
24.555847
167.268936
155.288177
135.900238
171.521652
144.288727
155.928680
136.075943
162.931870
140.154572
159.909424
74.635124
125.867523
150.861420
138.919144
169.129868
152.358200
132.670654
159.737076
157.301712
125.799881
144.879181
149.540558
157.456726
104.430618
-13.760264
-29.403082
-12.406387
7.138969
32.634945
0.149353
7.084960
-32.018166
41.763973
-15.160563
3.666555
131.988037
138.915344
169.226685
148.293243
143.540741
114.576416
10.180122
26.416067
6.256267
-40.157612
-27.345661
16.025454
-42.341698
-13.008847
20.535929
-63.208103
-2.452479
10.762051
-16.417006
-46.771297
-2.894147
-25.271969
140.035248
138.801895
138.212601
143.170868
145.718933
130.562744
157.370682
176.967834
159.081741
146.101639
150.107925
148.697891
132.615875
146.406601
147.613113
136.634781
133.299454
134.378754
126.984230
7.138942
149.844101
-7.061886
-25.930552
-13.006147
129.408203
142.890945
152.405258
144.451584
132.461380
128.931046
136.713135
168.545837
165.770355
-148.615204
168.187119
23.874496
69.754410
172.564774
-7.996939
16.120619
-39.629425
158.777206
138.760895
142.483688
165.536987
144.043564
170.873459
153.674057
133.530136
155.549820
142.620728
135.134079
153.758392
-22.979107
-4.265812
143.580673
136.571457
153.915161
139.191284
135.091995
161.367554
168.873535
151.143616
173.673325
135.511871
132.354309
141.104721
139.216217
156.535843
131.787613
161.586517
131.916534
149.563004
136.110123
152.698654
157.085495
136.955109
-83.634514
158.249802
166.165787
159.834167
144.180847
152.781357
126.281311
152.322006
-173.196594
-161.409134
-156.664444
-152.148819
-149.308594
-147.942474
149.009720
128.371353
148.075897
153.758270
144.564163
133.349487
157.633652
162.034836
147.785812
124.830605
147.891922
138.385178
159.624573
149.549591
123.931877
168.005875
153.250107
140.654984
114.686943
167.602631
145.090210
150.893845
132.994934
163.375610
136.871552
161.365448
144.426376
145.401398
155.629837
161.847778
-40.545830
-50.534328
49.558002
-5.489944
-33.004604
-6.580463
1.325594
-33.506607
-27.941219
149.122131
130.558365
144.416122
129.799973
145.855560
159.144852
135.480225
158.503357
111.887367
159.276062
135.615723
152.228455
144.117355
5.299347
0.622125
-45.230755
-7.607593
-46.294636
-28.494778
-36.031105
-14.916290
17.545998
-27.874660
-14.490599
4.298012
-4.865222
9.137295
-25.302542
133.526260
163.827621
112.724297
120.864510
134.362122
144.970398
147.344788
140.755295
135.298767
157.944077
134.743713
167.384399
132.587753
143.258942
152.853363
143.072281
154.667068
143.180710
139.409363
145.700775
136.335709
143.912781
156.828918
147.693878
118.291031
140.158371
162.620407
144.579163
166.535736
163.851608
-44.088551
114.104538
144.122192
153.050919
148.653351
144.542999
137.504990
-19.064262
-5.077518
2.844205
3.205768
-19.772629
147.030350
152.679520
135.168549
154.815155
135.513718
150.500900
152.515564
144.976517
149.574142
155.761642
161.116608
128.573471
143.874893
148.239151
141.236877
155.940781
147.764297
146.049484
138.352234
11.653319
-48.083874
146.449188
135.667145
150.650482
146.880829
129.585114
118.284813
133.917816
148.452713
151.950714
166.929657
139.565979
143.000153
132.229233
127.613884
145.197922
152.358597
150.348297
10.626194
-33.031055
2.607519
-44.339680
25.706179
108.004105
160.141968
144.258209
-178.156860
142.423492
150.496460
147.422546
148.699158
153.264099
147.686569
143.457901
148.374268
102.756500
118.361473
136.846802
116.088333
145.704132
127.581505
148.109711
171.464172
160.684265
151.262283
152.544861
142.289902
142.185699
2.831030
-44.049675
-19.857967
-2.084220
7.269871
-0.027976
140.744965
3.138997
8.858050
-0.463516
-32.890106
-13.464025
-6.154662
160.077866
132.425262
157.977615
151.505829
142.297836
147.258728
128.960724
117.348434
130.981476
111.021004
139.155014
131.321838
135.821869
130.376358
127.334923
106.148712
155.951584
112.449493
127.948013
164.545670
155.796661
147.941177
150.865753
129.712112
146.744003
162.871109
108.046234
137.855362
144.246262
145.579239
120.350029
147.160126
18.542496
151.506393
154.481308
121.099861
118.097351
150.303909
146.823441
125.471062
129.200287
147.017990
169.952148
142.742935
132.726074
146.018829
118.992477
145.255554
147.602753
140.474777
133.571808
139.777496
130.371643
153.941879
119.991402
126.446602
176.805298
145.564301
154.015366
153.533386
155.822830
132.717072
156.988495
162.757217
159.310730
-10.755866
-74.276855
-31.126591
-22.416254
-18.212147
21.879950
8.212767
-43.101871
-16.943953
0.104678
119.607574
113.730171
-0.837901
-38.399166
-0.542846
-33.328823
-3.107783
2.771422
155.407822
157.321762
101.941513
144.768967
145.499435
152.345642
165.158615
178.699875
153.661850
151.174973
126.198555
134.551941
149.250107
160.457443
118.285294
131.611954
143.424042
131.605606
142.910675
29.629967
5.366844
132.098267
135.303436
108.335663
141.755783
170.778091
130.841965
164.240067
166.381927
152.433807
176.435913
165.915024
135.691696
166.497818
116.825775
146.896072
138.581116
135.920135
142.846558
101.611176
142.891708
146.188232
154.923248
107.179565
163.977753
143.177277
153.209198
146.931519
142.242737
152.849854
143.466614
157.783569
152.992706
142.985306
150.014038
140.454453
137.420837
135.225739
144.707977
122.200562
147.976776
149.319077
146.125168
148.728378
158.290512
149.159454
143.793762
150.748016
172.857315
128.952133
131.884369
-45.774323
-12.826691
151.314423
141.182373
120.009613
-149.723862
123.566269
124.619461
162.221176
143.070328
137.181152
126.338768
139.056915
151.105713
-35.538994
168.706482
108.348991
142.640274
-46.476536
122.957848
146.534851
145.884888
128.932953
131.380905
159.016312
127.983353
135.643829
-166.801346
177.767242
161.804153
121.767181
146.039764
178.921341
-0.609736
15.409433
-11.774531
121.367645
-46.063042
-38.472816
-1.676197
59.939690
-36.842266
149.812866
153.395218
78.167671
142.398026
157.125931
134.068649
113.401840
149.723160
143.559158
148.149902
157.513336
137.381104
135.713654
161.701950
155.592514
166.652176
142.035217
137.343246
147.843079
124.418854
142.726456
138.722015
156.267883
152.729141
-33.866917
-44.898548
3.382577
155.372055
155.161163
146.575760
130.753357
152.641846
175.263214
149.448792
-35.806221
-13.599079
-24.405647
-12.819629
-26.432888
148.784607
145.580276
151.967529
127.707985
157.571014
137.813065
127.010063
137.417603
160.481689
130.668076
142.646072
162.919754
142.665894
115.861763
144.700577
144.897339
142.879593
131.047943
149.966873
162.543167
126.723549
156.539124
151.571091
125.450623
144.278702
154.820740
146.338593
136.470947
166.242981
151.403152
147.714203
143.882141
153.435730
137.381195
-17.955225
-13.517867
-0.617706
38.948006
145.325089
165.317688
118.489731
137.690872
155.295883
166.452835
148.536255
158.173859
155.066208
142.568802
137.976624
150.284073
162.805252
133.996063
137.574188
124.744164
137.473633
129.766403
150.262375
-16.677080
-5.744569
146.592407
93.271690
119.606689
139.202194
147.079102
156.259293
143.659988
159.264450
122.364662
128.217575
126.098755
143.995010
130.247421
9.930285
138.231628
130.344360
138.997879
159.415512
158.074310
138.689133
157.804825
142.780045
155.513870
150.408936
17.059799
43.664917
-64.720093
15.214792
-8.417669
-28.636717
-6.277916
-35.611740
-11.973683
147.307663
142.455490
142.702988
167.222900
110.264191
140.933685
9.448142
-154.731247
10.843369
155.169220
161.716843
157.729691
137.461838
144.730820
138.480957
154.983047
160.850723
136.692841
141.670517
138.983795
140.788193
141.258163
136.202393
147.908829
129.810272
169.256958
159.130310
116.647835
161.649994
153.203735
139.968857
162.453812
152.502930
130.158524
130.698853
142.409958
-53.465015
-7.416932
-0.842094
-43.344944
-22.764769
122.579269
132.869629
149.847183
161.586838
152.899979
-19.788260
-28.710220
13.105982
149.754227
148.845352
1.256321
15.319596
119.263947
171.173996
144.412003
162.066238
139.912598
148.058716
133.962585
179.463303
160.583908
164.084137
152.238876
129.522888
155.886658
141.909180
163.318604
151.400497
91.062378
159.361282
140.349075
122.403580
144.403931
140.569717
152.158173
142.824295
126.338615
144.212067
153.737778
155.437500
163.869797
132.140701
146.687805
141.469574
126.055641
116.718719
-18.199654
16.015951
-24.442511
-26.946863
6.819551
159.039276
110.782410
154.434341
143.723373
140.591080
146.755219
146.172546
123.398483
164.038147
-148.680557
116.353455
150.754349
149.602875
120.103256
138.901886
90.570686
31.685547
8.100187
11.601521
-40.560516
-36.184464
130.853714
129.569778
131.278473
127.386024
160.985855
153.652313
172.607407
134.025482
139.426590
144.922318
165.127151
161.004272
156.417847
140.351349
144.271942
134.609879
153.938004
174.514771
179.534790
158.642441
147.400070
141.589890
159.457596
152.563721
166.678635
140.864700
160.113998
106.613129
129.186462
131.375732
138.911209
119.268974
-5.114083
-16.516270
12.673249
150.897964
-108.153839
-28.961390
150.498566
155.884689
150.469940
154.499649
126.055107
159.865463
174.832443
149.542526
153.505493
167.605423
151.802689
130.085190
149.989349
164.100815
158.250748
126.422737
134.896118
163.190491
150.521866
148.557861
144.764252
119.823448
134.287109
137.546600
153.081177
139.894150
153.825928
115.966469
108.984009
144.703308
151.091064
137.085785
164.444122
136.072906
136.542694
150.740540
159.992233
161.198196
156.106827
142.351578
140.391495
151.544739
157.839371
148.446915
138.992279
141.076981
141.107956
150.647919
155.156097
141.905365
157.590790
153.525742
145.017731
127.582161
166.433350
153.078278
156.254944
146.345108
133.387497
168.303146
146.011047
-20.212519
-7.767611
112.291229
145.836105
161.123627
158.430923
127.905014
150.005569
-43.559875
-60.624256
145.244461
140.413498
152.782944
139.675140
136.040054
125.800606
164.492386
165.550308
11.425133
151.429886
158.490051
150.155426
142.130539
152.074615
141.236023
-154.973297
125.537285
130.321991
165.207352
140.461121
140.235046
152.287338
138.964310
154.589584
139.623169
127.139252
142.983856
165.223511
164.323761
169.284454
143.690628
157.264175
105.204109
155.751373
129.861176
131.142654
139.222412
150.962418
161.503754
136.802368
151.054138
158.349564
-31.964628
6.959987
-0.617390
7.289277
28.233286
145.831436
174.847977
150.381607
124.269974
122.984451
141.037140
133.481812
168.383972
2.765625
43.676777
32.809929
-4.800773
-3.284676
154.897247
136.075912
123.702477
140.447830
-26.756201
161.287201
10.345164
27.717266
-39.759144
28.886309
-3.365459
-11.191425
31.040520
-11.904348
16.329222
-40.335552
5.868220
148.901123
149.693451
158.883804
143.634583
170.137405
148.459534
147.925323
154.047836
163.565170
123.449326
152.956009
140.856873
149.572495
142.722610
147.620163
128.451538
140.793655
151.543167
117.260391
151.152237
146.305084
10.778734
106.694420
-7.633423
-5.460989
27.088928
17.243984
-25.211168
12.983062
2.933582
-15.423912
29.273390
12.100693
-39.590416
30.641855
-0.803813
17.720222
-3.193408
-38.754154
-31.580900
-15.218707
-38.350853
-21.040352
12.845475
24.979332
-34.540871
11.964099
-0.967325
1.257722
-25.789753
8.110796
-2.225631
-1.345230
20.648630
-42.059196
-16.594856
29.549288
8.824031
-33.245659
132.474869
93.908470
153.797836
142.984756
135.748993
142.676163
138.745773
144.327026
126.158508
151.034790
114.189163
134.745712
158.648819
136.163086
159.718506
157.529037
163.547485
135.239868
170.496979
154.010620
159.119720
117.060982
-16.851780
9.744451
-42.728302
-21.409389
-42.520042
142.996338
153.856293
133.508911
169.149261
141.850098
153.644653
157.470993
65.220161
97.399910
146.272186
157.876678
155.790146
140.098373
160.500565
2.200515
-34.843163
173.999313
147.497742
157.985046
137.354553
-37.681950
1.353641
158.966949
148.182480
165.369843
155.043900
138.034286
151.655212
128.553452
41.696037
4.861557
-13.399956
138.589645
123.739372
-7.761114
32.735615
14.663727
-41.802864
-1.489903
-38.789688
-1.219488
21.199308
-45.722961
37.608391
-7.793719
136.045624
113.890785
-12.707838
-18.349112
-11.311217
-8.649857
-44.158932
-27.250607
129.798477
-129.775116
145.560196
-38.215553
-8.827859
-7.137815
1.686788
-42.661201
-25.232903
-40.833176
-40.859444
4.593802
-34.918690
0.454134
0.486583
16.440262
0.027976
0.996226
-11.065479
14.453648
-30.365267
-26.947987
150.300949
127.255669
-35.780537
14.526778
-43.298450
-44.887550
-40.005558
10.901975
-32.982613
20.469763
-9.900912
-136.972626
147.343872
158.852722
139.526688
127.756363
155.783356
143.798233
174.092850
174.179291
135.588333
152.096893
152.305023
139.003036
148.405502
151.662109
159.802277
138.345093
122.658363
151.976562
150.896500
148.959259
156.670181
156.268036
174.236923
145.561172
140.258148
134.240936
135.744415
166.078125
144.186325
146.436035
152.872787
128.892929
138.326782
-171.720612
157.390244
154.763657
16.630453
30.738981
-143.033264
-167.362335
-158.824600
24.937920
135.825119
156.401871
138.105377
147.572418
153.644135
150.465851
146.009552
156.622864
132.819656
127.417801
145.203064
144.729004
148.577316
146.892670
133.199509
160.399109
158.927094
136.454193
150.739532
146.797760
141.406891
150.045532
160.054642
130.925644
143.309448
121.772728
139.109131
136.708984
158.485931
130.775055
157.230789
123.954895
149.644867
143.065659
153.866455
120.029778
149.300629
131.400436
132.774033
143.002335
152.264465
139.116180
127.163879
146.597794
162.093079
-50.895287
-27.688786
-5.779808
151.659409
143.657272
131.084030
139.480270
127.002960
101.555031
133.344971
163.238266
161.080887
155.301788
147.976807
144.405762
171.476135
165.261261
134.971039
102.716042
152.348236
140.818344
156.188538
11.368584
13.337403
134.153946
124.463333
141.672165
139.498093
108.553101
8.517720
144.862610
122.616913
-177.159576
140.192596
156.106949
98.408401
141.647125
131.002502
154.906372
132.863708
122.614594
145.504822
172.814957
163.914093
114.799843
139.177185
157.930786
165.409912
122.709099
137.634155
165.108521
178.783081
108.603233
139.192825
141.523026
132.522720
164.516586
147.813538
154.043289
153.349060
115.830521
119.403465
113.616806
141.907883
-23.113052
155.197449
169.414062
-160.543015
119.547417
130.097183
167.908142
148.383118
147.259781
138.562668
140.641571
137.333588
142.688110
161.526077
145.705353
142.200302
1.304913
41.160915
-30.423321
135.523468
167.827164
143.497192
127.278358
13.358232
5.102193
-176.626633
148.011810
176.266281
135.413330
147.737534
149.267731
130.895172
143.339920
141.728241
152.478500
167.819473
15.077341
16.553469
139.115448
139.271805
-44.126476
-40.654125
4.209381
7.453825
23.820776
-14.220186
0.411169
126.875015
152.576630
127.068344
143.167938
127.691528
144.829071
144.880890
168.099304
149.257828
149.380890
125.411613
122.645027
145.453491
149.466476
-3.509894
12.955078
-10.369250
-31.106390
2.992317
-31.207157
-20.129950
20.400719
-30.464226
8.316376
-25.398497
140.955978
120.043083
131.512192
147.436890
130.006500
159.944794
147.702713
115.278236
153.878220
133.164856
151.425720
147.944778
143.564026
144.247879
160.845825
148.836700
133.015564
172.222229
146.864792
146.001740
-45.151196
125.000458
150.785934
54.293232
-153.654816
167.209381
164.436310
-178.154938
128.040329
111.960876
178.914459
142.879105
165.152695
135.798462
155.232376
155.170700
1.130038
39.013290
-17.194702
148.522675
138.947845
141.777374
0.328053
-7.341255
-178.625259
157.985382
147.046616
134.940964
157.957031
157.259689
148.599854
143.823929
158.201431
130.084427
-57.869041
-16.366203
-18.351542
-3.862394
-22.367054
171.310577
141.449097
144.555893
-40.855396
-50.031250
-24.674772
22.962418
-47.886486
-31.329023
74.702515
144.403625
141.736908
133.898468
137.376740
148.426270
130.433578
144.274002
151.198029
142.774475
144.935623
168.191101
132.365021
159.431915
152.903305
129.102036
129.218735
171.582016
-24.588484
-39.177277
21.613306
-10.910242
132.738571
142.006882
109.092743
152.595566
154.278793
138.398453
124.987404
145.823105
145.551590
151.534378
175.398483
126.747581
155.276962
161.620224
117.090500
144.780853
115.992149
144.627625
172.819244
148.109619
160.276779
108.542305
149.454178
161.093460
148.602264
-177.882050
151.154221
131.286484
141.155121
125.133133
131.488342
177.818954
155.688095
144.203201
131.089493
153.934830
137.166321
162.400818
140.944275
-18.045725
-55.653954
2.646340
-45.234142
28.525463
6.306024
-35.220211
-39.692127
2.089940
9.174168
137.872665
160.138031
105.942802
152.451965
142.688156
158.261978
157.378952
126.418793
140.663467
136.794952
156.088806
130.247131
-50.200447
-19.115084
-45.680222
145.560883
-2.031050
-15.029846
-38.332432
144.012711
158.020981
169.839966
143.598480
145.073029
168.440628
-54.329369
-24.500408
15.250223
126.271080
144.936935
115.249519
150.237961
136.257996
165.538025
145.408051
114.995491
18.916191
165.185272
44.574524
-123.743996
-153.328293
-177.327454
121.467834
132.361053
150.091156
144.176651
141.925018
147.965378
159.049255
136.121201
127.161255
99.146362
161.105362
164.265350
150.789703
156.320633
130.833511
153.832275
148.011673
171.133820
145.828964
152.291046
156.007111
149.199219
152.274536
144.315720
152.382629
168.551788
147.036514
177.754318
128.033615
150.311142
130.159607
133.871597
124.764931
130.653122
153.873184
137.374741
149.410522
172.882782
140.537994
150.115463
149.113525
154.238968
145.699036
148.536209
147.213730
150.473846
147.678040
169.282288
159.193787
150.712189
-1.687484
-3.727043
127.258873
149.837738
138.122604
126.355621
145.093079
156.229538
139.755829
137.279053
151.362030
142.754501
151.561996
172.776382
146.601151
149.627151
153.444031
139.573059
143.768021
175.016922
-177.588562
136.785767
115.197769
153.345734
157.521606
159.058487
152.593460
128.100723
167.942123
140.317215
145.121902
152.447006
116.682175
159.024170
129.821609
168.305145
147.243240
-5.986742
11.266032
-21.571398
3.418217
156.244736
155.921600
160.666199
144.531143
157.851868
120.927757
114.879295
131.767944
134.037231
154.104965
158.225372
143.925964
145.994156
140.569550
-34.386909
1.101451
-15.654531
0.463938
-8.352165
-5.866049
26.196056
-16.011692
-34.188713
11.326094
135.606918
-151.371887
-146.717560
-166.879990
-139.757812
-132.209839
-179.362030
-155.249420
-130.606796
-122.815346
-163.121109
-142.813705
-173.003403
164.820938
33.477512
37.251743
34.901302
-85.964554
-157.521530
137.266022
133.855667
-159.600464
-161.850113
-154.057373
-130.909164
29.517225
141.370132
132.892960
156.255890
157.753830
143.461548
151.681335
145.797821
143.631149
154.865768
143.215302
154.832336
177.646637
149.728210
157.973404
132.613068
142.552780
117.737602
157.735718
169.077316
159.029221
135.634140
147.229202
130.467987
150.841583
129.781677
153.953583
157.403320
99.397842
0.875587
10.653772
-21.906721
9.741584
-29.376707
2.176638
20.497675
150.045181
148.029724
137.029892
153.955276
129.928207
156.486237
149.174744
154.206635
154.400116
167.446777
148.299438
166.970413
133.216782
168.203018
140.665283
127.009468
147.166138
152.966599
132.744141
141.043518
12.519675
-19.123133
149.032822
169.981400
147.047318
158.671768
141.102982
157.317612
121.126022
148.293365
145.985397
121.502724
178.836334
132.474518
32.253956
138.727661
133.663895
123.981522
151.953964
148.805389
139.925903
144.338470
124.494728
137.295578
146.003677
132.779968
175.514008
112.926140
153.170746
132.966705
164.114532
130.920807
153.401321
163.717682
121.150581
135.202881
175.111511
146.141586
136.447784
149.642365
110.260681
167.036026
148.544968
150.721970
-12.098004
131.205536
-50.160316
-3.344158
27.782202
6.038613
157.707932
161.676636
112.225510
113.109924
165.439514
159.212097
119.354301
143.905441
151.893829
152.235779
117.716461
151.534439
142.241959
143.460739
121.620811
143.582596
132.117462
160.780045
137.309738
134.233871
2.564375
96.412811
121.569489
132.325775
151.797974
-3.985558
1.796458
21.735991
25.281279
-41.884628
127.072632
145.354095
115.194122
145.214584
162.935059
139.122116
142.322296
143.352951
123.553513
142.627518
10.204035
-1.275028
-5.787433
124.854446
160.336670
150.173141
146.161987
126.592369
143.895111
122.394035
137.954346
148.815369
117.034592
135.030655
163.845673
158.625870
144.711456
170.701096
135.858521
119.161835
127.836555
135.880310
-175.154022
-170.186783
163.185883
174.089905
172.727097
119.724236
154.807739
122.274178
148.290710
163.543564
138.651245
122.348991
142.835022
147.795471
152.213196
149.181778
138.627899
140.385330
144.861694
143.201080
132.816696
142.467300
151.256226
125.169655
124.716545
152.355515
158.656555
152.746384
158.040787
123.678726
142.748993
118.717072
134.742264
145.323715
138.667099
129.191620
146.376907
138.440338
142.026764
26.621794
32.869751
-43.253025
10.565108
34.440563
35.471306
153.811020
134.518280
147.741348
72.754425
-23.694221
5.717140
168.390594
133.957657
163.696823
145.334976
129.346161
123.258102
139.863708
145.903870
155.534271
136.009216
154.227844
179.597977
126.453896
152.326874
170.355530
131.439636
163.938293
13.232780
1.886682
-21.765600
-2.991074
115.521538
133.796814
152.929916
156.058746
134.118546
126.583794
138.886505
159.381607
147.648163
141.274323
129.771637
149.907349
33.745937
17.447002
-3.949478
6.973867
21.125265
-4.083318
16.904182
-47.283108
1.723514
163.980270
139.032196
62.930397
30.922310
-141.195557
-151.274231
-125.861626
162.856766
161.902710
141.178940
169.014160
161.371964
150.477890
125.125481
151.607269
1.518911
-29.796207
33.473904
152.704147
133.272278
155.134369
157.215546
144.524200
146.801819
154.410049
117.038345
-170.168198
170.548950
141.551437
141.403931
19.502617
0.595119
-59.913452
42.106449
-41.300873
62.107891
111.769859
143.612213
134.875092
129.743454
129.869995
125.394073
137.595581
155.323624
143.329712
153.508804
115.988297
128.940079
132.445953
164.693604
133.762115
165.480118
138.136993
122.798477
140.620331
151.160812
-15.705002
-31.384632
48.656467
25.586164
155.666153
137.269058
128.496246
147.429199
161.483154
135.887375
0.969548
-34.756134
98.115768
140.849548
137.275894
159.732452
153.105942
160.785980
152.225311
145.198532
165.061783
153.511505
146.903671
147.430206
151.988968
144.530045
112.687355
138.551056
166.425354
137.602966
167.505936
-17.262016
-10.442443
-1.092890
-40.850338
5.260156
21.387440
-11.091180
1.540022
131.096237
-52.231579
8.334537
153.438354
-179.175507
143.906921
164.591858
155.131912
139.281235
154.346832
159.564819
149.167526
159.253372
130.651001
145.671951
134.054688
172.398849
146.639603
133.331192
151.183380
144.735992
165.447662
152.751450
154.192383
131.450623
126.536568
154.756516
153.092972
140.526947
164.631943
149.940857
149.850891
123.885033
136.981369
129.579346
161.414871
157.121246
168.779633
124.001534
146.969376
167.044159
141.024414
-178.922607
141.084824
165.992645
149.605911
122.570496
147.751343
146.371445
158.224670
134.092819
145.948608
172.536850
144.001053
160.311707
140.441452
154.410339
149.923248
143.065002
111.749115
5.158486
-35.617626
-47.147739
-37.806068
-2.677299
131.088013
150.970840
125.502602
129.549774
155.703949
160.746277
148.817322
16.543804
14.899711
137.077972
123.195953
129.262482
162.832870
143.030823
126.731186
-44.818050
-19.334805
4.701363
11.626762
-34.903316
-1.850760
101.844513
140.243744
142.280014
144.972321
151.535583
137.637787
142.496506
149.494141
139.755005
168.112823
143.385849
151.786560
146.838959
164.718704
126.513237
138.973328
144.755936
171.872025
140.961227
142.755005
145.964157
-170.471466
149.980591
140.938782
151.368393
163.713623
-146.622208
-138.571442
-151.102676
-152.522415
-163.145508
38.807430
67.779243
-147.228897
-134.095947
-163.203720
134.459076
120.997726
157.732559
160.587387
144.095932
157.621323
-6.301078
126.342445
151.089554
147.189209
-45.941154
-41.406300
-47.060936
-19.462528
14.932838
170.936829
144.682007
145.484772
-9.597305
-10.413385
-2.329946
-9.445312
-45.594269
143.454193
125.350655
157.096817
135.551315
145.213058
146.039627
133.524033
157.910034
147.361847
179.036713
135.401306
138.180054
149.861221
147.046997
128.197144
165.450592
142.091675
135.650620
159.812180
145.249954
170.506699
-19.258102
143.000229
167.292969
148.582123
-37.383701
9.822849
-7.649448
-174.754120
138.677795
156.742920
-29.925360
-41.756962
156.081924
151.756332
125.856094
123.863029
129.436966
151.384216
139.738632
138.579819
151.422272
157.144852
137.188782
168.653870
123.104439
142.268814
144.547867
124.233856
124.423515
156.165909
167.710342
168.094299
-39.085133
-43.363041
-21.387955
-62.144215
14.223661
-42.023643
-38.566505
-5.413198
-44.625584
-42.501095
-34.727146
19.105467
-40.481979
-44.255512
-5.285092
-58.364594
-0.571640
-21.410391
-6.789112
126.507668
171.268829
143.132919
153.689941
143.043274
124.517578
140.748245
133.549637
127.056755
143.795578
140.780273
145.515213
170.929108
136.122940
152.029510
140.881531
141.411896
149.808334
125.521072
-165.298950
128.646790
10.051032
11.656853
10.089722
-26.587723
124.435768
150.926056
124.889992
141.187103
156.818756
129.129395
112.490051
149.071915
158.113281
134.594894
167.322296
153.308731
133.541214
-16.009178
-28.108452
-49.500816
24.075809
-17.608667
0.523767
164.902328
163.289139
160.937027
161.880173
137.000275
132.236526
139.689072
140.100784
132.225281
159.155518
145.881256
139.371140
159.260056
153.709579
130.341797
130.572495
146.911316
137.382645
127.519844
127.323021
178.515747
149.139084
148.306610
155.810822
139.686508
141.730057
136.069229
158.827393
-175.523590
136.698654
157.459579
151.459457
149.132690
131.992172
159.058029
104.169884
148.340469
148.954895
140.175095
155.926224
135.522598
147.057327
141.346634
154.690979
126.371101
130.496460
150.890442
147.733002
8.128350
-21.987413
-5.801640
132.170929
140.065216
152.600952
139.464340
144.026245
140.327042
156.839066
134.900772
122.258110
151.872665
156.427475
138.701736
150.525436
128.178665
148.248520
145.853439
155.846069
160.432556
137.976105
155.454453
150.114716
152.770065
126.603340
136.932831
141.618423
163.721390
143.090652
146.931168
146.958862
138.910141
141.871002
150.795822
-15.831152
-24.025892
-8.365086
0.301316
1.442115
-27.013821
-7.955246
146.564072
162.313126
70.283478
-32.930603
-1.629788
144.290848
161.239151
123.376709
147.805344
128.389771
135.740921
137.429611
146.129486
179.746643
115.495239
160.955673
155.589493
163.081451
158.046219
165.244217
149.124252
130.606888
152.879196
148.045563
162.736694
133.607513
142.303986
124.114311
157.131943
126.462929
169.346909
145.194443
160.518173
143.267212
136.187469
147.401672
13.004508
9.382906
8.659049
2.832965
170.707901
151.346970
18.797159
33.108139
18.349056
-11.794096
-35.169449
-7.170310
-42.568172
23.994318
-13.706969
-34.797710
-43.368050
154.117752
132.911331
176.685165
146.464218
149.284912
114.168442
144.996185
-42.740620
137.937637
152.580597
122.892365
145.805710
157.203690
117.230927
121.280930
142.621262
119.902519
106.166725
149.436447
155.741531
174.147156
151.347916
130.416092
170.409134
159.820114
144.988220
160.853043
-9.006647
152.844589
163.227005
168.333908
149.500473
143.186981
127.856010
121.035385
166.085526
137.762238
136.420700
139.328400
164.193939
-168.189835
13.670573
13.721820
21.902731
18.319384
-25.656366
-35.859013
151.315735
131.712708
160.238602
156.199539
163.641953
128.966339
146.254364
142.737198
168.264603
130.677643
143.082291
-161.842819
-152.506989
25.686487
37.226940
169.359695
-27.504831
27.121967
14.172380
-4.060328
14.904172
18.099646
9.829193
11.486690
-24.560061
144.675400
143.136795
136.863739
102.630318
165.022064
145.680801
138.029221
157.120056
146.617004
147.665878
134.972702
117.441765
154.582123
139.544693
147.455872
173.540771
157.229401
142.860641
137.122147
174.736481
-54.193253
-175.845032
154.605316
128.680786
139.668945
153.226761
170.658142
114.975655
158.023254
157.796631
154.293320
161.890594
151.108475
144.643982
140.659317
151.005066
150.272507
-26.636135
-46.633549
138.622650
159.038742
-9.880633
13.632504
-49.926132
-57.176483
0.243893
-7.886128
-122.524872
-37.468681
61.066547
138.984833
142.373596
145.420319
146.510971
162.684525
128.849792
149.602020
151.152252
162.813232
129.943542
151.520950
155.454681
134.175705
107.337166
-19.279669
25.662193
164.466461
123.136299
134.124252
165.440048
146.123886
152.999741
145.518341
143.029312
155.300293
145.280777
134.830872
154.261398
145.450699
133.665039
135.491547
-176.176575
128.644318
-4.072080
-55.265118
-30.987492
110.433685
55.145153
-6.668798
-3.414320
12.444670
160.071198
137.982605
173.561996
140.292374
144.056564
133.112091
144.975754
31.546324
21.558659
-5.264326
9.899343
-173.070557
128.031967
139.106995
134.766464
164.599823
141.264908
163.906296
155.712692
159.062805
-30.649796
48.133701
156.939896
143.862579
155.415878
-44.462883
-21.840117
-29.780733
8.058806
-41.640793
125.558189
141.391541
136.155731
152.675690
147.698715
152.586777
143.263535
147.125702
170.266769
147.081970
123.928970
-46.175346
-44.322880
137.906372
-178.177994
133.215668
150.166611
144.510605
152.839355
141.229950
-53.533432
-14.541611
12.650705
8.145722
22.217678
146.866989
136.562607
121.338470
152.583160
156.066574
121.606865
130.251694
128.213928
149.916794
142.392517
174.941849
152.591110
118.727135
160.873428
-42.616585
-38.472645
2.772552
-40.343002
120.236870
132.494034
149.071304
132.629181
142.958069
103.313560
153.696503
134.246536
141.903625
140.852509
146.663773
123.014381
128.626740
131.806610
160.149643
150.493866
150.974518
152.157730
155.682678
157.971497
135.253464
146.220306
146.316330
168.576019
141.141693
158.826859
169.460938
114.133743
127.779816
125.505814
149.917191
127.094788
154.053635
128.120941
147.120743
136.869476
-176.141052
145.863907
163.307144
163.185501
146.402466
0.843487
24.252731
-21.367184
-4.023554
-20.612410
122.685791
125.394287
-31.912466
9.926640
2.605041
27.304773
24.127127
2.155585
6.999724
3.001136
147.671906
174.215912
149.443878
134.802185
157.285416
138.203918
136.075394
153.952148
1.652208
-29.827507
-44.819721
-41.153133
71.577049
-27.415218
168.055038
149.660934
-9.089861
8.980497
-12.891278
7.558059
110.622772
7.552449
-14.326043
-3.154177
1.806344
174.160217
127.681580
154.852280
159.169662
129.762558
129.239822
150.319244
160.706604
133.815735
133.523163
122.897964
133.656525
140.933609
123.601334
159.365021
147.590897
135.731781
128.632187
123.718117
155.273895
153.212723
-4.809293
15.915595
-43.673481
135.051483
148.808014
149.626663
123.785873
157.359421
163.864273
136.639893
151.455933
147.932556
129.044800
169.543091
143.842453
167.144577
148.507721
134.522263
142.030182
120.642174
141.450821
167.161362
171.470734
146.888290
148.835831
142.298813
144.496002
144.936874
152.543015
112.107246
155.027039
146.091949
136.326599
149.791977
129.087646
133.496994
145.087326
166.709366
158.482285
137.434769
139.091949
144.289078
140.078903
138.189926
113.675240
137.785400
-40.722656
-19.741329
-79.955421
16.959156
-71.186867
157.663757
170.276169
25.548838
-23.514297
-14.996624
-27.994902
-26.345356
5.538101
-22.971706
21.662920
133.191055
149.566284
72.140656
155.115829
159.831711
137.512985
131.888687
136.065567
148.767914
142.108017
144.600647
132.426590
171.181030
129.076462
174.718170
8.262677
-15.158381
131.630264
131.078125
164.193314
114.615837
33.199039
-38.980946
1.845360
132.062637
130.580811
173.598572
134.560532
153.561005
160.292572
160.094193
164.609344
152.855820
133.305923
144.940506
133.766785
146.423737
163.158524
121.910866
166.383972
147.348068
160.988754
148.860718
149.754669
144.581375
22.735704
0.616755
-41.617722
-0.805515
-38.807194
40.346767
-13.354152
7.689113
145.448547
144.184555
153.967239
163.615250
138.092133
142.134918
177.212296
130.817596
156.556839
135.598434
143.614319
143.732437
171.846848
147.694061
121.000343
130.544952
159.140854
151.600677
144.194443
136.891327
147.565567
167.658127
126.649948
129.670822
-2.831513
-18.918676
-39.458878
2.942577
-15.323409
3.722470
18.505970
-30.869684
163.519714
147.303192
143.046661
142.473511
117.684784
130.128098
164.494263
139.508789
149.326752
139.932831
159.942642
145.526291
147.970856
132.285248
150.544327
154.715851
155.170227
170.370071
-179.951523
119.430740
117.510529
162.713715
173.165268
177.857071
142.891190
133.669098
160.632874
146.928284
155.452164
149.789581
141.659103
128.060974
176.980515
129.567978
128.724243
141.471741
127.568611
150.874222
144.684296
151.341599
128.602829
-41.460995
-6.923252
32.647297
33.841213
155.254669
146.775726
137.336853
151.003708
107.834183
160.557281
138.620148
157.998276
155.851669
140.855789
136.561249
156.095917
145.920456
128.229370
156.961441
147.279938
141.852081
-178.647217
2.534354
13.234272
-2.669611
5.035400
-35.621365
7.576264
-38.089256
167.290451
143.403778
122.282539
159.712448
103.817657
151.681351
-22.734814
171.973984
144.689957
120.355293
165.035187
164.541306
5.085692
9.362418
29.765240
136.208206
127.243919
161.794647
148.525330
167.910034
173.607224
163.093246
167.894791
164.460312
152.516876
133.590179
159.743698
144.672165
144.591293
137.871155
126.769096
159.476486
155.017151
137.382309
162.848373
138.928101
136.489380
165.578430
159.666229
147.747894
112.286285
150.113754
144.655243
119.040367
116.128853
141.115356
144.909592
134.699966
136.920380
137.416183
118.978203
154.017609
130.469254
139.564850
134.203659
127.972031
138.823639
149.375031
-173.210358
141.893906
138.551010
171.146194
155.633926
106.777588
138.490524
141.227661
151.757309
145.129623
122.087250
134.287155
151.225632
150.276520
162.353653
171.131226
151.562958
133.454178
121.983917
141.007431
124.229767
99.499603
16.813404
-37.462379
-44.150806
149.330521
18.434921
7.166698
-36.297752
-43.417011
-3.144231
16.130455
141.780289
34.329056
101.600563
-174.263580
-161.985764
-178.179077
153.782059
-164.309235
-149.558517
144.254395
171.578568
124.309517
131.440979
150.187790
132.383255
133.864380
-43.517399
-39.637241
7.655091
10.347979
-13.560026
140.193939
140.591766
128.450684
145.294037
141.465927
170.320938
144.013260
157.345413
142.524323
145.252350
143.895828
151.335724
153.761047
138.838455
163.207718
159.360077
157.616104
172.356781
146.579758
152.102356
114.939949
151.891479
136.878983
155.051590
152.484940
153.125198
139.433136
119.447952
141.215515
152.355850
128.838333
148.480240
142.020691
-34.020535
-30.124371
17.473488
-22.319181
117.907066
147.342941
158.062500
143.228195
145.866226
157.770630
131.933517
-19.652721
-36.857689
32.724361
-47.778187
134.818222
154.142883
148.495773
175.887817
156.225922
129.353577
147.688675
161.940292
155.543106
150.263718
142.926208
140.057587
126.072769
150.256424
114.973145
158.845383
117.317947
166.931412
144.282303
129.368851
172.081833
125.853905
103.403038
109.138077
132.182266
109.062759
134.467163
154.030014
114.453911
171.556763
20.590834
-42.422775
-23.417290
0.741249
-26.669083
57.230888
-102.455956
19.185499
-43.871410
113.605057
162.116302
163.684967
119.251678
156.358948
138.104614
130.831345
144.406906
123.622360
168.799026
156.415359
146.148834
160.867798
168.844727
143.416275
148.544510
150.070480
117.471710
145.180450
161.910828
136.584778
148.960480
137.289169
139.325302
170.812378
158.984222
119.066422
-177.519104
156.419540
145.200897
125.622322
154.195526
159.583313
132.737579
143.878464
114.111702
139.835327
142.214813
141.777420
-12.151255
2.652694
20.375151
163.568817
130.928726
138.013031
158.064331
161.543335
136.322708
157.392334
136.226608
148.333206
137.488312
141.079132
148.267624
125.235992
151.951813
150.942062
128.341248
115.382431
148.175858
144.206894
149.844177
137.512711
123.864174
150.819153
129.536285
161.138657
158.854553
138.660233
147.894821
158.772186
150.294601
126.697159
115.085884
126.429749
152.504730
158.704437
146.810379
128.004166
144.280441
170.614914
146.147217
153.062759
-152.862488
150.570404
120.513138
145.418198
154.065750
147.963776
146.307327
121.793930
141.915482
152.197037
162.686386
134.309448
150.888153
159.530884
159.573563
108.935989
159.342834
150.005386
162.292068
127.468437
153.753204
143.278488
139.555847
119.336037
143.895905
125.110947
166.780594
151.753082
144.709320
138.496582
143.504303
156.773743
167.725296
169.880066
119.486420
151.645416
156.482651
137.964447
138.789963
113.869926
131.935806
153.995895
157.717606
151.931793
138.438324
125.077858
165.716492
-45.556545
-34.974606
-39.340778
9.106361
-22.134321
-29.570166
16.953934
41.002422
-37.749447
5.340746
153.124557
135.298615
151.648132
160.049561
144.187286
153.530289
150.084442
166.373566
143.977859
12.605999
32.787258
-45.277637
-35.585693
-15.302227
1.098427
-31.832727
-8.661385
157.270172
125.173920
149.030594
153.581833
141.264053
115.028244
129.711044
153.600952
133.054382
128.737457
120.876541
20.677984
-32.177078
-49.519207
-38.929207
18.131374
153.558167
145.656586
160.257553
137.336029
128.554077
170.460175
152.591415
151.668427
138.099167
152.945038
135.087204
144.359787
171.530640
108.300705
138.994659
116.569305
-19.527796
0.634890
156.593170
155.908325
160.520370
107.687950
148.219849
120.979675
127.345322
149.631607
136.838715
124.422295
171.343246
159.399414
174.316925
118.912811
140.509186
128.558060
-31.081785
-45.904339
-13.172956
154.034012
89.705017
150.085831
156.864273
171.840927
-40.018864
154.540131
143.080597
143.018631
135.286392
149.976746
167.346649
136.731003
114.883705
161.370102
158.298172
143.023438
140.050980
139.587784
149.832916
143.017929
150.995682
142.292145
-17.916235
149.254730
130.180542
158.049942
145.546478
162.097702
145.684464
161.676544
147.461777
171.555557
133.155960
153.079132
147.501236
0.421509
-11.802180
11.336314
-32.443752
13.248003
-31.573101
-22.335066
-10.222448
22.328352
-15.291094
-20.297796
-10.296901
-38.928288
-38.645351
-5.248147
-40.674927
-2.474567
-8.754051
-18.349880
-1.961143
-4.062161
-5.479045
-40.819584
158.172180
157.145401
141.593201
147.915634
161.622147
141.068832
161.736191
137.131302
147.369370
-41.372269
-3.883679
-12.507130
-27.738619
134.609634
160.703751
136.908859
137.588150
137.362091
119.069672
151.212234
127.377037
1.913973
26.597748
-35.705090
147.257721
161.936676
147.813980
137.898438
133.993134
143.284592
144.750153
149.896637
151.365524
132.739227
148.159821
145.013519
179.766754
150.555206
147.168121
154.569107
166.147964
153.989532
144.785156
118.360832
128.073776
152.903824
133.744476
146.157974
135.444595
154.208557
175.772278
142.109833
138.749680
136.265350
163.249069
-179.542847
128.575546
146.598938
163.325684
126.513672
130.555542
166.449249
151.553345
156.014221
128.652100
124.468987
146.536407
169.847168
132.123184
141.624466
159.784210
110.724083
156.082169
158.609833
152.772186
125.167770
151.016815
149.519073
142.161209
130.987564
8.829373
153.027130
137.791702
163.962372
146.943451
143.814590
152.179153
157.630096
154.305893
98.784508
135.956360
-169.129852
162.125412
145.904816
139.678543
159.490860
141.358658
134.115982
121.070206
144.744293
123.595352
171.262146
153.554474
139.267929
170.944626
0.804542
24.564325
-62.373032
5.151036
-41.485409
16.971386
10.217810
93.496132
-45.883759
138.497314
151.616989
129.536026
140.743942
128.564362
135.422531
159.516953
148.834244
128.105743
138.124557
142.695175
141.833603
152.112213
144.694977
148.919647
156.971085
133.715286
172.401764
144.941986
141.789200
143.370392
136.798325
151.496262
152.899750
124.845390
54.585625
108.700279
58.149517
18.985144
63.571827
119.912872
125.182800
135.644577
154.206284
158.741943
124.231216
122.887093
137.875259
134.390900
134.449677
150.317963
146.536697
153.781082
-48.942928
125.070824
167.890762
147.752045
123.526970
-174.538788
146.430481
148.706268
175.583313
142.915955
150.732498
145.371140
-48.473568
13.332236
132.018234
170.250381
147.245651
148.754639
131.969940
141.730194
144.813904
165.070267
152.431824
129.989090
138.543091
118.507530
142.171936
161.975708
108.706711
151.177124
143.309464
161.077332
138.142578
3.988505
177.841690
151.454269
151.995422
150.301804
153.744568
-167.930771
166.362488
147.384552
136.847473
152.504135
139.168137
138.027695
172.516495
145.180710
147.353226
146.331985
-22.923986
-9.509958
7.345584
-6.082217
-3.172002
14.976391
10.809534
156.409500
136.702728
134.148926
174.382904
155.175446
143.113663
162.412491
121.768356
150.000595
145.815826
135.693466
147.640411
152.745773
127.183334
146.376312
151.441437
128.336563
147.701248
124.213295
172.388809
137.223175
150.912689
155.678192
153.063141
144.329819
130.519089
140.533676
124.679153
155.413116
138.000671
154.122330
5.981730
65.058289
148.615097
111.421608
-174.420746
168.724991
153.992935
137.502579
138.899353
154.167343
131.903534
25.870016
10.088045
-5.931710
9.975670
-2.776855
23.818602
21.065594
-147.731033
147.283905
159.661377
-156.557510
153.130127
-149.956497
147.927216
146.272614
173.323166
156.750183
141.280975
151.957855
142.502625
165.592819
125.271179
120.772736
-10.447358
-40.421909
7.592539
169.762711
161.177887
138.181351
7.492580
49.145809
3.510340
149.393066
144.998962
138.683136
-49.750042
21.780838
-7.607103
25.558371
17.118303
8.261062
144.980560
134.296188
137.311951
153.371780
142.715408
140.399292
161.948441
138.085388
170.086639
142.634171
148.896194
145.839233
135.237762
146.132416
149.363861
119.283752
152.772369
151.028046
151.698410
170.625000
131.997086
154.950195
135.968338
168.893173
144.089142
137.244476
143.475998
161.168152
151.107635
143.460068
127.917580
155.643082
153.638565
-20.016289
7.342084
23.206024
2.013048
4.623469
-4.094095
1.555951
11.125036
-34.797260
-21.126280
-54.449448
19.450922
-23.152786
12.549274
-37.362686
8.408846
11.521810
21.463680
12.908580
5.275740
161.410522
134.911652
137.680603
140.164322
157.524155
162.140457
135.403107
137.615067
138.024704
142.044540
59.316753
0.300666
139.851120
143.071152
147.560608
126.463585
22.003462
-4.485065
137.170547
146.552841
164.866379
13.977833
16.637564
10.776178
-6.892387
-176.097351
147.700714
149.132309
133.843140
129.841965
-1.900325
-15.090949
-24.556963
-4.011954
-13.913201
-47.434296
12.533642
23.944290
-30.018539
0.735951
150.404861
147.453949
130.073608
145.857574
133.211914
151.406067
151.737732
141.272736
155.347855
142.136642
144.740967
145.315857
136.719757
146.140488
154.012909
132.505325
139.292389
150.535812
140.822144
171.187317
121.201416
146.348709
124.247406
155.312317
139.792938
107.565376
135.906860
17.676514
-27.481144
-41.310104
-57.700439
-21.896366
-48.159016
17.720514
-28.339727
24.023275
10.594589
-37.585037
-77.660629
167.155258
145.064560
145.115372
153.675034
-179.330887
143.336151
160.980392
10.388434
162.392929
154.888824
164.332199
179.440109
166.074661
159.029480
-117.656776
-147.773514
-148.728561
139.946579
-27.043566
33.091278
146.287460
155.305115
127.956726
9.876114
3.758434
-24.607674
-32.092655
-4.041474
10.064798
2.880723
163.326584
0.526747
-36.286774
-13.181450
141.820938
154.092850
6.429986
130.215286
172.967758
143.643402
156.545456
-13.563696
121.557632
-147.066437
-45.665318
2.983931
-1.755243
4.625587
-43.925175
18.598749
-5.142966
150.811050
141.907944
156.453445
117.592751
154.506927
139.829819
-178.354431
136.235214
144.035110
124.609268
13.098661
-10.417050
-19.190456
-3.012269
-41.044762
1.263310
8.774806
120.101067
167.100845
158.882370
121.172386
-13.527463
9.474340
160.355621
153.228134
133.422913
159.033493
164.746475
171.821777
149.612381
154.434540
156.910828
158.015137
152.987930
162.747742
127.136162
170.329285
122.274338
143.102234
154.172165
103.108475
150.593048
170.516327
151.716385
130.273834
179.035706
135.004242
142.179169
151.041016
149.828140
141.370667
127.773041
131.738251
151.577713
152.360718
131.883606
123.228134
172.926743
169.800308
155.472412
148.376129
133.303055
138.228195
139.103317
168.853363
140.423080
152.693878
122.380875
160.434570
11.885161
-37.713573
-42.691914
152.192078
149.860870
152.520813
170.725891
121.604042
138.083878
108.350098
136.272644
119.977386
142.498444
147.170776
138.694260
143.544067
160.364578
135.535477
125.354759
130.964615
138.765152
153.169342
126.696533
152.525864
136.253128
140.424194
143.476974
113.071243
145.275330
116.110138
132.743073
143.296356
156.936920
139.356155
117.758400
143.804550
147.230835
110.615616
147.349030
130.514542
148.380646
154.903137
130.194138
131.813599
108.442345
136.875137
162.933044
156.829086
146.168289
147.799789
135.463654
153.451431
137.886505
132.210541
128.203552
159.834702
-5.242880
134.729813
135.748947
145.358063
-161.805649
148.126083
146.704865
164.793823
138.523956
150.343613
161.163544
157.602448
142.375671
-168.167603
107.973717
142.776886
145.302246
159.591721
140.993027
148.897110
151.718277
137.154510
172.275406
160.738785
138.588821
129.993927
152.370529
95.656128
150.845657
164.553772
135.584381
115.507019
134.964066
119.693459
144.321167
148.615341
154.307495
171.405289
149.565933
138.357117
143.696167
131.625687
174.109161
133.586548
152.673920
25.930342
5.479939
136.147827
178.301880
146.774063
139.716415
142.539764
143.984695
145.789780
155.843338
149.418762
158.272736
131.661942
133.314941
153.836014
17.952179
21.516455
28.152636
126.585693
129.085556
149.881042
123.955002
141.633438
150.918854
140.339478
127.791245
128.936951
144.690826
128.995895
159.927261
164.011154
155.932388
123.714073
152.850311
168.758240
156.606415
19.646912
9.687446
-14.987514
-9.265777
20.086531
-43.463680
145.099747
145.126343
-37.967102
156.937592
130.202072
166.847427
142.764236
139.589600
144.837265
146.690781
163.056763
116.570053
152.230042
140.987030
145.718323
112.805931
130.039688
151.818619
139.457047
142.939972
144.431854
-178.820633
132.939178
110.630577
135.873489
122.729942
143.137894
145.556076
155.601074
162.674896
150.171478
155.976593
163.748474
142.353149
137.422256
145.264938
136.127289
154.120132
129.967880
159.965332
152.999649
152.944763
147.371170
146.991013
148.335144
128.452301
152.054550
166.013901
139.211838
135.713989
155.862442
141.076523
159.241852
165.092331
158.334793
125.323227
137.546326
127.934242
161.408432
179.106049
151.770340
135.071899
18.381466
13.143461
4.914262
108.693115
173.513809
157.870605
144.678894
144.860519
-5.012978
142.930725
149.946213
126.987389
139.415512
141.063354
151.711792
145.178879
-8.740106
-41.261623
-81.941338
7.522039
-13.265875
15.634331
43.748871
-34.494446
-12.661632
23.334194
18.451405
-43.181702
-40.459225
-18.933849
1.415960
16.667845
-19.959192
8.712937
-40.348850
-21.402418
-22.756779
-42.206799
-9.969734
44.461300
-41.243179
9.839491
140.871033
138.680740
138.861557
152.381973
145.402924
132.199707
149.565979
-166.912827
107.240738
153.059464
132.789780
146.466949
159.517899
129.128357
150.973114
145.855850
-40.134033
11.761906
142.647690
146.718430
160.393646
-22.337959
-37.163971
124.205536
130.998581
130.145264
143.770477
146.624924
130.753723
144.431396
140.193665
136.923859
138.819565
161.392761
143.797119
163.448868
152.633301
162.935455
179.415482
160.088486
167.960815
130.567566
170.097641
132.983841
151.689148
142.388382
142.853912
145.198532
144.033661
136.153748
138.223572
177.876236
122.916367
139.619659
129.783173
136.079483
161.050735
176.937515
149.082474
167.564804
-34.203251
-37.113445
-50.338776
-28.816656
-25.230316
10.026346
-1.704447
157.652283
108.247917
156.834854
159.511368
137.585480
152.163376
120.281509
142.443588
132.885040
124.234848
147.327621
104.540260
155.889832
163.887421
152.895477
137.628571
160.382416
127.693436
145.341187
146.249130
151.051865
18.157509
-37.869972
179.107361
143.831497
144.133560
165.946899
126.483841
122.926826
138.394897
149.842896
134.832016
129.135086
135.336990
121.644585
174.908218
163.246841
127.644562
164.561554
139.692245
128.600983
127.868851
111.610130
145.104630
148.535629
76.022430
149.142990
172.128891
147.727585
128.611862
3.836859
-25.265657
156.460022
133.163864
152.189163
166.440918
144.179062
148.138412
142.310562
144.876221
-35.696011
161.244781
158.006790
-22.444502
-34.468506
12.511622
12.197181
-4.817555
2.315537
22.525280
-7.321665
-14.279747
159.604111
157.717590
140.756805
153.096542
173.785355
145.375549
166.831375
143.142197
148.922028
135.223877
156.054214
148.622116
152.499237
146.995605
139.253693
131.142532
153.907913
171.687469
131.903519
133.220673
155.417877
138.163300
159.936981
-36.709980
4.333817
-21.095785
-21.381033
13.149347
9.867609
17.010550
14.835397
-1.701344
2.686714
-32.483135
-44.800835
11.704657
143.191849
147.890656
157.980743
147.173767
146.143234
125.330795
138.798599
152.717499
128.786942
134.484512
135.479965
162.628357
133.416885
148.342804
153.131073
164.215607
136.652618
133.562698
143.006195
131.798035
150.605545
125.328476
143.614197
147.694809
153.658600
153.032486
150.441895
139.476639
145.146347
160.500824
147.032883
-34.393906
-16.368687
-18.002016
3.090855
-23.687014
-41.877808
-44.017170
-44.309425
-20.661604
1.278707
9.526585
11.228526
21.251162
11.106951
-6.078960
-1.755466
154.285934
141.613388
150.216431
117.181694
137.484756
142.567657
171.118011
152.129776
151.175201
166.031708
151.652527
161.535248
164.383209
159.903763
2.913629
-34.393917
-17.077894
20.371092
149.894073
117.625839
130.113922
159.447220
161.924408
-177.177139
151.282471
151.655304
120.856583
170.652725
131.979538
154.276749
139.396011
148.325638
144.108658
159.861008
129.643539
147.801285
170.652328
139.104797
5.315739
-34.726341
-13.429882
-18.069269
-52.180408
-22.071051
-1.986428
146.583740
-12.538110
7.650193
1.737199
2.146122
-34.907604
-16.209637
-44.293716
-0.881156
-0.608451
-8.716543
148.843918
145.389816
144.608810
134.962708
172.314651
170.328476
153.595352
126.746490
141.783020
138.265884
152.958328
141.533371
171.882370
157.537674
129.140884
138.089020
154.973465
141.194458
157.254425
158.404724
143.809540
162.374802
154.271561
147.916870
113.901047
146.022339
145.214844
104.541245
149.400482
136.278748
159.138687
127.293999
137.051163
166.985275
144.942505
-28.711798
-44.207542
-8.278323
-16.671177
169.739731
136.854691
114.732750
159.511703
22.989042
34.748714
-45.579720
-0.068528
4.411309
14.510173
156.126831
145.605545
147.897522
145.123306
131.069382
156.871826
-20.001059
7.428959
23.335642
-1.675146
19.603159
-30.258154
14.414094
-44.330006
11.252878
10.725430
0.674056
-15.729281
23.378248
-10.000361
-3.145414
-6.537261
135.571960
146.578949
165.963776
165.194000
153.675842
128.536865
130.342850
169.576202
159.020325
147.291183
157.138809
164.222137
126.116760
131.122955
159.202438
154.183487
120.438232
163.755814
-35.315849
-24.004436
-41.863487
18.472803
127.905746
-6.420159
-37.633469
147.781570
146.280212
141.574402
129.354645
144.668228
143.596878
143.118820
134.056854
156.377686
138.785370
173.495712
152.876236
139.971359
158.055557
157.503326
137.739990
140.989212
133.209854
-23.089352
14.927164
28.157616
122.082962
157.731537
98.289536
147.764923
167.388290
144.429367
151.451584
117.554230
169.384064
153.583160
124.827789
173.999680
142.798874
159.332916
153.068710
154.136505
168.077393
154.545319
-3.123115
173.313507
160.673203
146.512741
148.692642
116.586456
156.105179
141.627502
139.682709
153.085037
154.236969
130.105942
148.487854
102.014130
138.939621
13.576460
9.740575
-19.482813
119.683884
143.376495
124.834694
152.144974
156.694870
112.470139
154.489471
171.255310
132.822586
152.694748
-39.806797
2.699289
-10.916105
-34.809933
10.309369
-15.409755
153.561630
156.487244
123.060890
149.746262
140.044846
139.673615
139.220993
151.782944
170.366898
153.279221
145.687103
153.791748
-141.135666
126.107948
19.650822
172.018082
144.390198
17.169327
7.631418
16.356819
-5.712956
3.426170
19.790125
-7.383045
11.911663
136.481201
156.478424
120.063545
145.749130
152.965530
165.163895
142.962234
131.850983
119.948280
137.370560
138.967682
166.921051
123.225403
138.086395
132.853851
140.828064
172.594421
175.404480
163.474548
165.628860
81.174728
12.863083
144.244247
142.325439
162.043381
118.520866
133.328003
139.079849
139.666214
134.227463
142.732178
118.757393
17.250839
-24.294409
-13.706003
-21.067379
142.410034
129.911743
127.649918
29.423382
-43.876438
11.711287
-24.032383
-37.491756
-99.047668
149.928268
123.276367
158.308258
141.908905
143.662918
158.916168
155.936890
146.892181
119.906929
134.985001
133.171829
167.339890
154.217316
118.913353
142.048004
-172.511047
143.029449
142.255295
141.577621
132.560928
143.352417
162.857010
156.864197
144.600510
134.341995
159.726364
140.790009
105.546967
175.967239
146.403778
175.346878
158.739700
138.893723
148.329758
150.723328
131.347870
120.269119
149.959976
145.299637
149.693130
158.438232
77.601288
145.823792
167.681046
153.536652
126.320953
147.726166
140.496887
151.283875
157.854507
138.396317
163.273773
132.007904
0.412594
27.281498
-43.784241
-52.218632
154.288849
136.382828
124.582756
153.581329
-157.059250
145.344803
141.282913
126.750153
141.226288
163.941559
150.802856
117.115456
150.342148
127.083023
111.758636
140.039749
151.142944
155.849030
123.548660
143.110001
163.062805
142.604614
155.966263
160.907913
164.713608
129.361084
113.193832
127.873810
161.617081
153.933395
160.629227
10.822255
29.877321
-34.915123
-29.015793
-9.269466
137.226944
170.135727
132.909943
141.551361
-39.539368
24.809278
-46.998554
-1.748652
43.830860
143.246414
27.079613
-44.732307
-21.188595
150.498352
162.017014
128.739426
179.635757
151.496796
150.179947
-36.863827
-26.001602
-50.350468
0.353324
-14.840837
-1.636140
32.592644
-32.967896
12.884342
-1.573834
1.266868
18.959135
21.113846
-44.205292
8.154659
48.283489
140.273438
155.146088
144.021225
155.419556
132.866730
-22.682159
12.852340
0.922385
-8.987255
-13.475770
-47.065880
126.303635
14.474527
-34.941063
135.971924
141.383820
151.821091
118.086502
136.247681
142.986176
133.922134
176.297775
143.925156
168.266632
151.195679
151.250473
136.327652
133.184982
156.344620
170.134857
151.868896
148.214828
108.475822
145.160049
166.010910
178.261780
144.240967
166.311707
157.983231
137.478210
148.498001
124.781837
136.522842
157.834488
139.111084
148.976364
159.905426
139.399734
137.676498
121.340683
155.303345
136.894348
139.434540
119.868683
126.516365
113.567383
-15.299005
-27.065821
156.076416
164.208923
141.997772
102.215828
133.499695
122.805008
160.989380
162.617065
115.434456
-12.918880
-6.178411
-45.858997
132.847961
130.981827
141.659042
139.283463
136.866226
119.866196
175.408615
151.114044
155.673233
88.089905
168.631683
128.006424
166.795334
151.339142
139.236679
151.784393
136.032898
142.795700
127.540688
151.821762
132.523911
139.401718
142.313370
157.290771
151.254242
160.101959
156.250183
157.743042
132.243149
142.363190
148.252090
148.005127
-14.274152
142.192917
168.249329
146.153610
143.646103
144.812546
175.321350
146.231644
121.059494
135.217117
161.265778
149.968414
157.303268
146.479172
141.532715
146.847351
157.792953
145.975922
-27.560667
-35.082726
-29.373178
166.588287
141.552689
157.264389
151.206268
148.056915
153.135773
132.391602
152.101364
136.622375
151.718033
156.928116
118.176094
143.210693
140.405426
142.916824
129.529251
149.824692
155.711945
97.604805
145.098267
148.614639
138.590103
151.229858
143.449982
164.685089
154.378403
175.309265
143.880844
144.956528
20.026453
9.990464
-51.523697
31.053122
139.648544
135.146988
150.193146
157.643677
161.586761
147.851837
138.074356
148.800446
153.336456
130.880310
142.980545
126.698120
145.302536
144.228470
152.816803
26.249657
14.110752
155.070435
138.214249
115.688072
150.098770
165.443817
141.870270
126.813370
146.022491
-170.018448
144.963882
168.726974
156.650208
148.814774
120.819672
144.001617
-26.985529
21.403429
-1.384797
158.353790
155.670563
139.430298
165.153580
115.451927
148.420578
145.655838
124.809952
163.700363
140.685059
112.348305
173.970612
134.679092
141.455688
166.237503
177.108017
128.354324
133.832733
124.279190
137.290253
145.977188
-12.510140
-3.213819
-8.034850
-28.737978
12.090752
127.302940
165.932770
143.145538
136.410889
-22.899221
-49.982655
-2.946167
-32.424763
160.987488
-136.541245
148.636948
134.165070
151.082184
141.572021
-169.745346
148.210983
145.065674
176.844330
150.843323
125.272491
144.449310
126.550636
145.842163
145.803528
-177.933228
140.878769
158.402176
145.808197
162.547470
155.615891
171.120209
147.376190
162.065369
1.091995
-33.628880
-20.365469
-15.269816
-42.934017
130.410568
147.690338
162.259521
134.506287
170.585342
142.781952
178.837189
134.103058
119.258446
154.840729
144.897766
163.749161
-27.932852
143.032822
165.164398
121.270386
146.579514
123.573441
172.260712
138.058258
145.457809
157.169098
158.187866
168.653717
140.362518
157.263016
155.410599
160.814499
117.717949
138.974854
138.825348
144.899216
160.125717
159.372421
158.156296
174.423416
-69.282310
-14.182211
-7.879480
-11.371061
151.074615
146.477386
135.000381
129.550888
155.431641
9.013386
-34.924652
3.233495
-35.304981
154.882523
-135.842346
110.755394
48.860764
41.613987
103.293159
14.536142
144.007233
-150.474838
-145.423447
-153.324966
166.216995
-169.267456
-176.546051
-143.472839
23.988220
131.813812
157.141220
155.697357
144.862442
148.358292
136.612030
156.902618
145.755478
148.916977
134.466843
147.302551
175.440735
110.030655
151.569016
137.415207
134.099625
138.570328
137.038406
5.302452
-13.530353
15.921609
141.092651
-11.701643
8.965981
3.591178
8.922576
-12.744006
49.530594
-46.079632
-12.255267
-43.974388
-14.459147
-1.574082
9.701499
-42.345318
23.082714
4.606109
33.175816
19.669661
162.993225
154.444901
143.047638
146.059998
173.694962
141.341827
144.631516
119.650909
148.192230
150.513550
143.842239
151.643051
150.309830
-36.052349
154.343491
127.899872
16.767830
149.478333
115.291840
33.915344
48.896057
159.472061
164.002670
148.003281
144.474686
139.164429
140.786362
141.598221
138.332886
156.443375
111.807449
131.052872
121.868576
139.575119
119.282310
143.321564
-2.920876
0.039565
1.040234
-33.260891
13.460740
6.012195
15.786035
120.827759
145.852341
136.835464
152.008392
142.357040
140.135574
139.228973
131.818375
145.649521
17.787521
25.797977
-39.064804
-29.942659
-42.282608
-0.768468
-20.278797
11.776892
1.048105
165.953552
142.483414
29.186626
10.549675
-37.927616
-4.349696
132.673935
-25.589279
-7.449717
-27.546944
-52.690723
-4.984798
-40.985554
5.597901
-3.377364
-35.158825
137.006378
118.228775
132.293930
151.961380
125.373810
154.989594
137.383133
131.401962
164.467224
138.553329
144.122284
128.307739
179.378174
152.866135
154.836319
148.060364
134.641510
117.784081
140.971069
135.766174
125.155724
164.843903
156.940201
139.381348
136.148895
128.079971
144.902817
141.957001
154.350433
133.923828
152.003525
118.515198
155.332809
160.019501
134.539017
165.764008
142.738266
154.643600
143.210403
139.979279
140.637283
153.379303
129.000992
158.488846
137.504944
132.458435
-5.940725
-42.496731
-49.627823
144.848663
149.489502
132.393204
136.337769
145.627304
133.424316
150.128815
151.127075
143.925919
156.070389
119.239288
148.974030
138.907211
148.613373
165.104111
110.485023
107.056229
156.772308
145.773407
130.620697
157.732422
161.153061
118.721329
122.757576
152.568726
148.209549
169.392487
126.582726
114.945969
155.498093
130.027237
150.335785
139.189178
108.777672
134.562759
148.364273
162.555771
152.054352
137.532425
141.983459
128.146835
148.066788
130.718674
161.009155
123.953461
-32.365910
-41.061558
-5.424950
-0.200769
-4.580778
-18.691288
-12.768923
-24.571291
11.043180
-45.252079
7.431389
140.260773
118.183510
33.984138
-40.945995
134.015549
158.958511
143.754761
148.973709
153.536743
9.165189
3.765044
-20.401962
-41.761868
75.140892
150.676239
154.372757
143.944443
117.802017
133.618652
154.795471
144.823227
121.341866
158.589188
143.667786
155.535080
159.943085
114.432289
126.557938
142.416504
164.943817
166.743607
151.691071
129.959991
126.506844
154.112625
149.226334
141.619614
132.615204
-10.396537
-40.255856
19.549280
-3.762911
-34.315487
-6.656376
25.657360
146.701080
112.901329
143.540482
148.778336
147.399551
149.459625
23.554880
-17.591501
143.407043
157.816299
137.909927
154.976242
107.928551
144.151093
148.544388
-7.431785
-45.450829
156.257919
145.843582
162.767838
143.712936
146.633163
158.600967
142.021271
162.310028
150.846039
4.907081
-4.722607
-44.588314
14.135651
152.486053
111.978134
136.657761
121.345383
158.421921
142.584534
143.568436
163.128845
162.337143
124.251213
169.174118
151.667221
141.031586
138.640305
154.965988
160.192688
129.148865
137.285309
145.275909
10.378715
5.569683
-3.214245
11.379528
3.786463
114.821945
154.637482
176.544922
140.258423
125.332191
148.356033
165.441467
137.887848
-11.321554
4.198853
144.956512
152.472046
164.470062
28.368462
7.712204
-3.736697
2.015477
7.557773
-45.902634
-5.228022
1.453469
28.805792
-55.764019
-46.850243
-22.666071
-42.176891
-32.369259
154.665253
164.402191
151.893997
124.924301
116.969635
163.326309
156.456970
143.488281
141.374710
103.697739
3.389747
16.954355
-41.110142
-23.832060
-4.649536
-33.989777
3.351760
27.890385
-0.563712
-50.912502
-43.273891
-43.870346
-74.210876
4.408689
-11.330197
29.566568
63.006607
148.681564
-34.242435
-38.515450
152.987015
147.737152
163.286133
162.182373
151.744873
151.726669
155.494125
140.243179
149.013870
122.173691
146.609695
148.933640
133.947571
18.660809
-48.893059
2.562466
-38.145885
-39.439865
-20.541176
160.684174
152.874451
155.225098
141.505096
146.567169
154.544647
137.891525
161.538040
149.745850
114.747063
117.428459
147.311493
143.422684
154.660141
144.419891
123.943558
160.725693
157.708801
139.486938
140.264191
121.171631
148.093658
143.157501
158.937897
134.594604
-16.123619
138.737915
163.540314
153.035172
149.866425
67.408203
24.325054
-155.670502
172.704712
-163.559082
169.423248
126.265671
132.739944
152.615799
157.981888
140.581467
170.684616
142.463028
125.524414
119.362770
150.323914
142.298248
-7.805245
154.928040
-33.570366
-5.658458
1.406670
20.499840
-1.370165
176.281311
142.583725
175.445663
136.821854
157.427979
143.552353
-3.303279
127.180740
-22.455841
25.757118
50.859768
169.111420
143.099258
129.094543
136.365433
147.829636
143.359406
127.204086
165.498489
121.784889
125.921059
165.278976
155.034592
134.935577
143.612564
149.514252
146.794540
127.682564
158.862900
133.477997
-20.595135
4.708274
-45.752502
2.465216
153.759094
125.517616
142.548538
158.213211
60.553471
28.697451
5.107950
-152.018402
155.676300
37.282738
24.962992
28.529997
-164.320099
25.490932
-1.372591
105.883530
-155.973831
32.474861
41.893383
147.273438
150.256393
143.858109
162.047806
170.418121
147.611603
143.952484
-54.540123
116.254486
153.251541
138.100037
151.553238
149.110352
121.857674
147.049072
159.089706
145.628235
120.163788
142.722214
130.013306
144.404526
131.142914
153.850952
118.440567
174.562057
50.280113
-173.621002
-179.780594
-159.796234
20.050800
-2.451042
10.618320
1.206745
-20.274590
5.438334
-48.841648
13.770210
149.343689
133.427383
137.542801
159.429062
122.456078
126.627190
152.924866
143.311844
126.020996
114.599205
156.045944
132.300049
120.628609
157.755646
131.020950
145.243179
133.221542
162.756042
-4.275626
-32.001122
144.580566
127.960281
125.328743
162.478500
157.583282
158.659607
147.818481
151.847549
163.965927
147.063034
177.777878
7.412088
148.720428
36.259022
-16.176941
-25.867167
-9.420182
14.065308
18.549067
-8.671924
125.577637
143.573563
135.016846
144.280014
137.536072
124.701080
-164.642990
131.614975
51.764244
41.780827
-151.572403
-149.735931
154.111221
178.470291
-155.301437
-164.486954
40.678539
33.818863
54.917774
-34.087856
-171.139526
-136.155457
8.389956
31.070908
-178.574112
177.181015
-21.870005
130.446915
144.046707
145.792892
121.576187
118.154724
-9.839330
20.296309
-47.164211
-9.926600
-22.537071
-8.398845
12.713223
4.910154
-47.938942
-46.270950
-46.204620
-35.021217
8.553522
140.757614
145.176651
148.438614
145.477997
153.465515
135.124924
148.054947
137.491791
145.652817
177.112549
122.628296
114.827591
-46.103992
49.517250
20.792566
153.677139
123.690331
149.680664
160.797653
158.421066
165.158783
146.073639
174.259689
139.251633
156.095200
27.993818
141.550415
149.222702
135.079208
128.034363
148.821396
162.274902
136.926453
145.319199
148.194229
166.163330
162.976105
122.099716
158.902344
145.883789
32.939655
136.775513
11.244405
-40.058792
161.341049
163.927429
35.644661
-31.652990
143.743637
144.525452
137.995895
6.015162
-2.392201
-8.687584
7.928503
0.596433
6.964494
4.956814
-15.260816
108.887581
135.556686
150.934357
157.861862
172.039658
142.689957
150.564651
148.458496
147.043015
136.217758
164.482208
148.282394
144.105972
104.522163
146.221207
145.533997
143.330688
138.292099
1.477770
-9.763479
147.198715
-33.918701
43.094219
128.167313
137.019516
165.314621
122.620888
123.414764
147.440506
136.680740
138.427948
132.615967
148.321747
165.299606
148.779922
142.676758
122.849869
134.680679
101.172485
136.359177
154.591782
149.557373
162.761627
108.986359
153.483597
122.705833
134.950439
136.131775
140.106262
169.321686
-176.026398
167.096603
128.225616
144.031891
163.228455
111.406120
133.546951
130.029419
142.340302
128.791031
-38.762318
158.117264
165.126022
118.178207
142.426758
145.353668
159.474548
141.226547
147.084732
148.906006
166.572983
137.886429
152.996490
139.171768
139.886917
135.502045
139.061584
134.109619
162.474014
127.416786
150.048126
116.526955
179.094513
162.495926
143.458176
149.732407
-37.634178
1.395075
-34.164143
-17.094374
152.809708
152.417191
136.939606
151.501923
127.030449
167.989304
164.507034
166.357819
133.870728
114.615921
155.470001
153.928268
150.394989
149.539658
139.149460
147.644623
132.989410
135.519684
147.621902
126.268829
167.637070
146.685928
152.541458
134.923447
126.326012
155.143631
154.622818
171.953110
135.675476
140.624283
135.982315
118.869682
167.303528
175.836548
161.620361
50.798645
34.601250
-3.155418
-26.225880
168.081558
145.411301
-20.475758
125.727821
134.248734
157.757462
149.471390
-8.348496
-29.076523
47.673283
170.502884
134.846375
149.938690
164.861282
160.545883
145.898041
155.650436
128.113754
127.327530
125.618172
147.200607
137.900558
151.271820
144.638931
125.785286
29.068710
-116.167130
-169.816605
-158.523438
-170.088181
-158.027710
-151.278839
-136.824356
-149.142746
-167.657867
-161.244156
-145.758926
-172.627579
-163.009338
-152.389862
-149.479095
-173.670380
50.221649
169.525406
175.527344
11.623203
150.829208
-36.236767
-42.690357
-29.165623
-29.625025
153.670807
157.391510
136.925827
155.466949
132.124268
120.638527
123.730453
143.663055
142.364853
149.414658
141.393890
140.540359
147.255127
160.972366
118.229431
153.883713
137.752502
104.651054
146.938110
132.026733
115.273590
172.021561
134.792206
138.832672
162.542847
106.760178
158.187012
-34.558327
-34.947357
-39.793194
-17.688982
18.125547
-15.561173
122.078041
171.264328
143.982803
143.226349
135.985474
161.592651
155.226013
146.281219
158.984604
129.883133
141.600250
162.774170
139.388687
124.571732
142.974564
145.560699
-173.567017
151.263779
164.385330
147.598785
144.285156
137.942001
152.912033
115.861519
151.435669
9.463130
-9.334519
-115.604073
-36.828484
-39.762680
9.284740
-2.234583
-26.866465
-47.890430
-28.680902
-8.873363
164.669724
158.141418
141.459335
150.935211
132.927017
139.824341
153.343475
155.591339
163.201767
140.780380
139.901871
140.736313
145.589325
137.515900
149.545135
122.823792
124.714767
154.207031
118.075768
156.577850
160.409317
128.098938
151.317780
151.595596
163.974365
119.258797
18.404757
150.517883
174.680557
155.823441
142.840942
-75.387291
-18.360943
-8.370390
-26.336605
-24.099966
23.481441
-36.380386
-7.612854
-40.225101
20.801510
-6.350885
144.753815
144.717682
155.548401
7.531295
-14.495839
-34.119125
9.929987
13.379826
-40.047359
-12.954773
9.873207
20.077667
-36.108475
-35.389503
1.814020
16.524857
-20.035316
-1.445368
38.464828
-11.693962
-13.835826
145.428406
133.222961
156.936722
161.134857
153.747330
138.982025
-22.999140
-0.530080
-38.417755
-37.151951
-13.883286
-43.902874
18.796078
119.738495
-6.834690
-1.260674
12.016194
145.518204
156.513718
141.164825
152.709290
136.892746
137.805679
136.334335
163.839386
151.720001
148.509567
152.118439
170.239410
151.722992
137.117630
144.667358
129.968506
115.595589
170.213104
106.605865
33.835705
-0.331613
115.443466
144.930923
158.448654
147.730789
137.688583
139.045883
-23.826971
23.591982
-14.137202
16.166077
15.542692
143.137482
135.407532
161.021439
137.070801
143.718979
-163.567795
134.497177
154.773819
118.790688
144.151657
-145.635910
146.016754
160.312698
142.402710
149.911560
134.663132
166.910736
142.497025
155.220612
114.883911
137.277420
168.131973
128.685532
140.668213
153.333069
136.435745
147.010559
152.030899
162.921143
165.214050
156.774536
129.793350
126.568741
157.840027
117.666077
126.958336
144.609924
114.663338
138.945923
161.197998
168.180054
143.976440
149.932800
113.744568
128.676224
143.007843
103.067406
149.972519
156.475403
158.702805
141.992462
141.533127
-169.884155
163.506897
127.681801
131.746597
143.896881
-178.652008
137.233948
153.605164
123.240181
144.081848
141.664261
144.278946
155.075439
126.753548
143.516479
148.230789
141.898117
175.564636
125.904816
148.948181
143.636978
163.424850
138.448608
167.128326
171.133820
158.513351
140.011978
158.614182
128.770157
118.872322
151.433533
-46.139713
-20.617764
145.383789
176.363678
162.219894
120.155602
153.928162
152.450180
166.130112
125.605995
146.694260
145.746582
168.316071
130.712646
165.524567
121.215500
139.473633
120.335686
3.596626
131.298080
150.212479
109.972855
149.401489
157.783325
138.295013
138.945892
-1.782789
10.014609
156.086746
131.734756
133.472412
165.524353
143.516602
166.766525
142.903275
145.145798
150.677078
132.871872
147.091705
131.921921
161.299438
-38.052715
-19.480459
174.376617
138.667664
134.890106
145.264694
134.492447
139.663239
-28.921293
-42.227173
-23.283720
-26.704504
9.133402
-47.070534
10.178325
150.340118
154.402924
161.569885
152.128632
145.835617
178.863907
165.680313
149.020493
141.469162
143.460678
154.369736
13.765719
65.981819
-24.536043
26.572641
-1.294071
-19.270390
-19.333681
7.871355
154.679672
142.597733
152.306259
135.264465
156.757233
148.257477
142.216888
144.363464
167.084000
136.281296
175.935944
134.010880
103.863716
134.835052
138.572357
144.444534
158.628082
100.132423
130.447372
147.353516
161.804352
157.475433
16.512280
-12.162103
9.162936
127.938942
133.572769
138.644318
170.355728
161.344971
127.493217
133.430817
151.378479
130.721725
141.304489
155.998672
146.717834
121.609352
137.039978
154.166321
113.136246
172.110352
137.477036
152.537659
30.895878
18.960291
-139.562607
-132.637451
-145.352676
-168.735916
49.770649
-165.793121
-152.689423
-125.002205
127.938286
155.972900
179.443619
148.418823
157.586990
156.811935
137.636383
143.157104
138.010986
178.698685
146.047882
139.281158
125.038574
133.814438
145.197952
137.572403
160.572525
-8.584465
22.063290
166.403320
137.738922
135.327652
145.742630
115.074982
-8.104597
26.197651
-38.911961
39.550499
-23.479847
-0.884481
-3.473840
12.382044
-31.655483
-28.050007
-3.850868
-34.371674
145.560562
102.668556
157.528671
155.221771
145.734756
132.818329
-36.869194
19.480150
-17.431629
-40.146919
3.845423
-11.576650
1.238910
29.350389
131.001297
133.019974
143.033920
134.932709
145.619659
145.778900
132.614258
77.970329
-141.437256
47.483143
18.802088
89.401131
129.439316
119.820923
164.129868
171.735077
132.908600
122.207634
113.141823
-56.679321
11.334229
-8.332840
117.351509
149.029343
136.973145
135.355682
163.638519
146.561447
139.238998
156.565781
133.654099
163.751556
158.805695
152.945648
136.007843
2.832827
-1.685163
-42.310345
-9.601013
8.666237
-13.986484
141.635406
144.910767
155.657501
141.716721
141.019882
134.680206
151.498291
160.497116
146.184708
149.358459
113.268860
101.040611
151.838486
-178.122345
146.382507
-0.509757
152.011108
137.162201
135.566391
144.829407
149.003632
147.365082
137.210968
158.140701
144.176773
38.790031
-139.071640
146.794968
62.333294
149.150238
147.998764
147.825470
138.857513
129.270508
143.117889
115.458588
147.197174
142.377502
126.374886
152.709641
149.918060
153.762070
-3.444180
149.664658
85.899925
135.985229
143.365463
136.179352
95.213402
161.456223
163.278671
137.090759
148.509689
153.268372
146.704773
156.442429
132.256042
137.395233
139.571396
162.744095
137.505249
114.484238
18.367403
-21.122213
11.734969
-27.368216
-50.438297
-37.628292
-174.942841
153.382278
146.930542
130.202042
146.125854
147.753448
153.732407
154.295471
115.037308
172.391953
141.773849
152.193146
17.208294
-6.193876
-36.609821
160.114380
150.177917
154.449219
-25.256718
152.194229
160.212708
159.533295
109.395325
147.864502
135.831223
16.657721
123.790382
163.506180
139.344742
152.039078
153.071609
135.215805
120.960785
132.091934
139.602600
140.424774
117.188774
138.830444
102.471649
142.873444
153.115433
-179.808197
155.138931
135.875916
132.733795
162.136963
134.440674
146.141052
146.129730
173.968750
140.476074
112.421844
113.918289
154.052750
140.861557
138.644012
139.335907
152.040009
3.269082
58.043606
6.936697
33.190083
112.730927
124.100624
139.744019
148.774002
145.358307
178.014847
148.606537
135.508759
165.216156
133.931717
140.903564
129.713669
121.877701
152.317963
-2.014991
-32.198521
-46.238503
19.395548
117.685181
120.544899
152.129852
152.371765
143.138519
115.558327
120.469902
135.614349
152.843323
148.295090
142.959503
168.625198
131.944153
144.832047
157.016129
150.410156
135.322372
143.582794
147.042068
148.027725
-169.798401
113.583229
135.394073
127.329025
137.087738
134.108749
143.396271
144.992157
146.531601
148.730347
150.179398
133.152267
128.390106
139.524612
127.287041
132.023972
136.866928
157.565140
137.535965
126.075447
145.315018
164.485504
167.055603
145.219131
129.618286
148.606400
145.489746
150.851379
143.631271
147.921402
170.118713
135.183640
138.088745
-42.161831
153.048325
134.204025
126.494820
148.283447
165.405624
120.857460
135.434525
172.430435
161.972595
133.049622
168.202667
129.067917
136.104263
167.379242
130.034286
133.751083
149.622681
157.322418
127.817665
140.598557
150.368469
169.675156
142.430481
149.525757
167.993866
154.504547
144.331696
148.383438
138.212570
130.639648
135.961411
142.816238
131.767105
162.898300
150.413284
153.223846
151.831329
152.519440
133.188354
144.364517
172.991135
151.608688
146.798370
141.598343
131.283783
165.149796
146.914673
147.591034
139.379517
143.645844
160.091354
142.296631
147.285843
158.015533
132.674423
144.614868
175.650238
131.905548
148.636185
150.524277
-36.703720
-40.823833
-36.122810
-41.484356
151.508759
176.644440
153.188629
155.910187
137.833588
148.678299
161.059296
140.603729
157.015121
123.278282
143.433304
139.602097
76.444313
149.387558
139.768906
136.625793
13.210996
18.116961
7.387614
-79.218361
10.654234
-0.850418
-0.941700
-48.146431
46.398838
141.108948
143.131332
145.543137
157.114120
148.312408
-157.096985
-152.614197
25.720787
25.081993
157.784653
148.648026
-48.260914
-0.556727
-24.069061
17.596472
37.937950
160.707382
141.562103
148.273499
167.640945
-39.685524
128.241821
104.552963
141.388321
136.757141
140.590042
136.671616
127.593613
155.294357
150.926239
149.370483
168.729935
160.535202
130.264999
160.678467
157.173965
159.082794
135.914566
144.731049
126.149490
153.624557
170.444763
148.998520
-176.164764
116.480103
145.673386
133.598480
140.960785
8.354986
146.573166
149.955521
146.453293
-43.441677
-42.006336
139.395493
130.063904
59.219452
-4.020195
7.071824
37.993317
8.126828
149.760880
166.300568
35.951275
148.913437
144.343735
125.153809
53.915916
159.672714
154.338608
141.497543
137.844849
134.633102
145.298325
152.239716
151.796127
146.543076
-20.939970
-16.396343
155.992584
144.241425
141.206299
140.765305
157.704697
123.610161
176.128281
160.199875
112.111557
108.929924
114.646126
138.523132
151.897644
168.996979
175.174347
159.950684
162.499146
140.808212
164.150070
121.727295
157.074234
149.758331
158.608734
140.724121
154.587997
135.781601
167.138382
160.565048
148.727386
139.809586
161.326538
146.559723
156.352127
161.931686
150.425415
138.478958
137.911270
136.989578
108.988586
152.790756
129.045517
151.587128
-6.115229
22.638510
155.629807
17.902098
5.138125
-39.183491
-35.108292
-48.754219
5.227197
-15.150897
-26.524466
151.079315
157.851685
138.051865
138.617783
147.335663
169.093765
150.573486
111.726807
127.229439
102.551414
163.628891
145.329895
144.853882
125.065620
174.259995
146.840042
167.761765
144.400208
142.322311
142.680023
141.115616
144.327713
136.493729
155.397858
99.965691
134.353333
144.293365
139.092163
157.172379
162.543930
151.707458
147.697281
110.256096
-21.893215
144.091156
159.070786
130.623047
116.517273
172.363235
130.080734
157.011017
137.603226
124.214279
136.287003
129.752258
145.458054
154.685822
108.176109
141.435959
156.206711
136.331299
-164.141052
147.262009
115.412292
162.917023
133.316574
149.686813
146.529175
115.609200
139.157974
154.979065
154.206268
139.702896
146.007904
164.673691
147.518967
157.152298
129.965576
146.393158
163.083359
139.183517
135.764420
151.512726
127.612656
151.334717
150.854172
168.366425
-2.144845
176.766312
151.657272
155.335373
170.980164
152.574890
136.682312
144.821228
132.987610
168.880646
149.020721
136.655472
145.007568
163.606064
101.772385
170.203217
148.508270
131.959076
130.467102
140.702103
144.991257
143.857925
144.556152
164.975327
140.599411
-178.757126
125.797188
146.175323
141.126831
145.380508
152.404984
160.804123
120.259529
153.508224
143.718140
171.776321
144.294815
150.206711
138.507324
152.027573
162.936859
150.969925
134.252121
147.750259
-173.275085
156.285202
158.783401
133.938904
137.802795
118.421745
153.459778
-5.349105
-169.963531
109.296509
127.089516
137.298737
145.897964
153.337769
-5.259522
-27.550938
-4.336437
-6.922997
-1.606691
-38.529716
-2.051091
160.369598
171.480927
158.774673
126.904716
156.509125
131.990326
147.295807
154.792343
122.563774
139.955124
129.154861
143.078598
149.981659
143.492981
157.211792
106.795616
151.569962
150.524826
153.723160
141.173615
145.494080
130.501816
136.302734
135.680420
164.917633
123.710495
155.624405
128.228653
138.535049
157.273972
153.729813
137.947311
123.334908
165.465271
162.796295
165.523102
163.590836
132.620407
122.545570
166.565338
136.802200
175.057739
150.749664
155.194229
154.982208
144.685257
135.243423
165.690292
146.589264
155.175568
146.904755
146.856628
145.964661
140.333420
158.026184
132.626816
144.116577
153.280228
153.631485
126.036720
145.799118
157.493958
155.154205
154.284683
129.533112
133.338318
145.889221
121.832512
120.521698
133.298111
131.156708
145.476990
130.254318
133.654907
137.733734
158.095200
148.506180
145.159622
136.433563
165.072906
134.253983
158.705566
140.256866
144.652283
140.105225
163.909195
112.076950
163.925888
-158.181152
152.605621
154.571930
123.365692
156.587692
-36.429329
-53.161411
-44.015636
131.995316
145.116745
137.278305
164.301163
155.129471
158.456818
150.995468
129.791397
143.832230
131.805206
141.550888
170.296844
8.324966
107.703918
137.180344
128.490570
-12.855763
-82.299797
-15.961696
132.247772
127.779770
148.204285
145.530991
142.193192
146.651825
149.094833
10.252903
132.779907
152.523666
129.309494
129.528549
173.044083
157.509888
123.278625
128.939758
138.947128
146.325592
143.794312
172.922974
144.491470
162.853027
146.269806
146.820129
142.655502
152.596085
168.217667
119.097099
137.478592
143.964554
160.444229
166.577026
122.988190
149.843445
134.980911
161.475449
170.328491
129.860062
150.391769
168.854370
106.589317
143.498611
145.102829
149.061859
144.354980
154.782166
172.163528
130.456329
154.389526
118.495911
128.341125
169.893982
135.189606
127.085838
130.955841
123.627975
140.078323
141.430710
152.812027
139.222229
139.622238
147.858017
146.373199
148.451340
53.253365
156.429108
152.973068
116.824120
-0.960015
-1.796676
42.730045
3.414722
10.722896
-7.361567
-30.512192
-1.449694
-49.541065
-3.929146
154.662598
155.596985
149.262329
158.553818
161.205536
167.273560
156.735138
154.589874
152.042145
142.640823
133.694199
22.842968
-1.735509
-33.651871
8.655079
148.528198
164.705948
140.025101
144.703217
168.795029
143.902466
146.991699
158.593338
136.166260
139.329865
150.392975
132.686356
161.270660
162.894531
138.316833
145.646240
148.601624
145.655151
162.822830
169.382874
2.416946
13.353516
5.991161
11.369173
13.332310
11.212644
13.357803
-49.980015
-0.910427
14.621658
-6.991228
-0.098912
44.129543
8.503644
28.264744
-20.696651
12.875027
8.293300
-41.172913
-40.302994
19.998833
-35.815670
145.318909
168.923172
150.878433
143.681015
145.408707
138.808975
145.362640
154.572708
142.208878
149.419785
157.235535
147.639816
138.484818
-42.148918
5.957726
-32.275639
12.738338
-45.575275
-46.328175
156.744843
135.727768
153.834061
159.064941
147.088226
145.578888
135.763809
161.578888
133.332443
153.684357
120.672363
126.785873
120.448204
145.447815
147.939362
152.818802
147.504700
158.868057
167.252716
-27.537357
28.196692
-32.704079
-176.556091
20.606531
46.772717
155.185699
155.030746
163.288788
165.881866
161.781174
151.851273
11.234979
0.494956
-44.053459
-27.520140
-16.382849
-21.258942
18.807354
5.134616
-10.763659
154.010681
155.450638
159.647934
150.682877
158.443680
105.862556
143.599579
128.588379
122.784737
146.351440
141.017395
-146.631973
140.093048
152.405014
164.844955
139.548615
136.339081
149.564178
144.736893
160.266037
127.307602
147.120438
134.942673
121.010704
154.537933
157.566071
113.331245
158.745102
130.622208
147.421173
142.633514
144.951935
110.568314
136.685150
134.174408
140.970200
139.674149
138.121063
143.172882
156.379150
133.891769
105.846581
146.098862
134.966766
128.308609
138.229355
154.600647
140.731705
149.960175
156.033447
142.329437
3.940642
2.540063
-11.741986
-26.441057
40.470863
130.222305
148.864120
142.276245
137.148468
154.485504
14.898993
107.782753
125.681488
157.869919
153.546631
-3.938256
-2.530026
138.828293
162.965607
167.832870
107.293755
131.734558
140.744247
154.724564
24.166122
-30.024963
-47.777771
-22.579607
143.090927
144.890106
-41.048435
17.700476
17.236633
-37.494137
18.613234
-15.372414
152.601273
160.737183
-26.361145
56.657467
-36.242634
-30.780018
158.401306
106.821915
173.606094
146.394363
132.683228
104.014305
144.320511
174.031189
132.289032
137.871643
145.746414
151.143417
128.763214
131.189285
173.244415
166.815231
119.914619
144.386292
147.047256
157.769455
145.945450
157.645950
131.162842
161.965149
126.910866
142.916016
118.233734
112.491463
114.717186
164.378159
164.969650
123.689201
165.070480
146.408539
159.086823
167.518066
166.594727
169.579544
141.402130
157.228973
125.000854
149.920227
134.501312
164.046402
136.975555
111.248100
-83.164734
-18.874462
-18.288927
13.692837
-35.951313
-45.264141
-62.280926
11.539475
134.749512
138.177765
148.019775
162.473618
156.266647
154.193466
-33.934444
-24.594145
135.099060
127.241066
127.428581
9.484895
6.039424
-29.090126
-33.654835
-9.655368
-3.062029
-36.290264
-22.007463
-9.675179
19.374798
-1.448479
-22.151636
-37.262558
-9.812756
27.043917
-29.270456
12.173720
-10.736012
147.313751
133.665909
143.230942
141.956818
139.513702
160.352142
118.296150
163.497452
130.615829
148.250076
155.177902
-3.516136
-30.947954
-5.292465
-14.939291
-35.106468
29.503830
21.567625
13.666266
-3.702004
-10.623212
-44.095737
139.011826
146.418976
152.795380
143.547638
138.173386
127.158707
167.828934
121.530045
171.751328
154.903763
153.153671
166.414612
144.583466
155.375961
145.185822
127.238686
140.133743
132.985245
129.344452
125.713051
133.681732
160.620148
164.717331
137.244965
154.328598
148.130859
160.557373
150.500061
141.060364
159.968430
164.020798
155.917236
151.344864
155.340088
156.877518
139.766663
133.885300
150.333054
166.203613
123.978722
143.692902
145.031128
140.252823
169.447968
126.089180
153.944550
149.750381
156.112625
150.018875
149.488068
137.784012
155.971725
169.783981
144.273254
142.688873
133.998322
175.698792
-35.558235
-45.021572
-26.548597
-37.413044
-41.397091
-1.257722
-50.515232
149.533432
15.805456
-8.228268
-12.223354
-6.643636
10.685406
-51.586273
-12.058311
-12.442752
-34.803410
24.423321
-21.117561
17.972145
-22.165905
-0.770248
6.945062
154.018250
136.321259
156.772263
130.195480
145.869781
137.401382
145.188889
125.517967
142.443008
111.986389
143.921753
127.503983
150.215775
140.920837
119.952400
132.294983
150.813660
133.414215
172.189362
150.663315
157.954956
124.775230
-23.320215
10.485147
18.503183
-34.075985
125.552437
-37.081783
144.370071
138.310806
-5.045856
11.928131
146.654129
149.014236
140.434998
152.171417
1.278860
-42.262806
137.219177
141.715240
123.759850
136.588669
136.410858
153.844040
161.608780
151.520126
131.758041
132.809830
12.305075
5.258069
-8.197716
0.303258
-30.808722
15.594340
133.241440
149.661926
132.301422
159.122437
151.782425
139.254654
154.529861
155.998138
135.860321
157.180099
150.764313
141.765015
139.893250
165.795822
149.164276
138.456009
124.787537
154.647141
156.601700
159.009201
149.900513
167.956253
144.547379
150.325867
124.005875
156.604126
118.241196
155.397156
145.468781
153.952698
-128.457062
-143.283081
-142.563004
-161.243652
-162.538055
-153.141052
114.664482
-157.333588
-159.082855
174.429077
146.580307
144.944717
-28.951128
120.560837
148.279678
145.585449
122.854744
151.050888
144.296341
168.430222
145.775742
121.095695
146.154846
143.724686
167.271942
143.761902
139.315964
148.441757
133.976669
148.990204
144.246567
154.923828
-27.863871
130.788040
157.299896
175.789261
162.821136
106.947166
117.801987
147.676025
135.411362
130.434128
144.717392
144.811737
151.064133
129.260483
120.785851
139.864288
150.271042
154.015320
151.969955
148.801941
129.284393
138.345001
135.713699
143.414185
124.223839
113.857941
142.733032
122.922226
136.259918
133.456024
152.753494
149.239792
155.476151
166.080139
160.272705
140.116669
148.242935
-9.665176
0.534857
1.113115
1.983963
-33.877296
-41.504692
145.423889
142.675430
143.635544
171.402588
166.920761
150.818115
139.077744
131.235626
161.232529
132.149811
151.590881
141.675034
103.980545
143.471329
-179.789703
169.052841
151.622910
142.608566
139.602585
136.476028
-141.206619
155.087311
141.173828
140.476273
128.616928
135.294998
113.378609
159.204926
138.837051
143.327103
134.392044
153.752502
100.157188
144.204758
152.896515
146.607010
142.089096
113.762474
147.718918
139.518921
150.885315
155.279068
151.876785
-171.393448
169.664169
132.934647
147.050690
168.995026
133.320038
136.519913
133.174072
-161.574722
149.554550
-128.858582
25.033298
-135.453339
-142.503784
142.902512
22.203142
153.034393
114.118675
139.904587
159.096130
152.815887
156.444565
139.196442
134.761749
149.787399
115.129364
150.302948
157.805511
142.972961
151.860657
148.105621
-179.537735
145.029373
55.598034
146.541397
139.810532
132.650620
143.884155
145.404724
140.480270
131.271591
156.191269
-21.656776
-24.268066
157.241699
145.701233
18.920479
4.142268
31.981485
-47.763680
-9.702796
-27.124739
-46.178413
-40.125465
-37.403172
-40.742016
11.982273
-37.417728
15.025618
6.622527
-14.939583
-38.553089
166.457932
126.329002
154.787796
135.657501
167.285248
168.010101
141.173721
175.097580
153.698242
157.087921
129.393692
138.695724
145.538559
110.834885
158.497452
144.307190
-177.678711
175.574188
133.750885
155.075607
131.652328
156.581589
138.436676
144.105148
129.669128
142.875046
143.097794
128.534897
178.408356
138.677338
123.363701
160.528122
130.872528
140.612579
143.013138
159.638763
132.330017
149.218323
148.984070
135.157394
124.935013
122.232513
144.593719
133.366608
150.685944
139.124359
149.554565
157.937714
143.978378
159.919312
121.899963
149.063477
166.943954
154.248550
155.001389
142.602570
133.156158
161.423004
156.160812
141.851654
139.464172
122.438988
160.923889
138.347107
6.168948
-63.630100
-43.509510
142.199036
95.277252
133.559967
134.890717
163.790314
153.992905
136.291885
147.537842
-40.458878
-12.573708
165.031693
156.957687
138.447021
149.547607
167.115952
142.029678
143.194901
140.172318
136.474792
136.897766
163.203156
175.889771
115.764420
136.929245
136.589996
151.994583
141.290939
159.700394
142.619370
153.842606
138.628036
127.128525
161.873154
165.476486
136.324722
163.250656
-26.306099
-38.131615
10.059990
155.209778
9.499515
160.898026
118.783646
134.060898
142.791702
161.920166
157.724335
166.643555
136.985611
131.197998
140.086258
142.050018
137.343094
142.135300
-22.499441
154.224625
122.666245
109.714584
147.351471
147.721588
153.115402
-11.490411
-19.289244
-15.664591
-46.127216
11.882574
25.059290
-10.804744
41.297455
-40.378201
8.569924
-12.102386
-21.530436
-30.690233
165.898376
166.508652
146.697937
141.942383
161.693466
148.683044
151.429901
166.961349
162.908615
141.346527
158.726974
168.299301
139.211685
162.373093
167.521103
29.114349
158.322678
-171.698990
-149.821686
21.318775
155.267456
157.429062
130.875946
160.597168
131.277817
161.811844
156.922256
136.363144
139.736481
148.524017
144.700333
137.583694
21.587795
-43.119354
-44.419754
-9.416926
-11.840672
13.032903
1.967321
-12.239426
-14.685513
140.070511
137.303650
148.463272
160.473557
132.460846
122.435944
129.393234
147.846130
167.579544
138.158020
143.818634
175.348221
142.451248
142.501968
150.593048
143.511063
149.344482
148.729004
133.537292
151.871414
121.078972
118.753487
165.444611
139.586090
153.527405
133.661026
153.218582
172.653198
148.971039
140.396591
121.785767
168.824997
126.917244
141.509949
150.278168
-42.193890
3.715678
-14.412271
135.559326
144.850616
179.371597
165.208008
-51.900219
3.447930
11.376361
137.555206
140.368668
143.267700
145.415665
36.810135
9.820948
-0.686996
-1.227804
5.108141
119.033882
151.853821
6.662384
157.763489
-154.471695
-165.955444
-173.471222
148.675873
134.956100
135.325333
138.631943
139.090454
161.812088
138.286331
152.903427
159.602264
100.864662
157.128815
134.263824
147.806000
132.894943
140.064636
171.489807
145.475143
137.542740
154.273880
146.170441
148.266876
116.272026
125.554550
129.204895
136.159973
136.774261
135.702164
142.244080
140.369370
149.760162
133.771027
141.261673
139.478500
-179.017807
159.964111
154.417480
135.938522
-152.186081
143.569061
-21.718611
-45.429127
20.810087
145.121796
120.993271
173.358658
154.312469
73.723320
147.668549
124.016296
140.003357
148.027054
136.965683
157.039322
150.924240
110.432114
-41.363136
148.696274
145.083496
143.906296
-9.545899
144.968735
167.704712
130.056259
158.762207
146.705811
174.556686
140.427170
130.830795
159.972626
157.128937
141.261658
178.482101
170.255280
145.447418
157.855148
143.301682
163.847610
146.682663
148.326096
162.039001
119.146973
138.973785
-38.563816
-13.884482
5.969100
-37.625305
-20.527897
-7.380732
-9.417260
-34.817528
12.367111
9.910758
162.593765
157.488403
161.086700
143.189697
142.280914
142.882004
136.892914
152.210907
114.126656
150.188934
132.318222
155.023285
0.348866
-48.766586
-15.617369
-16.168762
-31.545835
-1.089303
6.877288
130.373749
0.699695
3.495528
-41.918194
142.246948
179.384186
153.296463
144.825699
138.235809
152.476135
157.266617
128.569336
166.296173
144.522568
129.512497
137.391449
151.027802
164.112595
166.540115
144.347672
148.608292
170.873978
128.394531
151.866867
139.766602
138.523422
170.273743
144.619904
156.700684
120.092392
141.840469
124.152328
128.699142
147.377563
115.110527
139.437073
151.235260
135.520966
154.320389
145.655426
143.123489
147.270233
138.498245
135.540619
144.132645
152.857559
136.754532
143.604065
136.976059
115.910530
150.011566
138.088654
138.512924
142.213715
149.518417
157.805252
144.643784
171.570053
159.085449
146.262573
161.692642
-10.757952
1.400116
23.445417
-25.025202
-21.816824
5.866282
39.577709
-22.029697
-22.191408
-22.917788
-19.537899
156.915939
145.942963
158.448090
21.091307
99.532425
-149.324997
114.870262
-158.855377
168.844269
-169.269012
-159.556305
-156.956589
170.545273
-145.800003
178.163025
134.274567
174.030045
154.567474
156.000687
29.438789
-48.593391
2.671371
175.315109
152.031052
150.232849
168.860519
141.074539
133.633698
144.564423
144.727539
132.469620
154.859467
148.416534
146.355682
164.868652
138.166367
155.386673
153.306931
157.054474
113.811531
156.639404
149.794739
148.206604
147.179321
143.019485
156.718643
154.509430
130.531631
126.174149
136.039459
148.570068
136.787750
133.756851
145.531326
158.335541
5.673850
5.241908
10.976982
5.292169
-43.157078
-29.437998
5.654264
13.611231
18.407558
-9.023016
21.640697
10.268299
-0.231547
137.415359
146.294434
161.129532
158.518723
133.648895
158.383987
150.388428
139.930984
157.463577
143.476501
133.218277
133.328674
130.366913
162.779724
149.452698
52.911240
75.530060
28.277109
43.365673
29.834684
-142.450790
165.244827
-45.131748
129.781754
147.658493
136.081497
115.118431
143.672836
178.429764
145.546799
156.924728
10.675252
-20.277821
3.624392
156.404419
163.700485
6.414629
-7.005355
-27.626169
-42.569904
2.745664
-9.562441
32.225319
-28.029884
-5.554390
-3.206501
17.082462
-30.181627
-47.855427
147.787140
168.146545
-153.667175
-165.222351
159.564514
150.448944
-121.936653
172.723816
-131.696381
139.645538
148.933121
10.821654
-44.110973
8.581947
17.641647
-11.881479
-34.762367
-12.733335
10.490531
-41.867924
154.207672
151.447388
44.756565
-144.030029
-144.840942
108.667526
-176.416885
-174.491226
160.932846
132.437714
135.878082
156.087173
119.996567
141.655548
162.194260
140.520264
139.936081
-165.616882
-158.514236
11.491714
25.024137
-92.878525
138.364319
145.768707
145.122177
154.166519
-177.562881
147.683090
129.310318
139.016495
148.829254
176.042038
165.445969
72.456841
19.564461
-14.644085
-22.850700
2.778547
139.606873
-15.859007
124.262405
138.378525
136.815231
3.139246
120.556984
130.701263
156.010773
-120.297668
15.756004
-27.594137
-43.425724
134.146469
137.941681
146.180450
177.086899
135.749924
133.686478
162.334412
148.045059
138.395004
147.651321
151.761002
160.499985
167.679626
146.617844
127.650055
136.661026
139.867783
106.347382
147.171326
141.901352
125.976982
147.386154
113.122917
-32.964012
-1.653511
-16.876654
-9.315593
0.186626
112.324615
139.307251
163.990326
121.393181
143.311844
169.790817
154.650589
149.631561
141.331818
164.323776
162.698898
-178.353363
148.809052
140.434067
134.801163
131.074066
121.108223
138.701553
145.587662
135.759796
158.158371
125.445923
154.750946
-49.442070
7.048930
162.672058
120.920921
146.937973
153.112091
132.910660
173.625015
153.478867
145.293518
133.680206
-41.741104
-11.251251
35.441017
-25.687922
70.995758
20.489948
-41.110157
10.443233
-21.809601
-33.102184
2.353599
154.121368
130.829636
139.952560
144.026306
144.621506
165.096558
155.626755
-34.359943
-21.313128
14.458670
11.147881
1.757805
-6.651366
-6.584604
-0.126669
-27.568190
21.958023
-46.560989
-176.843277
-10.206617
-37.001453
6.896911
-162.643051
168.342072
88.010117
110.848022
-142.175293
-144.266373
-38.283302
10.341475
155.583588
157.365616
152.423737
115.269669
153.106125
137.138123
149.364990
131.523483
155.422668
147.104614
147.667328
127.095207
138.236099
125.199120
157.284805
158.757172
160.880585
136.358627
145.750244
160.265854
143.261673
131.329102
156.604645
146.075409
148.171875
124.525543
145.759720
161.620331
155.688492
143.987457
137.682434
155.995438
159.507828
148.309464
150.253983
133.979218
118.909897
137.772781
141.864288
128.480545
153.724854
147.035812
132.642624
160.693054
146.846329
156.364075
139.743607
161.755569
-22.355215
-7.562109
-30.382608
-5.427370
-7.668180
1.129865
-3.454907
125.967804
142.880341
142.218079
156.377914
124.662560
158.462097
146.286133
137.017029
122.429688
115.264343
150.155411
177.274796
160.342911
143.464188
126.058540
115.514259
127.023643
168.377274
142.049377
131.511932
153.295227
148.954163
165.109665
124.396942
144.023270
103.070770
156.232742
110.631317
142.810257
130.264709
137.717255
150.438141
162.583832
128.767639
133.509521
139.193176
149.119171
124.875031
-178.731888
146.797867
146.583694
141.272186
148.887894
158.609818
127.731468
155.786102
141.218231
140.413910
145.700882
156.794739
156.259171
137.154282
131.603333
152.010925
153.752502
141.934570
149.891602
147.203156
131.725494
154.401703
143.524933
116.959633
-8.796025
-46.370197
17.132093
-27.502048
-15.000344
121.737976
143.738693
164.232758
164.530853
152.485001
133.242722
141.222794
154.828079
136.401917
146.433762
152.801880
107.355560
143.038635
141.254944
178.062851
106.270309
156.904633
115.508888
143.711655
121.140175
142.297714
165.871765
140.456345
147.223999
147.511215
132.196472
136.363907
160.316666
174.342606
136.702881
144.742325
137.635239
162.354385
20.162006
152.227356
128.510269
163.819077
134.178253
148.170929
142.023285
150.737015
154.650284
118.015800
154.999313
121.511246
141.606430
137.878494
131.276459
151.595703
158.205841
168.127502
158.235474
155.577988
120.428841
145.996307
144.724365
157.815918
156.527267
175.947250
168.438766
119.782768
152.417816
130.633804
154.533997
133.876785
134.661682
152.371857
146.602600
152.187515
125.747475
149.529663
-30.455894
151.441269
131.419235
138.464996
159.451050
162.658966
116.869301
127.245323
-172.124374
155.706833
165.494736
150.339767
132.959152
113.779839
108.060905
152.425171
154.565445
132.023239
145.788712
140.786362
137.615799
124.018661
148.207535
106.672401
151.849640
149.178833
153.712555
144.672028
-174.524124
-20.681049
129.838181
137.901108
-156.549286
142.865616
145.956894
174.925949
140.853607
-2.850187
-22.396624
152.386108
133.667450
154.245880
142.275986
143.415131
123.202538
155.705414
155.839798
134.945084
114.837738
140.187469
132.180069
115.884941
27.680450
-150.078674
-147.302841
-174.330566
-161.179031
-152.473007
-164.252441
136.134842
154.035400
-5.602661
132.999283
137.309204
148.648163
140.149719
139.244629
159.612076
23.638590
3.655806
2.008376
2.752144
147.934006
168.893936
129.723022
139.904099
155.844452
114.823044
148.282806
15.850319
14.949383
1.501938
-13.107519
-2.896851
-12.286874
143.330002
136.562912
141.525726
148.040115
15.518291
1.414024
-16.982275
13.582744
106.311394
130.851715
156.626419
146.817963
154.555069
117.556839
163.552917
158.302109
170.823425
149.209213
148.968185
129.053543
137.497681
160.891724
163.302704
144.437912
144.926254
147.056854
133.693512
140.726349
135.355194
132.819305
139.085678
159.392487
149.242645
159.177002
-10.614057
-6.912648
14.826350
-20.272570
21.475660
7.907654
9.543324
-16.456171
-11.305643
119.186356
151.733505
140.403122
158.179260
128.853882
17.305248
-13.880539
31.243362
-12.664763
16.738554
-42.312435
-39.899189
-10.915365
159.371262
117.760635
144.703674
158.921158
130.706284
148.968170
58.656303
26.465092
39.529472
37.886185
-165.364639
-175.620239
-170.250687
-151.772827
-176.925201
126.708076
137.108170
151.790558
117.013702
163.275085
137.360321
129.623322
141.773758
165.566101
125.061562
139.225815
129.679138
113.387032
143.519943
126.695343
135.948441
133.244247
148.897491
122.469353
167.513397
146.809738
146.124237
157.740387
126.352196
129.722870
174.257538
132.890640
135.105316
142.217148
150.775085
149.046814
132.150528
135.732544
129.287949
159.586243
155.072266
148.130005
134.501419
157.952896
141.235352
143.632996
136.621567
146.192398
113.471001
141.302017
146.947357
131.297424
123.928162
152.952362
151.249619
158.318573
133.361191
124.207214
139.497406
145.490677
128.597794
154.941574
147.964066
158.917175
138.460190
135.043594
153.241974
150.056732
-45.354687
0.748866
14.023019
15.486758
-39.081928
-41.092854
22.720201
-32.272655
-40.379082
-30.618477
-34.962646
3.930243
171.797546
140.781738
141.756393
130.074844
160.205414
113.960785
155.450546
143.274872
125.747276
124.456612
148.946899
130.084229
145.857925
135.054398
138.612732
130.389709
139.952499
156.076462
128.528168
147.354263
143.141220
150.706970
131.518692
146.616318
167.734024
151.796555
176.135361
166.304214
134.719772
142.686615
164.501328
137.529205
144.504272
165.822693
115.118362
128.639236
154.490677
156.359329
146.253601
151.348785
144.807953
151.929092
140.663803
105.394409
156.070709
148.098190
154.495361
123.410545
133.629898
131.191788
138.095337
157.553864
145.184692
130.209122
133.711411
139.470932
128.556488
133.958023
153.534714
134.551620
143.561172
170.197357
-179.373169
171.264191
-1.058509
2.421720
-47.442352
134.887985
166.756012
173.593155
156.271225
140.683060
151.808167
127.471817
151.322479
149.491364
142.217194
141.805618
145.761581
140.059845
150.054306
118.083374
152.427597
151.405884
133.740021
165.996353
132.532013
14.984688
13.606456
-2.132123
-13.179848
4.318197
142.645294
146.872116
112.005150
144.763870
156.023148
135.763199
149.472610
140.233093
156.688431
136.471130
139.552673
161.890244
117.813240
168.481705
8.407655
-30.202131
-35.616463
-36.903633
9.902342
-33.684139
0.068528
9.383765
-0.760533
143.777283
155.878799
139.598160
129.046844
141.658005
145.769760
164.169830
150.649429
129.410110
157.446442
112.419960
142.729904
160.621780
162.057419
135.150772
164.918594
141.566269
172.178207
151.140732
109.291344
154.067917
161.816864
128.339432
134.019608
142.030472
138.074020
168.869400
147.835236
2.331541
162.997849
133.233948
151.074173
166.358170
164.715622
126.718170
148.985931
146.372742
144.056747
-48.952442
-41.744102
15.355811
-45.443760
18.923174
9.290581
14.062694
6.310468
10.780981
-9.795246
9.251236
7.349936
-30.419302
119.498444
147.231491
148.717133
144.971939
148.847092
137.102524
137.390503
141.839172
142.447662
154.756134
-2.797504
117.180946
112.021996
-152.451797
26.275866
48.350697
-64.650719
-127.461380
30.931063
170.596802
155.180130
138.289368
139.381607
144.833313
156.020142
159.690002
138.578857
147.470886
119.925095
150.319214
157.194275
142.285919
126.794151
138.614258
140.829102
-17.344263
30.065409
3.800503
136.957764
144.097900
170.392715
160.166443
152.839096
119.278214
140.755859
137.820694
-167.613632
154.341400
160.359467
174.548981
150.192963
128.909775
130.672211
171.236969
118.165871
142.644638
155.231735
113.997223
158.906418
139.660599
146.506592
154.908920
132.013794
155.544891
127.001053
126.542496
169.320236
139.293518
169.484390
157.444595
127.123405
139.671692
144.723572
-18.772259
114.284378
135.678238
124.583351
141.608154
156.582230
150.400696
-11.649380
135.305954
150.260574
139.297577
136.725830
134.849838
157.692261
142.385620
136.238144
165.903107
147.425598
130.262390
147.952194
143.163193
118.347092
139.121292
152.843445
124.565529
147.532242
146.178055
151.707352
124.209030
163.685257
139.543671
106.881851
158.267792
18.364248
149.122070
138.374603
130.953568
152.939423
158.660553
166.237473
148.669388
150.359390
168.081573
144.058441
136.073532
130.875809
125.589302
152.278305
118.429123
167.230911
158.795578
-23.623945
123.021988
-29.124182
-37.933323
-23.131880
-36.170719
-47.687096
6.399602
-6.676762
-0.441462
-21.781013
-16.796774
4.133749
8.981351
-19.648750
36.374485
-15.189303
75.503395
157.302246
110.968193
143.324738
128.333450
-2.502723
-5.270166
153.080460
151.892303
157.692871
140.080734
136.251907
159.884537
5.248408
-10.415029
-5.254788
17.433613
18.029402
-32.594612
-37.787262
29.393448
-16.596830
0.229850
-34.769875
-0.108352
-7.845878
7.010393
138.412430
148.113876
131.770294
144.900101
144.353699
169.078491
126.132072
-27.637243
-31.765518
145.617859
6.370644
-5.639271
164.341812
120.405602
142.816467
151.032272
136.324432
144.343353
147.351273
147.594208
145.318222
178.883362
138.966064
151.777466
147.576477
141.290985
139.904785
148.473465
164.765442
174.464615
142.996429
143.717957
135.393036
137.945251
124.586578
130.184830
141.157181
156.382996
28.534695
139.436249
154.794922
146.487061
153.954269
147.288040
149.190796
135.401321
169.531754
165.346680
155.959106
142.279282
118.034149
132.519058
150.897751
140.052200
136.801941
139.822510
152.335770
150.529907
141.279343
148.446823
125.514008
136.522705
112.163361
136.195557
146.554794
160.103180
136.901260
172.416138
128.366211
14.972981
23.977213
-24.272329
-87.068573
-0.328649
-34.081196
-5.717551
-81.934952
-18.633860
121.665863
138.381516
155.131775
150.194366
133.125046
160.353622
-170.617386
132.747253
128.745911
151.766632
151.212845
124.544243
159.255035
156.247742
170.270065
147.509430
139.275070
142.232712
151.968292
153.689636
174.358246
98.330673
129.034363
148.287399
125.172020
162.941986
101.346329
-45.620758
-3.054924
-15.920352
-9.472638
125.860535
155.310181
143.752960
144.190994
178.916992
153.323624
153.414368
-146.937668
6.127783
7.087480
-19.962702
14.539164
-1.860148
8.269138
12.094615
-46.384220
-22.455940
-19.730377
-39.487915
119.937912
0.939828
-17.022964
-41.097668
-1.194357
-34.970581
-19.607180
3.827815
150.662354
152.765381
-53.145947
-1.670584
0.784345
-2.524062
26.681772
-35.416962
-0.799908
9.710534
-39.472546
2.176368
7.077398
-56.531635
-40.068523
151.963531
134.264648
161.556992
163.178970
137.506607
140.877975
142.138275
143.803970
143.972122
144.290833
140.008606
153.477112
145.813049
134.488571
159.383469
-179.375046
139.128998
-34.053993
-18.205545
7.913882
12.863574
135.423965
164.539993
142.505417
149.609039
130.493317
169.674576
141.059875
134.975571
152.475464
159.655991
165.648361
148.652740
143.604645
143.522232
164.250885
140.941513
136.308487
123.799057
130.030472
154.074997
10.871236
145.976898
149.809219
147.141052
167.507095
27.486389
-10.325634
45.080906
0.372203
20.561537
-21.407940
-8.721792
-39.820564
-46.969627
-7.830702
12.813809
139.197723
120.408554
-9.752920
-42.528183
-56.023891
4.988766
-42.285679
-48.338257
-43.356247
149.494339
168.865540
119.649078
144.689438
-0.393664
-18.907646
157.126450
157.822464
134.226181
122.619484
142.509705
161.232285
148.578171
139.322357
94.324242
137.174408
163.751816
121.494034
147.955338
160.704895
136.964249
145.447617
130.945068
136.401855
152.422424
161.913727
152.056305
151.436142
151.930420
131.883163
172.716385
155.636002
139.606720
151.299744
157.286407
147.325119
141.975128
-1.143808
-5.638054
4.106465
-8.656712
-16.355194
-45.482468
2.483804
14.956397
4.724639
20.224169
21.646095
29.551214
22.519030
139.923706
137.290039
4.824991
-35.077457
-40.950863
-9.607297
8.754882
-0.998188
-75.143684
43.882183
2.850599
6.133348
29.578587
-64.680107
136.496140
150.416031
159.728073
136.722107
147.795334
140.912674
152.788025
3.764212
28.306717
148.861862
145.780670
125.554619
146.461121
170.482574
-0.559181
-43.438457
-26.349688
160.042633
131.304764
153.316467
146.290665
119.663895
175.425156
140.273941
138.502350
155.382385
107.631966
109.026657
164.087036
139.610886
127.597542
-9.310317
-33.498814
-9.192912
153.861496
143.641418
158.450211
139.206177
117.954369
151.564468
140.512177
116.386063
-39.378616
-29.913868
3.771903
-15.835970
7.931078
153.406845
146.510101
142.697357
153.438446
149.013931
141.078476
167.703079
154.269257
130.656799
-32.838898
150.265961
129.144897
112.323509
162.815414
126.386566
128.947769
145.498276
144.602463
120.710648
162.518295
135.167007
127.150620
144.308792
147.779816
113.786987
137.832947
-47.134190
-3.512013
6.006062
-16.800827
-19.889591
-46.697262
-41.069721
9.654736
3.688916
-38.415737
-27.471972
-1.611191
20.673449
145.643570
140.620819
153.501450
113.924286
41.704441
38.015030
47.789242
115.564171
102.590309
-172.266129
160.682922
154.311020
155.560593
175.874634
147.099594
168.462570
163.817795
149.782715
174.232300
155.632431
151.479248
152.226288
146.918900
121.562225
135.266693
140.525314
153.317276
151.120087
-178.915359
112.842010
120.002731
118.756996
145.195450
150.477631
143.319977
113.177589
155.102127
144.364746
122.516098
161.439377
141.720184
-36.416744
141.165985
146.161530
144.658447
136.597656
155.113525
132.413986
150.210281
-6.362915
-38.652782
-44.666672
-52.664898
28.103878
136.617310
174.796432
156.963837
131.111374
123.542595
161.360550
123.324318
133.044449
120.276840
146.023071
127.912498
146.440933
169.953079
154.625107
128.965103
124.745392
156.857483
143.491638
155.702225
140.852859
151.267471
-178.296005
151.988983
156.206848
151.460251
135.972977
148.818771
130.913605
148.318085
163.684799
140.456848
155.600327
161.889771
130.842941
142.035416
-44.248024
130.819351
122.335487
164.368759
172.684418
150.706390
134.728668
172.607651
151.965729
142.069534
141.479614
141.162827
161.477585
144.933685
167.969635
118.918259
158.418915
170.986526
137.675690
123.868027
154.751312
123.670181
119.177795
143.119202
122.618881
160.247238
119.203568
165.654678
141.277817
168.212860
130.619156
142.279938
153.623230
133.656174
144.388763
149.515640
151.027359
119.364067
-5.423541
-61.875076
-50.625835
-45.209728
-56.688152
-3.879947
122.463097
150.775497
138.339783
-18.211578
167.155396
172.889771
154.000290
130.720642
141.615768
155.062759
114.189255
122.601997
137.876480
1.619429
-95.833138
131.216873
110.181068
159.258530
139.326828
141.776932
169.571640
156.239655
135.660751
144.099915
134.837906
164.805130
154.635361
149.411331
144.820877
135.358704
173.862869
161.709183
148.385437
149.194778
159.969040
135.978500
130.743134
126.095627
143.059891
66.151680
156.440582
169.551605
132.237488
157.190353
156.410797
172.240997
137.813858
134.819397
145.400314
125.750702
89.418205
122.334938
155.033295
130.108505
-1.460453
16.313435
17.969889
-4.758640
-48.423405
12.534224
-72.803093
-39.552624
0.956748
-12.946467
-7.739817
0.937743
0.523767
9.652985
-17.979904
33.939335
0.246288
0.484971
146.500015
129.520187
146.366745
164.891174
49.209167
153.711487
146.722076
155.031586
144.051147
108.025192
114.260979
147.184769
162.502792
120.923805
130.776703
143.020782
150.354492
141.404297
-21.005768
-8.986140
-1.833977
-38.631931
-1.569226
-2.066964
-6.049543
30.102104
-5.157992
-38.038727
132.725342
134.082642
164.840897
119.772636
128.725082
140.238342
6.219179
141.096466
147.754929
154.090637
125.542862
133.663834
-37.769447
8.184196
-2.152951
140.137711
142.859848
136.059067
137.830704
149.026352
161.718094
117.724373
135.603714
141.335541
151.015167
-175.318176
157.571533
107.674980
166.892746
133.686890
128.934586
140.040054
147.322220
168.739807
136.089417
135.900757
133.487213
153.115143
89.671646
140.660995
138.960709
139.902573
139.750626
141.071289
132.444916
136.974167
132.531647
-20.133532
5.110481
126.896057
143.160355
-173.762344
151.412521
147.344666
117.533737
109.715164
5.207894
-19.214712
162.343246
147.320099
118.982147
154.324585
126.187851
142.924347
147.737228
126.248909
155.383072
-2.638488
-44.757595
35.483932
-4.164195
-1.177361
2.104870
20.033154
-31.826801
-13.185778
-48.312485
-10.384551
-28.570692
-32.036545
18.703955
-47.978954
9.687284
-17.966400
-36.089283
-20.156675
-28.817862
26.841183
15.493664
14.870117
147.499115
143.320160
133.643600
143.241592
24.532507
59.988010
133.768784
138.236557
144.622665
121.613945
140.672958
139.306717
144.039322
-177.917450
139.102188
126.947197
151.655777
151.457611
112.074883
110.669800
135.983765
13.060361
20.225531
-31.865532
-42.260262
-10.527436
11.070283
-5.328441
-32.033920
3.257864
-36.664093
15.921771
-52.341888
-45.098259
8.917026
-21.121380
160.761368
162.797745
156.515411
154.607147
136.485352
137.753387
129.145340
162.900986
-28.214104
0.092787
-33.154667
9.196952
143.625168
117.192711
139.386841
79.737556
143.002182
133.850204
144.400909
143.523087
173.101318
145.453918
141.428909
121.848190
151.104141
-22.884876
-3.575441
-43.249252
-27.946400
-42.018471
-56.328621
-6.706597
22.913181
-50.881046
-40.966709
-36.581814
159.079605
168.526031
152.313522
145.502716
151.705673
160.504578
127.426353
130.372116
147.188950
148.595322
-165.839523
137.896362
156.375687
157.301819
151.946472
12.653886
155.701401
142.809113
133.610764
-21.550646
-47.383774
145.881668
142.892151
137.624283
132.652023
173.608871
-4.305206
-7.021437
32.880119
12.753616
-14.209019
-7.292613
-16.493839
-42.002701
-13.574730
28.980238
139.139832
171.126404
144.554123
140.857651
164.848053
146.715317
129.872025
168.127228
-34.653805
-39.143066
-4.323048
-29.758505
-37.336815
-32.931580
138.134781
146.689026
139.325348
164.654129
127.063698
151.042450
138.776352
150.586014
142.450760
137.905502
143.355896
140.609695
131.762863
142.534546
139.028458
147.900070
157.617661
152.308350
117.724518
137.896118
143.897537
151.990326
176.909271
161.209305
143.209824
161.464081
140.483505
161.382797
-0.092787
9.079955
20.220978
0.930201
143.025513
133.265762
160.715637
162.117355
124.569679
142.732010
133.355087
161.894592
150.237564
138.359467
127.404221
152.202698
165.818024
139.435028
175.087891
148.455231
152.547180
166.683975
148.507050
161.377518
136.982880
8.881085
-32.345036
-9.355320
4.552468
20.043629
-12.661538
-3.009278
-29.522043
46.507431
1.797439
-44.536579
154.915375
152.537491
161.539978
162.632507
143.858261
155.222549
153.546661
166.858902
159.882812
129.541229
156.914154
118.497177
141.178207
153.626663
121.112991
143.808304
153.795639
140.571655
138.979980
15.283685
17.079393
9.701317
-24.015791
17.918444
-41.551472
15.016631
159.049377
75.225929
144.156525
132.368530
-16.790058
-25.185244
-25.442476
-25.716263
4.619824
160.245346
177.758850
114.579552
145.612137
147.071564
144.378952
150.516632
152.504135
144.986313
165.369888
149.383408
153.952393
143.215668
131.894424
138.479767
147.535294
154.426239
142.894455
144.939087
141.990280
125.738586
152.880447
15.692014
40.991486
17.378428
114.951683
31.536661
11.357405
37.064991
33.698738
135.351562
173.846573
160.834854
150.640198
142.288589
109.939293
112.049919
6.356070
29.782728
-42.903206
-2.442403
-23.553127
-5.278600
-0.989723
141.273849
169.077942
136.891434
157.190811
126.232681
150.620560
138.395065
133.839493
144.394409
132.117218
-99.974060
152.051727
0.158259
-41.631073
2.471322
-2.481991
-1.890826
2.997154
146.763916
115.516907
151.603409
123.027367
152.008713
132.724167
170.130066
155.429825
116.580063
129.526901
163.610046
153.867798
120.884521
142.798813
154.518967
129.886215
163.753372
155.655502
159.915375
137.665283
126.913216
147.076279
140.812759
133.677063
154.472153
149.902390
96.063377
178.499878
143.842102
155.142136
153.694733
127.649590
140.702148
137.447174
135.721970
142.588379
141.328735
170.158401
144.979721
131.116699
122.274529
145.602448
168.063675
144.634003
102.113930
138.456177
139.097473
126.800354
113.623848
142.681320
156.308701
137.529053
136.151215
162.423401
144.149124
164.505859
12.708335
3.810536
-48.901745
6.842807
-13.346506
-21.252254
-2.206998
11.375997
146.613220
155.125000
152.653046
136.630890
155.689377
141.549820
116.180557
123.715302
149.601898
162.355499
48.810963
124.466309
132.038742
122.320457
131.747421
172.801056
158.194077
147.988937
154.356674
141.981339
142.015488
165.410294
147.747162
149.592575
159.311325
158.596802
127.309921
14.269331
-8.095120
18.571039
18.281918
-5.271393
29.940710
-46.461697
-47.172714
55.084347
-26.475153
2.986423
64.573151
16.641129
133.933777
137.855301
154.074615
163.265945
111.817741
-13.495086
-35.694050
-12.376341
-27.669098
13.145413
17.961840
3.585176
-40.142879
-29.868525
-33.978523
11.335620
-0.428415
31.277267
-6.415026
-45.004299
-17.753023
10.589127
0.688986
-39.721436
4.393602
-53.718262
-28.312498
25.096039
-23.960173
-53.994442
4.369015
0.787333
6.854520
-20.627983
22.043951
5.035128
23.262882
12.898227
144.164185
149.012741
113.729942
161.557922
115.813667
143.596237
138.412750
-176.555923
134.354813
130.149307
116.660187
153.736847
102.926559
143.449539
129.833405
147.604492
163.816101
116.198898
125.378181
126.642967
157.218262
153.497238
166.896332
141.599564
113.130463
137.350998
160.890137
146.409454
144.165176
132.617569
-176.180984
141.744522
135.508743
136.308914
115.275719
120.062386
129.718155
151.681274
129.291840
151.836960
158.630600
131.563354
142.287720
114.864624
153.333466
150.089798
149.456696
111.572838
-118.746124
177.540726
23.273827
72.989639
147.689346
151.360153
146.701248
144.472794
112.814751
148.535187
139.267059
132.961380
129.734344
132.467926
142.906189
133.458633
-35.056370
11.042770
5.490051
-4.884953
5.511106
138.080551
155.344223
138.959091
151.623215
150.645447
175.671509
153.887054
136.361679
160.664154
138.565292
145.656952
150.025253
118.411346
134.718185
19.245974
-21.157402
4.762179
-27.374655
14.091730
-35.576115
0.115350
-28.399748
-33.439484
19.240025
-44.682278
160.402390
138.253082
141.072495
135.602142
145.081482
161.861832
161.670731
138.468567
-41.946304
134.789688
8.322394
168.156723
171.105637
158.116730
143.113586
146.933456
156.758102
142.375610
134.231674
150.860596
110.339012
144.829529
155.199936
154.552002
151.099335
137.694092
165.089218
157.018875
129.661942
-0.039565
141.260986
143.969269
165.079025
159.407486
140.728165
132.945190
132.234741
127.699463
157.642090
133.760010
105.870903
125.947182
143.497604
163.954117
151.702148
16.138971
0.986356
7.262230
6.424738
33.321812
128.999557
143.988480
132.566467
126.084137
130.210159
115.678703
171.917542
154.436493
131.152069
171.541870
164.771790
147.256348
141.212524
172.782516
129.309311
142.425049
116.913818
-33.398949
18.752522
-47.214752
21.724434
-6.665885
-48.714287
11.283045
-32.420834
178.247879
150.605911
31.919268
-45.782196
-40.913284
138.563324
130.693695
167.207199
127.898567
136.699158
134.871155
128.471329
139.802429
128.665451
-39.482887
-20.322943
-38.980587
130.103012
155.492401
155.065338
138.429459
139.077011
124.481010
142.332993
112.443680
151.950043
156.197296
146.083664
131.402573
139.809006
155.913589
152.329208
154.928955
156.050583
127.626862
-174.717941
150.018051
148.651962
160.438354
119.589294
144.620682
117.646217
142.544296
-3.485937
12.438107
47.821266
-52.410431
158.211960
149.715179
137.284454
138.495850
-0.663524
-17.814188
-42.136372
-39.657654
-20.371492
50.863461
5.417033
149.955521
153.236740
111.166504
139.329376
152.534073
149.401657
160.723984
131.500977
158.299225
155.702805
156.608444
138.654083
149.119522
143.941879
159.885056
142.244705
9.247008
144.174789
137.689743
133.373016
151.948715
145.472122
154.784348
100.559914
129.451035
155.439545
-8.241762
28.019905
134.926743
146.300781
-10.162408
-8.974764
-18.766783
-19.557148
-48.140873
4.687050
145.402084
161.269958
153.178955
153.322571
172.733078
111.397987
144.950668
159.999985
-173.996597
-174.283081
-132.594223
-165.424576
-120.870850
179.861526
34.235859
17.340483
65.122833
131.556641
-154.363922
26.567068
-7.186462
-46.752857
166.029327
142.197433
128.801514
159.066818
-154.506027
-155.391922
175.153320
28.976185
168.562775
139.797928
160.386780
-37.548054
-13.409251
11.267867
14.349349
-42.281124
-39.889229
20.092983
-17.826294
21.349585
149.409744
144.953781
127.105484
140.103516
161.858597
125.031219
130.421936
4.269116
-49.552952
-35.749027
124.352722
144.557617
141.837646
166.796600
134.160019
147.912140
139.759323
146.268661
144.760910
143.248749
144.869736
142.552063
138.818848
148.176270
154.033020
166.929901
118.052246
125.308723
135.746567
140.567429
153.472000
121.861717
151.652451
148.170517
167.544647
19.584503
-40.384613
169.126328
130.834091
133.396011
155.651108
158.130737
160.791229
168.887848
143.108765
146.243195
133.918930
175.928818
-34.130566
-11.557796
151.572601
135.948975
134.311096
135.487534
147.944260
146.966019
145.044052
140.134689
151.329956
150.994308
155.672531
115.104088
-24.945791
127.364227
146.745392
163.653976
123.424820
142.648941
162.736893
144.806763
131.260147
133.990143
120.647568
146.865433
162.077118
147.665131
146.692688
139.771881
-7.770844
14.372672
69.135681
146.670959
136.309006
171.286179
137.411301
151.645615
149.445480
151.421753
137.563568
139.860840
145.883835
160.276169
-159.015015
124.052879
129.711761
155.487885
147.241348
138.685379
141.314148
123.913528
145.682495
138.971588
154.025787
163.981003
129.304489
140.802368
151.070953
130.036163
135.919876
174.220352
132.019516
167.283386
152.979218
156.021225
135.577591
167.935089
146.727493
159.368515
124.600677
108.454475
132.565308
154.390472
121.230766
145.288513
27.764839
-41.825855
-8.490794
-46.676769
-29.458588
-21.605824
-46.266388
-29.298193
24.274431
12.799357
10.751346
-16.489473
3.063499
137.299545
123.924324
130.717667
140.206909
147.323273
165.019989
150.775528
136.925140
-37.701672
145.082123
137.302460
173.615662
135.192261
146.326904
116.722488
143.585480
127.493889
161.401550
164.046799
130.965973
157.730362
147.767181
163.767853
146.668137
170.741898
143.430298
166.295303
136.219650
121.631073
163.708649
137.961884
139.306625
147.093628
141.597626
144.255096
-175.151230
147.979828
138.501862
144.890762
123.620758
147.170242
-12.409439
21.270609
122.661255
144.199905
25.761850
12.298150
-8.607541
154.801300
171.702637
156.396591
141.499512
129.051132
-28.639584
131.271423
-168.515274
136.049683
144.771988
149.993530
22.390377
139.533112
146.053711
116.679375
159.997650
139.293396
149.869949
139.400406
143.707138
112.366447
164.569275
144.106018
146.371384
157.243134
115.456871
160.767334
155.512878
167.764160
148.356644
146.640976
153.621704
126.026657
134.837738
137.711975
98.815689
150.390213
158.823349
114.839081
121.119461
140.172943
154.343018
151.393768
108.753220
-37.820927
-5.547577
126.689674
144.205765
168.475235
110.442688
136.222672
160.413544
126.068527
163.501709
159.856247
154.848206
145.650696
113.682495
168.451355
143.640488
146.042145
135.676987
121.222137
138.895782
141.725479
172.489777
147.527435
134.017014
34.929272
35.921265
-169.972122
-158.770279
-142.651581
-139.377014
-139.335175
160.417404
137.170258
162.214645
155.408661
152.653000
168.204727
167.656372
120.433441
144.545898
136.241562
155.889832
160.575439
149.597733
155.161316
128.551254
150.317764
135.891037
138.751221
141.444733
159.189499
140.298248
135.153046
139.043701
138.836838
145.787354
158.488235
121.412903
126.603317
138.662170
141.937241
97.501495
146.425461
156.520462
127.683632
143.873962
-27.641159
-36.851433
125.969322
142.320862
159.352463
146.278351
163.568390
121.820160
150.281784
167.598557
127.851830
139.716049
136.236191
144.660141
152.876709
146.210739
145.431992
136.943802
177.641083
-39.644806
-7.095308
156.399704
103.525696
143.687408
14.417250
152.829269
128.131439
149.458252
158.019409
153.892029
146.313095
161.217651
153.489212
128.136337
141.560715
113.485458
153.459702
157.451508
-51.941738
126.631439
149.731705
135.773712
145.151184
114.513451
158.135284
147.233215
150.442169
145.190689
100.670898
154.117310
158.291595
144.620819
147.380569
148.062775
155.067764
153.203430
160.795044
139.551468
129.670792
143.361465
152.910553
148.610336
130.119797
162.667389
149.307022
158.651550
160.838074
155.499878
174.271103
1.231941
33.923241
169.672592
146.787262
171.268753
110.370766
142.365768
136.924271
122.156563
131.854172
145.028900
142.945709
135.273743
138.576019
159.996445
140.783905
-31.049208
18.290953
170.494308
153.149261
131.492065
114.903191
139.893204
154.887756
159.553238
131.941925
126.350487
137.726135
133.976364
125.034035
157.905670
10.023442
-36.833317
25.128429
12.516083
165.030472
-23.360573
-6.217066
-40.814648
-16.906073
-34.869457
0.565099
135.820755
151.496033
170.285492
163.989471
155.310303
143.218979
136.954239
138.181564
163.790787
142.806076
123.832100
144.954208
118.871185
137.752808
146.290604
159.451797
135.421967
127.289574
143.773453
17.984428
142.465668
148.393829
126.152344
143.970047
144.948029
148.226135
149.721191
145.725616
154.610947
159.705490
146.974457
144.517609
141.729553
153.477051
157.023422
150.890137
126.820511
145.788055
147.890274
134.485733
151.359573
106.607147
128.396408
148.283386
148.313065
143.632111
157.002808
164.702454
153.516022
163.773712
126.181808
148.380920
133.208054
151.152786
124.097397
160.465485
155.124649
155.279739
139.983734
166.761078
142.134766
162.311630
133.883591
150.505493
167.865356
151.858093
138.890686
144.530426
-32.579842
120.650917
134.969803
172.571243
133.684341
130.520966
148.138443
141.609344
150.765701
143.035995
149.245804
-1.602788
-15.158042
-13.055947
-22.222591
-7.617002
-19.861778
17.206493
12.156072
-35.089127
6.791913
125.601898
96.987221
156.538116
132.194214
154.335800
114.237312
144.909988
143.825027
139.166046
154.569885
143.130112
146.104248
171.779282
151.394363
13.229408
129.454391
156.166779
115.070442
147.609833
131.544891
127.063248
129.826996
176.384201
117.553406
156.468170
59.460529
149.771484
141.191345
164.580887
167.132584
144.451874
137.174896
162.026657
134.808868
141.815430
156.494080
147.527786
163.463104
179.180038
-177.138016
142.873459
134.039383
153.319046
136.112350
174.996872
149.621658
149.043274
136.134476
147.753448
130.064468
157.855362
130.025299
113.674751
149.405060
143.517532
106.360832
146.452164
149.046707
152.629639
141.458084
144.368469
140.662247
127.270241
115.448441
146.917221
126.156281
162.948135
144.398880
120.794701
3.201429
-7.342217
20.114435
-5.647987
10.290613
112.401062
167.765213
154.411087
119.433105
129.197784
153.564743
106.199539
165.615936
125.975731
147.242279
138.112411
168.548065
154.441605
97.036011
149.492996
-177.410782
151.064209
159.360153
146.802048
81.323700
131.837051
141.938202
141.039948
130.872437
145.894226
147.579910
152.787903
134.702240
133.652039
162.992157
142.543671
143.676559
164.231995
124.033867
146.320053
154.829559
147.324768
149.674866
148.551758
165.698593
142.672562
174.783676
147.877106
153.656342
123.613495
140.213623
152.316498
132.134155
136.914078
146.474472
158.595230
175.097946
178.060516
7.082800
-49.363220
-20.591145
-4.734166
-55.163521
147.557129
152.710571
144.138733
131.592178
144.268646
166.380173
153.097015
167.504745
114.980530
164.868210
164.064011
133.971115
160.117035
161.479782
149.925888
158.387161
157.111343
143.159988
136.108551
7.051406
-19.274641
147.206085
-37.127682
-24.515614
10.814139
-8.067913
-11.082548
-41.620007
14.292769
-40.114723
7.830477
-37.073612
18.712250
15.450663
16.294386
23.356161
-21.187395
-11.800777
31.774128
-43.816357
161.493683
127.922989
147.187958
144.000885
119.877724
140.027695
146.582733
134.679031
165.274170
138.556610
137.839081
135.304535
145.769272
154.526993
165.363495
152.680679
140.094772
155.060852
156.254715
138.890457
155.017883
159.769257
169.457474
139.458939
164.606979
113.189392
153.670609
143.338318
143.330505
136.309235
146.603470
152.189804
157.843292
126.970474
139.272842
146.757141
128.418335
150.772034
165.827347
118.413399
169.850922
128.911560
155.228561
146.311737
157.774521
161.577438
158.774017
-178.811050
129.279282
142.493149
125.569931
161.137680
143.294022
163.982269
146.877533
134.680893
150.878479
142.485214
140.760254
36.481110
13.182663
-24.289696
11.736732
140.287643
128.737152
123.771355
133.693024
141.200378
144.410065
145.710159
140.683533
113.071091
128.389893
141.781876
138.853699
139.099686
125.328415
142.493469
160.793304
148.786789
142.257217
178.757919
11.976119
126.913704
131.827377
158.936630
165.622314
147.432663
144.316071
143.122742
-178.207779
153.333862
144.441635
138.032196
151.629333
163.053604
154.754120
138.076065
140.217072
157.902603
126.813469
106.299866
117.618050
152.500732
153.110840
155.851898
167.676453
161.324066
129.556152
153.726379
154.731903
158.588821
122.170982
149.936478
155.953674
20.525034
161.972992
123.416405
-48.869282
-39.594078
-3.895511
-4.255469
159.406448
151.580795
161.281647
129.204254
142.264832
161.707596
150.763901
148.538773
116.543404
157.220871
161.262894
127.003532
134.887894
131.654755
146.015610
151.637894
151.649536
150.550430
142.960953
152.961151
148.984497
89.265762
50.520130
149.452896
175.161896
157.940338
143.178925
130.867096
147.436783
152.208710
161.503952
134.965134
153.647263
145.564423
179.035095
24.178898
14.193636
-40.521603
-10.092469
4.214403
147.196411
155.343658
140.255173
144.766693
-16.117273
-46.480755
-46.948536
-21.973362
165.591873
169.606995
159.628372
171.263977
156.067871
144.832108
144.947586
121.212570
125.366096
144.301559
155.164413
132.806854
124.646942
150.420532
162.963394
162.893250
156.493484
160.079910
165.569946
141.213303
150.681702
150.316772
123.423904
169.701462
134.038406
135.003113
164.834381
156.312088
135.602051
149.735321
153.412323
132.853836
154.149887
139.243591
138.289749
131.070770
149.766388
133.919022
116.930138
140.144806
161.919006
148.424423
147.916077
152.033798
137.906891
152.287155
148.761368
143.614090
147.041855
-8.757395
-38.557461
-45.733727
10.547735
-35.118610
24.843472
2.650775
24.422388
15.637082
-36.865040
-27.601788
12.555733
2.568036
150.151489
150.449600
145.029938
150.557770
140.432281
147.018036
138.709259
175.441635
147.608826
23.761812
-2.178345
133.436188
151.611588
147.745773
147.813629
153.291458
158.556046
143.944672
117.377480
148.566727
141.552368
141.263550
151.297882
141.125809
-13.142996
149.487991
154.434647
148.832306
157.603073
176.237137
150.497757
122.725243
141.151260
149.008987
-168.634613
125.951233
141.005737
155.993561
149.729218
134.627060
166.137970
119.297852
146.421768
155.039383
135.586777
153.413483
117.278496
150.668823
140.812622
136.536972
132.599503
130.775269
162.484467
134.766052
173.963303
146.232483
174.687576
142.450302
119.281982
151.166992
136.852524
146.903885
156.175674
-10.543536
-36.489113
44.537884
-23.723404
11.381692
-41.134232
-31.298798
145.090286
149.955643
147.836670
149.464264
106.836273
154.869492
166.446793
138.219040
-25.237549
-39.395458
118.945389
149.469955
116.966995
143.540756
124.480751
-6.638084
-55.295113
5.000573
-39.892239
-25.052814
148.546661
125.433548
134.039673
150.189331
107.859268
-14.355313
-20.945559
-27.099140
-12.179905
143.019699
146.066528
154.864014
118.963203
143.563797
-24.397423
8.662202
-32.929428
151.404068
139.423233
133.675400
125.352608
136.791412
154.690018
135.296738
142.123245
149.616699
127.939873
150.286270
137.632294
158.560623
150.561981
124.455452
139.538757
160.773300
133.814728
168.607620
138.588699
140.278992
156.539719
155.165955
147.206131
143.940262
143.662888
91.153564
138.003632
163.911331
165.081421
-13.813974
-27.570026
126.261215
169.467865
80.524330
110.861748
152.768845
137.934860
131.814758
155.905502
143.116119
125.602852
139.678024
143.201462
149.382706
131.060181
152.621826
145.381744
131.382431
145.753525
155.435272
153.054382
133.971771
161.288116
152.385147
118.407494
155.555923
168.051392
140.166672
153.393936
164.231674
108.951874
152.807877
-176.321960
135.621964
140.149460
114.933853
122.899246
39.908230
27.295645
142.821716
149.595322
164.885117
114.019157
152.092575
-178.313431
131.642929
129.424026
117.186752
115.550880
113.045670
143.254227
143.714005
155.961975
150.001282
121.642601
150.353104
121.293579
170.968292
131.624237
152.369507
144.699600
137.646561
140.072769
149.588211
133.345154
148.947464
128.526886
148.734406
120.243523
141.846085
122.889824
165.274277
140.833420
138.798782
159.383774
25.341364
-30.930557
-10.920180
16.887239
-31.780144
-42.924568
11.148004
12.550705
149.850159
155.099503
153.317520
150.247864
153.971222
172.782516
149.248917
140.799164
150.756104
138.798050
100.909386
172.831863
155.507324
165.350250
143.651230
12.247269
125.394852
159.250946
141.960281
138.733368
138.069595
136.241226
145.244141
142.142776
157.783966
144.610382
160.003922
156.871429
172.459091
173.364151
0.602959
-15.553216
-5.691577
-10.110053
-25.510590
-26.232895
-26.340693
-0.943568
1.404860
10.194528
-29.240093
0.491385
-49.294109
17.280422
-91.558571
-4.944230
0.055953
-1.439126
-13.694366
-21.437401
170.524658
56.211292
-161.554886
32.675804
17.544943
68.170731
26.237000
-9.972061
-7.551851
0.697455
-35.809776
-29.978750
-176.942764
0.000000
-8.550652
32.365700
159.013275
157.282043
152.395309
129.874817
144.155426
149.861618
141.574097
152.969803
113.759766
159.942429
140.265884
153.857010
129.562378
141.792099
148.682724
164.391617
143.352356
146.547745
156.428543
139.219116
154.394806
149.339920
133.271729
61.554726
162.477951
138.357559
165.543442
124.538879
136.370056
143.989090
155.861542
156.501175
142.444824
141.413330
137.457397
162.177887
125.764771
-176.399719
142.780624
132.838943
140.228470
169.332336
137.921951
134.231308
161.987259
147.706009
132.227127
153.439850
160.501877
162.175964
157.704544
152.852432
132.619461
151.524841
149.701859
140.937653
126.275810
149.856812
139.540741
130.211197
164.955887
134.855499
140.264572
142.115433
-44.355297
-13.001123
0.305187
43.153507
-148.344101
139.610199
167.434769
156.695221
102.249123
130.080444
137.493729
163.409897
154.298859
129.395172
4.244455
7.367801
-1.789691
30.092411
-3.609613
5.627721
-15.302925
15.408096
-15.833479
-24.213451
-45.410934
-7.829600
7.764249
-45.765842
165.498978
165.101364
140.282379
138.834824
137.651932
146.249451
134.301620
133.526291
139.363510
168.066742
21.808268
-25.571466
2.265895
-26.189280
115.623924
-45.910751
155.207626
165.387543
171.116470
143.856613
-3.736593
7.959638
-32.489143
-4.835010
147.370117
142.374786
147.016006
155.982422
-27.769733
-5.229445
17.398584
160.973419
146.131149
105.929764
6.599597
104.289444
118.410721
149.618866
144.291290
131.949463
164.960663
125.468109
169.723831
141.573639
128.147644
160.753815
168.289307
150.422394
153.719589
133.083221
154.669830
119.803314
158.870499
130.472427
140.971878
150.955093
141.534653
151.081284
165.063675
125.826637
148.276550
138.792191
160.816345
144.344299
142.762283
155.701859
173.369186
153.364136
131.932083
156.637650
167.067001
163.171844
11.956634
-2.089003
-31.356853
155.743958
143.445618
152.876755
147.821411
138.488235
151.433792
162.636185
155.083862
109.283951
152.428619
158.105927
152.428009
130.533844
5.383504
7.627096
-35.250927
-9.122875
-7.506266
-12.037140
8.938174
3.555617
2.638414
134.391815
124.747963
-17.168274
141.634796
152.878571
145.740005
144.464661
174.120712
136.710632
144.642105
132.830856
164.385788
125.110016
149.519012
146.319290
160.739182
155.628036
143.223038
135.562103
-42.027813
-38.078712
-16.788462
11.033798
-47.949741
-34.316708
-176.374298
174.338837
136.748947
166.735840
124.229797
133.249969
132.320679
142.697083
131.581787
165.370193
147.099625
166.777649
-13.306754
157.717896
53.393604
-49.423813
-0.222936
2.403140
-42.350811
-46.803600
66.812134
165.720963
157.058517
148.481781
145.270035
144.260605
154.125412
162.308701
123.508911
128.339569
32.139297
-27.004797
16.732506
148.891006
167.948410
159.979828
121.874504
149.446106
144.383240
142.091599
140.953979
163.492111
147.360016
170.810120
108.404472
123.315041
149.087051
167.562439
-179.857346
124.574677
140.342667
119.958771
153.294296
167.849625
167.012756
141.758118
152.979691
148.281281
158.875076
147.374115
147.374802
165.662689
146.986649
140.413010
137.028046
151.248322
138.261032
150.082962
157.654480
147.221527
161.344330
149.436340
154.268875
152.033066
120.847763
139.107880
156.804855
141.216522
41.166519
-15.937549
2.827432
2.119972
14.685472
-17.046082
8.080094
158.497253
138.809845
132.451889
137.806168
146.636230
11.627337
2.760169
-7.160399
-0.724157
-0.931042
-6.075638
-10.351686
-8.218526
23.885952
162.911194
119.623070
126.629326
143.849136
165.204971
179.510208
121.555885
151.429855
149.153168
164.639694
137.024338
139.428162
160.992218
-28.132790
-11.487478
45.086269
146.879547
141.657974
164.638977
-16.885157
19.277372
2.889070
-1.524698
143.295563
148.542984
155.718719
135.822861
142.614532
126.672256
124.424591
124.687172
142.199768
153.926437
153.687958
32.754311
18.345705
144.433609
146.966995
151.109711
111.004082
143.865433
150.345718
164.017990
121.781830
138.333878
105.274857
172.322830
134.137955
154.402756
115.683128
125.721237
151.751770
170.640930
145.995575
113.305634
140.877609
159.913406
142.883499
141.598587
119.834320
-22.502119
0.039565
0.595776
-32.967518
1.003857
-5.454239
36.936115
-23.414145
-17.037506
144.594437
148.311981
163.225891
179.435928
154.925613
153.584534
132.353424
124.939247
137.178177
152.324585
151.324875
147.851578
166.487076
139.171844
132.313400
145.257584
153.250305
147.552017
56.694595
156.030518
156.839203
112.120239
167.196991
147.899475
166.980057
136.330429
157.199677
152.329025
142.733154
149.824860
149.875336
154.842545
-36.920605
-47.301670
107.321701
129.599670
156.638306
127.672348
156.281128
109.682793
-129.804993
125.608788
155.731659
145.281448
150.816422
111.850159
-51.512894
-39.759209
15.920464
0.984966
17.594326
-174.835663
-49.282463
-0.039565
-24.686617
-57.288418
-35.116199
-14.836504
21.514256
-13.672856
-28.612574
20.823830
12.828983
-18.353004
-18.402042
178.179077
151.464279
104.977486
155.020233
148.941681
116.287773
156.579407
149.934067
-2.526852
7.338128
-21.941816
-10.448997
12.878246
-7.616565
-6.602093
-33.897552
12.104455
22.552027
-19.381290
-9.300433
1.258344
-38.089748
10.759124
17.974880
-42.860462
-4.921672
156.268219
151.185303
151.968826
177.387604
149.492554
137.699661
142.058960
136.698776
157.298752
120.909119
169.332260
146.257767
126.657669
157.757309
-10.496194
-25.844849
-10.538701
-39.159859
-21.516230
4.992535
32.877102
7.082911
18.513885
10.808095
-30.068987
-23.531153
-26.540728
-47.696522
5.120783
15.819255
16.266012
4.280021
9.963538
-17.194286
-37.997581
13.118297
-13.582061
2.212666
44.393921
151.531281
152.584991
148.673325
147.010468
146.855225
142.221283
148.005585
154.631119
167.394333
167.683228
157.176056
168.928421
154.734726
-24.432257
-31.784201
-98.411064
-34.970924
-0.092787
27.786427
90.459175
149.380798
150.389877
144.683121
160.249268
155.163605
137.845291
136.327194
152.912598
139.215836
145.410233
117.753441
157.499771
142.920059
166.127625
-15.563350
-33.790459
24.720316
135.388596
128.589737
135.898544
154.108200
140.810196
6.872495
2.326835
145.485718
156.822754
133.262238
122.991608
144.624283
138.018738
129.300568
150.015472
142.231476
122.783302
127.795753
139.170227
122.604897
143.202606
117.875565
96.333046
163.601059
136.849091
115.021034
166.141296
144.547836
174.069275
163.904343
134.737579
-11.250060
2.940181
154.309204
147.619690
149.883926
151.830444
156.336716
118.334358
154.695190
136.666794
137.851105
161.856766
151.434219
160.328491
143.957809
161.159637
156.885971
147.380127
134.982620
147.435562
137.766342
153.163452
128.480637
122.981842
167.400162
-8.451336
-43.475281
-56.142262
-22.128193
6.077929
-14.266948
157.780579
143.503723
158.793823
154.687637
153.942749
138.091309
123.112976
170.543930
148.743332
144.395233
157.336075
123.372757
138.529953
165.198090
122.437553
118.165733
140.368820
140.657455
114.827713
-47.184010
-23.435587
-20.480591
159.169785
147.076416
149.987076
157.790375
122.354988
137.500900
145.494141
170.120590
135.312195
142.859604
137.994766
152.069458
157.148285
138.219406
129.171829
11.912076
-45.141094
1.749547
12.863021
-10.128168
-42.987080
-5.213385
-34.294506
-4.471462
150.168015
138.759567
177.748657
154.391083
151.900696
149.124268
150.818573
142.467941
149.687759
150.671967
145.286728
172.519211
140.122299
168.844696
106.671364
129.159500
142.260086
146.302475
149.116272
125.778008
131.894974
151.036545
-11.964840
-13.068912
0.471469
0.500460
10.032328
7.859176
-39.076164
-40.948288
-49.025017
160.577866
178.784683
136.423874
126.720482
172.128098
131.862579
152.827850
105.929008
153.437622
148.694626
167.747971
128.681198
143.823135
128.206497
147.074203
158.574615
135.524506
149.793259
135.448318
132.699203
155.525940
150.828186
123.384506
162.321152
178.981033
163.719223
157.258408
142.263382
162.773911
159.567947
138.700500
-146.583313
168.235199
150.906189
138.201828
135.607941
152.287613
148.789383
153.590775
155.239639
122.799728
133.201355
149.587769
155.732040
132.553101
6.823058
125.059639
174.022125
173.484482
127.127449
140.643341
144.635239
142.171722
143.887238
162.836639
149.802567
145.420609
151.011383
124.630196
141.190521
138.693451
161.538498
143.019333
149.422623
139.006577
132.345795
160.596924
145.694778
149.923798
127.778870
125.351982
137.334091
147.595230
144.149597
126.437340
144.741821
160.180664
151.062057
135.247818
159.230713
133.812149
164.505447
144.253937
149.645798
165.873108
139.761124
144.777145
127.616013
146.354553
157.791840
121.872017
131.632126
171.491852
147.535522
135.117676
118.137459
143.447968
-34.794018
-4.144395
153.907410
160.307190
151.153412
147.954453
130.335236
147.488113
123.483009
138.852829
143.985382
145.303879
156.326752
160.264511
131.340439
153.776215
126.145035
154.683334
141.492676
166.835541
142.676117
161.343796
-5.473463
158.475845
157.891556
119.841156
133.699905
-31.126123
5.244150
-37.012241
12.071710
13.094290
10.330892
166.844193
108.952293
150.328842
133.797012
165.842621
126.996353
123.501030
168.810242
139.347198
164.738068
165.002121
141.353973
131.785309
139.716370
168.123260
167.138641
147.489273
90.386734
155.359863
162.666580
132.495148
167.025833
131.484772
-10.543536
-20.161451
5.865547
-15.147918
-12.542027
40.681293
25.134943
-15.780837
-32.420063
144.256271
126.445137
151.341202
143.395233
165.013565
157.352249
155.427551
163.724442
145.979355
109.730392
157.049240
124.951805
127.970802
172.245941
101.689621
138.735474
160.031052
124.587723
162.596954
150.399292
154.216339
159.014160
153.235519
166.005844
28.194241
115.639000
138.574005
160.739731
109.392921
148.915100
-20.453672
-21.725105
-167.039230
155.305603
144.284653
120.110840
142.558075
146.884201
163.358734
146.038513
100.264900
149.692001
164.172897
126.260178
150.014038
122.779556
148.393631
143.444031
150.612869
135.651886
154.973831
98.853691
145.190689
170.573959
-179.655075
146.390350
128.369934
163.064804
142.371796
151.498337
146.903671
145.196167
-21.429785
-16.071939
-21.977324
-158.458420
-155.698532
-155.298874
111.281067
137.451324
144.874557
173.865768
141.178741
145.525543
142.013016
152.417877
141.933762
150.045670
151.092758
118.463753
9.627616
134.406235
138.004700
131.825378
161.439621
153.165924
145.683533
142.217896
150.114731
-122.461296
-151.781418
51.900566
-152.698044
156.069077
-155.161469
22.444286
-168.237701
160.157135
-140.703552
34.590393
30.968885
-40.557987
176.098694
176.208145
-160.595963
37.237625
26.192074
-143.869171
-164.588760
-132.450363
176.424667
-149.776306
-148.561050
-174.512909
148.348267
-152.650833
29.155146
51.314995
13.410856
17.636711
11.289921
18.693750
31.468548
123.171242
162.657837
113.871910
149.648773
150.744019
146.915176
142.038742
137.010132
170.921829
143.445328
140.675995
150.101791
139.599030
137.100296
129.289307
144.930984
146.625839
173.948212
152.299011
127.933838
139.753708
161.093384
149.768402
142.067902
12.832212
-42.653198
133.064178
137.613083
125.854752
131.563278
165.916351
124.911514
155.354126
159.676666
144.282043
156.448853
144.119339
157.321365
121.610214
148.275116
153.526108
141.566284
145.267136
175.121567
151.295547
152.510498
158.927689
161.311371
127.958229
139.686035
142.561157
143.804916
145.447342
145.358841
118.197151
141.810440
147.797073
149.400574
136.813934
112.032562
160.466812
161.051163
139.676300
170.325912
161.511047
147.181961
133.508499
131.622375
152.087357
12.098004
-13.451082
-21.682590
54.832684
-36.489944
21.419958
-7.609966
-4.556769
20.540329
-11.770615
-49.340714
127.561729
146.994797
134.421997
164.623184
164.598557
108.138260
141.577850
155.892654
155.626831
141.096558
130.827148
138.403244
167.807922
163.421677
163.163025
149.839218
140.832901
136.206558
110.154190
148.635071
141.516006
148.865707
161.794418
165.377197
105.920029
-178.328232
128.667374
157.792801
120.628212
151.344467
139.158478
147.202286
120.350853
144.063324
143.773483
155.853165
138.811890
145.029724
144.706436
161.183472
143.265411
176.683945
149.236633
135.285217
167.509491
132.368698
27.617802
6.938167
-14.458026
139.814941
157.343231
142.755661
153.470474
163.723557
131.889633
136.107773
178.662201
158.717590
137.446838
167.189850
154.781311
-36.437222
1.954646
-30.798622
-2.808886
-14.931460
-19.285429
19.904955
-53.436871
-13.120854
5.254192
0.223812
99.134659
135.189163
145.790176
148.745163
143.553131
146.983826
156.393723
166.465805
154.484863
133.970215
175.641083
148.641983
138.566360
152.919907
141.220856
137.522903
136.598618
122.396408
158.011734
177.678802
134.490631
141.064438
151.655197
142.708603
157.317169
127.930382
147.290527
124.324966
149.069626
151.319641
151.204178
136.490616
170.198837
155.947495
145.740082
143.781830
136.471344
-16.400614
4.113565
3.056077
-11.682617
-0.911930
-11.236083
-6.315282
124.447334
154.557739
147.965195
168.097473
144.149750
136.430649
138.034698
131.625244
160.691528
-178.201035
125.394203
130.880157
136.206497
153.777679
161.544479
145.390305
144.146057
119.934334
152.987732
113.946434
30.654543
-147.259735
131.060318
135.116776
132.386551
138.464874
149.788696
138.763931
20.907812
4.583343
-46.670094
9.649889
18.497931
-29.599453
-10.968945
-46.726192
4.364844
-21.296303
44.159389
3.446851
-25.183350
150.521454
131.632599
141.280151
146.778381
142.567337
121.902641
-6.708293
0.071326
-23.829187
-4.305024
59.428101
27.768372
157.575150
167.022766
69.991875
158.740280
152.340866
138.232178
139.009888
165.024460
138.741165
123.195160
145.743912
125.663383
133.139282
163.709503
128.161713
137.122269
128.460556
138.609604
144.611465
140.038818
119.828941
143.008377
127.985664
129.070114
162.154297
120.979065
15.110952
5.566620
-3.693902
-4.625714
79.217575
14.258852
-7.821649
2.657044
22.591024
-10.262262
133.456985
153.555893
161.340210
163.166199
148.538910
144.666306
165.455933
117.706978
152.643173
142.189819
133.931915
139.726273
140.788971
139.841049
144.725449
123.265541
136.373093
148.435333
121.230827
152.484863
142.833832
121.410431
146.012085
18.117466
-28.002796
27.703667
21.091715
137.392807
154.413757
125.130928
122.624130
151.338181
148.848526
166.656418
120.224274
169.743835
159.713562
143.955734
132.698074
149.001404
159.071320
159.451050
144.767059
149.359726
154.132614
160.220413
120.113953
119.628052
129.227539
145.117859
150.392578
152.763306
129.080597
127.926117
146.977066
-178.059006
-12.868865
-48.323986
28.434732
-3.515857
18.440407
-33.483856
6.363654
148.267929
159.063385
136.312103
168.161987
156.040497
148.565155
127.801903
150.586807
113.591614
144.070190
140.343323
133.168335
154.125458
175.214630
114.948784
119.251801
143.988388
153.865204
149.354980
140.273071
149.613403
159.942505
170.340714
154.808273
133.768036
148.125290
148.783295
126.972168
133.203674
-10.573616
52.526443
-9.614150
24.100218
-43.512280
24.436039
-37.463913
-20.935040
-11.784201
7.159166
-27.866911
3.210710
-0.805272
24.110752
2.297973
-29.087162
12.579840
-40.683899
31.923220
12.437441
137.405167
130.219482
110.337677
155.249481
141.615906
146.599701
130.019806
130.804413
155.697647
141.818512
161.238358
170.450943
146.483780
126.775909
133.753189
101.857437
137.193665
145.882751
146.387039
158.781494
7.343393
-3.983396
-6.529306
-16.675951
3.794263
9.106534
-44.562656
12.597389
-21.859707
-35.682880
1.912131
-21.208487
7.034500
5.086270
173.434128
141.986725
141.608475
-112.638756
145.387405
159.498184
-6.245415
13.365444
4.021218
-123.503845
-162.838943
-158.385651
-146.470261
18.161123
156.951920
161.220078
118.219322
-43.129974
-40.679134
-37.358131
4.187036
4.248698
0.207479
-0.565445
-3.125998
-25.299545
5.345514
-13.035099
2.936983
12.842203
-35.866928
2.005157
-52.329266
-15.305670
19.004576
13.575500
-11.950549
11.164737
14.562584
12.867362
-12.090392
-24.096855
148.974640
149.438202
146.559357
145.138474
177.269058
131.791382
128.255722
177.360687
152.703384
152.996857
114.724304
117.761948
154.121780
150.912308
153.843369
150.645416
146.035995
123.130547
134.723587
123.172371
136.814468
137.968613
169.886780
141.009415
159.562439
148.040451
157.713501
144.004913
142.719452
159.731552
119.191330
125.788170
136.144821
131.359726
146.434021
153.956924
178.064865
152.161575
148.023117
145.059692
162.758011
144.469788
157.721039
148.939896
153.249649
155.977524
15.418518
-21.165291
-25.194824
-2.364964
113.014038
132.095566
131.050690
136.563446
136.849121
167.542511
159.335236
129.296860
1.664834
21.041010
55.136345
-25.785183
-44.288349
15.234793
-38.253212
12.705524
24.304493
16.833004
-43.221424
137.959671
145.528259
178.175217
148.856171
139.611938
124.800568
137.399231
152.075241
146.140457
172.541504
142.500992
142.855453
156.054459
145.964981
171.741287
153.207504
136.998840
13.856489
155.254364
-161.329117
37.005875
139.923111
143.227982
145.673370
149.647324
-133.313202
121.679619
117.800018
130.381500
146.726776
164.110611
134.779099
150.649353
140.434998
152.290268
142.409866
162.014694
160.333954
171.235855
149.485992
156.900330
142.314636
137.468506
140.478439
149.268127
178.342819
133.092346
129.967072
122.379181
135.047668
135.128723
155.362534
103.203728
133.125732
140.810776
177.281708
130.424164
146.066818
129.687881
142.138412
135.969147
137.155365
126.883148
53.403763
33.878029
-15.771177
4.666316
50.701065
-3.204607
-12.349591
-27.946634
-20.779922
2.419941
-47.666813
13.811585
-24.372360
-44.804329
-43.013699
18.657446
138.583405
144.919144
-39.474232
13.258103
21.400866
107.495636
144.285110
-34.248016
-7.673604
-39.310711
0.019782
-37.018532
-1.898058
-93.468109
-7.666440
-30.952435
-15.335203
110.076309
148.596451
164.000458
155.887817
137.145355
137.278961
116.637604
146.613861
166.947144
-13.231138
-4.247407
-8.735070
15.555176
129.527298
165.740906
158.819046
155.413620
155.834473
129.844162
143.126877
147.658295
141.201294
162.980133
142.331284
142.105576
143.479996
149.286636
128.066086
151.065842
154.985748
168.901901
116.154549
155.708710
148.345108
0.601984
-35.080242
115.651840
169.809113
122.559761
152.292557
155.665421
-179.204254
141.109772
146.899002
142.274063
134.131470
145.634048
144.382355
155.249710
156.066055
153.763901
141.441742
-39.112125
3.811924
-12.033487
4.871822
-40.636093
-28.917431
-43.718658
-1.203660
-6.032019
-14.743741
7.660243
-9.549728
-24.503941
-43.934998
32.722530
10.962212
0.457995
2.146942
1.292861
121.751312
140.188248
169.585938
149.870895
17.828569
162.235672
153.552292
151.948410
153.044464
135.372574
139.275696
132.129425
161.749741
-10.064095
12.201430
28.359484
-18.042595
4.287793
21.993469
-47.853710
-31.901817
133.647110
123.598602
141.984604
169.677078
146.960098
122.055573
132.937378
100.295876
153.789719
143.565201
155.208130
159.373657
147.976730
142.138687
158.198547
148.551376
143.753204
163.068192
132.769333
138.062561
158.558563
158.047134
141.294601
149.860794
131.669846
127.839890
90.728630
170.304184
145.897949
131.729813
167.713654
-154.892822
146.925140
154.672012
133.084885
153.639771
161.175461
144.348862
129.330963
141.541595
114.876251
169.118652
166.756927
21.170834
13.358706
-42.640099
134.105255
156.846863
136.128784
115.094025
154.431747
151.393112
148.832169
170.526855
154.466705
146.457535
6.936329
-47.620792
5.197273
162.988708
22.850321
107.689476
170.064041
141.492233
152.164139
119.101349
112.821198
140.408966
139.029907
162.291153
38.392872
132.045242
154.604904
124.080872
171.862503
135.579285
144.687836
150.770386
146.883286
155.249039
114.804398
142.465408
142.084198
33.569801
30.432018
149.053818
64.169006
95.154808
-163.708237
-163.968063
-148.919785
126.103371
32.318459
-143.028580
171.478149
-153.219330
22.250351
141.481979
150.490906
154.316025
134.468765
140.944855
110.940063
137.313843
92.302505
138.684692
152.525787
126.628723
172.591003
174.287506
148.871201
152.658951
130.580811
157.803619
-9.978271
-29.135134
-1.715890
15.560003
-8.700032
-3.240209
142.443832
147.738388
141.055466
146.260056
2.257328
0.374300
-43.007168
3.733290
-41.512280
17.019093
27.154461
161.173065
157.295944
12.194723
24.098160
12.114858
1.571096
-32.504368
168.737259
160.162674
130.298767
148.246368
134.572342
135.739502
145.288177
174.252350
163.007980
165.354919
-175.295380
119.606110
135.585938
111.769638
148.912369
163.228851
129.951675
-50.062195
-4.867719
-20.227102
65.393486
9.810551
-50.040123
-43.087013
-44.127815
-31.871031
-17.351994
-40.732929
-30.551022
-20.849003
-49.915115
-35.442604
-50.348530
0.861846
160.709534
136.312912
139.970932
148.552048
22.185089
-24.293556
-38.062035
18.141380
0.674056
13.237329
-45.634560
156.313995
124.772072
138.186905
116.652466
1.486879
9.461635
26.550219
-17.443151
2.792251
38.274529
159.974213
162.093628
153.304337
139.235092
153.007797
168.051117
148.133392
149.018341
169.749481
143.698181
151.883850
150.658539
149.379471
131.268417
134.909943
156.515060
144.553055
157.912720
156.538239
158.154037
142.903793
144.503296
160.622498
135.905396
126.936981
132.071060
140.973846
170.684860
165.664261
129.133942
144.933441
165.878952
156.588898
147.732437
138.144806
116.719551
127.241707
107.470627
150.824646
116.286354
146.301132
155.653610
-11.115492
-2.293454
-43.796303
-5.043836
141.068192
149.016525
31.473127
11.340101
141.067261
168.328735
132.729782
149.203262
172.744675
106.369225
104.632759
135.938492
127.909981
139.382919
147.544235
169.350754
93.356735
165.033249
143.604263
117.365730
158.144196
148.290863
127.483658
120.963371
162.505280
140.179138
130.394882
102.831207
-9.413273
7.382539
22.346027
158.385529
118.887878
146.825592
152.673706
162.166382
142.222229
131.858292
144.674332
160.781693
147.947845
142.923859
132.676392
163.202240
153.151688
104.142242
135.811218
123.704086
131.678558
7.057913
76.687355
42.786880
13.358527
25.163647
-140.479202
-146.516205
143.687241
17.079544
-133.904861
-156.296997
178.517593
-70.347534
12.642376
78.304893
154.772903
-156.705292
-176.099503
-151.040314
43.712990
20.979811
159.925705
170.632507
155.095825
-156.229538
-155.197372
38.916012
88.507500
142.420731
94.415588
135.516266
146.013489
158.320663
157.089554
141.358337
157.756378
124.615486
153.974182
138.915024
6.326294
140.043732
141.468964
126.350624
154.272324
168.042252
128.569458
136.755844
152.709961
126.088219
148.389435
151.252533
169.192215
118.407700
143.255569
3.715783
147.832382
142.521957
152.135712
119.145721
145.420822
127.827362
-7.999516
4.001935
13.944838
14.589980
175.594055
162.992752
139.546829
137.884903
149.981796
131.331192
155.951691
146.293701
157.698837
158.310959
162.854248
141.395340
150.959213
161.330399
142.319336
3.166505
-31.493881
-31.402962
-42.871243
-37.519135
-30.365318
10.847000
1.088585
21.894983
131.930008
145.313126
161.301727
128.146606
138.316406
133.851776
154.227402
143.008728
143.723099
0.723346
157.105850
-140.534698
-163.979507
-176.195007
-152.691147
175.795227
-164.015976
17.827042
21.430391
142.205673
-91.408081
-170.158844
-1.390016
-163.524765
139.788864
176.923157
-150.486771
-168.162888
127.844841
-159.593445
141.875626
141.416687
145.747345
153.013596
103.608490
149.152222
135.913330
129.283798
139.366333
135.452118
139.285095
164.632004
146.876373
97.844093
-30.324106
123.650803
142.894608
-142.256897
-131.675079
23.941614
139.907272
160.211075
134.922607
146.797043
159.290558
134.254074
146.825180
155.833557
133.005905
120.946075
157.180161
150.163315
112.367287
141.182831
4.464404
-44.820580
6.340133
11.173834
-5.369618
138.957489
153.695740
151.450333
145.207901
4.071983
-24.346064
142.410126
143.543793
128.131226
104.816040
149.240616
97.915527
152.671188
141.738281
147.126068
152.181259
148.768280
134.038132
133.679306
130.929367
135.253372
140.785538
146.395065
127.502892
-174.048248
168.450302
-27.421286
18.500534
172.986877
142.304291
147.599640
162.532532
134.573547
129.111816
155.980316
151.374725
150.277130
148.418610
-38.978718
18.480797
165.826828
118.443535
155.810837
165.521729
-44.701084
-8.540494
157.702835
124.360664
132.114929
118.049706
161.549088
15.675160
19.799805
56.202217
157.380722
113.396538
167.100723
159.850052
146.754257
144.551086
129.136368
151.295731
152.720123
141.990967
145.355865
137.206192
143.239853
156.679306
122.252563
127.936760
164.571411
148.580551
177.647964
140.678589
147.754913
140.150040
6.308448
7.549122
35.290470
17.246590
20.707163
-3.643842
-19.329306
138.022629
148.272919
127.526398
177.468643
132.054214
137.315750
110.506729
162.394974
161.000168
157.010483
140.376907
143.306976
148.281235
142.328552
129.391541
102.552116
172.519226
148.388168
154.112427
134.242874
136.488541
154.923492
142.153488
133.785416
158.940399
140.405243
130.389618
88.914742
143.500946
130.127762
129.323318
127.134842
136.317368
147.267990
-178.221375
129.596283
142.198929
136.419220
150.194626
171.580765
157.282654
165.514938
157.093338
155.925888
157.421524
125.841873
126.290070
-33.859039
-3.380493
-19.012503
3.023103
-13.725073
2.910671
-19.197512
1.863826
-29.761332
-31.640022
13.521650
140.631378
168.275421
165.883682
123.716400
149.706924
149.163284
-79.710320
-39.546116
-19.339754
144.043823
162.676132
128.229248
142.257278
138.573135
149.409119
142.755951
147.671936
143.909088
154.404556
-174.703262
156.944000
166.504623
171.197449
142.372086
145.988312
141.168503
-42.199688
159.237762
175.902023
154.780334
-24.069506
-7.581287
18.795305
104.205353
149.779297
138.956070
146.125275
127.936333
157.604630
138.253815
141.795563
156.837646
138.284897
171.834763
143.168579
133.336716
152.050110
170.027863
166.267548
140.354675
-179.179779
117.898514
130.911530
169.585907
138.917145
3.245220
130.108643
146.090088
167.183563
136.624268
143.888809
156.688660
141.269745
134.742844
148.960419
151.954803
141.236725
166.287720
132.613846
135.513580
158.379761
140.303558
159.820709
165.463257
137.380142
117.081787
147.079132
125.776123
152.004623
114.340736
144.044800
127.765800
142.251617
153.283905
147.795685
144.753174
125.876251
-12.743309
-1.540785
-40.894718
3.245401
-17.238800
117.948547
159.757034
140.668839
143.492737
162.416138
79.937973
149.028503
142.202057
101.484901
159.654831
148.221497
108.487488
162.707642
147.727509
145.690247
138.855240
162.582565
165.527954
114.124931
104.195610
112.642174
144.486572
122.021980
144.382996
142.521393
144.109421
-43.273319
-13.566972
-11.413696
-11.713189
-35.274097
1.922645
-25.242435
126.777153
146.256821
149.095734
137.456070
146.816696
140.901901
145.820557
150.873184
160.052643
132.738235
153.805954
154.903931
115.026566
136.550201
167.456406
154.679214
157.936554
140.822922
115.916771
147.383163
143.854507
159.057480
168.121460
151.375488
177.982086
158.245331
123.069733
144.716019
153.613129
172.353516
127.708984
142.573212
144.671219
156.249023
136.681961
137.095078
-50.855396
-29.255030
-4.582659
-45.462757
6.854921
11.253963
14.774427
-28.235474
-10.721684
-0.567518
167.227798
153.093658
145.163437
106.778419
117.413422
133.477341
139.911057
-4.794321
-15.844404
134.235168
119.626198
-167.704819
-168.741730
-163.202972
-167.327209
159.183289
124.247826
-162.925842
-165.180664
-149.393051
-151.322784
-174.605820
173.396835
-176.761230
84.786201
146.172089
137.261551
136.962967
137.409241
152.912781
149.541092
122.690460
158.583252
148.608124
145.063126
156.050720
146.797348
159.049774
150.759537
130.470825
147.274139
129.874268
157.791763
149.354645
143.847534
157.158813
151.990204
140.176208
163.558838
127.010574
141.919235
129.315750
151.830093
140.328217
136.852997
163.339081
168.377167
142.817871
139.460617
157.166626
156.173187
155.225418
109.353058
135.819717
151.962006
-87.398056
10.231507
-22.364353
-19.006243
19.831509
125.703003
158.373169
116.251289
173.642868
149.705338
129.302750
167.768860
123.657669
174.501312
176.595383
142.563614
135.504501
162.392822
107.918121
155.506821
170.158371
130.443420
-10.749387
-29.975615
-39.142174
21.828556
-29.457266
160.013290
134.616882
133.380920
131.943344
166.685028
147.058990
175.868423
154.408875
5.022738
54.741253
13.792403
-44.323078
156.781219
123.268349
176.588135
135.512527
-177.921783
176.137436
164.923691
142.711090
165.789795
159.242905
143.582230
1.131423
145.122742
154.880569
148.593063
121.443054
131.276672
128.387238
9.698966
152.192917
143.400406
134.673447
2.424950
148.449951
147.328308
132.982605
6.804665
156.633286
130.703751
104.754601
148.611298
145.064392
136.601288
143.152924
160.679153
144.396515
147.514938
114.815598
150.786407
146.921890
136.346085
135.857895
165.652466
159.894409
108.043434
139.213776
148.122406
135.151657
160.292404
134.175003
162.708405
146.567413
160.988281
139.688171
143.217072
33.510017
136.340500
145.286346
160.388885
131.758942
131.844482
152.845139
155.028900
124.366470
150.310455
155.614716
139.341171
148.552597
142.612640
150.111313
149.308655
139.197800
144.168594
145.672531
146.291702
57.800232
23.250134
13.833470
17.896673
25.263264
-5.051328
-34.917694
-35.254383
7.443735
4.796813
0.855466
-7.808840
7.048123
13.324281
11.741047
-12.985569
-13.664849
-46.191498
-50.469852
-26.894381
-38.886974
15.903348
-43.784721
3.500174
143.280777
130.739578
149.044220
148.285370
170.897064
155.041977
147.739502
148.783829
142.595139
159.547089
136.243561
-22.205599
-40.058575
-0.488189
7.875418
32.426193
-12.965569
171.725830
149.770172
-62.432877
-26.834555
-19.622051
-34.412777
-8.559582
129.076736
141.589264
155.671143
144.262024
157.199265
91.762497
154.310135
161.946838
135.713882
133.604538
137.689346
155.374802
156.776779
120.515770
144.285843
140.190109
170.874496
171.899826
141.301529
158.465103
130.231979
148.354675
147.319748
132.458237
-26.050154
19.114950
-7.607929
10.616244
6.582966
1.391705
-32.884338
-39.831158
-4.887800
-40.556946
-24.281765
-45.795692
-6.231744
-9.841828
38.345249
160.460098
152.998489
152.687485
157.547409
157.430435
147.797684
106.524818
156.756760
160.586365
137.547592
149.813736
153.308716
140.034637
130.813904
138.024216
116.303413
124.873230
141.981262
149.318069
157.521713
165.514984
149.584106
140.856644
148.225571
117.534187
84.600098
165.895584
125.678383
127.247650
166.894913
159.671951
118.525513
139.403687
148.523224
162.008728
142.914932
133.177841
163.302063
147.356628
143.639496
115.468506
156.335236
138.297028
141.920090
143.591858
127.806236
171.066452
22.091501
110.369797
143.197205
144.631577
119.752373
146.732452
135.883240
139.966248
168.006027
165.044922
147.992844
145.926636
140.460342
151.315750
151.362457
167.370712
139.230362
167.863663
139.146194
168.284653
166.661087
150.960953
124.171333
153.369583
159.070663
138.872238
146.957718
157.664612
151.772736
153.438583
168.649323
126.979561
160.070389
176.250061
-150.040665
159.748932
151.656769
-140.203537
-130.048553
-172.055511
140.602509
-165.592010
-139.237259
-166.361053
-153.154327
-132.830750
158.000305
162.437714
-151.074493
-140.636780
-178.724045
26.034292
161.197922
153.451096
128.057327
139.072998
122.828873
143.037704
164.320084
137.381546
-37.408356
135.283417
124.294754
144.850098
165.189987
160.931320
151.652588
150.453934
-170.229218
-13.528674
-14.988914
-34.569263
6.627855
136.849182
158.436340
116.405212
147.278000
142.794403
148.006409
148.673126
156.692001
178.199829
179.625687
153.159958
138.831207
148.127899
109.639740
163.458008
146.510010
153.981934
155.339630
146.443390
149.426590
126.820717
97.634460
15.029860
-45.033878
3.506768
18.819828
156.789902
128.933945
137.816727
130.280731
159.526367
146.012436
123.870148
151.101105
166.522888
150.795166
132.979050
148.910446
144.230408
171.388031
166.788422
136.008423
157.452698
122.921242
154.149811
120.837761
132.288086
151.766983
135.919327
-6.491778
-10.993076
16.467741
-34.492199
8.618578
-3.479584
-44.277191
-32.307095
20.908394
130.570236
140.297852
157.523575
152.525391
134.052704
140.984985
159.930710
149.122681
148.812943
175.497360
161.810074
140.959045
166.577438
137.428802
157.761047
146.468307
149.154007
-42.562794
-47.472164
3.257383
131.397720
127.508179
148.105576
157.564148
166.766266
145.391144
144.183090
115.409348
123.475304
116.164398
143.807220
-9.860592
144.061386
161.453552
137.263641
137.547073
146.717651
161.268250
23.461315
132.233139
147.414215
132.669144
150.195343
147.471069
139.582123
147.422012
151.564133
159.431824
128.624496
136.463989
138.607101
164.513550
124.958847
135.020187
109.671494
146.587814
166.686096
132.802628
-35.453903
-29.771540
21.950851
10.902355
147.096085
163.552261
151.640091
11.377070
-7.607851
25.257334
-35.019218
121.786392
152.272690
158.099716
126.325325
162.897537
146.502792
169.459641
168.387100
129.179535
149.448441
166.206879
146.674179
107.346184
161.071075
139.882477
146.997299
144.792725
-177.078247
155.026535
151.573425
170.553238
138.331512
123.327858
152.270859
138.445892
150.233780
143.770935
117.693306
142.251877
140.619049
146.486938
7.041607
40.355797
147.651306
133.183853
140.424057
123.407700
143.485580
152.000641
156.052582
159.710648
125.117157
128.759918
149.109497
163.198593
15.488573
-43.389454
-50.230515
-20.271111
9.051064
1.624256
161.556137
167.451279
135.905701
153.889877
143.273926
-21.250351
3.450030
-34.873924
8.371633
-14.622645
-49.116001
14.732694
146.918289
144.855881
147.702103
145.973969
120.542343
149.803970
147.605209
158.025528
136.157349
156.217468
163.340149
118.773239
129.743637
159.223724
137.967392
142.700317
145.392502
141.124298
141.336899
119.611061
151.281113
151.729462
149.862610
113.818611
129.043091
142.651016
123.024422
142.545547
145.322327
166.693848
147.126343
137.799194
142.165314
162.500580
128.485504
149.339233
129.608871
132.533096
164.139648
123.325180
149.998917
146.643524
134.586884
152.638702
134.660553
129.625854
147.339706
136.600815
155.125290
134.236740
161.546432
156.660095
148.249603
165.229965
128.709686
148.392166
166.020966
148.198563
138.623825
137.929230
143.167343
156.688690
177.275589
151.526886
139.424744
175.011108
154.171814
-1.831414
-25.642891
-25.331060
-39.448139
152.401291
135.551544
120.404480
136.685684
134.543716
155.336136
139.903519
122.542000
153.100739
123.064034
139.112793
142.774216
124.596916
144.505051
164.284561
-129.919449
152.516678
109.008392
28.363386
-148.924774
-113.588448
-164.798965
-151.764938
-173.089951
174.606476
-156.105164
-130.785721
-152.549362
-143.954895
175.698288
-76.443321
145.949310
-20.837543
124.092239
143.584839
148.876266
137.011948
25.172064
-4.062546
2.397595
22.081028
148.571396
141.703461
151.652542
155.134567
131.211060
172.203903
145.937088
144.294968
140.531174
147.982117
133.658295
134.552887
135.298050
151.736938
125.626335
160.815735
151.480820
156.240494
138.057114
131.626129
149.570251
166.877686
150.027832
138.275940
161.374542
140.525772
147.794189
144.722214
130.493103
136.695786
129.726440
155.700043
141.857834
53.910839
132.154327
121.646278
130.725876
158.725281
114.177109
149.848221
153.860992
135.530334
156.998199
151.842148
149.981506
-18.309984
11.823217
-17.382908
-24.204374
-21.736839
6.469145
-48.774189
14.859706
-39.770374
151.759903
141.801682
-28.881927
-3.944169
-44.237968
134.635208
160.085541
19.178921
152.116806
122.411407
152.939209
154.523697
146.498337
119.276833
146.917831
162.967453
-13.034190
125.830780
121.904770
116.311134
159.339203
146.700851
138.017090
156.166809
162.489212
151.187698
136.298538
129.260254
20.583773
-24.737974
139.195343
1.691422
-9.728538
-6.026817
5.851529
0.503966
5.659323
-39.704266
-44.537998
-29.684029
-35.205303
-52.502907
8.772568
-25.742300
122.336464
161.686600
112.967491
148.717682
139.080887
7.482045
-42.472073
-4.053715
9.821128
-17.230604
-30.673374
-13.503688
6.229731
136.216843
123.831039
-11.999286
-43.930489
-4.628423
139.238663
133.173386
172.023727
157.028824
160.896469
135.434067
174.184418
145.346008
153.243698
153.787125
117.120964
150.019562
160.962616
150.366058
142.742889
151.220108
101.523178
124.560448
143.063766
156.639771
150.461166
136.866272
169.470428
156.165131
152.480743
173.107178
147.065140
143.105606
126.164253
153.401993
160.909058
154.468262
133.252045
144.220093
138.438461
125.425774
123.628548
159.775497
150.098709
147.597870
131.014709
148.757401
145.288635
154.642395
-6.570443
-56.281635
25.876410
-42.506210
169.159576
148.343582
122.371300
164.144485
179.485641
119.942421
149.262787
128.886124
164.147781
133.686737
128.704178
139.164581
167.354080
-40.875893
-10.215692
10.724566
-46.102638
-25.467657
5.029366
12.927660
8.846733
24.953279
-19.000181
129.762222
152.944382
18.154713
19.152853
-5.115041
-38.033707
27.351793
-17.547615
26.384792
167.300858
157.040695
126.795860
141.961533
141.179260
13.185298
167.143936
139.648026
139.795288
132.761215
148.359436
161.201599
141.277695
127.947929
171.667221
141.358017
127.671608
135.747803
136.942154
164.163956
135.013031
33.147984
-27.961096
-4.600194
90.940498
138.718079
137.263046
133.288040
110.732277
124.160484
136.288055
154.910446
163.528656
130.434006
-178.578506
151.720963
-179.925964
150.906219
134.221558
161.390228
159.746628
88.379143
70.634232
-158.430984
-151.745987
11.627694
-15.224990
24.283833
-11.855392
-40.038895
76.719315
141.449554
152.790009
150.144623
155.449387
145.571945
141.401581
149.210144
154.373306
151.140182
144.973358
117.718697
-38.968235
164.874481
153.112534
117.748657
130.030457
121.138824
149.554703
142.179321
124.046745
147.437790
147.576508
134.627533
175.650757
127.846451
166.626572
167.110962
154.962112
150.932724
146.377472
17.396757
13.014187
119.345337
132.226517
128.258301
151.427109
157.035599
146.600418
149.792114
155.995438
136.881775
137.037445
-13.822166
34.733715
4.647387
-8.996891
-14.590185
141.635132
132.460236
121.881714
152.120270
141.703812
149.564163
157.540756
137.241714
144.102295
128.769043
150.526138
147.129074
146.276611
104.132187
137.804901
140.863632
137.192001
-52.385834
-2.567197
-0.841862
10.734894
0.596761
21.522896
-16.329720
10.958906
44.067936
-1.445910
131.033569
171.246246
134.853745
147.534241
-42.007038
13.087294
147.205383
138.339920
137.943039
151.574875
151.354385
130.857376
155.071075
143.165863
135.710358
141.141876
146.668762
99.810204
152.319305
117.603806
125.285187
151.382538
125.339035
118.452278
135.489716
171.078110
140.426956
145.694382
116.704857
140.725067
126.739944
143.686111
156.769455
111.674393
145.965958
163.336090
132.241348
151.702820
149.294189
162.626587
149.798203
140.718521
121.742706
148.283600
142.986008
167.849747
141.477341
147.024521
168.907440
157.518784
167.302612
135.196518
136.092331
146.907043
120.278725
150.469498
143.100113
138.866028
140.253540
142.083740
154.338318
142.879440
157.826340
136.259003
139.604935
28.147982
149.143524
142.225708
152.845734
164.256241
131.383011
156.801712
131.970871
153.417068
168.125153
114.898666
119.474167
9.600174
152.888916
133.614151
126.906807
145.989288
163.621567
133.359619
31.435247
138.231339
149.368408
156.544708
156.895752
128.655045
-34.397625
16.093550
117.825455
16.773937
152.835632
151.123550
-36.318771
152.284088
155.946671
174.392685
160.897980
138.861160
115.694534
169.863800
151.325500
129.561203
163.079697
167.749237
124.375198
-45.861290
2.521967
1.313135
-38.469284
123.329659
146.634323
139.076096
137.506714
145.426849
149.053528
104.404282
161.157654
138.078445
153.881104
147.110016
141.301041
157.257507
146.177383
160.499771
149.205338
147.333817
162.366379
-156.847076
99.713852
164.693573
142.844788
143.220016
151.186722
133.783966
165.687119
138.781387
122.870674
148.250275
129.748688
157.514984
34.051266
-18.397520
1.955847
141.400986
176.041397
126.093124
142.334702
131.510941
150.277863
159.321045
157.770111
147.494064
158.731247
148.692230
131.895294
163.438629
153.867752
137.312469
134.816666
146.001465
172.236526
160.117111
144.481430
132.770935
105.048126
154.929626
166.885818
142.609741
146.241241
169.848495
120.416908
177.345306
107.620789
136.573547
156.206421
143.201874
137.635834
125.105438
147.724243
139.547546
151.646896
141.009338
147.420975
148.880219
152.556992
134.477463
157.782852
140.829163
131.817612
142.508209
154.216110
138.181763
148.586502
142.978012
132.892654
142.035782
162.612274
144.192383
151.592880
98.654045
120.194519
149.460709
116.685555
140.150284
116.238350
20.337591
163.353546
157.875107
157.273819
162.163101
158.241913
142.875534
145.606339
132.909943
159.889069
146.354584
147.643646
-179.901077
162.634949
145.273560
156.148666
153.030350
145.958374
136.401337
131.520996
143.777527
158.181015
164.145248
176.565155
96.472305
122.073372
169.056992
151.770859
139.366486
4.949101
-15.563833
-0.803813
13.613306
-32.784519
7.621768
13.282755
178.405777
175.239380
165.067734
171.344193
1.479490
9.683832
13.227811
170.032013
-161.552475
17.097918
59.929550
26.875576
163.515259
108.300308
149.469162
153.574341
142.477936
161.125229
154.336090
155.801086
140.311127
153.467407
132.673340
144.418274
154.634262
170.973129
158.647644
148.077072
150.583405
163.368042
173.251205
155.903641
134.272858
151.947571
147.945358
133.901077
111.273521
148.461853
168.261398
139.376389
144.392059
162.079529
138.258820
136.864746
156.616806
136.148834
144.158005
148.094818
71.061966
160.342514
-5.721492
-24.672228
143.988663
145.007477
153.739761
159.877167
152.418320
149.477203
171.272858
148.763504
154.439468
144.759735
139.283035
155.386246
14.514029
7.116731
-32.302280
-12.337211
11.072915
149.597198
153.458954
147.853622
140.601379
122.849060
145.594193
151.414413
144.994934
147.447189
168.768280
148.253967
121.395691
146.412247
148.523071
150.978470
147.747803
148.030869
137.810196
137.032166
137.824188
141.159286
133.013702
128.077591
135.542679
168.278107
130.763474
168.100433
156.180786
135.317291
130.882187
134.076340
-43.624363
153.350632
146.709457
114.137367
151.718170
26.042610
-131.382095
-160.190460
3.333545
7.739132
25.175411
-17.868103
49.196224
146.040207
132.444687
-57.505642
30.868908
14.019734
10.984081
4.526060
150.876190
41.311451
22.625759
18.101557
-140.814285
157.358673
113.174698
28.332193
64.952362
72.124924
-167.109909
75.548584
-158.860229
-135.110062
160.942535
177.315018
128.178055
145.681641
147.719803
139.793640
119.896042
153.764023
138.893631
136.679260
151.331192
106.037933
152.038315
147.560425
134.614822
167.884979
145.390945
113.553200
128.307739
121.962395
143.276184
158.916809
161.798920
-42.002712
-24.989632
-15.712405
137.419662
169.903275
133.943405
155.014252
138.627975
148.290771
-34.778366
-48.122665
156.128403
162.746979
159.894043
153.002838
148.086121
109.206253
153.920456
151.611023
128.796631
153.336380
163.663116
134.795822
118.906647
129.356232
35.226635
41.582508
-32.334049
155.447800
-175.113480
152.766495
124.179665
137.125687
157.402924
160.167191
158.403687
127.678139
162.472229
116.286667
144.512207
139.186172
117.795502
86.958824
126.568176
149.709473
151.496948
-0.100871
3.942927
-45.654827
140.760635
139.169708
128.956238
175.706131
132.425934
140.474487
122.676170
141.879105
140.123672
30.813728
-1.049411
1.153518
13.328163
-35.270596
-85.968781
130.771667
22.423740
156.020340
144.356781
137.675125
142.899323
149.730042
151.943680
102.480064
161.126251
149.643997
136.332214
138.329437
147.266266
151.725784
152.248123
152.867462
145.480804
140.071762
142.761322
137.066696
139.630417
138.032455
130.628326
146.356949
117.212868
151.311829
103.366821
150.388138
-39.302528
3.077271
24.810417
-39.552834
151.344284
56.744438
125.288010
105.918114
-171.939957
155.949966
166.006485
-32.091465
-18.672812
-41.000694
-32.537334
-0.615167
2.238871
152.660660
154.706039
131.754532
116.680168
175.227493
-53.645039
-43.319122
-1.909469
-33.882290
-25.778164
-15.960268
22.951878
5.115424
-26.287413
171.157745
136.722488
161.310928
118.992950
122.574074
142.174271
132.485779
128.219727
124.928032
150.432053
170.448334
153.049057
173.575592
124.678047
133.589828
164.972809
145.227936
150.053146
123.457191
137.000763
131.145279
136.471863
155.962357
-13.467223
-49.576248
-9.111539
31.576843
-27.336172
2.474488
-20.609093
137.134598
125.561790
148.097595
140.279236
138.522095
136.693253
120.393921
162.419662
136.338135
11.102039
-49.728626
-43.160122
-35.176601
-9.464314
153.734146
158.014420
158.045944
135.196457
156.439438
155.079086
136.066956
138.119141
131.098145
130.400925
137.723297
168.313934
145.157059
161.111755
-145.807159
137.172043
-6.813278
164.367371
155.569504
133.952133
158.006424
160.607941
148.878723
146.002472
133.514816
149.972260
147.065903
141.711807
163.298218
155.722656
172.963486
150.084534
132.654419
135.513840
144.189316
131.348465
147.378372
142.796799
149.903854
159.429367
141.153091
146.957657
116.840683
126.806961
121.767540
134.932236
140.035812
-3.620608
-1.711779
-36.053097
-19.804384
156.672745
129.945572
138.616074
119.773155
148.167511
146.465912
150.052246
147.607819
167.886597
128.527985
133.070923
134.488373
16.614706
142.382675
-37.840752
21.206579
149.171860
137.355896
139.895523
166.696091
