# Supplementary material for: Comment on 'Valid molecular dynamics simulations of human hemoglobin require a surprisingly large box size'
Source: eLife. 2019 Jun 20;8:e44718. doi: 10.7554/eLife.44718 (PMC6586461; doi:10.7554/eLife.44718)
Supplement: Figure 3—source data 1. — The zip archive contains a README file describing which source files correspond to the different panels. [file elife-44718-fig3-data1.zip › figure3/panel_B/box1/psi7.dat]

163.822464
157.622269
157.198837
151.037918
147.874084
151.196671
168.429153
148.860229
143.151718
154.518967
143.464539
164.866348
161.081375
153.077164
136.712402
150.400955
139.154510
119.808067
149.681351
144.555511
141.894623
142.892349
-5.211843
134.742661
150.437164
136.880188
138.065155
144.775330
-11.751062
109.418221
144.219666
164.354172
141.418945
146.892609
149.292816
-172.374680
109.910736
23.957254
0.966313
16.168200
-44.894093
1.649956
-49.086205
-48.258503
-6.172442
-26.423605
152.526154
140.214569
-119.822495
138.420517
131.027863
154.343018
136.490997
148.693863
-4.008096
4.538507
152.591141
149.100159
123.473328
175.147751
136.273224
143.561600
152.015106
175.889709
151.897919
145.564026
150.575958
146.703598
123.164886
119.760216
141.224014
142.949600
122.596535
-44.924667
-32.952053
-33.945347
137.277130
141.801865
144.720047
138.342056
155.511124
142.864792
142.279419
125.927193
136.466660
133.355362
136.576889
118.966476
102.688820
145.065430
152.520248
145.367584
143.456940
162.430252
154.426163
141.093842
145.126465
141.411606
156.211700
153.134171
137.033936
147.063507
164.672409
169.300735
117.557945
-174.083038
145.019440
150.334854
132.912109
-8.615182
7.600599
10.148269
-10.571048
-36.194340
2.143293
-30.163746
-5.752854
14.826311
-21.967693
8.419138
21.073858
10.245188
10.976551
-9.119860
-43.424942
-9.870677
-5.889160
-10.276707
13.916226
15.255390
-22.460070
-39.658134
-8.317886
-8.926407
12.453747
-54.095036
-9.957259
8.224019
139.320114
153.570236
117.941612
148.659531
-49.256477
36.298668
15.077512
-18.105921
35.200310
4.099258
138.575500
175.070969
146.916962
139.858826
133.527588
136.052277
140.600250
158.047424
-40.378292
-0.261696
-10.837141
21.019997
4.131616
20.873707
128.025879
128.399323
172.067184
129.402695
152.662338
140.418427
149.127304
138.011261
156.671783
152.039307
163.373642
113.534721
147.236328
134.558517
158.582565
149.069595
146.770325
162.721512
148.307175
150.828140
178.507202
161.556702
19.443640
-3.728776
-10.835597
-44.187565
18.967447
-21.411589
-32.910347
-19.130325
16.738804
160.485123
167.153839
126.442711
173.022995
114.994560
139.870880
130.410202
134.111710
130.583344
142.182968
172.893631
-25.203342
23.942213
18.399975
151.946198
139.582199
128.364029
140.520126
154.104080
126.371132
149.807297
161.620499
123.478325
158.886154
155.628647
168.558517
140.323105
155.541122
108.405586
136.246063
168.398575
-18.760124
-3.896767
148.674606
143.964615
153.366745
154.342789
125.274544
150.060333
138.494232
122.519585
157.270660
159.145386
133.904037
156.213760
133.319382
154.558594
136.022720
144.313522
153.749023
146.485138
142.846802
138.782104
129.089249
129.928848
144.852478
126.296486
176.242966
131.463318
158.022919
149.989685
152.568970
-37.574741
143.573563
152.422287
159.678818
150.545883
146.030716
145.737778
146.253036
121.797905
158.151031
139.349136
155.122696
126.176346
132.657883
154.431061
142.650330
143.609314
153.011627
127.469009
113.633568
141.698730
120.575508
158.705750
173.943878
151.647781
132.785645
9.704599
42.194942
11.856839
-28.567507
4.057096
8.941449
4.527315
-43.128540
7.932934
-5.113471
-18.794107
37.223373
14.318436
12.420589
3.958244
-34.060360
136.043823
164.596329
115.638336
136.690643
158.036606
150.749756
149.861603
147.652161
153.452423
178.517319
137.219101
164.199783
151.776367
-43.767551
138.160324
137.540848
156.900879
129.286819
152.707092
151.360703
168.113113
138.311539
138.463257
144.903305
111.534103
158.349655
151.061462
127.303474
151.392822
111.015541
120.433525
159.180908
160.982788
155.625061
149.061768
141.477554
146.016052
136.620987
152.168304
178.951889
138.546143
159.377548
133.491394
-169.744995
152.873093
144.752060
145.226746
151.829437
158.173431
128.131989
142.085602
142.780579
147.230286
165.368591
153.166214
126.314667
166.236816
149.453629
147.066650
124.410728
150.848846
171.936295
145.834045
134.525818
159.656937
151.818115
138.146454
144.445480
143.431244
111.951866
141.394012
39.201248
40.824238
-130.259262
-177.230484
149.982651
137.388016
148.327408
138.148361
154.056076
139.309753
152.997894
168.259308
113.836693
170.143555
120.608253
162.334976
-0.908060
19.793655
10.455266
14.129202
-14.676052
2.486561
-40.446411
-34.871761
-26.148199
-38.146740
-31.265091
4.666106
-21.614985
-15.291224
-13.807450
-21.098595
-85.618683
3.659392
-12.416398
149.426361
121.188095
145.944611
154.351471
166.428513
150.270035
169.775375
145.617676
146.985291
-100.211861
38.993584
17.121576
133.842255
150.513153
143.769806
137.031921
131.998459
144.805115
143.279053
124.716431
137.114563
116.474403
146.332504
139.191254
136.361877
106.478271
122.720078
104.210045
157.387329
131.487976
142.390564
137.019241
120.068626
150.994736
160.616669
153.866211
154.743240
149.219406
175.748764
161.039612
153.425964
137.483017
146.051041
136.555328
145.468002
170.239075
51.367359
-4.808071
133.107147
167.918091
152.784821
138.772430
142.177917
127.215439
162.309311
136.466278
156.873550
155.079773
141.342972
147.737854
136.495895
133.451233
136.423950
57.270905
-119.812347
-135.100540
33.002953
-156.125931
-161.811279
-139.561630
178.990677
43.707130
39.725483
11.157256
123.422714
175.601929
137.671890
177.039703
-2.477729
-36.706276
-18.743883
27.070232
34.498325
-22.348354
157.305420
152.877838
144.318878
159.422012
150.868286
137.953262
123.736259
143.424805
139.146301
129.532288
140.655685
149.923416
142.869659
124.314316
159.752625
151.012329
159.434052
-15.613079
139.433884
142.590714
75.324219
150.161835
144.145035
142.123367
160.635406
163.243637
146.100876
126.082596
121.493950
159.596237
140.489868
156.963409
128.149643
154.301666
118.417015
159.181625
151.527847
125.146561
142.378677
148.088684
150.314468
129.609879
120.034531
147.919128
158.739059
145.848724
177.654892
128.895538
167.476379
-1.771225
158.657761
146.205475
158.991714
148.828506
151.511444
157.679092
123.274666
-4.395742
132.514252
118.781494
159.944656
154.230560
158.733444
141.722855
139.177841
1.686788
-13.513834
136.698669
143.428879
117.341576
154.398254
-7.125877
7.442391
109.182686
161.649002
146.129547
168.504395
130.503540
176.406357
-11.544749
136.563370
149.315781
140.873840
131.486771
142.201065
122.744858
148.598755
158.250824
151.209946
135.486526
156.306473
124.205887
136.742233
137.495941
151.432526
140.971130
154.881958
146.411850
153.694336
129.766357
157.593628
162.214798
166.295853
134.280380
136.558853
-150.302948
-141.893387
-177.449554
-162.090912
-151.247681
-178.535263
106.457565
-174.646820
-153.890030
54.088810
-151.043945
-160.401611
-166.757904
-175.638199
26.006399
-152.559967
5.302896
-4.034733
149.594269
146.835953
124.085815
170.110992
149.118103
178.917358
133.609665
124.463661
120.690910
134.104095
146.637863
167.407211
135.055939
31.140669
37.140114
4.437737
154.576492
148.350525
153.629929
132.004898
144.996887
114.290718
151.671204
171.350510
154.006531
156.432755
140.028900
-0.928938
7.918841
-36.259937
-40.727562
142.850754
156.579895
134.885117
133.475525
154.844864
134.475998
117.393311
139.781372
132.348434
143.256226
154.354294
147.745911
119.059959
153.965363
138.139328
139.981964
138.282990
115.929504
141.257156
23.299406
8.829595
8.452451
15.235208
-38.567570
-37.734165
158.745834
136.498215
149.148895
132.957748
134.123199
142.312973
145.249176
138.661850
129.915054
147.197586
127.986839
132.622589
147.398880
146.904999
154.524277
147.967728
148.064102
140.883240
171.117020
137.674240
151.285660
149.594406
24.477629
-2.225983
-59.612392
11.531107
-22.630587
-42.263111
139.893387
130.707825
151.736801
143.536514
141.927444
163.140671
151.745071
146.460754
142.127014
158.890442
-171.978683
149.518921
145.123611
135.442749
135.341949
157.178818
122.811523
157.315811
148.995377
146.772568
-177.779465
135.235245
-53.225803
-3.786255
-32.273529
-36.796036
3.709665
-47.698559
8.776798
23.724237
144.324417
142.861435
124.706833
159.240540
140.614059
146.287155
153.757217
138.369644
160.318588
128.841644
153.252991
136.878784
162.246002
138.380859
134.712112
144.881241
140.661362
125.193428
143.805206
137.588791
144.270905
117.570938
139.277115
129.500656
159.115234
128.327805
145.893448
158.594681
141.966736
147.508530
164.637009
27.134384
11.432905
12.904910
6.480925
55.200890
-160.461182
-162.433304
-143.276276
-142.408127
-178.796005
144.318710
-144.041046
-150.523376
176.596344
34.281944
136.014221
106.828140
165.606918
-45.859638
130.450348
79.397240
131.014008
148.941544
-29.754072
154.190659
132.659225
119.567726
153.532547
161.144104
167.737289
130.860733
125.492645
162.762924
140.942551
114.417183
160.253876
154.819229
145.489349
24.041044
-35.235058
141.420120
158.676941
155.364227
132.585327
150.885406
124.084831
161.777771
143.295074
149.114853
158.882202
127.638359
151.088989
82.759689
135.740891
147.231033
153.264343
158.911697
147.673737
136.578445
163.670532
132.764435
151.369247
125.395515
145.955078
158.001587
144.164566
139.112106
147.145889
142.378189
155.055054
153.000092
142.154999
152.371353
174.983688
153.745331
150.977966
161.824890
139.100891
5.701589
3.286165
-127.489296
145.573380
139.168015
154.649414
139.740891
129.561417
118.110504
127.919243
168.512192
122.947945
146.391525
136.515610
171.933044
126.305214
160.579453
158.603317
138.620575
125.464546
139.329575
169.425201
136.248734
125.127296
158.726105
156.412094
147.975952
162.078781
150.292282
162.724228
129.136551
148.625565
129.415588
126.290886
141.220108
144.313644
159.575470
161.053040
142.544708
149.075729
145.511688
146.850311
159.935043
148.427444
153.638031
160.182846
148.236465
162.215805
139.898666
155.263016
142.631393
-40.155437
-41.833569
-21.402409
-38.773949
-14.093834
-44.161301
-21.448816
27.587154
1.845890
-32.442135
-44.493546
-29.709665
-47.378727
-47.897472
-31.790892
-29.490313
-39.749054
-14.436425
-24.485022
0.818527
-7.668693
-49.877808
10.075345
-34.303471
-32.419949
144.451370
136.924133
149.239838
7.901545
152.446060
168.630905
168.168274
150.309036
134.982101
7.504514
152.228439
-151.433380
-139.438156
-110.025291
146.686600
-171.796280
23.456657
144.965195
136.621811
143.934174
108.466919
144.300049
137.064224
111.666023
142.513123
137.834045
113.016357
148.872406
115.886024
135.235260
155.350601
159.166870
159.020477
152.076202
129.882904
162.274902
142.408020
-46.887566
-25.990562
-42.372055
-6.944469
149.825943
42.939304
11.933219
163.079773
153.323593
152.307541
143.143112
150.072311
149.046036
145.647888
121.075111
105.929916
155.142349
148.656906
169.011276
127.674477
143.176819
141.717026
150.406097
142.082245
113.314407
146.179382
162.994858
134.848221
153.165390
147.406097
135.115189
16.732458
155.093994
133.097488
132.134308
158.835510
158.457733
89.474091
174.608917
171.748322
134.012436
143.625244
139.162918
131.757553
129.382126
151.388458
153.768326
133.353287
139.820038
145.540649
-137.816559
-146.266464
18.726200
154.276459
111.248718
157.420410
152.271378
144.932205
142.715576
156.669815
162.594040
132.388824
144.728104
156.190018
172.197937
129.998428
139.591599
131.815750
-34.959042
-44.403481
-47.165215
33.493084
-43.720451
-13.813144
-9.162336
-10.778205
20.026144
26.787613
145.824783
140.907608
141.109344
153.407669
172.994797
153.800690
133.102798
143.714142
144.271866
118.033897
147.789017
138.877335
147.849045
-48.831528
12.582976
6.151572
-34.785908
36.447781
0.709140
-59.861626
-15.437043
143.150681
140.133560
160.981781
-158.187912
145.898895
150.472809
153.329147
165.168304
133.499420
-41.555733
-3.127250
-42.579498
-45.305550
147.930176
144.024689
156.545807
155.355011
150.350128
160.132141
147.885315
161.230103
123.199638
172.543869
142.420547
160.433792
127.310959
148.139618
157.153717
125.563858
133.059937
152.019287
145.438599
178.753677
144.716690
161.203445
135.927887
168.225342
147.263229
139.634262
134.811432
131.625275
174.023514
138.101181
158.086472
139.257767
134.966919
176.932602
130.220001
128.993484
142.313568
138.430771
162.801437
139.024506
146.529678
161.417953
-39.174690
11.860993
-28.081844
20.128710
135.953857
115.067436
146.299881
147.133560
125.648506
128.298828
149.077866
170.555511
157.084610
117.581635
127.026443
132.982010
144.159409
149.630127
139.620956
146.964859
122.257591
164.015228
159.463318
156.594025
135.334442
-27.728800
6.054823
116.880363
148.884018
158.616577
120.432701
119.407982
168.457855
14.086581
6.113530
149.309128
116.548729
123.589218
142.533234
121.023544
134.263794
128.992706
166.015045
123.742363
134.734375
134.220551
155.155258
165.387344
137.027603
172.592026
139.957794
154.880203
164.677124
116.378410
165.141937
131.637512
152.686020
105.404305
16.503916
-5.168049
170.139328
154.245087
131.799622
104.037033
148.859222
108.661667
142.487976
132.831772
153.848541
137.599686
136.943207
149.374405
147.970947
-177.877899
115.033699
153.850082
166.941376
154.788651
138.133133
109.480980
133.712570
152.312561
153.770508
148.733612
159.353073
127.193375
22.709332
26.492565
48.020599
-153.312683
131.979141
28.518820
-172.683258
146.787888
-178.927170
43.616444
140.141922
158.487793
131.713745
151.893295
139.695358
162.416443
160.648346
165.884857
145.868118
146.332230
144.559799
165.394302
147.399689
161.218231
4.488906
-29.364683
2.190977
-8.708833
20.960295
110.986961
138.293762
125.659248
139.995316
170.922119
140.543274
135.059830
136.494308
167.153641
164.259232
123.239571
120.820808
152.376175
164.204788
146.898239
29.361277
150.804489
-155.331833
-143.391800
-168.066345
177.545593
-175.190735
149.107391
-9.729244
5.197650
15.698224
6.054013
-16.884382
-38.995018
-17.234316
23.935951
-13.659862
-9.215224
-30.944109
-9.227371
9.560057
146.122513
140.671814
121.988808
147.755234
37.890347
151.947723
153.589706
158.020645
143.856506
150.407455
134.310272
151.525146
158.457245
129.958511
158.044022
148.102448
-179.823059
160.955688
168.376923
110.031761
155.119095
141.916458
44.386990
-7.156946
0.380522
-37.801792
6.952317
-46.530624
-40.546234
-45.111813
-15.088234
157.496292
141.856415
161.551697
142.371613
125.230873
131.654099
15.440608
8.558159
138.674789
156.425400
132.582550
158.158691
156.421661
178.966171
148.560028
4.870696
6.247989
-16.420002
-35.796665
-33.885067
-16.910383
-11.592244
1.306562
-43.727074
-44.427242
146.607056
144.060211
159.100540
128.520065
156.684662
156.555832
152.767670
154.945068
113.072212
161.877594
117.952126
129.656830
22.399761
-2.410865
-15.045050
-35.013271
0.650719
144.964996
161.225159
128.985718
147.692368
114.546684
150.045380
144.782074
133.940811
160.606522
141.982697
24.567808
-4.782702
0.801374
0.276953
142.182724
121.542816
136.060287
150.300415
153.252106
163.582825
135.865417
107.125114
170.115662
-5.862272
126.272804
128.926758
137.345261
136.330597
143.526230
141.822861
154.530701
133.289856
167.174530
106.975304
151.651672
156.260544
165.988251
-173.679413
158.059113
-44.112995
-45.471279
160.192902
141.415146
136.881470
129.919159
124.377586
137.798599
135.254776
-36.515816
-22.986166
-35.254635
158.970383
139.223099
156.913513
151.974014
149.333984
162.917480
134.797760
130.080460
149.742386
143.667709
146.873886
148.325302
164.357788
75.134979
-167.029572
119.880920
150.171646
128.522919
128.016998
135.682755
145.359283
161.064056
157.981384
132.540741
147.011017
129.414352
119.570992
174.306213
105.488968
130.340240
170.401428
150.929871
119.475327
33.136372
4.357164
172.834229
113.727478
151.356888
132.157166
158.761078
123.597267
140.387482
162.126373
131.589645
171.860443
142.366882
153.767319
144.162170
152.813141
156.813293
153.712723
143.519592
150.657578
155.927383
123.464897
138.602646
154.921570
148.035812
151.299942
155.522522
139.877106
136.050598
145.091827
139.657761
128.284058
154.213135
136.332611
151.325455
119.962708
141.956406
150.507172
149.242935
150.588638
142.125580
151.575378
144.038712
133.746414
154.454071
165.040619
147.361542
147.619339
-30.740337
8.604826
7.133389
-38.803322
-18.447845
25.561766
18.104996
13.519342
142.803314
170.532349
137.385910
136.031372
143.563553
121.594193
141.035278
172.982773
140.692307
151.074478
147.932419
154.510406
154.862473
113.934151
148.789627
134.343811
139.165070
130.511185
151.941940
126.107552
118.921677
146.784180
158.413071
107.070023
152.791306
167.147598
144.058640
142.504272
157.780533
131.306091
131.716995
145.453949
139.948730
148.364410
-179.709244
23.841913
42.732628
6.702122
-148.594009
-138.076508
44.852974
29.085520
-134.221481
142.450684
157.466705
153.689041
154.584869
142.905289
146.592545
148.249405
134.783966
136.951614
117.707581
142.992188
142.196442
127.714432
131.414963
172.707001
148.462296
154.136032
131.096313
140.989548
129.122650
125.602325
160.249268
133.284882
152.813812
159.099060
141.272766
164.505432
155.854279
156.579071
143.753372
147.997238
146.201202
164.615585
162.242004
169.040833
141.566711
113.428932
134.559189
136.339905
143.322983
148.602127
-14.133301
167.782043
154.887405
134.945358
149.343292
160.636795
174.490524
132.089920
146.320450
135.729355
151.490387
157.860596
152.807495
142.541016
138.188736
150.623779
148.698059
133.465958
140.390030
150.528137
125.310562
132.843811
156.729767
100.378899
152.353745
116.085045
109.634911
163.227982
170.431442
124.046066
149.119080
126.413010
159.150955
147.203934
134.642090
137.922546
122.552605
124.424759
124.926613
140.938217
146.279526
157.711487
144.003662
156.223511
139.137482
143.103760
146.260727
166.308212
147.434692
126.631798
148.280563
139.544373
141.499603
15.721949
-41.868690
154.192215
144.812683
171.974976
161.333313
144.774918
143.515350
158.623764
132.749207
154.373077
143.693436
138.490738
148.003281
161.413391
168.470947
145.130249
166.911133
155.530502
141.783188
157.956802
135.770370
20.130486
135.989548
146.416855
132.654144
131.349594
147.888824
138.800110
139.451508
158.204788
136.727737
139.087509
-179.661362
176.048096
142.315063
153.451691
151.487106
134.723450
152.353455
146.200607
157.680893
161.476944
126.203720
149.394806
145.688721
151.449326
142.183868
161.167572
140.340302
119.803726
148.747055
131.581604
169.248230
142.587021
154.508057
138.680603
165.254440
144.191589
119.523811
128.447952
159.075500
147.020035
134.997284
149.979965
151.602509
156.784149
133.658264
142.612152
147.206818
158.495148
121.238243
160.143295
136.285599
143.416733
122.634644
151.582489
132.778183
165.510513
144.018539
135.270752
155.125534
-5.763168
168.125687
162.428436
-177.530258
153.032959
149.114304
141.147217
129.176605
129.273438
110.402977
150.267380
147.764877
140.363525
149.694305
154.164474
150.756073
144.604004
153.993286
144.969696
154.054626
-43.180984
4.921552
-43.648823
137.899658
130.498383
140.168106
4.708108
37.725109
-36.626690
-38.306713
146.516785
160.567688
115.745811
146.178604
136.878922
133.015732
147.608566
148.487427
166.688599
166.354309
148.791763
130.930481
-38.079437
1.990856
-43.091732
-43.954742
9.274215
18.186691
-26.197433
-30.333694
6.498752
-7.564339
-40.610905
138.405792
110.567940
149.132248
161.653564
160.169952
125.337624
162.824081
151.934357
160.915802
128.675354
155.496384
161.101074
144.742432
148.991211
145.350784
158.999130
142.500565
138.875275
153.076431
126.981827
165.227600
152.014725
136.971405
154.295959
167.312836
158.435333
123.025963
139.019058
140.312622
148.910706
151.943680
-36.376263
10.887321
132.744583
135.852249
141.105942
156.669464
165.548996
176.923111
123.693710
140.605774
147.502121
145.603210
120.380943
137.678452
154.175537
143.380341
151.967514
147.991470
137.560272
148.525803
155.289444
139.889008
157.905258
159.024048
133.112213
140.417862
150.214539
115.117599
159.317413
159.387024
135.553299
124.105881
116.998306
139.772705
162.368103
133.289032
141.011368
144.594223
167.902603
139.138947
109.530388
147.193024
-178.889160
-137.031525
-172.047791
-165.795197
-136.951248
-160.298828
-150.962234
162.517120
153.179886
148.877121
138.713287
151.369202
166.751389
136.754074
135.685059
137.617218
166.501755
134.144577
136.498810
145.507477
173.719223
84.483864
161.073456
130.252411
173.079056
144.590942
18.653561
51.749939
-6.012424
-37.166374
-48.781799
-7.614813
-39.829178
10.173880
8.126201
-42.198929
9.455109
-3.463058
4.680651
125.444382
156.734863
135.287018
96.737099
132.657761
158.059708
112.111649
126.540054
-13.917220
7.998951
4.546570
133.987701
152.776474
147.831161
-40.473984
-30.065252
11.561153
-13.127246
16.723227
-13.187050
8.313117
-20.525120
146.544617
131.497086
133.419479
146.512726
162.761093
142.842026
159.533371
130.495758
152.023178
130.337891
137.094833
132.169693
136.610748
147.314499
156.698074
134.397812
157.840836
16.223333
-26.657310
-17.342407
19.869505
135.938828
151.473358
132.551331
144.954636
152.789200
153.849152
111.236275
139.636551
-39.559193
-8.351177
-15.542271
134.372818
150.178665
145.584152
124.902145
149.784241
161.755234
157.312988
148.686020
164.634521
145.439102
156.634949
127.870316
121.198914
150.025650
127.138504
154.308197
172.806274
-40.891521
-44.788074
18.824972
-24.390022
-43.567387
146.523865
139.016220
170.848480
153.018082
169.661957
164.684982
134.522186
131.639633
140.420914
141.790222
133.594070
142.128555
146.749100
145.159119
144.605865
155.084900
148.630508
135.930405
116.716713
138.342133
170.996735
-17.651121
154.940521
154.838272
170.377045
148.217545
8.647177
6.753021
13.585157
26.672226
8.855677
144.584351
159.063110
142.113174
145.812927
125.932861
138.925491
153.792618
159.900070
149.375717
141.488846
-37.316982
-11.330597
-18.028376
129.832382
143.466553
160.864059
127.919571
144.171814
153.584595
149.640839
138.125229
158.398331
148.003387
140.092270
150.929962
149.827286
144.905411
141.688431
-32.815777
126.554916
-39.037323
21.467274
-3.012659
149.037186
156.710190
140.373413
164.439072
156.271759
164.792816
136.764801
155.772232
146.200821
136.872147
154.802261
163.208832
143.964890
151.002060
143.235489
123.742012
145.508469
158.736389
159.151840
149.940109
141.021454
6.665062
138.408478
139.937042
127.922691
136.821518
177.326279
143.726501
154.765106
137.200424
172.417206
-8.549250
-0.176939
2.477571
-1.339106
144.800385
159.970291
147.055923
152.175049
127.589676
147.610703
130.044205
151.213654
143.602554
145.176559
151.589890
138.251907
148.341263
154.716553
158.989944
174.710602
144.045532
160.430252
159.529953
127.932961
159.082443
150.354843
140.628723
7.450349
-18.933891
-44.928566
-46.734783
-22.440548
51.811596
-31.448765
133.752686
133.667679
162.394165
152.041367
171.212997
144.484619
156.666031
109.030884
3.344041
-17.714769
17.325947
-18.506121
5.009654
-43.376015
-13.428043
153.661087
129.521118
152.397812
154.366959
151.392410
123.834343
157.332977
160.628754
127.674850
130.348007
130.945999
142.474701
146.386703
145.616379
145.140686
163.116226
148.384384
150.510010
141.096817
144.401993
139.323196
123.024651
154.340103
14.536183
-13.804115
-2.807143
-18.730997
122.633308
128.872223
128.689728
131.850677
147.544189
51.466484
151.199432
152.689804
130.646484
118.821709
137.669983
149.487473
138.710281
134.729568
152.802216
155.207367
138.629807
-165.013840
17.468914
17.477592
30.050158
151.641998
163.488861
135.473709
160.492920
155.370697
151.691879
166.789062
151.675064
137.541748
141.033813
18.107700
-18.077118
178.172104
-7.455536
-10.456094
138.984818
133.907654
132.667587
166.257034
138.890396
-20.345144
-11.490118
-21.473516
135.185562
169.905121
145.718979
107.610275
171.302322
133.372894
106.994453
149.079529
165.536621
139.727112
140.738037
164.891647
134.167648
116.619011
161.142029
135.153320
156.958344
13.088772
-17.677153
29.954712
-37.475258
-3.648890
-4.234292
-12.760422
32.377625
-6.153866
147.363220
144.297470
117.389305
144.877579
162.170273
123.355064
-174.110229
156.089554
134.987564
164.665848
145.791534
142.056213
136.591293
141.562363
148.185471
159.608551
150.973068
142.590240
125.970459
146.373886
162.405975
141.461823
133.320251
129.220093
155.734650
128.317001
81.137260
145.432251
126.839432
148.768311
147.679260
152.630615
128.960052
121.397194
137.217026
132.289032
152.860168
137.994949
146.955917
149.929184
108.710167
147.839737
147.764801
134.733551
147.253403
156.965179
154.100159
133.105850
143.442474
147.793182
144.305786
162.030472
-8.149048
16.857800
-44.737255
-0.828507
1.616526
169.973801
5.325793
10.417617
-7.924095
15.415242
9.144389
8.506184
136.672073
156.262634
151.443115
154.614609
-45.815018
134.690262
153.617783
153.461121
117.089462
162.150360
139.015686
-30.885899
-33.434639
11.251951
14.014349
177.689529
124.080307
142.710495
0.716005
2.027675
-21.892921
-17.924402
-2.276323
-30.028553
46.531349
-30.146524
-0.132704
156.875946
-3.108854
-37.020538
-3.913215
7.962819
-15.126809
153.843246
104.689430
150.358521
141.387207
147.969070
148.126801
137.354462
160.989319
147.630600
18.336306
-14.324096
-37.181339
3.129941
-33.517731
19.074287
-25.228594
-21.012531
-24.379450
142.963806
157.392136
142.452698
131.946014
130.457718
144.774765
153.975845
154.033096
143.281570
161.879257
155.943573
139.999237
130.562149
166.113464
159.430038
126.623283
148.883743
105.705322
140.940002
126.754265
145.565765
171.313950
143.122986
122.369278
155.208740
151.064850
144.478271
159.555008
142.590652
37.469196
-158.229874
175.966858
175.969437
146.598083
127.898865
-40.660934
-6.712531
-26.899151
126.353661
46.214912
6.411021
-38.743153
-21.818165
6.391202
139.518539
55.824455
11.904282
45.052101
-167.219116
97.446709
135.030426
174.847122
140.967941
134.724731
150.610077
152.240723
137.135361
139.869949
138.246948
-90.519829
-65.095947
-4.347895
-33.612385
22.000462
17.406029
-14.184706
-38.372089
162.185760
121.292488
147.072159
145.861282
145.581314
-19.928936
-25.651184
54.329861
-39.620529
144.124771
126.949005
137.226929
147.105713
149.073273
131.137161
142.054626
152.412460
148.631958
172.256531
9.420850
-10.594831
-9.554400
27.760139
-33.665649
129.077103
134.723602
139.705017
158.517776
34.879498
68.793083
178.476959
-170.079346
-121.774292
43.077171
-131.306625
168.638062
156.431137
152.616180
155.499802
143.375870
126.752144
129.266464
142.367096
152.777695
148.219818
-22.067135
12.738493
-47.162704
21.852028
162.535645
158.157883
154.055099
154.264999
135.750916
144.808090
154.365677
140.347290
141.077606
153.451721
-42.847664
31.013527
21.824341
1.625821
-13.724641
123.516121
35.085770
137.201828
142.842041
138.565002
136.537521
102.820747
158.284576
158.572601
93.491760
160.792221
166.465942
105.881073
139.471725
174.816910
131.705444
140.706299
160.541031
-36.201309
-15.690991
-29.510210
24.652258
-20.317978
-12.459637
134.502014
140.341034
146.978516
124.653786
136.184631
132.947250
172.549850
127.240273
148.708099
-178.147644
152.577240
155.524185
174.172256
140.113861
118.787216
139.391708
152.197937
2.772905
4.896090
25.350817
-0.490986
-52.109261
-21.893379
-35.752796
148.363983
160.336380
154.498779
123.214951
143.668823
128.697983
142.703293
131.798050
140.006912
-178.471191
141.582794
112.929245
149.613419
151.547653
113.504990
155.144562
138.409042
152.153763
168.039490
164.206024
147.906235
144.256439
150.195618
148.038086
-40.079086
3.770968
5.567325
-42.117359
141.017609
126.361145
153.526352
143.642563
177.220673
144.240311
133.705353
142.847839
150.632294
148.268631
168.900208
139.864044
131.978394
146.186279
159.025818
138.382004
128.804306
143.421021
140.577225
132.005051
154.346252
146.609604
31.025908
-1.498286
-48.052731
54.480541
-44.148193
-9.108195
-34.703514
-33.855480
-27.108046
-47.407310
-2.710361
-16.055500
159.073669
154.809174
147.526199
162.652847
11.925587
-39.739841
28.302662
-40.819904
-28.278284
-46.591110
17.348663
-11.855742
134.323166
146.865875
150.245773
130.015671
115.362930
130.627029
149.423508
143.004227
166.768585
144.618896
136.095062
125.464622
144.910187
154.844101
143.809082
123.231575
127.462746
164.860229
134.473877
142.827942
127.395203
147.072189
141.837830
135.754852
143.917480
159.604965
134.187088
141.990616
147.547516
128.879913
59.791985
12.444685
-174.782516
-172.077133
-6.719715
142.725906
38.915573
16.421719
44.018974
25.362690
165.205383
155.575684
176.770554
121.340820
147.325821
163.682510
137.305237
145.431717
160.240921
141.316650
165.470505
158.661896
144.089127
145.640610
141.346375
139.865311
148.918030
155.975464
133.216324
145.669998
162.976807
157.423126
154.998260
141.030899
121.030891
161.593826
152.279251
159.586578
115.617599
167.210220
148.030273
150.794159
151.960815
132.271820
161.764603
106.241486
142.814911
154.279602
146.334595
81.155289
125.568077
130.649124
166.162659
160.729813
141.008011
159.570053
143.937958
117.308167
36.189449
-48.097649
168.534546
162.686035
151.717697
128.277634
149.729767
129.313568
143.450500
155.058273
154.687515
123.868782
151.959457
153.660172
141.626007
172.532669
131.896362
145.903046
134.105408
152.145493
112.704277
137.717804
119.746681
110.291512
155.305511
165.895981
130.806000
-175.445663
146.045044
149.029114
131.605301
158.423874
128.125305
131.535233
157.643692
111.323898
140.247330
157.601776
144.320007
121.058990
44.681099
-41.258862
-43.886135
-2.605191
-11.443497
-19.689903
-38.156303
139.361649
158.064880
126.463295
157.005127
174.259064
139.399536
-2.503427
-18.309038
-7.894735
144.774460
137.263077
145.648239
28.754644
-2.910738
7.542751
14.077037
-38.238880
-22.101587
-44.302975
-39.338753
-38.521591
-0.908706
0.947500
2.603087
132.689087
150.153595
149.586777
140.460281
131.710007
139.128433
145.526978
175.086563
143.440063
149.326370
153.925705
138.712448
130.436600
141.630188
162.564774
164.746170
153.032425
138.585373
169.927200
150.612289
145.108017
149.332947
123.786324
142.974060
144.938156
143.708710
163.255463
164.799469
149.161835
160.373749
126.869530
155.905655
134.597946
147.792633
130.038483
166.032867
131.659454
152.517090
137.494370
159.051636
130.619949
155.987473
152.207230
158.487000
147.114777
141.566040
151.691132
151.897446
127.842285
139.052719
161.209335
163.710999
156.460739
-1.809484
8.904635
146.572601
129.123520
148.455383
147.308487
-3.202468
-23.121899
115.099144
138.231873
153.728012
159.348907
132.922577
147.155746
153.599457
155.354172
102.147057
145.033829
133.064911
10.894191
161.061569
130.456024
156.492859
145.057480
149.147034
134.083801
129.429642
140.235443
135.016693
131.902283
174.227264
-17.464533
-37.425591
-0.413068
31.682196
10.909304
-4.273793
1.972189
18.297098
-39.341347
140.966736
-147.023300
-121.090508
-141.546295
160.450348
164.550705
110.118240
164.202133
146.528778
142.553802
150.525543
174.346619
144.195099
139.926300
177.309204
-29.967426
11.450069
151.231216
150.706696
141.560394
145.214874
137.001648
147.083038
151.434082
144.355560
133.921692
142.096069
164.786316
151.299774
142.086731
130.397446
126.578354
139.204575
114.241646
137.497391
152.758270
170.515366
172.689316
122.387383
112.326981
156.298019
133.882172
134.821182
160.225845
122.318954
152.259598
26.937050
-1.727031
-123.782532
12.973557
4.830226
146.221649
135.304901
144.985580
146.613174
153.569916
157.515091
155.006165
133.818756
128.555740
133.146271
159.304153
146.053848
149.595291
121.203941
138.003967
127.892975
147.395248
154.536606
141.599899
172.785446
97.300278
140.212479
154.998993
108.218567
161.079422
-41.957088
-41.435863
5.118066
133.646027
153.898697
138.891068
133.243546
131.290146
158.045456
151.736679
151.955734
140.921356
158.991119
153.151688
147.183762
-6.240610
-18.277409
-44.428894
152.800339
152.593887
130.551620
141.080872
143.072922
151.661606
173.686386
154.375626
144.140961
142.605789
141.320724
147.059021
156.727814
165.290955
153.544952
143.761002
150.436508
29.624113
45.848774
167.077408
159.969666
157.270523
128.287766
150.053192
141.193909
145.644608
13.871483
26.692684
-54.237759
-47.080238
-4.137111
151.451340
105.508461
141.868652
-18.139702
1.922135
-23.962526
-9.306136
-5.497648
125.133522
133.776184
123.562744
-178.438400
107.773949
17.298922
-22.954531
-27.777035
11.735037
-48.311817
147.286255
158.247162
137.688187
157.806717
144.966110
127.431091
156.494980
162.548279
155.541168
128.115921
120.087326
138.084885
-144.473846
169.059433
120.856804
165.730240
144.950119
152.274933
149.205139
160.379333
160.248932
142.330322
147.100723
143.365189
139.549072
141.317795
119.783958
134.628464
144.981522
159.753983
137.423264
179.544571
168.887466
-168.625885
139.220444
162.626205
141.520309
127.929886
-48.387295
58.086514
10.063254
10.068607
7.833309
33.068466
0.411169
-46.518585
-12.148804
23.744846
-38.035500
-36.039097
150.599442
115.559189
116.676178
146.955780
133.333633
0.284619
13.430132
-4.995046
-14.548927
-2.726275
-17.038088
146.394302
145.982437
145.667282
162.437943
147.578308
136.688599
130.044510
-45.701294
21.925304
-32.408253
-0.534491
1.418583
138.019928
148.378403
-36.464024
-0.871330
1.842813
-6.346438
0.202709
22.586685
4.018051
-31.859625
22.609613
173.358414
150.393661
150.322952
148.896973
164.793045
146.583313
147.877121
120.377899
135.059067
130.697617
156.118942
166.656937
153.097168
155.632355
159.336380
147.981155
132.488892
121.698776
136.377533
136.206451
123.944946
144.535172
126.534401
150.809830
18.705679
-7.076594
156.944901
149.309311
154.912796
167.682480
145.339554
163.338577
158.942352
167.355087
149.726639
142.310699
145.043045
148.137589
120.232903
172.640045
158.566223
144.876389
146.175308
136.127182
145.779236
169.911896
146.559921
129.809097
147.398880
145.135162
137.661301
154.395187
164.010803
-54.585938
-18.876923
135.449860
123.274597
152.282303
138.766876
151.152130
139.858139
136.475800
148.404541
131.827240
133.869049
152.614563
154.435837
143.756683
137.545181
108.480766
163.224197
138.693893
143.007645
145.279831
153.363983
140.322617
157.050858
156.697922
154.728836
163.778946
150.001205
149.683243
137.999573
158.584824
-44.746437
-19.174107
-35.324673
73.620468
31.682381
52.093361
17.690836
14.226427
-163.954742
108.004028
160.152649
83.495064
36.392597
33.466854
80.014023
47.256645
69.260307
37.961304
19.638012
-173.544189
-131.755066
129.565506
143.444412
142.102127
13.961961
28.808125
21.179447
-154.145966
-144.162552
-137.956757
102.909256
31.457510
134.714050
142.385773
145.237045
144.784973
165.835220
142.858948
-58.243771
-43.796463
-9.996742
-14.265825
0.591822
19.045370
151.557144
117.366684
147.623413
148.398956
153.696030
145.623093
162.862869
103.487846
130.817368
142.709824
159.878708
57.738518
85.726234
176.084122
155.470032
139.598709
146.673523
116.553459
168.466431
-41.499947
5.536473
-39.214531
-45.960739
-36.330200
150.884628
113.987900
121.060806
121.362801
6.344893
-3.702797
-4.124073
-7.141222
-45.007324
-37.334602
0.491783
-7.091796
142.458374
114.819260
141.856506
149.561539
143.331787
123.072433
154.177460
129.191879
166.976227
124.235435
151.913239
25.238127
-13.372946
163.767075
149.211731
9.680035
-23.984793
-139.756454
21.619295
155.079086
158.078705
157.113892
135.008026
154.989685
136.218369
139.416855
143.241547
146.154037
147.024323
129.217743
133.773804
175.631866
127.192024
142.268692
157.197800
153.475922
140.644455
145.187531
124.675262
148.587341
143.934570
145.949265
136.374207
166.916031
125.320999
175.744156
-164.741562
133.506424
117.890564
144.371475
143.802063
42.977646
22.856970
155.009415
133.467743
121.421089
141.593643
143.390884
146.889481
156.646606
153.020447
119.969780
135.499741
146.265488
146.351593
149.918289
-49.722569
-38.720207
145.034088
140.263123
126.123451
116.610733
27.695459
-45.595074
-8.697368
23.606604
5.303450
165.354050
136.377121
129.140671
173.489243
-1.365874
145.681946
157.563461
142.250534
152.205490
151.208725
134.569427
135.460480
150.502213
174.772308
153.123764
109.283394
129.751419
152.122360
149.242233
159.940857
145.243866
153.031448
153.489334
147.108383
138.185730
144.710068
131.953949
154.691193
136.278732
126.518036
155.844452
165.893295
145.314407
143.328827
144.219070
132.720840
150.047058
159.696182
150.982758
166.251053
145.717743
132.721176
134.673065
23.198786
-43.654320
-18.624699
-37.050301
-41.171383
-39.789593
-46.424858
10.237831
160.126785
129.469070
123.842743
-38.905418
4.842701
-53.198318
-16.528421
-57.646000
-5.304632
-26.914509
6.078122
161.102875
175.921616
134.912750
-31.608007
19.230209
-13.067280
10.887557
-42.329571
105.697372
150.767670
153.472778
139.175690
121.050804
166.462372
156.751389
131.442459
133.961044
8.256520
2.434778
158.897293
167.880341
127.858101
156.899094
-11.981894
138.655243
160.075043
106.674675
152.559845
144.626831
119.427330
142.921997
154.957565
149.808792
2.421154
-9.400967
2.122555
141.965088
136.603302
131.564926
145.665634
156.544250
146.018997
141.517975
141.889664
148.518250
171.089905
132.932190
156.472763
144.968185
110.437180
133.990265
114.622032
170.606812
138.100098
165.252747
150.685226
154.852402
148.835327
159.468735
125.232712
172.219528
132.181351
152.879135
131.705460
159.212631
133.752609
164.467728
130.103134
148.216980
140.580399
135.015121
133.851242
151.625198
134.588806
134.351532
160.776505
145.665634
153.447342
137.659409
147.821045
115.423798
147.261505
147.119659
158.880463
162.151962
-27.515602
5.492656
49.023842
-20.109131
117.652489
142.274612
153.927353
152.010635
144.496750
148.483063
-74.829872
-10.551073
34.060379
9.429276
-32.296833
138.952240
160.143631
149.884781
-13.480048
-41.504280
-10.002956
-29.540556
-0.157017
9.488376
4.085715
34.262424
-27.616327
-18.895775
11.003154
-6.762279
8.104015
24.868042
12.801608
160.191833
144.057922
177.521317
149.511307
175.732986
166.790695
141.252090
129.018875
151.108139
162.445923
175.363068
153.537292
132.594284
135.361816
149.350143
144.463043
127.302780
141.495178
134.002014
150.419983
164.273666
150.578613
136.839233
-15.592662
145.050705
145.942780
153.254898
165.691483
127.226074
157.520752
149.904617
142.348434
141.444672
166.116394
144.855606
151.465744
145.291977
142.249298
4.989552
0.201741
13.253114
10.211319
-7.743949
-10.273394
3.283841
21.480789
156.250961
170.421860
135.910294
115.317108
139.081787
142.223236
135.939438
155.792938
138.542938
150.528915
153.858582
152.623276
140.443817
140.617630
163.030624
145.064880
123.244980
130.405899
137.405411
115.477753
135.272934
153.769913
10.012763
-0.852487
-41.259739
17.827053
5.623122
39.246948
148.890381
119.275917
148.818344
144.399323
175.883804
150.370575
142.891617
139.366699
154.057129
161.012390
142.934982
-172.584747
139.209579
169.584930
128.370209
153.242340
153.720718
166.631882
149.489197
127.002960
152.448257
128.087051
137.479431
146.655563
146.174728
141.425568
136.235168
137.084335
116.935112
133.231964
162.701218
139.818253
161.185715
140.356369
143.811600
18.151348
143.990326
139.983551
143.102264
138.271164
130.704193
142.861954
146.109070
144.709366
159.299774
154.304626
157.273697
133.406235
142.397064
149.457535
145.632462
147.819412
148.204361
155.840714
114.251488
58.385555
43.033169
126.315544
5.794135
-11.662733
12.161017
20.909456
-42.085064
-24.822531
150.067825
77.435020
153.236343
172.196716
152.184555
163.191208
147.299805
150.829468
169.771973
144.862396
145.424255
139.639359
151.826279
143.534561
135.479492
118.908943
166.595306
121.792473
146.168091
166.206177
139.837372
-15.548158
-23.248014
129.604904
158.310333
160.991119
141.731949
156.008377
135.941910
155.930420
149.846146
162.372650
5.091391
9.876950
165.534454
158.613190
163.628677
141.523178
116.881088
121.100761
121.471107
132.577057
155.228806
162.750534
147.383347
131.143127
-28.495464
-40.208336
147.741272
108.562637
147.326004
134.267319
119.197029
139.393997
132.419418
153.020538
147.742325
162.737030
148.784561
-9.302313
-31.557587
8.237068
51.745655
13.886802
4.236372
-16.269596
-34.775581
-9.431047
149.533951
151.344330
161.036041
136.156342
131.689133
117.827423
151.592346
145.228104
131.108475
151.922592
154.133499
150.997437
157.958038
149.816757
163.847046
162.996384
125.924911
156.213028
114.825035
139.945969
130.674835
-44.847630
134.983047
155.673355
147.346878
137.240219
155.802002
139.605530
158.174973
116.248512
159.817581
135.533768
141.567429
138.860168
28.068180
71.984955
172.225739
149.753113
139.448837
147.712631
144.687057
131.522629
158.722778
167.978729
147.446106
150.341370
139.069717
158.081329
134.147552
144.448135
-176.648590
50.122116
142.842392
134.424911
144.488861
-75.761139
-46.275528
20.637316
24.934532
16.313948
2.933849
-6.915712
-46.206127
10.042653
25.299879
-27.354538
-161.581802
128.404083
140.549286
113.256302
154.774109
118.892273
126.635933
120.997559
123.635323
154.337006
146.295197
146.969040
31.282190
141.469162
142.594955
161.690887
160.075058
130.408295
160.247345
154.281418
152.649094
161.982681
159.860062
150.665436
148.149551
142.995773
140.850922
151.177826
136.190430
150.291321
139.315094
133.001770
174.326309
122.491966
118.107529
143.025635
146.259048
141.816574
121.347481
154.114090
158.229431
143.736572
9.168983
148.627563
167.130310
129.174362
152.332642
126.668159
2.959294
138.023819
152.448563
149.532974
155.250534
146.234863
150.594910
141.047577
146.922195
158.911530
127.810616
171.567734
145.013062
140.607956
165.891327
144.353622
127.279533
144.747147
133.168625
148.045685
136.777298
136.186691
149.529633
161.058701
147.548767
154.365036
150.740509
157.221390
134.630569
146.267166
144.618317
153.829666
149.452911
147.199127
147.598389
141.019928
151.533264
140.458359
144.316681
-179.243317
166.394440
132.195633
156.176987
163.234650
153.792847
-22.362783
7.167573
19.987764
130.055084
152.604523
15.895394
72.565666
143.426514
141.396957
144.187424
118.499695
129.421448
141.628693
164.624100
150.785248
131.591080
126.231339
170.575027
125.465691
5.232068
12.733970
-18.124086
-25.036375
-0.521145
-11.561033
18.900394
-1.172197
156.446671
136.316986
144.663269
144.116394
150.271713
149.867096
128.332825
155.464386
163.813889
153.429199
146.589142
150.450562
159.609650
160.528854
156.107315
127.145348
120.932152
128.411224
133.264145
146.117279
121.896660
144.151154
155.741241
150.906525
148.204819
130.144516
163.780640
178.807098
178.530991
42.174553
26.778919
124.259109
152.079636
139.112900
26.343803
-9.802611
6.375106
-50.157280
2.737667
-10.648006
172.735321
145.262482
156.958862
159.374634
155.169495
140.534653
160.454407
123.214417
-12.000140
-17.297691
-25.796394
161.666138
157.547470
146.214798
140.811188
175.116516
139.861359
153.768753
170.575714
139.316833
129.025436
97.046234
136.259323
146.639145
119.186737
87.344864
69.240234
119.218735
145.281860
173.349457
136.341766
140.800156
150.290939
149.492676
159.484421
43.503517
159.309158
127.533752
131.437042
143.560898
147.185989
142.087677
146.908951
45.495071
-20.051847
23.645233
-24.277346
-8.034801
162.779816
166.959000
100.913696
-31.341581
-22.158590
-33.711033
-30.449890
0.803082
2.603613
-19.884813
8.073921
21.734755
8.660455
130.889954
78.203995
138.403259
171.760727
148.470642
93.548279
141.825134
163.498077
171.655594
143.546127
146.455093
143.337646
134.890930
163.241058
155.477798
133.459213
122.668877
132.591202
120.749374
148.455933
145.398270
117.901711
125.159592
167.163147
148.765671
145.066238
121.009270
118.248596
141.904083
122.602295
151.944946
150.609451
139.988708
117.895073
148.710556
170.656311
138.291733
149.887695
149.795792
146.355011
143.394867
148.800308
24.381710
144.739716
139.400986
141.513046
154.373352
165.952255
156.145615
176.365402
139.190338
168.693222
139.739120
134.197800
145.472229
121.868164
150.174240
11.081838
147.153992
153.116287
151.374115
141.421921
151.083466
-22.761616
5.086848
142.280899
144.934494
134.195709
114.855255
136.402985
147.359024
100.235924
144.223999
128.086151
158.302826
131.318741
154.417282
142.006271
148.098267
153.232651
113.588875
152.625763
126.985191
161.245514
156.692612
-1.276102
-12.240730
-32.398502
152.039948
140.314774
165.781265
124.666412
143.638062
152.630783
166.918564
153.903824
134.675659
120.624222
113.644806
141.966934
130.115509
133.278442
132.039276
151.782852
120.297493
141.551346
135.566544
-20.952877
-9.751146
-2.685111
15.553456
147.614426
147.525024
-5.009889
-39.720772
-16.101543
16.291975
21.592335
-8.750910
-48.902699
2.627858
-25.581665
9.218123
51.755669
-47.857731
-30.918455
-29.278336
-49.961559
-3.437295
-6.520772
141.564728
141.239990
137.059937
150.521194
157.223907
124.721039
110.389610
156.859100
143.778336
103.396988
153.895203
157.027405
156.191925
130.824722
154.536255
170.293549
162.052277
149.173096
143.778427
138.921829
149.042404
157.941879
140.077179
157.900620
136.209320
111.001549
152.993042
141.356171
132.242981
134.911087
142.303696
143.902069
130.623932
162.055557
154.257126
134.189331
47.470695
151.380661
126.649582
179.413818
137.275681
162.395126
139.860596
160.510666
144.574142
13.937298
-35.310341
166.146835
143.189438
164.150604
145.020676
128.966049
137.377411
-35.473385
153.506516
146.307205
126.125061
147.396210
2.374628
-11.842286
6.315872
11.828416
-16.784880
-3.585885
6.027012
-0.141274
-37.711948
-27.003698
-15.624774
-19.247652
-43.104946
-4.461858
-21.261608
128.793411
136.457092
136.843918
162.274948
146.748108
127.559967
-153.343552
154.340195
163.526413
133.587845
178.499222
131.685959
161.068375
144.034714
149.575699
122.380150
137.778275
105.095757
166.414062
154.619949
158.212631
166.232437
166.094208
-33.901329
-6.425318
22.976307
14.894741
7.987900
-44.343227
145.243088
153.663010
152.867203
-178.096893
-169.268509
-148.414810
138.119202
51.196831
178.718384
5.468842
153.936066
153.592102
163.873611
152.085205
123.268883
140.800873
155.094757
143.154617
25.716852
-41.856918
22.130568
-7.132618
-1.739788
-29.140543
11.470953
-2.620698
150.744293
147.756531
142.563034
155.656311
141.749481
131.867920
151.452057
140.466507
118.344429
165.429962
149.523773
130.737579
139.371887
163.630310
144.116989
110.052513
152.515533
147.709198
149.553787
159.033157
170.935822
-179.286987
174.966293
156.105118
146.290405
156.253235
150.342529
147.399292
147.994263
127.052101
147.549667
147.566315
166.020477
-5.872828
160.561462
18.643339
7.641260
-28.950268
-29.850025
171.520767
148.511383
166.938400
164.427979
171.108963
167.948212
123.720459
152.665710
133.729874
149.688232
134.524475
156.598969
152.112671
-164.127655
-124.529617
176.550293
-140.547958
-162.149414
-152.634338
-134.799194
-141.863983
-145.661224
-153.672256
-154.222610
162.058578
15.667954
79.207802
127.086960
151.551071
138.934738
137.488083
67.967583
153.921509
150.859360
164.340332
156.044540
140.509872
-179.182907
106.057220
-173.073761
24.262115
-32.445312
-17.964874
114.797890
141.365387
156.443619
-129.815750
150.354492
128.205994
154.245911
161.347916
152.085617
109.091759
137.798752
15.456059
129.798004
152.456055
128.487320
133.832825
129.694809
155.679260
128.642365
155.247574
160.395737
168.646545
143.603592
144.951721
162.370056
156.728592
157.046860
-29.126463
19.852507
15.160902
29.034845
-12.064751
-18.750874
121.943161
114.731842
148.842575
138.940109
152.487961
144.097198
151.604980
157.994156
134.048233
-3.636150
-41.405357
-42.096252
-27.008301
-44.331333
48.989822
109.509041
156.939209
-5.438191
-46.321148
9.169111
14.782084
-36.084843
15.141252
-14.112782
-1.302361
-29.814255
-17.106325
25.470572
-5.274923
126.404060
150.236206
147.554825
149.875824
136.989487
155.799332
129.892792
117.658417
147.901352
155.222168
141.382584
143.405640
157.161026
146.395096
15.375660
34.638161
7.128382
82.729881
-0.933351
5.724609
5.322407
-35.749863
-34.979008
-35.282196
-19.293636
149.553955
163.517609
146.389114
141.050415
-174.176193
171.784164
131.146927
163.003098
159.881882
-16.221842
-1.646394
138.894485
165.084671
157.489822
157.072952
156.238083
123.609970
141.786530
126.646484
152.069778
150.871658
156.253632
130.805054
152.450226
154.605164
150.678329
156.133636
146.345596
142.956314
157.920105
119.384460
143.124878
161.114578
151.177048
152.327057
176.061340
137.518692
127.893990
137.988174
120.834526
131.130035
149.865784
21.736856
19.466034
-88.213913
-38.038742
135.176834
132.528671
157.574265
143.150833
156.496445
156.468231
136.707977
147.802444
143.107285
167.436157
159.875748
127.622475
163.875122
159.774506
128.381409
168.597427
4.497406
73.283897
3.589488
5.938184
-37.399937
0.868406
-18.065645
-44.223850
6.426997
-12.828736
156.853516
159.881989
113.019867
135.873016
151.356064
151.140045
142.917587
140.062424
156.940475
175.992035
146.870590
165.080841
147.123993
135.677887
148.514236
152.084030
133.305511
145.410782
143.044022
89.528435
142.067993
125.835167
134.043961
149.264648
121.262283
160.135757
134.282410
139.823425
155.751633
152.489288
131.006027
170.523331
-170.635803
133.645477
121.748306
155.646744
97.566757
129.488510
142.473175
160.594391
156.954010
153.725403
140.213165
149.682175
146.736099
134.791580
151.502472
149.067902
147.122375
168.804901
140.690140
102.278572
162.715164
147.726944
163.094833
152.766769
142.064560
129.593018
146.613480
144.302368
109.472595
17.655378
145.104172
111.300606
157.852356
136.309525
4.328753
-34.177544
48.179165
-30.640179
133.532104
138.578964
143.360733
148.885254
160.118362
-33.792828
-41.545502
-13.092405
12.370317
140.547943
162.683716
179.643906
141.596298
127.101074
151.435211
134.779358
137.965729
141.978561
151.158203
156.197479
147.703369
134.996078
136.278961
157.530869
146.082169
160.397888
154.802643
160.675064
146.299973
154.076736
173.509415
152.353439
117.723930
-143.707077
147.061508
122.089027
177.067078
157.350891
139.653870
147.386154
162.399002
149.333374
148.854980
162.979111
147.667145
150.498260
127.636642
130.523880
156.320618
133.342529
161.352890
139.623795
134.543381
151.818848
152.943207
128.180954
133.869781
132.343277
153.669373
146.430008
164.283310
140.542725
145.622787
2.998852
-2.851629
17.752743
-12.297333
125.554581
140.795517
161.245834
152.764328
143.259903
-40.923687
9.501004
18.071074
25.103729
8.468445
-10.193233
151.353821
-56.517948
-1.123613
-3.053899
-15.735970
12.908671
3.854274
9.022580
136.537918
178.336441
146.646652
153.317551
146.020401
143.643463
151.263641
148.901031
139.582703
141.539352
150.173340
-121.730141
144.013138
129.536362
135.050812
165.193939
112.507851
125.860092
134.436447
146.119766
165.876633
149.631332
131.442673
159.049683
165.061157
168.376175
165.358276
154.409348
146.495239
141.200439
133.553482
153.106354
146.922638
13.149347
120.129036
144.803558
132.020081
168.257919
154.017426
173.162628
134.945709
174.564606
162.078979
-34.347549
16.145838
-14.209991
18.625351
-16.514828
-19.371925
18.960806
-29.979399
-33.696415
13.941607
2.264772
-18.204845
6.056992
-3.532303
2.326078
2.760736
14.265825
20.954817
135.795364
147.363831
153.662384
138.944168
153.762909
126.760902
127.665108
159.259888
157.833710
142.152710
130.327301
161.438599
120.693619
-179.824158
109.617393
144.975525
89.577850
124.083862
131.537399
155.032257
145.824402
152.195755
-29.139877
0.575393
138.154099
71.526711
-131.809402
-169.508591
22.925161
177.167786
-149.721695
-157.409897
101.222252
150.605270
136.672211
140.505127
132.220871
151.046387
147.439194
159.655563
163.786926
137.879196
130.508850
157.750839
157.321854
163.539520
158.205566
141.481934
147.967957
140.873245
149.790985
141.496994
158.763458
160.672897
146.445236
160.195038
170.596771
146.855103
115.546768
132.188095
137.027542
151.201645
139.366531
161.823654
171.586121
146.306534
142.967987
121.950180
146.740891
107.852600
161.127808
143.445251
-174.937073
156.030609
176.027237
136.673218
161.972916
-175.991852
150.544083
146.189285
138.225571
153.869370
161.996231
1.188280
-54.971523
141.284256
115.462440
145.985184
-29.303164
-0.169020
7.079365
44.708500
157.360611
169.742752
141.775543
156.052124
131.388596
152.690018
173.683029
154.862244
124.557510
143.189529
157.300842
159.262314
145.560287
149.888580
-16.716736
25.198875
16.911016
-41.567135
-38.282005
1.987905
-54.637115
-18.401165
10.628916
-4.726836
1.814775
-37.909271
37.178684
-45.444946
7.707724
13.354419
-6.883332
14.479254
132.878860
158.030045
148.445663
138.199646
140.252472
134.876770
161.213593
126.757896
130.185760
168.736160
143.381317
139.287735
160.620331
116.599327
146.056824
132.599258
147.486099
161.674347
124.445312
158.003311
161.404022
15.144219
-43.167000
6.808987
-32.262848
13.511554
147.600449
153.128052
115.010696
140.973694
137.215347
168.023376
155.845978
170.175201
150.999100
157.318726
105.260658
134.162201
166.757629
132.005234
150.558502
170.069901
106.456238
117.399254
151.636139
151.519623
177.156891
140.801056
148.418152
131.069458
138.088486
138.503204
139.904648
143.506317
127.742477
170.589233
140.680145
41.164501
-169.601135
32.050316
177.893356
104.198090
129.646225
145.068329
130.539490
163.837845
155.943710
144.103271
157.989578
159.172302
128.720596
142.755066
135.540405
129.543823
165.794113
146.873886
161.149475
145.760025
146.673889
146.137299
138.037048
151.611877
142.085785
166.630951
150.610138
140.315048
143.378433
147.952469
156.780319
158.016724
132.433105
139.431763
170.174454
174.734772
147.263794
148.661819
171.582382
110.156410
142.357254
155.041122
164.064926
160.568222
127.032425
136.339005
157.570877
145.571732
135.297134
150.851105
154.708481
144.094604
159.219116
147.103394
154.624115
125.546394
149.948944
158.630035
118.872391
133.015884
151.194992
134.749710
159.525253
146.467575
163.546875
150.059219
145.517029
122.509247
143.349655
166.889587
136.721771
138.532181
148.011719
165.778580
136.943726
146.665497
150.609390
-39.614193
-9.041050
167.825592
136.417725
137.187271
126.103424
128.300064
147.196747
145.944061
137.076614
134.497025
153.819565
162.150574
140.591599
-131.317200
-163.002808
29.243078
144.958038
135.715485
143.121094
-174.421036
129.518707
134.001266
150.616180
156.154556
140.192108
132.187637
133.959106
178.287064
156.414261
141.025085
167.701401
148.856476
146.777069
129.748779
153.353760
156.015549
135.673935
122.507103
140.338013
159.810181
171.260010
134.651154
156.756195
162.378357
149.665466
129.566544
154.882935
169.103485
155.491714
153.550293
142.429169
156.383759
138.333984
157.649704
150.863464
128.628403
140.418686
159.377838
140.670715
140.281357
153.411896
157.437744
144.353821
140.946381
126.867516
142.716324
-150.817001
-142.761932
-153.066177
22.133751
14.175938
31.744877
27.562292
27.184460
46.667427
47.563297
24.857018
32.681049
97.600716
148.181915
124.372246
115.238754
153.348831
138.470627
138.135574
126.621933
155.471512
177.040436
162.484558
126.873718
149.073334
117.952774
154.833725
136.531097
-46.823631
-23.793972
-18.323112
153.696045
114.409309
112.345741
151.302643
150.490280
165.836899
159.861969
144.226700
166.573547
137.657181
146.341034
146.728760
-24.854937
-45.085552
8.360952
-45.317944
-1.812401
3.407490
165.185684
139.059982
136.485779
169.432266
168.960098
131.848740
157.288803
163.989517
151.405029
134.070984
173.407242
154.976425
152.093781
132.582764
130.992798
-28.615620
-9.831793
-37.851086
13.337286
4.875238
8.846688
-9.892229
24.983480
-41.364887
23.420908
144.876083
174.814636
20.111534
154.518494
144.389572
155.599884
138.147430
140.926880
126.482025
149.645523
156.368561
-137.205826
-160.605148
52.855354
58.963593
34.947632
-4.762631
19.475286
151.075378
158.028000
130.946655
159.069748
137.930969
154.814941
139.594894
143.810715
162.885956
4.883951
-17.387753
1.236064
-40.606850
-14.972532
-24.318497
37.074612
37.109818
-1.942896
124.851974
174.577560
146.428284
156.977539
23.774784
-156.360748
-150.284515
-174.842255
146.116776
114.738266
148.883820
147.072433
128.819977
160.041000
145.416473
138.857834
137.100876
142.401611
154.338013
137.659927
114.693611
139.879013
132.040680
148.713135
131.494812
142.686905
127.853851
138.367386
141.065781
121.414062
162.868637
163.475754
-14.160171
19.962292
-33.051544
-42.783306
3.508722
113.374138
157.939148
131.010757
159.928604
144.096313
133.367935
158.463120
-28.051359
-10.537245
26.192019
-8.263628
153.980209
156.415436
131.406296
142.936569
10.065970
-43.233459
-40.595814
119.066010
179.360184
134.117783
124.499626
162.257874
109.246902
114.074371
146.442184
155.509369
138.987625
21.088972
-29.831028
-10.798202
-44.840389
-6.521944
-7.778040
-10.623693
25.601999
-26.727438
-34.707676
14.520842
-16.264305
-38.398624
-41.514507
-0.649515
141.281631
159.080841
155.097626
140.634598
132.222015
149.422958
144.619797
155.403839
132.219238
125.698807
112.640450
157.850342
129.797501
137.886093
148.324188
145.523941
127.633881
172.380478
125.682510
162.117371
137.095291
139.909378
98.691826
150.969299
151.903488
146.055313
166.614304
142.973282
130.272430
139.460129
138.196121
142.536148
135.758698
127.454559
150.448685
162.875061
124.184883
129.107285
138.705765
153.796860
62.704433
142.453369
-175.911438
-179.244354
-147.233200
34.604980
36.770241
30.762859
131.150772
-141.820267
135.986435
134.905457
148.981567
166.332779
141.976074
138.952179
127.557190
144.672974
161.352951
155.245392
139.167801
141.440186
5.513382
-46.231949
19.753902
-43.692776
-39.715309
-13.351505
17.156700
-12.137097
-14.531025
-45.721733
-39.817440
5.543831
-8.746869
145.404678
-33.340244
-8.303852
-4.417210
6.216404
8.332251
2.664180
8.169044
133.837830
109.839462
114.477188
156.627014
138.233566
147.720306
173.632431
169.869553
142.902466
147.075882
135.643295
135.319550
167.207642
147.327148
156.904785
154.189346
-34.029648
-13.548310
-32.003929
16.088596
18.838789
-41.226917
-22.575434
154.243210
139.557785
161.380447
146.816483
140.821091
173.754410
158.150620
158.282410
135.807556
18.047434
-39.860844
9.189983
16.778801
166.633850
143.897125
155.263336
124.565994
126.445946
130.834396
162.338684
153.733139
137.488281
145.171722
145.663666
119.316223
160.656784
129.756927
139.787796
129.052170
151.268936
152.892059
149.942535
157.057785
166.362625
179.575241
143.048203
-5.323216
-50.498478
19.569202
-32.040081
11.765173
121.741478
168.762146
139.090927
137.092468
150.018707
168.160782
164.190247
-149.129852
-8.468560
112.080078
149.902222
145.299652
140.509216
154.511703
120.077316
142.177872
123.295143
148.221786
146.830261
14.137202
1.517493
9.637331
157.098389
143.238434
154.057907
143.734161
153.472244
145.236450
150.735535
148.157913
151.992935
139.514328
167.187683
136.601639
133.825439
130.501358
156.290039
151.224594
137.290176
148.812576
141.629044
129.106628
141.343506
154.959915
147.340744
138.905807
14.825497
150.954330
166.175873
131.997101
158.648849
147.949203
131.549591
149.901688
-6.898190
137.303833
153.896439
-175.457809
134.510681
155.833786
169.537277
165.350586
131.755981
172.805756
133.213181
132.855865
4.297237
5.057607
-1.669998
131.996368
160.284454
143.552338
141.039246
143.107193
125.099098
127.514977
157.610413
135.592438
-4.455577
-45.549007
20.694527
-27.883638
-27.384258
142.127228
141.622116
149.011841
167.296677
154.549316
150.649979
138.908722
141.393555
136.620941
141.428314
158.249405
140.006180
152.190720
132.821472
138.962051
144.643539
171.466904
137.182663
10.992020
117.984924
135.901825
131.913055
165.379990
136.955139
147.711334
150.479416
152.945755
140.676651
171.275345
152.029022
117.887375
121.140282
174.566269
135.145721
129.452774
127.386993
153.924973
123.395256
135.961609
131.100632
146.614990
151.165909
149.874664
19.798454
18.180235
-9.919783
130.434128
167.445587
148.556519
170.724106
146.631577
152.195404
172.968781
151.090195
116.090698
149.917175
141.349533
101.883446
147.756683
155.910614
145.795731
155.948975
155.278107
135.319748
144.687637
122.858025
130.299286
-178.824799
141.279800
141.237915
151.314789
150.837662
133.984375
135.393478
137.959763
160.530273
157.786316
169.798050
144.243835
124.772766
169.837341
-13.749147
14.978678
-39.990005
2.720381
17.910007
0.937117
15.186774
11.672544
-40.313797
131.552979
152.108170
145.109787
148.812897
143.031815
145.684616
154.020035
146.183151
140.905655
147.480530
172.108582
119.380501
140.568726
140.153610
144.041092
139.924789
148.528595
50.131077
21.716120
143.412918
149.600800
139.777878
-24.466063
-4.543553
-16.943577
8.734396
-5.626885
-36.248943
27.761591
-11.316109
-35.554604
11.740225
12.251147
-23.125759
13.728383
17.215023
152.580902
164.720169
133.269409
140.911346
139.840164
174.725113
158.762009
166.434128
149.061752
172.722260
-6.879655
-20.594534
2.583614
17.301529
13.586291
11.029730
-47.509762
-8.592537
-39.249283
-33.505508
-3.423426
-4.702654
-21.399620
-38.681087
-36.522278
-4.570547
-11.343280
162.184769
151.086868
133.054413
159.472809
151.619003
129.731094
103.451759
152.884048
134.033142
154.605148
127.528069
147.347824
140.384064
119.862915
115.778885
122.241776
116.324287
-34.318710
-37.172844
21.353851
117.381821
137.614731
135.374512
110.386459
161.090500
-3.670878
127.308380
15.218225
16.648424
3.797616
-41.847580
27.315729
169.448944
122.538559
141.761047
144.047058
144.427185
165.219818
132.901245
166.418121
153.901718
123.745621
131.071350
129.765671
154.617111
141.731903
159.459564
155.551193
139.919479
161.805450
136.625015
144.878891
140.546783
146.129944
149.947968
146.506287
174.738052
147.573898
137.272675
157.598297
133.125885
133.462524
133.586365
152.953949
27.884199
14.831475
-47.624493
41.472797
4.493093
144.717514
141.993073
144.164825
151.354919
154.084351
153.503342
152.573883
132.648987
155.246994
132.368591
136.670090
151.943100
126.655525
139.516144
161.791672
133.370193
146.263260
165.611603
124.411926
142.854187
117.790031
155.735352
145.690079
155.483643
157.429474
156.692993
133.843231
156.637314
121.480835
122.776672
144.165115
148.966797
135.447174
141.404465
165.077362
132.376740
144.505539
136.604202
159.983109
171.701370
168.417511
123.065948
145.714920
169.013077
106.007423
144.602295
136.713577
152.036621
146.024902
144.540039
143.392395
141.004059
146.565933
154.733948
140.647781
133.570786
150.181793
158.787521
134.825592
113.440407
172.869934
142.266479
160.369156
163.661224
145.395721
-175.196411
139.611526
152.961334
157.238312
139.722153
131.728928
144.035400
165.149689
137.465149
146.069946
161.253464
-29.133656
8.424805
5.266819
-49.426048
-5.207668
143.256378
149.490479
142.842072
151.174255
145.337860
-13.326370
-44.428722
-35.779739
143.786453
134.407776
148.665894
136.445404
0.637044
10.500673
20.998404
-10.443479
163.223160
140.484634
115.785767
159.800140
160.149490
140.225479
165.293411
155.129807
160.090073
131.081451
128.710480
134.846710
164.362244
-17.971869
17.768574
10.215480
4.853329
10.058562
148.958847
173.398651
151.699860
146.246994
148.317062
175.443008
149.835022
150.690872
141.294205
130.976089
16.781130
-53.421822
3.712462
-22.679449
146.262299
146.217667
158.032532
177.361359
142.969025
144.665451
116.550888
126.365105
135.691635
136.357452
159.179749
151.399063
144.518936
-18.267202
-40.957081
51.025105
12.928499
-43.938389
1.284966
-6.927076
22.440870
-35.033188
-48.370522
-42.440090
27.807848
-54.883236
0.917492
-8.168972
-34.712265
13.024329
2.218320
-49.042889
-55.527985
27.177992
65.661011
-49.574913
14.951327
82.821999
133.805496
126.090286
168.036133
143.070160
150.242035
168.322922
128.294312
145.140762
151.571777
148.272202
148.184525
159.852448
136.088974
146.902130
150.051300
134.293564
134.833832
123.381554
139.826508
116.246017
163.104218
148.215179
178.642456
-32.694447
-25.865091
5.978714
21.490330
-28.585150
129.116791
150.565918
155.221252
159.891464
144.182678
119.662529
174.305618
166.768738
12.948266
27.372057
11.738697
31.733082
-46.178310
-29.384476
-40.114498
-41.980270
-41.405350
-43.018181
29.195030
-42.981495
6.114011
134.194885
135.226837
136.906540
127.866516
143.742172
153.822540
164.158676
137.888123
123.053162
150.073395
160.633804
146.567566
150.561295
134.679901
139.926361
132.003738
173.125870
143.592865
137.916824
152.938065
124.538834
151.274689
119.243538
149.253464
154.348907
162.369370
145.893295
162.091751
-14.684044
0.669688
143.296158
144.471344
144.933441
151.034531
146.547867
147.207993
156.309891
126.546745
133.441696
163.906097
174.228912
146.188049
133.451111
136.149597
161.625107
134.125809
152.474350
149.902618
146.002502
142.678467
131.935089
154.242386
165.487228
155.470474
131.306412
131.988953
158.439941
149.596298
125.083122
116.521011
142.840485
139.853149
121.561089
152.374451
151.321823
133.135712
149.909149
126.704727
128.486588
163.503021
131.799255
131.188614
167.057816
149.100861
153.377182
142.215561
146.695221
151.047089
-41.063583
-37.635983
-8.918656
-48.888485
-16.059513
-15.947085
-26.897793
-23.807751
12.359360
-17.934088
170.147629
118.026581
161.159622
151.965820
135.229004
135.150696
159.571991
136.183716
162.962631
158.140610
128.555252
153.997650
149.251434
125.617104
138.801956
-17.636034
31.790493
-6.024052
2.306729
-37.748730
-36.910721
153.656128
133.673523
133.879486
104.647354
174.385437
137.658249
26.339315
167.888840
3.401394
124.388557
140.305893
150.869568
142.063644
110.570778
124.831375
128.631409
139.926926
133.139297
8.466844
-16.748606
-48.976425
-12.667566
109.062790
141.047806
106.724518
147.172256
118.773895
150.487839
149.072586
170.303055
161.191650
129.936157
155.489410
132.823288
119.743813
148.561539
148.783081
151.254700
158.606155
151.712418
143.649292
176.379654
144.785492
-88.674736
14.150941
-46.800323
9.580289
129.899155
144.512009
126.436165
-19.205381
-4.170351
47.479763
143.167648
110.767822
142.931946
165.742538
138.245209
144.122864
147.470337
162.425003
143.362579
143.817932
161.402390
161.790924
161.069046
174.286011
162.143082
146.147690
153.236938
3.368018
19.868822
6.365441
-44.516876
54.975430
13.678534
-2.131572
27.002142
-37.344238
133.976578
64.010612
171.899139
145.502426
159.012436
152.642914
163.666733
148.223694
121.916168
170.545563
124.561905
144.076859
156.482803
160.003983
157.012100
-22.420160
-28.412798
138.706818
147.098328
129.371887
166.263062
165.715698
157.711639
163.003952
145.571228
138.003693
125.955498
154.460815
150.032043
155.672150
171.954910
138.713730
148.503342
128.687088
165.267563
148.284637
126.599205
139.668457
118.431610
134.191620
150.038208
141.944519
143.745224
138.880356
148.388214
149.986099
146.385605
-172.638138
149.748230
149.487442
150.956589
167.071762
149.477570
-1.369165
-169.370407
-36.971748
22.275887
149.132172
34.865490
155.417252
-7.417778
-1.964234
-29.440907
7.428880
13.121351
144.362823
160.196091
148.796509
153.939026
150.804779
153.302292
-17.463886
-41.483513
7.723368
-39.056633
143.647827
138.866302
163.665329
158.429840
157.426529
144.254517
142.174377
117.180771
-179.931458
152.130432
148.152939
136.125687
146.918900
143.002701
148.768738
167.690765
132.929016
123.703285
143.057098
152.224197
128.288635
159.175507
176.664673
145.976318
128.176987
150.492508
162.275543
135.788330
143.162842
121.940590
153.389755
120.563599
141.468506
153.503204
154.190720
143.575958
111.575745
155.214691
162.994263
152.537323
113.000313
167.145798
160.783081
148.699142
134.414703
132.968643
138.815567
174.536530
-47.051853
-21.690149
-30.728643
-24.636526
35.691971
5.272434
-3.755619
-44.508785
-28.480064
-36.791931
-10.895690
-88.098549
-41.919022
-30.382111
-4.137585
19.365870
158.978439
136.967773
134.273560
145.966110
153.579498
163.128296
149.179565
148.852005
145.934479
101.076958
162.070496
154.871033
145.842514
129.074738
167.862488
138.240204
156.076584
145.964706
108.857178
160.543045
129.147522
11.769209
136.788910
156.484222
65.567291
44.893204
6.101429
-33.742828
13.409118
-40.993191
-10.451106
-6.697761
-20.320103
-35.516369
-47.369343
175.558365
145.014603
145.111282
143.241089
153.790344
167.058792
126.728836
140.904770
162.342926
-5.407909
-44.215015
2.747659
3.672638
-5.851059
29.540525
5.153203
-41.640415
147.711288
150.272766
174.756180
146.951675
124.900589
105.031403
162.304947
154.713135
119.956680
137.046417
130.491440
159.202988
129.346558
141.197495
158.658295
176.027328
118.956589
167.167664
163.768036
156.070847
155.298080
132.187820
168.082733
145.265808
119.724983
163.380188
133.900711
137.918503
148.304749
110.173416
135.727142
153.246872
150.734589
155.997498
159.951019
158.928726
153.011139
161.083313
161.576111
178.587769
-6.270041
1.932189
8.281595
53.771275
-35.475014
-1.979717
129.357697
143.465988
165.804749
127.977562
119.331718
158.736450
142.111206
151.627121
133.221527
159.981064
24.182650
17.497639
51.171528
-31.736164
-24.762583
12.822998
-21.191326
116.550232
168.093933
155.819977
110.126801
145.602051
142.205948
156.473114
141.475342
140.992584
164.525391
155.362747
151.328827
165.151978
148.590942
123.599586
128.617584
135.280609
154.630402
146.353851
131.810455
146.170135
162.078918
128.030060
148.492157
109.072014
157.084976
115.853851
144.935944
132.309250
136.944199
141.476425
142.070435
134.468277
143.707001
143.713211
-8.169165
133.119598
158.542664
159.960617
174.642395
137.872635
152.368942
168.154984
156.971558
143.176758
137.069672
140.167770
131.841568
6.940739
9.331508
-33.667595
-57.771542
0.709140
126.260612
135.690887
133.913574
152.533798
4.603556
4.122886
20.032665
104.340775
157.072540
137.405197
142.071442
172.200180
168.188858
133.589279
137.721176
149.201172
131.319489
141.850006
157.808823
-37.205128
13.656666
-17.724361
13.956539
147.200638
150.982025
6.201880
-4.754727
8.428534
170.633102
137.606018
140.426376
136.387772
126.124763
134.034149
128.805618
134.512314
149.252609
148.196274
172.099731
138.772919
151.937500
145.104355
115.391693
104.145111
140.596451
144.158554
149.800842
121.756844
146.910889
145.616867
155.553223
6.023694
-32.663723
-43.631569
11.671210
18.562847
83.860619
-18.620026
23.718718
39.011044
-47.664635
-39.365288
-2.555658
-5.104689
-13.470611
-39.068802
12.189064
-31.879824
17.122768
-13.812100
-18.107897
-4.325992
-18.686619
-39.870991
-12.430478
1.252889
-36.748383
16.183559
-38.062656
19.679623
-16.026779
17.027130
-24.088423
-17.638626
-19.654640
-2.904477
70.288239
-10.433187
30.318470
-43.518005
-18.852480
-33.327995
9.310929
34.295059
-17.803846
-9.889684
-25.066650
27.283810
-16.221548
-8.027076
127.614197
160.703217
165.982162
139.656174
144.618347
142.815384
-94.082947
111.582588
147.091141
152.730896
171.838638
114.791512
-179.934387
144.513275
151.919006
148.074371
130.507858
133.133987
-4.790029
6.573427
-38.959808
4.775365
169.268204
-21.945196
1.475252
154.594437
137.045807
153.938858
142.327454
158.501251
134.534576
175.988815
147.312805
0.778838
144.043472
147.886566
152.018539
137.817917
122.707184
145.737213
130.383987
160.180939
139.713348
164.025146
136.043625
143.068390
147.580322
136.991669
24.570799
11.955265
-21.656961
168.051712
144.438614
148.095322
150.952240
171.082138
162.662079
136.414047
-178.700333
156.016251
127.104568
11.280270
-76.338104
2.899350
-28.557821
7.466214
-12.039481
5.380190
-27.029772
-38.456127
14.284176
13.415360
-40.455082
-10.677593
1.644967
23.239136
-37.090927
-10.548033
6.280227
26.606594
0.607485
160.412292
138.549438
138.798172
115.905289
149.038574
114.226166
131.138382
163.186188
126.841637
128.981064
123.966042
139.684662
137.887939
149.451736
166.052475
162.836685
141.228302
144.238220
153.447968
163.678696
-3.467465
-40.078114
9.321351
15.048798
151.730453
140.290237
112.836258
166.853821
159.194107
157.811371
145.650772
161.321716
140.709549
133.899216
138.936157
143.690613
158.907791
147.117996
161.591843
145.590317
157.546295
146.697067
128.959625
124.959328
143.215607
141.993317
132.562302
140.500565
158.600555
131.567139
143.006927
145.974945
-41.723949
164.610291
134.873932
148.893661
157.904724
149.959518
144.239838
137.512131
148.528732
140.647964
155.629028
143.915390
146.844284
164.059830
130.995804
-34.631035
-43.059376
-54.799976
12.519329
155.906601
151.205887
172.919388
147.467255
176.573242
107.298752
136.966797
160.815567
-16.678568
-28.462111
10.801155
-40.617569
-39.817173
14.957945
-35.677242
17.877115
145.348160
124.769272
157.697968
126.998413
150.735367
176.249283
133.947113
140.594238
146.193573
149.670578
133.385330
172.569809
152.093948
148.313232
169.644943
135.294312
-48.943810
127.404335
161.054993
155.636490
149.986084
148.183594
122.809036
-13.639906
-25.758171
-33.704983
-18.413116
11.933335
-141.283569
145.894302
146.142792
167.454636
143.827820
141.963242
148.269150
155.037506
159.596344
143.257935
137.375412
135.980408
-25.417257
-5.612272
-116.084114
11.185300
-35.494682
-20.482220
-17.956734
10.481261
1.220130
8.030059
27.037804
12.167889
-8.928652
144.946121
146.163940
151.214447
159.596970
148.864487
145.944946
140.172806
124.669113
163.303925
53.045528
140.044113
158.040344
168.941101
150.023285
150.910248
150.708054
133.204956
131.441895
131.309525
143.903442
135.570374
146.947968
150.273285
139.894562
161.237305
102.492859
167.773773
125.994843
140.333710
142.007568
116.873024
146.805206
151.678925
144.513062
151.609436
150.504272
-0.369565
-9.566059
-18.017138
155.770996
148.062103
162.162064
93.035851
140.058792
166.139526
126.939247
156.348709
145.212570
144.737595
130.324722
141.610916
133.216171
-175.361893
162.924622
147.876419
142.465668
161.863449
166.939499
136.738449
141.866684
152.382843
167.433472
142.663116
143.760818
151.875320
147.660568
141.010757
142.694321
162.622223
153.380386
128.243332
133.340317
169.819656
147.057922
130.921432
147.171173
145.497833
154.568893
153.300140
154.599731
120.210724
159.347305
141.255875
155.404327
125.671005
162.379822
154.923660
131.628876
138.527176
145.738693
165.446960
175.322983
134.031342
162.193222
159.064301
142.057465
138.365097
146.594528
151.994507
122.806465
155.579514
161.407791
160.375763
118.196251
132.188202
18.516081
-46.511181
-21.103706
-1.984653
21.381708
1.696275
-26.128649
11.318128
26.659563
-62.069744
149.554520
8.267571
1.849914
5.144261
30.357084
-8.870661
-36.580841
139.971878
135.001556
136.313690
175.713150
155.691315
-12.943830
-44.078156
-18.384596
16.951403
-30.285095
26.944286
-17.330971
147.387161
158.891891
-165.653839
138.349258
133.822556
137.098724
151.919861
140.873306
158.545425
143.730194
147.482208
149.376205
177.088455
142.248184
141.523819
164.038635
147.310974
138.976303
130.811600
102.024559
144.132202
154.059540
98.211624
150.917816
164.336136
173.360062
133.150345
125.998306
138.250778
164.343002
144.293030
129.861786
128.937576
93.923729
127.351166
158.772308
130.796234
151.454544
136.504715
138.086136
143.024643
152.984940
115.266319
139.395721
157.745041
138.931183
140.496048
165.633224
118.136978
140.231812
167.652115
159.468246
132.691864
136.068161
76.663704
-179.916061
50.478981
130.814392
164.246475
159.418274
123.491013
142.827560
165.573212
148.344864
148.140778
166.524109
-47.335999
151.513809
132.437927
143.842148
159.236832
116.251656
148.891800
134.989380
154.201706
151.331329
147.326004
145.121964
151.503906
117.570839
131.879120
-41.899624
29.779476
140.270737
140.959976
157.028427
153.941315
139.116730
130.079666
137.591232
135.009735
135.139496
155.521347
141.670471
171.708450
157.944153
147.379486
141.880905
143.848724
133.632004
27.684025
11.394404
-21.091782
-22.767601
4.438576
-49.849602
-28.204525
-41.717484
2.338749
6.237688
164.982407
139.388779
134.715042
171.446899
149.373962
143.585495
127.231010
160.797089
142.610794
158.556259
157.635834
145.076401
172.495651
143.577591
-36.649818
118.864304
152.750565
161.463730
14.511903
-31.725210
-41.678783
-51.796650
-51.436119
-21.696182
22.555037
6.326355
-24.731150
-18.678144
0.253338
7.290622
136.995560
133.116501
134.034027
124.312851
150.049988
156.649567
155.853058
143.133408
111.535141
136.482635
153.097382
157.108200
173.778137
162.637375
112.670639
141.720917
125.908737
145.340591
136.448868
167.176590
134.596771
155.594269
152.482513
127.161835
138.550934
160.243393
138.826157
143.354004
132.588547
112.435577
25.589746
129.384979
139.544601
133.198303
169.311737
150.186249
157.304916
-2.355843
-7.085625
-4.388294
35.939346
30.505613
-47.537811
-25.430206
142.004349
107.658417
145.754654
166.109940
157.657211
165.219116
148.690216
136.702621
147.566895
135.367676
143.896042
153.098740
26.011089
24.177813
13.905416
-4.302157
145.909698
158.839493
153.513535
164.614746
150.684708
141.119095
146.753815
128.195953
120.024010
129.369675
134.466599
157.842758
119.865730
168.406403
160.802063
161.701569
159.409363
151.541229
128.114441
161.909668
140.045029
154.021881
-166.838303
150.462311
179.215637
143.679459
156.431015
154.004791
157.080505
135.552856
146.959457
-8.144108
-23.273819
37.042889
154.304626
135.186813
142.729828
161.093048
149.005463
151.905579
136.514450
175.190857
149.353745
146.487534
-12.204872
-35.425716
157.443817
142.953751
155.261017
175.240280
167.774292
142.667389
149.438751
146.172333
149.399109
152.308136
130.806961
150.635818
141.199692
129.775665
128.661484
165.251495
145.943802
136.903763
113.926590
160.134705
159.820282
129.668808
139.183762
166.240173
144.153946
138.120697
161.982620
145.162323
135.327789
163.076736
145.805664
142.282913
138.401169
162.619278
156.661911
161.612091
147.032440
116.181480
110.321983
145.362488
133.457870
156.717087
149.664490
134.723297
155.579727
147.800613
131.331970
149.710449
149.944168
159.232452
142.870422
168.122604
141.874695
147.426422
166.433838
142.197021
152.461441
119.835854
124.402275
158.877411
134.684433
151.523026
153.926437
142.543228
147.354385
156.269440
137.886108
127.173882
134.885223
125.915634
145.367599
149.816086
132.146652
140.025726
127.695457
126.157715
150.563965
152.591537
154.170715
123.261696
132.268585
129.690231
143.620514
162.749481
132.720627
46.925415
-34.939911
14.688852
11.078231
-13.672610
-14.384775
-37.837132
-2.391792
145.977417
143.688553
155.714310
10.187501
5.341407
6.741539
127.658073
152.716125
164.833221
151.428070
-2.182654
70.052856
17.585127
3.648890
10.020225
-5.135684
11.726840
12.116940
-1.153518
-9.092368
-45.033932
113.076279
124.930206
124.467979
-22.051003
2.845650
-4.662326
-50.209797
6.025711
27.923861
144.805679
137.986008
157.701584
160.267914
154.013260
162.473343
152.242935
144.661728
143.893707
114.850441
132.455353
136.217575
89.856064
173.194550
145.914337
154.912155
126.881493
154.213745
104.993874
-39.939907
57.433514
26.647961
3.995667
-10.836596
141.485703
162.002563
145.544968
163.053543
128.996994
178.837189
147.107712
139.966293
158.285553
144.956985
163.908173
140.014938
155.316116
132.108856
148.518250
140.973236
135.469574
141.432907
135.779922
146.457077
127.682159
153.455170
137.560501
142.788864
153.919037
149.364014
158.332016
149.960800
149.918472
148.981308
132.918289
130.411270
103.508842
136.445572
150.266373
142.619400
142.293060
154.780869
128.786469
141.712982
-34.289745
160.897018
154.283234
175.246292
129.584442
-32.521568
-18.341364
-11.915286
-37.441639
41.113983
133.278976
149.426697
150.193405
123.100845
129.486877
156.174866
-164.302811
131.827545
163.981766
-153.714630
152.084427
-138.199356
-173.524506
71.654823
0.747820
148.754868
144.069122
123.839645
162.173920
159.769363
164.311996
138.001190
146.180496
151.666519
146.915192
150.799789
140.033279
130.271317
153.062744
139.689758
160.873245
150.731461
137.080276
151.835281
137.674927
149.757202
130.355560
159.136581
172.971191
120.928604
143.241516
141.722946
145.190948
138.115112
144.636398
140.241104
137.393097
129.061356
131.746201
119.158821
164.058853
151.982010
149.571716
140.286484
128.279068
16.023264
-41.718483
122.977440
143.449158
144.991135
143.088074
153.059570
147.913345
143.874100
146.751526
107.658554
153.112579
-17.310333
3.952501
-14.706081
13.313993
11.077110
30.763521
-18.566805
-32.941750
13.106630
-9.189577
8.023871
147.114456
179.655640
158.458694
150.986374
164.181839
147.384018
158.153915
132.055054
168.109573
143.334824
135.195465
-33.798298
-24.404673
154.733383
156.792999
139.328278
153.946228
147.923798
151.401535
123.421158
169.904343
153.435486
148.066711
143.653000
153.227554
161.618317
-36.478432
11.619338
20.089165
4.770029
24.312017
40.325294
-14.343118
2.447047
-49.558712
-39.396606
-26.047447
-3.872773
-43.377411
136.248657
126.494057
165.469696
25.122252
143.617020
134.626984
136.641312
129.433502
179.269913
119.790421
146.937134
143.179581
153.798828
146.169937
119.021721
147.973740
149.942978
167.932724
-37.808823
-32.071739
-0.928306
11.962220
40.530041
114.145241
130.843964
153.625244
137.490219
146.845566
151.632980
-164.779678
135.324051
150.028687
-35.549740
-5.537889
18.682804
-47.444992
124.534859
139.131104
153.190506
157.993393
150.373444
158.825714
151.032150
137.008591
143.144913
146.103592
126.130791
134.067337
136.066238
154.421707
119.438431
129.742874
148.091278
134.285782
151.567383
177.639664
150.593094
141.525467
152.155838
142.369705
138.547470
163.521912
34.747177
-38.099072
151.119995
162.836502
127.116920
131.384384
127.758377
124.550995
149.418457
141.411148
89.454628
-41.865406
129.427994
134.045074
153.899475
151.663666
29.094494
170.564713
140.203018
151.161118
152.694778
115.435501
137.306046
145.855972
137.277725
139.326660
151.176346
139.815536
163.817047
139.466705
138.950638
29.994091
-44.668003
25.511444
140.945877
135.270203
160.155869
156.401199
128.753830
164.226730
139.738998
135.158310
152.204208
131.435699
154.216919
140.186859
148.541275
149.502884
144.686615
126.675125
178.209854
141.189713
155.801361
135.170959
158.777710
144.929916
163.529663
135.986771
168.947083
153.892273
155.098648
130.101486
-34.850388
2.039129
-1.183825
-49.277210
-24.266680
4.840395
158.978210
159.653870
145.959015
148.077087
26.171492
16.183681
-145.557999
-151.872513
-152.559601
145.152161
158.334427
145.728317
154.389328
107.574783
157.746780
151.574310
162.004257
174.657410
156.588608
145.713760
-47.172825
-47.411560
-28.994762
169.901520
136.821091
133.667816
148.322372
150.351181
150.222946
142.428085
161.926834
154.516296
-37.885822
-43.478962
-41.220020
142.641724
125.830795
133.789215
150.411469
131.894348
169.505310
127.786301
136.452728
147.451492
167.152496
150.594330
150.696091
141.355408
141.145950
160.447296
159.778046
137.788330
134.802979
178.115906
163.538864
163.408188
132.218109
134.932999
161.128769
155.674820
127.859314
144.445206
154.590698
135.020660
146.393188
151.828369
-24.738480
144.836151
169.201157
142.746735
148.449310
136.834091
135.180710
145.158508
159.973618
118.566177
152.852844
156.224670
114.332909
132.260193
133.109695
131.964798
145.008896
126.327988
166.671844
12.293659
9.226733
10.891841
-20.773153
-15.969008
47.151363
30.765076
110.073097
152.850220
157.693176
22.946360
-2.558108
-40.105682
127.758904
137.596268
161.339325
159.018951
136.401505
133.710968
131.352921
161.076324
132.473907
149.532745
140.942123
131.451523
150.036499
-162.298874
136.998581
171.573547
-147.948135
3.221060
16.521902
-42.400505
155.616623
171.231857
168.213989
140.616989
-142.416061
-37.488525
6.730213
2.896175
-12.495880
19.210083
4.354286
136.791931
128.830444
155.301331
135.177383
130.627396
122.841698
158.196243
75.135887
138.430878
163.400711
170.776657
109.080910
160.717545
-171.442764
155.108627
127.106659
-35.820690
1.607178
144.100250
126.781693
148.885483
158.734116
162.190292
-44.140057
-27.469900
-29.416569
-26.275751
1.688412
-14.463401
-45.984676
-30.928864
-16.726669
-8.893929
4.077126
14.233457
-23.867086
-39.681545
121.543907
141.817062
120.259598
150.253082
142.304611
157.018585
135.671082
118.648811
160.118774
143.639603
138.123383
155.959686
-15.421253
-36.736786
-18.972490
21.668285
6.662384
-13.064833
14.137048
13.294389
-2.162022
123.538307
132.809967
133.484268
139.918564
147.827057
155.944595
155.831528
114.092247
175.188538
156.837692
124.730446
155.392731
129.996094
-64.808006
9.329297
-12.745477
-136.316452
-40.780727
150.204254
137.997131
160.046570
22.620529
-13.792518
-24.719433
152.159470
137.758591
174.978226
133.902054
169.854767
144.597931
171.055252
160.221268
-40.166134
-53.506962
-42.367512
149.619705
154.187668
161.946198
140.482040
156.249924
8.782571
145.301041
148.552979
172.171921
150.431381
14.562271
6.439097
151.983307
144.987411
145.450882
138.186264
137.067978
141.106720
161.178741
175.279221
113.766640
150.571045
146.377884
140.847794
153.073181
132.079865
141.151978
129.513992
147.843414
138.908752
149.852493
162.649078
159.876938
152.926895
151.192368
124.744591
158.239594
160.160217
152.561691
142.557541
150.584045
130.072723
150.699417
141.255402
122.288673
144.303696
119.708481
145.861450
152.735535
-58.143436
146.604065
136.137573
147.019424
164.973969
165.194580
111.045334
81.709511
167.008759
156.402405
1.682025
162.136490
155.125565
165.168610
136.297485
-177.042480
139.601654
-20.875221
150.736160
154.462555
133.514313
149.683792
116.337387
141.654343
137.207535
149.262680
114.860199
161.451202
16.281746
-41.808510
-43.103092
162.079483
104.711060
174.039001
81.045341
146.070999
138.050140
140.470795
157.661392
153.022598
147.464264
152.136459
144.964371
115.675148
151.187500
154.521347
139.304245
154.065048
150.916443
142.770630
123.063744
150.389374
127.866707
128.575623
139.098343
132.065491
150.389740
148.206085
160.139801
124.843117
175.671692
126.025383
173.015396
150.776993
149.342346
152.895996
143.082642
148.738770
159.167526
139.374863
134.725403
18.931303
-156.641144
-149.068848
-153.379807
145.356491
143.387192
16.012362
11.518252
-30.415882
132.710297
169.913452
176.593872
1.690844
-16.288713
145.988525
120.932137
137.031403
151.319000
149.615158
137.702667
120.103462
131.558868
154.358734
158.137238
146.040924
163.541748
165.674759
172.896805
168.390213
141.013351
133.669876
130.378571
133.445877
147.202805
158.566391
-41.201668
125.149696
137.966766
150.233521
143.025879
147.996231
166.389984
161.283691
154.721146
145.455475
162.781097
137.386353
25.872074
-61.663551
123.717697
123.556747
130.356750
144.037811
-18.493721
38.335011
30.229023
-37.303654
13.593574
-34.304996
-2.551826
147.444107
146.528595
151.724335
156.560898
-172.945267
124.019234
153.928635
125.712204
125.278107
148.892532
139.102539
125.313362
159.147110
147.054535
163.177994
-38.966526
10.673574
21.582273
23.575439
-9.284465
-43.286755
-33.965164
-4.766989
28.776726
119.467377
127.324799
148.526901
153.263092
127.686569
126.090050
141.992569
115.421692
139.679306
146.911255
92.237877
147.693893
154.480988
149.698502
124.579826
-24.782909
20.194670
-174.757141
156.863556
150.139099
166.465576
159.435806
160.966110
139.308304
144.107040
142.025986
145.794312
135.604706
160.786346
105.304451
141.243362
148.737427
138.739914
-176.458557
149.759293
159.129196
126.443977
135.655472
-5.799816
-27.258789
-34.355545
-12.258260
-16.216131
-7.999492
-18.575682
-43.973278
30.429878
-73.414528
157.678070
171.144562
149.290298
131.370407
143.692566
159.686447
153.682343
142.344879
169.641968
138.142258
144.527222
156.691086
171.884781
138.560379
157.506714
145.038300
136.566498
152.095718
130.609222
153.345200
124.469917
106.556099
143.389969
150.417419
136.829437
138.688034
166.573257
164.195465
142.015915
123.853889
141.274200
166.827240
164.482773
136.843292
138.954483
142.915665
114.467422
115.054161
141.367889
143.788376
166.880920
-13.288998
141.559464
126.377304
112.378998
142.256393
138.019150
-177.968842
148.024460
113.485062
149.994415
132.552795
123.592621
156.378723
150.073196
149.160416
152.469147
168.759247
154.264114
105.332954
111.425774
157.929062
161.404297
148.087753
135.380661
138.819687
151.254745
122.045898
114.837631
135.354965
146.247589
133.260422
148.713501
103.913887
145.432297
161.983948
132.883850
144.131409
52.201820
154.929092
141.967468
-177.101593
145.124496
116.580681
130.737717
147.483856
168.504684
154.382278
142.854294
133.071701
142.098465
162.953537
0.351659
125.073410
161.653397
131.318192
140.800262
153.649475
136.739670
142.911758
119.118988
126.292633
133.070297
-23.724058
14.894503
17.714544
-3.315702
5.994236
148.219803
133.569778
7.778544
-17.877239
-1.544844
-8.804485
-27.749418
-21.346384
14.062132
-20.453302
4.003109
3.183461
146.778244
145.100647
148.841049
142.106293
151.834503
133.957932
162.569183
144.513916
154.818420
133.335617
157.018188
145.888733
152.444397
124.829788
135.996826
146.858261
126.234619
148.318527
-176.680634
116.223137
89.145584
146.231323
140.126877
138.945389
141.582596
125.971382
176.969193
150.151413
149.966034
-33.307976
-6.923875
165.119003
136.475037
157.307846
150.403152
158.606201
-30.345695
-52.766323
120.366013
167.456223
174.372971
159.184570
151.417694
157.705338
108.662964
154.993835
171.756012
154.483124
118.793320
151.656281
138.887131
122.983147
170.917038
150.547791
149.046875
175.966965
171.650040
159.966812
127.603279
109.963524
116.960274
148.595474
-14.767261
141.625870
139.922394
140.713791
179.037125
148.370636
94.982338
155.416977
159.233063
140.233810
138.337463
142.202255
136.716934
172.089508
137.154694
145.506775
156.682434
152.955719
143.834213
130.027740
161.374527
128.959000
145.967102
151.864899
150.000885
140.254135
152.378510
131.200821
150.904739
164.602036
-176.033096
135.085419
104.901031
127.031471
124.684540
157.712387
124.459412
157.246857
119.708282
-4.308208
139.960403
144.018845
157.950607
156.034668
125.548706
130.314957
158.141647
155.885376
149.604050
154.038513
138.023911
150.189514
151.441513
121.336334
-27.583326
-19.877773
13.239850
113.271263
153.385315
143.733536
143.567657
151.525574
112.964066
145.473160
142.319656
145.792831
166.522247
121.595772
157.307724
147.877518
136.042114
149.426361
138.951279
77.762794
137.775040
141.401016
160.955750
167.302750
125.898560
149.318146
135.856598
158.304520
137.403183
-164.879242
42.329712
-42.924412
-26.586226
-10.805454
134.962585
144.448776
145.742249
139.565369
127.890778
112.713989
156.948441
146.469025
137.054871
137.981949
137.598053
132.997528
135.528809
-20.409279
26.310667
131.985428
122.242020
122.283546
160.452515
122.249588
138.182770
163.821472
162.274658
157.894867
150.007141
136.939575
121.181213
140.911392
165.722260
146.472687
158.310913
-1.056844
-20.333817
16.522575
17.412569
0.675796
-1.386774
-39.328838
16.046730
164.491226
-85.490059
-9.430275
143.938095
-160.250504
139.737442
170.839035
153.836975
169.517395
125.109688
167.727646
143.087021
162.743759
146.189804
162.748917
154.824265
148.961243
130.645172
144.225098
153.751907
152.570633
123.846237
145.678467
150.934204
145.220383
135.493515
165.010513
149.018478
142.710983
152.598740
143.687424
138.459427
117.972649
126.903053
0.786587
-41.911800
-13.414861
-16.471825
14.886516
-17.009510
3.699623
-0.615167
18.117928
7.518986
17.025497
132.343216
137.587494
130.962494
134.137802
121.011559
145.850235
-15.138949
138.538895
160.893753
156.863815
141.862122
140.500473
149.442062
145.981644
147.707489
144.556473
163.839035
10.911901
6.083699
-7.906761
151.422714
154.769730
156.048767
134.686386
141.817596
112.314354
136.254227
163.442184
139.253616
126.384956
140.964447
167.572723
146.248383
142.903870
116.696373
149.147476
136.795578
127.478508
146.685745
162.921707
175.972839
169.433182
158.182938
143.913193
159.579453
-37.243824
24.457560
-12.855625
11.347202
-36.479855
11.743614
0.800642
-33.916786
-40.786217
-28.208138
12.888094
165.523315
119.534767
172.276917
129.597977
114.655769
157.715836
122.838654
136.858398
143.996475
149.671875
-14.329381
-4.367446
-177.621490
155.225159
152.313919
136.149826
128.354874
148.812958
-24.812426
-22.467426
-17.441635
-42.768150
142.047211
151.658310
151.286179
131.849106
144.352127
170.060806
124.460495
126.052879
148.199875
122.633308
154.153503
-23.471874
-25.975409
4.567160
37.618931
0.809392
7.179306
2.201849
11.311601
-7.028167
-38.211571
19.042149
-3.408983
-25.253485
19.218105
-13.371470
-9.535617
-12.250712
-35.788704
5.432061
1.647464
0.320816
-15.912208
-20.626472
-41.296612
170.749313
147.349762
164.842880
151.525574
173.028793
131.473969
151.391296
136.119400
152.426666
153.803223
161.660217
148.503326
122.940964
7.974889
-7.922460
-8.064870
4.805381
-48.308411
166.326309
148.311264
128.130630
170.619263
123.260620
134.952972
118.946716
166.024612
152.159164
148.944794
159.336411
139.155609
159.954330
155.795593
169.302826
119.487785
148.038666
137.447769
140.957993
158.885162
169.321304
134.398987
174.110229
140.999527
-126.504410
148.862076
149.885605
170.141800
159.643234
144.428848
125.358925
135.831131
133.907791
121.960236
139.929459
166.268509
130.725845
159.317245
161.662933
149.678558
149.199371
89.872696
140.328842
138.846680
149.689713
128.114349
155.112305
131.592361
140.332520
123.257507
131.041733
120.801178
129.587830
144.823746
152.754700
137.807343
123.159973
133.177063
-10.365531
-37.551727
-36.546505
-46.542072
-0.298707
110.711525
116.903473
8.808078
-43.882206
-8.119699
134.186539
99.549019
129.643738
131.712753
148.311874
149.360870
131.415131
155.763657
9.449432
28.060507
149.501236
150.529633
147.765091
176.783371
124.531578
162.954132
154.421570
136.790054
122.844330
144.855026
152.441971
156.122330
138.419434
168.335556
150.503586
144.352081
140.791931
133.717300
126.547386
150.139511
131.337967
149.700943
169.565948
139.057404
154.835068
136.044907
149.212952
139.965317
131.944870
176.167053
-168.433792
130.774414
139.773743
142.833389
113.848427
148.070358
125.930161
111.600182
122.215248
150.595810
163.301239
151.434952
148.551422
157.382584
116.378563
166.673416
149.694687
123.601639
136.737045
150.035278
147.016647
0.893067
3.278471
135.056595
103.829384
139.296844
161.842438
131.167068
144.381287
131.006683
131.421051
136.211380
122.269699
147.968246
169.683685
141.031723
174.027466
150.855515
138.477371
128.826538
144.672302
117.065651
119.405746
61.761818
-23.366453
-37.918232
-22.499681
1.198283
-14.084462
21.537468
146.719788
156.075378
141.080322
148.218430
140.710861
152.177734
126.507080
133.243439
161.005493
164.986328
123.214966
127.157654
92.457794
138.921890
145.273758
169.473083
130.571320
160.652252
150.202606
143.082779
144.813278
163.046066
45.646660
131.509857
148.402710
162.880249
145.469437
141.854568
-14.652498
-38.150589
14.612820
40.570827
128.630173
132.546814
162.848206
153.307571
141.832947
114.396896
30.582584
29.388044
23.895868
-176.084335
148.736725
159.876709
134.539459
147.420670
161.477921
142.158157
138.122360
151.768127
157.357910
150.142532
139.039200
134.156067
148.102509
166.122345
131.756180
118.214653
154.544617
141.292175
155.728134
133.099823
160.251801
132.225037
160.875519
155.968689
152.706055
154.023605
163.699600
138.023987
152.486526
131.001053
147.838699
135.017792
143.691360
146.403778
109.263077
135.590759
140.046021
142.004044
155.128784
128.615433
140.721909
136.702377
119.896027
142.843964
117.412506
149.040665
-178.795197
142.658295
135.845901
147.970932
155.894394
157.555542
145.593323
125.827019
141.448700
171.233017
101.561218
-172.160400
-144.895126
-158.481705
111.103134
129.890900
-7.494833
-31.748047
168.990173
-142.143585
-17.436213
114.940742
164.371918
144.146011
113.080063
-41.742729
-43.751503
30.479776
22.469248
138.630676
177.074768
166.783630
135.479721
141.076324
154.522659
-36.184792
13.116642
18.388201
-40.487808
-8.759907
-40.481369
-5.159663
-1.386351
10.408963
148.881470
152.370087
126.347656
137.420044
132.793228
147.600113
132.120529
148.062668
159.374207
142.154007
141.327728
163.396088
147.058105
3.665327
-49.698605
-32.011848
-7.125409
1.402211
157.711853
143.386993
139.819626
146.223831
165.126144
115.133896
150.022720
153.027283
120.146584
152.186188
142.002228
167.271042
128.378922
139.423019
168.526688
147.552307
119.136894
117.725243
126.019226
140.370789
135.690109
166.005417
122.290512
132.526062
166.683548
143.378357
144.400375
146.764969
149.566147
158.700470
120.324211
-47.471554
28.484409
-22.448635
148.781158
162.603470
142.295639
-35.136105
-1.207231
-12.150783
141.347397
159.171402
144.014343
146.140930
157.814911
149.184402
113.673767
149.023102
142.154800
140.766113
150.185364
149.896957
-30.385649
138.705688
129.533997
142.644531
144.275345
134.876892
134.621170
113.456650
142.765884
146.009689
138.410721
179.284256
159.538345
129.320206
143.995285
137.968170
149.354263
147.315277
-40.347187
-43.887474
-8.395968
6.708936
-45.205143
26.170942
-146.732727
150.082779
162.015198
-175.490219
151.010468
151.114899
-28.203325
-46.725914
21.728069
-40.901627
-33.036995
-22.664589
77.891205
-24.521086
-59.953743
-13.668449
-18.942478
28.492973
136.469254
142.522079
119.134705
139.931885
152.868210
147.996552
132.994263
167.606445
118.971642
149.639404
124.302917
156.654480
146.663696
133.139969
125.191238
162.077957
143.093094
166.332077
146.187531
150.356003
127.411217
151.956055
147.419006
147.898483
150.249115
155.271286
134.293823
146.070694
151.224304
167.926743
133.799652
146.743195
-2.151314
15.648695
-25.944248
-24.813461
-32.181572
166.582382
140.265121
147.283920
126.579384
143.053146
150.380707
151.247971
150.873047
154.069000
122.067070
159.432053
10.421393
0.000000
167.919250
145.947021
150.412292
138.992966
139.484756
157.870880
146.561783
164.786285
142.814133
149.538452
133.283997
158.354507
119.846138
113.157127
162.676208
133.907166
152.099396
122.857368
18.287882
13.336427
18.287132
8.141407
-2.856361
2.859854
-34.461246
-16.830975
-5.484193
-37.052494
4.345056
-23.867846
24.273293
-5.645627
-36.569389
-34.982193
1.829811
10.948608
-22.283300
-15.340780
-22.058315
153.215363
145.925903
142.732101
127.265312
127.607269
134.237030
138.370316
152.135803
169.065948
80.298843
114.884346
-16.692568
16.856384
145.522034
149.103668
140.657272
147.960144
156.437057
152.122025
105.601402
134.887833
126.504478
169.177597
154.126602
128.679947
137.516815
162.361481
144.846832
124.061066
148.791809
141.206665
144.350021
151.842743
146.793610
142.985031
143.192719
152.129074
127.560020
144.990860
-137.196381
-156.894699
-150.640778
102.977570
-157.893814
146.728363
-139.328079
-155.162201
-162.299500
-163.592987
-143.416718
-168.629608
-148.552322
112.226166
-136.959366
48.125355
49.005070
25.318142
-142.107849
32.979561
-156.617722
161.149460
75.069832
30.272598
129.698120
-51.818478
38.117931
159.070023
155.635880
140.703751
151.272598
110.986664
161.657593
148.226868
143.175995
136.623123
-54.110531
160.431595
163.625977
148.271759
154.487228
156.666306
132.846848
-13.439451
-38.898617
149.163239
149.751404
160.467300
164.906708
143.064987
81.931854
13.479652
144.564148
129.879593
138.747314
142.695801
147.649689
145.611206
118.019051
145.864395
151.910400
138.801712
161.120316
142.414307
112.723076
169.570801
151.312057
146.852173
159.614716
114.926727
139.128021
148.969101
119.500862
156.972839
118.264160
112.077690
131.487228
126.235619
122.284340
175.211807
155.924866
147.406982
145.664276
148.892975
133.505035
-6.861470
129.530365
142.365952
147.444565
168.585281
149.814178
128.700378
153.749954
139.950012
117.864143
133.213684
143.822662
157.139359
125.686867
131.273804
133.781952
138.614914
132.232666
165.382629
-7.612209
15.355579
-39.236542
-47.437752
119.821617
166.948868
-5.673504
-1.086245
151.760376
131.751114
167.437073
134.614365
152.791290
7.145781
177.282349
145.360306
158.001633
129.905212
147.424850
96.654877
146.985794
145.324631
154.825806
16.774246
-9.107203
43.310135
8.292612
17.721882
30.402157
125.644684
28.995743
140.762787
142.484711
107.338127
152.993988
155.673798
148.440048
157.373795
154.472229
145.575592
146.744385
174.521576
149.892868
-35.514771
8.160846
-21.022310
-16.060783
143.466232
37.937656
-170.330490
166.499466
-164.673843
-130.151108
89.119965
-131.554352
-177.722290
-173.504929
-156.701248
167.874069
-171.480774
-134.365707
-164.414658
-147.400070
-26.405771
14.695274
150.656052
108.898949
174.172424
156.202286
99.898521
160.446411
143.005081
170.034286
134.697983
105.661888
130.092834
145.247375
144.588058
146.540710
155.524536
154.062332
9.104527
-27.105354
12.503297
-34.263706
5.116420
-30.282148
173.756302
154.240906
147.204468
134.067505
140.308624
135.911011
140.892273
152.484924
151.035065
172.154114
143.686615
150.883682
137.544067
153.990845
-13.919208
-39.720852
-7.709353
144.752304
143.793533
123.940033
129.588470
139.093719
131.924011
124.551758
132.075714
151.965897
142.614059
144.548172
167.599991
158.203217
156.710022
144.803635
149.223099
160.974548
139.767639
143.861832
8.080994
-38.539291
105.073624
137.016205
131.159683
163.038956
111.713402
142.494888
152.922256
124.618568
173.101288
161.886383
154.001129
170.229599
148.379425
141.289200
154.651932
155.092194
154.192902
140.907150
164.273819
151.621841
147.667923
120.793076
169.513351
134.133377
137.331818
164.047440
165.434631
132.032654
132.880981
151.892273
150.380737
146.723312
137.799805
133.378067
154.269760
135.949127
136.186569
141.342667
132.724121
140.727066
118.175980
145.735214
148.743713
125.991356
117.067207
136.883438
146.394318
155.354889
149.524368
145.097336
157.187195
140.826233
134.009247
152.654480
145.869766
150.862015
20.242634
-29.108461
-42.429371
-20.320358
7.270761
15.634408
-44.147995
-43.872177
163.318466
131.378342
157.909409
149.039841
136.009674
164.570679
9.422665
-8.793993
144.321793
146.698105
136.752899
104.262306
162.252151
170.224915
146.977249
146.090179
121.804810
148.794754
127.096901
144.271057
176.677200
134.549988
-28.299629
-23.417961
138.675827
173.034058
125.888756
154.345108
13.701389
10.905026
-49.434071
4.757199
133.068115
157.732697
150.680893
10.385309
16.495884
-43.352116
6.245070
12.018096
-31.123281
30.591860
-69.932350
-41.650826
-36.558537
-14.811985
5.764630
101.508736
116.052582
143.625381
151.709015
137.378891
135.130981
159.289124
108.893082
125.802216
154.611954
151.768112
146.597015
149.469131
151.233734
139.428741
149.052917
127.359863
152.038788
152.824799
123.022301
159.813507
92.872742
13.197630
2.139637
25.076788
-44.777222
-36.244061
123.093964
136.291916
150.757034
141.312088
155.722656
119.342567
142.811798
159.400726
128.356247
156.262955
136.226349
176.060944
134.681641
4.230497
-33.536102
64.079468
7.642365
-36.299068
14.766564
-8.847044
147.839462
144.257965
122.142487
143.289062
157.091263
119.080978
129.489502
175.778259
149.599869
150.696014
115.402954
124.423553
154.991043
164.737488
177.695374
118.575005
131.226822
137.721298
142.404953
159.185913
145.276199
124.760666
159.526520
135.359390
157.482132
148.596405
130.526978
152.164948
134.710175
155.609619
-38.369595
20.914940
-9.157832
-27.879885
149.266296
143.330780
145.095566
162.801346
142.363892
118.235802
177.312836
132.928314
165.150284
155.253983
160.367966
160.559128
15.346046
154.184814
171.496033
145.025406
153.593918
163.888824
4.344514
26.283064
113.726028
149.312851
177.919342
164.620911
150.507233
124.789192
160.838165
153.924988
143.003235
146.795319
152.205460
162.166977
177.612381
160.850235
136.974289
141.219147
167.902649
142.373230
22.762508
146.379791
140.619263
141.890259
8.428999
-13.263910
-12.909680
156.114639
146.231125
152.747635
144.056625
132.829330
140.462753
123.953720
138.439377
9.244394
19.495741
125.114441
161.418640
154.650330
131.409958
137.988235
143.262421
164.161560
145.148010
29.594973
-39.429909
-34.719334
162.733231
93.278610
150.377563
147.688354
134.802658
134.805649
122.199303
118.601669
154.456421
133.057739
151.903702
142.335297
146.235687
150.800018
130.291534
144.635651
131.320633
151.435349
137.697571
151.266739
129.666824
152.941635
169.892914
136.545593
143.969315
155.716263
155.579514
132.995071
120.026375
145.398605
153.295105
157.516174
160.705444
130.743835
108.655220
150.792694
166.057251
167.046356
160.052231
137.211838
140.943085
113.499924
133.119827
139.742844
132.707397
121.591743
130.480942
152.632996
159.400101
158.551910
141.892349
161.985901
118.684967
141.918381
135.347000
158.178909
134.411224
145.862228
135.128922
168.936951
172.011261
174.255356
158.824982
101.727730
164.361572
157.682831
172.251740
135.989197
122.547981
100.171173
149.056732
144.480591
132.276199
117.517334
141.227188
139.614899
136.522049
137.782700
162.549026
135.587341
149.522919
98.391121
122.034111
135.479218
155.000748
144.310806
164.195587
140.654419
125.595726
165.838074
165.427002
-169.862473
134.830383
19.692032
138.140594
102.395370
134.287567
160.640686
150.235596
149.971741
98.762611
139.148575
171.224136
119.912842
55.648705
3.825871
12.380898
175.168060
-159.760925
-152.556396
165.820190
177.919052
150.409012
134.991272
167.531845
145.072418
161.016830
152.876221
158.183197
147.145187
150.292587
154.048706
10.159098
21.096384
133.483414
117.334900
160.509735
143.638611
161.317062
149.966583
148.203705
151.595169
148.473770
124.889877
147.628799
-169.160629
105.403603
146.221146
137.832764
144.464066
171.384293
152.246307
-28.907286
-30.947702
-12.725571
21.484922
21.984932
-3.272494
-5.158942
-42.419472
146.623825
170.643707
149.888199
-16.487438
112.598793
147.308243
128.430801
166.804214
160.248169
156.066818
146.458832
146.896637
156.778015
137.624435
118.024773
155.943604
133.503494
144.856293
157.582886
151.714813
132.498947
40.147507
121.617477
161.255875
156.970169
5.241683
52.293724
25.252611
11.191285
37.667313
129.161575
150.342773
138.478027
138.065628
100.894646
149.332672
139.250748
-159.160706
152.731949
7.880825
-51.994236
22.366264
177.538895
136.137268
11.879041
38.363716
-14.428781
-16.186476
-12.713379
-1.073743
-43.122585
136.873352
152.701431
103.469933
123.779137
133.195847
139.656128
160.559235
144.915619
76.525162
55.617992
-173.704636
-141.609177
-159.010269
149.517181
149.160477
132.304337
138.124832
136.530655
120.002304
145.180206
121.824234
145.231018
137.596878
118.206963
-41.267986
-34.757282
-36.809605
-41.943253
106.282249
151.331192
151.579788
139.049225
-4.629989
129.715591
153.117371
144.264572
16.230654
-31.350771
13.305285
6.223402
14.275481
24.438663
133.725677
138.855576
158.135925
160.099472
151.757034
132.921814
37.502453
49.871986
21.109568
15.928504
8.841002
14.590468
-46.052982
-30.922270
-36.537945
-32.105915
-19.316767
-6.156127
-16.803980
-69.972206
27.600653
20.037010
168.723541
148.028748
121.187271
155.641724
140.912796
131.923355
-7.752637
0.526747
-13.610810
-36.854328
-30.205124
-11.964099
150.730896
1.664599
-4.229849
-18.810667
-11.498191
141.310165
143.462494
138.497849
170.781174
152.400620
-177.350174
150.082016
136.630753
173.464478
140.444702
155.361526
171.553177
134.501190
113.620018
138.708191
149.658295
139.894501
142.492020
145.074524
138.916687
133.162704
142.650040
129.348267
152.308777
159.176529
138.387985
147.170547
137.285187
159.275742
126.379807
146.030533
112.299149
157.103760
167.817841
141.195511
-176.046295
141.549026
129.209564
140.615753
125.019226
164.284424
133.654449
132.658020
142.755127
145.626205
134.953873
143.907974
146.587723
156.876160
131.639130
127.185097
142.799271
159.365646
132.542755
143.066147
156.356110
149.295517
161.349762
153.519806
140.510208
152.718796
126.754128
136.846115
-23.259295
16.129349
56.980541
142.783478
143.423904
140.890320
139.583878
145.748306
145.774994
133.673172
151.988358
120.276726
153.468475
125.025879
144.828522
141.359741
141.549850
135.922668
138.344757
129.600647
173.719421
136.827545
136.912811
114.577896
143.026749
154.693359
124.901665
155.517746
152.392792
133.486176
147.059052
-2.153950
4.070589
4.555007
-25.573002
1.207231
0.224684
4.273106
148.633316
118.804520
138.770905
141.831558
159.390167
142.168716
166.042068
151.506470
157.037399
154.643448
158.259003
152.733444
146.339966
149.180801
155.178146
150.183945
123.528992
170.406372
146.506866
122.423782
131.606796
154.831848
152.578979
148.549515
140.020050
138.050659
152.479233
131.233475
156.165375
142.244705
155.406799
150.131241
143.040924
151.657501
152.667099
176.587509
150.773682
114.718361
22.210634
59.792019
68.685745
12.447902
11.484906
143.517059
120.038628
155.667206
157.369263
116.532227
158.032059
138.788361
126.603165
148.174820
112.526489
143.551559
146.846252
161.434845
128.957214
166.610947
169.464386
49.345707
38.716961
10.222891
33.070930
88.976685
27.022173
22.146772
22.904268
-144.240860
156.095062
117.112640
171.738754
161.954346
125.812721
162.742676
153.437790
-167.535522
138.492508
128.983002
122.551155
145.994965
136.176514
145.114944
129.891006
146.068146
152.457428
-43.394337
140.670105
147.161972
138.825470
149.765305
137.221359
122.276688
156.837280
13.003719
-9.687770
-7.102383
-11.651274
-10.273796
26.877192
-11.980595
-50.883522
4.722566
11.344008
15.158460
65.647263
17.977381
-18.068201
-27.521317
-6.174634
6.641245
-29.838612
-31.887287
5.985399
-7.460430
157.452164
148.355103
158.892075
164.552231
173.504028
135.455368
164.552628
134.130676
143.529663
141.452225
144.848312
136.348938
143.428360
135.469025
151.784943
136.587479
143.779541
160.395569
172.929214
132.934189
120.482971
174.676514
158.336426
169.335495
160.982544
135.502945
146.269547
174.182770
172.224731
157.375839
157.771072
138.611176
142.479904
153.892517
149.482285
158.770401
144.995361
-16.802397
136.015991
161.226395
146.343140
155.527267
149.716370
139.130707
137.896683
151.906143
158.343079
153.532104
178.889511
131.570114
146.876190
166.439056
147.151733
147.513382
112.221283
1.708690
25.771425
14.000365
121.440758
134.674438
169.914047
141.217346
139.418274
152.946396
147.268890
-5.366332
-39.438049
168.042618
141.566132
146.606277
154.057343
146.357864
159.062973
154.806824
151.104874
153.166504
162.174576
157.097351
36.085335
-30.718565
-14.085502
4.271455
6.813134
5.830925
-36.527687
4.348976
-43.267273
-30.819448
4.823123
-51.291370
131.752350
141.884827
147.456955
134.893600
147.052216
160.381714
151.863220
160.919159
149.030289
39.578106
16.985397
-32.557232
163.876785
159.015778
145.846237
128.788727
136.128510
151.151657
166.552780
147.202652
143.135498
126.273796
133.211090
124.079330
158.002304
152.648727
151.928101
-168.998962
149.711884
170.750259
163.842712
148.303131
144.215195
170.886551
153.432175
157.483185
133.490952
161.616913
142.030121
19.451262
138.997696
144.364777
140.351151
157.496262
175.146378
137.388046
148.534775
138.009918
178.257950
122.801796
152.518600
7.195165
13.889220
-8.964381
-0.055953
-19.377832
-30.680180
-31.373861
58.915398
19.983627
-43.541687
30.359442
141.253769
126.633118
141.934891
160.782150
148.630630
137.219040
150.455276
157.021362
142.572571
150.681229
139.218994
143.355774
11.072417
-39.910324
-40.589237
-38.048035
156.545883
120.072289
143.483231
125.302765
147.447586
152.725800
153.808502
142.691528
147.296921
132.012680
138.491470
143.504257
150.660065
142.282211
136.391495
144.827026
107.570366
141.113663
136.103516
146.047653
154.858246
143.384064
137.238159
130.251846
163.385406
23.746643
134.237640
7.091547
6.455551
-9.162529
-24.470219
-34.331905
15.029043
-24.844130
121.946518
164.007401
173.419434
13.256048
-7.994925
13.005267
108.367157
147.541870
166.968384
146.498199
145.153809
151.754150
155.102554
133.056641
137.041351
140.138535
140.765533
-1.258188
-40.904247
19.092348
-31.717064
-45.547760
2.133867
7.673937
158.018936
124.590073
174.792587
113.380974
147.533905
133.422089
148.459122
163.603333
155.878418
159.104279
145.566544
148.455444
150.475922
150.857040
149.242996
148.610733
134.302032
102.249092
120.408279
135.140442
116.951767
162.580383
147.048752
143.601929
162.821869
124.044754
152.827087
136.060303
108.998611
159.792236
152.988754
59.556980
45.458664
17.669977
50.316246
49.929951
23.432316
142.644669
137.495682
170.970032
-32.665657
12.022098
30.546265
-44.842247
-16.026011
16.588732
-13.080913
9.400319
-4.574103
-2.062509
26.240305
-14.915348
9.842887
-4.872787
37.010834
-32.090168
-57.596245
20.659157
-13.273433
-6.933614
-0.326858
-5.161904
-26.748365
-45.228653
-39.733971
7.449796
-40.716236
6.948705
2.856430
-22.943941
26.317286
-44.761955
-23.097752
22.953865
-2.918663
8.585265
-23.262691
140.360886
-8.641270
130.911057
25.335978
-15.190828
20.713718
-42.757809
-49.167507
-0.104678
-22.484283
-14.383222
139.471970
147.990326
145.417068
154.031128
143.314301
145.690735
148.505417
-44.172539
-15.887985
150.183350
162.099487
145.399597
145.750900
147.350830
159.352707
165.132019
134.582031
145.090668
138.505493
140.118103
129.047775
159.973755
156.313095
157.551346
151.063675
152.560501
132.221664
140.950562
154.242371
155.029633
139.778717
134.488831
172.347107
149.235718
117.566185
125.089058
143.407257
151.510849
164.505630
160.340790
165.219635
131.980881
110.931747
160.808334
137.533859
145.333115
-8.165295
111.139000
151.187668
134.515884
125.341972
141.244919
133.639252
134.462753
159.502197
129.538544
153.797089
153.654800
161.024704
146.872910
159.744400
122.540619
147.391373
162.603561
146.922333
177.428528
151.261505
136.690186
167.938950
119.360802
122.439713
152.260925
139.051819
167.590454
157.891174
-0.510907
-0.111906
-43.899685
7.496561
-46.081547
-32.483719
23.117811
-142.419662
149.648911
130.546066
138.505676
155.612564
148.755066
176.248184
137.735931
165.710022
-6.176888
157.709137
164.226807
164.335510
158.467941
143.765701
141.905655
132.625381
113.884094
136.877182
149.803055
124.103218
-179.342102
143.460815
141.276428
146.485199
151.931412
15.725100
65.970459
128.744354
-9.360382
19.132879
-4.733917
7.253526
147.271088
159.768524
113.982475
153.111038
152.990402
133.289413
161.140656
149.647766
138.801590
149.312057
130.223801
135.187576
136.680664
-7.878932
53.060890
148.526169
163.514343
138.046646
161.217316
151.105606
112.932060
164.940933
136.202972
127.779175
164.406036
144.952896
154.735352
124.462051
101.378326
157.325989
160.798080
174.120056
134.245743
140.478027
152.530151
140.318298
145.768723
139.094604
157.860229
121.357727
144.373474
161.758774
122.807312
139.345566
146.759811
142.007492
137.996628
131.113861
124.404007
132.285049
129.476456
173.004578
143.523117
155.289581
142.888092
152.349121
170.423355
157.127594
140.756348
147.944550
166.651611
148.736008
148.734909
108.366463
142.777390
134.154663
153.151703
149.826141
140.877670
130.938492
166.116989
143.693130
129.464767
118.299469
154.317596
161.101990
132.990204
165.414154
145.281036
134.739578
139.267273
141.085175
66.780670
-41.303413
126.065422
163.419708
6.622142
119.105255
155.522659
149.017731
122.632187
128.653885
159.754364
140.549774
116.993240
147.838364
176.658463
120.309677
153.585129
134.912888
128.029053
133.976807
156.503006
142.331329
144.248611
135.171448
144.530716
141.074051
159.920441
154.189789
146.442886
144.616013
162.650574
150.479477
138.082260
141.081833
163.395493
155.778015
136.453262
122.493874
147.278168
148.171326
157.987869
132.431335
158.011063
162.927399
149.763031
-10.895545
10.258868
1.516203
8.910414
-54.503464
125.492508
161.459030
161.884399
135.053619
144.009918
144.069397
154.725449
162.953827
167.417130
152.729156
-3.969409
-12.595855
126.484169
160.527908
144.661392
138.612366
-4.845613
142.882034
-176.125183
148.628708
166.280716
159.859818
144.023499
151.339874
166.760986
147.527878
149.961639
148.836914
148.702744
155.254684
145.513504
150.910721
169.431137
141.992935
-149.401581
178.360748
-159.846848
-163.695541
65.482262
-145.339615
100.471779
24.776058
31.828897
159.687576
154.508530
162.150467
152.437408
152.661011
21.868364
165.100433
128.412155
125.658920
160.279510
139.735260
135.680786
141.700745
134.658951
119.873665
137.035507
151.322693
166.259903
153.625153
140.595154
121.771172
142.851929
135.558517
79.388405
149.071335
154.082413
131.354065
162.595764
116.620560
138.237640
160.832886
141.810532
120.886635
165.416962
149.549133
136.845840
123.334030
143.819687
160.508560
138.583328
152.345947
149.948685
171.935226
-44.581909
11.856256
-29.590837
15.372723
-0.387149
-19.645338
-15.473437
-48.772411
-39.460522
3.123429
4.826859
-39.859745
144.318604
145.090179
148.751968
161.625916
146.482544
-169.988251
139.948349
127.924652
163.667755
153.379013
145.045181
119.613289
145.607681
-36.921665
-37.070847
-24.757912
176.208405
-50.228416
-18.002726
131.224640
143.062531
156.931763
122.272972
129.645386
143.137070
118.155945
146.347992
151.313568
167.005814
154.362930
150.833633
142.940048
136.216415
148.973068
155.119354
139.683929
149.425720
21.972742
142.073898
138.477386
151.680405
-6.101717
10.361526
8.937625
-7.818084
-41.618645
-49.670895
-22.157677
26.942795
142.644592
132.485245
147.019928
129.624985
-17.930950
10.341817
161.260605
111.897110
155.329086
163.800629
150.686676
134.394165
148.133331
136.000046
-12.239522
19.658203
14.987753
-6.381715
-16.357475
-14.957191
-13.068428
141.175476
1.133842
-154.689896
145.190079
131.941589
139.387787
104.256058
121.428001
126.865181
173.977600
148.458786
167.059586
166.573685
120.305344
176.702530
132.036407
145.252975
145.029007
137.527710
142.763367
138.718597
164.120956
141.977890
2.727710
21.389914
5.135036
-12.182171
17.641794
-8.990381
-25.211105
-22.365412
-51.538349
170.659698
160.720490
133.508713
146.745056
117.639221
157.391617
142.970200
154.532440
-15.309031
160.795456
147.095551
163.980942
134.689957
-179.619980
141.365463
147.082733
142.737503
154.442551
167.144150
135.270218
157.450958
155.186325
132.797836
131.655472
144.667984
163.383591
138.542740
106.101173
143.524063
143.908813
135.805756
166.236176
145.515625
134.308594
115.106491
-16.786335
-22.458675
140.728119
149.431641
171.013824
125.874725
143.369446
150.945267
148.380905
131.494797
4.524805
-19.450432
134.856552
147.138382
154.042862
-21.991899
-12.363092
31.879807
-12.615399
-43.555580
9.214372
-41.888390
3.400588
-42.421700
5.386233
-35.268276
-7.436799
144.137772
149.351501
145.946487
131.724823
140.278687
-153.492340
154.065475
142.149857
119.686577
154.902649
172.262909
136.469360
164.492905
156.856140
-32.591679
-37.427364
6.360510
-2.784247
-33.230629
7.762833
147.579651
151.058228
148.901001
154.491501
148.113907
105.967987
152.371536
148.144592
156.230331
112.133835
145.071335
138.210114
145.938339
109.073776
134.290207
150.593185
140.475052
152.992233
160.441467
143.173416
139.755066
138.688507
32.443230
147.123688
136.823303
143.176498
161.436783
142.583954
-52.191566
152.011505
173.551758
10.821746
-16.595957
-4.238637
-0.088469
-7.787320
151.739456
154.079239
148.380859
134.811310
112.667625
148.575378
144.971802
148.068924
131.147415
159.094635
146.204285
145.159042
132.797897
5.437974
10.820800
3.272374
2.255506
11.120239
-45.068527
-48.027210
169.999908
145.767426
143.924225
117.732239
135.938187
133.085907
145.230927
48.193676
132.653427
147.043686
148.453766
153.845108
154.251999
138.440735
125.558174
107.477715
146.754059
142.571045
5.822313
-45.105862
29.104776
-20.245882
12.246060
-0.357727
-39.581081
5.623087
18.108688
126.834160
149.300598
142.889755
140.481125
151.286652
156.510544
167.355911
160.044876
129.317749
-13.709044
-21.628489
-45.812626
161.353836
131.320602
138.718399
144.469254
143.140976
150.464798
131.526382
154.368423
135.340622
152.455872
135.544327
154.718933
149.468491
152.454376
141.301773
125.270691
116.954155
149.912308
155.284012
133.719070
125.818321
143.275909
138.971558
134.842422
108.051216
123.100822
150.653824
156.345856
156.141068
121.892166
170.237015
139.339615
148.836884
134.176270
156.834122
160.146179
144.133560
143.417938
135.420074
140.948639
-49.934444
-34.331371
4.645785
69.460663
-10.626694
58.290833
132.098206
89.809181
161.815018
110.200340
131.073761
15.134346
-38.978165
118.939583
161.532867
144.943787
153.819672
16.982546
14.274582
7.035420
-12.445588
141.599319
138.746521
179.312424
123.904518
146.082794
140.911774
151.057877
153.382187
140.787399
140.887344
114.429703
149.550842
143.937363
179.039169
152.589279
134.067291
140.216461
146.861618
15.555330
-26.419651
17.022406
-46.316814
3.432393
-15.945407
-19.929966
-23.703653
17.792328
-35.594837
-28.690830
-18.112919
-9.378422
143.606796
-17.563841
-44.084553
-25.526396
157.803345
148.650620
162.652161
141.959885
150.334579
146.619705
163.819016
144.849640
143.799118
149.580688
147.458420
142.499008
142.250259
144.496246
151.049911
163.498367
149.694763
142.968826
159.489136
-13.302999
18.353243
-13.340986
-25.007168
-26.343849
16.875713
155.594788
146.020355
112.989212
133.235489
9.622100
146.898041
120.400734
108.754784
101.865204
167.315750
155.274551
149.348755
126.043388
138.135452
142.636841
149.384460
139.216110
152.883331
142.619400
122.907143
170.578140
170.621292
153.926758
159.922394
132.377136
20.058928
2.473064
-12.293644
-28.946203
0.306467
31.337179
15.844441
157.717560
152.799423
9.531473
-42.552883
155.869614
146.582184
-170.880112
145.465607
156.015015
127.860313
161.892380
164.735825
143.851562
130.811386
151.688766
136.302307
153.455383
124.147560
115.925957
144.279236
130.091599
142.074966
138.944336
149.479477
145.186172
147.599487
-42.806549
23.551188
-50.972927
122.237320
151.807892
157.172760
179.012848
154.047791
140.526825
156.728302
178.056885
143.560516
148.523087
122.031189
171.769623
137.141220
153.653931
148.286026
177.773300
161.550934
156.977417
146.882523
147.354248
150.948898
144.297134
141.482559
130.075256
168.353333
143.324188
-36.141319
-60.225697
-42.681149
-23.385269
-31.045725
-27.504431
20.275143
12.055075
115.986671
139.561646
126.674522
137.485474
146.944687
139.862549
129.276840
141.156158
143.436646
155.209946
149.995758
138.251160
132.642853
169.233627
11.130504
-2.654243
-39.871208
-21.618351
-101.689644
161.114502
150.956879
145.912384
-5.526198
-22.937387
-46.263897
-27.207930
-53.353535
-12.611459
29.565578
158.716446
146.196304
144.864288
127.139702
156.250000
160.316193
145.197510
125.858536
145.636124
152.104996
-5.621693
-36.057755
8.537963
-3.584138
5.234128
113.471100
145.615906
144.962219
145.020493
126.284454
127.616943
115.615288
143.924133
154.463806
128.725891
152.329208
138.735153
139.836716
151.299042
159.890823
155.454056
123.894829
141.613724
166.909897
139.124771
145.322220
154.048721
151.097214
170.325073
145.529358
131.003799
164.810852
0.592153
-18.204136
6.227559
-62.229168
-11.912771
-44.852543
-8.767393
-30.496363
25.026850
-64.223061
15.858955
-43.288105
-43.009281
-47.450233
23.028334
-19.646416
-32.132202
2.241230
-33.977360
21.898354
-14.380898
-3.973995
-43.774555
-38.867043
-65.345207
-38.905167
149.311691
116.753830
137.817230
141.873154
-3.535682
22.762075
-8.499231
-44.092445
-21.574091
-23.947363
-1.175032
14.715939
-22.527580
17.969568
23.642550
-35.664234
-11.716232
17.002014
4.706818
-42.007103
-50.783558
5.141747
-35.321411
-25.078772
-20.682152
1.461926
4.532633
137.344025
178.512329
135.657715
-169.913818
117.095459
-16.985619
-14.503641
-4.443075
16.393778
-43.205322
132.628693
120.968819
121.743210
165.905838
157.476791
-17.210188
-23.773123
15.950627
128.166580
152.205032
134.967270
142.712036
146.004898
169.308243
151.675522
159.719879
119.073166
125.177864
122.060226
-32.587212
-29.792704
-34.001106
-46.066715
5.458010
25.497765
-48.601028
-49.401119
-43.201817
-70.669388
1.253201
-39.218399
-1.909571
146.750214
31.112160
25.035526
46.430496
142.793320
155.693237
141.378510
153.997513
8.734756
-51.052876
129.015045
159.996552
44.885197
69.137726
148.615875
152.009674
164.161072
135.917862
129.894836
158.802490
154.011932
146.780518
150.966644
143.005188
163.923874
145.214310
148.325806
-39.415905
-27.587530
-1.913973
148.120270
151.441803
160.473709
158.171951
139.062347
136.490784
160.831085
176.496124
134.372635
151.072159
156.120926
164.749100
134.886124
146.776169
144.551407
167.923355
120.835495
146.853897
140.460678
164.114746
155.034775
139.882309
151.634109
124.372284
146.957870
164.919525
143.012161
97.981888
111.814941
156.070602
148.483963
133.258102
160.637375
143.908096
139.277710
157.797623
154.841690
135.035080
145.227081
147.697327
154.468124
155.826172
147.380127
137.391373
158.027557
143.584717
136.722794
143.198730
168.198639
141.896210
-22.944546
161.575226
149.357803
159.246689
174.202744
149.507919
159.129486
155.077515
153.297302
134.511124
140.216827
150.358185
146.636200
148.607864
168.418350
104.710541
150.035431
154.869339
160.868515
162.930283
158.879944
167.586441
167.335464
140.091019
159.388474
163.667267
134.911301
135.230042
136.872253
161.034607
157.835495
169.481232
-0.199792
-4.618806
-7.503128
-19.873283
18.088802
144.552856
172.175980
142.623688
115.482620
155.460724
109.273041
112.704132
138.919617
-3.560405
6.164211
17.476206
-29.719131
2.262697
137.658493
132.959427
154.487625
139.398911
94.242950
19.191744
154.029205
133.990967
144.565720
152.605423
147.083710
113.569664
139.258911
115.081497
164.184235
138.573944
-27.503906
19.733835
10.191806
-33.085930
-5.488480
-26.264277
140.612503
141.875565
9.018507
5.748423
106.053772
158.550842
11.914442
-11.609227
149.301941
152.452087
165.507034
116.932915
140.684906
133.384674
132.906616
136.697067
157.398010
45.066677
-32.827660
-34.281952
-38.138008
-35.290119
15.656746
154.685318
145.229385
130.808899
153.497818
147.089706
154.980911
154.631134
142.812302
119.479820
137.500031
127.391052
139.484787
155.107086
136.153442
113.561714
164.771332
114.720032
132.795563
139.798965
160.965851
118.073257
138.156555
113.708267
116.159615
147.921158
131.857086
166.657166
159.398636
145.756149
166.847916
10.448150
-39.543354
27.633165
140.159332
151.118896
137.938065
142.470810
19.422043
123.718513
135.655045
142.033508
159.299026
156.708038
149.153809
115.918167
171.797012
147.690048
135.626022
158.944290
140.006409
140.942123
160.673904
155.771057
114.898422
144.659714
152.981049
150.914230
156.950806
159.252197
125.147804
142.223038
158.760834
141.275070
117.311760
177.616730
143.823242
159.005463
164.171539
133.893616
138.833115
159.815506
142.794022
145.549026
133.487747
139.182007
132.253326
149.944931
18.409937
31.496855
0.407344
-30.853531
-0.402512
-18.920372
2.777138
165.023468
145.514557
164.295547
175.232544
141.328812
152.422165
118.878479
134.966934
164.900421
22.096458
-15.236625
8.828571
4.900329
1.808726
-15.238586
-35.690575
171.622101
147.142624
141.073288
132.902588
152.772385
146.950226
141.544159
152.246109
124.155540
137.867737
157.066223
157.252731
172.669693
144.828354
141.541565
150.319199
136.727310
166.923782
134.084305
153.455704
158.444733
156.345337
143.556900
139.887573
145.397125
169.500427
40.290150
-24.693918
-28.611881
50.973171
-25.881002
21.233091
31.596857
158.904465
138.819138
152.747391
160.515869
123.718956
110.473785
169.929382
118.653877
140.053131
134.100403
142.212936
145.675339
153.250824
143.664886
148.938751
174.313690
157.454300
157.562103
169.175629
170.966995
157.836258
166.680939
145.878784
144.098740
166.421539
154.808960
159.814529
5.603675
-13.319983
149.115036
133.473114
150.873459
142.593765
161.274384
127.288300
149.326309
153.751694
140.570236
159.025269
131.426224
139.523392
-21.481714
-31.410799
8.843378
-32.370918
3.514576
150.825180
143.845139
128.000839
153.411255
155.930206
138.516953
123.816475
143.429871
-28.811646
-4.502412
-5.837342
11.902046
-30.463823
-5.130379
-18.442028
-8.871081
-43.115372
168.172699
134.011505
-48.916523
141.835403
-177.053024
147.373077
139.494858
109.086342
143.961746
148.501755
132.727859
169.870193
138.701859
153.136017
138.815094
157.285858
15.937449
-38.646095
13.614133
-44.837399
-23.917475
151.774643
137.595078
20.823915
131.904526
133.462921
163.949478
152.915268
139.269638
153.870468
152.962891
134.152863
141.306488
134.010300
108.418236
159.490891
146.153259
166.432709
114.527702
129.000748
146.101273
169.562164
135.390488
146.420349
150.942764
169.286697
154.134613
122.053726
148.531723
139.674622
171.794540
150.186508
165.775650
133.651627
123.143318
127.514847
164.512711
143.881363
149.724182
160.000809
24.084898
10.651758
146.377655
132.874985
144.879776
131.417938
130.361252
147.228012
101.580925
154.130554
146.715714
120.581215
148.433777
147.645126
140.720566
145.012253
144.412506
35.366100
5.000220
122.192841
149.504852
145.619949
-30.056778
12.010402
33.259422
-9.021121
-9.687140
-21.245377
3.795450
10.091613
-30.995071
-18.162165
9.290897
-25.198393
147.954727
127.118286
173.926392
157.790924
68.285027
54.072865
-152.230545
-160.459167
159.680130
-150.386459
69.231720
61.131447
24.097992
140.511169
140.355835
124.206146
157.230453
-48.092422
142.768326
138.697998
158.807220
174.990143
160.079742
126.029358
137.322327
143.448288
140.550323
149.952530
143.262222
140.198914
161.611618
148.067551
142.585007
137.977753
141.685349
177.544327
142.467575
133.092697
148.910873
162.534134
-45.234756
-33.468704
23.707916
135.065628
147.404510
167.132309
148.637009
144.467300
137.356857
147.199631
130.315582
139.197708
150.534424
112.252296
-22.318913
12.035420
-18.228651
-36.776535
-26.960312
-13.440083
59.893326
143.758667
125.030266
122.371384
146.262802
148.773636
126.327637
129.862823
106.482986
-5.672571
-38.478767
-23.116131
6.711684
-8.645542
147.669617
128.477676
176.262299
-137.146225
-140.981812
-31.211203
175.504974
134.799210
160.236832
159.646133
147.129440
115.908386
170.746933
138.579468
138.884781
127.538719
116.499374
151.966324
138.544968
146.344055
134.065704
134.457214
146.996735
158.656616
167.754410
144.709732
140.257874
131.923187
178.817642
-1.163988
174.039566
148.922562
156.704605
153.952499
152.377243
151.544022
176.645477
125.251602
170.071167
126.054657
135.223007
141.044601
140.217758
157.856842
142.875687
143.298233
157.421951
126.623383
146.843018
138.844025
156.596558
115.556618
139.557800
165.336655
144.718536
146.658081
151.371292
145.890900
129.985947
128.386566
152.076813
141.570312
129.768539
142.760132
152.526505
149.186218
135.470596
137.820969
146.147812
142.320557
174.329483
132.555328
169.464203
137.104446
26.626467
-54.520969
-7.296029
5.122964
-33.569778
-3.284616
5.883199
-7.250495
-37.751835
-58.767231
-47.757092
149.828186
156.778961
132.738083
128.349869
151.063232
124.338234
171.778519
151.129700
131.825378
146.837067
150.084991
157.234146
153.780792
100.571548
138.197693
147.307602
133.880341
145.070053
135.084259
161.271973
-50.409794
-30.187864
-24.019938
143.327866
164.940399
-0.739928
-40.602123
6.965818
-24.210712
8.202385
-13.918754
-12.801160
12.871471
-6.626819
4.727706
111.380180
141.644043
-20.106907
144.926575
149.553070
148.560196
53.049568
114.784981
44.368114
-140.484055
-177.705597
155.866440
140.222977
130.508682
135.047409
169.972214
144.128754
157.577438
148.567017
137.524719
119.112740
133.643127
146.599106
131.242584
7.372167
-4.302886
-15.388020
23.310852
-6.432791
151.558823
163.667770
131.560959
140.403244
145.305649
155.464188
138.049362
158.042206
145.414383
155.985794
148.887589
162.900528
152.441101
142.524811
161.117935
117.485657
163.335068
126.876205
146.803192
144.071793
151.968323
140.493759
148.641205
102.814178
138.754761
132.231552
160.726746
172.584320
146.096085
166.045273
164.084305
143.045731
157.030991
146.536652
115.934380
173.098358
147.468155
129.698502
154.344376
158.432373
109.498543
115.088928
146.380295
149.597610
152.391510
138.813583
-176.412521
143.985733
161.726227
122.722336
139.264572
119.113182
168.151550
149.329712
132.921432
147.942688
144.969467
140.416656
162.509888
148.002197
159.037003
154.423737
146.554428
129.222458
148.589722
152.110138
131.404938
124.357384
154.621735
114.592972
147.558304
-13.625778
-1.295129
-90.313400
-0.052339
-15.366125
119.434540
171.958725
104.778625
143.274796
136.026978
163.004440
144.162781
152.304718
158.453552
157.111115
130.527664
-7.814142
140.672958
126.038498
156.692871
140.866135
169.806015
129.287964
153.823181
144.904907
143.930939
131.576950
144.717392
-177.595383
168.269424
169.744171
127.225861
134.976807
157.829346
137.338806
162.213074
158.615356
156.608368
138.744583
150.504593
3.047739
22.315062
-6.777662
17.258875
93.006180
152.718719
151.118744
154.779526
121.857811
179.372849
129.550522
138.996582
146.080338
152.494904
155.642838
132.597488
132.180420
136.780273
158.367523
146.925125
137.099121
160.044601
72.511879
-38.139526
-12.883409
-5.845094
-34.785122
3.938902
-8.473985
-16.857786
-7.421612
-14.265645
-28.185211
139.881714
112.982780
118.824455
132.435394
165.343414
154.093948
131.453247
155.465820
130.524902
129.235275
127.729691
131.650772
159.538971
147.295883
141.551163
124.681351
112.230370
147.737717
156.580261
133.001694
131.287582
141.626755
142.762680
152.230759
133.389999
152.952011
125.240128
176.971588
151.601730
142.064362
142.217072
147.850540
151.340210
164.742844
156.684814
167.038223
127.793518
147.340912
162.602310
127.413063
150.871658
156.585342
134.979248
146.191498
-7.507808
141.987473
117.560295
175.093796
140.645508
106.648346
161.937241
152.297928
6.963509
30.766592
-3.446226
-37.400795
-8.166640
-29.079512
-40.120647
-43.013802
1.455756
13.791171
171.278305
152.692032
169.037170
155.801834
153.548264
118.903328
144.064362
168.431396
150.255051
136.084900
130.194443
165.517227
131.736694
157.856186
151.361465
144.732773
120.979935
132.597290
144.884644
168.611603
-11.476396
118.997765
136.362137
151.584381
154.899918
107.852516
179.659653
143.265259
143.517456
159.110367
157.066208
23.061747
-32.553471
137.901077
152.820648
171.290054
147.883850
134.761276
-3.646743
74.494339
-0.000000
11.805970
-14.172018
-30.194099
-43.031391
-35.792290
-23.882948
-8.207984
-24.378143
-0.484971
-17.519140
-44.326508
-18.722137
7.492580
-39.369007
16.143751
6.846933
3.366971
-18.270658
-16.842024
8.455935
-21.447397
16.469957
-14.571082
-23.231363
-35.098812
144.524155
156.337341
25.093529
23.075481
153.771317
136.166916
148.233627
135.434113
129.268936
130.468292
151.234268
-37.776241
-17.279789
-3.844303
-20.548737
-30.120655
-6.823087
138.062408
137.664154
150.013702
148.247116
114.820488
140.801987
164.397675
144.869156
143.144745
170.755661
154.760483
161.272949
158.660034
130.409958
169.993912
167.986465
161.880661
153.405991
169.975739
-179.147949
139.639481
-174.021240
143.960281
159.437027
142.408157
151.752869
142.240158
150.988037
12.494286
149.647583
151.614456
124.732292
142.278305
144.978012
160.697449
55.763439
-35.828102
-27.753597
-26.841084
156.836304
143.544678
152.851929
152.826096
-7.212513
-42.655785
15.024500
-32.772099
4.283863
125.464188
125.035484
151.880112
142.924057
160.099045
147.015976
142.968323
-176.331039
146.296066
151.687393
139.829803
49.788021
27.061106
123.832291
149.121094
142.553314
169.530502
129.418015
156.391754
133.577744
126.523483
149.128906
139.773621
165.588974
132.860947
122.968735
150.359802
142.524750
120.451660
173.734360
126.290627
146.633987
159.752869
58.409492
-10.039480
141.142883
115.290749
168.786880
-32.275902
163.572266
123.451630
164.584579
127.969460
138.444519
174.581039
155.145294
155.152679
146.449661
130.783966
150.463730
78.789711
17.198629
9.596446
-4.812633
12.021524
-22.080164
4.919761
150.783279
158.464371
142.249802
114.365379
109.443695
132.016678
176.243179
145.119141
152.030060
-13.684728
-2.831997
-18.553972
-3.189421
133.980545
133.355606
156.624527
172.483200
-4.361388
1.200893
-16.510731
8.252167
-45.864056
-30.373026
-0.243893
21.845402
159.163254
149.493698
146.400467
140.439560
132.518478
160.564728
161.000641
149.985397
143.432632
147.188065
138.522110
156.971497
160.429794
1.819299
6.126151
0.531186
-4.683245
-20.716635
7.533352
-15.521789
-12.724020
-43.816032
-13.056718
132.995300
157.461075
159.959717
145.752151
141.706894
130.991867
142.309052
132.852875
134.527161
10.994562
-38.672771
148.345230
141.342239
158.012543
135.893539
139.487885
148.571777
114.632629
115.387817
130.893387
155.824493
131.321289
137.642990
126.632523
151.503098
140.813904
159.215469
0.659975
5.564050
-47.830551
-38.537354
1.855196
-1.828205
21.967428
-52.715580
-18.694464
-25.914396
16.692354
3.403695
-39.791172
21.876238
-4.595933
-8.978440
-0.290066
16.099709
-16.172907
-16.955784
19.308382
-2.187222
-7.281520
-47.237362
-44.802864
20.991770
-2.908922
-13.363701
-44.093365
141.190887
133.646973
133.935455
140.491013
129.137741
151.232544
137.454163
150.319595
159.553818
144.236221
129.484314
0.478063
16.599520
-22.048418
-37.579170
14.375439
-22.420311
-37.288349
-52.338718
8.910745
-14.812506
-37.177467
125.541107
151.067581
145.278656
150.408951
132.655655
150.578033
147.492233
111.928123
149.692413
8.354398
-37.776703
53.343685
-29.447376
-21.495493
-41.740887
-14.716785
149.663651
140.485870
151.202316
157.846619
114.612068
133.645218
137.509872
153.467773
120.844894
121.575172
145.389755
148.881454
144.769150
152.430908
125.559250
152.903824
134.251907
140.431854
167.606689
169.418671
-4.967159
-38.260395
-27.945127
-34.368629
-38.611069
-2.622042
-20.320330
128.769714
137.398972
140.489258
141.200348
148.356750
137.917267
133.284119
96.693588
165.251648
141.008362
135.027542
131.546783
168.332275
162.713699
143.322845
152.309387
168.058975
160.381805
134.502197
82.861610
10.375150
5.676164
21.393974
163.474136
167.860458
139.978470
104.385468
132.825729
126.377373
118.820312
145.200928
116.969032
140.267029
141.301819
161.322327
164.150009
158.032883
148.081772
146.407043
169.526443
128.507660
176.036163
157.233917
141.313797
15.898351
8.852859
43.796669
52.388580
70.366302
58.609509
103.826790
26.580770
30.042257
141.610092
143.602325
13.821338
-29.957460
-26.346842
160.853546
144.328003
139.084808
176.887619
171.504715
175.618896
150.128540
142.299500
-16.965595
19.848787
-25.136166
135.449127
127.930336
127.883591
157.262970
142.682877
154.046494
144.799927
144.666611
156.506790
132.171127
-35.839893
-46.940102
38.608639
-15.387491
-30.650305
-12.842295
154.282654
144.965225
120.721786
146.438339
117.316933
-150.293274
-144.553711
-163.127045
-156.278412
-157.643814
-171.269272
-5.478151
35.071827
-178.108643
176.338089
-163.443207
116.333405
17.922251
108.871033
153.136581
133.165848
157.359085
150.748825
133.905548
156.930023
23.920002
42.006542
171.664093
134.436356
26.592192
32.185913
133.227402
157.127914
134.405090
-167.075790
25.142305
50.986336
72.588623
52.057957
121.584999
136.769455
169.379227
135.953857
145.415817
154.786224
126.200607
-44.825623
-52.716164
-31.734322
-40.001724
-36.429432
28.413969
144.614975
12.638818
11.951407
-0.332791
-28.866732
-38.282562
-68.210609
172.944580
5.159056
-23.584814
-23.543991
-40.623699
-3.977984
33.918644
-5.591912
-9.584578
-32.997120
-26.693306
-45.157417
52.133774
-37.437519
-18.170929
-24.154655
-2.625772
48.177876
2.951212
8.787580
-28.630161
10.068744
110.225952
139.908051
6.820298
20.245268
150.869629
148.114731
161.864319
139.221054
159.120621
78.029289
156.699234
143.892990
-14.674380
13.716578
7.285453
-5.967063
-10.516421
5.907372
-24.086966
12.012157
-27.083176
-14.989152
3.818545
-43.681557
9.194985
1.646157
-41.339302
-43.943703
-1.797003
51.514599
-92.071930
24.791260
-36.478222
28.026861
-20.540932
11.533652
-43.706177
-31.157166
11.685113
141.006760
158.092499
153.776199
133.100891
147.129089
150.232925
179.165833
165.126999
166.918152
140.909851
146.846634
135.634369
179.333237
138.939270
151.739594
158.185883
128.795288
21.472162
-176.261353
150.276886
137.647766
118.055603
127.066063
114.348839
154.588791
-5.652497
2.258194
9.971706
51.882362
0.398113
9.064946
-20.266773
6.137085
158.801880
135.918442
133.340469
156.342621
148.453018
129.992386
143.118652
152.823334
138.675934
140.084045
157.440704
137.461731
158.714005
162.310669
141.774612
-61.507286
-27.311190
-14.259615
-36.924831
15.612103
148.556244
134.877396
143.719696
157.763229
134.385239
153.587692
155.710236
4.909276
-36.118542
-26.572357
-23.475645
30.754499
-27.842199
-0.768213
119.914154
150.143646
145.465210
144.134827
161.823425
152.226852
-175.228973
147.734482
139.216217
159.865982
137.927765
-37.993141
-20.813597
141.033066
178.228760
163.546631
65.109421
-58.442345
-14.350327
-3.492278
-14.047760
3.932733
3.204791
-38.155972
15.240653
7.886452
-30.856188
21.907930
-89.767128
140.488876
150.928940
160.779633
150.900345
135.461380
139.391937
165.818375
153.489685
144.664322
-4.341719
139.811417
179.136093
144.553619
33.673973
22.370428
27.247347
29.083015
131.190918
127.276062
135.306778
127.952438
136.658661
118.242599
129.532806
144.553131
4.874475
-4.493616
-14.373456
8.769925
20.263784
110.762177
138.937546
148.241837
138.787506
118.791542
164.901855
161.298676
129.058777
160.097321
148.402069
150.337021
-41.590694
1.412223
-18.700686
16.621346
8.641156
-14.577435
161.765961
115.449059
17.033718
157.679779
168.185608
153.420517
147.870316
136.515701
138.261246
137.378128
141.825073
123.846115
150.732452
123.035278
-166.106613
154.624252
-140.055237
-163.942123
24.910997
157.814987
147.321106
111.573868
150.924530
124.321442
148.710693
137.585342
148.003998
156.347351
126.094246
138.739243
168.050323
136.684250
158.612854
132.338348
148.171509
154.294617
152.946411
167.244904
141.871658
127.164253
163.993500
156.861526
172.604782
128.472733
150.389633
139.016800
137.051086
117.466080
119.225197
-10.166491
60.496758
26.883644
-17.584980
-36.371334
-5.884631
128.883591
135.599411
144.849838
142.022232
151.950195
166.464264
134.833664
117.989738
-17.801222
167.818176
135.036880
-42.967045
172.509399
96.347733
143.742615
165.328278
147.552658
178.365524
129.355225
126.683968
156.277542
150.241333
150.788025
146.288956
148.019592
149.800140
147.311386
-178.909439
175.409348
147.596497
141.770889
142.119431
-10.110111
-96.653488
-47.068359
-28.561264
9.814719
-43.868774
-1.791549
10.219810
-12.012339
15.776228
0.732753
10.691224
-52.597118
-46.994812
-35.250465
149.172989
135.376526
154.327454
146.245056
145.354782
140.661148
140.680466
150.847305
161.402710
146.066086
131.985947
153.499512
152.818176
153.157333
160.087509
139.806229
160.728638
161.014847
126.754875
150.278687
148.842575
136.489655
150.077927
142.335709
164.129761
146.986099
151.335220
138.036484
165.874985
150.578949
148.919815
117.598747
105.968803
146.496887
145.830017
145.370010
165.850525
155.796707
140.508362
145.631409
175.082306
144.576111
120.263695
147.338837
146.724335
9.767264
132.525818
118.681145
107.736847
140.339859
143.446228
141.556503
169.343094
156.392532
146.929047
172.089035
155.360718
154.368805
149.208313
152.179138
99.469177
127.598557
156.955551
156.462387
141.710388
156.613464
148.384460
168.575104
121.773048
155.400467
-177.013824
141.751587
173.914612
142.201675
168.151184
148.264297
118.656937
128.005661
173.060684
155.450134
139.471390
-40.387280
137.846497
128.174957
132.543442
-33.390282
132.955460
163.756256
147.113052
144.007401
126.567909
119.083862
158.562897
132.632553
142.673386
151.900772
-2.164736
77.015823
9.371294
-4.100929
141.684647
155.313858
123.737816
141.168915
149.561981
175.693008
135.154922
144.152908
141.951889
124.574104
143.435699
149.455017
152.824524
133.721771
136.566376
149.074875
151.875916
161.065308
122.526131
147.880295
141.543442
139.528961
158.202744
153.185165
127.958748
177.435608
136.223236
159.962723
144.469147
47.274242
20.489393
28.041773
5.683755
20.655729
18.504700
148.463303
143.309906
150.202728
125.388672
131.725418
162.031174
134.399353
115.226418
146.857605
172.401016
139.093536
138.459213
128.815216
155.742798
111.454971
2.851835
11.710329
27.925306
42.306957
-41.746544
146.248077
142.738022
159.909607
139.703949
131.522308
139.355377
106.051102
148.252975
149.011505
137.088364
141.009415
-7.707240
26.978634
5.630680
72.014069
-1.338814
-44.283604
131.156235
44.835499
142.720230
152.415909
-136.240936
179.633606
51.601421
48.642174
54.551300
-141.344742
-143.324936
-153.627060
99.876511
119.857727
153.374481
143.599060
149.229874
152.901291
123.683243
135.647720
136.345322
157.538864
161.867233
117.372871
179.960419
152.998688
134.738403
134.656708
165.375992
153.898697
141.859650
-178.737762
-9.925847
12.617260
161.374435
132.478714
169.666489
135.572815
152.324692
150.313248
152.870819
129.943787
164.006393
166.206039
151.150024
-169.764801
127.732399
147.592621
148.689178
-32.614555
129.489227
159.049713
127.125137
151.685928
169.291122
-161.359146
158.931580
136.928146
-173.418961
140.494324
134.021225
146.239960
146.871857
152.993408
125.397530
145.091263
121.942039
152.602417
152.142517
127.526169
154.076797
145.515594
159.555389
145.762543
-1.459783
3.948287
14.248866
-30.943007
137.850906
163.573959
162.867981
143.344315
153.844803
151.121506
162.232666
146.246063
136.041824
157.174622
165.923355
146.022278
24.881395
174.561295
118.892044
154.095169
134.091019
134.131027
130.007080
155.126816
154.585754
143.417603
146.148788
14.230484
-128.598846
-132.183990
-158.129715
-138.035385
17.801569
-124.192078
179.401260
-149.339157
-148.758072
-159.658737
52.855827
37.691570
162.524811
-134.791504
-128.327530
105.059639
-150.455322
155.573563
160.537552
152.377350
128.682312
145.846863
151.064270
133.440353
139.547440
143.633621
146.413940
125.724571
143.006973
158.252380
16.322710
-45.259933
-36.610813
173.539490
156.896423
140.601700
157.857513
15.710602
-27.920761
-24.608313
-4.724639
155.234894
148.224960
-4.750070
-7.237089
-16.540651
-43.970776
13.699112
15.896467
5.477973
-45.661316
105.451515
145.309097
162.728836
168.256531
146.056488
136.068634
130.782867
156.439102
165.394348
121.300026
159.216980
140.926270
-30.052229
158.130630
139.898254
138.822632
155.000702
145.918793
151.393066
143.542694
-40.320637
-4.745159
-17.633881
154.628769
159.472015
122.464409
145.475433
170.102966
168.148315
151.993622
156.954025
94.550674
136.029556
156.226929
154.076294
155.524567
163.066589
161.405014
119.301323
169.444336
-17.229589
138.950119
104.660233
154.393372
146.778793
-14.469196
-15.290771
144.062622
152.154388
124.615143
158.839600
124.291664
123.220322
132.817154
145.776413
145.825378
-46.314411
-0.027976
32.621075
8.635585
129.639038
139.356750
130.071198
121.688477
159.566223
126.396957
120.803421
165.737488
152.710495
147.383652
117.956291
164.342484
148.326675
139.876343
120.834808
142.718353
139.338211
-177.355209
154.750824
151.749207
135.579376
148.170303
137.059021
159.308136
146.968048
146.406570
153.924438
146.316696
93.374229
156.530685
135.485855
170.362564
134.744766
129.370438
151.583710
153.363937
160.498657
133.203659
142.014893
119.034454
146.600632
150.214935
122.338898
-173.937729
141.747208
0.281160
9.396554
3.535848
-44.989609
-18.214331
-22.380341
8.981656
137.115143
134.392593
163.378174
117.819305
149.797775
145.985703
147.849335
128.390167
170.869186
159.921814
73.789200
19.365137
126.341209
146.031158
166.178238
143.233093
141.456924
145.776550
113.511383
109.345703
143.799728
141.897385
135.150040
3.984526
-26.060051
146.434174
138.231186
128.920135
147.260941
134.037354
150.190109
124.557915
108.931580
121.680275
114.318497
128.341568
163.664627
145.116806
-46.572021
148.405792
117.704918
125.179482
156.411850
123.124725
152.209183
128.238678
150.969788
163.739044
147.117264
131.224945
133.385529
155.256454
140.285706
169.827621
144.194351
116.751015
136.719833
140.474258
167.427368
131.926193
157.739075
-34.077271
-7.737230
-3.300255
18.336100
6.338462
43.429539
18.746773
-37.748486
-46.059227
-0.648611
-8.257662
-39.085987
-19.864208
9.959610
-14.207696
-17.928764
-42.854904
23.514194
15.721670
-12.729864
-7.846303
10.745413
10.419977
21.745266
9.274575
118.907669
112.378174
164.216293
138.790604
144.878708
149.857040
163.582855
134.073608
151.802444
151.932846
111.209946
153.542938
160.302002
139.951630
124.327957
156.810043
8.976931
-27.452110
-30.777605
-34.585300
12.900352
130.489395
139.759811
143.468094
148.861755
138.860443
133.159256
159.530975
132.734039
142.884811
135.202057
-22.185711
-19.847157
24.413532
0.170174
-37.298012
-26.713324
-12.091436
150.594162
148.794266
146.490936
152.169754
139.688263
166.808853
-41.310143
28.714941
-5.335461
30.472969
160.490204
137.079514
139.572067
134.721115
157.600204
22.530550
142.390579
152.121902
125.761398
155.198685
162.679749
140.519409
157.604172
155.983643
142.924271
135.338745
166.364044
120.177597
140.332001
161.188843
143.775009
141.867126
-146.559174
169.472153
164.948624
145.058868
137.729614
117.886803
142.508713
163.902924
141.304520
145.010925
165.904907
111.662788
127.462090
6.845099
-40.213680
-44.029610
-40.371998
-35.828541
-29.194485
38.681797
134.401855
169.261978
151.046265
163.348099
127.008850
124.901283
149.307175
130.446854
144.852219
139.525681
138.661774
143.752518
144.249496
118.570984
122.761101
143.061386
154.369141
148.638947
147.765839
171.776031
143.330261
164.029968
149.859833
133.302338
130.020370
136.959106
168.521271
151.403732
139.619980
142.547180
128.431427
-55.057129
-128.480667
152.665680
154.994202
160.749344
138.786362
128.818008
151.322006
142.244431
-177.366623
121.968513
-13.704042
-40.471279
-42.643963
168.009140
154.192123
30.173639
-170.835785
-162.038223
113.699226
-10.347466
44.358116
21.021034
-136.197845
177.044403
-166.584244
-141.308517
140.028854
149.997986
149.524826
156.792862
161.149429
160.162186
134.255508
166.523575
160.306473
161.554276
160.700607
161.432907
130.915527
122.987587
150.182663
151.669205
156.717331
-13.682864
147.384598
-145.940125
-8.820134
-21.674250
12.633557
10.081453
9.453341
-32.864697
22.716143
-9.134930
-0.149353
-4.945894
-42.566143
148.646896
130.382111
158.778046
142.354523
133.264740
146.061478
156.692383
121.819160
145.699677
140.322464
169.710541
138.707245
140.903320
151.284454
163.196091
125.724525
152.949875
126.803085
160.647156
106.826370
136.630615
143.396561
140.057831
152.962997
133.159775
131.719925
133.849045
138.195236
136.082336
167.078613
143.867630
129.524780
142.930359
132.018784
162.772324
132.657043
141.980911
127.866554
146.610718
177.977158
163.140961
156.266434
138.922302
129.117584
166.319199
132.964874
154.119919
147.557602
152.081696
148.822296
118.686920
-2.119880
-20.354082
20.368834
-21.893538
-35.775452
15.555533
150.445038
157.443390
149.567978
144.028931
129.737991
124.369949
151.094238
158.266983
142.952118
142.547470
152.739044
125.828690
126.687683
4.879496
-24.881485
150.980270
140.641235
155.625198
154.793854
129.287247
147.567398
145.807297
141.054382
147.941010
146.223175
-126.904305
157.215088
130.064713
144.762589
138.373657
155.992020
167.625763
143.995560
144.666122
149.801224
146.026382
116.812592
150.264221
22.817003
-40.805408
10.428433
-23.236557
37.048492
27.046171
8.098006
-46.022579
12.129754
-19.053333
33.719849
19.173515
2.845926
135.221741
139.116074
144.361115
140.888275
131.378006
118.255211
123.533707
133.024963
145.534729
144.908081
165.380249
146.240555
-5.692782
19.090437
-44.643608
8.028103
15.887675
-16.240400
142.900497
133.295853
158.998413
11.459202
144.237457
128.435913
151.987854
154.475708
130.076096
162.236130
161.979858
138.447250
146.380661
155.481140
142.661819
137.650482
135.743393
158.495483
142.150558
143.812881
139.133606
126.496513
143.477341
124.199142
173.667557
161.805817
141.158173
143.610992
165.903336
157.499451
144.625763
152.862411
111.484001
154.951599
143.321152
151.728302
142.199051
121.930168
117.770401
144.374451
142.464798
162.380325
152.739441
144.008499
140.815979
131.394012
125.516029
158.653458
109.072060
167.025116
161.949158
146.606445
174.495331
150.068039
154.826309
144.067993
155.788254
147.963455
161.888855
161.273300
-47.232826
16.846844
-19.075655
-23.441219
-41.784828
18.057318
-30.731379
-16.582308
-11.783080
4.572604
1.162306
13.825684
159.166290
136.027344
121.267502
145.581711
150.390930
145.535645
151.375839
144.457993
157.534149
144.922180
26.890558
-10.970919
-10.982289
-41.536377
8.719405
156.469223
158.958649
133.923340
153.576828
163.248108
137.073303
-3.773304
-32.960670
-11.485420
-29.671297
-1.514653
148.190094
134.870117
138.942596
151.194855
144.259109
65.012886
125.399818
-43.607750
120.371109
156.721603
134.295395
164.379166
134.030960
151.698502
134.687592
141.943619
161.007599
126.622559
143.103760
133.551010
131.801788
138.446838
148.259293
147.726898
148.540634
151.064331
139.584305
151.287231
150.666641
147.315964
129.960114
-14.286917
-4.331783
1.816392
75.848740
-7.784875
23.344780
14.946959
0.336300
10.261380
160.172470
136.353790
19.474621
18.317516
-13.862777
-174.404053
34.789623
158.030167
156.557968
-179.652817
130.760620
138.079147
175.940765
139.755875
119.008141
175.085571
146.687256
164.765854
129.202637
140.556549
150.063141
136.985367
112.970749
144.782761
-166.130753
169.990189
117.667145
160.221268
146.041077
139.579056
146.077194
128.891754
153.434189
148.154602
135.530319
134.653122
143.364044
123.520157
149.934341
144.562958
143.164719
140.211105
138.678986
132.903839
133.112488
139.380676
139.955551
129.197906
148.794205
145.552765
165.256973
155.560272
137.862381
160.680573
146.845673
141.906509
128.675049
167.784470
150.239761
164.471313
157.134247
142.263489
-10.564438
17.275867
8.404758
154.685013
147.793243
134.471115
171.103134
167.116318
130.824570
146.699020
149.566513
141.916351
141.518021
-179.251114
-143.721420
-132.509552
-126.315041
25.097658
39.669933
141.414703
161.907562
-25.661997
-27.109821
125.310577
138.152557
140.512756
144.196014
161.933838
169.906357
147.908630
145.390350
152.158081
132.505478
156.346542
147.349716
123.815041
137.735413
116.474663
104.121758
134.321304
159.866562
149.471039
-45.702759
-23.263279
149.791458
-170.400482
145.045792
155.732574
122.541428
164.311890
145.209564
152.251022
158.555862
136.718384
147.726486
125.344330
153.117020
155.289398
136.239624
124.492432
158.525955
129.769073
-174.295380
144.471970
160.241348
118.418236
-178.975876
135.850128
151.398376
149.377884
132.207108
136.004547
159.813354
165.605530
147.202728
142.550400
149.564865
157.710480
128.598969
149.054825
153.134109
129.110016
156.180832
173.738968
147.559052
150.973053
134.571228
115.903252
144.813446
-179.862946
146.815460
149.926819
26.196127
163.760147
175.051804
155.094147
166.637939
105.507843
146.732681
137.214066
170.947525
-22.225157
-18.689295
-0.551074
141.062149
123.091393
147.774216
159.070099
-172.297913
116.746384
160.680054
165.253250
124.816383
136.488800
125.080643
158.253174
151.084869
128.216797
153.985672
154.550186
148.317139
140.136246
150.824203
111.057808
126.283058
162.724426
151.811172
169.453491
150.532867
143.650681
160.198364
124.862122
117.976952
157.858490
135.094574
112.467590
152.997574
157.469376
150.843018
154.012527
-179.740540
152.891388
131.603302
32.283226
64.603928
167.601135
138.785034
122.509926
110.567741
146.022644
127.900780
145.220139
140.778473
145.387283
147.301636
153.444885
122.849770
143.418549
170.289581
160.350632
165.510269
163.087219
155.360199
139.527542
146.449432
129.103729
158.733887
123.332420
156.678452
171.650574
175.218063
141.191528
118.140228
67.630615
61.816071
22.875206
-145.069107
-158.277328
-179.609329
-135.011337
160.892792
116.885170
-176.503174
-156.976791
-159.273117
-143.925873
15.791721
154.158844
157.650955
154.764679
139.461746
150.577271
126.688911
133.809021
142.151031
155.823029
156.635361
139.032837
132.437302
141.599991
146.366196
51.490913
48.270893
-147.429504
71.403595
27.236567
25.650789
86.169495
137.430481
179.893463
-40.302528
1.821019
139.739044
117.399742
151.559540
157.110275
145.346588
124.394844
175.902786
128.393707
129.435745
142.341141
106.851021
-43.128857
133.522018
134.063248
157.821091
119.378136
146.426666
129.078598
141.271088
167.159958
116.458733
148.866074
145.416199
133.366577
135.497238
6.189381
11.460404
135.008606
138.637756
147.534866
129.170395
150.171906
130.405334
117.453262
170.011200
151.728363
139.244720
161.186981
139.436066
148.337906
140.781143
147.433990
129.984909
117.994339
143.164642
145.403168
128.434158
137.840866
123.932449
159.776138
174.193924
146.819412
158.456818
127.019096
125.927498
139.044754
127.948097
159.431503
139.595093
159.572937
125.078392
128.816544
160.825867
-2.099750
4.874676
-7.595253
135.033508
140.460892
125.544716
131.505432
125.672249
122.797234
-159.138931
140.465134
-128.780441
34.388885
176.280777
39.221359
6.228251
17.447195
130.893066
23.882156
155.391541
139.631241
149.247894
162.371414
153.963394
128.281601
159.675278
127.485214
138.278763
164.269989
111.364632
-43.882282
177.339630
111.476532
150.317673
157.861862
120.239861
144.222412
137.579651
109.231560
143.423996
147.201645
154.265686
156.460007
-22.516899
-17.831514
-27.254507
48.701218
-27.691526
8.315904
-20.380222
137.944504
150.259857
21.078255
-34.872166
103.289406
163.865280
133.788376
133.292892
143.745560
111.506073
131.950867
141.762619
130.077042
-27.570520
-173.168686
137.743591
160.060928
150.690506
154.315399
152.494034
131.235306
149.121033
137.180252
144.758408
147.800400
168.451248
155.954605
155.963898
124.928864
146.583115
127.422447
145.204391
156.856384
146.563004
19.359814
16.715595
140.901611
161.711044
144.538132
139.239441
19.221611
0.569583
-30.342983
3.813721
138.173843
149.424805
153.877594
120.733727
153.218369
139.156677
125.023354
139.793945
137.021927
135.332703
152.144165
155.807571
148.782562
154.334442
133.699402
129.615707
141.406891
143.745239
154.855591
128.663818
139.299698
120.593391
127.564636
163.537567
140.662460
145.605377
-36.331776
46.581116
-30.138325
-13.433704
-21.533932
8.707999
-47.037586
-45.609795
-3.913866
33.665051
63.187893
106.242165
117.082397
140.052368
-1.998705
144.052338
137.984192
141.360245
137.649292
-172.856598
132.979782
170.986542
121.973320
124.377586
140.950073
161.230698
150.486298
156.444733
143.983521
150.099304
136.230301
117.714600
140.444916
119.528770
135.756149
139.255112
139.629364
144.784119
160.661606
172.921539
167.549469
138.295120
147.341660
160.221497
106.447472
170.415985
164.702728
150.350891
131.951126
133.816498
143.540039
154.669220
157.465118
156.282059
-44.384045
-35.548615
131.163193
146.444580
165.009857
140.170151
141.654343
-44.609344
18.386738
9.654736
-20.926798
-3.440825
-43.181232
133.329742
121.715042
142.398514
147.569992
-9.075388
-30.494081
2.313253
-12.772878
19.907873
151.337616
142.337769
118.717735
153.885925
116.392403
153.168427
159.366150
142.812393
143.589035
143.989548
146.479187
149.949997
138.803009
149.401337
-14.098111
1.893515
123.956123
132.869263
160.054489
142.885483
162.765137
143.545319
171.901016
119.849922
164.155167
166.451401
135.368820
164.083694
145.959656
142.661285
122.159073
157.286041
145.178665
160.105911
166.987823
122.813339
146.941681
147.449539
94.626320
128.797791
121.300575
118.948677
150.544632
154.110809
162.414368
97.921082
179.192047
-14.775819
-8.152083
7.721995
-1.777292
165.235168
143.550156
156.675293
146.129105
-50.519440
25.147041
4.429653
11.130309
6.579420
-1.436132
7.341068
-5.667144
-7.996521
-2.088066
3.735963
7.772385
139.590652
134.821045
126.318359
132.512390
140.876114
145.877731
138.946838
149.493073
151.377502
158.815323
159.268890
163.507980
160.149033
149.358246
142.202530
171.542633
160.500046
152.647156
165.517197
141.315933
150.612549
126.290382
125.058678
146.636215
114.407845
30.522663
8.978725
-43.497757
150.086746
150.573288
161.109131
129.600067
144.794342
102.560356
9.740333
114.433334
172.489960
148.123672
158.974747
126.521202
119.902710
151.616943
153.430710
147.649826
125.902390
-171.245667
147.328613
-155.257919
-159.100632
48.936779
17.584776
143.856125
155.312714
150.676697
143.482544
150.762222
143.315369
157.237701
151.199371
150.779343
170.769608
137.697647
135.446869
157.780319
122.923004
156.071701
150.574341
138.117538
133.300171
152.016144
141.900513
151.214569
151.565079
122.527206
152.627747
138.846161
-172.875961
146.053604
150.947968
142.980820
13.595579
-28.673067
-26.136688
-2.625623
-2.297292
10.675400
-38.824333
31.188551
-24.177729
-25.079174
12.726035
-16.322905
-35.921211
144.971832
167.288010
136.728683
141.023682
160.210846
149.082428
155.232956
152.398499
130.201538
157.079727
9.751913
10.125294
11.375183
-45.326702
-0.048457
-8.166785
16.656696
130.885986
138.120193
139.250885
158.289093
137.662460
169.457520
159.811905
149.136017
140.670670
154.988235
141.268188
153.001251
126.590157
128.985535
164.704758
128.582626
150.257156
150.736374
129.647797
150.769958
120.796249
151.044189
154.308060
38.324997
35.272671
169.049149
3.688386
6.761119
-49.647461
144.856415
127.063286
143.642181
145.622238
134.938278
157.985733
138.458084
159.927338
145.967377
126.905663
144.413803
147.688736
135.710022
32.133274
-33.547573
22.610769
12.533044
7.840522
28.753202
25.822819
7.639308
-51.581623
-4.639963
17.812790
-13.154376
143.298920
148.402496
166.041397
127.298897
137.042908
11.811694
-9.762311
12.369439
-1.917446
152.947769
139.907013
142.259903
157.082901
143.949203
144.587021
169.690109
151.469543
134.332291
136.596939
157.907425
149.926987
156.635010
128.789459
146.215347
135.826111
146.971237
150.775604
156.821533
170.436752
129.362808
165.382568
145.429550
124.582054
135.925659
127.773872
129.482590
148.468231
140.286575
142.417877
160.157608
152.793015
137.440445
111.996315
-155.844803
70.458694
-155.532486
-170.396393
-138.830933
-147.933701
20.175032
-168.450851
-141.494034
-154.201660
-153.740265
-158.176636
-162.334274
-146.426926
29.002140
-175.142990
140.869781
158.635422
115.022758
-21.566708
-15.324739
-17.303789
-18.268837
64.394531
1.345375
-31.476887
-15.422333
7.377195
20.794086
-2.295161
-15.788017
22.634722
6.120708
-10.526091
164.368103
156.187485
141.569351
152.064957
125.059776
169.639481
143.131607
170.002304
141.156677
144.540161
153.964401
168.287582
162.250580
133.345993
146.838486
164.469269
132.407166
165.245407
132.592728
157.713593
117.443291
167.409195
135.994354
146.104431
172.231155
143.302780
166.025238
159.357254
143.363403
-165.771027
145.185120
147.473251
153.204483
170.981918
144.489853
145.040115
157.252167
149.440140
143.330231
151.873489
141.651138
139.548477
139.503387
-161.494385
166.455292
138.071228
155.609207
167.778229
129.253738
145.825165
167.147018
145.200821
146.695267
154.786270
155.272934
22.506044
129.509430
135.440582
108.616493
150.787918
167.348267
143.058151
153.876694
158.628342
155.372498
154.916626
142.792908
162.616013
128.788971
154.137177
155.931503
150.617294
164.698074
131.736267
137.942184
144.082809
145.703659
142.685028
162.432312
11.607751
18.398071
-45.704453
165.903915
176.458557
143.717972
155.664139
129.628372
140.954254
137.870834
149.194702
157.833206
146.059525
168.456573
130.090515
135.341095
140.857590
146.911041
144.492310
-24.139429
140.645859
169.495148
146.631363
117.801865
153.400940
135.890289
158.033585
168.260254
156.555923
144.541595
24.054747
38.421268
30.281464
-127.789566
179.217636
81.633919
22.339371
62.019466
19.553465
24.831667
11.147192
37.896488
-42.397243
-30.223663
17.566805
9.674448
22.392241
-12.057805
5.127742
113.000031
153.521393
151.322342
150.737900
148.936829
159.945328
132.541672
149.625702
152.258423
165.130829
171.333588
142.935272
153.380966
149.526276
166.061829
151.618652
154.283249
151.499741
148.823044
153.276978
154.909653
166.823807
138.790497
147.548950
156.602493
113.715553
123.305893
128.353119
142.945190
154.761536
156.706802
143.448959
136.327682
115.659576
132.633316
147.565689
165.669693
19.452082
175.309006
148.763550
151.126938
144.932968
128.320526
154.452103
147.420639
134.473846
123.462250
150.500580
104.590111
126.922447
140.867050
170.542282
138.736877
149.416656
159.752426
149.047028
123.049538
140.645874
160.462326
175.630264
152.858185
152.593277
144.881958
-178.550430
106.703903
154.930450
144.677505
133.811127
151.626633
142.522736
153.948364
147.454803
2.943042
143.058426
133.214249
135.029907
150.766708
142.964615
145.547729
141.843613
148.811218
145.519119
163.209747
126.007530
139.877289
116.077286
148.916168
136.201645
175.173462
144.044373
157.120483
150.921280
138.770004
154.391449
132.945465
144.365570
165.885452
101.224388
138.900024
155.544388
148.283234
153.420731
162.403427
-113.452858
173.170868
-145.052658
22.296465
52.135433
69.238533
-135.428955
-152.117493
165.782211
-145.397919
-173.741440
168.451309
55.739601
133.861542
-147.388916
-156.991302
176.910278
-174.161377
178.042343
168.948090
140.338913
66.681801
78.540329
36.436459
140.000641
135.762390
141.040741
145.746017
143.300110
161.323227
151.995712
164.333420
153.281784
132.483978
132.222641
158.977264
123.321037
118.655464
147.345184
155.547852
140.154572
135.871475
147.400818
122.610603
132.873810
148.943024
118.186378
147.576904
105.203972
140.475739
133.129333
140.972488
134.471848
151.266388
153.694092
137.892365
103.900719
157.543915
139.629272
131.606918
121.006508
156.683136
143.542007
143.689102
166.120560
163.088318
136.468094
154.004028
119.761360
164.804611
9.076232
14.771173
2.891576
-28.552406
16.739443
-10.638687
129.365143
43.216286
41.699097
141.994995
129.893723
128.450027
-178.472977
-173.116257
-143.792877
19.716877
19.705769
-143.759781
-155.977829
-177.997955
65.774132
42.064159
-145.319595
33.934589
-152.517624
14.484976
-174.919495
-154.064636
-147.776169
-169.282822
-178.366837
167.636017
157.698288
144.538345
147.931061
126.250687
136.099701
134.304901
148.494598
121.902504
133.164185
5.931578
9.593229
16.536703
-8.295382
-38.767643
-39.925705
-7.357327
128.606369
147.721603
108.835281
147.354050
175.368225
160.867767
150.678421
139.374313
132.560379
138.103088
174.898758
154.651596
125.404861
173.373352
131.081558
127.007179
139.125885
140.463028
4.799589
-6.505085
-16.627075
6.534350
-9.207458
52.292725
150.726974
140.256363
-16.395449
-28.833529
7.590652
136.741302
78.291046
145.893265
138.412506
146.313965
149.984970
121.560875
136.520477
164.879425
79.667679
146.622833
-21.618202
22.454401
14.029501
-41.693298
3.864117
113.022873
142.416824
137.184616
163.381439
107.395828
148.285965
155.836594
-178.625977
136.807755
165.164597
149.176239
150.114853
115.144417
-161.441574
-135.325394
-161.185837
-137.929153
160.291000
-152.409683
-23.451014
131.650131
146.154892
109.424728
145.486664
134.092896
146.825653
160.715469
173.388748
137.342361
151.967224
135.852753
162.946594
151.654831
142.648056
154.118286
151.885483
173.269943
156.680939
171.445206
143.009521
158.969864
126.945503
150.003372
137.447037
141.375977
147.667374
147.370209
154.320633
151.237366
159.330566
140.487991
128.550400
145.881119
131.778351
163.107605
153.055328
151.167526
142.525085
161.854752
147.659012
152.195389
-57.865215
-1.740800
-5.815543
-97.894608
27.174023
128.176880
130.427505
131.754257
138.001755
154.448593
151.262115
141.486145
152.696960
147.294586
139.017685
167.111404
147.821548
127.386467
126.782837
137.562851
171.773697
131.969772
154.135910
157.398041
150.601532
150.253723
144.480148
142.284851
152.554092
134.729111
154.107666
161.495773
127.744095
132.827148
153.311157
137.112061
131.452637
98.456772
165.126450
147.727127
102.927483
153.858032
138.908554
113.702263
119.656563
131.819824
-138.135239
33.932518
162.423782
-127.459015
143.569717
133.355804
139.368698
145.877411
119.218361
16.722919
150.642212
152.472183
137.475235
158.664932
162.820099
149.900497
154.983612
147.611282
146.497177
145.192612
126.758362
163.255768
128.105103
156.959808
151.947693
145.891708
135.121582
103.308372
136.929993
154.537918
161.616470
143.324356
141.462021
129.068985
171.322769
148.547379
84.043182
140.011841
132.694717
151.032669
149.459427
145.433472
-179.468079
168.446625
174.794510
33.224342
-18.273956
11.461315
-40.754311
-54.553276
26.347742
-38.784130
45.761036
-27.506546
-30.066393
-22.203096
2.984522
-11.536521
162.943390
160.887131
134.091003
128.602234
20.012508
-40.349888
4.335308
-40.085945
133.830521
134.364944
139.605667
134.553726
143.786118
133.197617
135.877151
165.862350
142.917953
155.492172
-0.348305
-20.029434
-0.564753
-37.769039
23.851019
-36.362637
4.701196
-14.080757
-2.065828
-38.817970
-38.352051
6.872210
161.539459
137.302734
134.481384
134.419983
101.556168
167.383316
140.722565
157.412231
145.119003
138.641830
140.702347
138.309387
147.427719
138.317337
146.701340
137.123596
154.720459
151.893051
128.176407
162.960129
166.464294
136.358887
169.447037
156.513397
145.853104
138.956833
132.161880
40.588917
139.084885
48.384319
45.622826
145.346329
146.196167
143.545822
-165.030167
133.394791
165.064011
147.020218
-36.680653
173.679428
-155.065857
-122.875450
-166.116409
-158.699127
151.813934
17.019209
23.061041
-156.716644
-159.621368
171.263840
-147.873566
-167.484909
16.504482
22.067842
-143.793335
-151.993942
128.841309
129.627182
144.211929
113.575005
143.765259
138.915253
149.533768
121.652878
130.202179
117.194046
132.903137
137.491714
155.004990
136.830658
140.617859
157.778351
105.954643
174.675110
149.945755
151.311813
140.981171
170.165482
143.281433
120.524147
147.020386
152.330719
165.889038
-25.126579
122.470612
153.794205
121.199814
156.635498
129.495468
131.957718
-10.214806
-7.403295
-33.149906
1.717372
-37.970715
-4.926327
126.340378
137.006516
161.535980
142.336716
138.960098
126.772934
118.492455
150.774078
147.395126
145.285873
137.055054
145.949799
142.117844
146.847061
135.017014
154.131363
132.199356
83.678635
162.430542
145.284775
151.863297
156.384644
128.734131
-9.229650
139.725983
168.138504
144.769867
141.522141
154.860947
-179.665436
134.034424
145.806656
151.905304
148.564255
154.239120
146.176254
143.975876
142.388916
144.748550
148.568954
144.923462
121.348328
161.763168
159.609894
129.221420
136.588196
119.805145
137.303284
150.892838
146.682404
146.821960
127.477715
17.374891
19.903702
164.186066
132.903809
138.273926
163.972534
156.309753
135.126663
153.162231
147.660019
93.973274
142.415985
131.614075
122.709793
139.015778
135.224472
150.511414
153.969711
153.890274
162.427597
135.141891
124.673256
140.713257
-22.190893
10.233776
158.129868
145.510635
155.704208
135.634094
123.198822
155.323715
111.582550
165.437988
148.123413
171.288651
95.901367
143.504074
131.233444
125.811958
124.263908
12.292697
61.638035
-32.324306
119.864265
145.141190
106.888779
127.184891
132.888626
149.270447
132.158035
140.246719
150.420975
21.265318
-170.654037
-135.432129
-134.037781
142.287491
150.104965
127.667839
155.414474
133.568527
136.286102
118.322556
159.888168
-47.157173
149.010056
139.086273
2.340674
15.142192
1.843237
7.908325
1.048479
-10.032954
176.723907
125.008530
152.826752
144.444031
-176.423889
142.706894
135.016678
14.864485
17.174717
155.991425
158.080383
138.239120
134.755524
104.040886
158.304306
146.938812
153.036819
172.830902
152.636002
144.449799
149.851044
-15.041300
21.351704
-6.122918
150.959137
162.572571
144.147400
167.801117
130.137787
146.562958
118.345551
156.170959
135.297409
124.082207
150.261429
135.050201
151.957977
146.578140
115.900177
166.361877
143.599594
151.901794
154.246307
127.624580
125.389153
141.691589
145.343552
146.764450
149.438400
127.625137
128.059845
136.580032
154.492401
133.572586
125.105385
120.287422
165.626511
151.206345
155.831879
158.131622
165.277802
139.028992
132.501663
110.783607
122.664505
148.457397
153.775833
141.027039
173.097031
169.148254
161.508911
159.029465
141.390823
147.260590
154.838486
130.204956
115.065170
157.022552
143.094345
155.134079
151.276428
134.698730
135.565826
147.776260
171.379883
-35.785973
14.815217
23.132557
-41.395523
1.171028
4.035655
24.951523
125.117683
115.954437
126.110970
143.782150
149.239075
160.810791
9.251152
119.861374
126.713196
147.669998
-179.599915
141.377884
146.755051
150.408951
172.817032
140.716324
147.723083
156.209335
168.601669
152.876953
134.891754
160.187256
144.602585
30.835615
2.477729
24.335224
-146.312851
19.528431
30.056717
153.469681
146.578064
154.017868
153.369034
170.140747
-0.965300
-0.661456
10.506351
138.676682
170.014236
-32.226269
161.061066
145.597183
125.519936
142.029800
131.681747
157.680710
146.066666
-53.718510
-10.336242
0.709140
134.437164
170.424728
154.429764
138.468475
149.255402
138.485687
-160.474045
-173.705048
-147.378967
40.426525
-143.082535
-158.202469
-159.331635
-145.787094
137.258545
164.414108
145.531570
129.798157
171.906433
128.956268
160.744675
162.288345
131.518402
168.413696
147.516998
21.455669
132.296341
142.619064
142.896301
138.811890
136.304535
66.615829
150.985825
130.498932
146.424210
163.678192
13.622067
-1.826385
-25.082767
-16.023809
139.916656
135.627396
135.423996
128.034286
151.026917
164.463699
152.770950
122.241638
145.487732
118.765205
148.520905
135.454117
130.096146
137.177826
149.858459
114.327888
141.121613
152.766235
159.352600
143.658661
151.085663
151.394913
133.286743
-178.099976
147.666336
151.892090
140.863266
157.091690
132.908142
127.344498
108.080864
147.378677
155.402023
138.059692
127.462318
146.322479
-39.048973
-40.530174
-50.519005
-7.275779
28.026192
-49.982193
159.482941
139.447754
117.973381
148.613541
152.771591
153.939041
143.422867
119.616440
-7.592177
11.969879
-12.073260
34.385521
-5.135684
-41.148655
-41.235310
-18.969328
145.950119
4.127396
-36.703400
-43.107826
7.859750
15.438081
101.019600
169.515717
-136.247726
175.219879
-150.590088
-149.525269
-158.620331
-167.310715
163.266098
11.108776
5.928437
-161.890701
143.567459
150.186554
-26.911106
34.664364
-37.757683
14.502375
5.267674
-43.809734
-39.888668
151.099396
148.863831
105.897255
150.886932
150.651718
152.275696
125.824356
151.606232
160.816437
-41.911293
-10.009501
-63.203262
150.574844
142.487595
154.371490
169.361099
146.071457
135.395264
165.457413
10.688021
159.305573
139.348801
116.450089
129.895691
142.704697
164.173355
130.925537
132.583481
136.204025
119.395798
144.162598
-178.711227
146.371078
152.486389
132.082901
142.461227
135.501816
147.711975
139.669342
152.348480
127.566643
139.106064
138.651993
167.820999
163.923447
133.072845
137.592148
116.391418
157.081070
133.039749
146.550232
6.445763
-40.371410
24.557917
26.131330
3.731611
127.787003
137.713623
153.719849
156.174805
108.114349
158.739319
154.917694
-22.979116
-16.779747
-141.480240
162.529907
154.643753
177.462555
-166.884995
135.190689
87.440926
139.504013
146.796341
156.712418
138.355057
120.722359
152.324829
136.138885
167.886597
153.695587
159.125595
160.125366
126.242546
133.899323
143.332916
152.262344
106.765915
136.408936
-17.233568
143.593658
133.268082
154.208130
134.784271
143.460098
150.968399
150.514984
129.846161
142.722809
161.254166
166.123215
143.089752
174.499924
155.483047
143.266678
136.362335
153.462753
163.769623
157.567856
129.159851
117.072235
146.206848
158.582657
145.897446
146.302200
93.869194
158.843857
141.394470
150.390381
125.150162
137.360504
118.621078
174.081879
163.397079
140.635330
142.641006
120.203072
145.573029
161.752747
164.651825
-177.350250
159.090927
152.513290
140.663315
161.539856
148.038437
169.356979
151.868317
135.758957
128.672119
146.830261
143.541992
146.207367
145.469009
152.706436
141.331528
151.796967
151.521118
118.608482
161.568802
140.945251
58.657791
3.597334
22.961229
-35.200333
-7.588195
4.516095
-3.773875
-35.717007
20.355240
-9.189106
-34.976646
11.608006
-19.621025
-13.893275
9.742088
19.687237
-33.863380
-2.530722
-14.638397
28.147135
1.859306
-43.377628
-32.281448
-1.197140
-25.262369
-9.755017
134.819626
113.416595
141.375504
118.882301
130.360657
95.876160
145.918289
160.061066
144.662430
147.495255
141.993896
175.174255
152.871567
150.645737
139.300583
161.639160
146.652893
117.830444
155.944229
144.818588
135.488297
152.822861
134.317764
109.861496
122.198784
148.708389
140.926376
162.704697
157.410736
142.584717
144.537933
119.849953
148.517258
119.756210
141.951019
129.234573
164.364487
150.946930
121.634445
130.457291
154.074600
166.218430
135.901566
114.238358
134.266968
105.467651
149.221786
123.951286
144.667435
155.758636
170.111008
158.807571
143.102020
161.043701
141.534637
142.494110
179.133392
146.332077
144.488602
153.487122
152.025726
144.390762
136.431244
142.456085
146.833908
146.297256
168.230438
128.836456
111.700119
171.115524
149.808578
-46.149475
22.704378
17.652506
2.968408
-39.917862
4.584240
135.286942
27.856579
-30.801611
-39.397148
3.011944
138.191330
158.275772
138.926758
59.859146
149.246140
144.837219
152.176498
159.594803
171.780212
-168.953384
-169.281509
31.553352
59.240490
8.107916
139.830612
149.592453
122.355881
147.476089
8.305602
-25.133770
-6.716153
5.749957
10.845039
7.954482
-23.011654
175.338455
147.886230
127.547249
155.767181
168.625320
163.827759
152.867050
142.830338
133.693436
147.035980
-142.239563
-168.105698
140.869400
-34.605061
0.690405
-48.336521
12.622450
-4.467868
-23.641016
-5.701623
-16.506260
145.922668
136.899857
159.390579
154.523560
132.882721
147.730972
140.943390
158.567474
141.939529
171.434647
135.225647
130.889603
152.620972
153.028915
149.047852
104.396568
145.942642
122.092194
-26.633362
-11.438107
24.485466
20.647478
-43.842369
4.505891
-31.741974
32.522831
-12.617026
0.921323
138.227890
137.938553
120.504799
116.541298
134.738892
154.531693
162.781357
6.645201
33.484436
-57.128208
-30.736496
140.776352
54.698158
-41.701466
-45.424023
-19.744049
3.617254
139.868927
130.066208
166.285416
154.244568
141.177902
153.426895
148.094482
143.749924
157.297531
149.890244
161.059555
127.787178
140.670166
169.041794
155.832291
123.568825
125.358948
144.387985
145.361588
46.750671
-20.993656
156.772430
153.667572
149.913391
141.828522
143.363449
137.668518
130.040405
157.257782
129.032928
153.636810
120.746704
133.047028
152.553757
141.957748
145.371994
156.854736
143.406982
143.452621
114.495583
141.428589
136.052994
171.863403
142.072388
157.243179
169.226349
160.895294
132.156891
143.857651
146.786789
171.997452
143.609726
176.343445
-171.843643
-142.089661
137.184006
112.574883
131.219116
139.181427
156.548691
9.079803
147.634003
156.871521
146.188751
163.424377
125.227592
131.441162
165.602188
139.976440
138.841888
125.172935
130.565918
137.789902
155.909470
16.232792
-0.675796
125.252724
146.464661
148.966629
11.510536
-17.658800
9.655937
15.914237
-30.974442
-38.820221
-44.645813
2.338666
82.072884
0.439686
22.399734
-45.621117
134.708008
155.558075
104.878014
145.448792
138.166306
149.827011
139.698883
150.072693
144.790146
148.491898
171.176819
151.798721
161.151642
156.410507
151.108337
115.226379
129.226608
132.316849
156.664139
133.964706
143.434021
160.700089
148.757828
138.477386
109.514725
148.950836
150.703751
128.449875
155.617584
145.311081
155.541031
150.259232
148.705170
106.407173
151.973618
-160.488281
142.979111
-144.336227
90.503723
53.078709
139.245209
153.240906
133.077103
153.531403
174.854752
127.594704
141.500763
144.605331
16.421103
10.570695
3.969015
-47.401291
-16.088892
32.477619
-33.501331
-5.863275
50.080471
34.442188
-43.390499
13.839581
-45.864902
-37.090767
-34.945301
-30.946718
159.858414
170.097549
160.580460
150.861862
129.071350
146.583420
157.470398
171.911621
156.900726
142.005142
127.923080
162.447906
149.348328
140.384918
135.969528
135.835464
169.032928
154.840515
150.271225
167.605011
143.676849
168.840546
161.648972
142.864944
141.314499
153.211899
136.340118
137.250076
90.187073
153.848282
123.851974
123.125381
116.228477
131.539673
131.956192
148.928314
144.730301
113.581978
160.417892
139.429031
173.331192
150.853714
177.131592
142.036102
159.098190
-13.676929
170.430969
122.493126
154.023056
106.613464
140.872040
147.501343
154.855682
169.129730
164.496689
-18.124439
11.872834
120.791809
160.773590
146.363785
115.604767
111.795746
157.236069
154.387543
135.913635
143.717316
-30.896208
158.363342
160.919083
122.276413
162.961731
11.064447
28.570171
148.745911
141.987228
166.581085
138.101578
113.984680
135.476440
146.621506
156.422638
-177.732117
149.545624
175.543930
170.432953
141.225769
147.798203
148.221100
143.372467
155.235184
138.815186
111.212494
138.756378
144.637970
166.366364
144.186325
114.470253
-21.572735
146.496506
141.992905
122.815773
144.873718
134.240112
140.648758
157.517380
153.893829
133.784729
161.913559
135.534912
145.958786
-147.374985
-6.491929
132.728867
131.339432
140.310318
153.586075
147.022766
126.427208
159.882187
155.338089
150.245544
133.491867
140.150421
157.480560
167.841171
153.974838
124.494072
145.826355
157.682648
125.052246
157.776016
136.692276
111.694603
145.968018
131.896133
146.313278
154.863022
149.166962
154.682602
124.313126
148.378021
114.478569
145.101944
-36.908138
-22.765289
-13.193275
10.484695
-11.616116
15.181704
155.466232
160.036285
135.096786
139.153931
146.374786
132.135468
149.844391
147.237396
146.045639
144.000000
138.843536
161.421494
83.380974
132.797134
140.383896
146.317474
156.383682
130.340195
155.503082
124.106796
154.876877
163.684784
160.085434
141.133331
158.634354
153.823257
159.297089
147.667557
-22.672619
141.455368
173.857315
118.910553
123.005089
156.491608
151.718353
-46.350964
159.329178
142.106400
166.778458
139.396408
173.940109
145.335678
163.498459
137.764877
19.025497
136.376602
-47.155037
3.326666
7.667720
24.042074
-3.334602
-3.114830
-12.276245
118.841431
157.029053
141.791458
152.410385
124.897308
141.187317
155.009140
140.544815
137.738159
147.142242
24.523399
136.320541
134.098190
149.091705
145.530487
126.811401
144.725174
134.070496
146.322937
125.638809
-36.960693
-24.870281
-27.820444
-32.028969
-2.427290
4.385660
-7.318771
7.360474
-30.378532
162.850693
130.009430
138.637375
138.898590
137.497787
119.843056
155.062210
138.662857
135.943741
123.508308
155.784485
143.970520
149.619125
169.407211
133.373993
143.685623
147.477737
144.973511
120.155945
154.025940
160.538177
-16.638481
150.578033
146.694534
142.858551
115.296822
157.675232
162.402664
4.646038
-14.686535
-20.460602
-8.258565
18.636095
-6.598587
170.950272
154.511612
2.839728
-39.294430
-29.881666
137.148483
106.248154
155.780212
157.019409
150.094513
145.587097
141.384155
152.513092
20.603357
12.213091
174.957428
121.426247
138.276123
138.347992
159.655334
136.994171
170.875504
157.149414
133.165802
147.558975
156.535034
148.737885
141.031754
117.105743
15.313004
9.733346
-18.799587
-30.676813
-36.971565
-20.659107
-4.417033
160.112305
127.326248
146.959549
150.365219
148.142136
154.678223
149.247620
146.022293
131.668442
136.233658
140.729279
154.949905
147.623993
124.282661
156.218765
147.507721
126.175117
139.400330
159.353516
142.760208
129.360580
142.264008
129.930038
129.834091
4.769167
10.649486
134.575638
131.692810
150.029358
148.599533
148.748337
131.564316
140.901825
156.817276
144.157425
34.715359
39.694141
16.816025
2.461879
-68.316887
6.957337
-8.982772
-7.744481
140.495514
142.410233
152.188217
137.788116
145.990860
152.954926
139.964981
155.916595
139.581726
155.219025
148.219803
139.549057
144.174576
127.137054
147.525879
125.190651
154.840744
159.697403
158.868164
-9.901270
-6.888573
-19.486755
142.788345
132.767593
131.404556
137.360229
135.498535
88.035019
141.393173
109.450500
-155.518509
141.424545
155.580872
126.606743
119.810722
147.719971
160.715729
140.135605
136.887680
135.174164
147.996353
105.227173
172.124023
155.090927
143.888336
158.517609
166.414749
140.057434
136.721649
147.624222
136.483658
147.244583
160.459747
140.189301
146.455383
149.407928
149.626114
167.642273
156.863586
23.650000
98.811874
151.230850
150.723877
144.037079
149.201797
159.304718
127.556740
159.015305
40.756367
19.728565
-20.135565
42.948132
138.360397
128.360596
154.970322
130.001312
132.727783
144.447708
141.513809
145.764664
167.116638
120.639236
160.837326
-40.050903
-44.898300
-24.579388
8.748149
-22.365189
-40.410915
-3.991057
-29.050196
6.928463
5.505912
135.803741
156.478455
143.872635
15.022891
14.900441
-0.620235
10.922163
11.659556
2.606769
7.081637
4.511235
-56.328751
4.028468
-1.194193
-5.174150
28.061184
24.951813
-19.885275
112.407928
68.454033
34.559669
-140.482742
160.189575
80.862045
-151.742737
-124.110489
-139.895432
126.007889
-177.068146
-163.097565
-34.793755
-22.098146
-51.961967
-22.783348
-3.413403
39.993263
157.398956
132.998703
154.348053
137.004074
152.121628
-43.478653
17.784369
146.430084
133.066879
130.670471
-175.060806
139.237640
152.394348
150.446869
148.985748
136.021271
162.683548
45.659225
76.441154
78.743500
144.951447
154.286072
154.354141
136.611984
118.660080
166.433029
155.530075
117.736908
122.472771
135.180344
154.635071
132.956589
155.148499
165.070129
127.313789
138.524094
157.736084
146.885803
164.579285
133.235260
136.539291
115.750420
130.082855
163.433853
139.909500
175.372070
134.744904
148.987473
149.974182
-35.130924
7.307986
-20.067390
16.839407
-13.466901
1.722606
153.785187
137.199860
144.736649
159.933380
143.477356
112.126442
120.666817
135.685242
141.809113
148.020660
141.515701
119.828888
125.316071
145.311707
120.073273
151.452393
148.212082
127.175522
177.627426
149.648926
152.310562
-1.134187
-48.757980
-5.004058
5.895015
-33.796421
-0.838835
69.235748
147.042786
5.266670
-25.822803
133.200790
125.298050
142.355591
166.418182
146.428680
155.878937
129.006882
157.076370
138.298767
134.930542
6.779109
-12.728702
64.349625
151.231857
151.469193
142.596466
128.260391
149.863174
129.976013
145.563721
146.696808
142.258850
147.965012
139.545532
138.262161
158.172775
122.239258
130.329346
-17.132372
-25.308645
-3.710932
-42.495220
-16.741909
11.935697
5.149058
-10.056665
36.816799
-45.928757
46.686203
133.160507
150.440826
133.566711
161.193832
-14.789578
137.728485
-155.363800
27.903448
-150.644226
-89.023193
179.502274
-149.559326
-168.528595
-138.599030
146.952499
-175.558899
-142.373611
-165.527023
17.961849
-151.340393
153.853424
172.963364
164.141937
120.704994
176.658127
132.604935
166.375580
172.491180
161.927078
150.071167
158.553787
130.170578
141.847519
151.954086
161.219666
173.995850
146.963577
161.221603
130.590164
152.328506
149.837891
148.639618
123.828362
145.553955
179.596985
152.109131
143.325470
138.146286
161.353394
153.852493
161.651611
144.720383
140.644638
148.934296
148.224823
167.046417
134.656372
123.768677
178.823288
143.277161
130.100540
153.484985
-29.609779
8.521847
-0.175829
38.552227
9.563469
3.508276
163.224640
-19.315796
-31.686516
24.575899
-20.698082
-30.921200
3.713885
151.147568
145.269806
156.591202
133.749329
173.537033
151.887741
144.105560
161.200562
124.165565
170.985062
134.179810
176.672501
133.013535
138.238205
119.817223
139.197754
127.992821
157.846786
149.602341
-34.821243
-7.895854
-38.616558
-16.605089
153.457520
159.776337
126.800545
131.344559
152.900879
155.749786
148.160614
144.709167
143.404663
165.490753
109.328690
130.633087
167.384964
132.819489
133.388794
134.072449
165.839142
137.585999
141.806915
159.746155
148.595444
141.957047
151.931000
147.805496
139.758545
167.918365
143.930023
165.060226
-39.044277
-1.371022
-6.712823
25.521116
71.634804
114.620361
130.984909
140.157959
-16.268415
161.743225
91.597534
159.670013
157.253937
150.338882
146.675598
143.853531
145.500122
153.883682
145.578659
140.533783
135.291885
29.249580
12.049236
-40.695160
-46.857723
22.707827
3.912965
-52.648506
-3.662762
-6.683632
144.583115
140.726730
130.695709
164.082169
137.062637
166.592545
170.523117
151.037323
157.237747
122.674591
135.291275
166.670273
7.800743
152.581894
149.809814
153.444611
155.416901
167.016541
155.354889
145.804565
157.423523
152.022888
-3.848376
20.827143
140.971329
146.319046
140.907944
146.173996
144.533737
120.564201
117.587051
126.475616
141.398666
152.875519
158.556824
142.608826
140.442505
155.724152
148.824615
9.266074
-2.010129
-46.896801
9.442273
-46.472637
-28.362667
-37.016438
145.894684
137.860336
144.071426
131.983536
129.874725
148.961838
-46.904392
158.611877
123.028854
144.167007
147.719772
161.262833
151.510300
167.178360
133.860535
160.759247
153.685516
137.668304
168.788162
122.145332
147.351257
138.499329
18.766920
3.349423
-45.791977
176.347992
132.430145
127.120377
156.515793
103.957634
155.554962
-77.348366
47.960579
27.201752
21.564234
-4.792073
-0.888894
171.338394
-145.364166
159.372818
-145.837372
-129.504944
-171.650223
22.566038
114.842537
136.068527
131.451019
152.527649
135.961472
154.124939
162.270813
155.534912
155.382660
149.301498
137.275894
140.531647
130.581619
133.014267
137.827332
106.022148
3.523812
-39.639103
-14.618559
-36.813549
32.542545
-1.292255
6.668915
-36.711430
-8.614134
18.360172
-36.691753
28.139162
76.634674
-4.438576
1.045488
-6.019592
4.559262
150.788818
155.072159
141.834854
153.452560
165.837479
134.556824
167.626907
139.306229
142.739548
131.532364
160.589874
171.122086
140.849884
174.356415
130.718307
150.634125
147.810120
83.005257
152.306778
140.618210
143.686966
148.458389
141.925674
142.623337
137.644745
139.380020
139.904129
153.183685
175.686279
172.504684
150.521225
125.840546
152.127029
148.894028
143.483124
139.892181
150.126923
172.596985
153.527557
117.668236
113.104996
158.096283
103.757553
132.435806
138.306824
136.117599
147.284607
159.597244
145.441101
141.344315
154.760132
151.408920
171.528152
-47.919331
15.966116
115.009819
157.408600
134.474945
143.492966
152.486725
142.362869
154.190918
144.604691
144.707077
128.913208
127.560959
102.900932
-177.823074
162.002060
126.287392
147.596054
52.888855
-17.320753
-3.908859
-11.145284
-37.329891
11.224527
148.077759
148.449203
-49.481018
23.874428
-39.328171
-42.276722
-94.442154
-18.853401
135.354889
149.216721
-33.047367
-46.239067
19.074705
25.681517
-40.577744
-14.989006
-4.834523
-52.012779
19.350641
134.626144
141.147858
165.550156
149.468979
141.482483
140.065079
150.701508
152.149445
156.977295
137.480072
139.417282
177.288895
167.173737
130.296890
144.510513
143.383453
171.565155
132.941376
128.401550
131.152954
138.591110
153.227066
165.976425
133.947235
147.580215
162.901917
128.533905
142.689011
153.515457
148.881744
127.849144
160.718674
159.915970
149.900146
-27.567236
-77.556770
-40.249565
151.945984
129.302597
133.201736
144.341721
132.592911
174.882843
171.102615
144.341919
144.361374
178.466324
133.715134
130.765945
147.931961
166.214325
174.068741
156.685944
160.823151
135.651688
171.742065
136.611923
136.263229
155.050583
164.045486
140.876495
26.439394
160.885254
123.812637
128.798080
37.155567
-158.188110
39.410831
14.762061
135.508652
146.252914
138.190643
133.560974
150.605927
138.771530
161.684387
-174.768173
163.132919
4.334495
1.600344
174.648987
147.965454
159.748123
154.327972
127.403374
128.148407
157.494339
119.506599
140.064896
131.799988
146.107178
156.879974
121.447258
150.467804
117.545280
142.519104
124.083900
117.395248
140.306198
169.627579
166.268127
169.642654
143.269913
152.127838
143.832718
146.601944
163.407623
138.463837
137.894104
165.515488
133.343628
127.076019
136.210571
148.941711
165.474335
144.638077
137.549423
126.162224
132.068787
155.590637
112.658691
149.684738
114.111542
151.973938
140.021103
145.055756
144.962662
135.574371
133.598846
124.395500
154.448074
143.727936
140.904251
121.177429
148.224731
142.935471
86.866699
160.766098
137.904984
140.054626
150.478806
147.380295
150.769836
120.677193
149.689163
139.295670
158.739899
129.418732
132.609055
164.401703
176.879639
139.170914
123.030090
132.742828
163.459579
135.293259
142.387451
137.726044
152.768112
140.120728
140.597610
147.690353
118.679901
145.219391
133.928223
153.065002
61.139904
45.894077
147.753708
161.844345
109.708191
162.661469
136.822815
153.677124
152.909332
4.234708
128.529816
137.828369
-35.383904
78.140236
-166.091064
36.544807
165.720627
47.508945
147.915573
120.323120
152.718109
34.867031
141.108368
157.284042
130.463577
128.115402
146.847260
117.906670
146.646790
159.635590
168.306274
169.380692
149.063629
-40.285458
160.281876
-27.973774
118.083839
154.086823
150.650162
140.304398
146.336884
119.932747
141.589294
159.328690
140.425369
144.206390
176.477005
151.067108
159.791702
145.256607
158.614975
157.231903
137.008438
153.384933
150.385605
135.354431
135.364365
-6.042961
-26.618158
-5.580580
-22.368778
154.568115
135.948608
156.131912
135.842484
135.706451
151.685699
22.060825
7.322792
144.276566
153.068695
152.875000
113.578369
161.877640
140.769165
147.791046
122.123253
144.024750
143.983887
161.219116
140.949295
142.644470
155.953400
144.283142
145.072739
158.750137
156.786346
155.041367
23.177113
1.396057
9.495148
4.289848
153.240646
171.602158
151.790848
135.478058
105.055161
139.036301
140.700745
155.632278
164.374985
143.928085
-4.268841
33.086418
4.638781
23.619606
22.668276
11.313777
-41.912186
-171.229904
152.270859
149.430542
142.088165
21.496109
63.353989
-40.030613
-27.561317
-45.929787
16.141134
15.569039
4.111374
77.662392
131.238052
129.568924
138.870743
147.103760
116.880592
161.325058
153.227448
134.734207
100.970833
165.728760
161.624496
139.777817
126.688812
150.930328
-16.890423
-47.639530
48.286312
162.100357
157.472687
127.761116
161.626511
150.575577
128.275589
148.282730
147.540955
118.639778
168.010452
153.707108
135.348373
144.039719
142.990112
178.229538
154.210754
148.710037
171.331696
136.367630
149.408966
155.889725
149.289505
162.484421
164.973068
144.867462
152.622375
-41.778236
-30.639719
-38.778957
17.071123
-22.142694
154.477692
156.375458
142.824142
160.247833
-53.025375
22.964714
-35.761333
16.121813
143.688644
133.555557
148.007309
112.479790
133.917297
-15.411297
18.145483
-31.825705
86.993050
-5.537393
7.314400
-59.038036
-19.032326
-8.597610
-18.759243
7.256959
-40.045311
21.434431
11.634418
26.119131
130.659058
138.710419
129.909760
129.412857
147.397064
148.377457
153.699417
121.974617
164.174957
126.930504
153.350189
165.461151
172.062759
140.406815
166.654999
132.759064
153.139282
157.841858
163.819611
110.003357
160.353607
-29.684895
-23.675228
-18.525949
0.425666
-43.037090
2.683142
-12.295776
143.275574
143.052078
137.964371
145.006622
161.778793
143.559662
123.194695
148.777679
14.045509
-24.389221
2.243848
-3.571770
146.422729
167.037903
160.631790
142.744186
139.068100
137.006485
126.022820
129.972534
165.224930
152.295395
105.078400
152.702667
154.960129
131.038559
-160.689651
134.599030
121.445045
144.358551
164.809113
168.955170
156.678650
176.221756
133.568817
110.689743
159.899567
152.553040
174.539215
138.818253
79.108330
-47.766644
-25.561180
-60.843159
17.905930
-19.020290
5.479045
109.371796
146.628174
127.826462
149.307693
148.054962
130.479111
117.788399
163.267136
147.170654
127.104599
159.739258
151.872757
115.691216
153.629364
152.476700
156.470978
136.915512
162.051819
137.531113
147.731583
156.988403
136.894806
140.502151
160.848083
151.692932
149.656113
155.316269
142.051758
150.671997
150.028397
143.648590
140.699173
108.762024
159.271515
147.502823
136.486298
145.302658
137.408386
129.268509
134.345108
146.901627
156.848907
151.565979
141.308517
166.810104
135.383072
154.059189
118.134209
149.458023
15.523115
21.786524
45.173412
153.244522
146.604370
144.333389
152.210449
164.324432
146.082184
-10.371091
169.191010
145.205353
139.328827
161.122437
173.641464
165.165009
149.089447
146.378098
149.189758
144.463623
137.915771
138.228333
151.375595
144.609909
147.167694
132.901840
148.776489
142.404633
144.864838
160.912720
155.061401
140.566467
131.690109
150.763062
148.984909
168.758469
155.219543
139.857574
151.228882
127.246323
127.992149
143.452866
140.791061
115.931854
153.424515
160.034561
160.155899
145.057327
156.613403
118.168533
17.771317
142.971649
158.685272
147.791779
135.133179
10.195800
7.732561
-21.148979
-18.905748
-29.436211
1.764916
-0.964489
-34.598564
-43.549671
-8.944854
-30.821312
132.300797
142.036224
147.230545
166.454041
139.419830
146.666840
117.640015
-38.041668
-34.296234
-23.688841
11.143481
4.440341
165.026123
136.031189
154.322205
149.258316
129.545044
159.191742
148.599548
168.836838
156.976166
134.503906
131.830368
144.429733
132.499222
134.961334
149.719238
127.479584
146.358521
135.433655
132.669449
140.325958
-33.255039
25.671143
12.026852
148.969986
142.164917
152.467621
143.423859
140.175705
152.026291
136.872131
161.362762
139.882629
149.523483
144.759323
137.749588
163.777512
140.716125
152.133499
140.022430
15.525617
-4.507195
154.026352
119.987129
153.145126
153.239349
141.990616
15.830600
4.876524
15.569000
-31.786175
13.633894
157.904648
128.090698
153.796631
135.243042
143.408127
144.587341
131.920227
149.427002
151.137054
143.936996
137.006714
140.718277
145.776947
136.743622
160.630463
129.170532
113.346489
138.691620
164.366638
148.858582
137.580566
150.628021
148.142990
127.171532
145.073654
169.288803
1.196322
92.666489
171.729172
-135.832703
42.593998
163.120956
149.885208
141.085907
137.166687
121.667831
150.847031
157.721451
25.085014
0.243893
144.797363
143.101654
151.118271
131.888535
124.819801
139.336929
4.699655
26.334705
-0.329838
-49.309044
-0.995636
-0.279065
8.771626
3.801636
12.745632
13.582046
42.069805
133.650940
-131.432861
122.481926
160.264481
132.103012
158.483246
142.052505
151.598145
157.801834
163.039291
126.838928
164.733093
142.864044
-171.644913
-134.502197
-178.450470
137.605499
156.485870
165.524384
109.820435
157.550751
170.462952
124.832642
160.998764
119.908394
150.992157
122.047157
152.295303
136.517639
155.419327
134.353287
-1.511549
10.208969
-3.897320
10.176933
-14.887925
123.534950
152.656311
145.601395
141.551529
156.770660
153.075821
168.509781
173.600922
132.796982
126.753525
136.032501
149.752121
109.677139
148.598160
167.305603
168.019989
121.178314
149.350555
134.203171
149.716721
140.769363
162.973343
149.933273
157.473907
19.944057
139.760864
144.337753
137.778992
148.305069
160.988556
153.119293
160.512527
143.993851
159.980698
125.514763
145.442444
127.538712
169.154236
115.128021
145.339294
150.625534
174.749268
154.246628
129.340958
151.168091
108.416801
179.025620
143.291107
149.460846
137.902023
135.265549
166.311890
126.545189
119.066612
148.857025
155.457321
147.751328
154.677414
143.256561
152.170319
135.210938
138.847824
162.185760
149.028488
173.646317
145.548462
-32.079350
124.302551
121.816025
149.801361
150.932449
120.986794
137.308548
152.162064
163.409790
127.894547
145.925079
170.384125
148.724991
148.474350
144.786133
137.587067
136.022888
159.236954
-30.444248
-11.775653
-38.562401
15.229047
-47.544750
-9.396826
-52.942070
114.301407
171.089447
172.128113
147.835327
148.204117
152.638901
142.669205
98.009254
155.700851
146.024277
27.740585
158.104996
154.518021
148.264267
137.481293
135.609818
152.269196
153.733475
136.905518
130.887543
146.611511
151.441925
154.062866
153.744705
146.236633
160.061600
129.989761
137.980591
146.336456
153.165359
162.169144
160.908752
-15.875620
147.760803
138.008987
135.889999
139.668228
161.297852
135.261841
130.561478
147.642792
141.032822
121.000267
158.393829
130.807220
154.897156
118.939354
111.386787
135.854004
154.350937
135.214142
135.125244
149.164658
140.361252
134.882324
143.886185
111.194176
-28.544495
137.349457
148.703094
132.402328
134.334045
161.354004
-176.615158
127.837036
111.171066
166.662384
131.296326
164.097473
154.002075
150.250824
157.901459
173.156235
172.934387
141.825836
140.951981
156.403412
153.419128
152.938156
148.447601
147.865204
133.837509
133.324387
-34.312252
-6.315841
146.145386
173.418243
146.977875
162.396194
179.249298
108.512085
160.577316
168.193832
128.843109
145.973236
149.842316
154.060928
103.320854
153.946930
143.011917
137.294128
152.757278
169.768234
146.026108
128.127060
135.745529
116.354729
118.311081
141.424469
137.663300
153.199615
148.544250
149.322800
138.536057
124.552933
123.059212
161.172058
145.100479
158.222610
143.998337
132.117538
160.962097
105.425911
167.033920
123.887115
115.488205
152.214630
157.298386
118.914703
166.598251
141.659760
136.865616
-48.627258
-6.675999
-2.902657
-17.930262
-50.186848
9.451283
-19.102003
-31.375399
-30.686827
0.118694
166.949478
145.558731
149.796814
146.852112
141.768494
159.371918
132.534744
116.601280
126.270615
138.318375
166.885971
158.902756
167.929230
171.118225
24.006147
-15.862106
-19.429550
-22.816730
13.247839
-15.846180
12.644560
149.157623
138.778366
129.546097
138.960068
152.298340
149.813309
129.504486
152.421585
122.624268
142.689240
159.210190
147.199234
137.200241
142.963165
128.255493
150.898376
143.882431
131.954544
15.301424
134.378784
121.111626
154.973801
128.640549
132.154434
152.652161
144.522903
128.605270
155.297806
120.669434
145.459854
149.258972
132.815781
149.994186
139.405243
150.156357
139.522827
145.557678
153.540314
177.058609
153.765274
137.426285
152.639557
-175.648148
150.822113
19.011717
-38.891499
-1.565856
-47.266964
-1.185807
153.786896
145.120972
135.773926
156.655563
142.225647
4.690392
14.549539
-24.312284
-41.311722
143.010513
158.041840
147.869995
126.653122
115.080826
127.812668
136.778580
178.792435
145.724625
150.090530
132.921661
149.959045
5.727552
138.170792
140.329132
173.003677
143.495789
152.693985
135.448273
118.686440
172.698853
136.769608
10.209296
-38.499031
-16.331081
6.106985
11.811928
0.951622
-1.284813
8.426133
0.662047
9.435130
-0.764639
153.338577
175.576569
121.452232
121.818192
163.434113
150.838791
109.658798
165.632416
142.331039
155.554825
152.018921
161.574783
156.022125
119.444603
135.494965
178.608856
-175.377930
145.769424
142.017685
169.224686
141.213348
179.497177
86.313469
-140.328735
166.621384
41.900673
147.947357
138.541275
141.766388
-40.278515
20.921844
143.638977
149.121033
-26.392729
8.029252
4.013028
155.898911
121.702408
144.588974
146.440918
144.469879
135.079681
146.956177
141.019745
127.210983
151.242142
143.005936
132.975113
148.745041
128.595596
-177.729172
140.862991
144.723938
133.696854
134.175217
117.559380
139.352768
149.983047
173.979034
141.752304
147.959015
144.684509
161.691452
156.620285
150.620178
160.096069
153.940491
159.185104
150.457489
149.524490
134.655334
110.118561
149.909393
151.673355
157.544693
143.161682
150.604965
151.234634
120.725182
137.841263
139.321777
158.524078
147.639038
150.124847
164.792877
129.539993
139.047119
155.829391
153.981140
-179.555435
135.795563
143.917847
151.654922
150.572830
137.758682
147.172623
150.604477
138.656540
140.872650
151.937393
133.708435
153.938721
141.621506
128.910614
-35.698578
19.843082
7.984459
-17.096048
133.327591
140.681564
139.617630
142.660645
112.415230
112.632965
151.298767
155.150787
153.340607
167.342453
30.375237
89.283546
24.721165
47.663311
150.598618
31.909214
54.064686
76.360367
44.903259
11.314299
5.013290
-169.510254
-176.040710
-153.868164
165.911880
-151.036423
-173.110062
162.139099
138.789413
-157.120209
-169.094254
25.577234
58.910877
46.993099
38.760658
42.299088
135.169189
169.811905
6.733214
-16.603703
5.593664
-39.607525
134.216385
153.812744
108.838646
139.869049
154.023270
142.007965
158.344772
147.776962
143.446320
129.737274
157.784302
148.937210
114.516197
139.892792
103.892372
142.848694
130.368774
135.038635
143.266388
144.411316
116.992325
145.750565
164.187897
171.337372
151.528122
141.879990
153.650696
144.732819
160.341614
146.511856
5.390488
-32.531006
-44.292320
-1.604741
-42.024525
0.139882
-0.125115
-38.542343
-39.497829
4.944309
-18.556246
5.353354
-44.106247
138.872238
133.974167
112.059044
126.632462
151.172073
144.784256
158.252762
143.964111
155.640305
128.501266
176.080963
150.302765
139.529251
131.648087
146.547058
164.113358
163.711823
143.927750
139.749405
-44.747799
16.063944
129.712662
155.944473
154.929825
150.510101
154.398636
-8.478757
-2.840211
13.143042
3.955175
-40.714783
138.519394
155.961945
130.651642
151.277725
126.345390
145.407883
151.069565
143.023575
169.774475
150.492188
150.100540
11.729394
20.625986
143.258682
179.535629
136.716278
134.310272
145.228455
139.893707
164.516846
135.976379
-0.378459
-27.061863
11.555955
142.983597
127.365410
131.504913
135.827652
147.166794
152.804031
132.018234
131.824860
99.543411
-10.256855
10.317934
130.370560
121.856796
30.626488
-10.450635
54.871441
-17.632000
-25.373236
-40.859104
29.335531
2.673568
-1.649719
59.064701
-43.443409
160.135895
154.589203
140.737686
171.631653
147.638016
128.170410
160.433945
-16.314833
4.708025
-12.556817
150.778030
121.041275
141.112457
140.881302
152.333740
124.775635
132.957016
178.107300
152.031387
154.068298
133.470398
159.562042
144.595184
157.174606
139.140823
154.417313
134.347916
149.060562
146.367615
-10.242038
-21.012283
148.677139
155.103928
159.631470
116.948486
159.260620
139.134720
151.792145
146.104980
155.269882
149.687378
140.429901
149.875000
162.158173
149.480682
147.770538
128.742447
158.661911
150.757004
141.769836
2.146578
7.664904
9.430776
0.666760
11.403597
-35.584412
26.755163
-18.174551
115.745636
158.081528
158.590897
152.474487
153.212662
155.244751
138.606873
147.390244
148.442276
33.383423
1.441029
24.415623
-36.408298
-4.298012
165.625473
-42.317795
-41.147259
140.192017
117.641953
112.942192
152.119080
161.017288
149.672958
6.174380
41.174114
-1.639008
-28.172245
10.819872
26.427986
14.820559
-2.716781
15.275210
-30.760950
-39.088848
128.375641
157.959152
131.565414
165.060699
121.141434
141.529755
148.560516
139.490082
170.566437
132.937378
158.981110
44.489796
-18.763407
-37.291714
-44.992744
-38.779884
15.703197
-47.933727
146.875458
143.364197
140.687485
134.700851
130.713516
-42.227467
22.250738
8.797790
-38.330200
110.339966
139.090134
143.816467
142.044128
151.754105
143.568024
102.899803
165.083679
107.241653
119.732597
154.328308
8.580231
36.759987
-17.252611
17.399702
-5.784350
-17.005108
-23.749773
-32.454311
-24.454771
-9.340308
-38.292374
10.661989
14.255302
-22.886080
-29.389940
51.036045
3.008627
154.810440
139.407501
132.489548
47.385288
-31.896235
4.527358
-3.595646
-38.140934
-2.558950
2.960814
134.538605
125.298149
141.022156
147.093063
139.516052
145.375443
148.491852
149.199966
134.998718
147.552261
146.701935
146.524429
149.263443
147.253601
170.188019
148.821228
150.449081
155.979111
171.562943
171.109360
147.185303
131.906082
145.257431
161.858475
150.201538
128.151260
130.114761
146.458023
156.021286
146.293243
138.673752
100.620155
118.731354
159.580994
122.942207
143.330582
125.650909
159.439651
137.094894
146.070007
126.902092
145.185715
159.371933
137.624756
139.877029
158.657425
140.782715
145.776138
137.619934
143.639389
128.506058
132.422684
149.968399
130.058655
147.092682
-179.210678
165.779358
147.705261
145.106964
140.680466
132.619705
5.485051
21.215462
-17.746752
29.401363
4.026571
15.278878
24.972887
-23.133036
-24.557999
160.267227
129.404160
147.168198
137.057663
136.505112
158.282501
-50.968380
-34.831730
-28.885534
-40.310669
160.617432
127.034340
165.299606
138.232346
168.368362
161.322449
154.923050
159.264999
147.508255
177.739365
136.434677
117.170990
163.138565
146.402405
142.040756
111.985207
128.794403
146.471237
160.194244
153.976395
121.341805
152.289581
139.834366
161.697067
150.510025
129.679199
145.329803
141.519653
153.320160
137.782013
152.834579
142.941925
144.815155
140.708344
138.944534
144.443634
112.129425
167.616318
164.119980
-153.249359
-157.699661
144.422974
143.360413
-140.073181
73.920967
26.280540
178.916092
136.093445
136.938019
146.431824
134.875153
143.226868
141.081711
146.104218
-3.454114
19.058134
-8.521570
142.015152
149.511307
128.876816
142.544571
-176.866913
139.478088
53.301304
126.917801
161.021530
124.618828
156.143082
150.514328
147.408554
140.934906
143.452377
-10.088123
134.296295
162.393326
116.026810
140.382965
136.662476
143.793686
135.450607
142.391891
134.310394
-175.819321
142.800079
142.674850
138.866943
22.571209
16.276375
153.798584
140.216370
163.900208
144.659805
98.745552
146.658356
163.757935
135.140854
139.388977
144.159775
155.731949
144.571167
133.927933
136.813751
142.490463
-173.224274
163.212448
152.414154
167.069565
151.391266
148.808060
167.436325
118.297310
145.329971
151.166534
155.724091
118.484375
132.037231
146.962997
147.091843
138.768936
140.306183
156.081665
154.343246
135.926270
133.187729
129.084091
148.091812
166.472260
153.655624
146.710617
147.571304
136.467712
137.221252
133.326706
27.626265
1.783886
-48.025429
14.177876
-7.245379
10.488580
4.934353
16.144941
145.018295
160.009476
148.112213
123.123009
150.022171
100.283531
126.720276
153.546097
134.762863
145.659271
149.690475
13.977777
-2.192317
125.177345
132.101227
151.008896
143.420456
144.456009
159.495438
146.521912
144.840561
145.150375
162.811462
145.033600
3.770293
-14.951221
-23.358824
-0.756405
-42.824074
8.050788
-38.840393
-15.818779
13.022525
-34.475143
-35.186108
142.156631
149.182297
141.620499
155.023514
151.624680
142.839157
144.478897
132.681534
151.171478
140.646149
142.415314
158.805679
141.450333
146.946091
159.710205
144.076706
164.371964
132.050522
138.949860
145.966156
153.803101
141.277878
139.368652
124.041122
144.103592
144.452545
158.348007
130.715958
125.016144
147.195618
140.678833
142.319275
130.016068
127.182510
143.599533
168.930725
164.928467
150.026230
157.157898
159.821701
128.994019
-18.944603
154.639954
138.120880
153.992706
140.258362
133.244171
109.876877
151.029053
127.046402
159.567688
137.135193
-38.791431
58.164932
149.212692
-5.999858
-28.287245
-7.666568
9.835813
-71.688461
129.736938
130.069611
-0.128204
26.860909
17.789667
-0.212142
142.387985
138.095459
149.225616
144.517258
143.731339
121.868927
37.899712
21.837141
-165.319824
-159.362259
-154.828186
144.556335
-133.752411
-147.493515
67.021408
55.364643
13.375442
5.083072
40.116955
164.050049
119.850746
138.992233
136.357574
138.958847
146.729187
142.920013
152.371399
130.364975
163.193954
157.237656
1.066428
-47.359692
9.619730
174.292999
156.294739
156.948196
132.228439
150.945923
120.115921
12.690968
5.892287
170.245270
146.186310
142.187119
-115.273804
160.868576
163.792358
151.372864
157.673904
140.883514
160.935532
156.672806
1.563229
-47.490669
-3.080260
144.801865
151.461411
151.225571
110.817108
157.810867
110.800781
150.163544
142.449921
153.091141
142.949081
104.252014
138.707184
174.752747
163.330002
159.294983
147.106964
160.736465
142.942703
133.760834
154.421783
152.589752
151.803238
157.903992
163.230469
140.740189
163.533905
129.088028
123.142784
158.549957
164.193100
132.384384
134.625946
157.285126
152.657944
145.822571
148.765289
136.598022
147.335663
150.379166
128.108063
20.334652
17.088100
1.966923
-35.908009
-16.451963
12.436316
13.019994
0.548940
152.545746
147.233109
156.840179
135.270599
128.257294
143.678726
149.147202
133.875504
137.514587
149.354202
149.613068
150.397156
135.633911
138.750320
147.034485
174.704269
131.985809
154.839371
156.996246
145.980499
127.223083
146.037369
139.586166
124.202309
161.391815
154.230164
119.030983
150.187790
10.729850
-27.657389
-25.388590
137.408051
134.200485
146.425049
118.401680
130.450638
172.468414
136.417496
134.109070
153.956573
150.704300
139.122299
144.554993
143.473404
168.711349
109.242874
145.112946
148.813507
137.847946
10.217366
149.200714
145.524734
145.185883
141.214371
-44.531082
17.612709
164.148758
145.436249
156.930115
172.849762
137.502686
169.112091
135.734467
118.249855
148.744156
112.400108
174.018692
134.194244
136.896072
118.318230
156.860779
131.842117
152.675385
112.542717
166.708176
144.725250
123.073433
148.286896
135.489853
-151.971756
146.600922
140.059708
126.431824
146.901154
145.971542
141.160446
135.023895
143.366852
138.787430
160.580551
167.257751
144.428696
142.469894
137.506348
156.166306
154.455765
150.427292
-26.532318
148.655609
122.010422
-25.946371
8.809081
39.240814
169.242188
123.803650
148.344437
159.507019
170.217667
147.500244
144.590897
162.220154
166.342636
148.783890
157.065216
150.756989
141.717941
153.384705
176.021622
142.685669
133.044235
157.098389
151.054672
145.794952
149.558777
104.101906
165.551697
114.015198
156.764771
143.926727
151.015549
140.553650
110.352249
-1.019332
-2.227126
-32.705936
-41.941452
-18.995062
-3.228466
21.207344
-39.069275
149.147629
142.079254
134.399567
131.885513
137.389236
25.908669
-60.043724
23.550863
141.521042
108.454666
133.314194
147.264481
123.350151
118.189751
159.846100
145.261917
153.327240
149.229599
122.903877
113.546265
9.523385
167.139999
133.144958
136.803436
-179.345673
140.356842
146.998566
144.031509
157.428131
161.055099
169.640320
108.458603
171.784866
130.594849
143.200516
145.368744
160.792923
138.833221
-18.169308
-23.358057
21.703526
-28.106537
-50.386932
-1.199915
24.292061
117.181206
155.107422
155.903870
162.541122
129.448502
149.979233
157.308929
126.148148
12.838823
-13.246484
-8.689776
-13.962782
35.653072
159.515442
133.118454
149.763092
141.515427
-14.948587
9.557054
108.478607
158.666473
160.980545
154.238251
154.295166
144.954208
144.981964
154.106186
134.898727
17.073719
1.838134
-59.988113
130.927429
156.084824
152.522812
112.618423
169.068100
145.659592
154.689819
114.009949
-19.402786
24.538517
-0.737809
-10.211801
141.130066
163.242111
131.216919
142.459595
121.548988
138.401611
145.951660
136.015457
133.273743
146.184784
148.931778
135.337524
159.989029
141.024628
139.553131
147.313492
163.771194
148.130508
152.248077
151.119171
130.620407
153.029892
-4.221043
9.394629
-10.506237
-8.628645
119.892395
146.487228
137.539459
-59.150173
6.449808
135.234146
141.350204
-18.585264
-37.802105
152.375198
167.479919
133.650726
122.345444
159.393890
21.229177
33.516815
1.480680
5.155029
-3.508331
139.156342
156.081863
158.377121
157.988007
147.031876
132.746979
136.817322
133.218796
175.910965
140.499710
113.557808
136.454086
150.909241
124.719681
132.743134
104.462547
145.117386
132.465347
154.406387
161.188126
108.048943
121.700073
150.451004
143.712387
96.886772
141.935120
145.257935
176.876617
151.914459
127.302933
146.611069
-161.609787
173.034958
143.601547
153.563293
-48.292309
19.849298
10.376647
-21.328176
12.094728
-25.549479
-38.933372
-2.055285
-37.654140
124.931000
132.230057
126.044144
139.754959
138.871597
153.730057
143.644852
114.015785
147.667679
137.408264
152.843048
133.959274
146.804138
151.274689
135.162933
152.584656
155.931976
151.817154
27.702923
2.376605
-8.188728
-50.524979
-47.904293
-2.131481
-21.241718
-23.655993
-46.014431
34.395618
148.287521
150.222763
134.475220
148.038528
138.984482
-177.550629
139.432571
154.358353
143.118729
143.300262
140.471664
137.104721
-36.838802
-33.535679
6.500894
14.033360
-5.258702
13.197001
-47.068451
159.139511
138.365036
148.787842
145.517807
143.077148
-1.299654
148.648712
136.751648
107.617622
125.873970
136.157074
153.840652
115.768951
149.788391
156.880249
147.721603
142.226990
158.295090
125.154739
140.215759
119.273582
163.640671
154.003891
135.798004
148.098755
162.460510
160.333633
112.884171
168.828125
150.369125
142.623413
165.094620
148.255524
159.395432
-178.883545
137.353424
140.739792
104.446342
119.069122
21.766439
167.070221
133.578964
158.503098
153.227142
151.989731
146.303101
136.706451
167.404663
150.670883
144.956696
118.925209
162.093735
39.694527
-158.108948
-148.367737
170.360535
-155.740295
-146.292160
-159.239777
179.612335
-171.128662
176.852203
13.794652
176.032104
-139.460663
80.930664
144.634659
118.523582
145.535553
137.120941
146.900269
142.803757
141.915985
146.119125
138.836716
169.239594
156.763428
105.691559
147.468552
142.936996
143.485153
157.100983
147.695374
129.060226
159.556183
143.484375
139.031265
137.878036
150.449066
171.585251
61.879829
156.156067
141.083908
151.179214
152.968323
118.329048
148.188629
155.957016
159.527023
148.070541
148.336670
154.432404
134.726746
148.572540
137.746384
125.465813
107.895676
22.544226
-34.776569
-26.617237
20.171299
9.471020
164.635239
152.524246
150.709015
149.945419
-23.266426
134.683029
157.500900
-35.013279
-6.069343
-0.984767
16.312561
-1.164156
-15.807876
160.422562
122.471321
157.895538
144.207840
151.671799
135.656418
144.832504
172.215363
153.035110
154.283768
146.719070
-44.741421
25.693926
39.489819
104.930511
165.255249
143.072998
141.614487
140.217239
131.912186
123.310905
-22.402441
-37.130638
17.181400
159.903030
-49.694584
0.837668
-13.427706
126.232704
136.714859
159.163315
32.606068
-43.106758
4.869087
-19.590075
-33.298306
-18.049616
-19.247755
-11.629372
18.778868
69.641830
3.053771
-36.016949
34.041355
-16.188911
-43.266903
20.503878
-41.074310
0.573690
7.441627
27.597662
-56.983101
-9.686187
-20.732790
-28.753492
146.843674
119.791924
136.517288
158.624359
152.462662
153.962921
26.530727
-26.552784
-38.509129
159.029434
144.024063
130.318146
135.800705
156.796967
18.765041
138.171829
146.263199
159.518204
140.480606
127.112762
148.524811
147.723557
128.782959
146.274200
120.582939
158.175797
139.797958
118.185242
121.515549
147.022141
119.125244
11.210255
34.911171
-18.063179
-3.815518
-11.958924
-2.769232
-2.460209
-5.438371
-39.686985
1.646513
155.704376
136.034302
139.116852
-13.148417
-33.232063
151.316086
136.360428
134.479019
159.485596
142.178040
155.443832
136.852585
140.812103
119.495010
165.537689
156.918152
157.308395
152.583282
149.203033
132.599213
140.350998
150.860718
126.121788
163.854523
154.573303
140.688492
149.244904
167.674545
-15.581414
74.478004
142.127808
132.686508
2.023811
8.309785
-23.502378
-7.119129
42.726086
-4.490258
-21.218084
139.434570
141.218491
130.454086
126.804886
155.565353
139.960129
137.432007
141.356476
146.885025
142.790298
169.967972
114.746582
127.408539
140.762161
145.750870
140.861282
156.614365
139.624146
130.099503
156.825317
-169.576538
171.976685
103.659836
119.739716
137.938477
116.336281
134.177658
163.357498
158.655655
155.819489
2.171416
-47.323994
0.135621
137.925217
143.197845
129.558548
119.831322
161.934433
140.152267
122.060257
133.684692
117.189812
151.295883
148.254990
156.018402
121.437889
159.891907
140.928543
157.275024
174.221436
145.368607
125.646652
138.503036
112.501213
115.455559
97.100639
143.421692
162.399933
152.170227
166.137192
150.677383
146.773834
135.756424
142.660385
-179.980194
137.576355
146.598160
134.294739
133.320251
137.756622
146.573273
134.629242
116.497452
146.102524
165.892273
153.500900
154.080414
144.453140
166.633362
159.271744
128.801331
107.961227
137.636520
146.267578
-42.802074
24.165312
3.331547
-3.910863
48.707951
118.768654
129.037811
166.209595
144.021301
152.350433
140.171463
154.112015
174.238388
153.087891
151.376434
146.413269
174.697495
159.729340
131.932190
169.548096
130.807983
167.219925
128.736374
162.097931
151.347458
150.925339
153.577103
152.400711
153.292984
134.602859
150.143738
26.372456
-0.000000
-5.479331
-11.180159
4.325947
-36.750015
2.853070
113.669754
150.705627
157.299805
119.153191
147.407578
160.833801
149.558121
105.068085
154.135391
144.916885
155.325012
139.699799
118.272781
168.899551
143.768875
133.976410
136.014359
175.752457
133.472900
151.067017
156.118805
-153.938843
160.551300
152.537155
-152.391006
-155.032318
174.322891
-170.873123
-169.003647
142.725266
136.493362
168.168976
3.554626
2.625324
16.001204
-41.179066
-10.552509
-16.278675
-36.782536
-7.559538
131.522003
149.675705
149.108109
150.176132
147.456863
150.122467
-40.638798
30.568726
-0.071326
5.319645
-10.659036
15.424219
4.121793
25.149805
2.123477
-7.610120
154.761200
124.585976
167.215179
143.497986
152.037155
135.876312
133.650650
144.519394
141.243164
121.864662
117.748398
152.980453
170.835831
161.790375
159.058395
125.994690
135.918564
150.562973
128.887375
162.284546
158.211502
151.040115
148.135025
153.434097
-26.143263
27.889194
44.408054
19.407454
-25.285709
3.440028
21.376743
-2.770575
-6.833026
2.095271
14.812304
-0.725507
17.631355
-27.605511
-11.649802
-33.629086
43.430134
-18.851814
-30.034100
15.395213
2.390564
-13.948976
6.137277
-45.209110
141.043365
142.850311
145.798218
124.015602
-21.072557
1.011431
14.368159
134.484909
138.022278
136.616745
149.757401
145.964722
154.693771
155.221909
158.086365
134.146881
156.593231
140.192719
147.141846
136.188004
166.648544
155.613266
145.669174
166.389435
133.620712
132.226669
150.453110
33.405918
19.436562
96.603279
162.150665
-29.342690
9.359395
-45.757084
-11.190511
-39.456333
-22.718212
-21.668720
-2.666604
114.479599
158.409668
133.184601
150.791260
144.758591
161.175140
13.350573
162.815216
145.307861
152.208954
130.641922
-30.804718
0.218503
18.673506
-11.167822
62.571293
-44.099075
2.024197
-23.554163
-17.699713
123.214966
155.864334
138.871002
150.918900
141.652817
142.146393
-83.331512
128.739227
160.023834
157.708588
-27.711523
18.460510
151.844315
153.712250
110.505127
141.441467
144.573303
146.915298
145.491333
141.804443
150.993469
131.988235
168.594681
119.950996
141.051407
127.813293
171.551559
22.544456
-47.679874
23.668432
29.515783
-23.692633
-48.358746
99.324600
144.568222
147.634888
146.092896
154.235733
150.552444
155.286087
99.574509
152.265244
116.402016
172.670609
152.555374
137.023438
150.445602
120.224030
149.197708
145.468903
161.719330
129.641434
146.692764
153.067993
118.255867
132.231506
160.396484
143.288406
157.381332
125.250992
126.883049
142.686523
175.327881
140.785950
146.845398
120.301506
122.473862
161.572678
145.436569
150.225296
148.105270
163.077469
141.081390
159.796570
164.082733
142.728027
125.600845
150.752975
140.099991
154.793823
133.658188
153.042160
140.914551
165.424500
138.835602
137.843216
141.499512
124.951775
160.192749
119.711845
144.323044
154.773254
38.267117
-42.427567
-25.621473
37.133366
-22.509737
9.106254
-0.870206
4.199459
11.562226
26.226204
-0.223812
13.171637
152.776489
128.927826
131.457535
142.859329
155.886566
125.579056
142.441666
123.148796
144.198776
140.195923
151.850769
144.226334
137.824280
156.074432
153.656021
143.272812
133.488846
130.186081
157.225677
149.885864
143.747986
130.450272
150.898560
108.143639
130.463593
155.276581
122.133636
156.408920
159.472061
155.621170
140.078812
133.421356
131.156815
143.336914
-20.883999
-2.412488
22.632540
36.072285
-11.039970
-0.768213
12.405465
31.131710
129.952011
150.101379
-10.142859
-35.875069
4.587572
0.100871
8.996432
133.855469
145.928787
135.030807
131.545044
149.367630
148.428299
-146.253036
123.657372
149.335052
148.282684
144.215866
155.949707
150.912064
135.138733
-31.912497
23.949213
11.545500
146.267303
153.785797
160.075058
145.284210
151.471375
159.075333
124.699196
-20.573086
-16.623806
146.236771
39.067528
162.022202
131.019897
131.395660
152.032303
144.462753
97.893799
145.566223
144.573898
143.805527
155.030975
124.772690
3.050949
-10.424338
-50.106663
-36.910591
155.750977
151.985992
152.157471
122.319038
150.698563
165.994492
166.886459
160.366623
135.689331
153.065536
168.540253
140.997314
141.833084
163.496201
150.820282
163.300491
2.838763
7.174304
-5.536969
137.718094
128.883728
149.538193
147.776947
135.743179
143.347061
140.081467
174.167450
144.791458
137.263412
121.900345
119.541039
141.827377
150.878799
153.153091
146.115265
149.577454
142.384064
109.913177
140.781174
147.089020
139.519043
118.987175
128.054916
152.162247
174.541077
170.337219
139.236923
139.727982
156.723511
136.890167
-41.130611
-9.942635
-47.439407
10.345430
-12.886609
119.639893
131.012360
168.831894
128.042023
166.202850
132.154648
129.103561
-82.234306
9.493947
155.051041
152.396545
122.561699
128.159012
39.821526
-154.604645
69.980370
-153.454971
-2.984194
50.050365
134.884613
138.781616
132.358078
131.853531
-160.515076
138.318375
148.520401
165.366409
154.194687
126.664612
145.411621
147.432861
150.576630
157.393311
109.810440
134.954941
139.964233
146.843842
115.879356
159.700974
141.657349
145.722153
151.820129
148.935516
169.637024
172.556961
157.972443
152.886398
164.642242
137.665817
146.525452
143.863556
107.475716
149.647614
160.167145
130.618973
-36.947124
8.304420
-16.350441
168.948273
130.202011
179.205231
137.965698
144.762985
167.587448
139.827759
147.150711
116.009483
158.607895
152.740204
121.756882
123.010719
125.874680
171.797394
159.080826
153.554993
145.164078
147.340240
171.091125
134.844620
22.233416
22.683718
10.709599
-34.169136
22.861048
140.869263
158.585571
150.666870
149.014984
132.123337
154.352402
144.316818
136.967606
137.377670
132.798508
159.230408
122.390656
130.608231
138.520355
147.139709
131.894302
141.050644
125.786179
148.935944
159.253555
142.656860
153.060699
149.220200
176.011139
145.753601
161.001968
132.816223
110.763939
159.502258
157.282974
138.220078
141.657974
142.687759
140.996353
136.741013
146.345551
-177.339417
148.169464
140.023438
116.712685
143.719254
123.996010
145.601013
144.265686
146.952820
160.642548
134.943146
134.042450
149.950851
152.601044
147.791229
144.123230
132.762375
138.051804
166.031448
8.081747
-36.369003
13.477337
-9.033940
2.450563
-15.082408
113.219795
135.053314
146.230392
151.916306
148.011017
141.850296
148.107391
147.135452
137.139862
134.289139
158.179001
150.564011
111.783493
150.397339
127.398796
147.285233
147.629745
169.004623
140.241730
129.420486
106.402390
123.819260
-2.164013
-49.466614
-1.509217
13.947955
169.101425
140.539963
175.915329
143.172531
151.068237
159.159698
153.389435
166.210022
170.360291
146.019623
139.420135
146.448669
138.916260
143.706161
120.123077
157.673370
61.414448
15.401990
7.963830
-24.152576
158.383392
151.279724
126.507607
141.435455
127.088844
145.533127
164.202194
145.274353
115.343910
146.156982
59.127415
-176.569244
-167.869064
15.256908
21.856184
41.372711
77.736206
168.430573
164.836838
-4.768920
5.076361
13.108558
-6.967339
6.816070
106.423683
159.668716
149.395615
147.195572
132.914734
176.754898
153.158569
143.687836
141.198883
144.872406
154.645798
155.641800
127.398582
143.889862
-37.343342
2.985243
-13.675442
-16.014614
-23.513073
5.573552
28.884510
151.385712
148.974045
-35.660172
-33.276531
-29.210938
-42.847527
4.033083
-12.959982
144.420502
135.541458
139.986923
158.661804
127.265572
152.402679
130.568192
144.914337
153.547592
115.244095
150.855774
-41.192783
-50.198746
3.278232
164.494507
175.556870
152.652969
151.277649
141.085709
122.938782
149.132385
133.483414
158.324615
118.110619
128.453033
38.436657
0.615803
-41.771423
119.091156
146.586304
136.309723
128.784286
126.745193
123.094376
145.937454
152.748383
155.787720
153.613358
130.875092
135.359238
157.748581
145.042343
129.025833
45.555344
18.240950
133.577103
157.138062
13.281626
6.526182
-40.852352
80.768967
144.676376
-170.978073
146.582443
150.421616
156.338165
140.849838
169.466171
146.545090
5.890990
146.363647
154.602448
126.350075
145.538254
143.721893
153.664856
128.638824
134.750412
157.981827
150.689621
144.809830
121.556160
154.106949
153.823151
146.316055
140.348389
138.150513
134.613953
130.352219
145.234863
152.294266
160.405228
111.239975
158.412125
150.368500
156.470322
137.008652
138.990051
171.614624
138.874100
-28.333237
-11.718940
-59.380096
16.478712
16.696550
-30.805447
-5.896843
-37.953983
-59.081223
-19.883801
164.040985
148.477570
150.351166
141.553513
149.855865
149.575623
160.509888
134.347214
165.176453
163.644180
7.063775
143.239624
158.794601
140.648666
152.323044
120.347748
137.877686
151.387405
-34.899292
12.555937
-25.684109
138.380722
-18.328096
-21.746990
44.592144
139.686249
155.696915
156.571793
130.867065
139.063156
143.556885
156.898972
141.274826
110.745110
145.690628
166.815262
145.337860
153.642227
150.753036
108.478592
153.855179
118.950714
149.711227
125.714272
138.201447
147.206528
126.589432
138.394485
109.114075
135.059296
129.252640
142.027786
145.527496
160.801117
169.049164
138.092377
169.930069
129.155243
153.158020
154.561523
144.853729
139.368195
143.915253
162.489273
140.337341
150.000092
154.762695
146.383652
145.006226
152.008926
118.377441
148.383865
144.633148
145.677963
168.573074
148.790054
145.224777
159.659195
-37.334583
-51.644905
14.589249
143.561630
166.984879
146.068542
120.595673
146.035095
150.010284
144.471283
135.323334
159.271515
157.618973
121.475441
153.571335
146.678024
162.485245
154.895126
173.233658
140.496948
175.866470
130.170166
143.477234
143.724960
158.628281
157.226578
114.262642
144.184891
146.301529
149.628036
143.195129
150.254425
148.825241
116.976234
143.351837
166.058685
147.657669
124.696678
163.486679
109.169617
126.363701
133.293915
145.365189
147.557663
126.419212
112.623085
132.436523
136.368729
129.881210
145.914169
140.902618
137.326279
46.399734
-48.835228
73.331383
114.469276
106.986771
169.297256
149.105743
121.964127
157.104614
148.040253
138.824158
147.927994
169.764999
145.274155
128.053146
125.020050
145.602371
-40.801949
-12.690547
-22.802654
8.976865
-13.496388
14.403088
-20.750986
19.593435
25.545433
-24.478882
167.634857
122.554321
142.291580
114.626083
159.711914
161.735672
153.011917
136.698578
154.650314
139.408951
127.983658
158.851074
137.319870
149.756027
168.072510
143.124298
163.023727
135.160004
147.365051
115.322945
172.176804
-52.854118
-41.740143
-0.751474
166.393173
127.643715
155.139236
152.964630
151.924469
148.405762
176.460831
155.097961
165.340591
156.347168
141.297714
156.939728
144.957428
126.988342
152.068390
159.950745
131.455460
125.754906
28.059237
-33.932396
-43.293549
27.747076
-4.922268
-44.845463
21.448713
-30.940714
5.404502
33.164383
4.708399
7.006866
-42.603584
141.221313
168.991257
137.504929
141.443298
139.737244
132.658142
173.324677
126.454910
147.554337
157.985321
116.202332
132.791626
133.703766
153.357391
142.478287
139.313080
147.187653
24.111740
149.407761
122.469490
-4.119321
6.613341
-33.904293
-10.436015
-21.544743
-21.949629
-19.166723
137.913803
137.038849
156.067947
148.913330
151.507568
143.014832
145.704681
154.710831
150.586548
139.340790
154.975800
172.459366
126.781609
131.714401
149.030609
165.846817
140.920380
148.307205
165.342209
150.926071
128.501572
145.693375
154.170670
128.826584
145.522476
-63.213520
-18.763235
1.844511
-28.871130
52.402943
6.716416
8.522815
-4.479121
27.175652
-32.694214
22.587263
-19.831388
160.913010
134.797928
141.707626
158.554443
144.685806
142.240402
136.631241
-20.265768
142.534012
149.667297
148.205368
134.009338
115.133759
130.289536
158.494949
137.718079
144.571976
151.174362
111.948364
111.331909
140.392059
147.820404
121.284622
135.161621
169.879425
154.844116
153.863251
144.980347
126.692299
139.063187
137.451096
124.363998
131.467316
138.561035
174.100754
21.813709
23.636887
36.340096
-12.362981
-20.824215
55.635021
8.263224
-27.749857
-1.960245
-33.308125
10.199851
4.672818
-59.104801
138.175034
145.720306
167.785095
105.309738
123.720207
130.715424
126.585663
138.859726
142.514542
151.222305
4.228645
-17.036608
-28.352200
12.223499
-24.289005
-36.803459
-31.477776
175.237518
91.659477
-36.013577
5.623645
27.569023
132.948120
146.774414
152.732376
150.755753
-77.369377
146.643341
135.643448
141.230881
144.525711
116.426117
160.410278
143.005371
141.851578
149.318558
142.224274
143.536362
139.716156
146.191391
147.234375
134.221161
-178.524353
142.304626
141.115692
-178.604065
-17.589613
-28.704327
-31.773205
11.012402
-11.280392
-0.825431
-33.607105
-45.885418
10.386067
3.578780
-35.197289
13.873662
-33.786301
-14.874201
-30.398588
4.588640
21.531664
110.903824
148.579987
154.839600
154.109344
135.432693
152.640686
177.783005
148.878159
144.308823
133.101089
148.685715
163.231857
152.907059
143.015564
115.749039
144.668365
145.262344
150.062149
-38.900867
-4.295049
-45.615257
13.774128
10.383395
15.325129
-36.489189
-15.585965
-36.750999
-2.825908
8.298743
-25.487679
-51.133835
152.582474
151.757233
133.148026
128.188690
158.668411
143.340347
-42.369583
61.251896
21.552441
-161.787003
25.929319
138.646942
-173.249298
27.276194
-149.231674
-144.317459
175.213928
-147.709427
52.227245
-172.567291
171.179855
44.358753
13.250670
67.429398
23.801844
-144.840698
-134.481964
25.683273
86.617043
-148.827789
82.426056
11.303205
-168.241943
-153.024750
-119.421997
-174.368546
-166.514618
176.084824
-153.006104
-164.326828
-155.013428
-164.078613
-161.398453
55.156414
129.001236
159.845078
154.318878
155.372391
147.054108
154.411545
153.601212
135.306610
146.192902
134.486206
147.214645
6.120772
10.863411
8.239976
157.788345
132.014679
132.793472
139.111801
150.052414
132.210632
134.041077
129.915558
134.390472
130.661499
123.138329
117.537430
125.839302
164.291168
41.269299
-0.440130
10.484377
149.291000
164.586060
130.376755
140.645004
148.855545
129.144226
143.742310
144.962982
137.242950
132.629181
160.130585
156.870117
165.308853
-22.579418
-40.287045
-24.697588
-25.939331
-24.639992
-14.335755
-48.303356
-21.168253
-14.326787
-40.231316
-36.521561
-27.366619
7.161413
-16.840149
10.107874
-10.090189
-32.007858
9.661128
-14.585289
-3.081975
-43.943703
139.441193
143.215118
153.269012
9.221535
-7.942578
-45.560509
-47.549355
-48.326633
16.360226
24.989204
142.309875
154.792633
135.423187
144.907150
162.973511
129.411743
126.322701
142.296875
144.549881
144.940536
152.199081
129.378052
167.712250
171.835968
170.594513
131.178894
-161.483871
-149.884705
44.935371
139.310165
99.005539
154.898346
137.610229
145.718857
140.941177
150.251389
154.040436
123.931755
148.387634
139.449448
155.848785
136.964447
105.004349
162.668182
133.425247
142.243958
149.650421
56.793610
9.874322
-5.210227
146.474075
141.550003
149.832306
141.773819
164.236252
127.012825
160.031235
123.974045
154.190903
167.098587
151.569366
146.730927
111.904106
-175.871552
123.471016
151.797592
156.030640
136.295151
175.915222
165.807037
-169.749664
168.634628
149.557343
146.927460
33.724869
2.912688
138.614944
85.814529
100.726105
-147.333832
-144.371368
-157.422714
28.099295
54.234875
29.061510
59.838623
133.725143
-178.455017
125.932114
-165.958084
-1.976254
28.595633
52.162273
29.357773
44.929585
149.983109
172.073395
144.128082
143.943329
127.059410
152.875198
-26.750330
-37.327759
-15.097309
24.648239
-22.175661
15.385265
107.661392
134.621216
167.468002
118.637840
154.833740
136.086731
154.147614
144.234116
147.723785
-149.361938
139.534531
133.017319
143.635895
161.371399
153.941803
144.342346
104.121330
162.722916
127.286049
148.534729
142.568771
155.551331
164.395844
145.979187
129.320251
154.509827
146.287094
157.213669
149.789032
160.042633
166.389984
120.630119
173.609680
139.981781
147.318054
130.001266
159.761169
131.762299
148.314438
153.171997
145.406708
111.961319
-44.167545
-42.125919
-56.136551
-18.224163
-44.288124
-35.221508
140.585129
133.420166
167.837738
154.648499
152.693741
158.239929
151.027420
141.322678
148.333679
133.201538
153.727676
145.609741
145.901520
130.752563
155.631042
140.614792
163.700256
146.612152
141.099396
139.149200
154.673767
139.449005
151.356522
170.751694
132.655701
142.059708
92.722343
149.333984
142.363663
140.570267
139.280884
136.193634
138.802155
153.434784
151.699997
153.440933
147.482208
138.632904
140.866394
152.802536
14.441987
145.015976
142.443802
26.631433
14.842905
-29.252695
-64.524673
142.990768
-49.829437
-8.201594
-5.301528
23.317272
-1.670584
23.812757
-17.867891
5.462891
166.384064
155.360596
143.950867
139.168610
147.670349
132.693130
165.192703
151.785004
137.233261
135.423630
147.665192
136.431030
150.537308
132.366959
160.625427
-161.720612
164.210220
149.248383
120.307983
-25.681004
10.426245
-7.308012
-35.638008
6.409858
-43.912788
157.298615
136.137512
147.530319
161.517426
-163.788635
20.830984
-49.576344
22.732956
17.109020
11.293391
4.037354
152.480957
144.494797
155.984909
122.208099
142.437500
136.310028
127.955750
178.381897
146.968948
138.431610
-15.056386
-36.662369
0.332791
2.006231
3.326313
-55.654831
-17.305479
19.020081
2.482149
-7.051935
136.537781
-2.141649
6.622764
-41.440670
5.907471
-17.187075
-35.790813
-14.948720
-6.583651
26.528389
-31.887829
-43.114555
-6.427423
-12.090718
105.675850
152.539459
164.967712
148.635742
-0.098912
-33.908283
1.999586
152.135651
152.104538
157.654022
151.237366
162.880630
158.553375
159.071762
149.660370
-31.126076
145.276566
142.369827
141.772186
4.848968
12.718809
-34.634926
17.377352
-72.548889
30.388876
-36.127701
-37.498596
21.884512
3.907607
147.075409
-21.028364
-14.125145
5.058304
15.181051
-49.537415
-0.128204
153.821091
-21.507849
146.521545
160.989578
165.442017
165.818085
155.907501
158.191483
-1.344211
8.094660
5.479689
163.080063
137.630249
136.352509
140.429535
133.154495
148.294403
116.770248
156.471436
34.977879
-45.836517
3.753481
-49.700134
24.546740
-40.973530
-22.617529
-3.021937
-26.207975
130.002731
115.684631
131.657211
133.781494
134.714645
137.676041
126.080544
143.888412
128.345200
144.240967
145.734924
138.649216
156.818573
160.411545
128.296753
152.173386
18.697863
-26.032402
26.093124
-1.976353
7.663803
30.651001
-34.016144
-14.618965
-11.630167
122.587898
128.058655
135.830566
139.933990
136.320404
165.772385
159.169250
137.469147
166.085281
167.762787
150.789856
139.809204
145.883575
120.186737
121.741806
135.821335
135.980759
145.275681
129.266190
115.347298
114.385910
157.147812
-19.694323
174.396744
135.171539
145.211136
152.995819
120.959587
154.240005
167.346481
150.394318
161.293732
137.854355
131.583282
31.252771
168.432755
149.967361
139.725815
108.940422
125.079735
150.189148
165.906357
133.257355
162.467819
155.982697
150.858673
-177.985779
148.405884
152.822891
143.182861
152.474625
154.508423
113.347954
167.406097
147.116699
166.251434
142.660965
148.413589
142.434128
168.836914
13.895436
-43.414883
-0.849267
-31.180372
-37.471718
35.470051
19.073462
-4.056565
-40.836147
7.032297
165.940460
142.992981
117.119484
153.362839
149.454971
145.346268
132.799011
134.456741
7.347400
27.274815
135.035889
139.474152
155.606689
-31.894417
10.106006
14.202644
148.101089
115.456680
144.076370
141.783264
2.085534
13.978257
147.135544
144.782791
157.637390
176.939560
144.542160
139.259369
144.865158
135.638458
-45.100765
61.854259
18.483490
148.457520
131.845825
127.840439
149.877762
147.556061
92.826096
126.147156
134.375488
156.841309
122.429512
130.651108
128.893127
152.555176
124.553642
150.878540
154.554688
145.915604
133.036880
142.758179
147.484497
156.696823
-157.724167
161.313141
163.711121
153.367905
145.316360
13.860795
10.182865
-12.116599
-15.822448
11.641580
-23.794125
-18.369917
-41.123055
-0.373777
164.090683
159.613510
124.063812
163.764084
139.324905
132.980743
167.342239
157.296524
130.679733
147.877502
140.350754
135.389511
146.671509
151.493347
151.364639
159.125793
135.944962
161.757477
-16.189636
25.376368
121.210815
131.307144
141.404190
146.506424
139.204193
139.479691
158.586716
151.898071
-27.313080
3.796533
-7.361486
47.927502
2.032784
136.666672
146.589325
119.750343
122.313583
-56.792839
0.393167
-3.354154
22.735334
29.929729
-34.035950
7.317752
19.018059
126.389610
138.003616
166.471603
164.492462
139.169418
138.423660
162.482620
152.566315
147.671707
123.728149
140.866898
143.219147
132.698059
125.861763
154.278809
130.127090
133.830139
130.932556
146.990280
157.840210
-46.022629
-38.809113
141.284836
136.171753
150.112793
159.864838
17.017260
-24.549007
3.291107
-6.522906
-18.515156
33.462894
-102.299934
156.958633
152.406342
153.534790
-169.344635
149.790741
145.219971
147.026993
138.516785
12.993759
1.791986
116.909637
154.329544
1.822738
-14.264661
21.152966
-33.029697
19.409601
172.194046
141.382980
160.944595
117.070473
126.561195
138.454865
136.767944
131.354446
162.829544
-1.453469
166.942596
-1.038917
158.083496
149.716827
151.172562
156.191330
129.242813
129.893219
146.690186
127.339973
133.438919
158.970001
148.589539
1.434905
8.079074
-6.507315
-6.437819
11.648178
129.103104
134.020401
2.298484
-1.273493
43.138107
-36.330307
-5.982517
161.647781
161.826828
147.364868
143.477570
167.490784
137.945938
137.188171
133.010483
119.359970
138.640762
125.484802
134.429459
152.784592
13.502372
154.661545
132.274048
-93.321381
155.661514
-49.808151
-32.565727
8.195296
1.713036
9.142176
4.506152
-12.043737
169.011337
127.629456
138.959717
135.542786
135.756378
117.856209
148.068542
130.189468
148.543793
138.592972
141.100128
142.265778
149.109741
162.832214
150.926941
160.978180
150.508240
147.155716
133.723709
151.377747
145.142838
154.856964
151.424942
139.483673
134.134689
133.933426
146.678421
134.213364
-18.909405
-42.863453
-9.859096
-38.889698
2.454394
33.088871
19.296139
-4.499627
-48.008499
-22.286253
164.978851
141.949875
-175.290558
143.697952
127.506554
127.227554
124.762016
150.813843
145.314194
141.948059
140.952560
141.351227
143.929092
127.207664
127.103996
137.931671
158.759720
-28.132101
2.836004
-23.730789
138.598221
145.894211
149.530807
159.766388
162.410660
158.938919
119.232201
109.917480
128.456223
145.623230
150.596817
136.235397
133.749695
158.898285
128.635727
150.579651
163.029480
165.368927
152.902679
127.255104
147.801102
157.118576
139.098419
145.251129
97.651154
115.201035
131.309814
44.625668
-162.239212
-148.440231
-168.816422
179.223679
6.470024
-17.947481
169.121048
-173.671722
23.850410
25.442657
57.175140
157.311935
129.090530
125.494995
140.992035
157.253601
108.816658
164.572769
143.524506
151.601212
136.449066
150.706833
-20.478502
20.582218
141.682007
8.470949
5.301676
-27.571493
-8.528389
-105.818619
-44.544209
147.227722
136.339554
158.837921
163.868988
147.817505
118.695267
140.615601
126.597672
146.261780
150.189377
151.009583
151.707199
150.938126
149.239731
148.873642
140.897614
147.806778
143.837692
154.394028
142.565643
22.270374
8.646541
-36.165478
2.093963
10.122924
136.112381
134.060547
14.098630
-10.674441
-28.118366
-7.590600
-0.910857
16.160837
10.565202
153.812393
135.133148
152.109451
153.600677
140.355408
138.010529
24.948568
154.671661
133.439514
156.050507
177.318161
143.868195
154.458801
165.931152
118.541748
155.347641
142.582764
145.690002
162.639923
156.499557
-177.924225
178.789856
142.929382
151.202316
145.281952
152.793823
145.495453
164.871994
139.923264
151.146317
147.942566
13.905715
162.052872
164.121185
138.285995
122.768135
147.663712
157.209610
137.111618
-39.685371
29.117361
-3.962101
13.064260
-46.074337
-18.324286
-3.044783
-31.661343
2.418485
-42.171944
137.243439
138.447464
164.882889
141.097519
121.608574
138.088486
152.168121
156.611221
161.864853
-43.545567
14.211161
5.565776
-40.930767
51.811501
106.384636
126.485809
152.173904
143.486038
137.255203
130.792679
129.506668
-8.854124
-33.886497
9.770646
-30.139223
5.867418
-4.073090
21.879877
11.884000
-7.734515
-19.528276
139.967010
161.326935
127.787453
148.015701
144.978088
155.897781
160.221527
138.271454
148.328262
148.924240
-41.004360
-12.442514
20.401199
15.714675
30.150782
-28.533443
-43.506458
-23.739561
137.419846
125.239845
160.782730
153.435959
179.374420
129.016937
152.112488
130.882584
135.122574
162.084015
144.271637
146.521240
155.890793
146.202438
162.422974
132.772903
145.285797
145.342682
145.719650
147.132217
143.319565
-14.613363
13.797659
138.925476
150.883499
167.899536
135.781387
149.911957
145.899490
148.929611
147.178131
163.155350
146.950531
130.493240
-165.049515
145.352554
162.469467
133.752686
133.911972
118.058899
149.770447
126.617195
140.237076
149.117889
134.819000
136.929718
-38.242500
108.993004
149.052338
141.673676
134.062302
155.274277
126.267136
-41.023846
135.553879
5.068326
151.103882
153.673309
125.892426
178.648087
153.463409
166.339767
143.316071
125.511246
143.223587
149.249634
137.916443
124.681038
135.190521
163.510941
155.502655
157.362900
117.216217
153.475815
134.775055
117.325363
142.953751
128.279968
7.162207
-25.429714
145.593857
145.773804
138.871994
145.089355
171.061966
160.660248
141.542923
141.085129
143.786819
170.440292
171.694321
159.783493
119.660362
125.603699
116.798798
148.972504
143.662064
146.033218
154.951889
135.696381
169.427200
118.291481
130.797302
148.534042
154.155670
121.241562
151.329956
150.906143
164.608582
134.467941
141.349289
159.497116
-8.417179
171.395828
127.519363
141.732025
160.005417
133.804489
134.801910
150.493042
161.549103
143.119476
139.396347
1.684001
-45.692696
-0.621811
-37.607334
28.264282
-6.367935
-16.212231
-0.378976
135.325378
139.639603
148.464890
129.183609
164.323425
147.136200
154.175415
146.061966
138.425339
160.049133
162.203476
136.604477
149.717636
153.515991
155.462631
152.518356
-165.290894
156.515274
122.947578
158.320770
158.422714
135.087341
129.496170
133.087128
145.512192
125.469131
147.717880
127.867088
134.013382
149.148163
135.698608
176.557800
115.178757
139.412125
135.148621
124.407845
151.619415
167.990204
-37.139023
-42.102692
-40.498318
-35.805683
-24.935011
158.830139
147.305496
118.661278
143.042435
137.775757
173.237915
147.788361
-19.387722
-6.659764
45.233150
134.544586
141.507004
156.470551
157.467224
117.821564
119.170303
164.360291
151.797852
152.910507
113.047012
138.630341
143.814926
149.893799
161.206467
167.815140
120.328613
139.983704
142.862000
131.492508
145.719711
159.706314
92.335953
148.791870
137.186996
-141.025269
148.176041
142.487000
156.905319
151.066116
161.886581
173.259964
145.298111
143.254028
153.655319
178.731430
149.998550
119.545738
142.175201
135.237137
128.245621
150.558762
150.645599
132.896667
138.343979
153.515854
135.386780
126.797821
169.553482
4.556683
-27.638723
-4.264709
130.187851
115.847710
126.453217
129.376343
141.244019
139.566193
145.582169
13.819451
-20.557636
-27.966661
69.334282
153.746155
139.821594
164.788254
150.819824
141.909760
109.644829
143.169495
159.232712
146.860168
144.054504
141.072876
140.064941
144.680496
133.567139
145.506226
149.406235
158.806107
157.910217
154.933746
140.703049
162.660568
143.960709
140.687851
142.302734
139.497635
111.126205
138.961639
166.255768
151.413849
153.425217
148.427811
134.073471
166.679977
103.804504
148.283966
146.703720
165.629898
119.295830
163.812073
159.497833
160.981628
144.749847
146.814224
139.111084
109.402969
-7.000453
-24.239525
0.979987
0.213062
126.067947
144.623047
1.525211
-21.621668
-44.657528
10.742537
158.986221
46.138081
19.519712
9.783114
18.840673
-9.938301
-1.990758
-2.289440
5.232180
-21.649281
-21.827059
147.124741
147.790710
150.965668
138.371262
143.629852
133.428757
152.998138
141.406952
146.856079
133.897552
136.287842
158.975723
157.764908
163.082031
147.608368
145.069519
159.066269
158.278854
150.783264
157.916748
120.731865
150.789169
145.396667
155.421967
164.285492
139.002472
176.201035
162.551041
155.759216
156.896881
164.996658
150.327209
105.642853
128.714600
163.149963
150.187744
110.888924
138.202698
155.537277
-26.196892
3.890229
-10.443761
-29.353628
-28.464169
144.683563
156.230316
126.974960
121.465233
38.884983
9.090034
-24.903051
11.282958
-52.692333
-31.383043
17.010176
-45.070095
-25.053591
51.832840
17.495548
-20.756586
132.193558
143.492432
157.814758
102.535011
147.945755
127.776085
165.302017
158.231476
156.470093
151.786743
138.452377
176.617004
146.135162
160.502258
132.629272
107.380592
146.242706
155.869980
138.540741
166.249603
143.119659
138.842117
129.677063
165.152985
141.788589
137.376984
167.923523
-2.432043
-0.191797
158.155930
139.734299
129.693954
152.407455
137.702515
152.516617
129.426178
165.107452
1.857094
154.944916
131.088486
148.194626
151.174408
152.460663
158.425842
120.465569
130.376648
134.906265
-42.819412
-0.228997
-3.232587
-27.321320
3.253775
-50.642860
33.555473
142.783295
173.785049
150.266724
149.489258
145.610413
135.261505
144.631744
153.198395
158.398026
160.481964
138.739990
148.923492
160.617813
173.291321
139.859283
138.744766
146.557419
140.997894
160.222305
146.327576
120.601410
147.866272
133.896469
143.640076
148.186554
161.224442
138.364502
147.029465
142.758728
137.488647
0.065611
-27.452103
25.245518
-17.063118
-28.433662
-41.417732
148.615967
157.669861
-16.836765
-35.995892
11.712045
158.214478
163.323853
117.721703
145.270447
161.535492
-13.481483
-42.845966
169.006104
127.921074
156.797562
145.970154
133.807465
146.589340
-6.884956
6.532009
1.456697
6.616987
11.600977
-9.430818
19.299786
4.523462
-38.550900
8.407585
15.034994
-19.082949
-10.758282
141.026718
150.511612
143.800034
137.064407
144.860382
131.701218
-174.668091
129.889877
157.397369
128.265594
166.703278
137.271988
137.008255
136.575546
154.087540
114.712143
112.091812
138.183060
134.111374
147.441788
147.769638
141.867981
138.924988
158.600327
153.413040
-0.065611
30.947842
114.317047
159.771988
146.099686
130.990967
158.421005
116.541260
147.740692
162.742661
155.513687
162.992447
146.303879
154.723328
138.052460
-178.580719
147.821274
146.356522
151.704208
139.912781
158.068954
-158.615189
127.439972
142.908417
125.861176
145.622070
169.458160
137.224045
142.192337
137.314575
141.064713
141.884995
143.198242
131.739044
163.244781
167.143143
116.718117
125.171135
119.618134
136.579926
143.169464
162.059219
-179.786011
135.841278
142.378098
145.864822
140.089249
157.831299
170.265594
-44.407043
-8.304467
168.387283
157.942245
136.627411
153.764816
2.052426
1.263310
144.398895
168.475540
142.472519
124.469276
138.059921
151.688095
59.534576
115.079529
-143.192673
70.730118
-140.826172
-144.369125
22.573647
30.385973
68.402390
8.501450
-46.881084
4.631639
160.495224
155.890793
123.939896
163.061081
136.545486
135.044800
108.859344
146.296555
158.318497
138.806946
161.492172
131.458893
134.310196
136.896317
146.136429
137.275818
156.111298
164.398682
148.060104
144.172791
153.548172
160.096848
140.735550
137.212311
147.377655
-44.508442
-13.107594
-15.295911
19.805552
154.636139
166.589966
153.154465
157.133896
5.932965
8.954579
2.547681
7.207180
3.262248
11.621965
-17.455463
142.384491
146.028641
143.644989
149.761978
126.436073
139.572525
146.628891
155.989304
152.984543
129.726929
108.853264
159.503128
156.623016
133.779007
165.448441
154.921249
121.065544
158.732880
159.777557
139.553833
134.318390
173.876984
142.329819
139.437378
140.233658
164.855453
137.779526
131.954391
117.496216
148.530121
120.658218
147.767517
107.497368
119.153587
145.863953
173.304047
141.436005
29.011978
140.411087
162.524368
164.442154
163.170441
126.735901
145.243103
140.496490
139.170395
143.101364
143.110138
157.117493
148.342682
87.113060
115.042946
128.161240
141.688126
162.398682
141.381210
132.488922
122.622322
137.744614
144.417969
138.070557
155.837097
139.373947
119.411713
148.103287
156.711838
-32.614651
-25.139824
157.063278
130.089096
148.521500
125.092422
147.353165
149.692673
155.038528
157.788757
103.823631
173.849121
148.672791
134.648590
134.610184
147.525543
146.645203
133.605911
154.845673
128.405975
144.191055
140.708725
132.535202
123.770889
-25.988138
145.029648
130.926468
156.326553
164.413757
142.873611
163.006012
140.567642
158.800339
167.249329
149.738922
142.192795
139.435211
146.266678
120.179504
179.826401
168.458252
168.295212
114.768211
141.654312
148.066742
156.181808
135.217575
174.067810
132.791016
142.472076
146.660080
3.027632
-5.678269
-15.128472
154.638748
-6.604053
23.018894
124.083900
144.253036
170.283218
138.640442
115.176323
164.475861
166.949814
146.701416
124.103409
151.988907
178.509964
157.371399
151.791138
150.793060
142.056870
141.762375
135.360229
34.149345
25.696848
149.106567
158.208969
166.001740
148.779495
140.974686
129.116440
151.401520
142.276093
147.918121
157.676926
136.280396
166.300110
162.800995
152.342560
155.295486
140.350479
171.173843
154.044724
143.079376
178.408112
159.876892
-172.094772
139.077347
170.908829
141.931808
140.426056
122.466736
-176.268692
135.962448
165.235107
156.239853
155.032654
148.215454
176.598419
142.345444
138.425644
147.791412
142.084763
174.361038
150.211777
-42.570080
-162.812149
160.993530
126.566650
137.008148
134.968689
160.057053
167.607330
152.843811
1.874193
18.491354
15.992279
3.841551
9.389126
161.576248
145.072693
143.214752
154.486542
148.878693
114.198074
150.404144
139.202667
145.942993
155.015228
130.111771
161.163513
150.186523
145.801697
138.921310
119.533867
123.422440
169.827896
162.264954
174.229645
143.407730
165.946182
108.778656
144.286270
149.562378
136.719772
166.423584
137.542847
129.744980
112.209038
150.648102
106.944847
137.445526
147.651611
154.029297
109.219841
157.558105
125.418221
144.443481
139.802811
158.792404
148.109253
155.390549
126.596375
170.434387
144.981689
-164.636246
120.250526
-23.363920
-18.279718
8.868933
0.456283
-22.331364
-11.681014
114.215660
148.711182
143.046005
112.099487
151.720932
9.202057
-5.222584
-10.710095
-30.630617
-16.581266
129.945374
146.048035
121.084824
140.459610
152.275589
148.047913
148.805603
149.478790
-177.608521
146.968216
148.922272
108.933029
-170.364578
154.942947
157.527832
146.892868
143.373489
122.845604
133.345963
167.772903
138.577927
138.176071
130.635284
135.563080
151.947662
137.294205
146.214233
141.099258
111.661514
161.710114
130.716949
162.632462
158.563309
137.255356
135.207443
144.450836
150.689346
162.128281
117.956032
147.742706
162.750549
-159.225357
31.210289
122.846039
129.548950
138.775284
147.663757
169.956909
-7.822451
-3.593031
4.481788
-13.602216
-57.140373
-31.487925
-32.352657
-42.766232
153.367584
136.942230
140.528961
151.901611
148.740067
143.496689
146.475891
111.819389
131.302780
160.065262
130.066788
139.729904
146.983948
156.401398
130.010345
165.665741
148.585709
151.392990
171.556366
142.527802
136.595337
-124.737823
142.580200
131.346008
154.312958
144.850189
141.104904
122.101425
150.856812
105.735229
148.364731
136.382172
140.580414
129.381775
139.511658
133.630188
144.530899
129.147202
137.372681
143.694992
129.372635
155.661270
163.734207
145.137299
139.343063
150.672333
148.507706
122.752014
127.966103
149.851227
162.497330
0.946674
32.129219
-31.647427
-7.359141
132.045151
174.662170
155.479095
140.603104
132.885757
135.155121
163.931458
156.758591
151.190598
138.261688
145.176376
144.774261
141.848679
111.586006
146.887772
148.910843
134.492233
32.106743
147.210083
138.279999
117.983742
149.643539
173.447662
136.709213
-9.135273
6.487578
-32.227825
-16.498842
5.923740
153.645828
157.865341
153.292297
144.262772
144.937637
160.631958
151.054382
123.051208
132.666794
147.539566
148.733124
138.222092
151.554276
152.621765
164.727325
141.410370
163.766861
151.023987
152.717850
4.032452
-26.148609
-38.869263
-46.738510
-29.175014
-32.332066
-41.466293
-16.579485
-31.164789
15.880850
-2.136891
-4.450826
12.600333
12.315438
-36.516106
-18.472855
0.780845
-5.735315
-42.284973
140.423080
169.682388
-150.625961
126.063881
154.274124
154.293533
154.925217
150.138260
139.632172
141.786957
129.316696
137.057953
130.665878
141.979080
10.366859
0.296075
-34.349010
-44.873444
-50.794258
119.037102
149.947952
120.045540
123.676971
135.436722
177.548462
135.293625
142.317398
133.714233
177.901932
169.197189
120.290413
135.104919
126.319878
-14.724406
25.819235
-56.424408
-42.043716
-12.117087
21.974348
13.881322
145.510376
14.704278
2.611795
124.785477
161.969696
155.494141
157.676971
141.048340
147.733826
147.583359
139.480698
152.275070
153.651718
172.901810
140.746597
135.051910
124.724518
126.877533
125.164879
161.813446
147.553238
138.077026
175.427170
168.515457
149.029755
136.561111
121.207878
149.249939
-5.044574
-15.713237
-40.478992
10.968585
-22.855124
17.766392
138.515030
130.435577
142.283569
145.665955
122.540634
133.601318
136.878571
-48.667439
147.451569
145.709702
147.879486
142.080307
148.340576
131.760529
142.708313
142.252075
128.882568
145.585526
173.479187
25.724195
-34.668095
-50.155682
-32.563023
27.822645
13.551196
149.438080
155.502716
-22.610521
-10.961852
-2.966693
-6.620483
19.856058
11.342393
10.969141
13.564832
-44.767143
13.179277
49.592442
146.386322
139.788422
148.294312
154.885635
137.216888
126.427803
173.581238
163.484940
89.207245
29.725384
154.626663
-164.541306
-150.437820
101.866653
24.755058
148.827774
132.912598
146.532440
151.119720
139.646225
137.360123
159.414780
147.228119
125.411911
136.681915
161.286911
118.696152
165.394867
143.600220
140.228439
149.981796
164.999054
-4.231793
-22.223104
168.931107
-5.441613
145.076874
168.781143
142.928726
151.665741
-44.826275
-21.112991
22.158745
130.006271
160.640945
143.208282
108.958206
150.719101
142.452515
168.553894
25.190411
-1.983470
124.402138
133.438034
167.121750
33.908768
22.504965
66.819809
127.802391
-147.387039
-175.629364
-124.169075
94.560501
166.102066
123.792130
159.695236
171.568954
141.219315
142.308945
147.089325
118.197266
168.050735
158.426407
153.370773
157.514282
147.491653
135.691574
140.147873
166.598358
149.287430
145.476196
174.739502
148.090836
156.216888
124.295204
121.308540
129.086746
108.739746
143.166473
122.026352
156.329178
140.987793
144.019531
152.964325
130.756393
143.204620
143.813126
138.010818
152.077209
149.530807
139.964554
118.293381
165.501709
165.884857
156.109665
135.966492
147.177505
3.601359
-8.418415
160.350632
125.827789
130.607819
142.917862
139.427124
153.105728
154.248734
106.185410
148.194351
129.917221
131.143738
159.937027
134.424576
105.879143
145.935226
150.966293
124.123405
54.636303
32.329510
147.716309
138.044296
143.223206
149.034851
123.913094
120.226608
159.101517
155.916840
145.406906
146.026535
6.215489
-2.973087
-21.965466
-16.357487
157.524139
147.132538
156.526917
149.413315
148.470886
152.369293
146.356323
169.296555
148.132828
155.348572
145.013016
134.340607
139.080505
134.805496
154.471085
152.450775
177.584259
139.856262
157.510315
167.076157
154.513794
139.380386
160.334457
130.857101
167.409760
154.691833
161.183838
147.797989
151.626053
120.657661
155.190598
122.443016
137.581497
143.747696
128.310608
144.746307
145.617416
149.768280
112.328903
120.232254
142.398285
134.821121
146.679855
129.282791
170.773834
146.802643
132.251953
138.726349
149.316772
142.967178
156.797302
121.966301
161.427139
156.781464
-175.062897
162.848862
-17.709593
10.828528
27.605349
-51.544037
106.133347
160.930344
133.605850
169.160904
131.134018
157.540527
-36.708256
-32.544605
-20.379967
-12.039286
147.479965
137.474701
153.060455
131.547043
143.638412
138.584885
157.122726
157.797409
156.644394
138.597733
154.815277
167.172333
154.265335
142.932541
130.698029
127.425888
148.314865
134.878891
144.081940
173.171890
156.553986
148.195801
143.283585
156.351898
140.060150
144.744629
140.320633
156.556168
126.431564
148.048386
130.914307
144.437256
126.617928
150.904633
140.089584
119.452652
137.699387
158.147278
168.117676
159.141296
132.207672
146.920532
124.134560
119.795593
125.030144
139.924927
157.208771
132.202728
155.602448
144.772522
147.327744
151.311325
156.742889
150.064911
156.224854
116.398277
150.182526
131.194901
152.419464
155.928055
142.823105
139.765793
-18.446453
-135.468384
148.451920
147.657715
117.004929
149.159637
154.869644
114.170586
140.852325
155.991470
136.889145
140.013779
148.330597
162.936646
156.386810
166.373154
134.179123
148.572845
103.396385
-25.579908
15.285616
12.142652
26.219496
-4.058254
-32.791256
138.315063
143.026627
152.169617
170.316147
163.317978
157.403564
160.428925
158.587524
156.341049
141.945312
147.459274
141.871201
113.763885
125.058792
147.706284
120.286690
131.999191
150.796661
131.680298
126.582687
25.589169
7.700743
-0.514343
-7.275186
-40.940693
135.037430
129.727417
144.427475
148.180649
131.759201
141.076447
130.637009
125.029091
132.474213
161.435577
150.351974
141.309158
134.441742
114.665565
119.677994
125.072571
169.973862
-24.411963
-40.755680
13.341697
32.552612
-23.044977
3.975719
142.165710
155.498260
133.398773
152.769882
138.971344
1.403745
19.625134
-1.315220
4.303432
11.937959
-5.339793
-27.164755
152.965378
147.839417
143.834671
145.502823
170.495239
4.664678
14.517191
-5.589808
-89.552879
148.002167
138.806259
116.227646
149.502090
144.243530
151.150223
140.874069
20.367794
-2.155676
-16.113705
11.625983
160.819077
141.242996
143.172028
140.908524
86.724510
161.427383
147.421509
156.037292
152.726852
131.901596
9.273600
5.403995
-3.757548
-32.127304
-18.611959
3.243228
-6.274136
-8.622588
-41.903069
-45.049267
-3.070265
-13.172851
-26.336752
-0.163129
-14.974224
168.037140
137.824677
133.494675
133.238907
167.348022
164.789185
152.583252
164.559021
147.613113
150.238174
161.582809
109.596481
147.315216
151.650345
141.907318
138.034042
122.049026
155.253174
142.094925
149.389908
143.231125
140.245422
135.943954
143.163116
158.714767
64.913239
16.663641
-45.064861
-43.547707
-6.232028
22.381050
-31.220066
7.416932
-31.953979
12.120487
19.755772
26.960705
22.542328
-25.082180
-15.331987
-44.887009
-20.061737
16.913624
-43.410381
-5.464540
-11.651696
11.553090
156.773163
120.891640
155.335556
145.061798
146.669113
129.763779
145.729080
146.960403
141.727539
141.022491
120.852188
147.246658
142.381561
145.117783
141.014511
118.967781
162.160828
158.919342
-43.289253
-28.395706
-6.124935
8.389043
157.991745
152.940628
8.825812
12.982225
143.726761
144.254089
156.137863
135.675507
129.327850
143.737930
125.219833
132.182999
120.809212
18.799397
-16.925287
22.722111
13.581421
27.800930
9.710028
8.277397
-31.706738
-22.309460
1.435996
-19.854740
-37.099060
22.527178
8.085341
-42.978867
11.920594
4.831808
158.666855
105.540131
156.353043
162.450333
147.589142
130.248108
147.100708
168.985947
151.931915
162.572372
151.861679
140.134216
132.661835
134.137833
131.230118
157.628922
152.209732
-5.840464
5.971792
-66.531723
171.972153
155.928040
151.323730
126.609772
127.755157
143.835388
132.463150
123.329308
168.064758
129.757950
139.270416
143.747528
108.057198
153.519882
147.997604
148.000687
144.043518
142.863281
175.108261
173.215881
144.470032
124.749054
150.844269
133.253998
107.087189
122.134583
136.223328
147.150345
-46.119972
-44.681595
-22.933611
-39.038540
-11.867438
-10.246071
-33.322735
-36.645023
-12.917703
162.655807
155.513687
167.933029
130.906509
132.741730
146.364578
130.895874
164.482132
155.604080
149.544342
157.139236
159.383972
134.179550
62.204136
178.107712
142.665375
-2.127989
-24.532820
-15.712595
2.667411
-25.646465
-3.147716
-49.491058
170.405121
154.734131
133.103516
137.912827
165.632385
-22.035942
159.675064
151.963715
137.206985
158.669281
133.195221
171.435196
110.045364
162.945816
134.844650
152.668304
108.948212
133.128952
143.467606
140.327698
169.697433
3.744236
66.697952
29.181992
10.949255
3.274049
12.512206
-33.646679
-10.194449
-2.076506
-73.784164
34.223541
8.801183
-52.862415
-18.632545
-34.569061
-49.845161
129.714355
135.828720
156.341873
158.926300
133.074173
124.368889
160.518692
153.332489
139.360397
146.726517
130.653091
142.030396
129.425659
136.667343
138.731812
133.388702
175.448044
144.045807
116.273743
163.172928
127.249207
28.120155
157.435486
154.477417
148.790314
168.327591
169.344040
172.997406
172.882324
142.603439
170.869980
161.285217
165.434952
7.995073
-25.490551
-3.165268
144.900833
154.302567
144.608246
145.845490
142.236694
136.071014
148.590240
142.352280
143.644547
149.296341
146.700729
128.665512
140.162857
151.288757
-175.945648
133.887650
145.080963
156.683426
149.046555
119.656654
158.732986
128.795715
6.654992
-25.823837
10.027895
122.447990
147.591690
140.649490
140.846573
132.017899
126.996841
144.423660
157.555237
146.626068
134.997833
130.383270
148.871689
170.017426
144.201248
126.482666
-50.799278
6.699868
147.000214
124.967262
171.563339
155.365265
144.770126
161.032425
138.845566
127.798828
161.406647
146.638474
150.487534
160.710388
158.973221
157.336853
161.419662
168.557602
94.090569
142.845581
142.311966
132.189301
136.747314
117.565468
127.770523
150.061691
133.509033
145.379501
135.238556
138.837906
134.978745
122.997032
135.444199
165.158585
148.671814
143.510483
152.885391
122.426270
150.502930
119.478523
-155.305664
-168.797180
179.080154
-145.327774
29.084990
20.097239
44.513603
27.859173
-138.905106
106.778275
-174.608810
-162.236694
-152.493332
143.756042
164.086060
129.736679
130.439697
120.945244
137.812881
123.840050
166.910263
150.556519
136.873245
129.521942
148.067612
153.569992
145.891251
143.786652
163.975403
142.730148
156.504425
179.610825
155.354904
176.496735
128.810394
137.915985
126.661575
163.568466
145.012482
146.249405
150.872025
137.911407
147.325470
1.269337
143.051361
134.404984
165.327255
152.982056
151.729126
156.320908
-55.307041
141.539444
143.197754
154.456909
156.667526
130.356857
153.572968
152.112366
143.087433
151.813812
148.834763
158.421997
-16.564768
123.922112
132.621414
15.778061
-37.818867
36.303860
158.454910
132.413208
132.166550
-15.323254
-35.069729
-20.411482
-27.206539
-17.548204
36.681713
-30.219999
26.238041
141.810089
139.113281
117.942535
154.954712
140.024887
137.377991
159.501221
170.347198
141.706177
163.255341
26.245502
4.907280
22.255455
-31.816717
142.289200
140.169647
137.044525
152.615265
141.417831
140.198456
138.494995
147.826569
153.821152
132.851242
114.542007
149.397141
131.752716
140.140259
131.419693
155.725784
151.469971
143.277588
165.068527
147.069336
169.849762
136.455719
162.452454
143.586044
138.319366
146.660660
163.824097
154.344986
155.520279
161.230209
142.522324
127.701797
136.608398
149.250854
174.638885
152.120316
139.535507
146.895752
154.750031
123.418724
138.283203
145.524979
155.904541
20.145662
138.172623
26.049019
-31.314173
49.135178
-3.489024
-16.257915
-49.539379
-43.494400
13.507637
21.106544
159.468216
154.286743
140.964203
-33.007511
-32.662632
-48.594723
-9.131336
-39.711094
-27.233194
21.882469
-42.515377
44.738087
-17.866646
-39.366474
-44.045177
128.885941
155.278305
161.677872
140.804062
117.323929
152.238358
157.492722
22.937160
27.594734
133.235092
143.689850
146.103638
163.319153
154.240097
150.464355
123.416786
158.010193
154.965988
117.597504
133.848679
136.647278
33.131496
-157.564316
147.982300
137.941177
135.948105
153.704895
123.954620
128.201721
144.294113
136.805756
147.980469
112.382553
-166.164230
159.643921
119.885170
151.278900
150.780075
177.157501
120.482971
145.331512
131.476486
128.963165
148.480118
133.321030
137.097137
132.245529
130.423538
152.426697
18.642183
150.182907
-25.446308
153.267670
123.149208
147.397339
153.245972
135.060303
157.924088
137.912872
145.605515
103.671738
170.215714
155.677277
147.597244
140.874451
156.031754
172.037537
139.373123
126.390495
130.045868
162.495819
128.346268
152.695480
145.790390
151.538391
159.240356
157.811935
136.568085
164.971100
131.875671
165.239120
12.451926
-20.895712
-21.040998
-41.189667
-4.323139
15.809580
-2.943774
19.647856
-20.974211
-20.469725
167.212250
156.266052
164.223709
152.792007
144.941330
110.527153
158.455185
134.683243
129.032883
137.039062
130.381836
154.486481
109.183632
149.987946
138.412354
149.369720
153.782654
146.989731
149.981506
149.556046
158.469559
129.287628
146.290344
149.159409
170.168137
133.195099
165.356796
156.292862
163.155838
143.304657
168.328232
154.994858
150.500580
143.843018
112.999870
133.294434
132.424881
138.128448
138.320114
143.621490
147.641312
153.764404
166.519394
149.861145
142.009689
73.885017
148.019287
159.828979
80.674652
14.165711
-152.137726
19.674389
-143.008789
66.264030
-133.739059
141.405487
-149.377563
-178.184784
-125.150261
40.046192
146.773666
-1.385645
135.016068
126.004387
141.957138
160.707733
149.419693
161.222412
-0.164325
142.570236
143.521622
130.268677
143.587021
122.375877
142.889175
135.651398
146.100723
143.953568
130.496948
148.516357
35.670334
-22.204624
-3.440768
-42.986313
-38.959301
128.895737
156.440720
129.596680
135.445938
141.147888
153.723129
157.467117
126.667152
152.674652
142.180420
141.706070
141.993622
138.587189
129.511337
118.274597
145.347397
148.070496
135.251160
132.425415
64.310257
-39.810863
-13.384502
-79.911041
-0.281160
12.562627
10.900133
-7.307557
139.783508
135.003494
124.936981
111.676773
168.208969
159.052551
130.630280
148.200500
147.874329
147.628357
158.608704
146.076370
148.550629
164.615524
154.044083
151.187164
142.270782
56.866283
-44.531399
-3.573140
-35.826183
-20.823549
5.436749
-53.398258
149.803650
150.548584
154.640594
153.647964
157.790039
119.161850
160.443573
173.369080
132.196167
143.416611
145.524399
125.659775
133.541290
137.952789
162.825714
126.410812
143.254379
146.748245
124.504517
1.454411
-38.851799
18.312700
-51.486534
115.584213
176.892395
156.028122
156.557831
154.101334
129.045242
124.111687
-34.687946
105.232048
149.927368
152.392700
123.967964
5.511675
-23.579315
-15.104349
0.198810
-27.289879
-0.712993
-46.404057
8.674166
-45.573734
30.172836
-40.423649
-30.630297
2.993952
-21.024092
135.672607
146.789948
141.176453
103.865189
173.887680
141.725891
130.933151
19.030117
156.138931
163.011185
158.991272
145.457275
152.405258
148.547943
149.880112
156.714371
141.602219
136.908981
162.284103
154.599472
173.079636
150.203690
174.891541
137.150131
129.384018
146.196228
155.165695
50.814354
142.428284
151.042160
154.087921
144.344711
139.315445
114.345276
145.727722
160.690811
102.883286
150.502808
151.887070
158.609787
108.058868
148.297150
146.017120
152.159988
-34.711189
-24.047632
-22.667622
-34.612900
42.514313
140.563934
143.024384
142.710556
133.688126
128.764481
142.292725
130.727539
143.664673
-3.531083
-1.449154
8.403029
0.615167
-33.635746
143.534592
147.838242
158.896393
126.003387
134.259628
142.202011
166.714447
157.192032
141.072830
148.201523
124.804039
129.291122
152.259232
149.195221
131.321121
127.310867
152.257309
150.257645
153.563004
174.254669
159.228683
144.238419
122.093315
136.347214
163.169952
162.884155
159.204102
129.465439
158.433640
154.066528
142.218689
152.912811
161.028412
132.615433
154.312622
143.540649
163.859665
141.166672
160.394333
163.170120
149.194290
143.219742
140.793671
147.040039
139.125198
165.241287
-11.831099
143.937180
-176.088028
116.945786
138.006409
145.510742
4.586206
-35.645687
154.923019
154.561127
136.198380
121.369125
138.344604
167.574966
40.279575
51.313141
10.480266
132.373245
140.549728
122.613853
135.083725
138.813583
155.071976
134.388504
154.825394
146.580353
146.585663
158.933136
156.256332
150.670242
123.579521
108.227432
128.776138
17.911371
169.012436
17.724127
-37.943012
-9.653535
-9.425919
147.716431
125.158302
148.646225
140.597824
29.385006
23.842844
29.978369
-176.419678
171.304321
146.502151
157.459839
134.345596
129.367889
150.637268
105.535889
143.291458
148.362930
156.420288
136.802383
158.099319
10.981501
-14.726568
-44.533585
-18.432632
-17.350998
19.407856
-19.900101
-48.898087
13.287377
-0.034264
7.541762
-14.042159
-20.457201
-51.491516
-3.010384
19.927944
-22.290127
-94.305115
27.913021
-26.562790
-42.222218
110.744987
154.571838
145.509171
161.115067
168.376602
3.930491
-6.703731
-38.354664
131.192093
139.191788
130.701187
164.596680
116.597282
133.445724
142.813950
153.943375
142.160187
136.344421
143.676697
133.174988
152.654694
144.169342
143.229584
118.165161
144.513901
164.905762
161.508896
135.804474
157.924576
147.723038
126.590408
-26.797098
-14.382492
159.901581
174.662628
152.320343
136.521729
141.735703
136.163498
139.875732
160.434540
154.813385
147.137451
119.986504
130.181152
115.157707
21.605915
176.589752
-147.618683
-171.689697
-162.711517
-139.483810
-128.428436
106.275345
79.677773
-174.608276
-168.527100
-142.279907
139.242599
-161.068344
170.648697
140.744736
150.135849
124.674416
144.443832
137.624405
163.865601
128.185120
86.970764
178.166336
142.575439
144.592468
143.805832
148.086075
161.460861
117.805405
171.020859
159.272308
168.051254
130.799622
126.782318
144.033371
132.536041
142.925171
133.804184
152.110825
-132.554550
-4.643170
142.405014
140.356766
140.435562
122.563805
142.675430
146.100555
145.589050
151.341812
151.122528
162.332336
132.989563
139.243988
158.917404
157.116333
152.181763
155.878357
135.174911
132.137604
161.374222
155.407257
123.790863
134.387497
144.785202
156.200592
166.041321
147.293365
130.741623
154.441040
132.688309
141.178070
159.792847
151.269119
145.932495
148.645401
161.051620
142.956741
166.046921
21.756075
-145.877228
-138.758591
-161.085999
20.750418
32.874958
110.644386
-168.079117
-164.275665
145.052917
123.541817
-129.676346
-156.803131
-174.322861
-125.779404
-153.550903
-173.732086
-166.346863
165.027191
120.707069
147.606186
131.004883
136.536545
132.778748
-12.250021
-25.556240
-2.650479
-34.824524
-17.273256
-28.890425
9.968866
140.975983
120.091316
125.658142
158.192261
149.809158
-165.125153
138.835876
-154.480408
176.880325
59.355282
-146.570251
142.476700
-145.655548
113.258453
26.768017
11.307142
-167.691132
12.414396
158.991302
148.653534
128.452545
128.401459
153.736084
142.724350
161.257538
114.835434
152.212799
129.467880
138.988342
171.155853
167.902832
131.473999
139.737518
149.369370
103.215919
114.583809
123.409203
134.939957
132.277435
157.441833
148.575531
128.568817
168.836319
-8.313967
141.230087
137.119415
151.096725
96.443672
159.896866
151.348343
135.839676
145.447479
139.471176
123.402786
130.423416
104.458595
154.606369
157.190842
148.031982
127.664879
137.492813
125.979324
138.402603
148.812790
146.282394
141.275635
165.674301
154.826508
155.533051
149.913269
138.888275
161.178940
152.062317
136.404526
163.377289
127.991043
154.185944
150.514297
135.386642
125.800545
126.665840
117.760529
165.103546
160.396103
145.910782
152.469223
137.745514
-7.560888
-51.566647
-43.296612
135.148071
157.893250
151.916290
130.960892
143.892181
157.787933
152.114777
157.191345
145.247833
129.694138
162.998993
136.955185
145.276855
154.492584
165.218185
145.659073
17.515726
17.289101
-16.650751
20.555342
-16.648567
175.479340
109.026421
124.925659
161.102768
145.758713
156.999268
144.599426
158.925278
4.129199
-38.402210
30.361525
-37.793629
-50.917412
-39.441376
136.624710
